# Supplementary material for: Incorporation of sensing modalities into de novo designed fluorescence-activating proteins
Source: Nat Commun. 2021 Feb 8;12:856. doi: 10.1038/s41467-020-18911-w (PMC7870846; doi:10.1038/s41467-020-18911-w)
Supplement: Supplementary file 2 — Supplementary Data 1 [file 41467_2020_18911_MOESM2_ESM.xlsx]

## Sheet: Sheet1
Design Name	Sequence
mFAP0.1	SRAAQLLPGTWQTTMTNEDGQTSQGQMHFQPRSPYTLDVVAQGTISDGRPISGYGKVTVKTDDTLDVDITYPSLGNIKVQGQVTMDSPTQFKFDATTSDGKKLTGTLQRQE
mFAP0.2	SRAAQLLPGTWQSTMTNEDGQTSQGQMHFQPRSPYTLDVVAQGTISDGRPISGYGKVTVKTDDTLDVDITYPSLGNIKVQGQVTMDSPTQFKFDATTSDGKKLTGTLQRQE
mFAP0.3	SRAAQLLPGTWQVTMTNEDGQTTQGQMHFQPRSPYTLDVVAQGTISDGRPISGYGKVTVKTDDTLDVDITYPSLGNIKVQGQVTMDSPTQFKFDATTSDGKKLTGTLQRQE
mFAP0.4	SRAAQLLPGTWQSTMTNEDGQTTQGQMHFQPRSPYTLDVVAQGTISDGRPISGYGKVTVKTDDTLDVDITYPSLGNIKVQGQVTMDSPTQFKFDATTSDGKKLTGTLQRQE
mFAP1	SRAAQLLPGTWQVTMTNEDGQTSQGQWHFQPRSPYTLDIVAQGTISDGRPITGYGKATVKTDDTLHANLTYPSLGNIKAQGQITYDSPTQFTWNSTTSDGKKLTGTLQRQE
mFAP2	SRAAQLLPGTWQVTMTNEDGQTSQGQMHFQPRSPYTMDVVAQGTISDGRPISGYGKVTVKTPDTLDVDITYPSLGNIKAQGQITMDSPTQFKFDATTKGAGNFTGRLTGTLQRQE
mFAP2.0.1	SRAAQLLPGTWQVTMTNEDGQTSQGQMHFQPRSPYTMDVVSQGTISDGRPISGYGKVTVKTPDTLDVDITYPSLGNIKAQGQITMDSPTQFKFDATTKGAGNFTGRLTGTLQRQE
mFAP2.1	SRAAQLLPGTWQVTMTNEDGQTSQGQMHFQPRSPYTMDVVAQGTISDGRTIVGYGKVTVKTPDTLDVDITYPSLGNIKAQGQITMDSPTQFKFDATTKGAGNFTGRLTGTLQRQE
mFAP2.2	SRAAQLLPGTWQVTMTNEDGQTSQGQMHFQPRSPYTMDVVAQGTISDGRPIVGYGKVTVKTPDTLDVDITYPSLGNIKAQGQITMDSPTQFKFDATTKGAGNFTGRLTGTLQRQE
mFAP2.2.1	SRAAQLLPGTWQVTMTNEDGQTSQGQMHFQPRSPYTMDVVAQGTISDGRPIVGYGKVTVKTPDTLDVDITYPSLGNIKAQGQITMDSPTQFKFDATTKGDDGFQGRLTGTLQRQE
mFAP2.2.10	SRAAQLLPGTWQVTMTNEDGQTSQGQWHFQPRSPYTMDVVAQGTISDGRPIVGYGKATVKTPDTLDVDLTYPSLGNIKAQGQITMDSPTQFKWDATTKGAGNFTGRLTGTLQRQE
mFAP2.2.12	SRAAQLLPGTWQVTMTNEDGQTSQGQMHFQPRSPYTMDVVAQGTISDGRPIVGYGKATVKTPDTLDVDITYPSLGNLKAQGQITMDSPTQFKFDATTKGAGNFTGRLTGTLQRQE
mFAP2.2.13	SRAAQLLPGTWQVTMTNEDGQTSQGQWHFQPRSPYTMDIVAQGTISDGRPIVGYGKATVKTPDTLDVDITYPSLGNIKAQGQITMDSPTQFKWDATTKGAGNFTGRLTGTLQRQE
mFAP2.2.14	SRAAQLLPGTWQVTMTNEDGQTSQGQMHFQPRSPYTMDVVAQGTISDGRPIVGYGKATVKTPDTLDVDITYPSLGNIKAQGQITMDSPTQFKFDSTTKGAGNFTGRLTGTLQRQE
mFAP2.2.15	SRAAQLLPGTWQVTMTNEDGQTSQGQMHFQPRSPYTMDIVAQGTISDGRPIVGYGKATVKTPDTLDVDITYPSLGNIKAQGQITMDSPTQFKFDSTTKGAGNFTGRLTGTLQRQE
mFAP2.2.16	SRAAQLLPGTWQVTMTNEDGQTSQGQMHFQPRSPYTMDVVAQGTISDGRPIVGYGKATVKTPDTLDADITYPSLGNIKAQGQITMDSPTQFKFDATTKGAGNFTGRLTGTLQRQE
mFAP2.2.17	SRAAQLLPGTWQVTMTNEDGQTSQGQMHFQPRSPYTMDVVAQGTISDGRPIVGYGKVTVKTPDTLDADLTYPSLGNLKAQGQITMDSPTQFKFDATTKGAGNFTGRLTGTLQRQE
mFAP2.2.2	SRAAQLLPGTWQVTMTNEDGQTSQGQMHFQPRSPYTMDVVAQGTISDGRPIVGYGKVTVKTPDTLDVDITYPSLGNIKAQGQITMDSPTQFKFDATTKGEDGFQGRLTGTLQRQE
mFAP2.2.3	SRAAQLLPGTWQVTMTNEDGQTSQGQMHFQPRSPYTMDVVAQGTISDGRPIVGYGKVTVKTPDTLDVDITYPSLGNIKAQGQITMDSPTQFKFDATTKGENDFVGRLTGTLQRQE
mFAP2.2.4	SRAAQLLPGTWQVTMTNEDGQTSQGQMHFQPRSPYTMDVVAQGTISDGRPIVGYGKVTVKTPDTLDVDITYPSLGNIKAQGQITMDSPTQFKFDATTKGENDFQGRLTGTLQRQE
mFAP2.2.5	SRAAQLLPGTWQVTMTNEDGQTSQGQMHFQPRSPYTMDVVAQGTISDGRPIVGYGKVTVKTPDTLDVDITYPSLGNIKAQGQITMDSPTQFKFDATTKGADGWHGRLTGTLQRQE
mFAP2.2.6	SRAAQLLPGTWQVTMTNEDGQTSQGQMHFQPRSPYTMDVVAQGTISDGRPIVGYGKVTVKTPDTLDVDITYPSLGNIKAQGQITMDSPTQFKFDATTKGEDGWVGRLTGTLQRQE
mFAP2.2.7	SRAAQLLPGTWQVTMTNEDGQTSQGQMHFQPRSPYTMDVVAQGTISDGRPIVGYGKVTVKTPDTLDVDITYPSLGNIKAQGQITMDSPTQFKFDATTKGADGWDGRLTGTLQRQE
mFAP2.2.8	SRAAQLLPGTWQVTMTNEDGQTSQGQMHFQPRSPYTMDVVAQGTISDGRPIVGYGKVTVKTPDTLDVDITYPSLGNIKAQGQITMDSPTQFKFDATTKGEDDYVGRLTGTLQRQE
mFAP2.2.9	SRAAQLLPGTWQVTMTNEDGQTSQGQWHFQPRSPYTMDVVAQGTISDGRPIVGYGKATVKTPDTLDVDITYPSLGNIKAQGQITMDSPTQFKWDATTKGAGNFTGRLTGTLQRQE
mFAP2.3	SRAAQLLPGTWQVTMTNEDGQTSQGQMHFQPRSPYTMDVVAQGTISDGRPIVGYGKVTVKTPDTLDVDITYPSLGNIKAQGQITMDSPTQFKFDATTKGENDFHGRLTGTLQRQE
mFAP2.4	SRAAQLLPGTWQVTMTNEDGQTSQGQMHFQPRSPYTMDIVAQGTISDGRPIVGYGKATVKTPDTLDVDITYPSLGNIKAQGQITMDSPTQFKFDATTKGAGNFTGRLTGTLQRQE
mFAP2.5	SRAAQLLPGTWQVTMTNEDGQTSQGQWHFQPRSPYTMDIVAQGTISDGRPIVGYGKATVKTPDTLDVDITYPSLGNIKAQGQITMDSPTQFKWDATTKGENDFHGRLTGTLQRQE
mFAP2.5.1	SRAAQLLPGTWQLTMTNEDGQTSQGQWHFQPRSPYTMDIVAQGTISDGRPIVGYGKATVKTPDTLDVDITYPSLGNIKAQGQITMDSPTQFKWDATTKGENDFHGRLTGTLQRQE
mFAP2.5.2	SRAAQLLPGTWQVTMTNEDGQTSQGQWHFQPRSPYTMDIVAQGTISDGRPIVGYGKATVKTPDTLDVDITYPSLGNIKAQGQITMDSPTQFKWDATTKGENYFHGRLTGTLQRQE
mFAP2.5.3	SRAAQLLPGTWQVTMTNEDGQTSQGQWHFQPRSPYTMDIVAQGTISDGRPIVGYGKATVKTPDTLDLDVTYPSLGNIKAQGQITMDSPTQFKWDATTKGENDFHGRLTGTLQRQE
mFAP2.5.4	SRAAQLLPGTWQATMTNEDGQTSQGQWHFQPRSPYTMDIVAQGTISDGRPIVGYGKATVKTPDTLDVDVTYPSLGNIKAQGQITMDSPTQFKWDATTKGENDFHGRLTGTLQRQE
mFAP2.5.5	SRAAQLLPGTWQITMTNEDGQTSQGQWHFQPRSPYTMDIVAQGTISDGRPIVGYGKATVKTPDTLDIDITYPSLGNIKAQGQITMDSPTQFKWDATTKGENDFHGRLTGTLQRQE
mFAP2a	SRAAQLLPGTWQATFTNEDGQTSQGQWHFQPRSPYTMDIVAQGTISDGRPIVGYGKATVKTPDTLDIDITYPSLGNIKAQGQITMDSPTQFKWDATTKGENDFHGRLTGTLQRQE
mFAP2a.0	SRAAQLLPGTWQVTFTNEDGQTSQGQWHFQPRSPYTMDIVAQGTISDGRPIVGYGKATVKTPDTLDIDITYPSLGNIKAQGQITMDSPTQFKWDATTKGENDFHGRLTGTLQRQE
mFAP2a.1	SRAAQLLPGTWQGTFTNEDGQTSQGQWHFQPRSPYTMDIVAQGTISDGRPIVGYGKATVKTPDTLDIDITYPSLGNIKAQGQITMDSPTQFKWDATTKGENDFHGRLTGTLQRQE
mFAP2b	SRAAQLLPGTWQVTMTNEDGQTSQGQWHFQPRSPYTMDIVAQGTISDGRPIVGYGKATVKTPDTLDIDITYPSLGNIKAQGQITMDSPTQFKWDATTKGENDFHGRLTGTLQRQE
mFAP2bL1	SRAAQLLPGTWQVTMTNEDGQTSQGQWHFQPRSPYTMDIVAQGTISDGRPIVGYGKATVKTPDTLDIDITYPSLGNIKAQGQITMDSPTQFKWDAQFKQNDNPRYHGSTNILTGTLQRQE
mFAP2bL2	SRAAQLLPGTWQVTMTNEDGQTSQGQWHFQPRSPYTMDIVAQGTISDGRPIVGYGKATVKTPDTLDIDITYPSLGNIKAQGQITMDSPTQFKWDAHVKSNDSPSLSGNTKILTGTLQRQE
mFAP2bL3	SRAAQLLPGTWQVTMTNEDGQTSQGQWHFQPRSPYTMDIVAQGTISDGRPIVGYGKATVKTPDTLDIDITYPSLGNIKAQGQITMDSPTQFKWDAQFKKDDDPRYHGSTHILTGTLQRQE
mFAP2bL4	SRAAQLLPGTWQVTMTNEDGQTSQGQWHFQPRSPYTMDIVAQGTISDGRPIVGYGKATVKTPDTLDIDITYPSLGNIKAQGQITMDSPTQFKWDAEYKKNDDPRLKGSKSILTGTLQRQE
mFAP2bL5	SRAAQLLPGTWQVTMTNEDGQTSQGQWHFQPRSPYTMDIVAQGTISDGRPIVGYGKATVKTPDTLDIDITYPSLGNIKAQGQITMDSPTQFKWDAHYKTNDYPSLNGSKSILTGTLQRQE
mFAP2c.0	SRAAQLLPGTWQVTMTNEDGQTSQGQMHFQPRSPYTMDVVAQGTISDGRPIVGYGKATVKTPDTLDVDITYPSLGNLKAQGQITMDSPTQFKFDATTKGENDFHGRLTGTLQRQE
mFAP2c.1	SRAAQLLPGTWQVTMTNEDGQTSQGQMHFQPRSPYTMDIVAQGTISDGRPIVGYGKATVKTPDTLDIDITYPSLGNIKAQGQITMDSPTQFKWDATTKGENDFHGRLTGTLQRQE
mFAP2c.10	SRAAQLLPGTWQVTMTNEDGQTSQGQMHFQPRSPYTMDVVAQGTISDGRPIVGYGKATVKTPDTLDVDITYPSLGNLKAQGQITMDSPTQFKFDATTKGADGWHGRLTGTLQRQE
mFAP2c.11	SRAAQLLPGTWQVTMTNEDGQTSQGQMHFQPRSPYTMDIVAQGTISDGRPIVGYGKATVKTPDTLDVDITYPSLGNIKAQGQITMDSPTQFKFDATTKGADGWHGRLTGTLQRQE
mFAP2c.12	SRAAQLLPGTWQVTMTNEDGQTSQGQMHFQPRSPYTMDIVAQGTISDGRPIVGYGKATVKTPDTLDVDITYPSLGNIKAQGQITMDSPTQFKWDATTKGADGWHGRLTGTLQRQE
mFAP2c.13	SRAAQLLPGTWQVTMTNEDGQTSQGQMHFQPRSPYTMDIVAQGTISDGRPIVGYGKATVKTPDTLDIDITYPSLGNIKAQGQITMDSPTQFKFDATTKGADGWHGRLTGTLQRQE
mFAP2c.14	SRAAQLLPGTWQVTMTNEDGQTSQGQMHFQPRSPYTMDVVAQGTISDGRPIVGYGKVTVKTPDTLDADLTYPSLGNLKAQGQITMDSPTQFKFDATTKGADGWHGRLTGTLQRQE
mFAP2c.3	SRAAQLLPGTWQVTMTNEDGQTSQGQMHFQPRSPYTMDIVAQGTISDGRPIVGYGKATVKTPDTLDVDITYPSLGNIKAQGQITMDSPTQFKWDATTKGENDFHGRLTGTLQRQE
mFAP2c.4	SRAAQLLPGTWQVTMTNEDGQTSQGQMHFQPRSPYTMDVVAQGTISDGRPIVGYGKVTVKTPDTLDADLTYPSLGNLKAQGQITMDSPTQFKFDATTKGENDFHGRLTGTLQRQE
mFAP2c.5	SRAAQLLPGTWQVTMTNEDGQTSQGQMHFQPRSPYTMDIVAQGTISDGRPIVGYGKATVKTPDTLDVDITYPSLGNIKAQGQITMDSPTQFKFDATTKGENDFHGRLTGTLQRQE
mFAP2c.6	SRAAQLLPGTWQVTMTNEDGQTSQGQMHFQPRSPYTMDVVAQGTISDGRPIVGYGKATVKTPDTLDADITYPSLGNIKAQGQITMDSPTQFKFDATTKGENDFHGRLTGTLQRQE
mFAP2c.8	SRAAQLLPGTWQVTMTNEDGQTSQGQMHFQPRSPYTMDIVAQGTISDGRPIVGYGKATVKTPDTLDIDITYPSLGNIKAQGQITMDSPTQFKWDATTKGADGWHGRLTGTLQRQE
mFAP2c.9	SRAAQLLPGTWQVTMTNEDGQTSQGQMHFQPRSPYTMDVVAQGTISDGRPIVGYGKATVKTPDTLDADITYPSLGNIKAQGQITMDSPTQFKFDATTKGADGWHGRLTGTLQRQE
mFAP3	SRAAQLLPGTWQATFTNEDGQTSQGQWHFQPRSPYTMDIVAQGTISDGRPIVGYGKATVKTPDTLDIDITWPSLGNIKGQGQITMDSPTQFKWDGTTKGENDFHGRLTGTLQRQE
mFAP4	SRAAQLLPGTWQATFTNEDGQTSQGQWHFQPRSPYTMDIVAQGTISDGRPIVGYGKATVKTPDTLDIDITWPSLGNIKAQGQITMDSPTQFKWDGTTKGENDFHGRLTGTLQRQE
mFAP5	SRAAQLLPGTWQATFTNEDGQTSQGQWHFQPRSPYTMDIVAQGTISDGRPIVGYGKATVKTPDTLDIDITWPSLGNIKAQGQITMDSPTQFKWDATTKGENDFHGRLTGTLQRQE
mFAP6	SRAAQLLPGTWQVTMTNEDGQTSQGQWHFQPRSPYTMDIVAQGTLSDGRPIVGYGKATVKTPDTLDIDITWPSLGNIKAQGQITMDSPTQFKWDATTKGENDFHGRLTGTLQRQE
mFAP7	SRAAQLLPGTWQATFTNEDGQTSQGQWHFQPRSPYTMDIVAQGTISDGRPIVGYGKATVKTPDTLDIDITYPSLGNIKGQGQITMDSPTQFKWDGTTKGENDFHGRLTGTLQRQE
mFAP8	SRAAQLLPGTWQATFTNEDGQTSQGQWHFQPRSPYTMDIVAQGTISDGRPIVGYGKATVKTPDTLDIDITWPSLGNIKVQGQITMDSPTQFKWDGTTKGENDFHGRLTGTLQRQE
mFAP9	SRAAQLLPGTWQATFTNEDGQTSQGQFHFQPRSPYTMDIVAQGTISDGRPIVGYGKATVKTPDTLDIDITYPSLGNIKAQGQITMDSPTQFKFDATTKGENDFHGRLTGTLQRQE
mFAP10	SRAAQLLPGTWQATFTNEDGQTSQGQIHFQPRSPYTMDIVAQGTISDGRPIVGYGKATVKTPDTLDIDITYPSLGNIKAQGQITMDSPTQFKFDATTKGENDFHGRLTGTLQRQE
mFAP_pH	SRAAQLLPGTWQVTMTNEDGQTSQGQMHFQPRSPYTMDIVAQGTISDGRPIVGYGKATVKTPDTLDIDITYPSLGNIKAQGQITMDSPTQFKFDATTKGENDFHGRLTGTLQRQE
pHRed	MVSVIAKQMTYKVYMSGTVNGHYFEVEGDGKGKPYEGEQTVKLTVTKGGPLPFAWDILSPQLQYGSIPFTKYPEDIPDYFKQSFPEGYTWERSMNFEDGAVCTVSNDSSIQGNCFIYNVKISGENFPPNGPVMQKKTQGWEPSTERLFARDGMLIGNDYMALKLEGGGHYLCEFKSTYKAKKPVRMPGRHEIDRKLDVTSHNRDYTSVEQCEISIARHSLLGTGNSADGGGSGGSR
pHluorin2	MPTLYKKAGSEFALMVSKGEELFTGVVPILVELDGDVNGHKFSVSGEGEGDATYGKLTLKFICTTGKLPVPWPTLVTTLSYGVQCFSRYPDHMKQHDFFKSAMPEGYVQERTIFFKDDGNYKTRAEVKFEGDTLVNRIELKGIDFKEDGNILGHKLEYNYNEHLVYIMADKQKNGTKAIFQVHHNIEDGSVQLADHYQQNTPIGDGPVLLPDNHYLHTQSALSKDPNEKRDHMVLLEFVTAAGITHGMDELYK
cp106-105_mFAP2a_01	RLTGTLQRLPGGGGGDGTRAAQLLPGTWQATFTNEDGQTSQGQWHFQPRSPYTMDIVAQGTISDGRPIVGYGKATVKTPDTLDIDITYPSLGNIKAQGQITMDSPTQFKWDATTKGENDFPG
cp106-105_mFAP2a_02	RLTGTLQRTPNAEEYLKELEERKRKGMQPLNEAAQLLPGTWQATFTNEDGQTSQGQWHFQPRSPYTMDIVAQGTISDGRPIVGYGKATVKTPDTLDIDITYPSLGNIKAQGQITMDSPTQFKWDATTKGENDFPG
cp106-105_mFAP2a_03	RLTGTLQRTPKAGDEEYAKRLEEEARKKGGTIAAQLLPGTWQATFTNEDGQTSQGQWHFQPRSPYTMDIVAQGTISDGRPIVGYGKATVKTPDTLDIDITYPSLGNIKAQGQITMDSPTQFKWDATTKGENDFPG
cp106-105_mFAP2a_04	RLTGTLQRTEPTGGGGGGGVTAAQLLPGTWQATFTNEDGQTSQGQWHFQPRSPYTMDIVAQGTISDGRPIVGYGKATVKTPDTLDIDITYPSLGNIKAQGQITMDSPTQFKWDATTKGENDFPG
cp89-88_mFAP2a_05	KQFKWDATTKGENDFHGRLTGTLQRLPTAEEWYKRWEKELRKRGTSWEQTLAAQLLPGTWQATFTNEDGQTSQGQWHFQPRSPYTMDIVAQGTISDGRPIVGYGKATVKTPDTLDIDITYPSLGNIKAQGQITMDEP
cp89-88_mFAP2a_06	KQFKWDATTKGENDFHGRLTGTLQREPRSEEIVKKAQHTWKGGSLAAQLLPGTWQATFTNEDGQTSQGQWHFQPRSPYTMDIVAQGTISDGRPIVGYGKATVKTPDTLDIDITYPSLGNIKAQGQITMDEP
cp63-62_mFAP2a_07	ATLDIDITYPSLGNIKAQGQITMDSPTQFKWDATTKGENDFHGRLTGTLQRLPTAEEAQKEVKKKGLTGSNAAQLLPGTWQATFTNEDGQTSQGQWHFQPRSPYTMDIVAQGTISDGRPIVGYGKATVKDE
cp35-34_mFAP2a_08	QEMDIVAQGTISDGRPIVGYGKATVKTPDTLDIDITYPSLGNIKAQGQITMDSPTQFKWDATTKGENDFHGRLTGTLQRLPGTEEWAKRIQEELKKKGYGTTKAAQLLPGTWQATFTNEDGQTSQGQWHFQPRDG
cp35-34_mFAP2a_09	QEMDIVAQGTISDGRPIVGYGKATVKTPDTLDIDITYPSLGNIKAQGQITMDSPTQFKWDATTKGENDFHGRLTGTLQRTEEAKKILKEIQKKHKDEVQTDRAAQLLPGTWQATFTNEDGQTSQGQWHFQPRDG
cp35-34_mFAP2a_10	QEMDIVAQGTISDGRPIVGYGKATVKTPDTLDIDITYPSLGNIKAQGQITMDSPTQFKWDATTKGENDFHGRLTGTLQRLPSAEEADEELKRQGVRGTLAAQLLPGTWQATFTNEDGQTSQGQWHFQPRDG
cp35-34_mFAP2a_11	QEMDIVAQGTISDGRPIVGYGKATVKTPDTLDIDITYPSLGNIKAQGQITMDSPTQFKWDATTKGENDFHGRLTGTLQRTSDGGHGPDNAAQLLPGTWQATFTNEDGQTSQGQWHFQPRDG
cp35-34_mFAP2a_12	QEMDIVAQGTISDGRPIVGYGKATVKTPDTLDIDITYPSLGNIKAQGQITMDSPTQFKWDATTKGENDFHGRLTGTLQRTEEAKEATEEARRRGITTQAAQLLPGTWQATFTNEDGQTSQGQWHFQPRDG
cp35-34_mFAP2a_08_t	YTMDIVAQGTISDGRPIVGYGKATVKTPDTLDIDITYPSLGNIKAQGQITMDSPTQFKWDATTKGENDFHGRLTGTLQRLPGTEEWAKRIQEELKKKGYGTTKAAQLLPGTWQATFTNEDGQTSQGQWHFQPRSP
cp35-34_mFAP2a_10_t	YTMDIVAQGTISDGRPIVGYGKATVKTPDTLDIDITYPSLGNIKAQGQITMDSPTQFKWDATTKGENDFHGRLTGTLQRLPSAEEADEELKRQGVRGTLAAQLLPGTWQATFTNEDGQTSQGQWHFQPRSP
cp35-34_mFAP2a_11_t	YTMDIVAQGTISDGRPIVGYGKATVKTPDTLDIDITYPSLGNIKAQGQITMDSPTQFKWDATTKGENDFHGRLTGTLQRTSDGGHGPDNAAQLLPGTWQATFTNEDGQTSQGQWHFQPRSP
cp35-34_mFAP2a_12_t	YTMDIVAQGTISDGRPIVGYGKATVKTPDTLDIDITYPSLGNIKAQGQITMDSPTQFKWDATTKGENDFHGRLTGTLQRTEEAKEATEEARRRGITTQAAQLLPGTWQATFTNEDGQTSQGQWHFQPRSP
cp63-62_mFAP2a_08_t	DTLDIDITYPSLGNIKAQGQITMDSPTQFKWDATTKGENDFHGRLTGTLQRLPGTEEWAKRIQEELKKKGYGTTKAAQLLPGTWQATFTNEDGQTSQGQWHFQPRSPYTMDIVAQGTISDGRPIVGYGKATVKTP
cp63-62_mFAP2a_10_t	DTLDIDITYPSLGNIKAQGQITMDSPTQFKWDATTKGENDFHGRLTGTLQRLPSAEEADEELKRQGVRGTLAAQLLPGTWQATFTNEDGQTSQGQWHFQPRSPYTMDIVAQGTISDGRPIVGYGKATVKTP
cp63-62_mFAP2a_11_t	DTLDIDITYPSLGNIKAQGQITMDSPTQFKWDATTKGENDFHGRLTGTLQRTSDGGHGPDNAAQLLPGTWQATFTNEDGQTSQGQWHFQPRSPYTMDIVAQGTISDGRPIVGYGKATVKTP
cp63-62_mFAP2a_12_t	DTLDIDITYPSLGNIKAQGQITMDSPTQFKWDATTKGENDFHGRLTGTLQRTEEAKEATEEARRRGITTQAAQLLPGTWQATFTNEDGQTSQGQWHFQPRSPYTMDIVAQGTISDGRPIVGYGKATVKTP
cp89-88_mFAP2a_08_t	TQFKWDATTKGENDFHGRLTGTLQRLPGTEEWAKRIQEELKKKGYGTTKAAQLLPGTWQATFTNEDGQTSQGQWHFQPRSPYTMDIVAQGTISDGRPIVGYGKATVKTPDTLDIDITYPSLGNIKAQGQITMDSP
cp89-88_mFAP2a_10_t	TQFKWDATTKGENDFHGRLTGTLQRLPSAEEADEELKRQGVRGTLAAQLLPGTWQATFTNEDGQTSQGQWHFQPRSPYTMDIVAQGTISDGRPIVGYGKATVKTPDTLDIDITYPSLGNIKAQGQITMDSP
cp89-88_mFAP2a_11_t	TQFKWDATTKGENDFHGRLTGTLQRTSDGGHGPDNAAQLLPGTWQATFTNEDGQTSQGQWHFQPRSPYTMDIVAQGTISDGRPIVGYGKATVKTPDTLDIDITYPSLGNIKAQGQITMDSP
cp89-88_mFAP2a_12_t	TQFKWDATTKGENDFHGRLTGTLQRTEEAKEATEEARRRGITTQAAQLLPGTWQATFTNEDGQTSQGQWHFQPRSPYTMDIVAQGTISDGRPIVGYGKATVKTPDTLDIDITYPSLGNIKAQGQITMDSP
cp106-105_mFAP2a_08_t	RLTGTLQRLPGTEEWAKRIQEELKKKGYGTTKAAQLLPGTWQATFTNEDGQTSQGQWHFQPRSPYTMDIVAQGTISDGRPIVGYGKATVKTPDTLDIDITYPSLGNIKAQGQITMDSPTQFKWDATTKGENDFHG
cp106-105_mFAP2a_10_t	RLTGTLQRLPSAEEADEELKRQGVRGTLAAQLLPGTWQATFTNEDGQTSQGQWHFQPRSPYTMDIVAQGTISDGRPIVGYGKATVKTPDTLDIDITYPSLGNIKAQGQITMDSPTQFKWDATTKGENDFHG
cp106-105_mFAP2a_11_t	RLTGTLQRTSDGGHGPDNAAQLLPGTWQATFTNEDGQTSQGQWHFQPRSPYTMDIVAQGTISDGRPIVGYGKATVKTPDTLDIDITYPSLGNIKAQGQITMDSPTQFKWDATTKGENDFHG
cp106-105_mFAP2a_12_t	RLTGTLQRTEEAKEATEEARRRGITTQAAQLLPGTWQATFTNEDGQTSQGQWHFQPRSPYTMDIVAQGTISDGRPIVGYGKATVKTPDTLDIDITYPSLGNIKAQGQITMDSPTQFKWDATTKGENDFHG
MBP_m1	MKIEEGKLVIWINGDKGYNGLAEVGKKFEKDTGIKVTVEHPDKLEEKFPQVAATGDGPDIIFWAHDRFGGYAQSGLLAEITPDKAFQDKLYPFTWDAVRYNGKLIAYPIAVEALSLIYNKDLLPNPPKTWEEIPALDKELKAKGKSALMFNLQEPYFTWPLIAADGGYAFKYENGKYDIKDVGVDNAGAKAGLTFLVDLIKNKHMNADTDYSIAEAAFNKGETAMTINGPWAWSNIDTSKVNYGVTVLPTFKGQPSKPFVGVLSAGINAASPNKELAKEFLENYLLTDEGLEAVNKDKPLGAVALKSYEEELVKDPRIAATMENAQKGEIMPNIPQMSAFWYAVRTAVINAASGRQTVDEALKDAQTNSGSGSGENLYFQGSGSRAAQLLPGTWQATFT…
MBP_m12	MKIEEGKLVIWINGDKGYNGLAEVGKKFEKDTGIKVTVEHPDKLEEKFPQVAATGDGPDIIFWAHDRFGGYAQSGLLAEITPDKAFQDKLYPFTWDAVRYNGKLIAYPIAVEALSLIYNKDLLPNPPKTWEEIPALDKELKAKGKSALMFNLQEPYFTWPLIAADGGYAFKYENGKYDIKDVGVDNAGAKAGLTFLVDLIKNKHMNADTDYSIAEAAFNKGETAMTINGPWAWSNIDTSKVNYGVTVLPTFKGQPSKPFVGVLSAGINAASPNKELAKEFLENYLLTDEGLEAVNKDKPLGAVALKSYEEELVKDPRIAATMENAQKGEIMPNIPQMSAFWYAVRTAVINAASGRQTVDEALKDAQTNSGSGSGENLYFQGSGSRAAQLLPGTWQATFT…
MBP_m13	MKIEEGKLVIWINGDKGYNGLAEVGKKFEKDTGIKVTVEHPDKLEEKFPQVAATGDGPDIIFWAHDRFGGYAQSGLLAEITPDKAFQDKLYPFTWDAVRYNGKLIAYPIAVEALSLIYNKDLLPNPPKTWEEIPALDKELKAKGKSALMFNLQEPYFTWPLIAADGGYAFKYENGKYDIKDVGVDNAGAKAGLTFLVDLIKNKHMNADTDYSIAEAAFNKGETAMTINGPWAWSNIDTSKVNYGVTVLPTFKGQPSKPFVGVLSAGINAASPNKELAKEFLENYLLTDEGLEAVNKDKPLGAVALKSYEEELVKDPRIAATMENAQKGEIMPNIPQMSAFWYAVRTAVINAASGRQTVDEALKDAQTNSGSGSGENLYFQGSGSRAAQLLPGTWQATFT…
MBP_m14	MKIEEGKLVIWINGDKGYNGLAEVGKKFEKDTGIKVTVEHPDKLEEKFPQVAATGDGPDIIFWAHDRFGGYAQSGLLAEITPDKAFQDKLYPFTWDAVRYNGKLIAYPIAVEALSLIYNKDLLPNPPKTWEEIPALDKELKAKGKSALMFNLQEPYFTWPLIAADGGYAFKYENGKYDIKDVGVDNAGAKAGLTFLVDLIKNKHMNADTDYSIAEAAFNKGETAMTINGPWAWSNIDTSKVNYGVTVLPTFKGQPSKPFVGVLSAGINAASPNKELAKEFLENYLLTDEGLEAVNKDKPLGAVALKSYEEELVKDPRIAATMENAQKGEIMPNIPQMSAFWYAVRTAVINAASGRQTVDEALKDAQTNSGSGSGENLYFQGSGSRAAQLLPGTWQATFT…
MBP_m15	MKIEEGKLVIWINGDKGYNGLAEVGKKFEKDTGIKVTVEHPDKLEEKFPQVAATGDGPDIIFWAHDRFGGYAQSGLLAEITPDKAFQDKLYPFTWDAVRYNGKLIAYPIAVEALSLIYNKDLLPNPPKTWEEIPALDKELKAKGKSALMFNLQEPYFTWPLIAADGGYAFKYENGKYDIKDVGVDNAGAKAGLTFLVDLIKNKHMNADTDYSIAEAAFNKGETAMTINGPWAWSNIDTSKVNYGVTVLPTFKGQPSKPFVGVLSAGINAASPNKELAKEFLENYLLTDEGLEAVNKDKPLGAVALKSYEEELVKDPRIAATMENAQKGEIMPNIPQMSAFWYAVRTAVINAASGRQTVDEALKDAQTNSGSGSGENLYFQGSGSRAAQLLPGTWQATFT…
MBP_m16	MKIEEGKLVIWINGDKGYNGLAEVGKKFEKDTGIKVTVEHPDKLEEKFPQVAATGDGPDIIFWAHDRFGGYAQSGLLAEITPDKAFQDKLYPFTWDAVRYNGKLIAYPIAVEALSLIYNKDLLPNPPKTWEEIPALDKELKAKGKSALMFNLQEPYFTWPLIAADGGYAFKYENGKYDIKDVGVDNAGAKAGLTFLVDLIKNKHMNADTDYSIAEAAFNKGETAMTINGPWAWSNIDTSKVNYGVTVLPTFKGQPSKPFVGVLSAGINAASPNKELAKEFLENYLLTDEGLEAVNKDKPLGAVALKSYEEELVKDPRIAATMENAQKGEIMPNIPQMSAFWYAVRTAVINAASGRQTVDEALKDAQTNSGSGSGENLYFQGSGSRAAQLLPGTWQATFT…
MBP_m17	MKIEEGKLVIWINGDKGYNGLAEVGKKFEKDTGIKVTVEHPDKLEEKFPQVAATGDGPDIIFWAHDRFGGYAQSGLLAEITPDKAFQDKLYPFTWDAVRYNGKLIAYPIAVEALSLIYNKDLLPNPPKTWEEIPALDKELKAKGKSALMFNLQEPYFTWPLIAADGGYAFKYENGKYDIKDVGVDNAGAKAGLTFLVDLIKNKHMNADTDYSIAEAAFNKGETAMTINGPWAWSNIDTSKVNYGVTVLPTFKGQPSKPFVGVLSAGINAASPNKELAKEFLENYLLTDEGLEAVNKDKPLGAVALKSYEEELVKDPRIAATMENAQKGEIMPNIPQMSAFWYAVRTAVINAASGRQTVDEALKDAQTNSGSGSGENLYFQGSGSRAAQLLPGTWQATFT…
MBP_m28	MKIEEGKLVIWINGDKGYNGLAEVGKKFEKDTGIKVTVEHPDKLEEKFPQVAATGDGPDIIFWAHDRFGGYAQSGLLAEITPDKAFQDKLYPFTWDAVRYNGKLIAYPIAVEALSLIYNKDLLPNPPKTWEEIPALDKELKAKGKSALMFNLQEPYFTWPLIAADGGYAFKYENGKYDIKDVGVDNAGAKAGLTFLVDLIKNKHMNADTDYSIAEAAFNKGETAMTINGPWAWSNIDTSKVNYGVTVLPTFKGQPSKPFVGVLSAGINAASPNKELAKEFLENYLLTDEGLEAVNKDKPLGAVALKSYEEELVKDPRIAATMENAQKGEIMPNIPQMSAFWYAVRTAVINAASGRQTVDEALKDAQTNSGSGSGENLYFQGSGDGQTSQGQWHFQPRSP…
MBP_m38	MKIEEGKLVIWINGDKGYNGLAEVGKKFEKDTGIKVTVEHPDKLEEKFPQVAATGDGPDIIFWAHDRFGGYAQSGLLAEITPDKAFQDKLYPFTWDAVRYNGKLIAYPIAVEALSLIYNKDLLPNPPKTWEEIPALDKELKAKGKSALMFNLQEPYFTWPLIAADGGYAFKYENGKYDIKDVGVDNAGAKAGLTFLVDLIKNKHMNADTDYSIAEAAFNKGETAMTINGPWAWSNIDTSKVNYGVTVLPTFKGQPSKPFVGVLSAGINAASPNKELAKEFLENYLLTDEGLEAVNKDKPLGAVALKSYEEELVKDPRIAATMENAQKGEIMPNIPQMSAFWYAVRTAVINAASGRQTVDEALKDAQTNSGSGSGENLYFQGSGYTMDIVAQGTISDGRP…
MBP_m48	MKIEEGKLVIWINGDKGYNGLAEVGKKFEKDTGIKVTVEHPDKLEEKFPQVAATGDGPDIIFWAHDRFGGYAQSGLLAEITPDKAFQDKLYPFTWDAVRYNGKLIAYPIAVEALSLIYNKDLLPNPPKTWEEIPALDKELKAKGKSALMFNLQEPYFTWPLIAADGGYAFKYENGKYDIKDVGVDNAGAKAGLTFLVDLIKNKHMNADTDYSIAEAAFNKGETAMTINGPWAWSNIDTSKVNYGVTVLPTFKGQPSKPFVGVLSAGINAASPNKELAKEFLENYLLTDEGLEAVNKDKPLGAVALKSYEEELVKDPRIAATMENAQKGEIMPNIPQMSAFWYAVRTAVINAASGRQTVDEALKDAQTNSGSGSGENLYFQGSGDGRPIVGYGKATVKTP…
MBP_m58	MKIEEGKLVIWINGDKGYNGLAEVGKKFEKDTGIKVTVEHPDKLEEKFPQVAATGDGPDIIFWAHDRFGGYAQSGLLAEITPDKAFQDKLYPFTWDAVRYNGKLIAYPIAVEALSLIYNKDLLPNPPKTWEEIPALDKELKAKGKSALMFNLQEPYFTWPLIAADGGYAFKYENGKYDIKDVGVDNAGAKAGLTFLVDLIKNKHMNADTDYSIAEAAFNKGETAMTINGPWAWSNIDTSKVNYGVTVLPTFKGQPSKPFVGVLSAGINAASPNKELAKEFLENYLLTDEGLEAVNKDKPLGAVALKSYEEELVKDPRIAATMENAQKGEIMPNIPQMSAFWYAVRTAVINAASGRQTVDEALKDAQTNSGSGSGENLYFQGSGDTLDIDITYPSLGNIK…
MBP_m68	MKIEEGKLVIWINGDKGYNGLAEVGKKFEKDTGIKVTVEHPDKLEEKFPQVAATGDGPDIIFWAHDRFGGYAQSGLLAEITPDKAFQDKLYPFTWDAVRYNGKLIAYPIAVEALSLIYNKDLLPNPPKTWEEIPALDKELKAKGKSALMFNLQEPYFTWPLIAADGGYAFKYENGKYDIKDVGVDNAGAKAGLTFLVDLIKNKHMNADTDYSIAEAAFNKGETAMTINGPWAWSNIDTSKVNYGVTVLPTFKGQPSKPFVGVLSAGINAASPNKELAKEFLENYLLTDEGLEAVNKDKPLGAVALKSYEEELVKDPRIAATMENAQKGEIMPNIPQMSAFWYAVRTAVINAASGRQTVDEALKDAQTNSGSGSGENLYFQGSGLGNIKAQGQITMDSPT…
MBP_m78	MKIEEGKLVIWINGDKGYNGLAEVGKKFEKDTGIKVTVEHPDKLEEKFPQVAATGDGPDIIFWAHDRFGGYAQSGLLAEITPDKAFQDKLYPFTWDAVRYNGKLIAYPIAVEALSLIYNKDLLPNPPKTWEEIPALDKELKAKGKSALMFNLQEPYFTWPLIAADGGYAFKYENGKYDIKDVGVDNAGAKAGLTFLVDLIKNKHMNADTDYSIAEAAFNKGETAMTINGPWAWSNIDTSKVNYGVTVLPTFKGQPSKPFVGVLSAGINAASPNKELAKEFLENYLLTDEGLEAVNKDKPLGAVALKSYEEELVKDPRIAATMENAQKGEIMPNIPQMSAFWYAVRTAVINAASGRQTVDEALKDAQTNSGSGSGENLYFQGSGTQFKWDATTKGENDFH…
MBP_m8	MKIEEGKLVIWINGDKGYNGLAEVGKKFEKDTGIKVTVEHPDKLEEKFPQVAATGDGPDIIFWAHDRFGGYAQSGLLAEITPDKAFQDKLYPFTWDAVRYNGKLIAYPIAVEALSLIYNKDLLPNPPKTWEEIPALDKELKAKGKSALMFNLQEPYFTWPLIAADGGYAFKYENGKYDIKDVGVDNAGAKAGLTFLVDLIKNKHMNADTDYSIAEAAFNKGETAMTINGPWAWSNIDTSKVNYGVTVLPTFKGQPSKPFVGVLSAGINAASPNKELAKEFLENYLLTDEGLEAVNKDKPLGAVALKSYEEELVKDPRIAATMENAQKGEIMPNIPQMSAFWYAVRTAVINAASGRQTVDEALKDAQTNSGSGSGENLYFQGSGRLTGTLQRQE
aBCL2	GADPKKVLDKAKDEAENRVRELKQRLEELYKEARKLDLTQEMRQELVDKARAASLQANGDIFYAILRALAEAEKLKKAGLVNSQQLDELKRRLEELAEEARRKAEKLRDEFRLKLEYG
m14_aBCL2	SRAAQLLPGTWQATFTNEDGQTSQGQWHFQPRSPYTMDIVAQGTISDGRPIVGYGKATVKTPGSSGGSGGSGADPKKVLDKAKDEAENRVRELKQRLEELYKEARKLDLTQEMRQELVDKARAASLQANGDIFYAILRALAEAEKLKKAGLVNSQQLDELKRRLEELAEEARRKAEKLRDEFRLKLEYG
BCL2_m58	AHAGRTGYDNREIVMKYIHYKLSQRGYEWDAGDVGAAPPGAAPAPGIFSSQPGHTPHPAASRDPVARTSPLQTPAAPGAAAGPALSPVPPVVHLTLRQAGDDFSRRYRRDFAEMSSQLHLTPFTARGRFATVVEELFRDGVNWGRIVAFFEFGGVMAVESVNREMSPLVDNIALWMTEYLNRHLHTWIQDNGGWDAFVELYGPSMRLEGSSGGSGGSSDTLDIDITYPSLGNIKAQGQITMDSPTQFKWDATTKGENDFHGRLTGTLQRQE
aBFL1	GADPKKVLDKAKDQAENRVRELKQKLEELYKEARKLDLTQEKRKKLEVATLGAVLAAHGDILNAIMQAKEEADKLKKAGLVNSQQLDELKRRLEELKEEALRKASDYGNEFHLKRRYG
m14_aBFL1	SRAAQLLPGTWQATFTNEDGQTSQGQWHFQPRSPYTMDIVAQGTISDGRPIVGYGKATVKTPGSSGGSGGSGADPKKVLDKAKDQAENRVRELKQKLEELYKEARKLDLTQEKRKKLEVATLGAVLAAHGDILNAIMQAKEEADKLKKAGLVNSQQLDELKRRLEELKEEALRKASDYGNEFHLKRRYG
BFL1_m58	TDSEFGYIYRLAQDYLQAVLQIPQPGSGPSKTSRVLQNVAFSVQKEVEKNLKSSLDNVNVVSVDTARTLFNQVMEKEFEDGIINWGRIVTIFAFEGILIKKLLRQQIAPDVDTYKEISYFVAEFIMNNTGEWIRQNGGWENGFVKKFEPKSGGSSGSGGDTLDIDITYPSLGNIKAQGQITMDSPTQFKWDATTKGENDFHGRLTGTLQRQE
aBCLXL	GADPKKVLDKAKDRAENVVRKLKKELEELYKEARKLDLTQEMRDRIRRTAIAARFQAHGDIFHAIKHAKEEARKLKKAGLVNSQQLDELKRRLRELDEEAEQRAEKLGKEFRLKLEYG
m14_aBCLXL	SRAAQLLPGTWQATFTNEDGQTSQGQWHFQPRSPYTMDIVAQGTISDGRPIVGYGKATVKTPGSSGGSGGSGADPKKVLDKAKDRAENVVRKLKKELEELYKEARKLDLTQEMRDRIRRTAIAARFQAHGDIFHAIKHAKEEARKLKKAGLVNSQQLDELKRRLRELDEEAEQRAEKLGKEFRLKLEYG
BCLXL_m58	SQSNRELVVDFLSYKLSQKGYSWSQFSDVEENRTEAPEGTESEMETPSAINGNPSWHLADSPAVNGATGHSSSLDAREVIPMAAVKQALREAGDEFELRYRRAFSDLTSQLHITPGTAYQSFEQVVNELFRDGVNWGRIVAFFSFGGALAVESVDKEMQVLVSRIAAWMATYLNDHLEPWIQENGGWDTFVELYGNNAAAESGSGGGSGGSDTLDIDITYPSLGNIKAQGQITMDSPTQFKWDATTKGENDFHGRLTGTLQRQE
m1	SRAAQLLPGTWQATFTNE
m12	SRAAQLLPGTWQATFTNEDGQTSQGQWHFQPRSP
m13	SRAAQLLPGTWQATFTNEDGQTSQGQWHFQPRSPYTMDIVAQGTIS
m14	SRAAQLLPGTWQATFTNEDGQTSQGQWHFQPRSPYTMDIVAQGTISDGRPIVGYGKATVKTP
m15	SRAAQLLPGTWQATFTNEDGQTSQGQWHFQPRSPYTMDIVAQGTISDGRPIVGYGKATVKTPDTLDIDITYPS
m16	SRAAQLLPGTWQATFTNEDGQTSQGQWHFQPRSPYTMDIVAQGTISDGRPIVGYGKATVKTPDTLDIDITYPSLGNIKAQGQITMDSP
m17	SRAAQLLPGTWQATFTNEDGQTSQGQWHFQPRSPYTMDIVAQGTISDGRPIVGYGKATVKTPDTLDIDITYPSLGNIKAQGQITMDSPTQFKWDATTKGENDFHG
m28	DGQTSQGQWHFQPRSPYTMDIVAQGTISDGRPIVGYGKATVKTPDTLDIDITYPSLGNIKAQGQITMDSPTQFKWDATTKGENDFHGRLTGTLQRQE
m38	YTMDIVAQGTISDGRPIVGYGKATVKTPDTLDIDITYPSLGNIKAQGQITMDSPTQFKWDATTKGENDFHGRLTGTLQRQE
m48	DGRPIVGYGKATVKTPDTLDIDITYPSLGNIKAQGQITMDSPTQFKWDATTKGENDFHGRLTGTLQRQE
m58	DTLDIDITYPSLGNIKAQGQITMDSPTQFKWDATTKGENDFHGRLTGTLQRQE
m68	LGNIKAQGQITMDSPTQFKWDATTKGENDFHGRLTGTLQRQE
m78	TQFKWDATTKGENDFHGRLTGTLQRQE
m8	RLTGTLQRQE
