# Supplementary material for: Incorporation of sensing modalities into de novo designed fluorescence-activating proteins
Source: Nat Commun. 2021 Feb 8;12:856. doi: 10.1038/s41467-020-18911-w (PMC7870846; doi:10.1038/s41467-020-18911-w)
Supplement: Supplementary file 3 — Supplementary Data 2 [file 41467_2020_18911_MOESM3_ESM.xlsx]

## Sheet: Sheet1
Design Name	Sequence
EF1p_mFAP2b	SRAAQLLPGTWQVTMTNEDGQTSQGQWHFQPRSPYTMDIVAQGTISDGRPIVGYGKATVKTPDTLDIDITYPSLGNIKAQGQITMDSPTQFKWDAHYKGDKDGDGYISAAEAAAQILTGTLQRQE
EF1p_mFAP2a	SRAAQLLPGTWQATFTNEDGQTSQGQWHFQPRSPYTMDIVAQGTISDGRPIVGYGKATVKTPDTLDIDITYPSLGNIKAQGQITMDSPTQFKWDAHYKGDKDGDGYISAAEAAAQILTGTLQRQE
EF1p2_mFAP2b	SRAAQLLPGTWQVTMTNEDGQTSQGQWHFQPRSPYTMDIVAQGTISDGRPIVGYGKATVKTPDTLDIDITYPSLGNIKAQGQITMDSPTQFKWDAHYKGDKDGDGYISAAEAAAQGLTGTLQRQE
EF1p2_mFAP2b (K101A)	SRAAQLLPGTWQVTMTNEDGQTSQGQWHFQPRSPYTMDIVAQGTISDGRPIVGYGKATVKTPDTLDIDITYPSLGNIKAQGQITMDSPTQFKWDAHYKGDADGDGYISAAEAAAQGLTGTLQRQE
EF1p2_mFAP2a	SRAAQLLPGTWQATFTNEDGQTSQGQWHFQPRSPYTMDIVAQGTISDGRPIVGYGKATVKTPDTLDIDITYPSLGNIKAQGQITMDSPTQFKWDAHYKGDKDGDGYISAAEAAAQGLTGTLQRQE
EF1p3_mFAP2b	SRAAQLLPGTWQVTMTNEDGQTSQGQWHFQPRSPYTMDIVAQGTISDGRPIVGYGKATVKTPDTLDIDITYPSLGNIKAQGQITMDSPTQFKWDAEYKGDKDGDGYISAAEAAAQILTGTLQRQE
EF1p3_mFAP2a	SRAAQLLPGTWQATFTNEDGQTSQGQWHFQPRSPYTMDIVAQGTISDGRPIVGYGKATVKTPDTLDIDITYPSLGNIKAQGQITMDSPTQFKWDAEYKGDKDGDGYISAAEAAAQILTGTLQRQE
EF1n_mFAP2b	SRAAQLLPGTWQVTMTNEDGQTSQGQWHFQPRSPYTMDIVAQGTISDGRPIVGYGKATVKTPDTLDIDITYPSLGNIKAQGQITMDSPTQFKWDAHVDKDGDGYISAAEAAAQTKILTGTLQRQE
EF1n_mFAP2a	SRAAQLLPGTWQATFTNEDGQTSQGQWHFQPRSPYTMDIVAQGTISDGRPIVGYGKATVKTPDTLDIDITYPSLGNIKAQGQITMDSPTQFKWDAHVDKDGDGYISAAEAAAQTKILTGTLQRQE
EF1n2_mFAP2b	SRAAQLLPGTWQVTMTNEDGQTSQGQWHFQPRSPYTMDIVAQGTISDGRPIVGYGKATVKTPDTLDIDITYPSLGNIKAQGQITMDSPTQFKWDAHVDKDGDGYISAAEAAAQPHILTGTLQRQE
EF1n2_mFAP2a	SRAAQLLPGTWQATFTNEDGQTSQGQWHFQPRSPYTMDIVAQGTISDGRPIVGYGKATVKTPDTLDIDITYPSLGNIKAQGQITMDSPTQFKWDAHVDKDGDGYISAAEAAAQPHILTGTLQRQE
EF1n3_mFAP2b	SRAAQLLPGTWQVTMTNEDGQTSQGQWHFQPRSPYTMDIVAQGTISDGRPIVGYGKATVKTPDTLDIDITYPSLGNIKAQGQITMDSPTQFKWDAHVDKDGDGYISAAEAAAQPRLTGTLQRQE
EF1n3_mFAP2a	SRAAQLLPGTWQATFTNEDGQTSQGQWHFQPRSPYTMDIVAQGTISDGRPIVGYGKATVKTPDTLDIDITYPSLGNIKAQGQITMDSPTQFKWDAHVDKDGDGYISAAEAAAQPRLTGTLQRQE
EF2n_mFAP2b	SRAAQLLPGTWQVTMTNEDGQTSQGQWHFQPRSPYTMDIVAQGTISDGRPIVGYGKATVKTPDTLDIDITYPSLGNIKAQGQITMDSPTQFKWDAHVDKDGNGYISAAELRHVMTNLGEKLTDEEVDEMIREADIDGDGQVNYEEFVQMPRLTGTLQRQE
EF2n_mFAP2a	SRAAQLLPGTWQATFTNEDGQTSQGQWHFQPRSPYTMDIVAQGTISDGRPIVGYGKATVKTPDTLDIDITYPSLGNIKAQGQITMDSPTQFKWDAHVDKDGNGYISAAELRHVMTNLGEKLTDEEVDEMIREADIDGDGQVNYEEFVQMPRLTGTLQRQE
EF2n2_mFAP2b	SRAAQLLPGTWQVTMTNEDGQTSQGQWHFQPRSPYTMDIVAQGTISDGRPIVGYGKATVKTPDTLDIDITYPSLGNIKAQGQITMDSPTQFKWDAHVDKDGNGYISAAELRHVMTNLGEKLTDEEVDEMIREADIDGDGQVNAEEFVQMPRLTGTLQRQE
EF2n2_mFAP2a	SRAAQLLPGTWQATFTNEDGQTSQGQWHFQPRSPYTMDIVAQGTISDGRPIVGYGKATVKTPDTLDIDITYPSLGNIKAQGQITMDSPTQFKWDAHVDKDGNGYISAAELRHVMTNLGEKLTDEEVDEMIREADIDGDGQVNAEEFVQMPRLTGTLQRQE
EF2n3_mFAP2b	SRAAQLLPGTWQVTMTNEDGQTSQGQWHFQPRSPYTMDIVAQGTISDGRPIVGYGKATVKTPDTLDIDITYPSLGNIKAQGQITMDSPTQFKWDAHVDKDGNGYISAAELRHVMTNLGEKLTDEEVDEMIREADIDGDGQVNAAEAAQMTKILTGTLQRQE
EF2n3_mFAP2a	SRAAQLLPGTWQATFTNEDGQTSQGQWHFQPRSPYTMDIVAQGTISDGRPIVGYGKATVKTPDTLDIDITYPSLGNIKAQGQITMDSPTQFKWDAHVDKDGNGYISAAELRHVMTNLGEKLTDEEVDEMIREADIDGDGQVNAAEAAQMTKILTGTLQRQE
EF4n_mFAP2b	SRAAQLLPGTWQVTMTNEDGQTSQGQWHFQPRSPYTMDIVAQGTISDGRPIVGYGKATVKTPDTLDIDITYPSLGNIKAQGQITMDSPTQFKWDAHVKGDKDGDGTITTKELGTVMRSLGQNPTEAELQDMINEVDADGDGTIDFPEFLTMMARKMKDTDSEEEIREAFRVFDKDGNGYISAAELRHVMTNLGEKLTDEEVDEMIREADIDGDGQVNYEEFVQMPHILTGTLQRQE
EF4n_mFAP2a	SRAAQLLPGTWQATFTNEDGQTSQGQWHFQPRSPYTMDIVAQGTISDGRPIVGYGKATVKTPDTLDIDITYPSLGNIKAQGQITMDSPTQFKWDAHVKGDKDGDGTITTKELGTVMRSLGQNPTEAELQDMINEVDADGDGTIDFPEFLTMMARKMKDTDSEEEIREAFRVFDKDGNGYISAAELRHVMTNLGEKLTDEEVDEMIREADIDGDGQVNYEEFVQMPHILTGTLQRQE
