# Supplementary material for: Incorporation of sensing modalities into de novo designed fluorescence-activating proteins
Source: Nat Commun. 2021 Feb 8;12:856. doi: 10.1038/s41467-020-18911-w (PMC7870846; doi:10.1038/s41467-020-18911-w)
Supplement: Supplementary file 4 — Supplementary Data 3 [file 41467_2020_18911_MOESM4_ESM.xlsx]

## Sheet: Sheet1
Name	Sequence
N17-rev	GGTCATGGTCACCTGCCAGGTAC
N17A-fwd	GGGTACCTGGCAGGTGACCATGACC GCG GAAGACGGTCAGACCTCCCAGG
N17D-fwd	GGGTACCTGGCAGGTGACCATGACC GAT GAAGACGGTCAGACCTCCCAGG
N17E-fwd	GGGTACCTGGCAGGTGACCATGACC GAA GAAGACGGTCAGACCTCCCAGG
N17F-fwd	GGGTACCTGGCAGGTGACCATGACC TTT GAAGACGGTCAGACCTCCCAGG
N17G-fwd	GGGTACCTGGCAGGTGACCATGACC GGC GAAGACGGTCAGACCTCCCAGG
N17H-fwd	GGGTACCTGGCAGGTGACCATGACC CAT GAAGACGGTCAGACCTCCCAGG
N17I-fwd	GGGTACCTGGCAGGTGACCATGACC ATT GAAGACGGTCAGACCTCCCAGG
N17K-fwd	GGGTACCTGGCAGGTGACCATGACC AAA GAAGACGGTCAGACCTCCCAGG
N17L-fwd	GGGTACCTGGCAGGTGACCATGACC CTG GAAGACGGTCAGACCTCCCAGG
N17M-fwd	GGGTACCTGGCAGGTGACCATGACC ATG GAAGACGGTCAGACCTCCCAGG
N17Q-fwd	GGGTACCTGGCAGGTGACCATGACC CAG GAAGACGGTCAGACCTCCCAGG
N17R-fwd	GGGTACCTGGCAGGTGACCATGACC CGT GAAGACGGTCAGACCTCCCAGG
N17S-fwd	GGGTACCTGGCAGGTGACCATGACC AGC GAAGACGGTCAGACCTCCCAGG
N17T-fwd	GGGTACCTGGCAGGTGACCATGACC ACC GAAGACGGTCAGACCTCCCAGG
N17V-fwd	GGGTACCTGGCAGGTGACCATGACC GTG GAAGACGGTCAGACCTCCCAGG
N17W-fwd	GGGTACCTGGCAGGTGACCATGACC TGG GAAGACGGTCAGACCTCCCAGG
N17Y-fwd	GGGTACCTGGCAGGTGACCATGACC TAT GAAGACGGTCAGACCTCCCAGG
E18-rev	GTTGGTCATGGTCACCTGCCAG
E18A-fwd	TACCTGGCAGGTGACCATGACCAAC GCG GACGGTCAGACCTCCCAGGG
E18D-fwd	TACCTGGCAGGTGACCATGACCAAC GAT GACGGTCAGACCTCCCAGGG
E18F-fwd	TACCTGGCAGGTGACCATGACCAAC TTT GACGGTCAGACCTCCCAGGG
E18G-fwd	TACCTGGCAGGTGACCATGACCAAC GGC GACGGTCAGACCTCCCAGGG
E18H-fwd	TACCTGGCAGGTGACCATGACCAAC CAT GACGGTCAGACCTCCCAGGG
E18I-fwd	TACCTGGCAGGTGACCATGACCAAC ATT GACGGTCAGACCTCCCAGGG
E18K-fwd	TACCTGGCAGGTGACCATGACCAAC AAA GACGGTCAGACCTCCCAGGG
E18L-fwd	TACCTGGCAGGTGACCATGACCAAC CTG GACGGTCAGACCTCCCAGGG
E18M-fwd	TACCTGGCAGGTGACCATGACCAAC ATG GACGGTCAGACCTCCCAGGG
E18N-fwd	TACCTGGCAGGTGACCATGACCAAC AAC GACGGTCAGACCTCCCAGGG
E18P-fwd	TACCTGGCAGGTGACCATGACCAAC CCG GACGGTCAGACCTCCCAGGG
E18Q-fwd	TACCTGGCAGGTGACCATGACCAAC CAG GACGGTCAGACCTCCCAGGG
E18R-fwd	TACCTGGCAGGTGACCATGACCAAC CGT GACGGTCAGACCTCCCAGGG
E18S-fwd	TACCTGGCAGGTGACCATGACCAAC AGC GACGGTCAGACCTCCCAGGG
E18T-fwd	TACCTGGCAGGTGACCATGACCAAC ACC GACGGTCAGACCTCCCAGGG
E18V-fwd	TACCTGGCAGGTGACCATGACCAAC GTG GACGGTCAGACCTCCCAGGG
E18W-fwd	TACCTGGCAGGTGACCATGACCAAC TGG GACGGTCAGACCTCCCAGGG
E18Y-fwd	TACCTGGCAGGTGACCATGACCAAC TAT GACGGTCAGACCTCCCAGGG
D19-rev	TTCGTTGGTCATGGTCACCTGC
D19A-fwd	CTGGCAGGTGACCATGACCAACGAA GCG GGTCAGACCTCCCAGGGCC
D19E-fwd	CTGGCAGGTGACCATGACCAACGAA GAA GGTCAGACCTCCCAGGGCC
D19F-fwd	CTGGCAGGTGACCATGACCAACGAA TTT GGTCAGACCTCCCAGGGCC
D19G-fwd	CTGGCAGGTGACCATGACCAACGAA GGC GGTCAGACCTCCCAGGGCC
D19H-fwd	CTGGCAGGTGACCATGACCAACGAA CAT GGTCAGACCTCCCAGGGCC
D19I-fwd	CTGGCAGGTGACCATGACCAACGAA ATT GGTCAGACCTCCCAGGGCC
D19K-fwd	CTGGCAGGTGACCATGACCAACGAA AAA GGTCAGACCTCCCAGGGCC
D19L-fwd	CTGGCAGGTGACCATGACCAACGAA CTG GGTCAGACCTCCCAGGGCC
D19M-fwd	CTGGCAGGTGACCATGACCAACGAA ATG GGTCAGACCTCCCAGGGCC
D19N-fwd	CTGGCAGGTGACCATGACCAACGAA AAC GGTCAGACCTCCCAGGGCC
D19P-fwd	CTGGCAGGTGACCATGACCAACGAA CCG GGTCAGACCTCCCAGGGCC
D19Q-fwd	CTGGCAGGTGACCATGACCAACGAA CAG GGTCAGACCTCCCAGGGCC
D19R-fwd	CTGGCAGGTGACCATGACCAACGAA CGT GGTCAGACCTCCCAGGGCC
D19S-fwd	CTGGCAGGTGACCATGACCAACGAA AGC GGTCAGACCTCCCAGGGCC
D19T-fwd	CTGGCAGGTGACCATGACCAACGAA ACC GGTCAGACCTCCCAGGGCC
D19V-fwd	CTGGCAGGTGACCATGACCAACGAA GTG GGTCAGACCTCCCAGGGCC
D19W-fwd	CTGGCAGGTGACCATGACCAACGAA TGG GGTCAGACCTCCCAGGGCC
D19Y-fwd	CTGGCAGGTGACCATGACCAACGAA TAT GGTCAGACCTCCCAGGGCC
P50-rev	ACGACCGTCAGAGATGGTACCCTG
P50Q-fwd	GTACCATCTCTGACGGTCGT CAG ATCTCTGGTTACGGTAAAGTTACCGTTAAAACCC
P50V-fwd	GTACCATCTCTGACGGTCGT GTG ATCTCTGGTTACGGTAAAGTTACCGTTAAAACCC
P50T-fwd	GTACCATCTCTGACGGTCGT ACC ATCTCTGGTTACGGTAAAGTTACCGTTAAAACCC
P50K-fwd	GTACCATCTCTGACGGTCGT AAA ATCTCTGGTTACGGTAAAGTTACCGTTAAAACCC
P50I-fwd	GTACCATCTCTGACGGTCGT ATT ATCTCTGGTTACGGTAAAGTTACCGTTAAAACCC
P50L-fwd	GTACCATCTCTGACGGTCGT CTG ATCTCTGGTTACGGTAAAGTTACCGTTAAAACCC
P50Y-fwd	GTACCATCTCTGACGGTCGT TAT ATCTCTGGTTACGGTAAAGTTACCGTTAAAACCC
S52V-fwd	GTACCATCTCTGACGGTCGTCCGATC GTG GGTTACGGTAAAGTTACCGTTAAAACCCCG
S52E-fwd	GTACCATCTCTGACGGTCGTCCGATC GAA GGTTACGGTAAAGTTACCGTTAAAACCCCG
S52L-fwd	GTACCATCTCTGACGGTCGTCCGATC CTG GGTTACGGTAAAGTTACCGTTAAAACCCCG
S52M-fwd	GTACCATCTCTGACGGTCGTCCGATC ATG GGTTACGGTAAAGTTACCGTTAAAACCCCG
S52F-fwd	GTACCATCTCTGACGGTCGTCCGATC TTT GGTTACGGTAAAGTTACCGTTAAAACCCCG
S52W-fwd	GTACCATCTCTGACGGTCGTCCGATC TGG GGTTACGGTAAAGTTACCGTTAAAACCCCG
S52D-fwd	GTACCATCTCTGACGGTCGTCCGATC GAT GGTTACGGTAAAGTTACCGTTAAAACCCCG
S52T-fwd	GTACCATCTCTGACGGTCGTCCGATC ACC GGTTACGGTAAAGTTACCGTTAAAACCCCG
S52N-fwd	GTACCATCTCTGACGGTCGTCCGATC AAC GGTTACGGTAAAGTTACCGTTAAAACCCCG
S52Q-fwd	GTACCATCTCTGACGGTCGTCCGATC CAG GGTTACGGTAAAGTTACCGTTAAAACCCCG
S52I-fwd	GTACCATCTCTGACGGTCGTCCGATC ATT GGTTACGGTAAAGTTACCGTTAAAACCCCG
I77-rev	GTTACCCAGAGACGGGTAGGTGATGTCTAC
I77A-fwd	ACATCACCTACCCGTCTCTGGGTAAC GCG AAAGCTCAGGGTCAGATAACCATGGAC
I77D-fwd	ACATCACCTACCCGTCTCTGGGTAAC GAT AAAGCTCAGGGTCAGATAACCATGGAC
I77E-fwd	ACATCACCTACCCGTCTCTGGGTAAC GAA AAAGCTCAGGGTCAGATAACCATGGAC
I77F-fwd	ACATCACCTACCCGTCTCTGGGTAAC TTT AAAGCTCAGGGTCAGATAACCATGGAC
I77G-fwd	ACATCACCTACCCGTCTCTGGGTAAC GGC AAAGCTCAGGGTCAGATAACCATGGAC
I77H-fwd	ACATCACCTACCCGTCTCTGGGTAAC CAT AAAGCTCAGGGTCAGATAACCATGGAC
I77K-fwd	ACATCACCTACCCGTCTCTGGGTAAC AAA AAAGCTCAGGGTCAGATAACCATGGAC
I77L-fwd	ACATCACCTACCCGTCTCTGGGTAAC CTG AAAGCTCAGGGTCAGATAACCATGGAC
I77M-fwd	ACATCACCTACCCGTCTCTGGGTAAC ATG AAAGCTCAGGGTCAGATAACCATGGAC
I77N-fwd	ACATCACCTACCCGTCTCTGGGTAAC AAC AAAGCTCAGGGTCAGATAACCATGGAC
I77Q-fwd	ACATCACCTACCCGTCTCTGGGTAAC CAG AAAGCTCAGGGTCAGATAACCATGGAC
I77R-fwd	ACATCACCTACCCGTCTCTGGGTAAC CGT AAAGCTCAGGGTCAGATAACCATGGAC
I77S-fwd	ACATCACCTACCCGTCTCTGGGTAAC AGC AAAGCTCAGGGTCAGATAACCATGGAC
I77T-fwd	ACATCACCTACCCGTCTCTGGGTAAC ACC AAAGCTCAGGGTCAGATAACCATGGAC
I77V-fwd	ACATCACCTACCCGTCTCTGGGTAAC GTG AAAGCTCAGGGTCAGATAACCATGGAC
I77W-fwd	ACATCACCTACCCGTCTCTGGGTAAC TGG AAAGCTCAGGGTCAGATAACCATGGAC
I77Y-fwd	ACATCACCTACCCGTCTCTGGGTAAC TAT AAAGCTCAGGGTCAGATAACCATGGAC
T97-rev	GGTTGCGTCGAATTTGAACTGG
T97A-fwd	GACCCAGTTCAAATTCGACGCAACC GCG AAAGGTGCGGGTAACTTCACCG
T97D-fwd	GACCCAGTTCAAATTCGACGCAACC GAT AAAGGTGCGGGTAACTTCACCG
T97E-fwd	GACCCAGTTCAAATTCGACGCAACC GAA AAAGGTGCGGGTAACTTCACCG
T97F-fwd	GACCCAGTTCAAATTCGACGCAACC TTT AAAGGTGCGGGTAACTTCACCG
T97G-fwd	GACCCAGTTCAAATTCGACGCAACC GGC AAAGGTGCGGGTAACTTCACCG
T97H-fwd	GACCCAGTTCAAATTCGACGCAACC CAT AAAGGTGCGGGTAACTTCACCG
T97I-fwd	GACCCAGTTCAAATTCGACGCAACC ATT AAAGGTGCGGGTAACTTCACCG
T97K-fwd	GACCCAGTTCAAATTCGACGCAACC AAA AAAGGTGCGGGTAACTTCACCG
T97L-fwd	GACCCAGTTCAAATTCGACGCAACC CTG AAAGGTGCGGGTAACTTCACCG
T97M-fwd	GACCCAGTTCAAATTCGACGCAACC ATG AAAGGTGCGGGTAACTTCACCG
T97N-fwd	GACCCAGTTCAAATTCGACGCAACC AAC AAAGGTGCGGGTAACTTCACCG
T97Q-fwd	GACCCAGTTCAAATTCGACGCAACC CAG AAAGGTGCGGGTAACTTCACCG
T97R-fwd	GACCCAGTTCAAATTCGACGCAACC CGT AAAGGTGCGGGTAACTTCACCG
T97S-fwd	GACCCAGTTCAAATTCGACGCAACC AGC AAAGGTGCGGGTAACTTCACCG
T97V-fwd	GACCCAGTTCAAATTCGACGCAACC GTG AAAGGTGCGGGTAACTTCACCG
T97W-fwd	GACCCAGTTCAAATTCGACGCAACC TGG AAAGGTGCGGGTAACTTCACCG
T97Y-fwd	GACCCAGTTCAAATTCGACGCAACC TAT AAAGGTGCGGGTAACTTCACCG
K98-rev	GGTGGTTGCGTCGAATTTGAACTG
K98A-fwd	CCCAGTTCAAATTCGACGCAACCACC GCG GGTGCGGGTAACTTCACCGG
K98D-fwd	CCCAGTTCAAATTCGACGCAACCACC GAT GGTGCGGGTAACTTCACCGG
K98E-fwd	CCCAGTTCAAATTCGACGCAACCACC GAA GGTGCGGGTAACTTCACCGG
K98F-fwd	CCCAGTTCAAATTCGACGCAACCACC TTT GGTGCGGGTAACTTCACCGG
K98G-fwd	CCCAGTTCAAATTCGACGCAACCACC GGC GGTGCGGGTAACTTCACCGG
K98H-fwd	CCCAGTTCAAATTCGACGCAACCACC CAT GGTGCGGGTAACTTCACCGG
K98I-fwd	CCCAGTTCAAATTCGACGCAACCACC ATT GGTGCGGGTAACTTCACCGG
K98L-fwd	CCCAGTTCAAATTCGACGCAACCACC CTG GGTGCGGGTAACTTCACCGG
K98M-fwd	CCCAGTTCAAATTCGACGCAACCACC ATG GGTGCGGGTAACTTCACCGG
K98N-fwd	CCCAGTTCAAATTCGACGCAACCACC AAC GGTGCGGGTAACTTCACCGG
K98Q-fwd	CCCAGTTCAAATTCGACGCAACCACC CAG GGTGCGGGTAACTTCACCGG
K98R-fwd	CCCAGTTCAAATTCGACGCAACCACC CGT GGTGCGGGTAACTTCACCGG
K98S-fwd	CCCAGTTCAAATTCGACGCAACCACC AGC GGTGCGGGTAACTTCACCGG
K98T-fwd	CCCAGTTCAAATTCGACGCAACCACC ACC GGTGCGGGTAACTTCACCGG
K98V-fwd	CCCAGTTCAAATTCGACGCAACCACC GTG GGTGCGGGTAACTTCACCGG
K98W-fwd	CCCAGTTCAAATTCGACGCAACCACC TGG GGTGCGGGTAACTTCACCGG
K98Y-fwd	CCCAGTTCAAATTCGACGCAACCACC TAT GGTGCGGGTAACTTCACCGG
G99-rev	TTTGGTGGTTGCGTCGAATTTG
G99A-fwd	GTTCAAATTCGACGCAACCACCAAA GCG GCGGGTAACTTCACCGGTCG
G99D-fwd	GTTCAAATTCGACGCAACCACCAAA GAT GCGGGTAACTTCACCGGTCG
G99E-fwd	GTTCAAATTCGACGCAACCACCAAA GAA GCGGGTAACTTCACCGGTCG
G99F-fwd	GTTCAAATTCGACGCAACCACCAAA TTT GCGGGTAACTTCACCGGTCG
G99H-fwd	GTTCAAATTCGACGCAACCACCAAA CAT GCGGGTAACTTCACCGGTCG
G99I-fwd	GTTCAAATTCGACGCAACCACCAAA ATT GCGGGTAACTTCACCGGTCG
G99K-fwd	GTTCAAATTCGACGCAACCACCAAA AAA GCGGGTAACTTCACCGGTCG
G99L-fwd	GTTCAAATTCGACGCAACCACCAAA CTG GCGGGTAACTTCACCGGTCG
G99M-fwd	GTTCAAATTCGACGCAACCACCAAA ATG GCGGGTAACTTCACCGGTCG
G99N-fwd	GTTCAAATTCGACGCAACCACCAAA AAC GCGGGTAACTTCACCGGTCG
G99P-fwd	GTTCAAATTCGACGCAACCACCAAA CCG GCGGGTAACTTCACCGGTCG
G99Q-fwd	GTTCAAATTCGACGCAACCACCAAA CAG GCGGGTAACTTCACCGGTCG
G99R-fwd	GTTCAAATTCGACGCAACCACCAAA CGT GCGGGTAACTTCACCGGTCG
G99S-fwd	GTTCAAATTCGACGCAACCACCAAA AGC GCGGGTAACTTCACCGGTCG
G99T-fwd	GTTCAAATTCGACGCAACCACCAAA ACC GCGGGTAACTTCACCGGTCG
G99V-fwd	GTTCAAATTCGACGCAACCACCAAA GTG GCGGGTAACTTCACCGGTCG
G99W-fwd	GTTCAAATTCGACGCAACCACCAAA TGG GCGGGTAACTTCACCGGTCG
G99Y-fwd	GTTCAAATTCGACGCAACCACCAAA TAT GCGGGTAACTTCACCGGTCG
A100-rev	ACCTTTGGTGGTTGCGTCG
A100D-fwd	CAAATTCGACGCAACCACCAAAGGT GAT GGTAACTTCACCGGTCGTCTGACC
A100E-fwd	CAAATTCGACGCAACCACCAAAGGT GAA GGTAACTTCACCGGTCGTCTGACC
A100F-fwd	CAAATTCGACGCAACCACCAAAGGT TTT GGTAACTTCACCGGTCGTCTGACC
A100G-fwd	CAAATTCGACGCAACCACCAAAGGT GGC GGTAACTTCACCGGTCGTCTGACC
A100H-fwd	CAAATTCGACGCAACCACCAAAGGT CAT GGTAACTTCACCGGTCGTCTGACC
A100I-fwd	CAAATTCGACGCAACCACCAAAGGT ATT GGTAACTTCACCGGTCGTCTGACC
A100K-fwd	CAAATTCGACGCAACCACCAAAGGT AAA GGTAACTTCACCGGTCGTCTGACC
A100L-fwd	CAAATTCGACGCAACCACCAAAGGT CTG GGTAACTTCACCGGTCGTCTGACC
A100M-fwd	CAAATTCGACGCAACCACCAAAGGT ATG GGTAACTTCACCGGTCGTCTGACC
A100N-fwd	CAAATTCGACGCAACCACCAAAGGT AAC GGTAACTTCACCGGTCGTCTGACC
A100P-fwd	CAAATTCGACGCAACCACCAAAGGT CCG GGTAACTTCACCGGTCGTCTGACC
A100Q-fwd	CAAATTCGACGCAACCACCAAAGGT CAG GGTAACTTCACCGGTCGTCTGACC
A100R-fwd	CAAATTCGACGCAACCACCAAAGGT CGT GGTAACTTCACCGGTCGTCTGACC
A100S-fwd	CAAATTCGACGCAACCACCAAAGGT AGC GGTAACTTCACCGGTCGTCTGACC
A100T-fwd	CAAATTCGACGCAACCACCAAAGGT ACC GGTAACTTCACCGGTCGTCTGACC
A100V-fwd	CAAATTCGACGCAACCACCAAAGGT GTG GGTAACTTCACCGGTCGTCTGACC
A100W-fwd	CAAATTCGACGCAACCACCAAAGGT TGG GGTAACTTCACCGGTCGTCTGACC
A100Y-fwd	CAAATTCGACGCAACCACCAAAGGT TAT GGTAACTTCACCGGTCGTCTGACC
G101-rev	CGCACCTTTGGTGGTTGCG
G101A-fwd	AATTCGACGCAACCACCAAAGGTGCG GCG AACTTCACCGGTCGTCTGACCG
G101D-fwd	AATTCGACGCAACCACCAAAGGTGCG GAT AACTTCACCGGTCGTCTGACCG
G101E-fwd	AATTCGACGCAACCACCAAAGGTGCG GAA AACTTCACCGGTCGTCTGACCG
G101F-fwd	AATTCGACGCAACCACCAAAGGTGCG TTT AACTTCACCGGTCGTCTGACCG
G101H-fwd	AATTCGACGCAACCACCAAAGGTGCG CAT AACTTCACCGGTCGTCTGACCG
G101I-fwd	AATTCGACGCAACCACCAAAGGTGCG ATT AACTTCACCGGTCGTCTGACCG
G101K-fwd	AATTCGACGCAACCACCAAAGGTGCG AAA AACTTCACCGGTCGTCTGACCG
G101L-fwd	AATTCGACGCAACCACCAAAGGTGCG CTG AACTTCACCGGTCGTCTGACCG
G101M-fwd	AATTCGACGCAACCACCAAAGGTGCG ATG AACTTCACCGGTCGTCTGACCG
G101N-fwd	AATTCGACGCAACCACCAAAGGTGCG AAC AACTTCACCGGTCGTCTGACCG
G101P-fwd	AATTCGACGCAACCACCAAAGGTGCG CCG AACTTCACCGGTCGTCTGACCG
G101Q-fwd	AATTCGACGCAACCACCAAAGGTGCG CAG AACTTCACCGGTCGTCTGACCG
G101R-fwd	AATTCGACGCAACCACCAAAGGTGCG CGT AACTTCACCGGTCGTCTGACCG
G101S-fwd	AATTCGACGCAACCACCAAAGGTGCG AGC AACTTCACCGGTCGTCTGACCG
G101T-fwd	AATTCGACGCAACCACCAAAGGTGCG ACC AACTTCACCGGTCGTCTGACCG
G101V-fwd	AATTCGACGCAACCACCAAAGGTGCG GTG AACTTCACCGGTCGTCTGACCG
G101W-fwd	AATTCGACGCAACCACCAAAGGTGCG TGG AACTTCACCGGTCGTCTGACCG
G101Y-fwd	AATTCGACGCAACCACCAAAGGTGCG TAT AACTTCACCGGTCGTCTGACCG
N102-rev	ACCCGCACCTTTGGTGGTTG
N102A-fwd	CGACGCAACCACCAAAGGTGCGGGT GCG TTCACCGGTCGTCTGACCG
N102D-fwd	CGACGCAACCACCAAAGGTGCGGGT GAT TTCACCGGTCGTCTGACCG
N102E-fwd	CGACGCAACCACCAAAGGTGCGGGT GAA TTCACCGGTCGTCTGACCG
N102F-fwd	CGACGCAACCACCAAAGGTGCGGGT TTT TTCACCGGTCGTCTGACCG
N102G-fwd	CGACGCAACCACCAAAGGTGCGGGT GGC TTCACCGGTCGTCTGACCG
N102H-fwd	CGACGCAACCACCAAAGGTGCGGGT CAT TTCACCGGTCGTCTGACCG
N102I-fwd	CGACGCAACCACCAAAGGTGCGGGT ATT TTCACCGGTCGTCTGACCG
N102K-fwd	CGACGCAACCACCAAAGGTGCGGGT AAA TTCACCGGTCGTCTGACCG
N102L-fwd	CGACGCAACCACCAAAGGTGCGGGT CTG TTCACCGGTCGTCTGACCG
N102M-fwd	CGACGCAACCACCAAAGGTGCGGGT ATG TTCACCGGTCGTCTGACCG
N102P-fwd	CGACGCAACCACCAAAGGTGCGGGT CCG TTCACCGGTCGTCTGACCG
N102Q-fwd	CGACGCAACCACCAAAGGTGCGGGT CAG TTCACCGGTCGTCTGACCG
N102R-fwd	CGACGCAACCACCAAAGGTGCGGGT CGT TTCACCGGTCGTCTGACCG
N102S-fwd	CGACGCAACCACCAAAGGTGCGGGT AGC TTCACCGGTCGTCTGACCG
N102T-fwd	CGACGCAACCACCAAAGGTGCGGGT ACC TTCACCGGTCGTCTGACCG
N102V-fwd	CGACGCAACCACCAAAGGTGCGGGT GTG TTCACCGGTCGTCTGACCG
N102W-fwd	CGACGCAACCACCAAAGGTGCGGGT TGG TTCACCGGTCGTCTGACCG
N102Y-fwd	CGACGCAACCACCAAAGGTGCGGGT TAT TTCACCGGTCGTCTGACCG
T104-rev	GAAGTTACCCGCACCTTTGGTGG
T104A-fwd	CAACCACCAAAGGTGCGGGTAACTTC GCG GGTCGTCTGACCGGTACCCTG
T104D-fwd	CAACCACCAAAGGTGCGGGTAACTTC GAT GGTCGTCTGACCGGTACCCTG
T104E-fwd	CAACCACCAAAGGTGCGGGTAACTTC GAA GGTCGTCTGACCGGTACCCTG
T104F-fwd	CAACCACCAAAGGTGCGGGTAACTTC TTT GGTCGTCTGACCGGTACCCTG
T104G-fwd	CAACCACCAAAGGTGCGGGTAACTTC GGC GGTCGTCTGACCGGTACCCTG
T104H-fwd	CAACCACCAAAGGTGCGGGTAACTTC CAT GGTCGTCTGACCGGTACCCTG
T104I-fwd	CAACCACCAAAGGTGCGGGTAACTTC ATT GGTCGTCTGACCGGTACCCTG
T104K-fwd	CAACCACCAAAGGTGCGGGTAACTTC AAA GGTCGTCTGACCGGTACCCTG
T104L-fwd	CAACCACCAAAGGTGCGGGTAACTTC CTG GGTCGTCTGACCGGTACCCTG
T104M-fwd	CAACCACCAAAGGTGCGGGTAACTTC ATG GGTCGTCTGACCGGTACCCTG
T104N-fwd	CAACCACCAAAGGTGCGGGTAACTTC AAC GGTCGTCTGACCGGTACCCTG
T104P-fwd	CAACCACCAAAGGTGCGGGTAACTTC CCG GGTCGTCTGACCGGTACCCTG
T104Q-fwd	CAACCACCAAAGGTGCGGGTAACTTC CAG GGTCGTCTGACCGGTACCCTG
T104R-fwd	CAACCACCAAAGGTGCGGGTAACTTC CGT GGTCGTCTGACCGGTACCCTG
T104S-fwd	CAACCACCAAAGGTGCGGGTAACTTC AGC GGTCGTCTGACCGGTACCCTG
T104V-fwd	CAACCACCAAAGGTGCGGGTAACTTC GTG GGTCGTCTGACCGGTACCCTG
T104W-fwd	CAACCACCAAAGGTGCGGGTAACTTC TGG GGTCGTCTGACCGGTACCCTG
T104Y-fwd	CAACCACCAAAGGTGCGGGTAACTTC TAT GGTCGTCTGACCGGTACCCTG
R106-rev	ACCGGTGAAGTTACCCGCACC
R106A-fwd	CAAAGGTGCGGGTAACTTCACCGGT GCG CTGACCGGTACCCTGCAGCG
R106D-fwd	CAAAGGTGCGGGTAACTTCACCGGT GAT CTGACCGGTACCCTGCAGCG
R106E-fwd	CAAAGGTGCGGGTAACTTCACCGGT GAA CTGACCGGTACCCTGCAGCG
R106F-fwd	CAAAGGTGCGGGTAACTTCACCGGT TTT CTGACCGGTACCCTGCAGCG
R106G-fwd	CAAAGGTGCGGGTAACTTCACCGGT GGC CTGACCGGTACCCTGCAGCG
R106H-fwd	CAAAGGTGCGGGTAACTTCACCGGT CAT CTGACCGGTACCCTGCAGCG
R106I-fwd	CAAAGGTGCGGGTAACTTCACCGGT ATT CTGACCGGTACCCTGCAGCG
R106K-fwd	CAAAGGTGCGGGTAACTTCACCGGT AAA CTGACCGGTACCCTGCAGCG
R106L-fwd	CAAAGGTGCGGGTAACTTCACCGGT CTG CTGACCGGTACCCTGCAGCG
R106M-fwd	CAAAGGTGCGGGTAACTTCACCGGT ATG CTGACCGGTACCCTGCAGCG
R106N-fwd	CAAAGGTGCGGGTAACTTCACCGGT AAC CTGACCGGTACCCTGCAGCG
R106P-fwd	CAAAGGTGCGGGTAACTTCACCGGT CCG CTGACCGGTACCCTGCAGCG
R106Q-fwd	CAAAGGTGCGGGTAACTTCACCGGT CAG CTGACCGGTACCCTGCAGCG
R106S-fwd	CAAAGGTGCGGGTAACTTCACCGGT AGC CTGACCGGTACCCTGCAGCG
R106T-fwd	CAAAGGTGCGGGTAACTTCACCGGT ACC CTGACCGGTACCCTGCAGCG
R106V-fwd	CAAAGGTGCGGGTAACTTCACCGGT GTG CTGACCGGTACCCTGCAGCG
R106W-fwd	CAAAGGTGCGGGTAACTTCACCGGT TGG CTGACCGGTACCCTGCAGCG
R106Y-fwd	CAAAGGTGCGGGTAACTTCACCGGT TAT CTGACCGGTACCCTGCAGCG
L107-rev	ACGACCGGTGAAGTTACCCGC
L107A-fwd	AGGTGCGGGTAACTTCACCGGTCGT GCG ACCGGTACCCTGCAGCGTC
L107D-fwd	AGGTGCGGGTAACTTCACCGGTCGT GAT ACCGGTACCCTGCAGCGTC
L107E-fwd	AGGTGCGGGTAACTTCACCGGTCGT GAA ACCGGTACCCTGCAGCGTC
L107F-fwd	AGGTGCGGGTAACTTCACCGGTCGT TTT ACCGGTACCCTGCAGCGTC
L107G-fwd	AGGTGCGGGTAACTTCACCGGTCGT GGC ACCGGTACCCTGCAGCGTC
L107H-fwd	AGGTGCGGGTAACTTCACCGGTCGT CAT ACCGGTACCCTGCAGCGTC
L107I-fwd	AGGTGCGGGTAACTTCACCGGTCGT ATT ACCGGTACCCTGCAGCGTC
L107K-fwd	AGGTGCGGGTAACTTCACCGGTCGT AAA ACCGGTACCCTGCAGCGTC
L107M-fwd	AGGTGCGGGTAACTTCACCGGTCGT ATG ACCGGTACCCTGCAGCGTC
L107N-fwd	AGGTGCGGGTAACTTCACCGGTCGT AAC ACCGGTACCCTGCAGCGTC
L107Q-fwd	AGGTGCGGGTAACTTCACCGGTCGT CAG ACCGGTACCCTGCAGCGTC
L107R-fwd	AGGTGCGGGTAACTTCACCGGTCGT CGT ACCGGTACCCTGCAGCGTC
L107S-fwd	AGGTGCGGGTAACTTCACCGGTCGT AGC ACCGGTACCCTGCAGCGTC
L107T-fwd	AGGTGCGGGTAACTTCACCGGTCGT ACC ACCGGTACCCTGCAGCGTC
L107V-fwd	AGGTGCGGGTAACTTCACCGGTCGT GTG ACCGGTACCCTGCAGCGTC
L107W-fwd	AGGTGCGGGTAACTTCACCGGTCGT TGG ACCGGTACCCTGCAGCGTC
L107Y-fwd	AGGTGCGGGTAACTTCACCGGTCGT TAT ACCGGTACCCTGCAGCGTC
mFAP2.1	ATGGCTAGCAGCCATCATCATCATCATCATAGCAGCGGCCTGGTGCCGCGCGGCAGCTCCATGAGCCGTGCGGCGCAGCTCCTGCCGGGTACCTGGCAGGTGACCATGACCAACGAAGACGGTCAGACCTCCCAGGGCCAGATGCACTTCCAGCCGCGTTCTCCGTACACCATGGACGTTGTTGCTCAGGGTACCATCTCTGACGGTCGTACCATCGTTGGTTACGGTAAAGTTACCGTTAAAACCCCGGACACCCTGGACGTAGACATCACCTACCCGTCTCTGGGTAACATCAAAGCTCAGGGTCAGATAACCATGGACTCTCCGACCCAGTTCAAATTCGACGCAACCACCAAAGGTGCGGGTAACTTCACCGGTCGTCTGACCGGTACCCTGCAG…
pET15b-mFAP2.1	TTCTTGAAGACGAAAGGGCCTCGTGATACGCCTATTTTTATAGGTTAATGTCATGATAATAATGGTTTCTTAGACGTCAGGTGGCACTTTTCGGGGAAATGTGCGCGGAACCCCTATTTGTTTATTTTTCTAAATACATTCAAATATGTATCCGCTCATGAGACAATAACCCTGATAAATGCTTCAATAATATTGAAAAAGGAAGAGTATGAGTATTCAACATTTCCGTGTCGCCCTTATTCCCTTTTTTGCGGCATTTTGCCTTCCTGTTTTTGCTCACCCAGAAACGCTGGTGAAAGTAAAAGATGCTGAAGATCAGTTGGGTGCACGAGTGGGTTACATCGAACTGGATCTCAACAGCGGTAAGATCCTTGAGAGTTTTCGCCCCGAAGAACGTTT…
