# Supplementary material for: Incorporation of sensing modalities into de novo designed fluorescence-activating proteins
Source: Nat Commun. 2021 Feb 8;12:856. doi: 10.1038/s41467-020-18911-w (PMC7870846; doi:10.1038/s41467-020-18911-w)
Supplement: Supplementary file 5 — Supplementary Data 4 [file 41467_2020_18911_MOESM5_ESM.xlsx]

## Sheet: Sheet1
Name	Sequence	Relative Diversity for Degenerate Oligonucleotides	PAGE-purified	Duplex Oligonucleotide	Single-stranded Oligonucleotide
SDM_loop7opt_1.1	CCAGTTCAAATTCGACGCAACCACCAAAGGT GMM RAC GRC TWC SWM GGTCGTCTGACCGGTACCCTGCAGCGTCAGG	2	Yes	Yes	No
SDM_loop7opt_1.2	CCAGTTCAAATTCGACGCAACCACCAAAGGT GMM RAC GRC TGG SWM GGTCGTCTGACCGGTACCCTGCAGCGTCAGG	1	Yes	Yes	No
SDM_loop7opt_out-fwd	CTGACCGGTACCCTGCAGC	N/A	No	No	Yes
SDM_loop7opt_out-rev	GGTGGTTGCGTCGAATTTGAAC	N/A	No	No	Yes
mFAP2.2	ATGGCTAGCAGCCATCATCATCATCATCATAGCAGCGGCCTGGTGCCGCGCGGCAGCTCCATGAGCCGTGCGGCGCAGCTCCTGCCGGGTACCTGGCAGGTGACCATGACCAACGAAGACGGTCAGACCTCCCAGGGCCAGATGCACTTCCAGCCGCGTTCTCCGTACACCATGGACGTTGTTGCTCAGGGTACCATCTCTGACGGTCGTCCGATCGTTGGTTACGGTAAAGTTACCGTTAAAACCCCGGACACCCTGGACGTAGACATCACCTACCCGTCTCTGGGTAACATCAAAGCTCAGGGTCAGATAACCATGGACTCTCCGACCCAGTTCAAATTCGACGCAACCACCAAAGGTGCGGGTAACTTCACCGGTCGTCTGACCGGTACCCTGCAG…	N/A	N/A	N/A	N/A
pET15b-mFAP2.2	TTCTTGAAGACGAAAGGGCCTCGTGATACGCCTATTTTTATAGGTTAATGTCATGATAATAATGGTTTCTTAGACGTCAGGTGGCACTTTTCGGGGAAATGTGCGCGGAACCCCTATTTGTTTATTTTTCTAAATACATTCAAATATGTATCCGCTCATGAGACAATAACCCTGATAAATGCTTCAATAATATTGAAAAAGGAAGAGTATGAGTATTCAACATTTCCGTGTCGCCCTTATTCCCTTTTTTGCGGCATTTTGCCTTCCTGTTTTTGCTCACCCAGAAACGCTGGTGAAAGTAAAAGATGCTGAAGATCAGTTGGGTGCACGAGTGGGTTACATCGAACTGGATCTCAACAGCGGTAAGATCCTTGAGAGTTTTCGCCCCGAAGAACGTTT…	N/A	N/A	N/A	N/A
