# Supplementary material for: Incorporation of sensing modalities into de novo designed fluorescence-activating proteins
Source: Nat Commun. 2021 Feb 8;12:856. doi: 10.1038/s41467-020-18911-w (PMC7870846; doi:10.1038/s41467-020-18911-w)
Supplement: Supplementary file 6 — Supplementary Data 5 [file 41467_2020_18911_MOESM6_ESM.xlsx]

## Sheet: Sheet1
Name	Sequence
SDM_coreopt_1.1-fwd	AAGACGGTCAGACCTCCCAGGGCCAG ATG CACTTCCAGCCGCGTTCTCCGTACACCATGG
SDM_coreopt_1.2-fwd	AAGACGGTCAGACCTCCCAGGGCCAG TGG CACTTCCAGCCGCGTTCTCCGTACACCATGG
SDM_coreopt_2.0-rev	ATCGGACGACCGTCAGAGATGGTACCCTGAGCAAC TAY GTCCATGGTGTACGGAGAACGC
SDM_coreopt_3.0-fwd	ATCTCTGACGGTCGTCCGATCGTTGGTTACGGTAAA GYA ACCGTTAAAACCCCGGACACC
SDM_coreopt_4.0-rev	GTTACCCAGAGACGGGTAGGT TAK GTC TRC GTCCAGGGTGTCCGGGGTTTTAACGG
SDM_coreopt_5.0-fwd	CCTACCCGTCTCTGGGTAAC MTA AAAGCTCAGGGTCAGATAACCATGGACTCTCCGACCC
SDM_coreopt_6.1-rev	AAGTTACCCGCACCTTTGGTGGT TGM GTC GAA TTTGAACTGGGTCGGAGAGTCCATGGTT
SDM_coreopt_6.2-rev	AAGTTACCCGCACCTTTGGTGGT TGM GTC CCA TTTGAACTGGGTCGGAGAGTCCATGGTT
SDM_coreopt_step2-fwd	AAGACGGTCAGACCTCCCAGG
SDM_coreopt_step2-rev	AAGTTACCCGCACCTTTGGTG
SDM_coreopt_out-fwd	ACCACCAAAGGTGCGGGTAAC
SDM_coreopt_out-rev	CCTGGGAGGTCTGACCGTC
mFAP2.2	ATGGCTAGCAGCCATCATCATCATCATCATAGCAGCGGCCTGGTGCCGCGCGGCAGCTCCATGAGCCGTGCGGCGCAGCTCCTGCCGGGTACCTGGCAGGTGACCATGACCAACGAAGACGGTCAGACCTCCCAGGGCCAGATGCACTTCCAGCCGCGTTCTCCGTACACCATGGACGTTGTTGCTCAGGGTACCATCTCTGACGGTCGTCCGATCGTTGGTTACGGTAAAGTTACCGTTAAAACCCCGGACACCCTGGACGTAGACATCACCTACCCGTCTCTGGGTAACATCAAAGCTCAGGGTCAGATAACCATGGACTCTCCGACCCAGTTCAAATTCGACGCAACCACCAAAGGTGCGGGTAACTTCACCGGTCGTCTGACCGGTACCCTGCAG…
pET15b-mFAP2.2	TTCTTGAAGACGAAAGGGCCTCGTGATACGCCTATTTTTATAGGTTAATGTCATGATAATAATGGTTTCTTAGACGTCAGGTGGCACTTTTCGGGGAAATGTGCGCGGAACCCCTATTTGTTTATTTTTCTAAATACATTCAAATATGTATCCGCTCATGAGACAATAACCCTGATAAATGCTTCAATAATATTGAAAAAGGAAGAGTATGAGTATTCAACATTTCCGTGTCGCCCTTATTCCCTTTTTTGCGGCATTTTGCCTTCCTGTTTTTGCTCACCCAGAAACGCTGGTGAAAGTAAAAGATGCTGAAGATCAGTTGGGTGCACGAGTGGGTTACATCGAACTGGATCTCAACAGCGGTAAGATCCTTGAGAGTTTTCGCCCCGAAGAACGTTT…
