# Supplementary material for: Incorporation of sensing modalities into de novo designed fluorescence-activating proteins
Source: Nat Commun. 2021 Feb 8;12:856. doi: 10.1038/s41467-020-18911-w (PMC7870846; doi:10.1038/s41467-020-18911-w)
Supplement: Supplementary file 7 — Supplementary Data 6 [file 41467_2020_18911_MOESM7_ESM.xlsx]

## Sheet: Sheet1
Name	Sequence	Relative Proportion of Oligonucleotides to Mix
methylopt_1.0-fwd	GGCAGCTCCATGAGCCGTGCGGCGCAGCTCCTGCCGGGTACCT	N/A
methylopt_2.1-rev	CTGGGAGGTCTGACCGTCTTCGTTGGTCATGGT TAK CTGCCAGGTACCCGGCAGGAG	1
methylopt_2.2-rev	CTGGGAGGTCTGACCGTCTTCGTTGGTCATGGT TRC CTGCCAGGTACCCGGCAGGAG	1
methylopt_3.0-fwd	ACGGTCAGACCTCCCAGGGCCAGTGGCACTTCCAGCCGCGTTCTCCGTACACCATGGACA	N/A
methylopt_4.0-rev	CGGACGACCGTCAGA TAB GGTACCCTG TRC AACAATGTCCATGGTGTACGGAGAA	N/A
methylopt_5.0-fwd	TCTGACGGTCGTCCG MTA GTTGGTTACGGTAAAGCGACCGTTAAAACCCCGGACACC	N/A
methylopt_6.1-rev	TTTGATGTTACCCAGAGACGGGTAGGT TAY GTC TRC GTCCAGGGTGTCCGGGGTTTTAA	1
methylopt_6.2-rev	TTTGATGTTACCCAGAGACGGGTAGGT TAY GTC TAK GTCCAGGGTGTCCGGGGTTTTAA	1
methylopt_7.0-fwd	CGTCTCTGGGTAACATCAAA GYA CAGGGTCAGATAACCATGGACTCTCCGACCCAGTT	N/A
methylopt_8.0-rev	ACCTTTGGTGGTTGCGTCCCATTTGAACTGGGTCGGAGAGTCC	N/A
methylopt_9.0-fwd	ACGCAACCACCAAAGGTGAAAACGATTTCCATGGTCGTCTGACCGGTAC	N/A
methylopt_10.0-rev	TTTGTTAGCAGCCGGATCCTCATTATTCCTGACGCTGCAGGGTACCGGTCAGACGACCAT	N/A
methylopt_step2-fwd	GGCAGCTCCATGAGCCG	N/A
methylopt_step2-rev	TTTGTTAGCAGCCGGATCCTC	N/A
pET15_out-fwd	GAGGATCCGGCTGCTAACAAAG	N/A
pET15_out-rev	GCACGGCTCATGGAGCTG	N/A
mFAP2.5	ATGGCTAGCAGCCATCATCATCATCATCATAGCAGCGGCCTGGTGCCGCGCGGCAGCTCCATGAGCCGTGCGGCGCAGCTCCTGCCGGGTACCTGGCAGGTGACCATGACCAACGAAGACGGTCAGACCTCCCAGGGCCAGTGGCACTTCCAGCCGCGTTCTCCGTACACCATGGACATTGTTGCTCAGGGTACCATCTCTGACGGTCGTCCGATCGTTGGTTACGGTAAAGCGACCGTTAAAACCCCGGACACCCTGGACGTAGACATCACCTACCCGTCTCTGGGTAACATCAAAGCTCAGGGTCAGATAACCATGGACTCTCCGACCCAGTTCAAATGGGACGCAACCACCAAAGGTGAAAACGATTTCCATGGTCGTCTGACCGGTACCCTGCAG…	N/A
pET15b-mFAP2.5	TTCTTGAAGACGAAAGGGCCTCGTGATACGCCTATTTTTATAGGTTAATGTCATGATAATAATGGTTTCTTAGACGTCAGGTGGCACTTTTCGGGGAAATGTGCGCGGAACCCCTATTTGTTTATTTTTCTAAATACATTCAAATATGTATCCGCTCATGAGACAATAACCCTGATAAATGCTTCAATAATATTGAAAAAGGAAGAGTATGAGTATTCAACATTTCCGTGTCGCCCTTATTCCCTTTTTTGCGGCATTTTGCCTTCCTGTTTTTGCTCACCCAGAAACGCTGGTGAAAGTAAAAGATGCTGAAGATCAGTTGGGTGCACGAGTGGGTTACATCGAACTGGATCTCAACAGCGGTAAGATCCTTGAGAGTTTTCGCCCCGAAGAACGTTT…	N/A
