# Supplementary material for: Incorporation of sensing modalities into de novo designed fluorescence-activating proteins
Source: Nat Commun. 2021 Feb 8;12:856. doi: 10.1038/s41467-020-18911-w (PMC7870846; doi:10.1038/s41467-020-18911-w)
Supplement: Supplementary file 8 — Supplementary Data 7 [file 41467_2020_18911_MOESM8_ESM.xlsx]

## Sheet: Sheet1
Name	Sequence	Relative Proportion of Oligonucleotides to Mix
mFAP2b_aroopt_1.0-fwd	GGCAGCTCCATGAGCCGTGCGGCGCAGCTCCTGCCGGGTACCT	N/A
mFAP2b_aroopt_2.1-rev	CTGGGAGGTCTGACCGTCTTCGTTGGT CAT GGT TAK CTGCCAGGTACCCGGCAGGAG	1
mFAP2b_aroopt_2.2-rev	CTGGGAGGTCTGACCGTCTTCGTTGGT CAT GGT TRC CTGCCAGGTACCCGGCAGGAG	1
mFAP2b_aroopt_2.3-rev	CTGGGAGGTCTGACCGTCTTCGTTGGT CCA GGT TAK CTGCCAGGTACCCGGCAGGAG	1
mFAP2b_aroopt_2.4-rev	CTGGGAGGTCTGACCGTCTTCGTTGGT CCA GGT TRC CTGCCAGGTACCCGGCAGGAG	1
mFAP2b_aroopt_2.5-rev	CTGGGAGGTCTGACCGTCTTCGTTGGT AAA GGT TAK CTGCCAGGTACCCGGCAGGAG	1
mFAP2b_aroopt_2.6-rev	CTGGGAGGTCTGACCGTCTTCGTTGGT AAA GGT TRC CTGCCAGGTACCCGGCAGGAG	1
mFAP2b_aroopt_3.0-fwd	ACGGTCAGACCTCCCAGGGCCAGTGGCACTTCCAGCCGCGTTCTCCGTACACCATGGACA	N/A
mFAP2b_aroopt_4.0-rev	CGGACGACCGTCAGA TAK GGTACCCTGAGCAACAATGTCCATGGTGTACGGAGAA	N/A
mFAP2b_aroopt_5.0-fwd	TCTGACGGTCGTCCG MTA GTTGGTTACGGTAAAGCGACCGTTAAAACCCCGGACACC	N/A
mFAP2b_aroopt_6.1-rev	TTTGATGTTACCCAGAGACGG CCA GGTGATGTCTATGTCCAGGGTGTCCGGGGTTTTAA	1
mFAP2b_aroopt_6.2-rev	TTTGATGTTACCCAGAGACGG ATA GGTGATGTCTATGTCCAGGGTGTCCGGGGTTTTAA	1
mFAP2b_aroopt_7.0-fwd	CGTCTCTGGGTAACATCAAAGCTCAGGGTCAGATAACCATGGACTCTCCGACCCAGTT	N/A
mFAP2b_aroopt_8.0-rev	ACCTTTGGTGGTTGCGTCCCATTTGAACTGGGTCGGAGAGTCC	N/A
mFAP2b_aroopt_9.0-fwd	ACGCAACCACCAAAGGTGAAAACGATTTCCATGGTCGTCTGACCGGTAC	N/A
mFAP2b_aroopt_10.0-rev	TTTGTTAGCAGCCGGATCCTCATTATTCCTGACGCTGCAGGGTACCGGTCAGACGACCAT	N/A
methylopt_step2-rev	TTTGTTAGCAGCCGGATCCTC	N/A
methylopt_step2-fwd	GGCAGCTCCATGAGCCG	N/A
mFAP2b	ATGGCTAGCAGCCATCATCATCATCATCATAGCAGCGGCCTGGTGCCGCGCGGCAGCTCCATGAGCCGTGCGGCGCAGCTCCTGCCGGGTACCTGGCAGGTGACCATGACCAACGAAGACGGTCAGACCTCCCAGGGCCAGTGGCACTTCCAGCCGCGTTCTCCGTACACCATGGACATTGTTGCTCAGGGTACCATCTCTGACGGTCGTCCGATCGTTGGTTACGGTAAAGCGACCGTTAAAACCCCGGACACCCTGGACATAGACATCACCTACCCGTCTCTGGGTAACATCAAAGCTCAGGGTCAGATAACCATGGACTCTCCGACCCAGTTCAAATGGGACGCAACCACCAAAGGTGAAAACGATTTCCATGGTCGTCTGACCGGTACCCTGCAG…	N/A
pET15b-mFAP2b	TTCTTGAAGACGAAAGGGCCTCGTGATACGCCTATTTTTATAGGTTAATGTCATGATAATAATGGTTTCTTAGACGTCAGGTGGCACTTTTCGGGGAAATGTGCGCGGAACCCCTATTTGTTTATTTTTCTAAATACATTCAAATATGTATCCGCTCATGAGACAATAACCCTGATAAATGCTTCAATAATATTGAAAAAGGAAGAGTATGAGTATTCAACATTTCCGTGTCGCCCTTATTCCCTTTTTTGCGGCATTTTGCCTTCCTGTTTTTGCTCACCCAGAAACGCTGGTGAAAGTAAAAGATGCTGAAGATCAGTTGGGTGCACGAGTGGGTTACATCGAACTGGATCTCAACAGCGGTAAGATCCTTGAGAGTTTTCGCCCCGAAGAACGTTT…	N/A
