# Supplementary material for: Incorporation of sensing modalities into de novo designed fluorescence-activating proteins
Source: Nat Commun. 2021 Feb 8;12:856. doi: 10.1038/s41467-020-18911-w (PMC7870846; doi:10.1038/s41467-020-18911-w)
Supplement: Supplementary file 9 — Supplementary Data 8 [file 41467_2020_18911_MOESM9_ESM.xlsx]

## Sheet: Sheet1
Name	Sequence	Relative Proportion of Oligonucleotides to Mix
mFAP2a_packopt_1.0-fwd	GGCAGCTCCATGAGCCGTGCGGCGCAGCTCCTGCCGGGTACCT	N/A
mFAP2a_packopt_2.0-rev	CTGGGAGGTCTGACCGTCTTCGTTGGTAAAGGTTGCCTGCCAGGTACCCGGCAGGAG	N/A
mFAP2a_packopt_3.0-fwd	ACGGTCAGACCTCCCAGGGCCAGTGGCACTTCCAGCCGCGTTCTCCGTACACCATGGACA	N/A
mFAP2a_packopt_4.0-rev	CGGACGACCGTCAGAGATGGTACCCTGAGCAACAATGTCCATGGTGTACGGAGAA	N/A
mFAP2a_packopt_5.0-fwd	TCTGACGGTCGTCCGATCGTTGGTTACGGTAAAGCGACCGTTAAAACCCCGGACACC	N/A
mFAP2a_packopt_6.1-rev	TTTGATGTTACCCAGAGACGG CCA GGTGATGTCTATGTCCAGGGTGTCCGGGGTTTTAA	1
mFAP2a_packopt_6.2-rev	TTTGATGTTACCCAGAGACGG ATA GGTGATGTCTATGTCCAGGGTGTCCGGGGTTTTAA	1
mFAP2a_packopt_7.1-fwd	CGTCTCTGGGTAACATCAAA GSA CAGGGTCAGATAACCATGGACTCTCCGACCCAGTT	2
mFAP2a_packopt_7.2-fwd	CGTCTCTGGGTAACATCAAA ATG CAGGGTCAGATAACCATGGACTCTCCGACCCAGTT	1
mFAP2a_packopt_7.3-fwd	CGTCTCTGGGTAACATCAAA NTC CAGGGTCAGATAACCATGGACTCTCCGACCCAGTT	4
mFAP2a_packopt_8.1-rev	CGTTTTCACCTTTGGTGGT TSC GTCCCATTTGAACTGGGTCGGAGAGTCC	2
mFAP2a_packopt_8.2-rev	CGTTTTCACCTTTGGTGGT CAT GTCCCATTTGAACTGGGTCGGAGAGTCC	1
mFAP2a_packopt_8.3-rev	CGTTTTCACCTTTGGTGGT GAN GTCCCATTTGAACTGGGTCGGAGAGTCC	4
mFAP2a_packopt_9.0-fwd	ACCACCAAAGGTGAAAACGATTTCCATGGTCGTCTGACCGGTAC	N/A
mFAP2a_packopt_10.0-rev	TTTGTTAGCAGCCGGATCCTCATTATTCCTGACGCTGCAGGGTACCGGTCAGACGACCAT	N/A
methylopt_step2-rev	TTTGTTAGCAGCCGGATCCTC	N/A
methylopt_step2-fwd	GGCAGCTCCATGAGCCG	N/A
mFAP2a	ATGGCTAGCAGCCATCATCATCATCATCATAGCAGCGGCCTGGTGCCGCGCGGCAGCTCCATGAGCCGTGCGGCGCAGCTCCTGCCGGGTACCTGGCAGGCAACCTTTACCAACGAAGACGGTCAGACCTCCCAGGGCCAGTGGCACTTCCAGCCGCGTTCTCCGTACACCATGGACATTGTTGCTCAGGGTACCATCTCTGACGGTCGTCCGATCGTTGGTTACGGTAAAGCGACCGTTAAAACCCCGGACACCCTGGACATAGACATCACCTACCCGTCTCTGGGTAACATCAAAGCTCAGGGTCAGATAACCATGGACTCTCCGACCCAGTTCAAATGGGACGCAACCACCAAAGGTGAAAACGATTTCCATGGTCGTCTGACCGGTACCCTGCAG…	N/A
pET15b-mFAP2a	TTCTTGAAGACGAAAGGGCCTCGTGATACGCCTATTTTTATAGGTTAATGTCATGATAATAATGGTTTCTTAGACGTCAGGTGGCACTTTTCGGGGAAATGTGCGCGGAACCCCTATTTGTTTATTTTTCTAAATACATTCAAATATGTATCCGCTCATGAGACAATAACCCTGATAAATGCTTCAATAATATTGAAAAAGGAAGAGTATGAGTATTCAACATTTCCGTGTCGCCCTTATTCCCTTTTTTGCGGCATTTTGCCTTCCTGTTTTTGCTCACCCAGAAACGCTGGTGAAAGTAAAAGATGCTGAAGATCAGTTGGGTGCACGAGTGGGTTACATCGAACTGGATCTCAACAGCGGTAAGATCCTTGAGAGTTTTCGCCCCGAAGAACGTTT…	N/A
