# Supplementary material for: Incorporation of sensing modalities into de novo designed fluorescence-activating proteins
Source: Nat Commun. 2021 Feb 8;12:856. doi: 10.1038/s41467-020-18911-w (PMC7870846; doi:10.1038/s41467-020-18911-w)
Supplement: Supplementary file 10 — Supplementary Data 9 [file 41467_2020_18911_MOESM10_ESM.xlsx]

## Sheet: Sheet1
Name	Sequence	Relative Proportion of Oligonucleotides to Mix
IN2_-1.0_fwd	CCTCCAGATGAACCACTACCCTGAAAGTACAGGTTCTCGGATGATCCAGAAGAGCCCCCA	N/A
IN2_0.0_rev	GGCAGCTCCATGAGCCGTGCGGGATCTGGGGGCTCTTCTGGATC	N/A
IN2_1.0_fwd	GGTAGTGGTTCATCTGGAGGTTCACGCGCCGCGCAGCTCCTGCCAGGTACCTGGCAG	N/A
IN2_2.1_rev	CTGACCTTGAGAGGTCTGACCGTCTTCGTTGGT AAA GGTTGCCTGCCAGGTACCTGGCAG	1
IN2_2.2_rev	CTGACCTTGAGAGGTCTGACCGTCTTCGTTGGT CCA GGTTGCCTGCCAGGTACCTGGCAG	1
IN2_2.3_rev	CTGACCTTGAGAGGTCTGACCGTCTTCGTTGGT CAT GGTTGCCTGCCAGGTACCTGGCAG	1
IN2_3.1_fwd	GGTCAGACCTCTCAAGGTCAG TGG CACTTCCAGCCGCGTTCTCCGTACACCATGGACATT	1
IN2_3.2_fwd	GGTCAGACCTCTCAAGGTCAG TTT CACTTCCAGCCGCGTTCTCCGTACACCATGGACATT	1
IN2_3.3_fwd	GGTCAGACCTCTCAAGGTCAG ATG CACTTCCAGCCGCGTTCTCCGTACACCATGGACATT	1
IN2_3.4_fwd	GGTCAGACCTCTCAAGGTCAG ATT CACTTCCAGCCGCGTTCTCCGTACACCATGGACATT	1
IN2_4.1_rev	CAACGATCGGACGACCGTCAGA GAT GGTACCCTGAGCAACAATGTCCATGGTGTACGGAG	1
IN2_4.2_rev	CAACGATCGGACGACCGTCAGA CCA GGTACCCTGAGCAACAATGTCCATGGTGTACGGAG	1
IN2_4.3_rev	CAACGATCGGACGACCGTCAGA AAA GGTACCCTGAGCAACAATGTCCATGGTGTACGGAG	1
IN2_5.0_fwd	CGGTCGTCCGATCGTTGGTTACGGTAAAGCGACCGTTAAAACCCCGGACACCCTGGACAT	N/A
IN2_6.1_rev	ACCCTGAGCTTTGATGTTACCCAGAGACGG GTA GGTGATGTCTATGTCCAGGGTGTCCGG	1
IN2_6.2_rev	ACCCTGAGCTTTGATGTTACCCAGAGACGG CCA GGTGATGTCTATGTCCAGGGTGTCCGG	1
IN2_6.3_rev	ACCCTGAGCTTTGATGTTACCCAGAGACGG AAA GGTGATGTCTATGTCCAGGGTGTCCGG	1
IN2_6.4_rev	ACCCTGAGCTTTGATGTTACCCAGAGACGG CAT GGTGATGTCTATGTCCAGGGTGTCCGG	1
IN2_7.0_fwd	GGTAACATCAAAGCTCAGGGTCAGATAACCATGGACTCTCCGACCCAGTTCAAA	N/A
IN2_8.1_rev	CGACCATGGAAATCGTTTTCACCTTTGGTGGTTGCGTC CCA TTTGAACTGGGTCGGAGAG	1
IN2_8.2_rev	CGACCATGGAAATCGTTTTCACCTTTGGTGGTTGCGTC AAA TTTGAACTGGGTCGGAGAG	1
IN2_8.3_rev	CGACCATGGAAATCGTTTTCACCTTTGGTGGTTGCGTC CAT TTTGAACTGGGTCGGAGAG	1
IN2_9.1_fwd	GTGAAAACGATTTCCATGGTCGT CTG ACCGGTACCCTGCAGCGTCAG	1
IN2_9.2_fwd	GTGAAAACGATTTCCATGGTCGT CCA ACCGGTACCCTGCAGCGTCAG	1
IN2_9.3_fwd	GTGAAAACGATTTCCATGGTCGT AAA ACCGGTACCCTGCAGCGTCAG	1
IN2_10.0_rev	TTTGTTAGCAGCCGGATCCTCATTATTCCTGACGCTGCAGGGTAC	N/A
mFAP2a	ATGGCTAGCAGCCATCATCATCATCATCATAGCAGCGGCCTGGTGCCGCGCGGCAGCTCCATGAGCCGTGCGGGATCTGGGGGCTCTTCTGGATCATCCGAGAACCTGTACTTTCAGGGTAGTGGTTCATCTGGAGGTTCACGCGCCGCGCAGCTCCTGCCAGGTACCTGGCAGGCAACCTTTACCAACGAAGACGGTCAGACCTCTCAAGGTCAGTGGCACTTCCAGCCGCGTTCTCCGTACACCATGGACATTGTTGCTCAGGGTACCATCTCTGACGGTCGTCCGATCGTTGGTTACGGTAAAGCGACCGTTAAAACCCCGGACACCCTGGACATAGACATCACCTACCCGTCTCTGGGTAACATCAAAGCTCAGGGTCAGATAACCATGGACTCT…	N/A
pET15b-mFAP2a	TTCTTGAAGACGAAAGGGCCTCGTGATACGCCTATTTTTATAGGTTAATGTCATGATAATAATGGTTTCTTAGACGTCAGGTGGCACTTTTCGGGGAAATGTGCGCGGAACCCCTATTTGTTTATTTTTCTAAATACATTCAAATATGTATCCGCTCATGAGACAATAACCCTGATAAATGCTTCAATAATATTGAAAAAGGAAGAGTATGAGTATTCAACATTTCCGTGTCGCCCTTATTCCCTTTTTTGCGGCATTTTGCCTTCCTGTTTTTGCTCACCCAGAAACGCTGGTGAAAGTAAAAGATGCTGAAGATCAGTTGGGTGCACGAGTGGGTTACATCGAACTGGATCTCAACAGCGGTAAGATCCTTGAGAGTTTTCGCCCCGAAGAACGTTT…	N/A
