# Supplementary material for: Incorporation of sensing modalities into de novo designed fluorescence-activating proteins
Source: Nat Commun. 2021 Feb 8;12:856. doi: 10.1038/s41467-020-18911-w (PMC7870846; doi:10.1038/s41467-020-18911-w)
Supplement: Supplementary file 12 — Supplementary Data 11 [file 41467_2020_18911_MOESM12_ESM.xlsx]

## Sheet: Sheet1
Name	Sequence
mFAP2b_singleloop_1.0-fwd	GGCAGCTCCATGAGCCGTGCGGCGCAGCTCCTGCCGGGTACCTGGCAGGTGACCATGACC
mFAP2b_singleloop_2.0_WT-rev	GCCCTGGGAGGTCTG ACCGTCTTC GTTGGTCATGGTCACCTGC
mFAP2b_singleloop_2.1-rev	GCCCTGGGAGGTCTG CGCTCCGTTAGCCCCATCTCCATA GTTGGTCATGGTCACCTGC
mFAP2b_singleloop_3.0-fwd	CAGACCTCCCAGGGCCAGTGGCACTTCCAGCCGCGTTCTCCGTACACCATGGAC
mFAP2b_singleloop_4.0-rev	GATGGTACCCTGAGCAACAATGTCCATGGTGTACGGAGAA
mFAP2b_singleloop_5.0_WT-fwd	GTTGCTCAGGGTACCATC TCTGACGGTCGT CCGATCGTTGGTTACG
mFAP2b_singleloop_5.1-fwd	GTTGCTCAGGGTACCATC CAG GGC TCA CCA TCC TCG CGC GAC TCC CGC TTG TCT GGA ACT CCC ATC CCGATCGTTGGTTACG
mFAP2b_singleloop_5.2-fwd	GTTGCTCAGGGTACCATC CAG GGG TCG CCT TCC TCT AAA GAC AGC CGC TAT TCT GGG TCT CCT ATT CCGATCGTTGGTTACG
mFAP2b_singleloop_5.3-fwd	GTTGCTCAGGGTACCATC CAA GCG GAC TGG GAA GAG TCC CCG TTA TCA GGA TCA CCA ATC CCGATCGTTGGTTACG
mFAP2b_singleloop_5.4-fwd	GTTGCTCAGGGTACCATC GAA GGA AAA TCA GGG AAG TTG CAA GGT TCA AAG ATC CCGATCGTTGGTTACG
mFAP2b_singleloop_5.5-fwd	GTTGCTCAGGGTACCATC AAG ACT GAC GGG AAC CTT AGT TAC TCA GAG TCC ATC CCGATCGTTGGTTACG
mFAP2b_singleloop_5.6-fwd	GTTGCTCAGGGTACCATC CAA GTG AAG CAT AGC GAC GCG AAC CCG AGT GCG ACA TCG AAA ATC CCGATCGTTGGTTACG
mFAP2b_singleloop_5.7-fwd	GTTGCTCAGGGTACCATC ACA ATG CAC GGG GCG GGG GAT ACC CGT AGT GAT ACG CCGATCGTTGGTTACG
mFAP2b_singleloop_5.8-fwd	GTTGCTCAGGGTACCATC TAT GGA GAT GGT GCA AAC GGT GCA CCGATCGTTGGTTACG
mFAP2b_singleloop_5.9-fwd	GTTGCTCAGGGTACCATC CAA TTT CGT CAG AAT GAT GAT CCA AAC TGG AAA GGA CAT GAG ACT ATC CCGATCGTTGGTTACG
mFAP2b_singleloop_5.10-fwd	GTTGCTCAGGGTACCATC CAA TTC CGT CAA AAC GAC GAT CCA ACC TAT AAA GGC CAT GAG ACG ATC CCGATCGTTGGTTACG
mFAP2b_singleloop_5.11-fwd	GTTGCTCAGGGTACCATC CAA TTT CGC CAG AAC GAT GAT CCG CGT TAC AAA GGC AAT GAG GAG ATC CCGATCGTTGGTTACG
mFAP2b_singleloop_5.12-fwd	GTTGCTCAGGGTACCATC CAA TTT CGC CAA AAC GAT GAC CCC CGC GTG AAA GGT CAC GAC CAC ATC CCGATCGTTGGTTACG
mFAP2b_singleloop_5.13-fwd	GTTGCTCAGGGTACCATC CAA GTG CGT CAA AAT GAT GAC CCC CGC TAT AAG GGT AAT CAT AAG TAC CCGATCGTTGGTTACG
mFAP2b_singleloop_5.14-fwd	GTTGCTCAGGGTACCATC CAA TTT CGT CAA AAC GAC ATT CCG AAG TGG AGC GGT ACT ACC CAC ATC CCGATCGTTGGTTACG
mFAP2b_singleloop_5.15-fwd	GTTGCTCAGGGTACCATC CAA TTC CGC CAG AAT GAT GCC CCT GAT TAC AAA GGT TCG ACG CAC ATT CCGATCGTTGGTTACG
mFAP2b_singleloop_5.16-fwd	GTTGCTCAGGGTACCATC CAA TTC AAA CAG AAC TCA GAC CCT AGT TAC AGT GGA GAT AAT CGC ATC CCGATCGTTGGTTACG
mFAP2b_singleloop_5.17-fwd	GTTGCTCAGGGTACCATC CAT TAC AAG GAA AAC AAT GAC CCG CGT CTG AAA GGA AAC GAA AAA ATC CCGATCGTTGGTTACG
mFAP2b_singleloop_5.18-fwd	GTTGCTCAGGGTACCATC CAC TAT AAG GAA AAC TCT GAT CCA CGT TTA AGT GGA CAT ACC AAG ATT CCGATCGTTGGTTACG
mFAP2b_singleloop_5.19-fwd	GTTGCTCAGGGTACCATC CAG TTC AAA AAG AAT GAC GAC CCT CGT CTT AAA GGC AGT ACG GAT ATT CCGATCGTTGGTTACG
mFAP2b_singleloop_5.20-fwd	GTTGCTCAGGGTACCATC ACG CTG TCA TCC AAC GAT GAT CCA TCG CTG TCC GGG ACT ACA GAA ATC CCGATCGTTGGTTACG
mFAP2b_singleloop_5.21-fwd	GTTGCTCAGGGTACCATC CAG ATC GAC CAC AAC TCC GAT CCG AGC TGG AAG GGA ACG ACT CAC ATT CCGATCGTTGGTTACG
mFAP2b_singleloop_5.22-fwd	GTTGCTCAGGGTACCATC CAA ATC GAC CAC AAC TCT TCA CCG AGT TTG AAA GGG ACC ACC AAG ATT CCGATCGTTGGTTACG
mFAP2b_singleloop_5.23-fwd	GTTGCTCAGGGTACCATC CAA ATT GAC CAC AAC TCT GAT CCT TCA CTT TCA GGC AAT AAA CAC ATC CCGATCGTTGGTTACG
mFAP2b_singleloop_5.24-fwd	GTTGCTCAGGGTACCATC CAA ATC GAC CAT AAT GAC AAT CCT CAG TGG AAG GGT AAC AAG ACA ATC CCGATCGTTGGTTACG
mFAP2b_singleloop_6.0-rev	GATGTCTATGTCCAGGGTGTCCGGGGTTTTAACGGTCGCTTTACCGTAACCAACGATCGG
mFAP2b_singleloop_7.0-fwd	ACACCCTGGACATAGACATCACCTACCCGTCTCTGGGTAACATCAAAGCTCAGGGTCAGA
mFAP2b_singleloop_8.0-rev	TGCGTCCCATTTGAACTGGGTCGGAGAGTCCATGGTTATCTGACCCTGAGCTTTGAT
mFAP2b_singleloop_9.0_WT-fwd	AGTTCAAATGGGACGCA ACCACCAAAGGTGAAAACGATTTCCATGGTCGT CTGACCGGTACCCTGC
mFAP2b_singleloop_9.1-fwd	AGTTCAAATGGGACGCA TAC TCC GCC AAA AAC GGA TCG CTGACCGGTACCCTGC
mFAP2b_singleloop_9.2-fwd	AGTTCAAATGGGACGCA TAT AGC GCC AAC AAT GGT AGT CTGACCGGTACCCTGC
mFAP2b_singleloop_9.3-fwd	AGTTCAAATGGGACGCA CAA GCC CAC TCG GAC TCC GAA GTC CAG AAA AAG TTA GGG ACA GAG CCG GAT TAT ACT CTGACCGGTACCCTGC
mFAP2b_singleloop_9.4-fwd	AGTTCAAATGGGACGCA CAA GCA GAT TCC GAC GAC CGC TTG AAA AAG GAG TAT GGA GCT AAG CCA CAC TAT ACG CTGACCGGTACCCTGC
mFAP2b_singleloop_9.5-fwd	AGTTCAAATGGGACGCA TAT TCA CTG AAT AAC GGT ACT CTGACCGGTACCCTGC
mFAP2b_singleloop_9.6-fwd	AGTTCAAATGGGACGCA TAT AGT TTG AAC AAT GGC GCT CTGACCGGTACCCTGC
mFAP2b_singleloop_9.7-fwd	AGTTCAAATGGGACGCA TAT AGT TTG AAC AAC GGC TGC CTGACCGGTACCCTGC
mFAP2b_singleloop_9.8-fwd	AGTTCAAATGGGACGCA TAC CAC CCT GAG GCG TTG AAC GGG CAA GGT CTGACCGGTACCCTGC
mFAP2b_singleloop_9.9-fwd	AGTTCAAATGGGACGCA TAT CAT CCT GAA CTG CTG AAT GGG TCC GGT CTGACCGGTACCCTGC
mFAP2b_singleloop_9.10-fwd	AGTTCAAATGGGACGCA TAT CAT CCT GAA GCC GCG AAT GGG CAC ATG CTGACCGGTACCCTGC
mFAP2b_singleloop_9.11-fwd	AGTTCAAATGGGACGCA ACG GGG ACT GGT AAA TAC CAG GGG GTG CCT ATT CTGACCGGTACCCTGC
mFAP2b_singleloop_9.12-fwd	AGTTCAAATGGGACGCA ACA GGG AGT GGG AAA TTG AAA GGG TTG CCG ATC CTGACCGGTACCCTGC
mFAP2b_singleloop_9.13-fwd	AGTTCAAATGGGACGCA ACC GCG TTA AGC TCC GAT TCG CCC ATG TCC GGG ACA CCG ATT CTGACCGGTACCCTGC
mFAP2b_singleloop_9.14-fwd	AGTTCAAATGGGACGCA CAA GCC AGT CCT AGC TCC GAA GAT GAG TCG TTC TCG GGT ACA CCT TAC CTGACCGGTACCCTGC
mFAP2b_singleloop_9.15-fwd	AGTTCAAATGGGACGCA CAG GCC GTA TCT AGT GAT GAC CCG AAT CGT GGA AGC CCG ATC CTGACCGGTACCCTGC
mFAP2b_singleloop_9.16-fwd	AGTTCAAATGGGACGCA CAG TTC CGC CAG AAC GAT GAT CCC CGC TAT AAA GGT AGT CAA TCA ATT CTGACCGGTACCCTGC
mFAP2b_singleloop_9.17-fwd	AGTTCAAATGGGACGCA CAA TTC AAG CAG AAT GAC GAT CCG CGT TAT CAT GGC TCT ACA CAC ATC CTGACCGGTACCCTGC
mFAP2b_singleloop_9.18-fwd	AGTTCAAATGGGACGCA GAA TAC AAG AAA AAC GAT GAC CCG CGT CTT AAA GGA TCG AAG AGT ATC CTGACCGGTACCCTGC
mFAP2b_singleloop_9.19-fwd	AGTTCAAATGGGACGCA CAA TTC AAG CAA AAT TCC ATT CCC GAA CTT AAA GGG CAT GAG ACA ATT CTGACCGGTACCCTGC
mFAP2b_singleloop_9.20-fwd	AGTTCAAATGGGACGCA CAG TTC AAA CAG AAC TCA GTT CCA GAG TTG AAG GGA GAC AGC TCT ATT CTGACCGGTACCCTGC
mFAP2b_singleloop_9.21-fwd	AGTTCAAATGGGACGCA CAG TTT AAG CAA AAC TCC GAC CCG CGT CTG AAG GGG AAT AGT ACC ATC CTGACCGGTACCCTGC
mFAP2b_singleloop_9.22-fwd	AGTTCAAATGGGACGCA TCC TTC GAT CAA AAT AAC GAC CCC CAC TTG AAG GGG AAT GAG ACA ATC CTGACCGGTACCCTGC
mFAP2b_singleloop_9.23-fwd	AGTTCAAATGGGACGCA CAA ATC GAC CAT AAT AAC ATT CCC GAG TTG AAA GGG CAC GAG AAG ATC CTGACCGGTACCCTGC
mFAP2b_singleloop_9.24-fwd	AGTTCAAATGGGACGCA CAA GTT AAG CAT AAC GAT GAT CCG CGC CTG GAT GGG AAC GAA ACA ATT CTGACCGGTACCCTGC
mFAP2b_singleloop_9.25-fwd	AGTTCAAATGGGACGCA CAC GTA AAA TCT AAT GAC TCG CCT AGC TTG AGC GGC AAC ACG AAG ATT CTGACCGGTACCCTGC
mFAP2b_singleloop_9.26-fwd	AGTTCAAATGGGACGCA CAA ATT AAG AAG GGC GAT AGT CCG TCA TAC AAA GGC AAC ACA AAA ATC CTGACCGGTACCCTGC
mFAP2b_singleloop_9.27-fwd	AGTTCAAATGGGACGCA TAC GAT GGT TTA GGC AAG GCG CTGACCGGTACCCTGC
mFAP2b_singleloop_9.28-fwd	AGTTCAAATGGGACGCA TAT GAA GGA CTG GGT AAC GCT CTGACCGGTACCCTGC
mFAP2b_singleloop_9.29-fwd	AGTTCAAATGGGACGCA ACC ATG CAC GGG AAT GGA AAC GAC GAG TCC AAG GAG CTGACCGGTACCCTGC
mFAP2b_singleloop_9.30-fwd	AGTTCAAATGGGACGCA ACT ATG CAC GGA TCG GGC CGT GAC GAA TCA AAA TCT CTGACCGGTACCCTGC
mFAP2b_singleloop_9.31-fwd	AGTTCAAATGGGACGCA ACC ATG CAC GGG GCT GGT GAT ACA AAA TCT AGC AAA CTGACCGGTACCCTGC
mFAP2b_singleloop_9.32-fwd	AGTTCAAATGGGACGCA ACA ATG CAC GGG GCT GGG GAC ACC CGC GAT AGT GAG CTGACCGGTACCCTGC
mFAP2b_singleloop_9.33-fwd	AGTTCAAATGGGACGCA ACG ATG CAC GGA AAT GGT GAC GAT CAC TCA AGT GAG CTGACCGGTACCCTGC
mFAP2b_singleloop_9.34-fwd	AGTTCAAATGGGACGCA TAC GGT GAC GGA GCA AAT GGA GCG CTGACCGGTACCCTGC
mFAP2b_singleloop_10.0-rev	TTTGTTAGCAGCCGGATCCTCATTATTCCTGACGCTGCAGGGTACCGGTCAG
pET15b vector backbone	GAGGATCCGGCTGCTAACAAAGCCCGAAAGGAAGCTGAGTTGGCTGCTGCCACCGCTGAGCAATAACTAGCATAACCCCTTGGGGCCTCTAAACGGGTCTTGAGGGGTTTTTTGCTGAAAGGAGGAACTATATCCGGATATCCCGCAAGAGGCCCGGCAGTACCGGCATAACCAAGCCTATGCCTACAGCATCCAGGGTGACGGTGCCGAGGATGACGATGAGCGCATTGTTAGATTTCATACACGGTGCCTGACTGCGTTAGCAATTTAACTGTGATAAACTACCGCATTAAAGCTTATCGATGATAAGCTGTCAAACATGAGAATTCTTGAAGACGAAAGGGCCTCGTGATACGCCTATTTTTATAGGTTAATGTCATGATAATAATGGTTTCTTAG…
