# Supplementary material for: Incorporation of sensing modalities into de novo designed fluorescence-activating proteins
Source: Nat Commun. 2021 Feb 8;12:856. doi: 10.1038/s41467-020-18911-w (PMC7870846; doi:10.1038/s41467-020-18911-w)
Supplement: Supplementary file 13 — Supplementary Data 12 [file 41467_2020_18911_MOESM13_ESM.xlsx]

## Sheet: Sheet1
Name	Sequence	Relative Proportion of Oligonucleotide to Mix
EF1_1.0-fwd	GGCAGCTCCATGAGCCGTGCGGCGCAGCTCCTGCCGGGTAC	N/A
EF1_2.0-rev	GGGAGGTCTGACCGTCTTCGTTGGTCATGGTCACCTGCCAGGTACCCGGCAGGAG	N/A
EF1_3.0-fwd	ACGGTCAGACCTCCCAGGGCCAGTGGCACTTCCAGCCGCGTTCTCCGTACACCATGGAC	N/A
EF1_4.0-rev	CGGACGACCGTCAGAGATGGTACCCTGAGCAACAATGTCCATGGTGTACGGAG	N/A
EF1_5.0-fwd	TCTGACGGTCGTCCGATCGTTGGTTACGGTAAAGCGACCGTTAAAACCCCGGACACC	N/A
EF1_6.0-rev	TTGATGTTACCCAGAGACGGGTAGGTGATGTCTATGTCCAGGGTGTCCGGGGTTTTA	N/A
EF1_7.0-fwd	CGTCTCTGGGTAACATCAAAGCTCAGGGTCAGATAACCATGGACTCTCC	N/A
EF1_8.0-rev	TGCGTCCCATTTGAACTGGGTCGGAGAGTCCATGGTTATCTG	N/A
QFKWDAEYGDKDGDGYISA	AGTTCAAATGGGACGCAGAATATGGCGACAAAGATGGTGACGGCTATATTTCCGCCG	1
QFKWDAHYGDKDGDGYISA	AGTTCAAATGGGACGCACATTATGGCGACAAAGATGGTGACGGCTATATTTCCGCCG	1
QFKWDAHVKDKDGDGYISA	AGTTCAAATGGGACGCACATGTGAAAGACAAAGATGGTGACGGCTATATTTCCGCCG	1
QFKWDAQFDKDGDGYISA	AGTTCAAATGGGACGCACAGTTTGACAAAGATGGTGACGGCTATATTTCCGCCG	1
QFKWDAHGDKDGDGYISA	AGTTCAAATGGGACGCACATGGCGACAAAGATGGTGACGGCTATATTTCCGCCG	1
QFKWDAEDKDGDGYISA	AGTTCAAATGGGACGCAGAAGACAAAGATGGTGACGGCTATATTTCCGCCG	1
QFKWDAHVKGDKDGDGYISA	AGTTCAAATGGGACGCACATGTGAAAGGCGACAAAGATGGTGACGGCTATATTTCCGCCG	1
QFKWDAEGDKDGDGYISA	AGTTCAAATGGGACGCAGAAGGCGACAAAGATGGTGACGGCTATATTTCCGCCG	1
QFKWDATDKDGDGYISA	AGTTCAAATGGGACGCAACCGACAAAGATGGTGACGGCTATATTTCCGCCG	1
QFKWDADKDGDGYISA	AGTTCAAATGGGACGCAGACAAAGATGGTGACGGCTATATTTCCGCCG	1
QFKWDATTKDKDGDGYISA	AGTTCAAATGGGACGCAACCACCAAAGACAAAGATGGTGACGGCTATATTTCCGCCG	1
QFKWDATTDKDGDGYISA	AGTTCAAATGGGACGCAACCACCGACAAAGATGGTGACGGCTATATTTCCGCCG	1
QFKWDAHYKGDKDGDGYISA	AGTTCAAATGGGACGCACATTATAAAGGCGACAAAGATGGTGACGGCTATATTTCCGCCG	1
QFKWDAEYKGDKDGDGYISA	AGTTCAAATGGGACGCAGAATATAAAGGCGACAAAGATGGTGACGGCTATATTTCCGCCG	1
QFKWDAHYDKDGDGYISA	AGTTCAAATGGGACGCACATTATGACAAAGATGGTGACGGCTATATTTCCGCCG	1
QFKWDAQFGDKDGDGYISA	AGTTCAAATGGGACGCACAGTTTGGCGACAAAGATGGTGACGGCTATATTTCCGCCG	1
QFKWDAEYDKDGDGYISA	AGTTCAAATGGGACGCAGAATATGACAAAGATGGTGACGGCTATATTTCCGCCG	1
QFKWDATGDKDGDGYISA	AGTTCAAATGGGACGCAACCGGCGACAAAGATGGTGACGGCTATATTTCCGCCG	1
QFKWDAGDKDGDGYISA	AGTTCAAATGGGACGCAGGCGACAAAGATGGTGACGGCTATATTTCCGCCG	1
QFKWDAQDKDGDGYISA	AGTTCAAATGGGACGCACAGGACAAAGATGGTGACGGCTATATTTCCGCCG	1
QFKWDATTKGDKDGDGYISA	AGTTCAAATGGGACGCAACCACCAAAGGCGACAAAGATGGTGACGGCTATATTTCCGCCG	1
QFKWDAHVDKDGDGYISA	AGTTCAAATGGGACGCACATGTGGACAAAGATGGTGACGGCTATATTTCCGCCG	1
QFKWDATTGDKDGDGYISA	AGTTCAAATGGGACGCAACCACCGGCGACAAAGATGGTGACGGCTATATTTCCGCCG	1
QFKWDAQFKGDKDGDGYISA	AGTTCAAATGGGACGCACAGTTTAAAGGCGACAAAGATGGTGACGGCTATATTTCCGCCG	1
QFKWDAHVGDKDGDGYISA	AGTTCAAATGGGACGCACATGTGGGCGACAAAGATGGTGACGGCTATATTTCCGCCG	1
QFKWDAQGDKDGDGYISA	AGTTCAAATGGGACGCACAGGGCGACAAAGATGGTGACGGCTATATTTCCGCCG	1
QFKWDAHDKDGDGYISA	AGTTCAAATGGGACGCACATGACAAAGATGGTGACGGCTATATTTCCGCCG	1
QFKWDAQFKDKDGDGYISA	AGTTCAAATGGGACGCACAGTTTAAAGACAAAGATGGTGACGGCTATATTTCCGCCG	1
QFKWDAEYKDKDGDGYISA	AGTTCAAATGGGACGCAGAATATAAAGACAAAGATGGTGACGGCTATATTTCCGCCG	1
QFKWDAHYKDKDGDGYISA	AGTTCAAATGGGACGCACATTATAAAGACAAAGATGGTGACGGCTATATTTCCGCCG	1
GYISAAEAAAQGKSILTGTL	GCAGGGTACCGGTCAGAATGCTTTTGCCCTGAGCTGCTGCTTCGGCGGCGGAAATATAGC	1
GYISAAEAAAQTKILTGTL	GCAGGGTACCGGTCAGAATTTTGGTCTGAGCTGCTGCTTCGGCGGCGGAAATATAGC	1
GYISAAEAAAQPGRLTGTL	GCAGGGTACCGGTCAGACGGCCCGGCTGAGCTGCTGCTTCGGCGGCGGAAATATAGC	1
GYISAAEAAAQGTNILTGTL	GCAGGGTACCGGTCAGAATGTTGGTGCCCTGAGCTGCTGCTTCGGCGGCGGAAATATAGC	1
GYISAAEAAAQLTGTL	GCAGGGTACCGGTCAGCTGAGCTGCTGCTTCGGCGGCGGAAATATAGC	1
GYISAAEAAAQTNILTGTL	GCAGGGTACCGGTCAGAATGTTGGTCTGAGCTGCTGCTTCGGCGGCGGAAATATAGC	1
GYISAAEAAAQHGRLTGTL	GCAGGGTACCGGTCAGACGGCCATGCTGAGCTGCTGCTTCGGCGGCGGAAATATAGC	1
GYISAAEAAAQPHILTGTL	GCAGGGTACCGGTCAGAATATGCGGCTGAGCTGCTGCTTCGGCGGCGGAAATATAGC	1
GYISAAEAAAQPTKILTGTL	GCAGGGTACCGGTCAGAATTTTGGTCGGCTGAGCTGCTGCTTCGGCGGCGGAAATATAGC	1
GYISAAEAAAQTHILTGTL	GCAGGGTACCGGTCAGAATATGGGTCTGAGCTGCTGCTTCGGCGGCGGAAATATAGC	1
GYISAAEAAAQPTNILTGTL	GCAGGGTACCGGTCAGAATGTTGGTCGGCTGAGCTGCTGCTTCGGCGGCGGAAATATAGC	1
GYISAAEAAAQNILTGTL	GCAGGGTACCGGTCAGAATGTTCTGAGCTGCTGCTTCGGCGGCGGAAATATAGC	1
GYISAAEAAAQSILTGTL	GCAGGGTACCGGTCAGAATGCTCTGAGCTGCTGCTTCGGCGGCGGAAATATAGC	1
GYISAAEAAAQPNILTGTL	GCAGGGTACCGGTCAGAATGTTCGGCTGAGCTGCTGCTTCGGCGGCGGAAATATAGC	1
GYISAAEAAAQGKILTGTL	GCAGGGTACCGGTCAGAATTTTGCCCTGAGCTGCTGCTTCGGCGGCGGAAATATAGC	1
GYISAAEAAAQHILTGTL	GCAGGGTACCGGTCAGAATATGCTGAGCTGCTGCTTCGGCGGCGGAAATATAGC	1
GYISAAEAAAQGRLTGTL	GCAGGGTACCGGTCAGACGGCCCTGAGCTGCTGCTTCGGCGGCGGAAATATAGC	1
GYISAAEAAAQGNILTGTL	GCAGGGTACCGGTCAGAATGTTGCCCTGAGCTGCTGCTTCGGCGGCGGAAATATAGC	1
GYISAAEAAAQGILTGTL	GCAGGGTACCGGTCAGAATGCCCTGAGCTGCTGCTTCGGCGGCGGAAATATAGC	1
GYISAAEAAAQGLTGTL	GCAGGGTACCGGTCAGGCCCTGAGCTGCTGCTTCGGCGGCGGAAATATAGC	1
GYISAAEAAAQPSILTGTL	GCAGGGTACCGGTCAGAATGCTCGGCTGAGCTGCTGCTTCGGCGGCGGAAATATAGC	1
GYISAAEAAAQRLTGTL	GCAGGGTACCGGTCAGACGCTGAGCTGCTGCTTCGGCGGCGGAAATATAGC	1
GYISAAEAAAQGGRLTGTL	GCAGGGTACCGGTCAGACGGCCGCCCTGAGCTGCTGCTTCGGCGGCGGAAATATAGC	1
GYISAAEAAAQPKSILTGTL	GCAGGGTACCGGTCAGAATGCTTTTCGGCTGAGCTGCTGCTTCGGCGGCGGAAATATAGC	1
GYISAAEAAAQILTGTL	GCAGGGTACCGGTCAGAATCTGAGCTGCTGCTTCGGCGGCGGAAATATAGC	1
GYISAAEAAAQGHGRLTGTL	GCAGGGTACCGGTCAGACGGCCATGGCCCTGAGCTGCTGCTTCGGCGGCGGAAATATAGC	1
GYISAAEAAAQGSILTGTL	GCAGGGTACCGGTCAGAATGCTGCCCTGAGCTGCTGCTTCGGCGGCGGAAATATAGC	1
GYISAAEAAAQPTHILTGTL	GCAGGGTACCGGTCAGAATATGGGTCGGCTGAGCTGCTGCTTCGGCGGCGGAAATATAGC	1
GYISAAEAAAQPHGRLTGTL	GCAGGGTACCGGTCAGACGGCCATGCGGCTGAGCTGCTGCTTCGGCGGCGGAAATATAGC	1
GYISAAEAAAQPKILTGTL	GCAGGGTACCGGTCAGAATTTTCGGCTGAGCTGCTGCTTCGGCGGCGGAAATATAGC	1
GYISAAEAAAQPILTGTL	GCAGGGTACCGGTCAGAATCGGCTGAGCTGCTGCTTCGGCGGCGGAAATATAGC	1
GYISAAEAAAQPLTGTL	GCAGGGTACCGGTCAGCGGCTGAGCTGCTGCTTCGGCGGCGGAAATATAGC	1
GYISAAEAAAQGTKILTGTL	GCAGGGTACCGGTCAGAATTTTGGTGCCCTGAGCTGCTGCTTCGGCGGCGGAAATATAGC	1
GYISAAEAAAQGTHILTGTL	GCAGGGTACCGGTCAGAATATGGGTGCCCTGAGCTGCTGCTTCGGCGGCGGAAATATAGC	1
GYISAAEAAAQKSILTGTL	GCAGGGTACCGGTCAGAATGCTTTTCTGAGCTGCTGCTTCGGCGGCGGAAATATAGC	1
GYISAAEAAAQPRLTGTL	GCAGGGTACCGGTCAGACGCGGCTGAGCTGCTGCTTCGGCGGCGGAAATATAGC	1
GYISAAEAAAQKILTGTL	GCAGGGTACCGGTCAGAATTTTCTGAGCTGCTGCTTCGGCGGCGGAAATATAGC	1
GYISAAEAAAQGHILTGTL	GCAGGGTACCGGTCAGAATATGGCCCTGAGCTGCTGCTTCGGCGGCGGAAATATAGC	1
EF1_11.0-fwd	CTGACCGGTACCCTGCAGCGTCAGGAATAATGAGGATCCGGCTGCTAACAAA	N/A
pET15b vector backbone	GAGGATCCGGCTGCTAACAAAGCCCGAAAGGAAGCTGAGTTGGCTGCTGCCACCGCTGAGCAATAACTAGCATAACCCCTTGGGGCCTCTAAACGGGTCTTGAGGGGTTTTTTGCTGAAAGGAGGAACTATATCCGGATATCCCGCAAGAGGCCCGGCAGTACCGGCATAACCAAGCCTATGCCTACAGCATCCAGGGTGACGGTGCCGAGGATGACGATGAGCGCATTGTTAGATTTCATACACGGTGCCTGACTGCGTTAGCAATTTAACTGTGATAAACTACCGCATTAAAGCTTATCGATGATAAGCTGTCAAACATGAGAATTCTTGAAGACGAAAGGGCCTCGTGATACGCCTATTTTTATAGGTTAATGTCATGATAATAATGGTTTCTTAG…	N/A
