# Supplementary material for: Incorporation of sensing modalities into de novo designed fluorescence-activating proteins
Source: Nat Commun. 2021 Feb 8;12:856. doi: 10.1038/s41467-020-18911-w (PMC7870846; doi:10.1038/s41467-020-18911-w)
Supplement: Supplementary file 14 — Supplementary Data 13 [file 41467_2020_18911_MOESM14_ESM.xlsx]

## Sheet: Sheet1
Name	Sequence	Relative Proportion of Oligonucleotide to Mix
EF2_1.0-fwd	GGCAGCTCCATGAGCCGTGCGGCGCAGCTCCTGCCGGGTAC	N/A
EF2_2.0-rev	GGGAGGTCTGACCGTCTTCGTTGGTCATGGTCACCTGCCAGGTACCCGGCAGGAG	N/A
EF2_3.0-fwd	ACGGTCAGACCTCCCAGGGCCAGTGGCACTTCCAGCCGCGTTCTCCGTACACCATGGAC	N/A
EF2_4.0-rev	CGGACGACCGTCAGAGATGGTACCCTGAGCAACAATGTCCATGGTGTACGGAG	N/A
EF2_5.0-fwd	TCTGACGGTCGTCCGATCGTTGGTTACGGTAAAGCGACCGTTAAAACCCCGGACACC	N/A
EF2_6.0-rev	TTGATGTTACCCAGAGACGGGTAGGTGATGTCTATGTCCAGGGTGTCCGGGGTTTTA	N/A
EF2_7.0-fwd	CGTCTCTGGGTAACATCAAAGCTCAGGGTCAGATAACCATGGACTCTCC	N/A
EF2_8.0-rev	TGCGTCCCATTTGAACTGGGTCGGAGAGTCCATGGTTATCTG	N/A
EF2_9.1-fwd	GTTCAAATGGGACGCA CAT TAC AAG GGG GACAAGGACGGAAATGG	1
EF2_9.2-fwd	GTTCAAATGGGACGCA GAA TAT AAA GGT GACAAGGACGGAAATGG	1
EF2_9.3-fwd	GTTCAAATGGGACGCA CAC GTT GACAAGGACGGAAATGG	1
EF2_9.4-fwd	GTTCAAATGGGACGCA ACT ACA AAA GGG GACAAGGACGGAAATGG	1
EF2_9.5-fwd	GTTCAAATGGGACGCA CAC GTT AAG GGA GACAAGGACGGAAATGG	1
EF2_9.6-fwd	GTTCAAATGGGACGCA GAG TAC AAA GACAAGGACGGAAATGG	1
EF2_9.7-fwd	GTTCAAATGGGACGCA ACC ACT GACAAGGACGGAAATGG	1
EF2_9.8-fwd	GTTCAAATGGGACGCA CAG TTT GGA GACAAGGACGGAAATGG	1
EF2_9.9-fwd	GTTCAAATGGGACGCA CAG TTC AAG GGG GACAAGGACGGAAATGG	1
EF2_9.10-fwd	GTTCAAATGGGACGCA CAG TTC GACAAGGACGGAAATGG	1
EF2_9.11-fwd	GTTCAAATGGGACGCA ACC GGC GACAAGGACGGAAATGG	1
EF2_10.0-rev	CAGGTTCGTCATTACGTGACGAAGCTCTGCGGCGCTGATATACCCATTTCCGTCCTTGTC	N/A
EF2_11.0-fwd	CACGTAATGACGAACCTGGGGGAAAAACTTACAGATGAAGAAGTAGATGAGATGATTCGC	N/A
EF2_12.0-rev	CGTCCCCGTCAATATCCGCCTCGCGAATCATCTCATCTACTTC	N/A
EF2_13.0-fwd	GATATTGACGGGGACGGCCAGGTTAATTATGAGGAGTTCGTACAGATG	N/A
EF2_14.1-rev	CAGGGTACCGGTCAG ACC CAT TTG AAC GAA CTC CTC ATA ATTAACCTGGCCGTC	1
EF2_14.2-rev	CAGGGTACCGGTCAG AAT CAT TTG AAC GAA CTC CTC ATA ATTAACCTGGCCGTC	1
EF2_14.3-rev	CAGGGTACCGGTCAG GAT ATG CGG CAT TTG AAC GAA CTC CTC ATA ATTAACCTGGCCGTC	1
EF2_14.4-rev	CAGGGTACCGGTCAG AAT TTT GGT CAT TTG AAC GAA CTC CTC ATA ATTAACCTGGCCGTC	1
EF2_14.5-rev	CAGGGTACCGGTCAG ACG AGG CAT TTG AAC GAA CTC CTC ATA ATTAACCTGGCCGTC	1
EF2_14.6-rev	CAGGGTACCGGTCAG ACC CAT TTG CAC AAA CTC TTC CGC ATTAACCTGGCCGTC	1
EF2_14.7-rev	CAGGGTACCGGTCAG AAT CAT TTG CAC AAA CTC TTC CGC ATTAACCTGGCCGTC	1
EF2_14.8-rev	CAGGGTACCGGTCAG GAT ATG CGG CAT TTG CAC AAA CTC TTC CGC ATTAACCTGGCCGTC	1
EF2_14.9-rev	CAGGGTACCGGTCAG AAT TTT GGT CAT TTG CAC AAA CTC TTC CGC ATTAACCTGGCCGTC	1
EF2_14.10-rev	CAGGGTACCGGTCAG ACG AGG CAT TTG CAC AAA CTC TTC CGC ATTAACCTGGCCGTC	1
EF2_14.11-rev	CAGGGTACCGGTCAG ACC CAT TTG GAC GAA CTC GGC GGC ATTAACCTGGCCGTC	1
EF2_14.12-rev	CAGGGTACCGGTCAG AAT CAT TTG GAC GAA CTC GGC GGC ATTAACCTGGCCGTC	1
EF2_14.13-rev	CAGGGTACCGGTCAG GAT ATG CGG CAT TTG GAC GAA CTC GGC GGC ATTAACCTGGCCGTC	1
EF2_14.14-rev	CAGGGTACCGGTCAG AAT TTT GGT CAT TTG GAC GAA CTC GGC GGC ATTAACCTGGCCGTC	1
EF2_14.15-rev	CAGGGTACCGGTCAG ACG AGG CAT TTG GAC GAA CTC GGC GGC ATTAACCTGGCCGTC	1
EF2_14.16-rev	CAGGGTACCGGTCAG ACC CAT CTG GAC TGC CTC TGC TGC ATTAACCTGGCCGTC	1
EF2_14.17-rev	CAGGGTACCGGTCAG AAT CAT CTG GAC TGC CTC TGC TGC ATTAACCTGGCCGTC	1
EF2_14.18-rev	CAGGGTACCGGTCAG GAT ATG CGG CAT CTG GAC TGC CTC TGC TGC ATTAACCTGGCCGTC	1
EF2_14.19-rev	CAGGGTACCGGTCAG AAT TTT GGT CAT CTG GAC TGC CTC TGC TGC ATTAACCTGGCCGTC	1
EF2_14.20-rev	CAGGGTACCGGTCAG ACG AGG CAT CTG GAC TGC CTC TGC TGC ATTAACCTGGCCGTC	1
EF2_14.21-rev	CAGGGTACCGGTCAG ACC CAT TTG TGC CGC CTC AGC CGC ATTAACCTGGCCGTC	1
EF2_14.22-rev	CAGGGTACCGGTCAG AAT CAT TTG TGC CGC CTC AGC CGC ATTAACCTGGCCGTC	1
EF2_14.23-rev	CAGGGTACCGGTCAG GAT ATG CGG CAT TTG TGC CGC CTC AGC CGC ATTAACCTGGCCGTC	1
EF2_14.24-rev	CAGGGTACCGGTCAG AAT TTT GGT CAT TTG TGC CGC CTC AGC CGC ATTAACCTGGCCGTC	1
EF2_14.25-rev	CAGGGTACCGGTCAG ACG AGG CAT TTG TGC CGC CTC AGC CGC ATTAACCTGGCCGTC	1
EF2_14.26-rev	CAGGGTACCGGTCAG ACC CAT GGC CGC GGC TTC GGC TGC ATTAACCTGGCCGTC	1
EF2_14.27-rev	CAGGGTACCGGTCAG AAT CAT GGC CGC GGC TTC GGC TGC ATTAACCTGGCCGTC	1
EF2_14.28-rev	CAGGGTACCGGTCAG GAT ATG CGG CAT GGC CGC GGC TTC GGC TGC ATTAACCTGGCCGTC	1
EF2_14.29-rev	CAGGGTACCGGTCAG AAT TTT GGT CAT GGC CGC GGC TTC GGC TGC ATTAACCTGGCCGTC	1
EF2_14.30-rev	CAGGGTACCGGTCAG ACG AGG CAT GGC CGC GGC TTC GGC TGC ATTAACCTGGCCGTC	1
EF2_14.31-rev	CAGGGTACCGGTCAG ACC TTG TGC AGC TGC TTC CGC AGC ATTAACCTGGCCGTC	1
EF2_14.32-rev	CAGGGTACCGGTCAG AAT TTG TGC AGC TGC TTC CGC AGC ATTAACCTGGCCGTC	1
EF2_14.33-rev	CAGGGTACCGGTCAG GAT ATG CGG TTG TGC AGC TGC TTC CGC AGC ATTAACCTGGCCGTC	1
EF2_14.34-rev	CAGGGTACCGGTCAG AAT TTT GGT TTG TGC AGC TGC TTC CGC AGC ATTAACCTGGCCGTC	1
EF2_14.35-rev	CAGGGTACCGGTCAG ACG AGG TTG TGC AGC TGC TTC CGC AGC ATTAACCTGGCCGTC	1
EF2_15.0-fwd	CTGACCGGTACCCTGCAGCGTCAGGAATAATGAGGATCCGGCTGCTAACAAA	N/A
pET15b vector backbone	GAGGATCCGGCTGCTAACAAAGCCCGAAAGGAAGCTGAGTTGGCTGCTGCCACCGCTGAGCAATAACTAGCATAACCCCTTGGGGCCTCTAAACGGGTCTTGAGGGGTTTTTTGCTGAAAGGAGGAACTATATCCGGATATCCCGCAAGAGGCCCGGCAGTACCGGCATAACCAAGCCTATGCCTACAGCATCCAGGGTGACGGTGCCGAGGATGACGATGAGCGCATTGTTAGATTTCATACACGGTGCCTGACTGCGTTAGCAATTTAACTGTGATAAACTACCGCATTAAAGCTTATCGATGATAAGCTGTCAAACATGAGAATTCTTGAAGACGAAAGGGCCTCGTGATACGCCTATTTTTATAGGTTAATGTCATGATAATAATGGTTTCTTAG…	N/A
