# Supplementary material for: Incorporation of sensing modalities into de novo designed fluorescence-activating proteins
Source: Nat Commun. 2021 Feb 8;12:856. doi: 10.1038/s41467-020-18911-w (PMC7870846; doi:10.1038/s41467-020-18911-w)
Supplement: Supplementary file 15 — Supplementary Data 14 [file 41467_2020_18911_MOESM15_ESM.xlsx]

## Sheet: Sheet1
Name	Sequence	Relative Proportion of Oligonucleotide to Mix
EF4_1-fwd	GGCAGCTCCATGAGCCGTGCGGCGCAGCTCCTGCCGGGTACC	N/A
EF4_2-rev	TGGGAGGTCTGACCGTCTTCGTTGGTCATGGTCACCTGCCAGGTACCCGGCAGGAG	N/A
EF4_3-fwd	ACGGTCAGACCTCCCAGGGCCAGTGGCACTTCCAGCCGCGTTCTCCGTACACCATGGAC	N/A
EF4_4-rev	CGGACGACCGTCAGAGATGGTACCCTGAGCAACAATGTCCATGGTGTACGGAG	N/A
EF4_5-fwd	TCTGACGGTCGTCCGATCGTTGGTTACGGTAAAGCGACCGTTAAAACCCCGGACACC	N/A
EF4_6-rev	TTGATGTTACCCAGAGACGGGTAGGTGATGTCTATGTCCAGGGTGTCCGGGGTTTTA	N/A
EF4_7-fwd	CGTCTCTGGGTAACATCAAAGCTCAGGGTCAGATAACCATGGACTCTCC	N/A
EF4_8-rev	TGCGTCCCATTTGAACTGGGTCGGAGAGTCCATGGTTATCTG	N/A
EF4_9.1-fwd	GTTCAAATGGGACGCA CAC GTT GACAAGGACGGAGACG	1
EF4_9.2-fwd	GTTCAAATGGGACGCA ACT ACT AAA GGT GACAAGGACGGAGACG	1
EF4_9.3-fwd	GTTCAAATGGGACGCA CAT GTT AAA GGC GACAAGGACGGAGACG	1
EF4_9.4-fwd	GTTCAAATGGGACGCA GAA TAT AAG GGC GACAAGGACGGAGACG	1
EF4_9.5-fwd	GTTCAAATGGGACGCA CAC TAC AAA GGT GACAAGGACGGAGACG	1
EF4_10-rev	GCGAACGCATCACAGTCCCTAACTCCTTTGTCGTAATTGTCCCGTCTCCGTCCTTGTC	N/A
EF4_11-fwd	GACTGTGATGCGTTCGCTGGGACAGAACCCTACGGAGGCCGAGCTGCAGGACATGATC	N/A
EF4_12-rev	GGGGAAATCAATAGTACCATCTCCGTCGGCGTCTACCTCGTTGATCATGTCCTGCAGCTC	N/A
EF4_13-fwd	GAGATGGTACTATTGATTTCCCCGAGTTCTTAACCATGATGGCGCGTAAAATG	N/A
EF4_14-rev	CGGAAGGCTTCACGAATTTCTTCTTCGCTGTCAGTATCTTTCATTTTACGCGCCATC	N/A
EF4_15-fwd	CGTGAAGCCTTCCGCGTCTTCGACAAAGATGGAAACGGCTACATTAGTGCTGCAGAACT	N/A
EF4_16-rev	CAGTTTTTCACCCAGGTTAGTCATGACGTGACGAAGTTCTGCAGCACTAATGTAGC	N/A
EF4_17-fwd	CTAACCTGGGTGAAAAACTGACTGACGAAGAGGTAGATGAAATGATCCGTGAAGCG	N/A
EF4_18-rev	GGACAAATTCTTCATAGTTCACTTGTCCGTCACCGTCGATATCCGCTTCACGGATCATTT	N/A
EF4_19.1-fwd	AAGTGAACTATGAAGAATTTGTCCAAATG CCT CGT CTGACCGGTACCCTGC	1
EF4_19.2-fwd	AAGTGAACTATGAAGAATTTGTCCAAATG ACA AAG ATT CTGACCGGTACCCTGC	1
EF4_19.3-fwd	AAGTGAACTATGAAGAATTTGTCCAAATG GGT CTGACCGGTACCCTGC	1
EF4_19.4-fwd	AAGTGAACTATGAAGAATTTGTCCAAATG ATT CTGACCGGTACCCTGC	1
EF4_19.5-fwd	AAGTGAACTATGAAGAATTTGTCCAAATG CCT CAT ATC CTGACCGGTACCCTGC	1
EF4_20-rev	TTTGTTAGCAGCCGGATCCTCATTATTCCTGACGCTGCAGGGTACCGGTCAG	N/A
pET15b vector backbone	GAGGATCCGGCTGCTAACAAAGCCCGAAAGGAAGCTGAGTTGGCTGCTGCCACCGCTGAGCAATAACTAGCATAACCCCTTGGGGCCTCTAAACGGGTCTTGAGGGGTTTTTTGCTGAAAGGAGGAACTATATCCGGATATCCCGCAAGAGGCCCGGCAGTACCGGCATAACCAAGCCTATGCCTACAGCATCCAGGGTGACGGTGCCGAGGATGACGATGAGCGCATTGTTAGATTTCATACACGGTGCCTGACTGCGTTAGCAATTTAACTGTGATAAACTACCGCATTAAAGCTTATCGATGATAAGCTGTCAAACATGAGAATTCTTGAAGACGAAAGGGCCTCGTGATACGCCTATTTTTATAGGTTAATGTCATGATAATAATGGTTTCTTAG…	N/A
