# Supplementary material for: Incorporation of sensing modalities into de novo designed fluorescence-activating proteins
Source: Nat Commun. 2021 Feb 8;12:856. doi: 10.1038/s41467-020-18911-w (PMC7870846; doi:10.1038/s41467-020-18911-w)
Supplement: Supplementary file 24 — Source Data [file 41467_2020_18911_MOESM24_ESM.xlsx]

Archive with 1,236 entries (1,193 files):
- raw_data_graphs/
- raw_data_graphs/Supplementary_Figure_1g,h/
- raw_data_graphs/Supplementary_Figure_1g,h/sweep_pH7.36__30uL_SDM_loop7opt_best96+100nM-DFHBI.xlsx
- raw_data_graphs/Supplementary_Figure_1g,h/sweep_pH7.36__30uL_SDM_coreopt_best96+100nM-DFHBI.xlsx
- raw_data_graphs/.DS_Store
- raw_data_graphs/Supplementary_Figure_21/
- raw_data_graphs/Supplementary_Figure_21/~$Supplementary_Figure_21a.xlsx
- raw_data_graphs/Supplementary_Figure_21/Supplementary_Figure_21a.xlsx
- raw_data_graphs/Supplementary_Figure_21/Supplementary_Figure_21b.xlsx
- raw_data_graphs/Supplementary_Figure_17/
- raw_data_graphs/Supplementary_Figure_17/design_list_Caopt.txt
- __MACOSX/
- __MACOSX/raw_data_graphs/
- __MACOSX/raw_data_graphs/Supplementary_Figure_17/
- __MACOSX/raw_data_graphs/Supplementary_Figure_17/._design_list_Caopt.txt
- raw_data_graphs/Supplementary_Figure_17/RMSF/
- raw_data_graphs/Supplementary_Figure_17/RMSF/Xtal_holo_RMSF_400ns.r02.in
- __MACOSX/raw_data_graphs/Supplementary_Figure_17/RMSF/
- __MACOSX/raw_data_graphs/Supplementary_Figure_17/RMSF/._Xtal_holo_RMSF_400ns.r02.in
- raw_data_graphs/Supplementary_Figure_17/RMSF/Caopt_RMSF.ipynb
- __MACOSX/raw_data_graphs/Supplementary_Figure_17/RMSF/._Caopt_RMSF.ipynb
- raw_data_graphs/Supplementary_Figure_17/RMSF/Xtal_holo_RMSF_400ns.r03.in
- __MACOSX/raw_data_graphs/Supplementary_Figure_17/RMSF/._Xtal_holo_RMSF_400ns.r03.in
- raw_data_graphs/Supplementary_Figure_17/RMSF/rmsf_CAfitCA_Xtal_Ca_bound_last400ns.r01.dat
- __MACOSX/raw_data_graphs/Supplementary_Figure_17/RMSF/._rmsf_CAfitCA_Xtal_Ca_bound_last400ns.r01.dat
- raw_data_graphs/Supplementary_Figure_17/RMSF/Xtal_apo_RMSF_400ns.r03.in
- __MACOSX/raw_data_graphs/Supplementary_Figure_17/RMSF/._Xtal_apo_RMSF_400ns.r03.in
- raw_data_graphs/Supplementary_Figure_17/RMSF/rmsf_CAfitCA_Xtal_ligand_bound_last400ns.r02.dat
- __MACOSX/raw_data_graphs/Supplementary_Figure_17/RMSF/._rmsf_CAfitCA_Xtal_ligand_bound_last400ns.r02.dat
- raw_data_graphs/Supplementary_Figure_17/RMSF/rmsf_CAfitCA_Xtal_ligand_bound_last400ns.r03.dat
- __MACOSX/raw_data_graphs/Supplementary_Figure_17/RMSF/._rmsf_CAfitCA_Xtal_ligand_bound_last400ns.r03.dat
- raw_data_graphs/Supplementary_Figure_17/RMSF/Xtal_ligand_bound_RMSF_400ns.r02.in
- __MACOSX/raw_data_graphs/Supplementary_Figure_17/RMSF/._Xtal_ligand_bound_RMSF_400ns.r02.in
- raw_data_graphs/Supplementary_Figure_17/RMSF/rmsf_CAfitCA_Xtal_Ca_bound_last400ns.r02.dat
- __MACOSX/raw_data_graphs/Supplementary_Figure_17/RMSF/._rmsf_CAfitCA_Xtal_Ca_bound_last400ns.r02.dat
- raw_data_graphs/Supplementary_Figure_17/RMSF/rmsf_CAfitCA_Xtal_ligand_bound_last400ns.r01.dat
- __MACOSX/raw_data_graphs/Supplementary_Figure_17/RMSF/._rmsf_CAfitCA_Xtal_ligand_bound_last400ns.r01.dat
- raw_data_graphs/Supplementary_Figure_17/RMSF/rmsf_CAfitCA_Xtal_Ca_bound_last400ns.r03.dat
- __MACOSX/raw_data_graphs/Supplementary_Figure_17/RMSF/._rmsf_CAfitCA_Xtal_Ca_bound_last400ns.r03.dat
- raw_data_graphs/Supplementary_Figure_17/RMSF/rmsf_CAfitCA_Xtal_apo_last400ns.r01.dat
- __MACOSX/raw_data_graphs/Supplementary_Figure_17/RMSF/._rmsf_CAfitCA_Xtal_apo_last400ns.r01.dat
- raw_data_graphs/Supplementary_Figure_17/RMSF/Xtal_Ca_bound_RMSF_400ns.r01.in
- __MACOSX/raw_data_graphs/Supplementary_Figure_17/RMSF/._Xtal_Ca_bound_RMSF_400ns.r01.in
- raw_data_graphs/Supplementary_Figure_17/RMSF/Xtal_apo_RMSF_400ns.r02.in
- __MACOSX/raw_data_graphs/Supplementary_Figure_17/RMSF/._Xtal_apo_RMSF_400ns.r02.in
- raw_data_graphs/Supplementary_Figure_17/RMSF/rmsf_CAfitCA_Xtal_apo_last400ns.r02.dat
- __MACOSX/raw_data_graphs/Supplementary_Figure_17/RMSF/._rmsf_CAfitCA_Xtal_apo_last400ns.r02.dat
- raw_data_graphs/Supplementary_Figure_17/RMSF/Xtal_ligand_bound_RMSF_400ns.r03.in
- __MACOSX/raw_data_graphs/Supplementary_Figure_17/RMSF/._Xtal_ligand_bound_RMSF_400ns.r03.in
- raw_data_graphs/Supplementary_Figure_17/RMSF/rmsf_CAfitCA_Xtal_apo_last400ns.r03.dat
- __MACOSX/raw_data_graphs/Supplementary_Figure_17/RMSF/._rmsf_CAfitCA_Xtal_apo_last400ns.r03.dat
- raw_data_graphs/Supplementary_Figure_17/RMSF/Xtal_Ca_bound_RMSF_400ns.r02.in
- __MACOSX/raw_data_graphs/Supplementary_Figure_17/RMSF/._Xtal_Ca_bound_RMSF_400ns.r02.in
- raw_data_graphs/Supplementary_Figure_17/RMSF/Xtal_apo_RMSF_400ns.r01.in
- __MACOSX/raw_data_graphs/Supplementary_Figure_17/RMSF/._Xtal_apo_RMSF_400ns.r01.in
- raw_data_graphs/Supplementary_Figure_17/RMSF/rmsf_CAfitCA_Xtal_holo_last400ns.r02.dat
- __MACOSX/raw_data_graphs/Supplementary_Figure_17/RMSF/._rmsf_CAfitCA_Xtal_holo_last400ns.r02.dat
- raw_data_graphs/Supplementary_Figure_17/RMSF/Xtal_ligand_bound_RMSF_400ns.r01.in
- __MACOSX/raw_data_graphs/Supplementary_Figure_17/RMSF/._Xtal_ligand_bound_RMSF_400ns.r01.in
- raw_data_graphs/Supplementary_Figure_17/RMSF/rmsf_CAfitCA_Xtal_holo_last400ns.r03.dat
- __MACOSX/raw_data_graphs/Supplementary_Figure_17/RMSF/._rmsf_CAfitCA_Xtal_holo_last400ns.r03.dat
- raw_data_graphs/Supplementary_Figure_17/RMSF/rmsf_CAfitCA_Xtal_holo_last400ns.r01.dat
- __MACOSX/raw_data_graphs/Supplementary_Figure_17/RMSF/._rmsf_CAfitCA_Xtal_holo_last400ns.r01.dat
- raw_data_graphs/Supplementary_Figure_17/RMSF/Xtal_Ca_bound_RMSF_400ns.r03.in
- __MACOSX/raw_data_graphs/Supplementary_Figure_17/RMSF/._Xtal_Ca_bound_RMSF_400ns.r03.in
- raw_data_graphs/Supplementary_Figure_17/RMSF/.ipynb_checkpoints/
- raw_data_graphs/Supplementary_Figure_17/RMSF/.ipynb_checkpoints/Caopt_RMSF-checkpoint.ipynb
- __MACOSX/raw_data_graphs/Supplementary_Figure_17/RMSF/.ipynb_checkpoints/
- __MACOSX/raw_data_graphs/Supplementary_Figure_17/RMSF/.ipynb_checkpoints/._Caopt_RMSF-checkpoint.ipynb
- __MACOSX/raw_data_graphs/Supplementary_Figure_17/RMSF/._.ipynb_checkpoints
- raw_data_graphs/Supplementary_Figure_17/RMSF/Xtal_holo_RMSF_400ns.r01.in
- __MACOSX/raw_data_graphs/Supplementary_Figure_17/RMSF/._Xtal_holo_RMSF_400ns.r01.in
- __MACOSX/raw_data_graphs/Supplementary_Figure_17/._RMSF
- raw_data_graphs/Supplementary_Figure_17/clustering_PCA/
- raw_data_graphs/Supplementary_Figure_17/clustering_PCA/Xtal_Ca_bound_loop7_backbone_coordinates_combinedRuns.dat
- __MACOSX/raw_data_graphs/Supplementary_Figure_17/clustering_PCA/
- __MACOSX/raw_data_graphs/Supplementary_Figure_17/clustering_PCA/._Xtal_Ca_bound_loop7_backbone_coordinates_combinedRuns.dat
- raw_data_graphs/Supplementary_Figure_17/clustering_PCA/.DS_Store
- __MACOSX/raw_data_graphs/Supplementary_Figure_17/clustering_PCA/._.DS_Store
- raw_data_graphs/Supplementary_Figure_17/clustering_PCA/Xtal_holo_loop7_backbone_coordinates_combinedRuns.dat
- __MACOSX/raw_data_graphs/Supplementary_Figure_17/clustering_PCA/._Xtal_holo_loop7_backbone_coordinates_combinedRuns.dat
- raw_data_graphs/Supplementary_Figure_17/clustering_PCA/Xtal_loop7_backbone_coordinates.dat
- __MACOSX/raw_data_graphs/Supplementary_Figure_17/clustering_PCA/._Xtal_loop7_backbone_coordinates.dat
- raw_data_graphs/Supplementary_Figure_17/clustering_PCA/Xtal_apo_loop7_backbone_coordinates_combinedRuns.dat
- __MACOSX/raw_data_graphs/Supplementary_Figure_17/clustering_PCA/._Xtal_apo_loop7_backbone_coordinates_combinedRuns.dat
- raw_data_graphs/Supplementary_Figure_17/clustering_PCA/.ipynb_checkpoints/
- raw_data_graphs/Supplementary_Figure_17/clustering_PCA/.ipynb_checkpoints/loop7_clustering+PCA-checkpoint.ipynb
- __MACOSX/raw_data_graphs/Supplementary_Figure_17/clustering_PCA/.ipynb_checkpoints/
- __MACOSX/raw_data_graphs/Supplementary_Figure_17/clustering_PCA/.ipynb_checkpoints/._loop7_clustering+PCA-checkpoint.ipynb
- __MACOSX/raw_data_graphs/Supplementary_Figure_17/clustering_PCA/._.ipynb_checkpoints
- raw_data_graphs/Supplementary_Figure_17/clustering_PCA/loop7_clustering+PCA.ipynb
- __MACOSX/raw_data_graphs/Supplementary_Figure_17/clustering_PCA/._loop7_clustering+PCA.ipynb
- raw_data_graphs/Supplementary_Figure_17/clustering_PCA/Xtal_ligand_bound_loop7_backbone_coordinates_combinedRuns.dat
- __MACOSX/raw_data_graphs/Supplementary_Figure_17/clustering_PCA/._Xtal_ligand_bound_loop7_backbone_coordinates_combinedRuns.dat
- __MACOSX/raw_data_graphs/Supplementary_Figure_17/._clustering_PCA
- raw_data_graphs/Supplementary_Figure_17/RMSD/
- raw_data_graphs/Supplementary_Figure_17/RMSD/Caopt_RMSD.ipynb
- __MACOSX/raw_data_graphs/Supplementary_Figure_17/RMSD/
- __MACOSX/raw_data_graphs/Supplementary_Figure_17/RMSD/._Caopt_RMSD.ipynb
- raw_data_graphs/Supplementary_Figure_17/RMSD/Xtal_apo_loop7RMSD_backbone.r02.in
- __MACOSX/raw_data_graphs/Supplementary_Figure_17/RMSD/._Xtal_apo_loop7RMSD_backbone.r02.in
- raw_data_graphs/Supplementary_Figure_17/RMSD/Xtal_Ca_bound_loop7RMSD_backbone.r02.in
- __MACOSX/raw_data_graphs/Supplementary_Figure_17/RMSD/._Xtal_Ca_bound_loop7RMSD_backbone.r02.in
- raw_data_graphs/Supplementary_Figure_17/RMSD/Xtal_apo_loop7RMSD_backbone.r03.in
- __MACOSX/raw_data_graphs/Supplementary_Figure_17/RMSD/._Xtal_apo_loop7RMSD_backbone.r03.in
- raw_data_graphs/Supplementary_Figure_17/RMSD/Xtal_Ca_bound_loop7RMSD_backbone.r03.in
- __MACOSX/raw_data_graphs/Supplementary_Figure_17/RMSD/._Xtal_Ca_bound_loop7RMSD_backbone.r03.in
- raw_data_graphs/Supplementary_Figure_17/RMSD/Xtal_Ca_bound_500ns_loop7RMSD_backbone.r01.dat
- __MACOSX/raw_data_graphs/Supplementary_Figure_17/RMSD/._Xtal_Ca_bound_500ns_loop7RMSD_backbone.r01.dat
- raw_data_graphs/Supplementary_Figure_17/RMSD/Xtal_holo_loop7RMSD_backbone.r03.in
- __MACOSX/raw_data_graphs/Supplementary_Figure_17/RMSD/._Xtal_holo_loop7RMSD_backbone.r03.in
- raw_data_graphs/Supplementary_Figure_17/RMSD/Xtal_Ca_bound_500ns_loop7RMSD_backbone.r02.dat
- __MACOSX/raw_data_graphs/Supplementary_Figure_17/RMSD/._Xtal_Ca_bound_500ns_loop7RMSD_backbone.r02.dat
- raw_data_graphs/Supplementary_Figure_17/RMSD/Xtal_Ca_bound_500ns_loop7RMSD_backbone.r03.dat
- __MACOSX/raw_data_graphs/Supplementary_Figure_17/RMSD/._Xtal_Ca_bound_500ns_loop7RMSD_backbone.r03.dat
- raw_data_graphs/Supplementary_Figure_17/RMSD/Xtal_ligand_bound_500ns_loop7RMSD_backbone.r02.dat
- __MACOSX/raw_data_graphs/Supplementary_Figure_17/RMSD/._Xtal_ligand_bound_500ns_loop7RMSD_backbone.r02.dat
- raw_data_graphs/Supplementary_Figure_17/RMSD/Xtal_ligand_bound_500ns_loop7RMSD_backbone.r03.dat
- __MACOSX/raw_data_graphs/Supplementary_Figure_17/RMSD/._Xtal_ligand_bound_500ns_loop7RMSD_backbone.r03.dat
- raw_data_graphs/Supplementary_Figure_17/RMSD/Xtal_ligand_bound_500ns_loop7RMSD_backbone.r01.dat
- __MACOSX/raw_data_graphs/Supplementary_Figure_17/RMSD/._Xtal_ligand_bound_500ns_loop7RMSD_backbone.r01.dat
- raw_data_graphs/Supplementary_Figure_17/RMSD/Xtal_holo_loop7RMSD_backbone.r02.in
- __MACOSX/raw_data_graphs/Supplementary_Figure_17/RMSD/._Xtal_holo_loop7RMSD_backbone.r02.in
- raw_data_graphs/Supplementary_Figure_17/RMSD/Xtal_ligand_bound_loop7RMSD_backbone.r01.in
- __MACOSX/raw_data_graphs/Supplementary_Figure_17/RMSD/._Xtal_ligand_bound_loop7RMSD_backbone.r01.in
- raw_data_graphs/Supplementary_Figure_17/RMSD/Xtal_holo_loop7RMSD_backbone.r01.in
- __MACOSX/raw_data_graphs/Supplementary_Figure_17/RMSD/._Xtal_holo_loop7RMSD_backbone.r01.in
- raw_data_graphs/Supplementary_Figure_17/RMSD/Xtal_ligand_bound_loop7RMSD_backbone.r02.in
- __MACOSX/raw_data_graphs/Supplementary_Figure_17/RMSD/._Xtal_ligand_bound_loop7RMSD_backbone.r02.in
- raw_data_graphs/Supplementary_Figure_17/RMSD/Xtal_holo_500ns_loop7RMSD_backbone.r01.dat
- __MACOSX/raw_data_graphs/Supplementary_Figure_17/RMSD/._Xtal_holo_500ns_loop7RMSD_backbone.r01.dat
- raw_data_graphs/Supplementary_Figure_17/RMSD/Xtal_apo_500ns_loop7RMSD_backbone.r02.dat
- __MACOSX/raw_data_graphs/Supplementary_Figure_17/RMSD/._Xtal_apo_500ns_loop7RMSD_backbone.r02.dat
- raw_data_graphs/Supplementary_Figure_17/RMSD/Xtal_apo_500ns_loop7RMSD_backbone.r03.dat
- __MACOSX/raw_data_graphs/Supplementary_Figure_17/RMSD/._Xtal_apo_500ns_loop7RMSD_backbone.r03.dat
- raw_data_graphs/Supplementary_Figure_17/RMSD/Xtal_ligand_bound_loop7RMSD_backbone.r03.in
- __MACOSX/raw_data_graphs/Supplementary_Figure_17/RMSD/._Xtal_ligand_bound_loop7RMSD_backbone.r03.in
- raw_data_graphs/Supplementary_Figure_17/RMSD/Xtal_holo_500ns_loop7RMSD_backbone.r02.dat
- __MACOSX/raw_data_graphs/Supplementary_Figure_17/RMSD/._Xtal_holo_500ns_loop7RMSD_backbone.r02.dat
- raw_data_graphs/Supplementary_Figure_17/RMSD/Xtal_apo_500ns_loop7RMSD_backbone.r01.dat
- __MACOSX/raw_data_graphs/Supplementary_Figure_17/RMSD/._Xtal_apo_500ns_loop7RMSD_backbone.r01.dat
- raw_data_graphs/Supplementary_Figure_17/RMSD/Xtal_holo_500ns_loop7RMSD_backbone.r03.dat
- __MACOSX/raw_data_graphs/Supplementary_Figure_17/RMSD/._Xtal_holo_500ns_loop7RMSD_backbone.r03.dat
- raw_data_graphs/Supplementary_Figure_17/RMSD/.ipynb_checkpoints/
- raw_data_graphs/Supplementary_Figure_17/RMSD/.ipynb_checkpoints/Caopt_RMSD-checkpoint.ipynb
- __MACOSX/raw_data_graphs/Supplementary_Figure_17/RMSD/.ipynb_checkpoints/
- __MACOSX/raw_data_graphs/Supplementary_Figure_17/RMSD/.ipynb_checkpoints/._Caopt_RMSD-checkpoint.ipynb
- __MACOSX/raw_data_graphs/Supplementary_Figure_17/RMSD/._.ipynb_checkpoints
- raw_data_graphs/Supplementary_Figure_17/RMSD/Xtal_apo_loop7RMSD_backbone.r01.in
- __MACOSX/raw_data_graphs/Supplementary_Figure_17/RMSD/._Xtal_apo_loop7RMSD_backbone.r01.in
- raw_data_graphs/Supplementary_Figure_17/RMSD/Xtal_Ca_bound_loop7RMSD_backbone.r01.in
- __MACOSX/raw_data_graphs/Supplementary_Figure_17/RMSD/._Xtal_Ca_bound_loop7RMSD_backbone.r01.in
- __MACOSX/raw_data_graphs/Supplementary_Figure_17/._RMSD
- raw_data_graphs/Supplementary_Figure_1i/
- raw_data_graphs/Supplementary_Figure_1i/SV27B_methylopt_best10_50mL-scale-purification_brightness_check_analysis_031518_.xlsx
- raw_data_graphs/Supplementary_Figure_16/
- raw_data_graphs/Supplementary_Figure_16/EF1p2_mFAP2b_endpoints_analysis_20191024.xlsx
- raw_data_graphs/Supplementary_Figure_16/AE_EF1p2mFAP2b__BF_EF1p2mFAP2bK101A__CG_EF1p2mFAP10__DH_noprotein__ABCD_TEVbuf__EFGH_450mMCaCl2_analysis.xlsx
- raw_data_graphs/Supplementary_Figure_16/EF1p2_mFAP2b_K101A_endpoints_analysis_20191024.xlsx
- raw_data_graphs/Supplementary_Figure_20/
- raw_data_graphs/Supplementary_Figure_20/analysis_split-mFAP2a_MBP_fusions_20190905.xlsx
- raw_data_graphs/Supplementary_Figure_20/Supplementary_Figure_20b.xlsx
- raw_data_graphs/Supplementary_Figure_1f/
- raw_data_graphs/Supplementary_Figure_1f/SDM_SV-27(P50T,S52V)_high-throughput_small-scale_best96_analysis_012618.xlsx
- raw_data_graphs/Figure_1d,e/
- raw_data_graphs/Figure_1d,e/mFAP2b__plate1.xlsx
- raw_data_graphs/Figure_1d,e/mFAP2a__plate2.xlsx
- raw_data_graphs/Figure_1d,e/blank__plate2.xlsx
- raw_data_graphs/Figure_1d,e/mFAP2__plate1.xlsx
- raw_data_graphs/Figure_1d,e/mFAP2__plate2.xlsx
- raw_data_graphs/Figure_1d,e/blank__plate1.xlsx
- raw_data_graphs/Figure_1d,e/mFAP2a__plate1.xlsx
- raw_data_graphs/Figure_1d,e/mFAP2b__plate2.xlsx
- raw_data_graphs/Figure_1d,e/TEV-mFAP10__DFHBI_and_DFHBI-1T__Kd_assay_analysis_20191021.xlsx
- raw_data_graphs/Supplementary_Figure_2/
- raw_data_graphs/Supplementary_Figure_2/Raw_Data_Fluorescence_20191215.xlsx
- raw_data_graphs/Supplementary_Figure_2/Raw_Data_Absorbances_20191215.xlsx
- raw_data_graphs/Supplementary_Figure_5/
- raw_data_graphs/Supplementary_Figure_5/pH_variants_endpoints_and_spectra_analysis_060618.xlsx
- raw_data_graphs/Supplementary_Figure_5/Kd_assays_analysis_062818.xlsx
- raw_data_graphs/Figure_3h,i/
- raw_data_graphs/Figure_3h,i/SV27_c03_FL7__analysis_091718.xlsx
- raw_data_graphs/Figure_3h,i/pHred_analysis_091718.xlsx
- raw_data_graphs/Figure_3h,i/pHluorin2_full_pH_titration_endpoints_analysis_052918.xpt.xlsx
- raw_data_graphs/Figure_3f,g/
- raw_data_graphs/Figure_3f,g/mFAP2b__mFAP_pH__excitation_spectra_20200125_analysis.xlsx
- raw_data_graphs/Supplementary_Figure_6b,c,d/
- raw_data_graphs/Supplementary_Figure_6b,c,d/mFAP2b_singleloop_50mL-scale_purification_endpoints_and_emission_spectra_analysis_042818.xlsx
- raw_data_graphs/Supplementary_Figure_6b,c,d/1/
- raw_data_graphs/Supplementary_Figure_6b,c,d/1/silent_33.out
- raw_data_graphs/Supplementary_Figure_6b,c,d/1/silent_27.out
- raw_data_graphs/Supplementary_Figure_6b,c,d/1/silent_102.out
- raw_data_graphs/Supplementary_Figure_6b,c,d/1/silent_116.out
- raw_data_graphs/Supplementary_Figure_6b,c,d/1/silent_117.out
- raw_data_graphs/Supplementary_Figure_6b,c,d/1/silent_103.out
- raw_data_graphs/Supplementary_Figure_6b,c,d/1/silent_26.out
- raw_data_graphs/Supplementary_Figure_6b,c,d/1/silent_32.out
- raw_data_graphs/Supplementary_Figure_6b,c,d/1/silent_18.out
- raw_data_graphs/Supplementary_Figure_6b,c,d/1/silent_24.out
- raw_data_graphs/Supplementary_Figure_6b,c,d/1/silent_30.out
- raw_data_graphs/Supplementary_Figure_6b,c,d/1/silent_129.out
- raw_data_graphs/Supplementary_Figure_6b,c,d/1/silent_115.out
- raw_data_graphs/Supplementary_Figure_6b,c,d/1/silent_101.out
- raw_data_graphs/Supplementary_Figure_6b,c,d/1/silent_100.out
- raw_data_graphs/Supplementary_Figure_6b,c,d/1/silent_114.out
- raw_data_graphs/Supplementary_Figure_6b,c,d/1/silent_128.out
- raw_data_graphs/Supplementary_Figure_6b,c,d/1/silent_31.out
- raw_data_graphs/Supplementary_Figure_6b,c,d/1/silent_25.out
- raw_data_graphs/Supplementary_Figure_6b,c,d/1/silent_19.out
- raw_data_graphs/Supplementary_Figure_6b,c,d/1/silent_21.out
- raw_data_graphs/Supplementary_Figure_6b,c,d/1/silent_35.out
- raw_data_graphs/Supplementary_Figure_6b,c,d/1/silent_110.out
- raw_data_graphs/Supplementary_Figure_6b,c,d/1/silent_104.out
- raw_data_graphs/Supplementary_Figure_6b,c,d/1/silent_8.out
- raw_data_graphs/Supplementary_Figure_6b,c,d/1/silent_138.out
- raw_data_graphs/Supplementary_Figure_6b,c,d/1/silent_139.out
- raw_data_graphs/Supplementary_Figure_6b,c,d/1/silent_9.out
- raw_data_graphs/Supplementary_Figure_6b,c,d/1/silent_105.out
- raw_data_graphs/Supplementary_Figure_6b,c,d/1/silent_111.out
- raw_data_graphs/Supplementary_Figure_6b,c,d/1/silent_34.out
- raw_data_graphs/Supplementary_Figure_6b,c,d/1/silent_20.out
- raw_data_graphs/Supplementary_Figure_6b,c,d/1/silent_36.out
- raw_data_graphs/Supplementary_Figure_6b,c,d/1/silent_22.out
- raw_data_graphs/Supplementary_Figure_6b,c,d/1/silent_107.out
- raw_data_graphs/Supplementary_Figure_6b,c,d/1/silent_113.out
- raw_data_graphs/Supplementary_Figure_6b,c,d/1/silent_112.out
- raw_data_graphs/Supplementary_Figure_6b,c,d/1/silent_106.out
- raw_data_graphs/Supplementary_Figure_6b,c,d/1/silent_23.out
- raw_data_graphs/Supplementary_Figure_6b,c,d/1/silent_37.out
- raw_data_graphs/Supplementary_Figure_6b,c,d/1/silent_93.out
- raw_data_graphs/Supplementary_Figure_6b,c,d/1/silent_87.out
- raw_data_graphs/Supplementary_Figure_6b,c,d/1/silent_78.out
- raw_data_graphs/Supplementary_Figure_6b,c,d/1/silent_50.out
- raw_data_graphs/Supplementary_Figure_6b,c,d/1/silent_44.out
- raw_data_graphs/Supplementary_Figure_6b,c,d/1/silent_149.out
- raw_data_graphs/Supplementary_Figure_6b,c,d/1/silent_161.out
- raw_data_graphs/Supplementary_Figure_6b,c,d/1/silent_175.out
- raw_data_graphs/Supplementary_Figure_6b,c,d/1/silent_174.out
- raw_data_graphs/Supplementary_Figure_6b,c,d/1/silent_160.out
- raw_data_graphs/Supplementary_Figure_6b,c,d/1/silent_148.out
- raw_data_graphs/Supplementary_Figure_6b,c,d/1/silent_45.out
- raw_data_graphs/Supplementary_Figure_6b,c,d/1/silent_51.out
- raw_data_graphs/Supplementary_Figure_6b,c,d/1/silent_79.out
- raw_data_graphs/Supplementary_Figure_6b,c,d/1/silent_86.out
- raw_data_graphs/Supplementary_Figure_6b,c,d/1/silent_92.out
- raw_data_graphs/Supplementary_Figure_6b,c,d/1/silent_84.out
- raw_data_graphs/Supplementary_Figure_6b,c,d/1/silent_90.out
- raw_data_graphs/Supplementary_Figure_6b,c,d/1/silent_47.out
- raw_data_graphs/Supplementary_Figure_6b,c,d/1/silent_53.out
- raw_data_graphs/Supplementary_Figure_6b,c,d/1/silent_189.out
- raw_data_graphs/Supplementary_Figure_6b,c,d/1/silent_176.out
- raw_data_graphs/Supplementary_Figure_6b,c,d/1/silent_162.out
- raw_data_graphs/Supplementary_Figure_6b,c,d/1/silent_163.out
- raw_data_graphs/Supplementary_Figure_6b,c,d/1/silent_177.out
- raw_data_graphs/Supplementary_Figure_6b,c,d/1/silent_188.out
- raw_data_graphs/Supplementary_Figure_6b,c,d/1/silent_52.out
- raw_data_graphs/Supplementary_Figure_6b,c,d/1/silent_46.out
- raw_data_graphs/Supplementary_Figure_6b,c,d/1/silent_91.out
- raw_data_graphs/Supplementary_Figure_6b,c,d/1/silent_85.out
- raw_data_graphs/Supplementary_Figure_6b,c,d/1/silent_81.out
- raw_data_graphs/Supplementary_Figure_6b,c,d/1/silent_95.out
- raw_data_graphs/Supplementary_Figure_6b,c,d/1/silent_42.out
- raw_data_graphs/Supplementary_Figure_6b,c,d/1/silent_56.out
- raw_data_graphs/Supplementary_Figure_6b,c,d/1/silent_198.out
- raw_data_graphs/Supplementary_Figure_6b,c,d/1/silent_173.out
- raw_data_graphs/Supplementary_Figure_6b,c,d/1/silent_167.out
- raw_data_graphs/Supplementary_Figure_6b,c,d/1/silent_166.out
- raw_data_graphs/Supplementary_Figure_6b,c,d/1/silent_172.out
- raw_data_graphs/Supplementary_Figure_6b,c,d/1/silent_199.out
- raw_data_graphs/Supplementary_Figure_6b,c,d/1/silent_57.out
- raw_data_graphs/Supplementary_Figure_6b,c,d/1/silent_43.out
- raw_data_graphs/Supplementary_Figure_6b,c,d/1/silent_94.out
- raw_data_graphs/Supplementary_Figure_6b,c,d/1/silent_80.out
- raw_data_graphs/Supplementary_Figure_6b,c,d/1/silent_96.out
- raw_data_graphs/Supplementary_Figure_6b,c,d/1/silent_82.out
- raw_data_graphs/Supplementary_Figure_6b,c,d/1/silent_55.out
- raw_data_graphs/Supplementary_Figure_6b,c,d/1/silent_41.out
- raw_data_graphs/Supplementary_Figure_6b,c,d/1/silent_69.out
- raw_data_graphs/Supplementary_Figure_6b,c,d/1/silent_164.out
- raw_data_graphs/Supplementary_Figure_6b,c,d/1/silent_170.out
- raw_data_graphs/Supplementary_Figure_6b,c,d/1/silent_158.out
- raw_data_graphs/Supplementary_Figure_6b,c,d/1/silent_159.out
- raw_data_graphs/Supplementary_Figure_6b,c,d/1/silent_171.out
- raw_data_graphs/Supplementary_Figure_6b,c,d/1/silent_165.out
- raw_data_graphs/Supplementary_Figure_6b,c,d/1/silent_68.out
- raw_data_graphs/Supplementary_Figure_6b,c,d/1/silent_40.out
- raw_data_graphs/Supplementary_Figure_6b,c,d/1/silent_54.out
- raw_data_graphs/Supplementary_Figure_6b,c,d/1/silent_83.out
- raw_data_graphs/Supplementary_Figure_6b,c,d/1/silent_97.out
- raw_data_graphs/Supplementary_Figure_6b,c,d/1/silent_59.out
- raw_data_graphs/Supplementary_Figure_6b,c,d/1/silent_71.out
- raw_data_graphs/Supplementary_Figure_6b,c,d/1/silent_65.out
- raw_data_graphs/Supplementary_Figure_6b,c,d/1/silent_183.out
- raw_data_graphs/Supplementary_Figure_6b,c,d/1/silent_197.out
- raw_data_graphs/Supplementary_Figure_6b,c,d/1/silent_168.out
- raw_data_graphs/Supplementary_Figure_6b,c,d/1/silent_140.out
- raw_data_graphs/Supplementary_Figure_6b,c,d/1/silent_154.out
- raw_data_graphs/Supplementary_Figure_6b,c,d/1/silent_155.out
- raw_data_graphs/Supplementary_Figure_6b,c,d/1/silent_141.out
- raw_data_graphs/Supplementary_Figure_6b,c,d/1/silent_169.out
[truncated: 936 more entries]
