# Supplementary material for: Incorporation of sensing modalities into de novo designed fluorescence-activating proteins
Source: Nat Commun. 2021 Feb 8;12:856. doi: 10.1038/s41467-020-18911-w (PMC7870846; doi:10.1038/s41467-020-18911-w)
Supplement: Supplementary file 24 — Source Data [file 41467_2020_18911_MOESM24_ESM.xlsx › raw_data_graphs/Supplementary_Figure_1g,h/sweep_pH7.36__30uL_SDM_loop7opt_best96+100nM-DFHBI.xlsx]

## Sheet: Sheet1
	1	2	3	4	5	6	7	8	9	10	11	12
A	424	374	385	419	399	412	392	413	389	407	394	416	endpoints:387,501
B	396	410	425	454	438	420	420	409	410	398	406	384	endpoints:387,501
C	396	407	423	418	446	414	407	430	407	430	414	437	endpoints:387,501
D	398	398	414	427	415	439	432	412	391	428	427	507	endpoints:387,501
E	406	440	431	444	439	465	427	422	451	421	433	414	endpoints:387,501
F	373	397	422	438	426	416	391	416	407	438	429	412	endpoints:387,501
G	433	414	427	465	447	431	397	462	430	455	460	423	endpoints:387,501
H	430	443	421	419	432	433	455	457	406	437	463	433	endpoints:387,501

## Sheet: Sheet2
	1	2	3	4	5	6	7	8	9	10	11	12
A	5447	4028	5899	6438	6364	5686	5252	6205	5403	5071	6236	5671	endpoints:484,505
B	5740	5894	6307	6201	6132	6128	6299	6375	6186	5611	6404	5780	endpoints:484,505
C	6258	5228	6318	6223	6368	5833	5995	6417	6144	5789	5405	6094	endpoints:484,505
D	5815	6248	6014	6442	6703	6332	6681	5925	5839	6605	6571	6457	endpoints:484,505
E	6572	6560	6429	6080	6551	6573	6565	5816	6344	6429	6217	5726	endpoints:484,505
F	5284	6133	6180	5988	6089	6113	5846	6316	6248	6568	6378	5702	endpoints:484,505
G	6364	5809	5984	6254	6392	5815	5536	6457	5874	5714	6591	6204	endpoints:484,505
H	6473	6212	6451	5739	6466	6171	5937	6218	5634	5737	6238	5638	endpoints:484,505

## Sheet: Sheet3
	1	2	3	4	5	6	7	8	9	10	11	12
A	4162	3185	4642	5026	4999	4497	4025	4832	4336	3937	4906	4468	endpoints:484,511
B	4437	4558	4929	4893	4839	4798	5142	5114	4911	4381	5109	4472	endpoints:484,511
C	4971	4123	5040	4943	4974	4605	4767	4951	4849	4604	4293	4783	endpoints:484,511
D	4703	5014	4690	5128	5348	4926	5188	4552	4574	5223	5200	5069	endpoints:484,511
E	5210	5305	5112	4786	5221	5225	5229	4601	5067	5065	4936	4348	endpoints:484,511
F	4097	4879	4899	4438	4843	4909	4618	4984	4946	5231	5059	4518	endpoints:484,511
G	5067	4557	4626	4913	5155	4551	4324	5173	4506	4563	5233	4740	endpoints:484,511
H	5169	4907	5124	4551	5192	4978	4716	4959	4510	4567	4987	4402	endpoints:484,511

## Sheet: Sheet4
Wavelength	A1	A2	A3	A4	A5	A6	A7	A8	A9	A10	A11	A12	B1	B2	B3	B4	B5	B6	B7	B8	B9	B10	B11	B12	C1	C2	C3	C4	C5	C6	C7	C8	C9	C10	C11	C12	D1	D2	D3	D4	D5	D6	D7	D8	D9	D10	D11	D12	E1
300	564	491	794	528	579	583	636	633	493	421	604	551	571	627	494	569	647	572	537	594	719	593	630	535	603	639	553	667	508	528	580	561	592	484	481	602	575	540	525	666	631	569	543	618	652	555	726	557	557
305	562	458	568	602	613	587	545	638	561	538	646	562	590	573	634	586	530	622	649	645	643	468	596	580	522	548	689	547	682	504	515	582	385	636	517	627	482	653	634	537	558	564	526	599	490	590	670	587	575
310	625	368	578	628	502	607	665	549	569	632	522	567	593	667	678	577	672	563	538	516	664	506	529	662	583	625	550	703	587	589	579	580	547	625	546	665	503	534	637	653	697	602	582	549	470	606	486	582	503
315	560	445	580	430	762	574	538	533	556	407	507	446	521	511	503	496	636	582	425	526	653	538	531	565	639	454	690	576	607	475	658	549	626	468	533	708	443	497	497	542	452	608	611	584	510	536	536	644	402
320	466	373	533	501	573	511	421	452	479	504	548	487	512	518	522	517	461	458	492	529	530	468	468	610	429	616	528	454	357	516	451	584	496	468	269	703	478	458	469	655	579	553	475	437	569	548	612	516	348
325	500	424	471	416	354	435	450	480	458	433	479	328	508	554	622	480	409	454	415	446	474	475	471	431	569	335	568	449	357	487	431	411	398	561	437	538	451	450	409	484	428	450	401	473	557	408	483	391	472
330	365	342	442	323	428	416	422	408	286	381	410	414	346	475	464	312	441	307	408	392	458	398	391	332	364	382	395	398	383	406	378	419	435	346	293	501	405	333	300	464	341	399	352	459	442	381	395	394	361
335	331	244	313	283	247	218	311	287	317	241	323	241	282	341	263	307	193	325	327	340	212	269	343	248	230	310	252	355	217	338	278	324	294	212	273	311	248	431	219	314	306	355	399	295	348	286	270	321	179
340	300	217	257	295	322	280	221	221	289	257	186	236	252	280	288	216	166	255	220	247	225	245	283	226	204	232	271	266	254	277	320	173	180	259	264	255	219	222	281	295	194	303	229	187	219	232	306	273	171
345	169	204	313	199	289	204	177	282	209	212	212	221	221	193	175	204	269	208	197	186	169	129	174	218	169	131	234	198	164	202	238	247	183	229	192	278	236	228	171	156	167	214	170	183	228	164	274	243	196
350	140	141	235	159	209	188	148	143	173	137	208	205	207	160	120	144	183	116	195	160	211	195	130	190	158	178	195	150	124	182	145	243	126	199	176	204	166	180	211	210	227	185	156	137	151	189	196	215	176
355	198	126	153	153	146	142	166	165	146	186	158	144	124	128	152	198	148	179	134	197	162	138	191	186	166	166	202	152	142	164	147	202	179	140	129	140	164	159	96	124	158	188	180	145	205	209	215	214	147
360	199	105	155	183	150	181	168	175	220	141	133	188	168	157	166	218	149	168	155	142	103	123	187	119	215	198	123	178	188	161	192	200	126	177	161	164	176	171	172	265	136	180	163	171	189	157	194	219	125
365	186	128	153	168	152	146	128	165	178	142	113	145	126	139	141	211	179	174	181	152	129	154	151	222	168	161	224	143	129	128	170	194	154	176	128	172	126	131	162	189	160	167	160	125	164	176	126	207	153
370	126	130	126	147	129	108	160	132	143	163	167	134	116	162	151	211	124	163	113	169	131	132	125	169	163	165	139	165	165	172	117	127	130	178	140	160	159	154	157	160	189	223	171	144	120	193	152	159	143
375	187	99	151	203	134	120	137	135	135	125	153	132	163	119	135	192	129	169	137	146	136	149	171	111	99	135	177	188	150	225	141	169	159	136	156	186	126	149	155	146	157	181	157	151	153	218	171	203	143
380	137	121	131	169	184	181	144	178	124	134	162	208	119	156	167	129	208	172	163	164	177	153	170	205	146	161	185	156	136	188	174	208	151	159	138	189	122	162	160	171	157	175	162	180	142	141	220	170	123
385	137	170	170	153	147	166	165	176	191	141	133	167	144	199	166	133	198	217	193	183	161	157	177	167	172	160	191	155	187	198	171	161	172	123	170	186	168	156	151	180	227	234	166	154	162	208	158	140	191
390	195	138	209	203	187	150	162	161	198	202	184	169	190	159	250	148	171	243	222	167	230	173	190	237	165	142	181	154	246	271	167	182	188	172	187	280	178	242	239	198	181	194	209	227	220	149	177	211	161
395	226	163	225	150	204	222	197	191	224	144	248	175	243	230	249	186	245	183	163	220	221	228	155	231	192	247	186	205	192	236	174	229	233	161	164	216	227	220	198	233	189	227	190	199	209	166	235	207	205
400	241	191	276	212	224	250	163	255	209	200	220	229	212	294	262	215	228	269	205	241	273	236	262	232	222	217	215	235	229	291	246	292	240	261	245	284	217	235	244	248	280	282	265	244	250	302	285	273	179
405	282	199	340	231	298	251	305	328	320	223	358	318	255	296	365	279	274	320	340	202	305	323	301	288	278	253	304	302	277	291	383	290	298	290	261	310	256	287	305	375	307	381	269	392	250	265	339	314	326
410	338	310	338	316	322	291	275	301	255	279	322	326	356	286	305	378	345	327	329	298	304	304	321	365	371	327	391	340	333	371	328	357	313	408	288	354	320	292	321	330	381	326	341	377	323	393	367	402	353
415	360	312	477	321	451	369	430	391	346	386	402	409	369	437	445	419	473	391	350	456	475	364	413	453	412	338	467	393	357	435	411	432	407	469	432	433	403	386	439	451	406	377	325	457	377	473	496	412	371
420	467	393	552	448	528	563	538	548	598	393	572	604	509	573	567	545	518	498	531	606	609	555	566	540	601	551	604	550	449	404	549	480	552	484	435	577	505	502	471	539	613	566	480	590	489	508	605	531	458
425	557	475	736	651	665	624	612	610	588	548	706	579	698	665	655	655	707	584	710	712	661	636	632	682	632	568	733	581	634	670	724	639	664	590	575	690	661	739	641	744	703	691	628	622	672	616	740	700	645
430	704	587	875	753	784	822	707	781	706	694	768	738	764	780	736	840	831	816	855	714	764	702	824	752	729	751	827	739	784	743	786	795	715	931	711	816	731	775	808	773	754	876	929	879	844	846	764	748	765
435	990	692	1108	860	1102	772	871	976	904	789	967	956	1006	1071	1038	1008	1082	971	1000	1011	1095	988	926	1060	1030	1002	1173	960	869	978	1007	1120	966	1014	897	1044	920	1121	1040	1212	1172	992	1025	956	941	1062	1073	996	1010
440	1321	934	1334	1352	1353	1221	1119	1225	1241	1196	1321	1309	1317	1388	1353	1161	1388	1343	1420	1425	1328	1166	1379	1372	1251	1219	1504	1229	1281	1471	1272	1421	1368	1341	1102	1359	1222	1418	1259	1542	1351	1278	1370	1552	1313	1428	1433	1293	1391
445	1645	1138	1738	1509	1698	1558	1358	1651	1447	1356	1647	1725	1612	1638	1650	1573	1601	1559	1603	1810	1633	1575	1825	1599	1843	1560	1528	1610	1794	1569	1532	1721	1802	1636	1480	1825	1558	1641	1730	1994	1763	1718	1639	1693	1711	1692	1787	1671	1634
450	1686	1122	1604	1736	1843	1728	1464	1829	1693	1520	1899	1871	1804	1813	1870	1845	1793	1729	1826	1814	1844	1860	1710	1766	1915	1767	1995	1966	1877	2055	2037	2099	1756	1873	1498	1902	1577	1942	1728	1967	1865	1948	2055	1859	1791	1859	1875	1832	1822
455	1838	1267	2086	2029	2317	1770	1651	1959	1827	1709	1940	2017	1999	1979	2008	2032	2203	2121	2271	2257	2190	1760	2024	1953	2142	1729	2253	2130	1920	1871	1959	2304	1908	1949	1689	1895	1682	2192	1981	2299	2132	1948	2156	1864	2080	2110	2105	2097	2201
460	2071	1627	2189	2060	2368	2133	1873	1991	1879	1859	2199	2012	2106	2126	2370	2020	2307	2464	2625	2387	2365	2232	2439	2207	2283	2137	2471	2305	2386	2208	2211	2381	2297	2402	1742	2335	2303	2431	2169	2661	2351	2488	2266	2104	2373	2509	2645	2350	2325
465	2245	1595	2522	2334	2478	2360	2127	2458	2175	1799	2642	2233	2428	2311	2466	2252	2662	2313	2517	2611	2556	2359	2349	2432	2647	2225	2852	2218	2402	2379	2571	2331	2332	2440	2182	2619	2405	2477	2254	2960	2707	2599	2710	2403	2453	2613	2597	2467	2431
470	2330	1610	2586	2468	2738	2344	2343	2850	2419	2223	2745	2539	2516	2398	2862	2582	2519	2555	2819	2730	2568	2230	2549	2456	2574	2393	2663	2580	2724	2764	2586	2721	2536	2571	2361	2561	2497	2492	2561	2871	2798	2607	2754	2674	2733	2837	2877	2469	2838
475	2361	1751	2730	2624	2645	2333	2276	2565	2525	2096	2630	2566	2565	2404	2739	2511	2611	2643	2757	2791	2736	2250	2842	2359	2806	2262	2616	2559	2716	2527	2869	2691	2789	2676	2149	2691	2581	2539	2467	2938	3070	2891	2877	2658	2709	3053	2937	2596	2627
480	2353	1588	2882	2775	2771	2612	2448	2762	2359	2309	2874	2583	2645	2666	2749	2816	2818	2833	3154	2973	2820	2597	2878	2531	3062	2426	2776	2865	2786	2678	2900	2896	2592	2669	2220	2736	2454	2842	2776	2713	3060	2984	3032	2622	2679	2818	3100	2892	3007
485	2266	1495	2916	2528	3032	2498	2638	2761	2392	2221	2917	2521	2679	2622	2814	2529	2713	2587	3119	2923	2928	2557	2825	2762	3025	2324	2925	2736	2711	2769	2872	3128	2735	2703	2135	2855	2416	2772	2610	2976	3077	2969	3036	2680	2776	2852	3205	2703	2860
490	2063	1282	2285	2133	2536	2130	1970	2393	2035	1714	2543	2231	2165	2179	2546	2183	2155	2295	2669	2299	2493	2242	2404	2144	2430	1885	2509	2411	2470	2209	2363	2531	2332	2283	2019	2366	2295	2298	2362	2631	2690	2676	2795	2158	2253	2589	2811	2430	2441
495	1204	892	1742	1615	1776	1513	1368	1608	1526	1375	1778	1526	1608	1551	1659	1635	1702	1654	1828	1654	1683	1518	1672	1569	1877	1626	1705	1665	1871	1543	1606	1706	1724	1838	1450	1627	1464	1667	1449	1966	1808	1831	1916	1678	1635	1714	1825	1789	1874
500	889	589	917	866	1111	917	893	968	945	710	1117	861	916	958	1111	944	953	903	1110	976	1065	886	1045	856	964	947	1071	1093	993	954	892	1227	953	1020	868	1015	942	1133	898	1246	1137	1059	1118	743	985	1112	1237	1072	1028
[truncated: 47 more columns]

## Sheet: Sheet5
Wavelength	A1	A2	A3	A4	A5	A6	A7	A8	A9	A10	A11	A12	B1	B2	B3	B4	B5	B6	B7	B8	B9	B10	B11	B12	C1	C2	C3	C4	C5	C6	C7	C8	C9	C10	C11	C12	D1	D2	D3	D4	D5	D6	D7	D8	D9	D10	D11	D12	E1
300	922	849	893	1124	956	1071	1021	939	889	894	1007	1023	814	1046	846	890	1056	931	1154	1001	873	979	984	996	830	943	935	933	788	983	1032	997	979	1032	1047	1003	1045	771	1043	819	940	901	946	932	909	1002	1040	1053	966
305	903	831	1016	1009	932	1059	1021	990	1043	892	980	875	921	907	836	1009	1069	918	871	999	904	1039	1253	913	1035	785	966	926	938	911	932	852	891	984	970	1058	1151	943	945	969	979	870	1007	1066	1030	1012	791	1097	991
310	1042	866	1088	1269	1074	969	961	852	1069	990	979	883	1054	1189	923	1142	1233	1022	929	1078	918	958	1168	997	1039	933	927	1047	1004	873	956	918	1254	1046	977	1151	1127	1034	951	1007	932	882	999	871	813	895	968	1010	993
315	852	895	819	971	921	826	935	816	1007	873	950	872	806	1105	839	841	989	892	973	886	926	957	1049	872	739	851	792	1178	842	862	826	1003	1013	1000	806	890	1032	928	729	868	803	944	976	971	1034	992	897	945	950
320	719	764	781	958	976	872	906	778	1074	800	1100	906	845	830	1012	823	872	769	922	814	983	816	821	919	897	858	830	934	955	844	834	757	922	951	857	835	940	777	953	898	828	759	849	802	739	788	784	1041	906
325	870	675	799	758	792	844	885	715	765	725	903	810	745	709	770	731	781	767	882	732	812	855	825	835	766	695	844	809	836	717	722	749	824	720	675	909	682	713	798	661	705	704	719	699	814	754	697	810	818
330	648	582	757	572	736	680	637	604	610	567	873	664	542	639	603	634	707	521	712	565	753	710	584	731	686	678	512	800	716	650	662	562	694	592	757	697	740	737	742	581	573	626	646	632	615	634	591	713	632
335	454	461	453	485	463	603	501	439	521	466	531	557	433	390	394	477	505	553	491	442	514	507	555	567	440	528	448	470	464	413	483	457	442	456	556	400	415	471	533	415	440	518	405	493	470	501	496	469	471
340	391	456	443	455	394	306	346	327	395	354	399	318	309	376	345	425	376	448	328	411	452	571	420	316	386	439	391	477	319	413	358	323	386	358	323	405	350	328	474	426	332	481	394	354	338	427	385	362	389
345	318	258	371	324	210	290	233	321	379	374	270	372	340	377	307	333	265	357	342	272	319	285	307	352	357	270	287	431	323	271	289	227	393	283	363	432	335	284	329	340	266	311	289	265	211	360	276	377	365
350	190	238	276	206	239	312	230	296	249	212	222	275	182	242	261	231	269	260	250	197	273	238	267	269	239	203	284	276	264	173	265	221	181	260	305	272	182	185	250	212	269	245	299	259	207	356	222	298	226
355	240	229	263	236	274	267	229	199	244	269	285	196	266	295	226	255	283	195	258	180	191	182	230	284	195	240	228	300	193	191	263	209	244	286	222	293	261	202	283	246	177	261	268	221	236	289	246	298	248
360	243	177	252	242	207	268	259	199	162	255	184	255	215	219	240	241	213	245	176	263	255	182	233	292	229	217	200	285	220	192	203	242	223	238	205	314	244	292	267	210	194	247	155	220	199	293	276	284	221
365	264	226	246	132	194	280	251	182	203	210	275	164	151	197	265	143	213	272	149	186	228	182	218	239	263	161	239	182	180	199	231	230	195	264	241	260	196	253	241	215	195	203	241	226	196	255	247	303	120
370	230	154	244	196	251	265	177	185	170	162	265	156	209	191	254	178	176	204	233	281	186	182	223	221	180	222	204	250	235	219	218	276	206	228	174	223	214	172	256	235	170	169	176	208	185	192	249	219	265
375	186	187	195	267	204	199	242	188	191	241	274	209	253	202	220	179	260	177	185	214	257	229	253	250	267	193	244	208	165	186	194	220	233	148	160	287	176	277	185	241	206	258	198	230	224	218	207	324	292
380	201	259	201	215	231	240	187	201	169	225	217	258	202	208	344	232	210	273	194	228	195	196	172	228	156	211	169	290	302	223	204	247	184	245	179	243	235	198	181	201	190	238	189	160	233	175	199	217	218
385	256	213	250	238	235	253	258	233	240	205	270	289	211	279	266	229	240	250	224	244	226	208	248	210	229	259	215	256	262	275	249	240	242	326	194	254	196	250	289	183	260	287	278	187	178	298	230	316	211
390	289	284	290	299	286	289	243	296	327	262	278	238	219	305	285	307	335	364	308	303	303	225	392	299	242	286	187	287	256	243	242	281	254	282	204	272	262	281	311	241	310	253	294	281	268	296	272	346	251
395	323	229	333	302	344	273	305	266	302	285	378	342	311	275	394	285	351	324	331	292	298	259	289	448	358	274	341	295	323	263	342	333	313	345	307	409	330	275	308	299	246	373	345	340	267	260	332	362	301
400	294	360	351	413	293	432	324	390	342	341	388	346	334	335	391	418	418	367	369	468	334	325	426	364	372	326	396	441	448	327	366	453	335	326	295	362	373	335	366	380	406	417	424	392	416	474	355	423	403
405	496	404	465	464	510	446	476	402	409	385	437	460	413	357	443	491	427	347	445	488	402	416	564	369	390	382	448	486	455	423	436	487	422	521	505	533	446	459	455	493	458	513	466	450	377	486	401	492	484
410	444	435	487	519	532	500	477	464	524	513	539	532	426	607	567	506	578	584	522	550	530	608	554	537	551	488	601	543	553	537	533	548	676	562	438	568	464	524	526	571	528	546	540	535	492	486	577	641	616
415	544	487	680	639	656	629	514	548	567	627	643	621	638	575	620	565	650	654	623	697	699	603	658	814	648	509	685	697	574	574	638	599	622	618	672	664	722	627	612	699	744	642	658	596	673	684	676	684	615
420	782	716	937	842	839	895	737	761	779	826	925	802	756	907	875	788	897	938	847	822	806	754	884	815	834	807	800	932	847	783	888	826	761	807	818	863	898	855	938	874	787	861	927	748	918	954	926	968	892
425	998	816	1033	1159	1104	1065	881	1010	888	979	1156	1014	943	1091	1159	1059	1079	1043	1060	1054	1102	1024	1053	1128	1082	942	1058	1128	1132	1041	1055	1066	1151	955	951	980	1037	1075	1031	1224	1119	1022	1044	938	1020	1142	1079	1129	1132
430	1342	1157	1375	1264	1327	1324	1146	1251	1287	1200	1409	1254	1326	1383	1439	1209	1379	1418	1425	1409	1345	1182	1431	1419	1315	1337	1412	1513	1338	1416	1317	1415	1295	1457	1249	1343	1423	1331	1449	1344	1406	1467	1491	1314	1352	1391	1410	1486	1415
435	1767	1356	1660	2034	1693	1620	1369	1587	1703	1627	1784	1785	1653	1740	1862	1633	1878	1673	1815	1876	1854	1737	1955	1784	1884	1513	1795	1739	1818	1498	1802	1808	1742	1793	1538	1726	1860	1743	1711	1818	1913	1748	1813	1646	1675	1774	1825	1919	1687
440	1977	1485	2164	2263	2276	2006	1737	1948	1941	1992	2284	1879	2080	1960	2371	2013	2344	2006	2139	1970	2314	1963	2297	2061	2203	1665	2162	2206	2011	1982	2045	2045	2066	2082	1886	2053	2119	1873	2089	2267	2134	2027	2322	1923	2121	2335	2079	2225	2124
445	2176	1795	2266	2644	2600	2354	1962	2299	2125	2285	2696	2186	2339	2380	2378	2470	2690	2444	2591	2474	2590	2252	2733	2524	2474	2099	2346	2494	2541	2265	2242	2520	2318	2331	2271	2456	2435	2334	2428	2376	2605	2347	2743	2228	2388	2705	2560	2707	2573
450	2506	1958	2789	3002	2835	2707	2398	2542	2663	2382	3026	2738	2509	2760	2950	2645	3036	2665	2918	2924	2979	2626	3025	2692	2823	2643	2817	2887	2920	2628	2879	2718	2704	2764	2397	3060	2863	2591	2586	2853	2741	2807	3132	2488	2477	3045	2962	2926	2934
455	2809	2157	3164	3491	3441	3033	2799	3105	3030	2863	3360	3047	2937	3064	3307	3093	3535	2951	3652	3197	3430	3061	3311	3109	3313	2932	3256	3389	3199	2720	2995	3547	3326	3269	2666	3413	3441	2811	3442	3210	3367	3215	3458	2781	3077	3331	3436	3194	3392
460	3451	2568	4115	4133	3720	3548	3150	3312	3537	3028	3910	3348	3383	3589	3759	3530	3896	3520	4156	3662	3783	3508	3865	3852	3785	3280	3747	3770	3711	3581	3732	3811	3702	3278	3024	3909	3781	3529	3191	3992	3703	3839	4136	3387	3344	4069	3919	4000	3902
465	3510	3042	3934	4152	4254	3938	3483	3878	3577	3508	4258	3715	3496	3859	4225	3643	3903	3875	4353	4199	4238	4019	4723	3882	4281	3734	3796	4270	4014	4056	3728	4223	3740	3960	3580	4025	3983	4071	3847	4015	3755	4231	4014	3605	3653	4536	4201	4650	4176
470	3767	2756	4078	4431	4653	3970	3261	3973	3801	3576	4515	3920	3579	4106	4510	3716	4197	4136	4499	4161	4605	3752	4841	4392	4213	3476	4237	4502	4300	3632	3951	4663	4540	4176	3545	4270	4149	4111	3938	4375	4398	4102	4393	3673	3745	4732	4448	4880	4319
475	3689	2869	4143	4469	4451	4240	3801	3860	3890	3662	4737	4131	4062	4280	4362	3996	4601	4544	4635	4534	4524	4008	4800	4358	4643	3913	4454	4526	4396	3991	4430	4392	4201	4484	3807	4369	4309	4636	3972	4477	4480	4501	4816	4148	3987	5067	4614	4829	4603
480	3944	2810	4679	4924	4765	4399	3607	4572	3834	3737	4856	4154	4243	4550	4730	4631	4552	4568	4970	4727	4772	4270	5091	4367	4614	3718	4637	4688	4519	4411	4411	4625	4397	4305	4122	4628	4213	4433	4499	4803	4991	4603	5160	4208	4282	4991	5019	4870	4862
485	4005	2743	4606	5073	4794	4449	3697	4227	4267	3777	5127	3941	3802	4379	4695	4178	4797	4114	4925	4500	5032	4193	5027	4538	5071	3717	4061	4831	4971	4102	4241	4628	4641	4574	3841	4683	4536	4115	4289	4516	4552	4306	5085	3858	4062	5102	4861	5056	5229
490	4022	2891	4198	4933	4377	4271	3899	4306	3964	3639	4728	3881	4050	4476	4697	4012	4669	4487	4978	4456	4775	3989	4951	4517	4457	3598	4509	4624	4631	4278	4329	4720	4368	4293	3925	4496	4108	4056	3809	4510	4529	4475	5107	4131	4027	5191	4769	4742	5251
[truncated: 47 more columns]

## Sheet: Sheet6
Wavelength	A1	A2	A3	A4	A5	A6	A7	A8	A9	A10	A11	A12	B1	B2	B3	B4	B5	B6	B7	B8	B9	B10	B11	B12	C1	C2	C3	C4	C5	C6	C7	C8	C9	C10	C11	C12	D1	D2	D3	D4	D5	D6	D7	D8	D9	D10	D11	D12	E1
300	1089	977	1181	1140	1136	1251	1145	1136	1043	1141	1026	1142	976	1083	833	1117	1084	1316	1185	994	1180	1027	1099	1225	1068	1126	1041	970	1043	1140	968	1064	1109	1103	1069	1061	1138	1066	1105	1158	1264	1106	1119	1129	1149	1001	1295	1148	960
305	1114	907	1100	1050	1097	1054	915	1160	1076	1212	1194	1096	1222	1193	1108	1037	1255	1089	1055	953	1180	1175	1105	1153	1041	1049	1038	1103	1128	1255	1223	1115	1081	1149	1184	938	1076	1219	1275	1112	1278	1267	1001	992	1085	1128	1036	1201	1172
310	1216	1071	1107	894	1130	1139	1206	1366	1189	1115	1077	1070	1162	1088	1162	1190	1121	1120	1012	1153	1207	1120	1177	1059	1051	1258	1240	1145	1130	1120	1209	1277	1102	1167	1080	1185	1098	1100	973	1140	1143	1208	1038	1314	1077	1079	1161	1177	1236
315	1129	925	972	1011	1044	1162	1141	1117	1079	1203	1019	1088	1020	1087	1125	1275	1128	1141	1322	1115	1107	1131	1195	1163	1083	1125	1113	1003	1192	1108	1104	1129	1110	1134	1180	1210	910	1131	993	1099	1059	1042	1089	975	1226	914	1056	965	1168
320	995	764	1098	964	1085	1123	1041	1186	1074	956	939	1010	957	1043	838	938	1127	951	964	958	1004	891	915	1016	1041	909	914	933	1000	942	988	884	978	1001	945	1026	1106	964	967	1067	976	997	946	801	931	1177	1240	1031	874
325	830	816	796	1040	865	938	921	783	904	812	881	725	888	887	825	904	962	999	1061	865	983	914	918	910	919	947	1016	1018	828	820	928	850	845	1004	721	973	875	867	787	905	890	883	784	892	968	895	1026	715	901
330	544	594	773	686	660	822	708	798	814	721	756	718	720	714	725	816	771	766	785	692	659	814	759	680	770	741	711	933	756	752	803	676	651	967	696	699	720	770	595	790	733	638	755	848	659	864	826	747	699
335	537	496	597	472	424	594	522	620	561	613	508	530	541	562	570	601	509	627	430	471	510	612	613	541	509	649	621	639	707	563	458	452	644	626	571	593	631	593	588	504	564	665	547	581	619	472	523	618	587
340	367	387	447	468	484	415	353	419	505	507	456	435	451	531	456	528	482	384	428	497	343	457	506	530	489	532	500	357	368	477	497	478	470	314	372	479	451	452	399	527	517	402	390	394	446	477	465	497	405
345	319	326	293	389	343	432	376	440	392	328	367	290	368	361	317	368	306	411	331	274	307	260	351	294	277	275	324	404	388	306	360	367	261	342	378	389	327	458	339	285	350	404	378	346	365	395	325	368	422
350	346	258	285	299	325	273	322	357	226	245	258	301	295	289	286	248	275	229	287	253	312	278	251	240	210	370	208	312	235	260	348	318	246	322	238	311	362	377	197	303	314	235	231	281	289	307	200	331	349
355	210	260	293	248	246	224	288	273	259	270	297	265	220	264	247	357	289	242	295	245	273	220	253	268	261	212	257	222	280	251	277	258	256	270	273	255	244	286	246	332	233	293	237	196	335	245	296	285	236
360	260	163	300	271	196	309	220	232	263	260	284	219	239	265	278	235	199	253	252	225	266	227	278	233	253	272	294	283	202	224	284	322	270	259	235	239	231	265	215	254	262	294	284	256	259	311	239	234	257
365	204	222	282	198	204	216	225	261	174	183	220	268	162	211	243	215	216	229	259	202	253	243	200	266	240	231	286	271	316	241	292	225	226	270	303	284	226	261	248	218	257	258	243	241	233	234	232	254	249
370	186	210	257	233	268	240	218	258	157	194	211	245	205	246	247	237	224	227	273	191	233	250	271	187	238	235	273	193	299	264	213	269	260	262	235	258	245	289	224	251	239	204	231	285	239	208	254	288	189
375	239	177	250	240	231	284	218	304	249	212	191	211	234	243	286	201	246	256	257	196	260	201	221	207	208	214	259	264	216	237	216	287	247	205	226	274	282	297	246	271	295	235	242	215	355	218	264	293	198
380	237	269	215	218	222	249	209	218	183	229	268	196	258	218	240	233	220	281	250	239	274	255	226	251	221	223	213	239	259	219	256	291	230	245	237	271	183	263	214	295	274	323	195	210	299	298	286	326	243
385	270	169	249	244	310	217	256	311	276	235	253	226	208	260	197	251	303	271	232	240	292	223	262	309	270	258	244	238	307	242	330	268	236	255	192	336	234	233	312	263	255	279	258	291	293	311	284	279	226
390	273	273	258	300	327	302	336	231	286	334	306	308	294	280	295	339	295	301	336	315	357	266	372	320	253	254	321	272	292	319	306	254	252	276	282	287	308	349	339	319	291	348	316	237	328	302	278	339	305
395	344	294	333	388	305	299	378	332	282	277	298	393	270	315	330	356	376	298	277	301	363	362	331	278	378	354	394	327	331	405	313	376	429	361	341	359	348	363	292	422	353	330	387	329	296	381	357	359	345
400	354	289	330	340	417	380	375	322	424	358	402	396	328	405	376	378	415	391	449	372	375	399	414	406	378	415	379	433	421	376	401	418	419	382	326	412	350	491	370	435	453	421	372	397	459	394	460	482	411
405	433	357	512	537	468	442	389	521	428	381	494	410	440	498	474	461	505	534	497	491	524	425	468	506	451	380	558	525	527	449	482	512	517	479	391	530	452	518	396	458	509	460	489	531	457	488	439	448	509
410	593	438	434	534	507	555	497	573	487	511	636	519	592	561	587	540	600	517	626	604	619	574	555	561	616	584	562	563	632	575	560	558	610	583	540	574	436	604	496	641	626	609	581	648	692	710	543	677	599
415	647	503	711	751	700	629	629	668	657	683	716	592	677	712	763	766	761	691	723	689	624	695	870	665	814	637	705	684	717	679	639	730	698	658	617	688	723	749	730	754	773	604	710	795	578	725	650	761	740
420	946	767	880	927	981	878	874	916	966	829	903	859	877	1018	836	915	918	937	982	996	994	945	997	965	894	950	968	927	926	908	973	1007	988	975	883	939	961	1063	972	1075	1111	893	1008	877	999	950	964	966	947
425	1192	902	1330	1222	1228	1146	1090	1303	1179	1130	1121	1099	1329	1251	1098	1285	1226	1176	1246	1262	1123	1209	1256	1141	1255	1173	1235	1333	1389	1193	1238	1163	1165	1209	1195	1279	1226	1351	1135	1379	1308	1189	1279	1141	1242	1361	1239	1233	1194
430	1491	1159	1564	1723	1646	1486	1359	1533	1461	1426	1419	1409	1600	1427	1591	1617	1591	1442	1690	1705	1417	1625	1596	1474	1738	1420	1597	1653	1648	1616	1754	1595	1522	1572	1492	1615	1604	1652	1512	1694	1681	1523	1609	1566	1528	1558	1708	1625	1545
435	1756	1426	1801	2045	1929	1641	1708	1783	1780	1659	1853	1734	1787	1846	1833	1906	1900	1818	1802	1949	1981	1857	1905	1668	1951	1833	2031	2000	2035	1769	1695	1935	1997	1689	1703	1952	1678	1863	1820	1971	2162	1779	1982	1795	1908	2016	2005	2044	1968
440	2110	1515	2187	2195	2069	2092	1800	2269	2120	1922	2246	2156	1972	2172	2171	2253	2148	2223	2210	2169	2230	2099	2200	2153	2366	2032	2192	2463	2172	2249	2120	2385	2255	2202	2045	2126	2057	2335	2130	2432	2546	2253	2394	2013	2332	2351	2438	2115	2347
445	2376	1735	2697	2671	2798	2604	2468	2532	2324	2329	2708	2358	2370	2564	2528	2659	2947	2648	2734	2776	2630	2524	2883	2599	2596	2527	2642	2817	2709	2764	2623	2618	2809	2410	2279	2423	2392	2797	2553	2903	2715	2624	2716	2605	2637	2639	2741	2514	2843
450	2808	2082	2938	3062	3204	2886	2606	2992	3011	2586	3044	2841	2881	3309	3043	3168	3003	3017	3467	3215	3106	2926	3278	3120	3060	2869	3191	3136	3137	2967	2832	3218	3011	2915	2586	2916	3002	3053	3066	3434	3274	3398	3461	2975	3121	3360	3206	3484	3474
455	3455	2377	3624	3804	3716	3461	3360	3621	3219	3100	3471	3040	3398	3606	3275	3644	3541	3531	3776	3591	3413	3406	3763	3522	3790	3508	3451	3565	3709	3468	3387	3689	3213	3214	3233	3397	3343	3391	3467	3937	4038	3450	3833	3452	3315	3596	3493	3517	3640
460	3706	2774	3869	4088	4419	3414	3490	4190	3754	3599	4017	3708	3736	3682	3814	3925	4304	4179	4248	4123	4104	3795	4078	3945	4214	3698	4508	4167	4482	3883	3959	4153	4111	3594	3684	4129	3567	4425	3621	4295	4450	3803	4236	3874	3859	4126	4062	4152	4423
465	4050	2610	4289	4669	4536	3889	4037	4166	4032	3918	4416	3976	3973	4285	4526	4379	4705	4462	4343	4335	4306	4738	4521	4257	4401	3825	4935	4227	4489	4185	4269	4402	4265	4138	4111	4437	4253	4559	4059	4383	5154	4299	4623	4138	4185	4564	4837	4457	4452
470	4435	3119	4576	4598	5007	3724	4229	4781	4536	3938	4815	4313	4644	4756	4661	4529	4847	4694	5058	4597	4690	4387	4794	4635	4938	4153	4909	4874	4767	4289	4643	5027	4450	4495	4262	4504	4059	4680	4537	4725	5109	4420	5160	4342	4606	4840	4651	4892	5058
475	4021	2900	4804	4813	5083	4422	4247	4667	4390	4078	5233	4320	4300	4748	5012	4832	4658	4933	5121	5108	4746	4422	5322	4232	5000	4293	4754	5033	4957	4624	5175	4749	4877	4551	4268	4533	4743	4997	4729	5102	5533	4691	5285	4505	4585	5464	5058	4888	5197
480	4393	2800	4864	5160	5050	4524	4373	5301	4909	4293	5168	4141	4534	4850	4713	4780	4951	5182	5432	4998	4756	4933	5172	4911	4975	4576	5302	5474	5316	4820	5275	5298	5141	4754	4190	4936	4487	5312	4643	5231	5624	5286	5517	4728	4669	5643	5718	5514	5168
[truncated: 47 more columns]

## Sheet: Sheet7
Wavelength	A1	A2	A3	A4	A5	A6	A7	A8	A9	A10	A11	A12	B1	B2	B3	B4	B5	B6	B7	B8	B9	B10	B11	B12	C1	C2	C3	C4	C5	C6	C7	C8	C9	C10	C11	C12	D1	D2	D3	D4	D5	D6	D7	D8	D9	D10	D11	D12	E1
300	1347	1330	1312	1225	1150	1372	1440	1274	1216	1192	1296	1104	1236	1050	1238	1111	1303	1284	1234	1408	1338	1172	1068	1116	1236	1167	1236	1283	1272	1162	1355	1238	1137	1445	1171	1280	1347	1217	1362	1115	1236	1068	1174	1100	1423	1305	1424	1444	1292
305	1284	1317	1400	1253	1283	1321	1132	1468	1250	1392	1355	1320	1373	1260	1320	1432	1323	1270	1258	1458	1294	1265	1386	1333	1275	1310	1180	1188	1189	1510	1419	1395	1163	1414	1398	1280	1148	1326	1315	1252	1251	1498	1258	1331	1438	1349	1327	1380	1364
310	1466	1202	1350	1293	1228	1251	1218	1235	1201	1123	1353	1388	1406	1334	1294	1474	1322	1482	1463	1421	1543	1331	1353	1381	1291	1300	1490	1336	1240	1454	1357	1289	1332	1311	1294	1250	1245	1376	1190	1450	1468	1348	1162	1435	1353	1234	1223	1340	1296
315	1212	1251	1176	1256	1258	1381	1181	1357	1053	1202	1123	1468	1255	1354	1205	1207	1290	1392	1148	1304	1343	1224	1173	1383	1128	1221	1194	1083	1307	1411	1308	1083	1250	1127	1203	1360	1253	1161	1250	1075	1136	1238	1050	1221	1217	1329	1160	1251	1229
320	1151	1022	1065	1184	1141	1332	1082	1101	1296	1180	1133	1109	1041	1171	1033	1070	1149	1094	1185	1197	1089	1129	949	1316	1098	1030	1119	1075	1109	1205	1200	1098	1241	1153	1099	1058	1097	1204	1275	1175	1116	1097	948	928	1235	1327	1137	1380	954
325	996	1038	974	965	955	971	1157	1033	890	1059	964	989	1003	940	974	1077	1180	1072	1079	1007	1109	969	976	1150	979	1074	1028	918	1106	984	876	1014	813	961	1072	1102	933	1036	1106	988	959	1206	956	968	1195	1174	957	1090	1084
330	917	867	837	862	848	817	819	812	1083	1009	702	880	805	827	897	818	808	894	796	921	817	752	874	846	783	786	946	911	865	886	842	959	867	818	868	923	933	787	890	826	800	883	821	855	1032	927	956	862	828
335	744	489	683	644	730	629	800	662	560	640	636	686	621	650	581	650	573	501	717	652	692	608	636	548	624	565	659	584	589	600	724	562	637	657	665	704	697	478	584	611	581	575	611	661	654	584	725	669	655
340	510	510	533	466	517	398	474	458	566	621	425	538	495	494	492	439	511	497	397	466	458	532	502	537	473	470	491	416	400	438	484	478	426	565	416	628	547	595	531	524	464	491	395	539	656	496	394	653	461
345	410	361	439	336	361	348	430	365	299	446	409	385	452	381	392	400	342	322	386	419	366	381	402	431	399	389	394	429	371	395	373	353	340	341	277	521	469	367	374	359	370	408	383	422	473	385	331	414	364
350	367	343	289	352	318	300	262	326	233	326	271	355	355	345	373	334	235	375	348	354	281	372	216	327	241	226	272	308	412	322	382	284	349	352	294	294	298	317	373	346	311	253	290	296	353	277	281	358	286
355	288	287	266	315	297	315	253	230	310	300	298	261	214	262	343	256	274	279	256	290	271	217	311	260	291	259	297	280	205	278	302	261	270	259	282	319	304	294	274	304	233	317	284	240	486	264	255	321	259
360	219	263	348	304	334	298	255	229	219	240	302	274	287	235	309	232	323	286	267	322	174	261	228	220	263	250	284	274	238	271	250	266	248	249	248	269	292	232	289	283	299	309	239	286	535	283	249	308	237
365	317	254	224	247	231	295	272	261	193	223	331	251	248	211	284	305	275	217	230	204	232	206	191	193	219	258	229	233	306	237	275	259	248	239	205	309	195	240	263	240	249	320	263	289	467	286	302	281	265
370	234	251	216	253	239	262	244	260	276	313	237	265	250	233	254	234	264	214	317	226	266	251	199	236	181	266	265	229	268	243	206	269	232	224	240	301	266	284	267	297	265	266	229	228	455	247	287	331	241
375	246	252	209	226	298	281	245	233	234	283	310	280	290	250	367	217	260	249	287	244	241	257	223	280	213	281	221	204	272	208	317	243	199	281	255	245	284	296	237	249	276	264	253	275	471	278	249	325	235
380	285	279	276	271	310	223	194	241	208	290	253	265	205	247	297	248	339	216	249	258	223	238	232	236	259	223	237	213	278	303	240	233	308	253	253	270	258	271	250	254	310	251	260	259	437	266	186	297	208
385	325	264	308	269	272	331	239	290	220	290	250	261	231	282	255	192	253	309	279	303	251	249	238	285	226	306	311	338	326	291	267	284	221	251	311	261	325	254	375	338	342	336	199	268	454	289	245	320	286
390	334	309	328	297	358	329	276	363	333	351	306	272	283	305	374	211	308	298	299	290	285	318	362	285	327	264	312	287	331	296	384	354	382	289	331	356	339	280	316	299	277	408	319	341	451	321	332	334	285
395	305	253	358	316	365	382	351	301	323	344	335	312	347	391	367	323	360	418	325	299	319	324	404	347	366	338	308	321	326	313	392	320	385	335	350	332	335	402	312	369	351	411	354	345	446	340	349	367	311
400	364	375	360	439	430	384	365	388	367	351	347	463	306	401	392	403	408	382	435	414	364	405	468	422	364	472	420	394	392	391	451	437	410	391	367	464	402	428	370	468	417	382	376	412	572	447	448	495	403
405	554	397	479	387	619	435	413	447	505	485	497	489	471	513	460	583	503	485	527	552	561	481	465	466	456	501	431	473	588	428	485	496	461	471	469	511	503	479	561	502	539	429	475	444	579	549	448	484	446
410	678	498	553	517	640	494	453	547	523	467	541	628	650	561	607	598	641	592	614	500	623	498	584	571	488	580	653	609	627	661	545	554	591	615	534	581	639	651	598	691	583	667	592	649	666	648	540	665	612
415	777	643	615	830	815	720	715	620	711	645	809	731	721	760	649	618	652	682	777	756	759	651	792	639	724	664	699	821	776	739	755	745	759	703	738	605	792	765	722	772	813	726	729	701	814	801	762	749	780
420	976	790	1047	1041	1114	921	832	993	1018	907	1011	1037	919	941	1012	915	989	972	947	1036	1074	964	926	925	972	973	969	1028	1009	981	1006	1019	992	975	1010	1098	1000	955	989	1018	1119	1022	1031	989	967	1063	1002	1029	1052
425	1229	984	1383	1272	1314	1255	1146	1339	1171	1206	1264	1345	1344	1299	1249	1308	1329	1162	1364	1350	1287	1226	1329	1346	1326	1192	1302	1260	1409	1318	1426	1329	1343	1274	1281	1305	1428	1300	1388	1383	1409	1229	1325	1260	1404	1537	1450	1389	1427
430	1573	1309	1592	1727	1563	1426	1344	1587	1430	1412	1657	1545	1526	1577	1590	1661	1671	1460	1734	1664	1516	1404	1422	1419	1488	1510	1473	1707	1603	1550	1589	1579	1501	1492	1479	1594	1549	1562	1561	1714	1577	1580	1683	1519	1690	1779	1538	1611	1654
435	1821	1492	1745	1993	1851	1804	1554	1855	1624	1797	1813	1785	1843	1787	1877	1835	1955	1868	1825	1902	1815	1775	2022	1809	1668	1829	1831	1908	2026	1799	1835	1877	1711	1951	1686	1751	1917	1800	1786	1843	1904	1844	1932	1817	2045	1930	1760	2083	1788
440	2117	1659	2264	2422	2162	2069	1924	2172	2105	1859	2195	2107	2096	2130	2241	2175	2136	2303	2105	2289	2217	2030	2139	2170	2196	2140	2289	2261	2199	2108	2182	2247	2053	2105	2080	2331	2317	2247	2123	2282	2335	2316	2130	2116	2248	2252	2099	2332	2260
445	2357	2034	2576	2693	2921	2293	2248	2649	2510	2290	2735	2565	2714	2462	2496	2521	2621	2559	2778	2529	2679	2417	2565	2584	2364	2428	2785	2688	2610	2601	2786	2728	2671	2620	2388	2395	2715	2833	2523	2671	2964	2378	2916	2442	2700	2783	2822	2793	2775
450	2831	2205	2842	3221	2916	2780	2765	3200	2978	2624	3033	2968	3198	2968	3043	3121	3134	3007	3147	3342	3183	2691	3074	3001	3118	2839	3151	3048	3087	2965	3182	3370	3274	2714	2847	2967	2940	3283	3112	3095	3333	3337	3037	3018	2842	3100	3182	3282	3185
455	3556	2546	3380	3768	3819	3263	3091	3528	3258	3053	3612	3663	3568	3571	3394	3528	3454	3450	3485	3599	3683	3198	3705	3487	3608	2976	3536	3699	3557	3208	3627	3731	3428	3354	3104	3371	3536	3846	3601	3776	3938	3677	3599	3469	3543	3655	3569	3695	3777
460	3563	2999	3990	4105	3824	3807	3404	3940	3787	3350	3903	3749	3763	4146	4006	4004	4130	3775	4242	4309	4183	3757	4010	3831	4148	3654	4197	4280	4230	3992	4277	4166	3882	4102	3584	4112	4230	4477	4096	4219	4444	3875	4249	3614	3641	4412	4264	4198	4059
465	3999	3318	4383	4548	4472	3958	3744	4273	3814	3834	4583	3990	4533	4353	4219	4368	4186	4269	4936	4870	4713	4039	4685	4348	4402	4038	4240	4439	4504	3970	4710	4496	4506	4215	4037	4282	4387	4440	4675	4637	4449	4223	4434	3939	4216	4892	4463	4419	4703
470	4378	3539	4305	4496	4924	4476	4081	4708	4133	4057	4697	4659	4650	4629	4327	4766	4844	4736	4515	4609	4626	4326	4807	4442	4684	4156	4877	5210	4890	4384	4717	4606	4811	4602	4434	4210	4963	5113	4461	5029	5344	4624	4874	4349	4335	5223	4945	4975	4856
475	4560	3244	4844	5023	4868	4655	4237	4716	4478	4414	4836	4514	4649	4604	4696	4568	4750	4680	5099	5031	4938	4483	4903	4536	4821	4495	4916	5155	4915	4416	4763	5037	4691	4730	4251	4437	4636	5376	4891	4775	5086	4708	4932	4689	4594	5454	5029	5284	4854
480	5475	4185	5760	6375	6625	5594	5056	6403	5250	5618	5799	5636	5737	5905	5990	5837	6209	6428	6098	6018	6038	5552	6454	5835	5971	5338	6107	6348	5821	5986	5982	6310	6333	5700	5658	6250	6193	6617	6292	6677	6615	6276	6224	6019	5675	6636	6375	6385	6443
[truncated: 47 more columns]

## Sheet: Sheet8
Wavelength	A1	A2	A3	A4	A5	A6	A7	A8	A9	A10	A11	A12	B1	B2	B3	B4	B5	B6	B7	B8	B9	B10	B11	B12	C1	C2	C3	C4	C5	C6	C7	C8	C9	C10	C11	C12	D1	D2	D3	D4	D5	D6	D7	D8	D9	D10	D11	D12	E1
408	1386	1058	1335	1083	1291	991	1021	1190	970	1178	1007	1029	1294	1306	1378	985	1335	1412	1039	1221	1286	1080	1039	1195	1245	1248	1385	1347	1081	1180	1025	1143	1250	1144	1029	1304	1320	1371	941	1472	1127	1217	1165	1141	1573	997	1115	1013	1221
413	625	568	512	624	631	520	599	580	649	680	555	527	653	533	595	576	652	558	573	552	569	566	632	651	537	615	652	638	546	634	631	615	629	701	556	734	678	585	549	639	637	658	524	658	896	630	561	514	573
418	730	520	643	773	726	614	619	704	505	751	599	531	646	785	600	551	635	735	638	701	714	651	647	691	539	586	598	731	527	756	571	548	693	685	628	674	520	694	611	699	585	662	540	564	952	629	594	647	638
423	752	697	764	728	639	643	657	807	662	671	623	613	576	731	622	608	761	701	609	662	603	621	608	911	509	620	631	578	605	670	668	620	583	747	591	735	610	608	502	700	510	798	712	723	983	624	657	626	682
428	751	649	781	661	697	575	525	718	581	659	623	595	634	740	619	637	810	719	563	603	684	727	695	686	644	734	671	765	631	766	567	712	727	661	605	721	599	643	521	657	590	748	568	705	921	632	633	624	730
433	811	674	760	716	787	759	800	817	661	819	732	666	710	811	725	727	744	846	787	766	871	700	637	716	706	782	870	829	795	859	632	773	775	756	718	869	738	737	537	727	752	905	756	768	1119	741	685	673	684
438	965	981	1076	967	936	889	928	1064	821	1062	952	974	1003	1028	1018	934	1037	946	996	998	823	848	931	973	946	984	1118	859	915	1045	1027	966	1031	1051	972	1003	1055	1035	857	993	983	1044	910	1105	1320	893	1038	841	918
443	1276	1109	1306	1127	1271	1137	1111	1038	1071	1198	1148	1102	1171	1179	1149	1085	1225	1295	1151	1172	1230	1038	1066	1228	1107	1265	1188	1135	1242	1200	1095	1079	1218	1184	1061	1329	1262	1289	1081	1059	1014	1222	1073	1172	1569	1128	1222	1094	1111
448	1104	1144	1258	1094	1153	1022	1061	1090	1035	1044	990	1128	1194	1178	1237	954	1145	1229	1063	1221	1216	1119	1134	1117	1226	1247	1151	1066	988	1210	932	1190	1313	1211	1105	1318	1181	1250	1131	1142	1263	1167	1095	1007	1469	985	1033	1139	1073
453	946	839	912	825	966	883	946	959	887	900	800	798	860	972	880	795	898	1105	1027	992	1057	837	836	952	949	992	833	836	876	1049	964	1060	860	787	926	1120	999	1032	890	961	832	1052	806	838	1385	895	866	960	817
458	603	686	618	631	650	617	557	600	515	651	608	627	711	599	700	601	782	727	677	714	640	688	616	733	583	726	533	800	646	728	542	518	830	611	697	806	640	673	551	714	484	625	683	515	964	446	760	805	521
463	529	433	507	389	538	520	533	559	556	530	498	381	443	664	544	558	513	690	384	567	466	415	466	459	472	619	643	518	486	540	624	498	518	543	551	597	566	690	464	590	451	584	333	585	860	495	524	708	512
468	412	531	391	477	367	373	382	420	345	437	439	409	525	426	362	451	421	503	474	494	477	414	500	360	416	525	449	434	477	525	541	519	548	454	469	505	459	464	415	522	482	494	453	490	703	455	365	544	467
473	525	339	354	365	456	389	406	476	320	431	432	442	466	510	511	524	449	583	306	436	508	410	437	473	451	406	438	582	409	481	441	356	489	445	440	487	405	503	401	414	325	457	430	416	702	461	414	447	455
478	430	321	424	390	477	445	385	378	414	490	412	363	404	430	424	419	439	445	330	383	420	455	350	400	430	420	354	571	351	360	361	465	549	398	457	455	342	485	412	596	371	451	482	448	623	440	410	474	381
483	387	439	456	368	432	400	427	379	404	380	473	333	447	451	401	465	436	516	383	398	492	408	342	486	393	420	340	393	341	525	384	324	519	438	484	521	489	453	353	454	379	460	400	414	534	453	318	529	329
488	461	435	398	431	474	322	484	450	427	406	532	417	491	474	526	411	561	522	466	482	420	415	329	321	563	543	498	414	401	433	414	439	420	383	568	545	383	479	406	541	375	455	467	560	638	558	391	445	461
493	470	418	420	427	519	368	341	420	419	502	399	398	450	481	610	537	545	540	384	528	479	470	425	517	431	486	457	618	465	492	520	415	451	498	459	545	551	486	413	532	436	503	466	442	636	438	481	467	544
498	471	447	515	470	495	475	400	530	470	493	386	409	541	493	455	424	521	519	397	471	479	417	380	515	486	469	501	429	488	454	526	571	356	521	387	542	623	572	433	539	404	601	450	463	696	461	470	510	523
503	393	478	416	453	419	477	339	549	390	446	500	430	509	503	495	449	487	541	482	492	473	499	473	436	429	403	486	499	401	550	498	476	417	527	369	576	519	463	425	549	454	517	487	446	470	484	423	494	490
508	452	390	476	394	463	410	434	492	397	331	390	397	441	471	507	430	520	528	406	386	469	352	486	426	417	371	427	405	379	464	393	564	355	455	428	374	432	400	404	502	402	517	434	532	593	429	334	389	417
513	428	260	424	358	462	346	277	396	351	374	293	389	324	524	450	385	448	509	394	463	452	353	370	373	403	396	466	495	349	434	467	378	407	432	456	452	379	393	351	417	369	362	380	355	432	440	459	457	436
518	458	360	312	289	404	333	289	485	344	396	371	343	287	353	452	279	400	383	305	395	380	248	303	389	380	403	341	346	323	364	327	438	383	353	342	317	415	402	345	434	303	403	375	341	555	412	466	415	284
523	377	294	374	333	286	268	291	400	238	266	227	310	309	357	322	276	312	349	305	333	337	296	273	355	280	239	316	318	280	307	332	380	375	298	207	317	365	356	311	341	232	380	361	354	303	264	255	319	377
528	282	235	319	263	243	233	232	377	222	197	275	268	341	349	260	290	311	314	312	256	283	252	257	283	281	252	310	365	335	248	253	347	288	261	250	345	412	208	246	351	232	406	362	245	302	361	295	303	316
533	308	220	178	284	289	226	187	246	251	217	289	234	261	287	326	348	288	360	256	272	224	348	270	321	295	243	275	283	217	413	242	320	235	270	216	310	206	360	227	368	255	346	298	242	340	308	194	287	233
538	276	303	298	267	294	147	202	246	200	254	225	202	240	173	189	232	248	223	168	227	221	204	206	314	235	224	265	276	249	225	274	214	184	240	199	244	227	241	165	248	213	300	296	272	333	225	220	231	263
543	297	182	227	187	333	162	255	242	210	177	142	149	204	197	219	224	257	325	238	129	245	158	162	305	199	212	264	296	215	165	201	264	162	199	183	238	226	181	121	228	214	243	277	212	224	230	236	338	140
548	181	208	205	180	150	215	153	206	163	195	146	277	217	226	200	206	148	250	193	183	162	121	181	170	171	159	172	177	216	165	186	100	192	199	141	211	146	194	167	252	188	293	195	288	277	182	225	220	204
553	212	163	208	166	157	120	184	150	133	187	164	178	155	219	158	91	190	194	185	151	250	153	212	198	147	212	166	177	150	163	162	200	177	108	192	112	136	161	196	169	210	158	189	225	228	168	216	168	154
558	184	125	133	211	179	111	120	193	95	147	159	129	90	166	170	138	197	203	168	145	144	213	99	115	168	134	110	176	137	159	117	191	144	187	169	152	96	196	161	158	99	246	133	101	242	139	149	259	128
563	159	77	167	139	163	74	101	133	108	84	92	148	122	190	104	139	157	165	78	134	93	214	154	108	188	177	86	155	142	169	166	105	172	154	116	161	120	102	87	95	113	108	136	175	120	158	126	146	135
568	103	123	133	143	165	158	113	92	114	164	158	98	73	63	113	65	128	151	133	80	116	142	68	62	162	101	130	110	152	172	65	119	118	71	132	137	147	166	86	93	122	105	156	125	174	107	114	92	98
573	139	70	150	120	132	107	57	136	51	117	50	127	142	96	146	112	129	189	83	114	88	59	98	70	87	149	143	97	98	111	77	77	97	73	105	137	64	157	31	105	101	116	103	64	71	100	113	139	87
578	130	131	104	100	75	55	92	96	87	84	79	82	156	135	105	79	104	157	91	97	82	86	152	93	95	119	91	171	119	113	68	85	102	112	76	114	75	76	119	89	96	109	133	71	169	124	71	181	96
583	81	69	61	35	108	143	39	121	53	40	89	91	117	65	131	89	96	127	41	43	100	80	58	73	56	51	52	103	43	67	66	54	95	119	121	92	105	110	36	138	133	103	76	65	130	56	60	172	115
588	91	125	75	107	85	108	93	111	42	115	55	112	88	157	98	82	75	70	86	60	39	71	81	105	32	70	89	86	52	93	109	70	87	95	84	96	69	107	110	88	34	82	105	58	58	63	24	87	58
593	86	59	58	47	82	28	64	64	71	63	87	120	83	110	50	67	76	79	81	67	80	61	60	91	38	47	64	103	131	118	76	42	53	80	52	135	106	97	32	80	87	33	57	46	51	24	98	127	58
598	47	58	87	64	141	56	86	55	67	92	11	29	74	51	27	61	102	83	72	56	3	36	60	37	27	69	122	42	27	43	26	45	79	30	89	48	14	118	56	60	37	56	82	64	74	37	53	79	65
603	82	38	68	54	64	106	41	24	80	46	15	66	50	69	93	60	45	85	30	30	76	68	24	61	62	88	17	48	57	51	42	49	56	55	19	40	67	57	60	78	47	85	42	36	95	61	61	83	50
608	53	25	45	14	29	86	21	44	108	94	37	62	45	27	82	89	59	90	89	66	11	26	36	10	45	49	82	99	101	25	69	54	73	56	40	20	66	32	37	73	40	41	95	46	42	15	49	55	76
613	55	37	59	45	23	23	11	61	33	52	56	26	25	63	24	31	52	74	47	41	10	85	25	68	62	14	94	27	49	49	19	107	43	90	14	37	42	24	30	63	1	42	55	47	12	33	43	43	24
618	31	23	44	48	17	58	18	63	15	25	30	44	20	54	46	39	21	64	22	88	28	54	52	12	43	51	51	61	59	21	6	5	19	74	59	56	54	60	34	45	17	18	57	33	23	63	72	52	44
623	51	66	38	24	20	63	30	23	46	10	57	28	32	28	58	55	29	8	18	37	0	53	59	7	34	32	72	26	24	30	26	42	78	61	30	44	70	48	41	47	36	44	66	10	72	64	52	7	40
628	6	41	35	16	35	25	14	54	60	23	14	38	36	7	12	37	89	56	48	41	31	79	33	13	67	28	86	18	28	65	13	17	23	50	22	13	37	14	11	35	35	41	91	29	6	48	31	18	22
633	37	37	37	30	29	9	33	24	15	28	78	33	8	57	36	39	42	40	12	20	34	27	23	13	24	48	25	63	12	14	26	21	53	0	31	71	24	44	13	31	18	4	30	60	19	27	16	38	63
638	18	34	8	6	32	14	94	40	14	23	19	48	28	80	14	23	6	4	3	3	31	65	38	11	42	34	21	23	62	56	46	3	39	5	17	23	14	45	60	0	109	27	23	32	91	22	61	35	24
643	28	24	36	9	24	10	4	54	35	37	28	23	64	9	60	22	51	28	27	18	19	81	60	84	52	15	18	35	23	39	5	14	31	54	5	38	5	45	28	28	10	1	36	30	97	13	132	14	49
648	37	19	77	2	35	51	42	44	30	65	23	21	3	3	58	23	17	3	15	8	58	22	46	13	11	5	60	38	23	54	31	65	19	25	24	20	22	86	15	20	13	46	12	19	5	24	30	7	22
653	26	20	67	12	14	71	19	7	21	10	19	23	6	4	8	10	4	9	41	21	19	4	10	9	24	23	25	2	50	40	5	23	26	7	34	40	66	30	13	20	61	10	18	26	50	28	22	6	21
658	12	58	64	40	31	36	47	68	59	5	38	59	12	42	14	51	18	32	10	76	47	6	4	23	14	26	16	10	9	7	19	17	9	4	6	30	31	3	35	24	33	61	39	36	16	6	40	25	50
663	8	14	17	28	12	21	19	10	4	3	29	45	29	7	10	13	79	24	38	34	0	15	55	0	17	19	58	5	48	14	61	45	39	32	25	47	68	41	7	56	9	46	14	11	1	14	15	26	20
668	27	41	10	4	2	10	20	10	28	42	25	8	13	38	49	7	11	49	51	11	53	47	0	55	36	9	57	18	16	18	8	10	18	54	45	0	52	7	27	46	7	46	38	15	14	33	37	19	14
673	19	13	30	5	24	22	23	38	40	6	19	9	7	12	15	0	6	21	53	9	6	10	4	30	16	37	15	23	7	44	0	10	17	18	6	5	7	25	7	22	13	10	43	29	30	5	18	4	11
678	5	9	41	6	40	38	62	12	26	0	32	10	13	104	16	11	5	59	22	2	7	16	19	16	44	66	11	17	2	25	38	39	14	20	9	32	38	11	10	22	33	85	34	23	0	21	38	39	24
683	0	12	18	0	9	14	43	10	31	3	6	11	74	29	60	7	16	13	6	9	1	0	8	0	48	12	32	23	9	16	34	4	56	12	12	19	16	7	14	14	48	46	34	51	38	40	12	0	27
688	0	11	16	49	23	21	37	47	16	10	15	8	68	0	14	35	13	8	48	52	14	52	9	0	8	17	91	7	5	53	16	6	56	6	46	9	100	10	11	12	1	6	29	28	3	25	44	24	61
693	0	10	43	7	19	16	5	9	45	5	5	25	30	0	9	11	85	6	6	0	12	0	6	0	2	84	39	4	7	9	34	41	26	7	31	27	16	2	4	6	24	28	15	12	10	1	13	0	7
698	30	16	10	6	11	55	15	19	4	0	14	18	16	19	42	17	7	12	29	1	4	80	14	23	7	39	5	12	7	14	0	45	20	11	6	3	26	57	11	15	31	16	27	13	38	6	10	3	16
[truncated: 47 more columns]

## Sheet: Sheet9
Wavelength	A1	A2	A3	A4	A5	A6	A7	A8	A9	A10	A11	A12	B1	B2	B3	B4	B5	B6	B7	B8	B9	B10	B11	B12	C1	C2	C3	C4	C5	C6	C7	C8	C9	C10	C11	C12	D1	D2	D3	D4	D5	D6	D7	D8	D9	D10	D11	D12	E1
505	4733	3389	5589	5946	5959	5383	5038	5500	4681	4730	5902	5158	5321	5038	5600	5647	5671	5443	5690	5603	5735	4864	5766	5443	5693	4749	5760	5850	5575	5393	5668	5523	5505	5125	4858	5727	5236	6160	5088	6034	6293	5842	5863	5230	5302	5986	5929	5717	6045
510	4340	3092	4815	5176	4991	4663	4166	4866	4381	3751	5124	4535	4568	4480	5048	4912	4660	4853	5197	4630	4714	4468	5310	4466	5193	4133	4861	5067	5291	4511	5074	4905	4459	4555	4144	4986	4577	4946	4643	5271	5159	5018	5005	4294	4459	5215	5475	5138	5399
515	3626	2735	4353	4402	4159	3876	3660	4397	3740	3214	4160	3664	3829	4024	4270	4208	4020	4325	4133	4036	4101	3798	4195	3707	4131	3383	4183	4168	4329	3839	4224	4474	3968	3777	3337	3888	4089	4105	3871	4151	4458	4024	4331	3491	3532	4519	4196	4320	4491
520	3223	2437	3314	3735	3564	3271	2994	3562	3176	2978	3679	3328	3335	3359	3305	3550	3325	3425	3921	3765	3519	3154	3546	3425	3603	3045	3723	3704	3676	3193	3425	3477	3334	3382	2896	3663	3256	3817	3441	3844	3790	3646	3630	3116	3352	3843	3710	3581	3932
525	2755	1915	3090	3495	3074	2865	2581	3232	2920	2678	2933	2925	2765	2575	3198	3204	3186	2640	3303	3140	3331	2640	3274	2788	2962	2570	3240	3143	3072	2913	3132	3300	3063	2976	2742	3437	2805	3106	2891	2907	3337	2993	3505	2762	3010	3354	3284	3424	3164
530	2356	1802	2602	3093	2931	2872	2500	2756	2551	2376	2973	2665	2814	2420	2772	2803	2952	2867	3093	2763	2867	2600	3063	2697	2660	2309	2976	2924	2908	2686	2647	3076	2857	2535	2716	2793	2766	3127	2608	3109	3079	2848	3162	2714	2726	2745	3071	2845	3043
535	2410	1690	2568	2595	2858	2388	2114	2938	2244	2256	2757	2547	2468	2445	2443	2495	2445	2727	2634	2741	2504	2296	2634	2294	2422	2378	2720	2858	2889	2626	2780	2807	2458	2501	2351	2661	2532	2772	2644	2525	2808	2626	2957	2313	2539	2672	2683	2628	2925
540	2076	1494	2190	2380	2180	2080	1988	2250	2091	1731	2224	2182	2310	2204	2288	2202	2208	2242	2369	2232	2315	2090	2487	2159	2346	2225	2393	2440	2789	2260	2275	2542	2194	2193	1947	2301	2283	2441	2242	2313	2527	2152	2528	2156	2077	2429	2500	2366	2438
545	1744	1278	1803	2172	1956	1740	1702	2136	1887	1524	2195	1721	1911	1712	2015	2009	1975	1998	2224	2101	2058	1790	1804	1694	1918	1802	1862	2072	1933	1878	1957	2123	2077	1912	1623	1913	1911	1893	1919	2176	2364	2013	2264	1971	1623	2164	1979	2186	2088
550	1484	978	1453	1481	1979	1502	1344	1467	1428	1256	1731	1550	1494	1622	1674	1666	1590	1610	1830	1618	1698	1555	1589	1508	1852	1546	1682	1691	1628	1465	1830	1879	1648	1528	1461	1680	1565	1604	1581	1731	1805	1705	1737	1401	1548	1824	1735	1897	1824
555	1193	825	1570	1524	1343	1276	1243	1225	1250	1118	1454	1297	1259	1176	1506	1704	1524	1523	1273	1338	1530	1096	1418	1202	1474	1131	1319	1484	1346	1278	1344	1400	1416	1135	1130	1539	1146	1535	1350	1479	1486	1289	1606	1226	1377	1417	1374	1373	1544
560	1003	792	1215	1059	1272	1101	1136	964	1095	961	1297	1014	1114	1122	1234	1072	1109	1140	1167	1356	1201	898	1283	1165	1217	1124	1182	1209	1205	906	953	1162	1088	1102	1024	1203	1002	1146	1146	1268	1270	1129	1240	975	1166	1164	1288	1195	1212
565	863	652	1049	1003	1056	949	847	996	858	816	1040	817	909	818	1059	807	920	1053	1095	993	1021	1007	837	896	1026	864	977	1018	1023	899	942	940	1091	849	822	1050	768	1014	1025	981	966	1111	1017	787	1079	1095	1135	1115	1071
570	787	505	847	1021	830	726	754	1054	710	677	767	796	828	755	759	870	799	912	810	1009	917	807	1008	677	781	735	946	874	881	810	938	1051	722	751	782	791	724	847	870	728	1011	1021	766	930	741	748	946	962	950
575	652	511	781	811	747	710	789	918	673	682	965	751	753	627	739	761	689	765	899	775	869	664	867	821	799	594	757	915	789	646	961	857	589	664	702	809	682	694	712	706	841	692	794	594	816	690	932	914	762
580	571	484	684	700	773	734	544	577	440	659	674	700	675	668	710	709	611	677	676	683	760	768	772	590	725	521	731	726	721	558	567	667	679	751	705	720	660	713	672	738	695	638	696	687	591	629	794	765	771
585	487	358	534	572	634	650	547	521	459	542	623	582	470	523	652	556	637	623	591	528	475	610	556	479	605	538	617	566	613	483	511	529	658	517	485	751	420	545	501	558	652	478	640	442	601	611	613	503	601
590	375	388	380	536	501	347	371	458	389	374	530	439	414	415	411	508	567	558	597	528	604	445	515	337	526	386	552	371	405	342	465	423	378	509	489	452	495	509	385	424	438	436	524	335	413	567	483	566	427
595	232	224	419	373	335	419	267	321	341	315	324	315	321	362	403	387	351	360	241	382	329	349	463	315	507	379	501	298	403	316	307	378	320	385	289	370	378	415	268	400	382	409	314	372	459	298	377	365	320
600	289	175	333	250	302	234	223	330	202	202	301	421	292	293	255	379	271	272	351	279	288	296	353	308	356	363	280	197	338	292	376	265	300	302	289	376	313	338	222	317	226	253	237	298	299	384	360	254	378
605	287	242	165	319	268	240	172	291	217	236	300	165	178	301	274	210	177	241	279	313	300	334	261	300	263	196	320	286	237	180	253	239	184	287	225	201	213	265	219	261	155	289	203	224	193	266	274	296	205
610	248	132	235	226	222	145	197	235	208	135	237	165	159	175	155	269	251	277	245	168	226	139	251	143	184	121	175	244	238	185	207	173	183	211	146	169	178	244	159	238	246	222	186	223	151	157	174	170	168
615	214	120	89	115	115	166	106	237	154	152	196	167	113	172	208	181	169	125	232	243	214	130	158	156	174	164	243	164	195	194	161	262	120	190	125	215	179	233	138	199	141	132	243	179	126	216	125	195	174
620	175	128	144	193	159	147	112	134	181	100	124	123	185	116	106	135	154	158	207	148	92	110	92	103	164	114	201	97	183	169	114	151	135	141	215	137	67	207	130	102	107	174	159	177	103	244	160	118	133
625	139	67	141	152	93	92	107	108	74	58	149	125	94	116	190	114	113	153	198	91	99	52	131	78	106	142	93	148	152	96	157	200	114	111	145	59	168	70	122	103	174	151	114	144	146	202	100	165	187
630	66	71	84	109	58	100	188	168	97	89	38	116	87	68	151	102	60	83	135	114	127	119	130	88	119	90	144	87	146	79	79	122	145	137	20	195	75	114	62	138	135	198	162	122	126	116	151	214	120
635	70	65	72	113	115	103	66	66	43	52	84	82	105	43	127	100	108	50	127	143	108	133	149	127	85	59	106	94	123	58	81	51	56	149	94	61	145	112	84	43	145	116	117	61	105	128	117	125	132
640	52	43	68	89	60	144	81	128	48	81	114	66	171	59	95	99	94	106	60	58	76	99	33	116	87	60	76	34	100	113	88	129	38	111	69	115	130	109	77	63	98	96	119	48	138	171	80	130	109
645	56	88	65	94	107	45	66	87	46	92	141	38	93	67	14	88	57	74	55	87	92	80	24	56	64	68	96	55	117	73	53	83	71	57	55	84	71	35	53	44	75	10	73	84	66	71	72	70	35
650	52	57	62	33	77	39	109	46	33	96	110	41	12	70	55	89	118	63	94	111	102	61	69	74	56	30	31	30	30	68	73	100	58	47	126	79	37	40	42	75	88	116	31	15	93	75	64	102	94
655	53	3	47	76	57	109	51	38	34	44	65	30	52	57	9	18	153	59	49	47	98	13	39	43	25	35	70	41	33	25	5	64	68	75	62	45	102	67	29	113	78	46	96	82	19	67	39	75	44
660	59	56	35	79	81	27	67	88	46	59	21	70	73	55	92	9	11	34	121	44	30	94	17	42	38	37	89	48	46	41	16	28	8	43	27	60	27	18	21	85	16	13	56	16	57	72	61	56	14
665	27	36	83	54	31	31	32	47	19	55	89	6	27	0	29	1	8	127	31	67	72	20	14	19	49	1	36	60	27	51	1	24	40	0	4	62	47	62	50	4	39	53	89	20	28	74	25	24	6
670	1	10	30	13	48	22	33	33	69	14	41	63	3	6	14	25	44	26	9	50	42	76	47	69	28	30	76	90	11	24	48	49	8	18	29	62	49	38	40	40	25	110	38	38	28	14	7	36	30
675	38	28	22	12	60	6	10	6	43	30	36	73	12	15	79	20	32	13	14	22	20	81	78	39	26	21	54	35	43	36	35	6	5	7	4	114	27	59	66	25	36	5	17	8	6	25	0	6	10
680	9	2	13	10	22	64	22	17	58	26	43	3	13	12	11	28	10	55	53	30	63	56	34	91	34	3	63	23	50	15	53	33	6	31	62	40	8	20	18	78	30	48	64	11	36	16	47	61	35
685	68	49	22	0	7	44	37	8	21	30	10	56	67	8	37	12	37	20	35	39	22	16	30	26	23	6	10	30	29	8	37	49	18	65	32	49	29	31	41	10	10	10	39	0	5	8	12	34	31
690	33	1	17	2	33	57	0	17	17	21	7	4	33	4	43	36	23	41	4	33	25	11	1	18	42	20	27	47	39	8	9	35	7	23	2	13	13	9	23	20	13	31	43	19	28	71	60	51	27
695	3	13	54	49	15	10	5	26	16	3	10	29	7	67	16	3	68	39	55	44	11	26	5	22	87	11	27	62	4	25	16	48	13	8	53	27	34	64	35	16	27	16	6	62	6	55	10	19	85
700	19	4	8	3	34	26	9	32	41	0	0	24	7	15	16	10	46	7	37	38	0	10	8	6	13	26	25	3	10	34	21	11	10	23	37	7	3	32	12	69	19	14	1	7	23	10	39	10	7
[truncated: 47 more columns]
