# Supplementary material for: Incorporation of sensing modalities into de novo designed fluorescence-activating proteins
Source: Nat Commun. 2021 Feb 8;12:856. doi: 10.1038/s41467-020-18911-w (PMC7870846; doi:10.1038/s41467-020-18911-w)
Supplement: Supplementary file 24 — Source Data [file 41467_2020_18911_MOESM24_ESM.xlsx › raw_data_graphs/Supplementary_Figure_1g,h/sweep_pH7.36__30uL_SDM_coreopt_best96+100nM-DFHBI.xlsx]

## Sheet: Sheet1
	1	2	3	4	5	6	7	8	9	10	11	12
A	502	481	618	628	536	465	583	662	556	516	550	481	endpoints:387,501
B	579	553	487	592	442	648	506	659	503	429	703	547	endpoints:387,501
C	681	619	596	574	588	563	655	426	428	630	551	574	endpoints:387,501
D	385	418	613	601	601	584	530	436	572	387	641	606	endpoints:387,501
E	462	594	292	565	385	624	654	565	612	562	538	450	endpoints:387,501
F	530	543	697	627	611	594	521	598	489	569	828	554	endpoints:387,501
G	589	615	551	298	576	590	551	677	545	624	603	592	endpoints:387,501
H	619	678	644	451	578	613	558	595	2348	627	432	485	endpoints:387,501

## Sheet: Sheet2
	1	2	3	4	5	6	7	8	9	10	11	12
A	20851	19748	9877	10686	24367	20617	9856	9441	9847	8489	10439	9354	endpoints:484,505
B	9627	11364	10001	11269	19867	10896	10031	10109	10098	7769	9914	9266	endpoints:484,505
C	9583	9409	9668	9269	10165	10677	7893	13191	19088	8905	10004	9535	endpoints:484,505
D	10763	15569	8954	10631	7005	11271	27364	18302	10740	10774	8767	9603	endpoints:484,505
E	16267	10826	5037	9909	15349	11222	11182	10185	10254	10243	8239	16173	endpoints:484,505
F	9918	10411	10152	10960	10835	8822	8979	10413	22235	9928	9918	9499	endpoints:484,505
G	10886	10520	10249	2756	10540	10320	10415	7870	10245	10600	10274	10567	endpoints:484,505
H	10286	9176	8926	18935	9692	10075	10832	9887	9568	10533	18770	10238	endpoints:484,505

## Sheet: Sheet3
	1	2	3	4	5	6	7	8	9	10	11	12
A	25224	23422	7288	8353	29848	25259	7739	6960	7423	6214	8083	7197	endpoints:484,511
B	6943	8733	7818	8910	24067	8191	7876	7573	7556	5893	7321	6882	endpoints:484,511
C	7056	7287	7480	7247	7866	8538	5640	16915	23437	6595	7735	7298	endpoints:484,511
D	12177	18898	6508	8412	4894	8900	34300	22881	8445	12125	6576	7057	endpoints:484,511
E	19183	8205	5619	7825	18400	8451	8587	7739	7619	7889	6022	19260	endpoints:484,511
F	7400	7893	7662	8351	8339	6537	6946	7912	27484	7724	7384	7264	endpoints:484,511
G	8327	7982	7652	1594	7900	7889	7717	5622	7663	8005	7639	8075	endpoints:484,511
H	7852	6626	6461	22784	7291	7467	8537	7376	6976	7857	22568	7628	endpoints:484,511

## Sheet: Sheet4
Wavelength	A1	A2	A3	A4	A5	A6	A7	A8	A9	A10	A11	A12	B1	B2	B3	B4	B5	B6	B7	B8	B9	B10	B11	B12	C1	C2	C3	C4	C5	C6	C7	C8	C9	C10	C11	C12	D1	D2	D3	D4	D5	D6	D7	D8	D9	D10	D11	D12	E1
300	646	802	675	698	789	644	641	702	639	792	666	609	697	736	656	625	736	775	746	686	690	574	749	583	651	667	826	637	637	681	715	712	685	689	587	558	584	715	612	590	676	675	758	792	650	673	637	732	683
305	587	658	687	744	663	741	606	696	595	628	622	535	658	540	607	649	662	632	562	727	756	758	718	661	547	787	670	549	661	703	570	559	667	674	671	681	648	630	588	708	499	692	710	651	653	576	583	578	637
310	718	667	476	677	716	597	601	643	666	705	782	663	519	781	651	740	865	808	678	647	689	691	580	712	756	763	650	774	524	677	607	744	777	665	608	666	608	612	672	633	627	736	790	736	735	748	551	581	614
315	586	616	737	659	662	692	650	629	546	610	646	584	670	648	606	634	627	683	526	617	653	657	590	657	549	634	631	663	872	718	560	616	777	605	523	632	558	713	601	486	491	741	606	759	672	694	587	598	709
320	546	551	518	684	622	648	720	657	642	473	746	361	645	671	606	580	603	701	585	620	614	627	606	529	456	555	451	497	728	603	480	656	602	420	567	530	458	659	550	555	458	632	696	549	645	534	550	484	610
325	481	520	434	529	575	569	499	554	649	508	536	427	505	438	591	479	534	484	514	434	521	512	526	539	606	607	466	389	591	592	422	499	581	399	507	469	488	490	508	497	356	566	664	641	541	590	473	532	391
330	502	543	476	485	565	511	464	576	456	292	482	459	466	369	492	514	471	401	506	468	389	483	413	584	419	523	441	447	510	471	367	430	518	362	421	450	437	420	409	426	317	400	490	444	492	418	438	376	385
335	340	382	382	398	426	409	322	482	306	330	380	377	403	262	328	300	357	442	223	358	295	334	397	465	321	299	321	382	335	261	305	265	314	385	397	366	279	363	219	326	282	427	358	418	359	414	306	285	273
340	369	259	285	279	252	260	303	304	203	259	306	206	270	238	227	330	270	288	318	276	302	255	373	229	302	308	249	304	270	325	272	252	300	255	232	233	264	322	246	298	206	322	277	267	324	281	307	253	155
345	220	311	209	317	292	186	240	251	194	204	223	229	207	239	183	195	201	249	196	236	213	197	199	263	242	271	262	191	247	285	193	204	244	220	223	266	240	213	210	188	239	309	204	215	245	191	212	214	248
350	194	192	237	211	218	205	113	250	204	290	165	180	169	198	195	166	240	157	218	178	164	191	232	205	185	192	146	110	168	182	185	127	190	182	157	200	142	224	196	159	142	231	247	161	215	144	144	168	205
355	192	155	215	184	138	131	180	105	178	156	200	152	164	175	154	189	134	187	189	208	165	126	170	282	213	256	128	176	221	179	213	212	263	183	170	220	191	166	149	129	144	163	235	204	126	126	190	212	174
360	182	189	165	279	178	271	205	217	205	188	161	108	181	144	121	174	164	177	202	178	178	140	194	261	178	216	209	133	178	212	190	136	164	142	155	229	215	130	133	139	136	295	192	157	166	161	164	168	201
365	177	231	218	170	226	204	179	201	237	143	169	115	148	167	139	191	155	134	184	191	141	173	190	196	174	167	139	189	226	173	217	165	153	129	159	206	162	141	133	147	135	193	225	227	172	153	173	200	187
370	191	198	189	176	180	172	194	216	185	198	191	145	178	176	138	135	172	170	205	223	125	164	145	227	192	155	176	165	206	145	152	183	195	206	211	141	133	161	160	117	134	168	194	184	184	191	139	158	189
375	209	196	186	211	216	175	222	223	154	158	198	190	190	163	147	176	208	207	80	212	131	144	179	153	227	209	175	172	144	176	230	160	168	186	190	180	124	131	160	146	131	239	151	197	153	164	167	174	205
380	208	211	263	207	252	166	207	167	200	179	196	211	132	179	202	214	238	175	155	208	190	142	194	222	201	150	219	162	228	223	151	197	203	160	181	185	168	170	190	182	151	208	188	240	224	138	201	196	268
385	256	252	215	219	236	190	226	178	274	205	183	155	180	247	192	236	238	217	213	235	167	163	222	184	230	285	178	237	237	199	154	191	237	165	217	183	194	197	179	198	139	219	258	219	268	144	187	175	221
390	264	239	264	260	280	242	236	294	258	157	268	232	231	195	259	281	226	272	209	268	161	206	278	213	268	259	223	221	235	237	268	253	237	212	215	201	211	213	215	230	227	212	317	279	238	194	233	248	204
395	300	285	303	278	347	237	302	254	286	262	251	252	264	254	179	274	298	291	278	345	220	155	274	264	282	284	250	342	270	247	276	246	263	305	274	241	227	224	274	245	260	302	327	268	296	201	271	271	274
400	450	382	272	389	432	404	346	351	318	296	323	268	337	332	267	361	373	376	315	420	325	254	416	336	305	318	342	331	353	351	301	291	311	296	328	288	280	262	329	262	266	322	466	424	348	191	313	273	367
405	529	447	388	452	493	546	411	445	366	288	411	258	407	366	341	350	498	462	314	367	352	282	409	394	385	376	413	378	380	325	380	325	414	400	425	319	237	384	379	367	325	480	552	427	397	352	387	383	340
410	603	623	501	561	674	622	451	471	500	353	423	406	420	527	461	469	621	533	419	604	433	349	532	401	532	523	518	398	501	557	505	382	550	359	423	460	314	511	416	484	397	528	717	574	503	379	397	491	468
415	693	717	584	556	966	746	580	623	555	470	553	567	543	595	531	578	730	630	625	708	501	452	715	581	701	622	566	558	623	575	585	528	768	644	603	603	411	638	564	546	595	561	996	653	658	449	581	578	598
420	1076	968	779	738	1108	1053	740	693	679	632	807	666	772	809	749	786	953	945	804	751	781	540	743	765	744	686	632	774	778	840	708	672	1027	727	721	662	595	827	710	819	593	893	1222	1054	756	609	685	706	872
425	1404	1287	875	936	1592	1354	938	847	848	748	965	767	948	984	851	1011	1245	1061	973	1080	943	692	1010	877	945	953	925	893	1025	981	874	1045	1323	882	933	900	793	927	977	978	658	1034	1804	1290	1087	688	860	946	1068
430	1753	1603	1071	1176	2038	1594	1215	1140	1167	873	1283	943	1100	1307	971	1209	1680	1401	1086	1262	1124	836	1352	1140	1208	1128	1132	1029	1175	1214	1166	1080	1675	1092	1103	1044	899	1227	1053	1177	881	1232	2141	1616	1225	924	1081	1146	1361
435	2319	2195	1401	1591	2751	2359	1392	1465	1458	1210	1582	1192	1254	1448	1398	1350	2168	1638	1391	1562	1574	1113	1674	1327	1448	1527	1344	1562	1396	1426	1242	1653	2088	1468	1421	1284	1129	1755	1357	1373	1107	1654	2896	2270	1507	1164	1396	1578	1870
440	2996	2878	1635	2253	3534	2950	1893	1888	1865	1533	1971	1553	1726	2103	1802	1957	2860	2303	1839	2086	2036	1421	2020	1779	1867	1910	1867	1747	2008	2185	1663	2126	2812	1899	1657	1633	1649	2344	1662	1916	1429	2004	4118	2999	1919	1700	1707	1928	2318
445	4151	3944	2188	2690	4872	4156	2105	2200	2280	1958	2396	1920	2237	2405	2329	2442	3673	2838	2233	2471	2274	1796	2540	2145	2414	2409	2125	2265	2310	2265	2082	2643	3649	2047	2282	2154	2059	2868	2236	2394	1744	2669	5058	3855	2567	2240	2056	2241	3157
450	4854	4463	2513	3017	5607	5066	2572	2516	2723	2058	2837	2130	2422	2644	2520	2668	4987	2931	2730	2728	2570	1915	2624	2633	2719	2627	2782	2543	2705	2885	2093	3304	4718	2457	2525	2323	2441	3402	2432	2514	2165	2923	6093	4729	2811	2613	2522	2854	3749
455	6363	5711	2757	3040	7254	5870	2865	2910	3055	2403	3404	2592	2884	3071	3072	3316	5663	3353	3065	3200	3111	2087	3048	2794	2987	2907	2806	2646	2838	3097	2322	4150	5568	2417	2781	2641	2922	4511	2534	2926	2155	3227	7905	5859	3533	2733	2606	2693	4549
460	7988	7242	2899	3528	8951	7878	3334	3127	3324	2487	3339	2644	3427	3597	3226	3621	7785	3937	3322	3513	3501	2646	3383	3214	2988	3253	3144	2986	3500	3719	2582	5053	7021	3038	3155	3067	3516	5677	2932	3320	2196	3671	9784	7342	3538	3606	2913	2896	5260
465	9447	8613	3337	4069	10819	9437	3588	3461	3974	2810	3805	3235	3260	4084	3693	3817	8199	4220	3822	3873	3365	2787	3625	3135	3487	3474	3472	3329	3774	3795	2834	5841	8166	3449	3255	3489	4421	6505	2959	3497	2295	4106	11566	8547	3827	4297	3155	3343	6359
470	10456	9217	3656	4271	12073	10627	3859	3748	3769	3119	4095	3541	3574	4033	3673	4128	9180	4481	3975	3981	3703	3054	3901	3657	3440	3614	3556	3557	4048	4087	2956	6876	9302	3321	3411	3447	4676	7410	3428	3750	2599	4376	13230	9181	4299	4967	3270	3667	7323
475	10955	10025	3573	4456	13057	11187	3957	3779	4322	3152	4342	3594	3608	4222	4103	4436	10609	4212	4095	4066	3898	2802	4132	3591	3674	3496	3544	3400	4142	4316	2876	7109	10162	3353	3749	3606	5051	7463	3271	3885	2455	4388	14086	10341	4327	5140	3384	3473	8014
480	13188	11828	3871	4239	15152	12243	4040	3787	3648	3397	4400	3790	3516	4444	3984	4674	12172	4362	4264	3829	3664	3266	4091	4029	3412	3768	3987	3717	3987	4274	2683	8196	11820	2864	3710	3778	6364	9128	3329	4176	2251	4873	16246	11670	4480	5708	3243	3586	9527
485	15271	14402	3625	4683	17666	14857	3693	3942	4167	3504	4571	3399	3521	4163	4060	4476	14106	4804	4480	3884	3798	3202	3701	4034	3431	3866	3742	3588	4088	4457	2513	9939	14457	3001	3380	3544	6929	10866	3018	3786	2065	4868	19879	13998	4362	6507	2921	3416	11122
490	16086	14860	3250	3897	18426	16245	3685	3021	3519	2734	4017	3146	3320	4070	3521	3904	14923	3705	3762	3402	3576	2956	3134	3374	3083	3251	3250	2878	3353	3918	2270	10682	15583	2527	3368	3208	7633	11574	2438	3444	1644	4354	21280	15981	3800	6980	2369	2888	10762
495	16641	15027	2191	2696	19376	17027	2229	2370	2515	2138	2996	2282	2072	2638	2595	2864	15341	2682	2696	2183	2521	2144	2110	2291	2143	2415	2071	2126	2723	2894	1259	11877	15485	1865	2262	2372	7780	11679	1855	2645	1066	3262	22266	15897	2701	7084	1530	2056	11405
500	15698	13740	1290	1714	18760	15443	1511	1454	1379	1085	1634	1430	1150	1837	1645	1667	14105	1456	1586	1220	1241	1239	1229	1691	1223	1416	1311	1474	1648	1832	758	10791	14439	1034	1420	1371	6774	11301	971	1618	677	1782	20368	14967	1749	6518	996	1198	10444
[truncated: 47 more columns]

## Sheet: Sheet5
Wavelength	A1	A2	A3	A4	A5	A6	A7	A8	A9	A10	A11	A12	B1	B2	B3	B4	B5	B6	B7	B8	B9	B10	B11	B12	C1	C2	C3	C4	C5	C6	C7	C8	C9	C10	C11	C12	D1	D2	D3	D4	D5	D6	D7	D8	D9	D10	D11	D12	E1
300	1151	1233	1193	993	1264	1229	1174	1045	1057	976	1225	959	979	1244	961	972	1015	1039	983	1016	895	1007	1191	1182	1102	971	1146	988	1125	919	967	1085	1364	1110	967	1137	1051	1048	1089	1120	831	916	1293	1284	940	1017	1087	1161	1053
305	901	1198	1156	970	1272	1031	1125	974	952	984	1036	908	1086	1116	941	1048	996	1200	1090	805	921	922	1088	1103	949	1107	1063	1007	1112	1024	963	1233	1190	1033	920	1101	1285	811	964	906	813	1101	1257	1284	1131	1232	1176	1199	1132
310	1219	1204	1113	1078	1328	1146	1119	1081	941	1055	1125	1160	994	1040	921	1023	1027	963	1011	912	1056	1045	960	1180	847	1047	1142	1225	1068	994	1138	1104	1132	925	1201	1010	1003	986	1019	1257	897	1146	1366	1233	1089	1097	1170	1291	1059
315	1061	1023	1066	899	1082	1159	1023	1037	992	921	998	886	1045	1057	1096	1111	1146	1025	1095	937	991	1041	1057	993	823	961	1008	1050	1065	1034	1001	1226	1157	835	1049	1101	927	1048	991	966	946	1009	1204	1093	1026	1097	972	1109	1137
320	963	875	1001	901	1051	885	814	833	969	912	909	920	840	909	930	1002	1089	823	853	843	915	892	902	1080	930	948	968	895	868	864	821	875	939	987	871	861	1000	1019	967	1017	708	1007	1141	1004	891	861	915	1019	926
325	886	877	822	862	846	866	921	730	987	863	803	937	715	916	840	760	1023	1009	871	806	754	765	791	786	830	870	815	818	853	717	833	776	877	867	879	737	782	856	823	800	715	811	954	941	786	824	827	842	748
330	749	740	821	638	897	776	762	553	553	568	653	746	735	677	658	606	777	657	868	731	804	603	849	672	694	695	865	655	658	683	679	814	866	740	620	700	693	737	612	657	651	618	873	835	705	678	792	669	716
335	364	492	580	465	454	767	528	504	467	516	580	551	472	604	557	506	586	486	476	492	578	578	455	482	630	457	544	548	579	505	364	540	649	532	517	421	644	477	552	517	528	562	554	669	539	554	599	502	572
340	427	416	559	358	506	498	491	430	463	402	331	370	367	366	434	449	457	452	356	411	424	409	424	379	463	373	483	345	449	321	412	422	433	343	567	410	390	390	366	435	325	354	521	341	531	361	504	477	407
345	490	471	405	249	355	450	342	318	311	348	256	334	305	372	274	301	292	276	353	393	307	260	327	365	264	389	292	338	414	342	361	450	365	422	269	285	359	313	340	374	346	311	343	352	282	265	255	368	304
350	274	318	332	243	340	281	293	263	266	196	257	225	272	222	281	230	277	206	248	262	234	320	261	212	230	232	283	257	315	239	254	232	288	230	306	316	237	254	317	264	264	310	229	303	267	238	271	265	281
355	248	236	274	237	311	248	256	267	192	225	218	250	293	275	195	252	249	216	213	284	267	202	204	276	274	246	311	199	250	205	243	220	292	282	317	341	252	253	204	238	237	233	251	249	225	243	238	182	300
360	237	233	330	212	266	276	251	280	194	205	212	238	308	222	208	249	224	276	195	239	179	191	241	334	245	252	210	204	279	227	276	321	250	248	240	209	215	243	199	222	259	244	342	287	252	230	218	267	209
365	219	220	261	238	248	242	283	213	233	249	286	153	223	274	184	235	255	244	210	295	193	165	215	258	319	278	336	228	288	229	190	258	196	286	211	241	226	212	212	292	190	303	247	274	253	227	350	267	277
370	248	203	311	231	273	272	296	178	304	205	293	214	177	227	233	247	242	218	166	194	170	172	280	251	291	324	253	173	283	223	244	228	223	279	231	280	220	253	185	202	173	269	227	203	239	172	228	231	181
375	239	188	327	235	292	222	316	246	266	208	241	253	259	254	243	200	229	286	280	333	235	227	253	305	205	255	271	223	266	255	251	290	167	278	317	287	236	224	300	278	282	223	259	236	288	164	277	201	209
380	229	320	359	302	320	288	271	282	224	194	273	249	249	238	203	251	213	281	188	276	255	204	291	245	321	263	262	215	293	217	246	292	222	284	253	249	229	208	224	286	237	240	319	275	234	224	221	259	259
385	292	329	325	291	295	314	322	316	327	299	327	314	259	241	290	324	314	308	268	319	312	175	317	245	262	300	311	310	284	286	308	308	269	319	279	331	254	229	276	299	248	292	269	269	291	238	251	306	281
390	309	358	396	344	454	406	366	342	374	343	324	299	288	460	299	298	351	346	354	340	392	285	406	354	439	339	356	327	430	287	342	268	363	330	276	316	273	307	359	365	313	324	417	291	289	278	273	393	344
395	452	504	336	414	478	368	445	328	352	296	446	305	365	369	340	334	393	476	343	381	379	272	396	392	438	322	424	404	433	448	397	251	370	372	371	413	256	318	428	463	385	394	458	373	387	229	458	412	353
400	569	441	494	515	654	542	482	472	413	392	521	413	422	388	400	493	419	445	454	447	477	285	551	401	435	431	506	504	499	450	477	364	533	436	422	491	329	405	519	493	391	485	629	475	513	297	473	533	405
405	731	719	597	554	798	657	583	542	536	458	665	536	435	597	476	542	632	600	502	615	487	309	617	391	563	522	533	532	661	602	538	527	620	552	505	553	323	436	593	637	569	621	835	527	621	448	585	630	584
410	734	840	746	698	909	705	742	625	598	635	616	572	574	673	525	569	835	796	594	684	614	415	791	558	844	705	743	618	703	726	675	654	773	676	654	640	515	528	726	701	687	720	980	668	719	462	846	664	741
415	1154	1016	914	966	1175	1132	845	672	735	637	809	779	724	888	843	890	1011	947	756	796	826	511	929	756	985	782	874	767	911	707	857	743	1005	809	819	868	552	658	848	912	744	880	1365	888	1005	539	935	939	854
420	1461	1304	1102	1247	1806	1391	1239	966	1055	861	1118	982	904	1228	1028	1096	1350	1262	1025	1257	910	701	1249	898	1087	1258	1225	1062	1088	1117	990	898	1332	1192	984	1123	718	1033	1217	1142	939	1049	1747	1299	1180	787	1174	1268	1114
425	1761	1774	1432	1572	2247	2031	1489	1342	1358	1070	1437	1416	1180	1430	1372	1434	1706	1521	1246	1472	1440	974	1568	1319	1538	1313	1476	1429	1487	1421	1256	1252	1754	1375	1294	1329	1090	1182	1458	1614	1188	1351	2293	1728	1448	1061	1436	1595	1451
430	2469	2306	1785	1981	3061	2350	1802	1714	1659	1393	1868	1557	1662	1711	1695	1778	2280	2136	1544	1955	1716	1311	1972	1542	1986	1765	1780	1681	1758	1679	1729	1664	2173	1768	1896	1726	1368	1748	1810	1962	1642	1773	3023	2226	1929	1408	1796	1945	2070
435	3225	3148	2293	2485	4075	3264	2363	2073	1964	1733	2301	2114	1982	2333	2244	2473	2999	2416	2096	2207	2026	1479	2530	1976	2352	2217	2350	2299	2284	2475	2184	2118	2713	2323	2275	2272	1808	2262	2363	2425	2026	2383	4191	2948	2370	1607	2496	2428	2649
440	4085	4088	2791	2751	5137	4254	2975	2249	2726	2104	3029	2364	2302	2884	2805	2877	3671	3215	2487	2870	2696	1857	3149	2598	2913	2612	2669	2421	2847	3058	2600	2856	3911	2753	2636	2526	2080	2831	2763	3048	2385	3004	5296	3718	3092	2164	2927	2984	3017
445	5433	4993	3283	3468	6357	5598	3300	2954	3252	2439	3488	2962	2837	3525	3170	3392	4889	4082	3097	3260	3181	2151	3386	2958	3245	2802	3349	2921	3326	3264	2942	3563	4971	3276	3335	3056	2793	3527	3292	3586	2462	3507	7029	4808	3621	2759	3463	3389	4192
450	6481	6283	3602	3709	7996	6789	4007	3283	3900	2993	3981	3293	3297	4031	3701	4107	6079	4209	3681	3855	3830	2646	4013	3362	3747	3443	3730	3419	3895	3878	3235	4332	6182	3605	3548	3442	3214	4550	3465	4011	2933	3953	8478	5321	3869	3152	3848	3867	4805
455	8081	7737	4356	4877	10274	8435	4717	3727	4093	3507	4519	3920	3785	4845	4307	4469	7705	4862	3906	4133	4193	3016	4617	3811	4343	3959	4792	4162	4438	4401	3743	5135	7471	4114	4381	3779	4023	5632	4389	4870	3233	4759	10401	7442	4877	3909	4325	4508	6000
460	10681	9794	4574	5577	12074	10441	5167	4340	5126	4060	5331	4300	4431	5695	5034	4896	9256	5394	4854	4686	4732	3182	5106	4264	4928	4371	4933	4629	5308	5008	4074	6851	9648	4588	4979	4617	5040	7097	4575	5239	3688	5583	13424	9718	5432	4538	4745	4586	7953
465	12623	10915	5285	5877	14822	12403	6003	4904	5242	4342	5667	5270	4637	5615	5600	5580	11625	6111	5067	5331	5319	3629	5409	5115	4950	4669	5707	5160	5532	5497	4605	7614	11164	5004	5151	5091	6162	8478	4941	5625	3845	5538	15856	10785	6010	5686	4896	5363	8903
470	14022	12988	5457	6068	17107	14625	5869	5038	5550	4557	5659	5217	4739	6314	6039	5911	12754	6331	5118	5558	5404	4122	5944	5018	5574	5342	5797	5652	6173	5973	4538	8866	12691	5208	5911	5292	7025	9087	5068	5983	3966	6353	18057	11954	6029	6367	5322	5496	9971
475	15050	13784	5767	6271	18157	15164	5841	5123	5521	4746	6360	5380	5450	6522	5771	6395	13152	6551	5499	5777	5521	4151	5783	5546	5394	5456	5944	5161	6150	6087	4541	9672	13558	5321	5449	5512	7221	10096	4857	6423	3822	6670	19601	13501	6302	6623	5167	5696	10803
480	17379	15669	6086	6615	20868	17128	6350	5165	5825	4691	6518	5783	5151	6815	5956	7052	15801	6445	5931	5470	5849	4525	5815	5565	5267	5326	5489	5585	6095	6870	4494	10665	15396	5425	5754	5550	8240	11440	5113	6392	3903	6901	22873	15002	6643	7775	5284	5811	12609
485	20296	18359	6103	6369	24286	20439	6479	5229	5991	4657	6915	5715	5279	7342	6344	6581	18029	6387	5594	5344	5695	4445	5585	5177	5215	5292	6174	5489	6367	6638	4142	13146	18925	5081	5904	5523	9665	13671	4727	6982	3392	7087	27040	17719	6604	8781	4974	5907	14426
490	22498	20737	5916	6645	26489	22863	6308	5540	6043	5240	6968	6246	5389	7114	6550	6839	20969	6366	6002	5250	5951	4595	5707	5718	5249	5723	5916	5646	5834	6370	4134	15453	20624	4974	6011	5860	10732	15219	4604	6994	3638	7162	29944	19800	6701	10062	4742	5826	15915
[truncated: 47 more columns]

## Sheet: Sheet6
Wavelength	A1	A2	A3	A4	A5	A6	A7	A8	A9	A10	A11	A12	B1	B2	B3	B4	B5	B6	B7	B8	B9	B10	B11	B12	C1	C2	C3	C4	C5	C6	C7	C8	C9	C10	C11	C12	D1	D2	D3	D4	D5	D6	D7	D8	D9	D10	D11	D12	E1
300	918	1152	1301	1178	1419	1066	1256	1141	1071	972	1061	955	1178	1088	1057	949	1387	1194	1122	1127	1216	1139	1316	1122	1241	982	1306	1108	1169	1182	1234	1163	1188	983	1289	1203	1040	1006	1209	1218	1116	975	1362	1246	1103	1102	1257	1029	1169
305	1132	1301	1192	1280	1451	1036	1195	1120	1077	1249	1053	1071	1025	1112	1200	1205	1295	1133	1227	1006	1077	1239	1278	1085	1014	1078	1114	1269	1231	1221	1126	1296	1087	1203	1193	1309	1209	1106	1340	1391	1135	1159	1110	1095	1224	1253	1190	1138	1111
310	1032	1239	1068	1058	1321	1114	1097	1086	1270	1050	1284	1051	1110	1053	1154	1220	1224	1182	1138	1209	1107	1131	1142	1266	1185	1213	1315	1113	1029	1207	1168	1234	1125	1198	1394	1258	1142	1079	1215	1285	1049	1080	1311	1205	1279	1078	1125	1219	1052
315	1180	1156	1147	1154	1086	1197	1174	1162	994	1082	1218	1031	1076	1145	983	1072	1092	1318	1101	1075	953	1076	1060	1078	1210	1098	1019	1202	1257	1070	1176	1184	1160	1162	1254	1072	1124	1210	1056	1172	1058	1088	968	1160	1276	1002	1056	1074	1175
320	1153	857	1057	1045	987	970	1186	1122	1146	966	1157	959	1020	1013	951	1001	1019	1030	1089	1070	1151	1016	1036	934	1029	953	1076	1049	848	988	866	1267	959	1060	1062	1193	1044	1111	1053	1043	877	918	1070	1065	1050	1081	1042	994	1082
325	862	984	915	958	936	885	1028	930	968	884	882	916	832	848	869	962	1123	1001	1077	856	917	1124	923	934	825	893	959	889	1087	903	987	1148	956	820	985	803	873	1064	870	961	797	897	1059	978	981	986	860	862	857
330	860	766	689	831	899	813	854	755	648	649	814	687	646	798	799	966	839	777	805	898	730	799	738	910	670	780	950	878	792	836	713	723	797	744	821	773	709	746	828	987	843	944	822	814	766	728	745	767	860
335	740	543	528	560	642	640	724	612	455	694	557	579	579	498	618	568	581	542	571	560	613	516	609	533	578	474	597	571	514	566	624	674	685	616	529	440	657	717	588	623	472	447	519	777	548	565	570	592	625
340	368	465	534	397	595	430	475	457	463	477	375	441	516	353	444	524	554	432	475	478	361	470	457	459	450	527	547	434	422	482	427	530	394	506	493	360	521	397	442	431	360	444	512	420	423	400	428	469	551
345	372	294	384	360	432	438	419	412	278	360	325	358	407	380	332	353	422	425	296	364	283	296	379	439	438	377	357	340	358	352	409	372	354	400	312	389	316	373	293	422	338	423	428	343	358	274	367	350	330
350	312	257	258	270	409	317	361	394	269	308	204	270	262	233	264	271	256	285	285	297	297	237	314	280	341	277	315	340	317	256	306	289	250	273	305	264	253	335	251	261	248	305	280	286	249	335	248	304	281
355	350	240	228	309	224	240	266	351	264	327	267	190	287	221	263	189	222	243	291	254	184	239	254	251	296	234	259	258	219	269	267	255	222	272	178	281	207	232	283	263	299	230	272	195	222	190	259	250	283
360	250	272	287	259	284	241	269	336	290	233	249	237	255	231	252	261	259	238	181	275	251	192	277	210	308	270	233	278	296	268	254	252	275	301	281	236	266	254	248	312	274	249	265	248	277	217	267	326	220
365	244	224	275	195	302	225	265	284	265	195	305	234	209	173	180	262	250	257	238	225	245	247	264	257	255	226	213	221	211	242	263	259	237	237	294	221	277	176	197	261	223	303	222	151	269	243	205	279	296
370	286	225	326	272	245	209	252	310	300	228	294	212	281	253	165	223	197	239	201	183	186	180	203	323	230	277	239	232	267	245	298	293	213	258	239	227	221	129	246	262	223	255	221	263	216	224	312	249	185
375	228	308	278	288	266	214	269	244	269	217	215	247	238	201	212	237	244	296	226	298	239	206	292	300	274	299	247	226	232	198	313	242	240	329	245	237	228	260	208	219	183	313	252	194	271	239	242	280	230
380	199	297	338	307	318	234	285	291	274	278	297	288	219	253	241	287	225	279	267	382	213	181	294	257	305	249	231	262	240	269	240	283	247	294	233	271	224	256	290	256	274	271	273	261	318	182	178	267	235
385	291	236	290	409	382	297	296	355	321	265	319	240	260	379	268	284	255	309	227	261	248	207	375	278	311	258	287	243	300	277	281	214	219	296	277	245	263	298	307	313	263	257	249	251	360	201	288	260	219
390	303	345	374	357	341	301	354	370	383	314	289	366	293	287	268	349	270	425	293	401	288	268	405	323	429	362	354	314	363	351	383	210	315	359	388	429	265	274	348	430	349	396	331	312	330	249	397	333	285
395	368	387	386	436	430	433	420	372	375	315	415	411	367	425	310	396	352	440	400	457	400	267	494	331	455	344	423	393	376	424	415	250	305	413	422	413	235	282	432	399	422	352	383	289	414	237	413	346	380
400	457	404	448	507	504	356	532	490	481	417	362	437	474	504	411	463	420	490	403	423	474	290	477	411	573	367	511	476	481	388	458	258	436	522	425	472	239	310	480	539	488	510	524	383	420	295	417	500	361
405	383	501	583	578	500	436	584	541	486	537	665	511	580	531	501	533	559	662	557	623	544	451	713	573	579	539	562	550	559	583	587	358	506	638	481	552	255	429	646	659	608	580	578	423	629	252	586	564	389
410	707	602	739	633	693	599	809	641	685	501	713	647	617	671	623	699	563	821	665	739	721	410	1001	711	841	619	743	629	685	749	774	463	582	724	669	626	347	449	795	780	690	731	742	575	706	356	704	679	488
415	672	649	893	918	863	722	945	888	765	716	919	869	779	962	830	856	735	976	729	955	827	608	1069	762	974	769	805	862	914	931	926	444	739	863	810	759	434	613	924	905	856	801	963	615	878	443	822	825	574
420	946	1021	1114	1266	1293	1023	1106	1158	1101	945	1003	963	1117	1065	996	1056	996	1214	1042	1193	1062	725	1401	939	1355	1109	1268	1087	1128	1145	1255	713	960	1211	1045	1087	538	763	1245	1182	1138	1258	1314	913	1163	581	1225	1220	778
425	1326	1345	1393	1637	1817	1361	1598	1466	1399	1437	1539	1312	1445	1618	1322	1645	1439	1693	1439	1592	1427	1017	1630	1443	1664	1367	1491	1386	1456	1528	1467	879	1154	1555	1415	1319	772	1005	1559	1580	1382	1479	1706	1218	1585	768	1517	1545	1200
430	1748	1877	1766	1859	2285	1772	1748	1632	1785	1430	1808	1583	1691	1846	1628	1986	1757	2209	1823	1867	1736	1358	2144	1719	2128	1514	1957	1690	1816	1816	1913	1147	1656	1920	1690	1844	1106	1402	1927	2124	1506	1859	2294	1518	1951	1101	1787	1961	1385
435	2334	2026	2109	2370	2825	2222	2297	2205	2095	1818	2417	1961	2128	2314	2130	2211	2076	2523	2163	2290	2160	1446	2554	2009	2510	1987	2365	2240	2137	2388	2307	1624	2145	2362	2220	2020	1263	1588	2337	2375	1992	2357	2823	1991	2412	1217	2385	2476	1792
440	2724	2783	2440	2752	3504	2698	2710	2457	2486	2173	2808	2212	2483	2917	2280	2764	2584	3128	2830	2791	2465	1654	3107	2458	2959	2532	2707	2545	2766	2818	2698	1865	2607	2627	2655	2544	1502	2133	2874	2871	2321	2731	3602	2423	2889	1431	2620	2877	2207
445	3456	3234	3012	3760	3901	3425	3294	3157	3063	2517	3293	2757	3122	3285	2931	3304	3318	3868	3027	3313	3064	2145	3563	2929	3443	2875	3494	3120	3201	3216	3082	2301	3172	3118	3186	2996	1922	2582	3214	3354	2691	3161	4459	3006	3184	1701	3098	3161	2667
450	4510	4188	3547	3992	5419	4307	3779	3870	3970	3090	4069	3509	3634	3867	3414	4379	4146	4304	3761	4015	3671	2568	4253	3434	4230	3317	3940	3498	3707	3580	3627	2899	4093	3521	3540	3600	2274	3147	3901	4017	2905	3821	5661	3805	3918	2198	3504	3899	3076
455	5742	5147	3870	4633	6776	5180	4300	4112	4145	3623	4589	3909	4256	4370	3875	4972	5295	5029	4351	4286	4477	2843	4596	3748	4949	3883	4398	3880	4296	4465	3773	3188	4955	4459	4248	4024	2900	3949	4684	4615	3472	5113	7075	4630	4368	2591	4228	4466	4360
460	6548	6430	4442	5200	8033	7066	5199	4652	4792	3720	5199	4392	4490	5105	4751	5151	6246	5513	4727	5282	4776	3284	5272	4778	5024	4271	5149	4529	4688	4926	4483	4292	6055	4806	4978	4627	3601	4820	4615	5455	3770	5003	9128	5698	4986	3245	4744	4761	5390
465	7824	7533	5093	5523	9455	7757	5521	5251	5328	4616	5160	4714	5227	5678	4940	5591	7657	6326	5019	5791	5652	3531	5756	4673	5681	4542	5381	4776	5439	5425	4928	4792	7384	4976	5442	5029	4051	5891	5117	5606	4201	6016	10868	6907	5696	3615	4713	5614	6098
470	9206	8528	5497	6246	10482	8795	5738	5525	5599	4676	5834	5424	5338	6091	5420	6693	8684	6671	5830	5605	5502	3786	5872	4975	5675	4683	5783	5480	5765	5834	5063	5476	8022	5441	5748	5490	4459	6431	5322	6493	4267	5949	11211	7801	6015	4338	5260	5617	6693
475	9619	9744	5900	6538	12133	9387	5699	5772	5553	4499	6179	5087	5471	6117	5560	6294	9338	6482	5755	6030	5801	4225	6002	5343	5992	5320	5670	5198	5747	5923	4947	5910	9033	5224	5550	5291	4976	6609	5435	6425	4154	6393	12741	7959	6154	4369	4983	5737	7083
480	11271	10400	5737	6433	13575	11348	6156	5810	5855	5132	6664	5758	5666	6921	5788	7054	11221	6936	5977	5835	6315	4369	5964	5618	5835	4974	5788	5678	6092	6490	4903	6990	10620	5155	5664	5669	5824	7911	5309	6481	3846	6807	14512	9496	6532	5099	4890	6168	8148
[truncated: 47 more columns]

## Sheet: Sheet7
Wavelength	A1	A2	A3	A4	A5	A6	A7	A8	A9	A10	A11	A12	B1	B2	B3	B4	B5	B6	B7	B8	B9	B10	B11	B12	C1	C2	C3	C4	C5	C6	C7	C8	C9	C10	C11	C12	D1	D2	D3	D4	D5	D6	D7	D8	D9	D10	D11	D12	E1
300	1275	1135	1364	1348	1441	1277	1382	1168	1277	1153	1087	1420	1282	1264	1047	1275	1307	1315	1158	1354	1230	1248	1302	1437	1264	1237	1292	1152	1197	1246	1377	1359	1184	1343	1192	1351	1309	1359	1269	1377	1284	1151	1392	1352	1292	1219	1335	1264	1304
305	1370	1356	1477	1356	1298	1370	1210	1130	1222	1180	1496	1251	1313	1200	1378	1420	1077	1284	1257	1302	1154	1330	1471	1335	1317	1248	1460	1046	1241	1219	1421	1314	1396	1416	1259	1172	1152	1290	1272	1384	1339	1425	1341	1214	1206	1121	1385	1488	1346
310	1294	1377	1202	1414	1404	1446	1527	1348	1330	1396	1146	1124	1365	1090	1271	1490	1398	1274	1394	1368	1150	1136	1294	1164	1162	1354	1413	1238	1497	1235	1225	1332	1505	1437	1461	1228	1372	1218	1343	1224	1374	1272	1376	1352	1287	1314	1160	1203	1341
315	1192	1450	1257	1370	1275	1191	1296	1196	1376	1203	1329	1177	1070	1366	1239	1421	1384	1170	1262	1293	1307	998	1402	1139	1276	1234	1230	1352	1158	1251	1137	1318	1266	1394	1439	1431	1156	1307	1130	1310	1075	1220	1224	1414	1392	1247	1210	1313	1147
320	1045	1230	1142	1195	1125	1412	1411	1114	1440	1096	1176	1213	1147	1021	1055	1365	1111	1040	1244	1242	1229	1077	1223	1068	1184	1256	1228	1294	1242	1105	1052	1103	1066	1225	1121	1266	1251	1180	1224	1307	1102	1246	926	1133	1217	1036	1106	1099	1252
325	875	1045	1094	1115	1239	1078	963	857	1045	945	970	987	900	1050	1103	1256	1056	954	981	1176	1107	887	1023	942	1053	967	1065	1032	1162	969	1109	1133	1044	1091	1077	895	1066	955	886	1030	962	1224	1025	1030	984	1012	960	1047	943
330	842	853	1029	755	848	963	991	866	827	779	863	811	928	858	788	774	855	789	816	866	1033	804	798	885	801	948	967	994	809	724	1011	806	1006	809	867	853	857	1022	833	703	748	916	871	983	828	785	912	834	781
335	662	725	656	566	697	719	641	676	764	604	583	522	603	653	507	661	597	796	696	582	730	672	580	689	695	544	698	676	580	545	572	609	661	628	562	656	504	676	624	571	633	563	707	689	679	616	670	745	660
340	438	585	437	485	527	574	435	527	573	462	466	508	411	524	452	674	391	507	517	346	425	423	502	588	536	567	581	562	455	442	507	510	582	465	482	577	467	415	560	458	440	509	465	469	532	434	471	524	454
345	366	472	433	467	438	433	485	404	373	372	470	406	415	322	258	338	356	297	363	314	387	366	413	419	458	448	354	399	382	368	368	362	291	326	343	423	390	381	365	383	402	371	398	377	289	441	352	378	433
350	360	291	424	317	359	377	307	379	363	360	372	303	277	224	360	358	378	330	323	294	250	332	340	295	345	350	350	238	331	293	374	295	244	372	391	347	340	256	313	330	363	271	281	317	274	306	297	319	292
355	251	302	325	273	333	242	277	340	340	224	341	237	278	296	197	311	300	249	216	274	277	245	300	276	257	353	261	223	273	205	347	259	307	238	265	275	328	286	267	328	344	275	246	205	268	224	273	334	314
360	285	350	341	213	330	283	236	292	317	167	265	332	315	296	247	219	277	267	253	292	207	271	320	325	328	221	288	267	280	251	272	261	254	257	286	362	242	288	310	261	268	310	281	270	224	245	323	356	283
365	283	268	311	256	280	266	201	261	284	274	284	253	216	218	218	273	226	259	230	259	167	294	291	250	230	255	212	200	328	198	287	264	200	232	220	308	254	206	254	310	296	261	211	230	259	261	236	229	288
370	214	264	282	253	310	231	275	316	281	272	213	215	227	201	220	285	205	250	221	265	156	232	290	242	313	220	297	226	295	254	290	233	192	241	215	254	272	201	223	273	259	242	230	245	215	249	263	300	227
375	296	206	340	276	306	205	253	266	322	254	196	308	312	209	217	221	212	232	210	237	193	234	251	281	314	285	286	295	250	295	320	183	233	249	223	242	272	198	209	248	287	267	292	248	235	171	273	323	191
380	257	289	337	300	265	311	323	239	308	231	236	257	244	300	230	329	299	253	234	350	305	243	374	333	276	270	228	218	320	289	341	216	249	287	341	256	254	277	333	252	322	321	280	211	248	211	299	240	295
385	261	233	335	358	269	266	324	330	276	228	259	254	287	287	204	325	295	300	232	368	307	235	354	272	332	333	285	301	360	235	394	255	271	295	271	341	241	260	274	301	276	361	246	221	291	175	319	323	269
390	364	315	430	305	357	288	335	337	325	275	333	318	341	330	284	354	265	337	296	413	295	237	418	316	476	343	389	340	374	330	340	249	209	341	316	329	214	236	390	340	432	334	286	276	344	182	364	351	237
395	252	334	375	393	341	363	448	345	332	304	343	352	355	362	303	349	278	488	330	399	368	256	498	383	487	330	380	376	401	419	456	258	303	344	350	454	218	289	529	409	403	432	320	308	353	248	449	431	311
400	361	346	499	457	391	314	422	440	562	372	483	465	457	421	415	473	286	536	396	556	412	305	516	420	553	414	527	406	466	392	542	291	338	462	444	472	239	242	479	506	546	418	341	266	419	281	576	496	305
405	459	378	637	512	467	319	609	473	534	410	498	524	525	581	440	571	329	694	538	599	555	324	678	542	651	629	660	584	554	490	689	323	386	526	494	567	280	288	643	606	632	563	519	362	546	320	544	688	352
410	487	429	629	724	554	496	733	657	630	561	608	575	608	691	542	721	479	812	625	796	623	404	772	608	814	641	663	608	660	599	825	378	434	808	648	599	305	286	776	750	731	704	488	432	627	314	676	690	410
415	650	608	788	921	731	527	846	843	871	692	766	685	828	765	699	900	590	912	746	1001	782	541	1028	747	975	837	917	763	897	888	914	377	546	898	705	713	342	450	896	811	879	804	645	467	875	351	934	913	494
420	768	782	1048	1170	1008	822	1095	1020	1120	947	1075	983	1137	1020	1001	1253	845	1265	1156	1242	971	849	1235	1036	1287	1152	1116	1039	1097	1122	1310	606	716	1244	1125	1102	492	686	1275	1205	1189	1100	867	711	1275	508	1150	1331	711
425	1150	960	1477	1604	1318	1135	1537	1363	1601	1207	1487	1331	1566	1473	1191	1537	1071	1701	1324	1655	1485	942	1737	1339	1581	1351	1344	1373	1512	1442	1691	679	1050	1481	1546	1525	740	852	1656	1511	1453	1448	1342	984	1432	674	1613	1686	940
430	1402	1290	1850	1973	1592	1334	1791	1731	1828	1386	1752	1617	1787	1747	1544	1671	1280	2049	1789	1940	1772	1184	2041	1589	1996	1619	1844	1534	1642	1517	1956	892	1246	1995	1649	1661	837	919	1847	1803	1941	1835	1618	1246	1764	891	1996	1832	1126
435	1661	1596	2208	2214	2003	1527	2096	1980	2155	1579	1993	1835	2031	2090	1722	2171	1484	2518	1967	2188	2095	1365	2437	1941	2320	2002	1876	1894	1993	2063	2245	1058	1431	2158	2024	1972	976	1088	2334	2303	2125	2320	1905	1342	2026	851	2232	2146	1317
440	1944	1803	2355	2460	2465	1881	2559	2630	2702	2168	2285	2144	2373	2496	2251	2602	1771	2962	2310	2815	2453	1648	2892	2491	2873	2313	2673	2253	2325	2538	2733	1122	1750	2711	2467	2564	1064	1449	2673	2600	2550	2411	2239	1641	2389	1050	2639	2540	1678
445	2324	2478	2930	3185	3083	2510	2729	2910	3087	2455	2978	2734	3064	3030	2744	3074	2331	3808	2939	3456	2918	1942	3726	2699	3378	2601	2787	2779	2781	2996	3381	1549	2157	2934	2712	2820	1504	1639	3193	3174	2899	3187	3020	1961	3118	1286	3104	3062	1972
450	3093	3009	3457	3866	3751	3149	3499	3340	3364	2991	3669	3116	3237	3718	3155	3558	2736	4182	3162	3913	3236	2383	4130	3373	3942	3122	3676	3237	3543	3406	3771	1948	2646	3467	3567	3194	1612	2021	3523	3626	3337	3482	3660	2560	3497	1539	3528	3573	2464
455	3912	3667	4025	4302	4610	3816	3939	3975	3837	3398	4037	3674	3846	3986	3182	4448	3787	4673	3901	4325	4128	2645	4539	3755	4290	3661	3686	3635	3861	3947	4204	2191	3282	3985	4037	3719	1938	2451	4148	4089	3557	4104	4722	3079	3615	1699	4237	3973	2928
460	4851	4661	4818	4702	5817	4931	4614	4434	4625	3853	4362	4025	4559	4555	4230	4506	4440	5291	4288	4879	4597	3408	5303	4186	4917	4027	4236	4280	4718	4340	4567	2922	3915	4491	4591	4450	2442	3250	4624	4919	4359	4707	5726	3849	4870	1992	4714	4990	3813
465	5814	5727	4988	5205	6642	5431	5115	5097	4912	4173	5147	4985	4642	5160	4623	5255	5105	5644	5044	5512	4726	3320	5704	4671	5248	4479	5012	4371	4934	4895	4969	3352	5172	4885	5036	4878	3028	3697	4779	5297	4490	5503	6557	4342	4828	2581	4974	5222	4168
470	6203	6147	5327	5559	7612	6174	5469	4799	4845	4438	5346	4766	5271	5338	4948	5835	5790	6458	5274	5743	5652	3421	5892	4997	5642	4541	4900	5048	5699	5044	4733	3544	5567	5224	5317	4918	3274	4156	5294	5297	4616	5917	7290	5080	5814	2931	4983	5461	4827
475	6900	6998	5449	5701	8144	6687	5704	5402	5638	4369	5561	5299	5239	5535	4954	5713	6296	6160	5441	5756	5248	3929	5814	5004	5587	4890	5101	4784	5223	5326	4859	4113	6020	4976	5045	5464	3503	4779	5279	5864	4298	5755	7953	5407	5601	3163	5460	5427	5467
480	10270	9041	8024	7978	11169	9803	7261	7222	7731	6907	8113	7713	7187	8205	7129	8087	9072	8270	7197	8230	7614	5818	7761	7368	7734	6828	8114	7004	7536	6810	6850	6247	8655	6976	7221	7329	6476	7328	6923	7794	6375	8107	10840	7937	7497	5345	6962	7334	7603
[truncated: 47 more columns]

## Sheet: Sheet8
Wavelength	A1	A2	A3	A4	A5	A6	A7	A8	A9	A10	A11	A12	B1	B2	B3	B4	B5	B6	B7	B8	B9	B10	B11	B12	C1	C2	C3	C4	C5	C6	C7	C8	C9	C10	C11	C12	D1	D2	D3	D4	D5	D6	D7	D8	D9	D10	D11	D12	E1
408	1988	1495	1635	1845	1762	1735	1798	1710	1679	1672	1882	1755	1818	1700	2165	1727	1637	1737	1672	1809	1698	1839	1822	1704	2026	1985	1730	1693	1771	1866	1698	1727	1816	1558	1648	1790	1873	1894	1709	1998	1425	1847	1857	1607	1924	1741	1776	1836	1857
413	674	622	682	591	797	737	691	641	593	684	658	592	741	601	601	713	701	729	701	667	675	538	735	689	573	687	712	686	583	707	693	637	725	517	677	692	625	625	632	720	691	744	639	699	684	592	796	727	638
418	767	691	782	664	783	776	663	805	813	753	742	683	712	647	595	784	784	719	581	747	742	662	866	679	819	675	618	698	808	698	616	782	786	778	664	716	695	689	623	751	711	774	619	710	602	629	711	755	564
423	816	696	1004	734	786	776	766	751	649	695	697	614	790	640	783	740	850	730	654	740	820	652	828	712	697	650	738	720	697	768	645	672	665	814	755	707	747	636	665	769	723	683	695	610	733	785	751	789	668
428	802	795	769	806	808	796	863	755	738	799	717	780	726	677	726	720	792	698	730	747	797	713	771	727	798	722	842	701	742	667	776	816	733	743	722	785	723	719	792	733	718	797	728	715	720	698	747	801	713
433	923	877	767	912	1011	916	833	818	817	776	924	808	806	930	662	790	805	744	884	898	764	850	749	880	753	773	750	846	760	771	734	931	941	782	836	822	855	794	775	852	752	831	811	724	822	713	830	821	718
438	1037	1017	1011	1010	1116	1061	1079	1085	1052	914	1123	990	995	1092	861	1095	1114	1029	1000	1209	1138	845	1058	1085	1095	1030	937	971	914	890	1034	1210	1073	984	1083	954	1023	941	1046	1134	1030	970	971	1015	934	892	939	978	940
443	1229	1214	1299	1369	1436	1267	1218	1269	1183	1024	1206	1305	1072	1189	1221	1129	1379	1183	1225	1179	1142	1118	1353	1281	1011	1363	1282	1081	1203	1129	1064	1417	1272	1048	1178	1218	1122	1177	1152	1353	1062	1207	1175	1240	1190	1293	1185	1086	1240
448	1195	1244	1216	1223	1388	1129	1148	1410	1384	1071	1178	1312	1149	1052	1102	1370	1249	1157	1170	1350	1137	1242	1182	1156	1242	1226	1216	1169	1217	1244	1250	1051	1200	1329	1211	1182	1141	1095	1211	1134	1149	1049	1175	1188	1054	1274	1288	1335	1204
453	1098	985	1027	908	1050	1001	1075	1004	1046	1088	838	1120	871	877	951	898	997	959	950	973	850	877	1052	831	1061	1069	1092	929	911	945	1052	914	850	1055	872	993	1009	878	962	929	798	955	916	993	791	936	887	936	799
458	749	752	765	756	821	772	808	856	647	928	721	694	891	624	590	710	801	916	609	770	589	578	666	903	741	718	797	679	815	827	788	756	734	651	694	769	724	719	728	737	557	660	747	682	795	700	637	629	672
463	561	568	626	638	598	632	577	645	523	585	620	626	425	620	486	521	601	612	517	644	478	498	590	511	548	574	623	571	498	573	563	527	532	547	520	624	669	498	586	473	615	592	530	602	452	630	477	589	568
468	565	550	633	601	644	493	606	552	547	479	467	548	391	452	432	455	575	449	484	489	442	503	517	468	489	548	585	480	564	450	409	639	397	511	538	546	620	548	531	442	572	411	489	555	418	435	525	515	453
473	608	506	661	439	482	407	547	541	402	379	523	484	479	427	455	493	519	456	414	480	389	373	536	414	438	465	471	377	526	410	526	542	444	405	375	489	508	371	379	507	514	387	515	371	397	344	485	454	477
478	491	469	542	499	378	576	581	473	485	495	482	324	518	386	348	376	437	415	380	532	400	464	597	409	508	537	399	442	444	372	540	492	416	392	470	437	418	526	494	530	436	495	316	409	350	509	472	438	461
483	415	510	457	486	610	466	419	563	563	401	423	479	536	454	361	540	440	455	410	453	366	386	547	383	535	516	498	501	529	491	489	545	486	427	365	408	415	332	414	483	403	415	384	432	375	382	466	684	409
488	427	511	667	465	443	433	564	451	381	391	453	416	587	355	413	475	435	489	482	596	438	359	480	453	625	522	404	517	468	381	550	392	377	540	620	401	496	322	444	507	515	447	475	385	332	331	607	557	351
493	585	466	537	573	466	505	585	422	567	464	498	395	602	528	365	519	569	508	378	555	393	377	564	544	528	524	579	431	609	649	628	441	374	562	514	478	379	310	575	580	454	502	367	436	473	464	477	559	398
498	522	409	600	568	534	452	585	656	524	504	583	515	536	565	428	625	405	629	483	510	489	339	633	599	615	587	504	524	575	519	626	454	368	632	509	567	392	414	554	534	534	441	417	492	592	349	554	772	309
503	435	500	645	531	524	397	539	613	523	521	516	442	493	606	389	604	401	519	501	506	446	416	737	471	611	500	690	583	588	526	596	461	413	558	457	565	361	334	580	487	511	521	509	409	494	317	620	652	489
508	518	514	546	527	665	494	503	512	502	374	428	458	476	456	420	569	540	562	467	520	548	336	599	393	522	486	556	510	556	386	574	324	501	515	331	633	391	407	433	665	500	360	405	482	445	452	516	600	398
513	555	518	534	404	555	459	465	412	457	382	365	339	441	360	316	477	447	493	364	570	328	305	516	439	516	409	502	415	567	346	442	373	441	505	427	494	358	412	427	486	385	417	508	396	396	366	507	441	486
518	400	398	442	507	582	460	347	442	347	352	383	372	381	334	293	444	451	445	330	404	507	265	444	461	483	322	435	420	364	396	486	391	291	513	337	418	432	346	419	412	444	381	430	337	400	298	439	370	378
523	369	368	350	320	369	339	348	370	411	359	312	350	334	331	231	467	393	330	271	379	347	244	408	347	395	339	471	326	343	381	441	377	288	375	319	409	296	277	344	336	370	410	472	399	307	307	356	388	255
528	383	406	385	293	409	339	257	295	227	326	279	362	325	247	263	303	276	354	297	250	269	233	252	324	429	421	340	317	439	307	356	314	349	316	210	259	259	244	305	322	356	273	415	329	313	217	355	357	301
533	313	274	294	273	364	230	295	300	277	219	297	217	279	233	172	240	261	288	224	394	185	233	220	287	385	319	253	283	344	307	301	241	240	303	342	317	286	286	253	271	349	312	174	286	219	268	328	354	248
538	237	222	268	354	261	259	237	244	301	299	222	225	240	273	217	273	235	232	271	241	247	115	257	304	378	258	232	234	252	261	251	269	203	279	250	349	238	213	296	201	247	181	306	253	208	208	305	246	202
543	278	246	243	291	267	252	257	234	206	221	310	239	168	189	212	280	272	228	197	247	217	153	288	255	252	211	201	256	244	165	194	232	194	247	231	260	177	222	231	281	222	196	336	243	290	193	268	234	178
548	302	178	236	216	259	244	261	234	208	236	251	196	157	144	141	149	205	242	210	201	176	181	278	173	222	216	235	149	265	203	229	230	144	207	188	173	237	187	193	271	175	174	263	177	163	151	210	243	189
553	177	240	199	140	203	141	191	134	172	129	140	162	94	206	136	240	154	201	154	219	114	94	245	209	313	149	154	207	126	212	160	103	183	169	162	258	100	157	171	247	173	201	264	156	146	132	154	205	204
558	217	132	204	182	241	169	195	194	215	154	179	110	192	133	161	115	198	150	90	204	99	101	170	115	226	153	212	142	185	231	129	191	196	186	120	138	186	146	130	172	87	185	188	167	103	122	183	88	141
563	103	160	146	95	170	164	182	137	142	138	133	164	128	169	68	218	160	122	99	128	99	82	88	195	132	182	136	170	62	90	122	106	175	144	127	152	157	130	159	130	86	168	100	200	156	100	171	145	104
568	87	153	193	90	100	80	134	112	116	134	98	160	160	110	115	144	129	122	101	184	90	83	106	147	152	164	85	91	148	127	102	126	128	122	74	90	119	138	127	127	102	149	145	120	150	91	94	116	129
573	172	119	94	61	111	157	116	73	138	86	169	86	108	110	103	110	204	187	68	86	125	90	121	202	161	91	124	112	112	162	92	125	110	176	81	127	86	62	128	145	137	134	134	129	163	60	127	119	77
578	179	130	132	115	198	94	112	78	73	81	171	65	102	49	33	105	70	72	146	72	108	95	164	70	101	158	119	138	116	41	74	91	92	106	96	80	97	91	64	131	126	84	81	117	143	109	120	161	88
583	139	132	109	87	116	96	84	123	69	135	80	69	111	67	100	117	159	81	57	91	56	74	87	170	186	84	110	111	101	64	109	60	89	97	119	111	94	100	94	102	81	97	100	97	63	81	63	67	96
588	83	127	54	69	92	99	85	80	104	30	79	55	93	80	35	94	45	98	91	66	36	92	54	48	63	120	100	117	93	66	52	56	86	58	111	26	43	92	104	139	94	62	114	81	126	101	66	62	36
593	128	54	79	41	47	57	68	68	72	69	81	58	54	65	90	39	90	86	63	82	114	33	90	39	191	43	72	62	62	106	77	115	105	57	103	61	53	63	124	49	79	67	68	68	109	112	63	105	101
598	77	73	98	19	87	77	57	42	113	98	54	42	47	88	24	52	72	90	4	46	34	72	69	52	84	102	28	56	84	117	110	60	68	69	82	42	43	39	112	89	55	53	105	73	59	65	54	64	39
603	119	70	22	39	96	67	93	24	72	34	90	44	27	48	10	55	71	41	40	22	53	59	39	105	60	42	28	61	88	33	111	10	60	73	102	56	47	32	107	101	143	55	52	132	78	52	58	66	41
608	46	56	32	85	116	58	51	34	35	4	54	34	20	7	27	23	49	36	34	95	52	21	20	45	33	86	38	63	79	105	77	82	51	38	69	77	55	19	33	50	45	62	62	62	23	31	62	62	26
613	92	34	38	48	62	26	2	42	60	36	47	31	104	63	16	72	32	14	58	56	53	0	15	53	59	41	50	28	62	90	71	56	50	30	90	30	74	6	62	48	50	60	43	65	32	19	63	41	74
618	24	61	50	46	30	29	62	99	69	58	23	8	83	25	13	50	42	22	38	37	65	28	11	90	23	19	54	74	54	46	52	61	15	46	16	51	68	13	67	7	43	34	12	18	45	21	8	15	47
623	0	46	55	22	50	18	20	24	5	16	15	15	60	22	36	16	36	57	23	74	46	8	92	41	75	35	45	13	155	5	48	13	40	23	36	61	68	50	38	61	14	16	37	63	42	23	35	119	42
628	32	37	34	26	19	69	2	16	71	69	48	24	49	33	28	53	21	15	112	38	23	26	5	73	23	38	56	40	24	25	46	96	38	55	68	60	11	27	57	75	37	34	29	11	4	10	42	11	19
633	44	11	84	56	49	4	9	36	25	38	51	66	26	40	36	33	56	29	30	21	88	50	18	42	37	27	15	15	29	41	32	108	15	11	44	79	55	25	14	54	17	74	18	38	40	67	44	39	62
638	42	60	24	23	9	10	27	22	2	3	23	29	34	34	62	0	45	70	63	48	35	45	31	47	43	38	20	37	21	69	56	35	29	23	8	30	14	8	47	2	5	28	33	28	45	0	46	95	5
643	6	5	30	18	13	66	23	44	17	59	10	38	60	29	10	31	37	42	58	1	38	4	25	23	39	60	44	13	33	47	18	9	51	2	25	42	26	22	9	38	7	27	25	24	64	23	28	36	33
648	42	19	6	9	9	7	15	40	37	8	40	57	14	8	27	29	56	8	40	41	14	5	7	76	44	28	60	64	11	34	27	40	17	2	37	26	2	9	22	15	31	33	93	23	78	38	23	15	52
653	12	60	23	46	81	18	8	29	43	4	72	91	16	19	22	91	35	27	19	75	14	49	25	26	1	45	42	25	5	11	0	73	59	3	27	16	22	49	37	16	36	15	41	20	40	23	9	11	1
658	41	43	12	0	30	19	20	33	65	12	8	5	23	3	2	75	25	15	10	5	50	23	42	46	35	56	17	26	31	27	64	25	30	33	32	39	13	52	46	16	52	116	28	32	23	48	41	70	0
663	46	4	77	8	11	19	14	25	8	2	10	27	6	1	22	7	23	36	10	33	24	22	1	35	37	7	25	17	10	25	35	8	11	44	12	8	69	42	31	31	27	11	43	24	31	9	8	14	15
668	56	26	35	58	68	13	5	20	5	6	58	8	42	23	8	9	40	16	52	40	5	36	37	25	11	2	78	61	47	16	4	99	52	8	15	62	5	15	10	11	31	28	45	39	50	33	35	11	3
673	38	22	34	0	15	10	10	9	57	15	26	37	54	40	5	19	19	8	10	35	39	27	26	14	17	31	40	50	29	19	56	25	0	22	38	6	42	11	18	8	13	78	39	13	59	16	43	51	54
678	31	33	24	8	61	15	6	9	4	6	89	45	20	39	33	23	10	8	9	6	14	23	34	6	2	44	22	19	23	48	8	8	14	51	12	18	11	20	10	5	151	0	24	53	9	7	45	16	18
683	57	9	11	43	14	14	66	7	14	5	50	48	38	21	32	19	31	0	7	2	20	0	13	10	78	2	14	47	13	16	41	52	61	18	22	18	4	0	16	45	9	31	24	12	10	1	6	7	36
688	5	2	22	6	49	112	19	36	22	6	14	2	8	2	89	49	13	48	5	125	12	5	25	53	11	3	7	3	38	16	46	15	20	1	20	4	5	24	30	8	37	8	7	19	6	17	6	12	39
693	7	23	37	0	9	13	4	34	0	7	35	10	66	59	6	6	37	5	4	15	5	0	3	18	63	5	4	3	8	1	4	18	25	20	28	36	14	0	8	12	1	36	36	2	8	29	17	12	5
698	6	26	16	0	28	0	5	9	5	8	12	5	4	11	9	16	31	17	2	8	7	24	4	10	0	2	7	78	9	54	12	8	8	6	71	47	28	0	22	11	8	15	26	14	6	19	10	12	0
[truncated: 47 more columns]

## Sheet: Sheet9
Wavelength	A1	A2	A3	A4	A5	A6	A7	A8	A9	A10	A11	A12	B1	B2	B3	B4	B5	B6	B7	B8	B9	B10	B11	B12	C1	C2	C3	C4	C5	C6	C7	C8	C9	C10	C11	C12	D1	D2	D3	D4	D5	D6	D7	D8	D9	D10	D11	D12	E1
505	12824	11504	6094	6633	15106	11821	5849	5799	6354	5107	6785	6150	5755	6790	5884	7178	10949	6604	6138	5831	5884	4248	6149	5688	6056	5223	6005	5714	6213	6433	4666	7183	11618	5154	6055	6158	6701	8659	5374	6170	4298	6655	14980	9894	6054	5166	5439	5707	9295
510	15968	13202	5206	5787	18911	14859	5404	4807	5410	4307	5366	5056	4809	5617	5376	6200	13197	5524	5333	4980	5043	3748	5106	5088	4851	4828	4941	5228	5171	5235	3995	8790	13741	4210	5089	5332	7591	9784	4310	5263	3181	5829	18275	12300	5716	6025	4448	5160	10626
515	15973	13946	4307	4657	18580	14799	4361	4143	4602	3734	4573	4582	4305	4884	4510	5226	13406	4658	4432	4008	3916	2971	4206	3957	4603	3972	4236	4126	4598	4547	3163	9553	13452	4061	4355	4330	7816	10470	3750	4678	2593	5144	18784	12414	4454	5957	3747	3905	10685
520	14830	12225	3815	4131	16493	13142	3863	3439	3899	3182	4139	3839	3511	4242	3835	4158	11284	3800	3760	3547	3751	2441	3858	3571	3771	3415	3787	3613	3906	3927	2794	8475	12036	2991	3636	4030	6691	8556	3238	4267	2420	4360	16550	11234	4094	5402	3136	3803	9424
525	11648	9766	3229	4008	13637	10149	3394	3222	3337	2804	3636	3245	2942	3761	3387	3805	9275	3490	3444	3047	3131	2190	3100	3113	3196	2939	3413	2916	3119	3301	2405	7116	9455	2901	3305	3721	5691	7049	2785	3441	2304	3376	13502	8690	3457	4452	2853	3041	7798
530	9772	8108	3144	3287	11186	8738	3121	3136	3394	2406	3693	2952	2845	3497	3014	3627	8078	3408	2950	2849	3029	1857	2880	2769	2721	2815	2926	2822	2917	3138	2087	6017	7803	2430	3156	2865	4520	6010	2655	3091	2089	3474	10617	7328	3241	3380	2767	3021	6300
535	8645	6834	2709	3041	9292	7383	3019	2727	2938	2468	3047	2780	2599	3048	2738	3379	6933	3090	2872	2630	2777	1872	2720	2706	2765	2626	2518	2485	2893	2717	2175	4988	6516	2133	2640	2745	3678	5430	2344	2804	1802	3281	9209	6258	3139	3189	2311	2638	5443
540	7513	6120	2662	2538	8089	6955	2779	2348	2349	2025	2734	2579	2285	2522	2378	2730	6535	2615	2557	2320	2572	1802	2548	2242	2401	2321	2307	2255	2366	2501	1865	4300	5676	2115	2530	2558	3486	4348	2052	2689	1516	2983	8200	5750	2506	2500	2070	2281	4829
545	6835	5312	2203	2366	7925	5994	2416	2081	2110	1686	2375	2155	1938	2372	1982	2412	5413	2585	2007	1951	2170	1543	1981	2083	2207	1960	2078	2130	2259	2303	1518	3658	5132	1815	2372	2190	3311	4043	1854	2454	1358	2342	7514	5351	2446	2508	1947	2035	4201
550	5778	5205	1717	2245	6614	5248	1896	1781	1856	1352	1911	1733	1930	2081	1631	2170	4580	1877	1713	1467	1750	1288	1780	1808	1858	1695	1871	1654	1777	1744	1299	3512	4801	1600	1894	2082	2882	3727	1368	1881	1130	1946	6768	4618	1842	2348	1403	1746	3961
555	5447	4228	1395	1700	5471	4723	1805	1314	1367	1113	1529	1457	1454	1566	1592	1770	4272	1502	1409	1348	1367	1063	1377	1558	1395	1363	1498	1437	1643	1792	1068	3008	4099	1074	1574	1543	2561	3037	1306	1620	1007	1856	5679	4049	1626	1753	1388	1409	3309
560	4233	3460	1108	1390	4604	3664	1514	1266	1277	945	1289	1342	1095	1399	1226	1482	3183	1296	1148	1019	1238	820	1362	1130	1238	1108	1350	995	1315	1383	988	2315	3417	963	1249	1295	2062	2541	1050	1207	652	1379	4495	3374	1217	1477	1121	1166	2256
565	3488	2911	1016	1173	3581	3247	1058	1042	1035	756	1134	1089	1035	1116	1153	1131	3068	955	932	876	954	712	934	1180	1148	873	1092	883	1090	1073	784	2061	2747	834	1036	969	1781	2041	737	1381	716	1212	3655	2448	1048	1051	1020	1099	2324
570	3102	2430	874	1120	3154	2541	936	779	875	740	1084	1037	970	999	938	1178	2266	818	879	795	943	705	779	849	844	874	806	725	792	959	687	1797	2166	747	908	928	1494	1708	836	872	555	920	3063	1974	946	1103	837	771	1889
575	2415	2047	935	944	2645	2256	852	780	788	644	909	806	913	790	893	846	1824	920	748	778	756	567	714	798	710	810	934	694	954	833	583	1567	2068	777	1026	801	1271	1712	723	844	534	933	2506	1984	823	907	850	786	1570
580	1953	1669	754	702	2132	1908	758	558	764	645	893	890	708	888	733	690	1614	731	762	712	819	472	637	705	746	719	787	595	836	721	562	1217	1669	578	775	649	1078	1208	734	806	455	689	2055	1548	709	702	650	676	1243
585	1554	1329	586	709	1752	1483	664	508	536	493	575	649	562	630	677	633	1327	657	568	540	559	421	530	543	511	642	539	526	741	569	470	991	1343	481	694	632	981	928	420	618	426	673	1810	1244	672	557	548	593	1138
590	1298	1075	542	621	1619	1185	528	497	531	288	626	582	443	593	437	505	1037	561	431	416	504	314	486	347	520	369	473	402	496	476	365	811	1202	468	539	468	674	753	334	485	265	562	1576	900	624	482	369	467	958
595	1163	1040	414	503	1264	1109	499	407	479	241	437	542	342	557	314	431	963	428	421	318	320	315	332	459	362	399	342	419	426	431	316	646	878	408	449	468	573	716	241	334	294	471	1362	893	397	444	271	320	829
600	1161	819	235	398	1250	725	340	308	383	283	357	328	223	320	343	401	708	295	281	298	365	175	366	318	399	350	308	266	296	351	263	530	675	259	314	323	373	593	301	384	217	416	895	711	332	370	373	356	603
605	873	653	274	243	958	740	251	194	263	146	220	146	349	301	229	238	634	220	215	238	234	174	273	172	277	249	288	142	317	195	143	377	628	201	229	267	455	479	208	268	171	215	926	579	285	324	218	214	529
610	713	496	258	242	804	578	206	119	194	228	247	172	149	287	286	336	430	277	236	193	209	198	112	262	211	145	182	222	222	268	221	403	502	199	202	263	348	389	215	187	131	363	960	427	202	230	204	220	479
615	517	538	176	160	501	390	158	225	234	142	292	200	177	161	213	125	422	155	213	174	122	123	175	199	190	161	178	227	161	191	144	360	518	149	230	202	223	401	163	176	163	210	624	407	164	261	157	72	371
620	478	454	233	182	680	445	272	95	218	113	204	155	175	188	139	228	435	158	196	165	182	67	155	170	159	128	115	163	178	169	71	251	345	65	153	87	221	285	123	170	101	196	512	363	153	230	123	175	302
625	325	283	149	155	446	498	173	149	154	74	120	144	169	190	142	146	326	136	151	97	98	110	117	93	114	91	127	88	107	155	103	206	322	67	87	183	239	169	30	156	158	86	404	270	123	124	62	67	282
630	269	258	109	59	303	351	78	195	104	112	96	127	100	161	161	168	252	116	78	79	122	127	138	155	72	64	131	106	160	203	61	271	254	105	171	176	204	229	65	127	71	136	382	260	84	145	105	156	159
635	230	190	56	101	283	254	100	89	137	79	91	51	150	125	93	78	222	113	122	60	149	70	127	28	105	124	63	47	106	44	27	124	312	69	66	84	128	153	56	98	85	130	248	190	83	80	56	99	87
640	386	233	89	91	265	212	68	86	116	122	115	105	46	100	81	87	150	145	61	51	92	56	74	78	79	62	124	53	21	29	36	87	190	94	92	40	114	92	59	119	89	108	329	229	80	131	75	53	128
645	277	136	118	112	165	189	68	54	128	66	117	115	67	42	87	172	336	95	90	59	36	65	107	129	68	55	80	117	153	70	98	195	113	108	75	95	119	215	33	69	33	49	137	83	101	80	90	95	147
650	224	148	70	52	188	167	115	68	128	23	86	90	31	120	29	126	83	95	55	68	38	25	121	61	39	53	86	93	20	105	34	100	169	46	53	58	154	114	80	64	27	143	229	88	111	31	38	34	99
655	233	143	30	47	86	123	33	110	46	23	78	53	88	110	23	141	187	42	81	39	45	117	60	30	86	39	56	64	43	38	23	113	41	38	37	30	90	87	34	52	65	24	291	105	28	56	109	34	94
660	127	72	35	76	121	131	44	61	58	61	62	22	116	8	109	62	71	95	40	36	43	5	50	11	106	23	73	40	17	48	7	172	135	92	60	33	51	99	29	45	44	59	64	77	68	43	55	104	33
665	127	103	51	25	217	129	18	4	40	19	71	64	123	45	54	74	112	33	24	67	20	52	40	42	96	18	42	34	99	30	17	64	103	5	58	59	150	54	77	86	21	54	178	106	15	46	13	11	116
670	56	91	30	44	60	123	34	114	22	0	33	54	36	60	13	37	66	34	23	54	41	25	8	22	60	63	34	23	26	39	27	66	165	19	72	49	71	12	52	73	57	76	93	59	64	52	21	6	118
675	45	117	11	26	54	51	126	54	17	9	42	16	25	59	27	22	30	28	78	17	30	25	24	35	39	41	50	39	11	28	2	86	102	0	117	38	66	67	5	84	26	47	92	44	8	9	64	13	79
680	104	24	11	14	29	71	31	27	7	41	33	55	39	48	31	51	14	77	8	56	21	9	60	14	5	9	3	29	45	40	22	31	27	3	36	44	26	48	94	11	29	9	128	31	16	84	26	32	57
685	94	25	3	51	71	85	8	27	23	83	22	38	53	33	11	47	27	19	5	82	42	17	62	18	32	23	6	11	25	47	6	46	61	20	0	35	58	69	0	9	27	20	96	22	57	6	53	84	38
690	56	9	18	24	39	75	5	36	54	11	22	4	10	3	27	17	12	17	27	18	39	18	5	11	42	8	2	54	6	4	22	41	54	48	23	19	50	13	4	7	9	28	70	65	59	24	15	73	24
695	51	48	31	64	93	9	69	25	33	28	0	20	15	14	31	23	21	30	32	11	0	37	47	18	20	76	34	46	24	55	12	41	70	19	48	25	40	56	27	39	2	56	136	13	19	48	26	42	20
700	40	48	9	38	55	94	18	0	51	8	22	61	39	48	9	77	3	5	26	30	6	23	11	74	8	6	3	45	3	2	59	116	21	47	105	58	29	10	6	27	4	13	18	37	60	29	0	9	1
[truncated: 47 more columns]
