# Supplementary material for: Incorporation of sensing modalities into de novo designed fluorescence-activating proteins
Source: Nat Commun. 2021 Feb 8;12:856. doi: 10.1038/s41467-020-18911-w (PMC7870846; doi:10.1038/s41467-020-18911-w)
Supplement: Supplementary file 24 — Source Data [file 41467_2020_18911_MOESM24_ESM.xlsx › raw_data_graphs/Supplementary_Figure_21/Supplementary_Figure_21a.xlsx]

## Sheet: emission_full
Wavelength	A1	A2	B1	B2	C1	C2
470	2597	2708	2723	2671	2512	2706
471	2897	2883	2817	2817	2778	2871
472	2965	3027	2876	3065	2954	2893
473	3205	3244	3153	3211	3135	3218
474	3582	3484	3501	3497	3348	3303
475	3674	3862	3783	3834	3609	3700
476	4074	4174	4027	4025	3829	3915
477	4075	4367	4318	4266	3928	4169
478	4470	4594	4410	4589	4520	4542
479	4611	5084	4976	4722	4594	4870
480	5306	5246	5195	5160	5041	5074
481	5613	5657	5306	5467	5303	5480
482	5812	5644	5613	5644	5595	5532
483	6035	6246	5949	6014	5827	5893
484	6360	6238	6278	6411	6238	6160
485	6982	6884	6589	6736	6715	6599
486	7257	7118	7031	7065	7072	6802
487	7615	7380	7366	7282	7349	7224
488	7976	7693	7686	7515	7991	7516
489	8226	8074	8039	7851	7947	7659
490	8851	8255	8356	8208	8331	7955
491	9093	8289	8618	8441	8690	8101
492	9571	8761	9135	8785	9011	8590
493	9958	8928	9338	8828	9656	8736
494	10406	9492	9611	9350	9730	8805
495	10464	9349	9788	9302	9999	9243
496	11030	9414	9939	9519	10361	9194
497	11714	9532	10195	9490	10940	9535
498	12300	9718	10605	9646	11182	9608
499	12320	9758	10805	9794	11323	9560
500	12770	9903	10723	9826	11445	9659
501	12950	9847	10825	9904	11881	9801
502	13313	9939	10873	9690	11942	9634
503	13415	9820	10986	9777	12129	9639
504	13512	9899	11117	9714	12230	9658
505	13457	9609	11005	9717	12140	9865
506	13954	9652	11033	9490	12302	9418
507	13661	9475	10797	9581	12258	9311
508	13820	9486	10840	9398	12053	9301
509	13614	9254	10643	9157	11960	8980
510	13355	9170	10462	9109	11738	8881
511	12906	9059	10354	8861	11448	8528
512	12881	8720	10051	8644	11406	8523
513	12568	8533	10027	8670	10932	8436
514	12002	8249	9760	8204	10747	8269
515	11748	8176	9642	7860	10180	7727
516	11447	8011	9336	7881	10133	7894
517	11220	7728	9190	7596	9802	7657
518	10387	7798	8739	7503	9416	7430
519	10385	7419	8417	7474	9160	7355
520	10144	7391	8116	7239	8706	6939
521	9683	7046	7991	6819	8617	6825
522	9380	6868	7728	6900	8385	6644
523	9000	6723	7491	6607	8047	6509
524	8751	6551	7251	6509	7783	6322
525	8190	6419	6943	6547	7678	6187
526	8041	6203	6712	6269	7365	6075
527	7938	5999	6700	5990	7104	5933
528	7582	5792	6496	5945	6855	5741
529	7458	5703	6437	5747	6831	5616
530	7273	5749	6192	5569	6638	5592
531	7092	5364	6102	5345	6463	5292
532	6822	5366	6026	5105	6160	5233
533	6960	5115	5832	5114	6186	5140
534	6662	5132	5665	4971	6032	4897
535	6393	5015	5478	5037	5875	4820
536	6396	4751	5270	4747	5951	4575
537	6311	4661	5265	4628	5421	4686
538	5899	4478	5117	4518	5561	4409
539	5912	4426	4819	4442	5238	4219
540	5618	4263	4767	4238	5074	4113
541	5671	4150	4678	4110	5094	4176
542	5530	4070	4613	4068	4854	3829
543	5238	3992	4154	3994	4657	3740
544	4910	3692	4221	3703	4483	3618
545	4831	3540	4091	3740	4294	3538
546	4819	3609	4111	3648	4323	3384
547	4794	3356	3896	3496	4263	3296
548	4334	3367	3643	3322	4085	3155
549	4261	3100	3756	3315	4044	3178
550	4166	3070	3446	3095	3733	3054
551	3992	3034	3488	3005	3631	2926
552	3904	3006	3322	3072	3492	2835
553	3687	2861	3242	2803	3425	2846
554	3751	2737	3016	2817	3311	2664
555	3579	2875	3025	2629	3176	2654
556	3307	2542	3058	2606	3014	2501
557	3259	2527	2885	2373	2928	2402
558	3190	2552	2857	2565	2811	2468
559	3040	2334	2680	2305	2796	2277
560	2953	2381	2524	2290	2602	2212
561	2868	2257	2560	2169	2543	2240
562	2837	2194	2417	2184	2575	2080
563	2808	2121	2383	2088	2430	1969
564	2655	2198	2462	2014	2256	2101
565	2528	1985	2182	1986	2341	1998
566	2372	1882	2130	2030	2149	1785
567	2229	1889	2039	1860	2069	1744
568	2297	1856	1993	1797	2036	1778
569	2162	1647	1911	1824	1862	1682
570	2010	1767	1976	1759	1998	1689
571	2195	1623	1960	1658	1847	1613
572	2059	1556	1734	1661	1847	1555
573	1947	1563	1724	1506	1672	1519
574	1827	1500	1694	1647	1668	1402
575	1798	1474	1677	1563	1703	1270
576	1741	1407	1592	1452	1658	1452
577	1819	1455	1550	1354	1539	1344
578	1499	1320	1553	1395	1586	1304
579	1650	1383	1431	1284	1455	1263
580	1585	1292	1475	1208	1379	1218
581	1515	1232	1426	1257	1371	1252
582	1540	1242	1353	1205	1345	1122
583	1420	1148	1274	1214	1247	1224
584	1362	1118	1271	1171	1252	1091
585	1364	1098	1215	1203	1220	1032
586	1302	1065	1231	1097	1125	998
587	1287	1110	1224	1029	1151	970
588	1266	953	1210	1058	1106	904
589	1203	1006	1114	1066	1131	978
590	1205	991	1107	984	1066	967
591	1152	950	1018	1034	1009	933
592	1049	873	1038	965	1072	923
593	1050	881	1081	847	978	839
594	993	929	966	925	924	829
595	962	855	921	798	940	804
596	995	786	1028	866	883	816
597	936	843	880	837	831	695
598	866	840	882	844	855	797
599	904	802	797	831	859	760
600	877	737	885	764	849	667
601	817	734	789	727	848	727
602	846	675	809	715	747	630
603	828	684	735	696	753	647
604	862	675	695	764	738	667
605	749	678	758	784	736	654
606	754	660	773	681	716	619
607	789	649	727	671	683	591
608	693	568	723	597	631	571
609	674	557	628	605	640	581
610	642	585	676	564	604	589
611	681	642	645	605	649	620
612	629	548	622	548	545	494
613	617	516	615	569	551	506
614	658	626	592	498	500	519
615	602	464	566	584	534	490
616	559	500	635	535	552	504
617	528	509	577	490	503	413
618	525	491	501	491	507	466
619	500	411	546	491	524	410
620	550	468	523	505	446	386
621	527	505	543	428	468	432
622	468	433	484	462	432	457
623	445	431	546	458	444	396
624	492	400	527	415	406	394
625	474	421	508	424	409	389
626	426	432	448	435	392	362
627	483	392	400	393	429	355
628	432	400	489	397	434	351
629	426	423	459	404	390	375
630	338	369	376	362	397	357
631	386	366	389	381	411	369
632	359	351	412	334	345	376
633	454	359	366	311	318	316
634	388	303	434	361	336	313
635	303	275	336	349	314	336
636	374	383	307	313	295	350
637	393	347	383	313	275	268
638	308	351	307	271	280	305
639	294	296	337	292	299	365
640	312	273	282	261	355	322
641	342	266	334	267	290	278
642	319	294	301	315	306	273
643	298	335	340	279	287	270
644	285	235	346	299	313	282
645	283	245	298	296	257	247
646	253	289	275	339	180	225
647	320	282	304	252	332	235
648	295	285	242	268	262	255
649	279	208	303	252	276	267
650	298	252	259	241	268	179

## Sheet: excitation_full
Wavelength	A1	A2	B1	B2	C1	C2
350	238	366	365	411	244	356
351	311	423	390	392	317	318
352	304	447	417	436	281	369
353	277	418	413	447	306	386
354	337	467	428	469	309	419
355	330	570	556	517	344	472
356	336	575	540	500	351	463
357	374	590	492	571	359	465
358	340	553	548	528	360	533
359	367	584	557	608	415	565
360	365	636	528	608	443	567
361	393	549	537	554	375	584
362	381	606	639	591	385	564
363	448	626	627	642	449	556
364	440	614	608	588	419	587
365	445	629	629	586	400	578
366	429	650	553	625	463	622
367	463	657	650	681	449	580
368	492	709	672	711	490	611
369	468	692	604	741	502	687
370	511	696	662	708	478	624
371	522	749	697	774	542	682
372	520	860	761	709	526	740
373	564	777	803	819	590	765
374	586	959	782	810	544	767
375	600	858	787	894	563	789
376	615	875	800	873	600	847
377	653	930	934	913	576	869
378	629	941	859	919	625	882
379	636	955	903	897	593	929
380	648	1012	915	1006	664	985
381	684	1030	963	949	698	947
382	753	1088	962	1047	709	1002
383	759	1160	1010	1167	726	1046
384	730	1044	999	1072	755	1039
385	797	1171	1062	1031	747	1049
386	769	1208	1120	1250	826	1105
387	841	1214	1163	1209	810	1148
388	855	1302	1134	1252	828	1188
389	875	1297	1241	1255	863	1205
390	896	1294	1281	1390	924	1310
391	900	1299	1348	1322	912	1239
392	946	1385	1359	1262	978	1268
393	914	1453	1357	1394	955	1308
394	991	1395	1305	1423	1014	1307
395	1034	1494	1355	1452	1008	1405
396	982	1469	1382	1469	1041	1441
397	1001	1554	1434	1454	1013	1490
398	1094	1586	1361	1550	1032	1519
399	1016	1568	1500	1564	1072	1502
400	1102	1651	1446	1542	1075	1513
401	1132	1640	1445	1572	1161	1439
402	1133	1608	1491	1549	1155	1570
403	1184	1627	1621	1654	1180	1591
404	1145	1726	1642	1703	1197	1600
405	1203	1829	1585	1684	1232	1635
406	1200	1714	1594	1714	1231	1700
407	1225	1784	1736	1736	1267	1711
408	1220	1849	1617	1728	1329	1788
409	1290	1795	1667	1754	1288	1716
410	1227	1803	1702	1689	1330	1656
411	1272	1814	1705	1774	1257	1739
412	1305	1878	1740	1770	1320	1786
413	1269	1822	1744	1923	1347	1770
414	1253	1941	1831	1767	1326	1758
415	1340	1841	1790	1871	1380	1812
416	1398	1896	1840	1993	1384	1793
417	1401	1909	1870	1978	1447	1920
418	1503	1964	1885	1882	1458	1860
419	1514	2003	1919	1935	1468	1863
420	1505	2082	2019	1981	1538	1854
421	1550	2075	1950	2005	1529	2055
422	1564	2046	2028	1981	1576	1955
423	1536	2059	2026	1994	1613	2021
424	1580	2074	2049	2186	1553	2021
425	1662	2066	2069	2026	1543	2101
426	1596	2147	1996	2169	1568	1897
427	1675	2112	2051	2066	1573	2093
428	1678	2021	2009	2027	1553	2007
429	1596	2089	2027	2003	1606	2104
430	1699	2012	2084	1988	1626	1964
431	1590	2038	2095	2029	1633	2043
432	1700	2004	2130	2073	1636	1945
433	1742	2080	2089	2019	1668	1953
434	1707	2056	2055	2033	1760	1977
435	1766	2037	2190	2053	1728	1983
436	1752	2112	2177	2077	1696	2094
437	1806	2077	2010	2040	1731	1940
438	1800	2120	2200	2029	1779	1948
439	1775	2143	2164	2107	1684	2031
440	1866	2037	2130	1979	1710	2033
441	1836	2020	2127	1996	1816	1980
442	1740	2079	2138	1957	1732	1972
443	1834	2030	2181	2051	1828	1992
444	1898	2021	2175	1999	1784	1916
445	1964	1956	2204	1990	1745	1975
446	2028	1990	2168	1979	1811	1871
447	1997	1965	2048	1850	1812	1849
448	1943	1884	2134	1900	1815	1881
449	2012	1924	2113	1833	1832	1781
450	2041	1879	2226	1824	1904	1792
451	2124	1667	2159	1803	1874	1632
452	2067	1712	1993	1787	1911	1640
453	2123	1744	1989	1744	1903	1551
454	2115	1596	2197	1711	1872	1594
455	2191	1608	2066	1711	1880	1600
456	2240	1530	2142	1634	1963	1559
457	2130	1520	2131	1621	1963	1462
458	2303	1506	2140	1546	2024	1437
459	2409	1526	2076	1457	1982	1385
460	2250	1346	2138	1392	1979	1452
461	2371	1401	1963	1350	2017	1274
462	2406	1363	2147	1418	2116	1302
463	2506	1357	2031	1276	2036	1212
464	2576	1244	2096	1311	2076	1260
465	2517	1159	1982	1276	2104	1195
466	2502	1140	2009	1276	2208	1164
467	2594	1122	2044	1111	2061	1096
468	2561	1181	2005	1090	2140	1060
469	2572	1022	2059	1078	2030	1101
470	2584	1061	2029	1068	2100	1028
471	2707	1031	2014	1006	2058	946
472	2722	824	1819	969	2142	900
473	2551	903	1857	902	2110	840
474	2647	803	1956	907	2115	828
475	2657	795	1829	861	2129	763
476	2810	715	1864	805	2073	769
477	2732	628	1859	728	2115	759
478	2837	647	1908	754	2247	676
479	2828	614	1890	609	2232	637
480	2941	572	1912	664	2288	587
481	3121	527	2068	592	2368	591
482	3137	476	1980	568	2409	568
483	3209	494	2035	566	2450	505
484	3366	455	1967	587	2586	469
485	3423	396	2113	465	2540	460
486	3411	398	2100	501	2670	436
487	3478	358	2051	502	2606	442
488	3535	362	2062	425	2615	406
489	3552	326	2138	401	2530	399
490	3582	293	2126	400	2645	364
491	3589	305	2034	384	2671	337
492	3668	254	2053	343	2589	308
493	3636	263	2024	330	2566	335
494	3515	262	2031	324	2654	270
495	3467	217	1993	326	2577	282
496	3484	219	1900	252	2476	229
497	3398	232	1846	248	2412	251
498	3174	206	1688	214	2264	209
499	3142	174	1766	241	2215	215
500	3045	213	1661	267	2120	236
501	2766	192	1612	246	1915	176
502	2605	158	1407	204	1874	169
503	2362	165	1292	219	1677	160
504	2184	178	1286	193	1525	119
505	1996	186	1218	192	1433	162
506	1843	127	1011	179	1257	159
507	1525	143	1001	198	1193	122
508	1464	133	835	172	1056	121
509	1139	108	700	167	824	115
510	1066	121	715	166	809	116
511	915	117	616	216	690	137
512	783	121	513	160	547	79
513	599	98	510	158	480	109
514	523	102	419	155	461	114
515	470	117	338	184	335	97
516	407	99	374	175	315	88
517	345	103	305	168	270	89
518	294	105	288	140	224	121
519	257	135	245	151	193	85
520	204	116	232	181	163	76
521	188	104	228	173	146	89
522	141	110	208	139	143	68
523	134	129	207	145	109	87
524	121	101	199	181	124	89
525	109	114	203	134	95	101
526	117	110	182	146	102	96
527	119	113	208	138	110	102
528	113	120	209	154	92	100
529	103	114	181	172	103	88
530	87	125	198	134	109	98
