# Supplementary material for: Incorporation of sensing modalities into de novo designed fluorescence-activating proteins
Source: Nat Commun. 2021 Feb 8;12:856. doi: 10.1038/s41467-020-18911-w (PMC7870846; doi:10.1038/s41467-020-18911-w)
Supplement: Supplementary file 24 — Source Data [file 41467_2020_18911_MOESM24_ESM.xlsx › raw_data_graphs/Supplementary_Figure_21/Supplementary_Figure_21b.xlsx]

## Sheet: excitation_spectra_50uL_blank
Wavelength	H2
350	141
351	141
352	146
353	151
354	159
355	171
356	171
357	181
358	195
359	185
360	211
361	214
362	205
363	200
364	225
365	211
366	240
367	255
368	238
369	244
370	270
371	259
372	263
373	285
374	299
375	299
376	292
377	291
378	344
379	362
380	346
381	365
382	358
383	408
384	410
385	410
386	403
387	439
388	457
389	480
390	476
391	500
392	515
393	565
394	542
395	588
396	559
397	565
398	583
399	616
400	585
401	604
402	626
403	626
404	636
405	671
406	683
407	680
408	687
409	682
410	675
411	679
412	722
413	708
414	738
415	737
416	760
417	786
418	767
419	796
420	797
421	812
422	843
423	840
424	838
425	819
426	839
427	830
428	773
429	862
430	799
431	819
432	842
433	847
434	829
435	832
436	820
437	853
438	831
439	799
440	791
441	776
442	823
443	782
444	761
445	751
446	748
447	725
448	683
449	694
450	683
451	712
452	632
453	627
454	640
455	577
456	545
457	538
458	519
459	512
460	551
461	468
462	480
463	470
464	393
465	413
466	370
467	427
468	387
469	364
470	364
471	386
472	365
473	320
474	301
475	281
476	287
477	273
478	293
479	219
480	231
481	207
482	225
483	214
484	173
485	149
486	143
487	130
488	119
489	121
490	112
491	95
492	95
493	92
494	76
495	81
496	59
497	61
498	57
499	56
500	52
501	44
502	43
503	46
504	48
505	36
506	35
507	36
508	33
509	32
510	35
511	28
512	31
513	29
514	29
515	27
516	26
517	31
518	42
519	31
520	21
521	34
522	42
523	32
524	32
525	36
526	39
527	31
528	40
529	43
530	44

## Sheet: emission_spectra_50uL_blank
Wavelength	H2
470	2011
471	2138
472	2157
473	2390
474	2528
475	2833
476	2860
477	2957
478	3204
479	3413
480	3687
481	3887
482	3920
483	4050
484	4283
485	4578
486	4743
487	5008
488	5124
489	5262
490	5509
491	5555
492	5678
493	5894
494	6038
495	5959
496	6160
497	6141
498	6244
499	6362
500	6221
501	6247
502	6215
503	6252
504	6092
505	6077
506	6020
507	5803
508	5826
509	5789
510	5473
511	5464
512	5328
513	5283
514	5006
515	4940
516	4876
517	4737
518	4696
519	4533
520	4282
521	4235
522	4137
523	3992
524	3918
525	3876
526	3746
527	3564
528	3488
529	3427
530	3347
531	3216
532	3167
533	3099
534	2867
535	2909
536	2868
537	2777
538	2682
539	2534
540	2474
541	2402
542	2394
543	2304
544	2226
545	2146
546	2048
547	2059
548	1892
549	1870
550	1849
551	1814
552	1691
553	1643
554	1581
555	1507
556	1501
557	1434
558	1475
559	1379
560	1349
561	1294
562	1297
563	1266
564	1200
565	1139
566	1137
567	1058
568	1061
569	1045
570	1048
571	989
572	945
573	928
574	871
575	867
576	845
577	785
578	784
579	777
580	738
581	677
582	702
583	643
584	614
585	652
586	583
587	613
588	601
589	561
590	539
591	575
592	545
593	503
594	482
595	491
596	479
597	494
598	455
599	439
600	438
601	437
602	429
603	413
604	415
605	400
606	427
607	397
608	379
609	352
610	337
611	344
612	325
613	323
614	322
615	301
616	312
617	289
618	297
619	297
620	273
621	244
622	271
623	282
624	245
625	242
626	271
627	231
628	226
629	220
630	202
631	213
632	214
633	215
634	171
635	211
636	195
637	183
638	174
639	189
640	169
641	165
642	157
643	165
644	162
645	172
646	175
647	163
648	123
649	130
650	166

## Sheet: excitation_spectra_after__50uL
Wavelength	A1	A2	A3
350	221	187	168
351	218	211	203
352	248	210	189
353	265	204	192
354	250	222	237
355	288	237	202
356	265	225	218
357	317	252	253
358	318	224	248
359	342	248	250
360	323	285	248
361	298	290	242
362	309	264	275
363	304	251	280
364	320	295	261
365	316	266	267
366	326	283	286
367	334	291	248
368	356	302	287
369	349	332	285
370	368	320	300
371	376	312	336
372	362	351	307
373	390	348	309
374	446	361	324
375	420	355	381
376	440	359	358
377	445	371	368
378	422	394	395
379	446	347	409
380	476	412	403
381	488	425	419
382	514	435	408
383	484	413	419
384	511	442	465
385	536	463	462
386	558	479	477
387	581	489	508
388	549	508	515
389	611	537	525
390	597	560	546
391	634	577	540
392	629	571	555
393	657	560	548
394	623	592	599
395	643	582	629
396	663	610	594
397	677	608	625
398	683	652	605
399	720	632	630
400	682	694	616
401	741	712	671
402	733	686	677
403	749	691	687
404	786	680	710
405	773	708	710
406	818	733	737
407	817	751	759
408	798	724	771
409	821	738	714
410	823	774	734
411	803	752	735
412	834	800	737
413	858	794	764
414	863	750	795
415	867	790	790
416	885	797	824
417	909	810	789
418	889	820	785
419	921	858	819
420	908	872	850
421	942	864	880
422	965	859	881
423	942	911	910
424	933	870	888
425	969	826	891
426	974	892	891
427	923	874	878
428	935	871	883
429	933	848	885
430	919	875	906
431	921	866	895
432	937	916	894
433	928	910	883
434	942	853	922
435	948	864	929
436	986	857	890
437	920	884	896
438	959	892	934
439	940	814	877
440	958	903	885
441	925	843	907
442	938	844	942
443	912	805	946
444	927	830	909
445	895	825	886
446	853	797	869
447	862	781	904
448	872	772	878
449	855	744	843
450	774	755	819
451	814	742	859
452	786	684	825
453	736	737	823
454	811	716	827
455	743	672	827
456	726	597	823
457	741	675	818
458	639	649	846
459	692	627	844
460	665	645	836
461	706	602	785
462	631	611	766
463	610	562	832
464	617	600	755
465	645	540	761
466	599	533	813
467	599	543	810
468	558	559	786
469	530	520	691
470	518	495	713
471	481	499	733
472	514	442	749
473	491	444	708
474	441	435	695
475	467	438	725
476	431	390	710
477	428	405	715
478	436	392	724
479	391	399	728
480	383	359	757
481	389	362	719
482	387	361	783
483	374	342	749
484	337	357	738
485	349	332	784
486	353	344	741
487	318	320	776
488	323	311	738
489	311	314	740
490	306	304	714
491	272	281	731
492	255	253	744
493	270	234	691
494	245	283	690
495	239	251	685
496	224	228	621
497	220	219	692
498	211	246	658
499	211	215	570
500	210	226	576
501	188	218	520
502	185	197	484
503	222	180	477
504	185	148	404
505	164	174	387
506	167	170	348
507	197	149	315
508	183	144	263
509	169	124	241
510	162	139	224
511	149	124	214
512	132	118	178
513	147	100	167
514	130	106	141
515	131	100	122
516	154	92	116
517	153	104	97
518	127	102	80
519	123	105	94
520	108	87	72
521	150	83	77
522	128	82	78
523	130	93	65
524	131	90	63
525	117	74	68
526	126	71	74
527	106	90	59
528	126	97	49
529	121	77	54
530	113	98	72

## Sheet: emission_spectra_after__50uL
Wavelength	A1	A2	A3
470	1929	1816	1768
471	1978	1929	1922
472	2074	1964	2029
473	2188	2134	2126
474	2425	2394	2330
475	2546	2480	2551
476	2737	2554	2589
477	2784	2685	2742
478	2963	2782	2828
479	3126	3000	3105
480	3289	3099	3230
481	3530	3329	3399
482	3586	3441	3558
483	3831	3560	3713
484	3953	3868	3909
485	4150	3966	4115
486	4354	4142	4265
487	4412	4284	4527
488	4560	4420	4587
489	4775	4641	4773
490	5037	4781	4996
491	5101	4876	5121
492	5175	5026	5412
493	5262	5104	5441
494	5345	5255	5597
495	5450	5287	5666
496	5578	5385	5747
497	5586	5357	5913
498	5699	5577	6028
499	5531	5447	5996
500	5655	5493	6133
501	5754	5465	6093
502	5745	5613	6082
503	5653	5390	6135
504	5675	5503	6227
505	5563	5416	6183
506	5499	5419	6150
507	5458	5275	5993
508	5315	5226	5988
509	5203	5050	5798
510	5193	5026	5744
511	4997	4850	5672
512	5059	4823	5527
513	4874	4674	5353
514	4687	4602	5162
515	4626	4475	5041
516	4585	4360	4986
517	4497	4317	4861
518	4368	4232	4677
519	4274	4141	4619
520	4114	3909	4449
521	4062	3888	4305
522	3919	3830	4244
523	3867	3630	4170
524	3749	3560	3912
525	3684	3462	3895
526	3524	3333	3741
527	3515	3262	3612
528	3425	3203	3560
529	3313	3201	3468
530	3344	3059	3374
531	3209	2978	3268
532	3024	2897	3179
533	3047	2827	3200
534	2893	2798	3015
535	2882	2777	3009
536	2796	2644	2893
537	2729	2562	2746
538	2613	2531	2795
539	2565	2405	2644
540	2600	2335	2613
541	2475	2341	2594
542	2350	2293	2477
543	2305	2137	2381
544	2210	2122	2305
545	2183	2070	2241
546	2115	2032	2195
547	2053	1972	2184
548	1972	1886	2059
549	1930	1846	1947
550	1981	1720	1943
551	1828	1738	1942
552	1847	1646	1824
553	1723	1584	1754
554	1718	1588	1710
555	1672	1481	1693
556	1648	1538	1584
557	1597	1415	1519
558	1527	1426	1497
559	1479	1314	1472
560	1379	1331	1360
561	1419	1286	1408
562	1336	1266	1267
563	1377	1210	1279
564	1382	1179	1258
565	1238	1150	1238
566	1225	1106	1220
567	1182	1108	1166
568	1173	1048	1091
569	1179	1019	1097
570	1069	992	1068
571	1068	939	1041
572	1042	961	1026
573	1009	956	948
574	969	885	947
575	1003	889	914
576	970	853	880
577	932	835	880
578	926	811	814
579	853	805	789
580	898	761	757
581	822	771	777
582	824	704	740
583	801	668	723
584	747	703	732
585	744	674	689
586	715	650	627
587	708	630	649
588	690	655	635
589	666	614	610
590	648	614	612
591	662	589	555
592	629	572	585
593	581	571	600
594	609	537	559
595	597	535	535
596	575	500	499
597	565	459	475
598	570	475	485
599	552	433	513
600	535	478	486
601	508	473	452
602	487	391	388
603	497	410	450
604	481	431	412
605	474	437	397
606	460	391	399
607	488	423	374
608	404	366	363
609	431	362	343
610	424	378	358
611	408	353	329
612	391	350	354
613	383	344	290
614	400	334	351
615	360	340	308
616	387	307	323
617	360	316	321
618	381	341	292
619	333	321	247
620	368	308	303
621	332	289	274
622	302	278	296
623	339	257	270
624	340	280	236
625	313	230	232
626	286	229	259
627	291	240	250
628	274	256	252
629	275	236	229
630	307	223	235
631	262	227	207
632	270	239	209
633	258	229	247
634	273	231	214
635	240	197	220
636	221	204	199
637	242	207	200
638	252	186	203
639	261	226	194
640	234	219	187
641	211	171	152
642	220	215	144
643	223	173	164
644	221	177	164
645	224	169	145
646	217	150	175
647	205	201	153
648	205	145	193
649	204	167	152
650	181	151	130
