# Supplementary material for: Incorporation of sensing modalities into de novo designed fluorescence-activating proteins
Source: Nat Commun. 2021 Feb 8;12:856. doi: 10.1038/s41467-020-18911-w (PMC7870846; doi:10.1038/s41467-020-18911-w)
Supplement: Supplementary file 24 — Source Data [file 41467_2020_18911_MOESM24_ESM.xlsx › raw_data_graphs/Supplementary_Figure_17/RMSF/Caopt_RMSF.ipynb]

# %% [code]
import re
from matplotlib.pylab import *
%matplotlib inline
import matplotlib.pyplot as plt
from matplotlib import colors, ticker, cm
import string
import numpy
import mdtraj as md

# %% [markdown]
# RMSF of last 400 ns

# %% [code]
### Plot average RMSF of all states in same graph

not_float = re.compile(r'#Res')

designs = open('/gpfs/amarolab/epecoradebarros/Baker_project/298K_biggerBox/Caopt/design_list_Caopt.txt', 'r')

d = 0 ## keeping track of which state we are
color = [ 'black', 'red', 'darkorange', 'green']
color_2 = [ 'black', 'crimson', 'orange', 'green']

label = ['Apo', r'Ca$^{2+}$ bound', 'DFHBI bound', 'Holo']

fig = plt.figure()
fig = plt.gcf()

for line in designs:
    name = line.partition("\n")[0]
    
    r01 = []
    r02 = []
    r03 = []
    apo = [r01, r02, r03]
    
    for r in range (1,4):
    
        rmsf_file = open('/scratch/epecoradebarros/Baker_project/Caopt/Analysis/RMSF/rmsf_CAfitCA_' + str(name) + '_last400ns.r0' + str(r) +'.dat', 'r')
    
        for line in rmsf_file:
            if not_float.search(line):
                continue
            else:
                columns = line.split()
                v = columns[1]
                apo[r-1].append(float(v))

        rmsf_file.close()

    ## Calculate averages and standard deviations for each residue
    
    Avg_state = []
    Stdev_state = []
    
    for a in range(len(apo[0])): ## for each residue
        Avg = np.average([item[a] for item in apo])
        Stdev = np.std([item[a] for item in apo])
        Avg_state.append(Avg)
        Stdev_state.append(Stdev)
    
    ##  average RMSF X residue 
    plt.plot(Avg_state, color = color[d], label = label[d])
    upper_limit = []
    lower_limit = []
    for i in range(0, len(Avg_state)):
        upper_limit.append(Avg_state[i]+Stdev_state[i])
        lower_limit.append(Avg_state[i]-Stdev_state[i])   
    plt.fill_between(range(0, len(Avg_state)), lower_limit, upper_limit, color = color_2[d], alpha = 0.3)
    
    d = d + 1
    

plt.xlabel('Residue number', size=15)
plt.ylabel('RMSF ($\AA$)', size=15)
plt.xticks(size=12)
plt.yticks(size=12)
axes=plt.gca()
axes.set_xlim(0, 128)
plt.legend(loc=2, fontsize=12)

ticks = [4,24,44,64,84,104,124]
label = [0,20,40,60,80,100,120]
plt.xticks(ticks, label)

fig.savefig('/scratch/epecoradebarros/Baker_project/Caopt/Analysis/RMSF/' +str(name) + '_average_states_CA_RMSF_last400ns_color2.pdf', bbox_inches='tight')
    
d = d + 1
