# Supplementary material for: Incorporation of sensing modalities into de novo designed fluorescence-activating proteins
Source: Nat Commun. 2021 Feb 8;12:856. doi: 10.1038/s41467-020-18911-w (PMC7870846; doi:10.1038/s41467-020-18911-w)
Supplement: Supplementary file 24 — Source Data [file 41467_2020_18911_MOESM24_ESM.xlsx › raw_data_graphs/Supplementary_Figure_17/RMSF/rmsf_CAfitCA_Xtal_Ca_bound_last400ns.r01.dat]

#Res        AtomicFlx
   1.000       8.1876
   2.000       5.8425
   3.000       4.0644
   4.000       2.4850
   5.000       1.1883
   6.000       1.1242
   7.000       0.9073
   8.000       0.9156
   9.000       1.0507
  10.000       0.8866
  11.000       0.6829
  12.000       0.6489
  13.000       0.6545
  14.000       0.5947
  15.000       0.6855
  16.000       0.8057
  17.000       0.6341
  18.000       0.5334
  19.000       0.5690
  20.000       0.6814
  21.000       0.8120
  22.000       1.3088
  23.000       1.8985
  24.000       1.7560
  25.000       1.3715
  26.000       0.8635
  27.000       0.9737
  28.000       0.9592
  29.000       1.0555
  30.000       0.7428
  31.000       0.5952
  32.000       0.5187
  33.000       0.5051
  34.000       0.6860
  35.000       0.8669
  36.000       1.0150
  37.000       1.1666
  38.000       1.3076
  39.000       0.9661
  40.000       0.7139
  41.000       0.5765
  42.000       0.5272
  43.000       0.5156
  44.000       0.5866
  45.000       0.7048
  46.000       0.9024
  47.000       1.2138
  48.000       1.6607
  49.000       2.2505
  50.000       2.9493
  51.000       2.4871
  52.000       2.2928
  53.000       1.9701
  54.000       1.5394
  55.000       1.3839
  56.000       0.8923
  57.000       1.0228
  58.000       0.6341
  59.000       0.5668
  60.000       0.5576
  61.000       0.5431
  62.000       0.6361
  63.000       0.6191
  64.000       0.7103
  65.000       0.7282
  66.000       0.8053
  67.000       0.7490
  68.000       0.5838
  69.000       0.5224
  70.000       0.5443
  71.000       0.5415
  72.000       0.5787
  73.000       0.5510
  74.000       0.7183
  75.000       1.0142
  76.000       1.4374
  77.000       1.8818
  78.000       2.0833
  79.000       1.8503
  80.000       1.4204
  81.000       0.7753
  82.000       0.7325
  83.000       0.6833
  84.000       0.6016
  85.000       0.5837
  86.000       0.5099
  87.000       0.5331
  88.000       0.6211
  89.000       0.6881
  90.000       0.8161
  91.000       0.9757
  92.000       1.2197
  93.000       1.0545
  94.000       0.7948
  95.000       0.6621
  96.000       0.6280
  97.000       0.5612
  98.000       0.5541
  99.000       0.5391
 100.000       0.6025
 101.000       0.6855
 102.000       0.7862
 103.000       1.3960
 104.000       1.7046
 105.000       1.9719
 106.000       2.4023
 107.000       2.8557
 108.000       2.8541
 109.000       2.9128
 110.000       2.6604
 111.000       2.0028
 112.000       2.0491
 113.000       2.1023
 114.000       1.8433
 115.000       1.2933
 116.000       1.3715
 117.000       1.0080
 118.000       0.8692
 119.000       0.7021
 120.000       0.6669
 121.000       0.5956
 122.000       0.5792
 123.000       0.6098
 124.000       0.4996
 125.000       0.6005
 126.000       0.8424
 127.000       1.2367
 128.000       2.2562
