# Supplementary material for: Incorporation of sensing modalities into de novo designed fluorescence-activating proteins
Source: Nat Commun. 2021 Feb 8;12:856. doi: 10.1038/s41467-020-18911-w (PMC7870846; doi:10.1038/s41467-020-18911-w)
Supplement: Supplementary file 24 — Source Data [file 41467_2020_18911_MOESM24_ESM.xlsx › raw_data_graphs/Supplementary_Figure_17/RMSF/rmsf_CAfitCA_Xtal_ligand_bound_last400ns.r02.dat]

#Res        AtomicFlx
   1.000       4.8538
   2.000       2.6380
   3.000       1.4593
   4.000       1.1452
   5.000       1.2801
   6.000       1.5879
   7.000       1.3119
   8.000       1.1815
   9.000       1.1281
  10.000       0.8692
  11.000       0.6521
  12.000       0.7068
  13.000       0.7213
  14.000       0.5626
  15.000       0.4382
  16.000       0.4123
  17.000       0.3941
  18.000       0.4421
  19.000       0.5101
  20.000       0.6139
  21.000       0.7743
  22.000       0.9276
  23.000       0.9926
  24.000       0.9626
  25.000       0.8033
  26.000       0.6811
  27.000       0.5463
  28.000       0.4864
  29.000       0.4794
  30.000       0.4497
  31.000       0.4594
  32.000       0.5681
  33.000       0.5896
  34.000       0.7542
  35.000       1.0264
  36.000       1.3031
  37.000       1.3628
  38.000       1.5179
  39.000       1.0333
  40.000       0.7713
  41.000       0.6754
  42.000       0.6706
  43.000       0.6264
  44.000       0.7038
  45.000       0.6255
  46.000       0.6254
  47.000       0.6021
  48.000       0.6322
  49.000       0.6868
  50.000       0.7898
  51.000       0.9937
  52.000       0.9513
  53.000       0.8773
  54.000       0.8122
  55.000       0.7346
  56.000       0.7803
  57.000       0.7905
  58.000       0.7418
  59.000       0.7358
  60.000       0.6941
  61.000       0.6195
  62.000       0.5971
  63.000       0.6109
  64.000       0.7266
  65.000       0.6797
  66.000       0.7261
  67.000       0.6195
  68.000       0.4949
  69.000       0.4938
  70.000       0.5940
  71.000       0.6238
  72.000       0.7977
  73.000       0.7200
  74.000       0.8306
  75.000       0.8225
  76.000       0.9798
  77.000       0.9667
  78.000       1.0071
  79.000       1.2418
  80.000       1.1200
  81.000       1.0973
  82.000       1.0090
  83.000       0.8546
  84.000       0.7689
  85.000       0.6813
  86.000       0.5765
  87.000       0.5069
  88.000       0.5943
  89.000       0.5581
  90.000       0.6786
  91.000       0.7247
  92.000       0.9131
  93.000       0.7910
  94.000       0.4978
  95.000       0.4312
  96.000       0.5079
  97.000       0.5159
  98.000       0.6491
  99.000       0.7097
 100.000       0.8184
 101.000       0.9862
 102.000       1.0151
 103.000       1.4513
 104.000       2.1922
 105.000       3.2617
 106.000       4.0903
 107.000       4.3306
 108.000       4.1984
 109.000       5.6354
 110.000       5.0319
 111.000       3.5542
 112.000       3.7624
 113.000       3.8325
 114.000       4.2680
 115.000       2.9140
 116.000       1.6359
 117.000       1.4256
 118.000       1.1423
 119.000       0.8788
 120.000       0.8204
 121.000       0.7031
 122.000       0.5935
 123.000       0.5253
 124.000       0.4449
 125.000       0.4625
 126.000       0.5322
 127.000       0.9810
 128.000       2.4014
