# Supplementary material for: Incorporation of sensing modalities into de novo designed fluorescence-activating proteins
Source: Nat Commun. 2021 Feb 8;12:856. doi: 10.1038/s41467-020-18911-w (PMC7870846; doi:10.1038/s41467-020-18911-w)
Supplement: Supplementary file 24 — Source Data [file 41467_2020_18911_MOESM24_ESM.xlsx › raw_data_graphs/Supplementary_Figure_17/RMSF/rmsf_CAfitCA_Xtal_ligand_bound_last400ns.r03.dat]

#Res        AtomicFlx
   1.000       7.9038
   2.000       5.5150
   3.000       3.6061
   4.000       2.0193
   5.000       1.5735
   6.000       1.4110
   7.000       1.1395
   8.000       1.0362
   9.000       1.0481
  10.000       0.8881
  11.000       0.6702
  12.000       0.6112
  13.000       0.6009
  14.000       0.4515
  15.000       0.4093
  16.000       0.4003
  17.000       0.3792
  18.000       0.4073
  19.000       0.4505
  20.000       0.4665
  21.000       0.4886
  22.000       0.5715
  23.000       0.6871
  24.000       0.8463
  25.000       0.6491
  26.000       0.4838
  27.000       0.3987
  28.000       0.3638
  29.000       0.3719
  30.000       0.3659
  31.000       0.3785
  32.000       0.4203
  33.000       0.4591
  34.000       0.6988
  35.000       0.8222
  36.000       0.8265
  37.000       0.9978
  38.000       1.3170
  39.000       1.1548
  40.000       0.7564
  41.000       0.5534
  42.000       0.4898
  43.000       0.4736
  44.000       0.4627
  45.000       0.4200
  46.000       0.4308
  47.000       0.5133
  48.000       0.5030
  49.000       0.5787
  50.000       0.8816
  51.000       1.2404
  52.000       0.9956
  53.000       0.8650
  54.000       0.7177
  55.000       0.6024
  56.000       0.4794
  57.000       0.4590
  58.000       0.4356
  59.000       0.4748
  60.000       0.4921
  61.000       0.5405
  62.000       0.6369
  63.000       0.6273
  64.000       0.6516
  65.000       0.6338
  66.000       0.6945
  67.000       0.6171
  68.000       0.5147
  69.000       0.5286
  70.000       0.5417
  71.000       0.4963
  72.000       0.4895
  73.000       0.4159
  74.000       0.4450
  75.000       0.4129
  76.000       0.5472
  77.000       0.6257
  78.000       0.6413
  79.000       0.9252
  80.000       0.6959
  81.000       0.5957
  82.000       0.6050
  83.000       0.5241
  84.000       0.4844
  85.000       0.5150
  86.000       0.4964
  87.000       0.5269
  88.000       0.5894
  89.000       0.6050
  90.000       0.6978
  91.000       0.7911
  92.000       0.9888
  93.000       0.7833
  94.000       0.5306
  95.000       0.4861
  96.000       0.5177
  97.000       0.4820
  98.000       0.5212
  99.000       0.4689
 100.000       0.5190
 101.000       0.6623
 102.000       0.6695
 103.000       0.6702
 104.000       0.6186
 105.000       0.7703
 106.000       1.0068
 107.000       1.4828
 108.000       2.5388
 109.000       2.5876
 110.000       1.8094
 111.000       1.4042
 112.000       1.1926
 113.000       1.2515
 114.000       1.0847
 115.000       0.7142
 116.000       0.8161
 117.000       0.8063
 118.000       0.6508
 119.000       0.4910
 120.000       0.5117
 121.000       0.4766
 122.000       0.4881
 123.000       0.4743
 124.000       0.4227
 125.000       0.4530
 126.000       0.5330
 127.000       0.9744
 128.000       2.4254
