# Supplementary material for: Incorporation of sensing modalities into de novo designed fluorescence-activating proteins
Source: Nat Commun. 2021 Feb 8;12:856. doi: 10.1038/s41467-020-18911-w (PMC7870846; doi:10.1038/s41467-020-18911-w)
Supplement: Supplementary file 24 — Source Data [file 41467_2020_18911_MOESM24_ESM.xlsx › raw_data_graphs/Supplementary_Figure_17/RMSF/rmsf_CAfitCA_Xtal_Ca_bound_last400ns.r02.dat]

#Res        AtomicFlx
   1.000       5.3205
   2.000       3.3175
   3.000       1.4506
   4.000       1.0837
   5.000       1.2828
   6.000       1.7188
   7.000       1.3875
   8.000       1.1922
   9.000       1.2179
  10.000       1.1025
  11.000       0.8090
  12.000       0.8399
  13.000       0.9010
  14.000       0.5889
  15.000       0.5271
  16.000       0.6608
  17.000       0.6596
  18.000       0.6153
  19.000       0.7050
  20.000       0.7609
  21.000       0.8715
  22.000       1.0725
  23.000       1.3390
  24.000       1.2108
  25.000       1.0604
  26.000       0.8581
  27.000       0.8622
  28.000       0.7906
  29.000       0.7286
  30.000       0.6250
  31.000       0.5631
  32.000       0.5575
  33.000       0.5478
  34.000       0.7793
  35.000       0.9098
  36.000       0.9612
  37.000       1.1379
  38.000       1.3371
  39.000       0.8871
  40.000       0.6804
  41.000       0.5880
  42.000       0.5560
  43.000       0.5460
  44.000       0.5831
  45.000       0.6142
  46.000       0.6308
  47.000       0.7551
  48.000       0.9544
  49.000       1.1610
  50.000       1.6208
  51.000       2.2254
  52.000       1.9093
  53.000       1.5224
  54.000       1.1781
  55.000       1.0354
  56.000       0.7501
  57.000       0.6985
  58.000       0.6038
  59.000       0.6119
  60.000       0.5816
  61.000       0.6022
  62.000       0.6080
  63.000       0.6339
  64.000       0.6846
  65.000       0.6993
  66.000       0.8187
  67.000       0.6190
  68.000       0.4960
  69.000       0.5308
  70.000       0.5527
  71.000       0.5619
  72.000       0.6121
  73.000       0.6194
  74.000       0.7236
  75.000       0.7017
  76.000       0.8626
  77.000       0.9209
  78.000       1.0922
  79.000       1.3793
  80.000       1.1050
  81.000       0.9821
  82.000       0.8637
  83.000       0.6788
  84.000       0.6128
  85.000       0.6400
  86.000       0.5401
  87.000       0.5772
  88.000       0.6294
  89.000       0.6912
  90.000       0.7910
  91.000       0.8581
  92.000       1.0237
  93.000       0.7904
  94.000       0.5366
  95.000       0.5516
  96.000       0.6843
  97.000       0.6709
  98.000       0.6590
  99.000       0.6602
 100.000       0.6985
 101.000       0.7688
 102.000       0.7931
 103.000       1.2626
 104.000       1.5115
 105.000       1.9110
 106.000       2.3995
 107.000       2.6114
 108.000       2.6165
 109.000       2.4514
 110.000       2.2851
 111.000       1.7746
 112.000       1.9482
 113.000       2.0230
 114.000       1.8962
 115.000       1.3434
 116.000       1.3516
 117.000       1.0011
 118.000       0.8303
 119.000       0.8266
 120.000       0.8475
 121.000       0.7883
 122.000       0.7495
 123.000       0.7349
 124.000       0.5351
 125.000       0.5742
 126.000       0.6229
 127.000       0.9610
 128.000       1.8470
