# Supplementary material for: Incorporation of sensing modalities into de novo designed fluorescence-activating proteins
Source: Nat Commun. 2021 Feb 8;12:856. doi: 10.1038/s41467-020-18911-w (PMC7870846; doi:10.1038/s41467-020-18911-w)
Supplement: Supplementary file 24 — Source Data [file 41467_2020_18911_MOESM24_ESM.xlsx › raw_data_graphs/Supplementary_Figure_17/RMSF/rmsf_CAfitCA_Xtal_ligand_bound_last400ns.r01.dat]

#Res        AtomicFlx
   1.000       5.5841
   2.000       3.6369
   3.000       1.5572
   4.000       1.0409
   5.000       1.4881
   6.000       1.8955
   7.000       1.5641
   8.000       1.4241
   9.000       1.4334
  10.000       1.2023
  11.000       0.7300
  12.000       0.6071
  13.000       0.6725
  14.000       0.4827
  15.000       0.4435
  16.000       0.4600
  17.000       0.4309
  18.000       0.4635
  19.000       0.4691
  20.000       0.5368
  21.000       0.6990
  22.000       1.0090
  23.000       1.0779
  24.000       1.0103
  25.000       0.7129
  26.000       0.6062
  27.000       0.5356
  28.000       0.4818
  29.000       0.4337
  30.000       0.3907
  31.000       0.3827
  32.000       0.4344
  33.000       0.5172
  34.000       0.6961
  35.000       0.8529
  36.000       0.9440
  37.000       1.1462
  38.000       1.3987
  39.000       1.0431
  40.000       0.7299
  41.000       0.6168
  42.000       0.5563
  43.000       0.5077
  44.000       0.4960
  45.000       0.4537
  46.000       0.4891
  47.000       0.5089
  48.000       0.4939
  49.000       0.5672
  50.000       0.8047
  51.000       1.2693
  52.000       1.0564
  53.000       0.7833
  54.000       0.6147
  55.000       0.5936
  56.000       0.5187
  57.000       0.5581
  58.000       0.5427
  59.000       0.5705
  60.000       0.6118
  61.000       0.6183
  62.000       0.6280
  63.000       0.6134
  64.000       0.6408
  65.000       0.6223
  66.000       0.7267
  67.000       0.6201
  68.000       0.4938
  69.000       0.4909
  70.000       0.5509
  71.000       0.5659
  72.000       0.6681
  73.000       0.5758
  74.000       0.6321
  75.000       0.5892
  76.000       0.7366
  77.000       0.9030
  78.000       0.8953
  79.000       0.9781
  80.000       0.8227
  81.000       0.7612
  82.000       0.8036
  83.000       0.6956
  84.000       0.6163
  85.000       0.5433
  86.000       0.4834
  87.000       0.4809
  88.000       0.5539
  89.000       0.6438
  90.000       0.6843
  91.000       0.7686
  92.000       0.9796
  93.000       0.7568
  94.000       0.5252
  95.000       0.5252
  96.000       0.5338
  97.000       0.4611
  98.000       0.5233
  99.000       0.5367
 100.000       0.6602
 101.000       0.7996
 102.000       0.7977
 103.000       1.0054
 104.000       1.3058
 105.000       1.1333
 106.000       1.7858
 107.000       2.2239
 108.000       2.6834
 109.000       3.6090
 110.000       4.3351
 111.000       3.8069
 112.000       5.1790
 113.000       5.3409
 114.000       5.0848
 115.000       3.6295
 116.000       2.2276
 117.000       1.5400
 118.000       1.0946
 119.000       0.7790
 120.000       0.6995
 121.000       0.5688
 122.000       0.5240
 123.000       0.5156
 124.000       0.4839
 125.000       0.4882
 126.000       0.5806
 127.000       0.8300
 128.000       1.6879
