# Supplementary material for: Incorporation of sensing modalities into de novo designed fluorescence-activating proteins
Source: Nat Commun. 2021 Feb 8;12:856. doi: 10.1038/s41467-020-18911-w (PMC7870846; doi:10.1038/s41467-020-18911-w)
Supplement: Supplementary file 24 — Source Data [file 41467_2020_18911_MOESM24_ESM.xlsx › raw_data_graphs/Supplementary_Figure_17/RMSF/rmsf_CAfitCA_Xtal_Ca_bound_last400ns.r03.dat]

#Res        AtomicFlx
   1.000       6.2085
   2.000       4.0909
   3.000       1.8684
   4.000       1.1231
   5.000       1.7619
   6.000       2.4872
   7.000       1.9359
   8.000       1.6715
   9.000       1.9155
  10.000       1.6509
  11.000       0.8563
  12.000       0.7070
  13.000       0.6970
  14.000       0.6459
  15.000       0.5690
  16.000       0.6000
  17.000       0.6072
  18.000       0.6117
  19.000       0.8373
  20.000       0.9113
  21.000       1.4734
  22.000       1.8828
  23.000       1.5450
  24.000       1.2568
  25.000       1.0772
  26.000       0.9184
  27.000       0.8600
  28.000       0.7633
  29.000       0.7702
  30.000       0.7434
  31.000       0.7047
  32.000       0.6252
  33.000       0.6188
  34.000       0.7540
  35.000       0.8556
  36.000       1.0590
  37.000       1.1035
  38.000       1.2130
  39.000       1.0671
  40.000       0.7286
  41.000       0.6410
  42.000       0.6563
  43.000       0.6301
  44.000       0.6494
  45.000       0.7589
  46.000       0.7897
  47.000       0.8654
  48.000       0.9834
  49.000       1.0584
  50.000       1.3559
  51.000       1.8960
  52.000       1.7595
  53.000       1.5623
  54.000       1.1592
  55.000       0.9400
  56.000       0.7992
  57.000       0.7850
  58.000       0.7629
  59.000       0.7183
  60.000       0.7160
  61.000       0.6093
  62.000       0.6521
  63.000       0.7627
  64.000       0.7795
  65.000       0.7969
  66.000       0.9874
  67.000       0.7639
  68.000       0.5648
  69.000       0.6043
  70.000       0.5842
  71.000       0.5872
  72.000       0.7037
  73.000       0.6873
  74.000       0.8016
  75.000       0.7249
  76.000       0.8932
  77.000       1.0706
  78.000       1.0476
  79.000       1.0980
  80.000       0.9904
  81.000       1.0185
  82.000       1.0668
  83.000       0.8475
  84.000       0.8078
  85.000       0.7822
  86.000       0.6442
  87.000       0.5885
  88.000       0.6750
  89.000       0.8358
  90.000       1.1039
  91.000       1.1253
  92.000       1.4111
  93.000       1.1155
  94.000       0.6556
  95.000       0.6119
  96.000       0.6494
  97.000       0.7067
  98.000       0.9213
  99.000       1.0611
 100.000       0.9809
 101.000       1.2869
 102.000       1.1741
 103.000       1.2397
 104.000       1.7862
 105.000       2.3918
 106.000       3.0860
 107.000       3.2148
 108.000       3.2365
 109.000       2.7775
 110.000       2.6776
 111.000       2.1530
 112.000       2.4467
 113.000       2.4957
 114.000       2.4380
 115.000       1.9387
 116.000       1.8353
 117.000       1.2674
 118.000       0.9569
 119.000       1.0870
 120.000       1.4368
 121.000       1.2586
 122.000       1.0291
 123.000       0.9222
 124.000       0.6178
 125.000       0.5398
 126.000       0.6284
 127.000       1.2026
 128.000       2.6391
