# Supplementary material for: Incorporation of sensing modalities into de novo designed fluorescence-activating proteins
Source: Nat Commun. 2021 Feb 8;12:856. doi: 10.1038/s41467-020-18911-w (PMC7870846; doi:10.1038/s41467-020-18911-w)
Supplement: Supplementary file 24 — Source Data [file 41467_2020_18911_MOESM24_ESM.xlsx › raw_data_graphs/Supplementary_Figure_17/RMSF/rmsf_CAfitCA_Xtal_apo_last400ns.r01.dat]

#Res        AtomicFlx
   1.000       5.7018
   2.000       3.5895
   3.000       1.3738
   4.000       1.0334
   5.000       0.8806
   6.000       0.8135
   7.000       0.7778
   8.000       0.8000
   9.000       0.7992
  10.000       0.7780
  11.000       0.7233
  12.000       0.7095
  13.000       0.7210
  14.000       0.5086
  15.000       0.4810
  16.000       0.5022
  17.000       0.4985
  18.000       0.5280
  19.000       0.6205
  20.000       0.7131
  21.000       0.9098
  22.000       1.1546
  23.000       1.0847
  24.000       0.9976
  25.000       0.9510
  26.000       0.7492
  27.000       0.6458
  28.000       0.5907
  29.000       0.6175
  30.000       0.5569
  31.000       0.5139
  32.000       0.4798
  33.000       0.5108
  34.000       0.7053
  35.000       0.8891
  36.000       0.9185
  37.000       1.1279
  38.000       1.3619
  39.000       1.1115
  40.000       0.7420
  41.000       0.5880
  42.000       0.5458
  43.000       0.5245
  44.000       0.5484
  45.000       0.5686
  46.000       0.5694
  47.000       0.6566
  48.000       0.7044
  49.000       0.7872
  50.000       1.0014
  51.000       1.2823
  52.000       1.2293
  53.000       1.1291
  54.000       0.9597
  55.000       0.8869
  56.000       0.6743
  57.000       0.6526
  58.000       0.6112
  59.000       0.5858
  60.000       0.5554
  61.000       0.5443
  62.000       0.5805
  63.000       0.5649
  64.000       0.6660
  65.000       0.6230
  66.000       0.6385
  67.000       0.5722
  68.000       0.5073
  69.000       0.5231
  70.000       0.5254
  71.000       0.5161
  72.000       0.6097
  73.000       0.6172
  74.000       0.6843
  75.000       0.6441
  76.000       0.8017
  77.000       0.9354
  78.000       0.9771
  79.000       1.2553
  80.000       0.9724
  81.000       0.8228
  82.000       0.8341
  83.000       0.7937
  84.000       0.7156
  85.000       0.7008
  86.000       0.5720
  87.000       0.5776
  88.000       0.5540
  89.000       0.5786
  90.000       0.7939
  91.000       0.9200
  92.000       1.1585
  93.000       0.9432
  94.000       0.5698
  95.000       0.4873
  96.000       0.5993
  97.000       0.6698
  98.000       0.8195
  99.000       0.8932
 100.000       0.8189
 101.000       1.1581
 102.000       1.2111
 103.000       1.1892
 104.000       1.1543
 105.000       1.1161
 106.000       1.3894
 107.000       2.3614
 108.000       2.5758
 109.000       2.8988
 110.000       3.3464
 111.000       3.1487
 112.000       3.5406
 113.000       4.2556
 114.000       4.5541
 115.000       3.2755
 116.000       3.1101
 117.000       2.0683
 118.000       1.2304
 119.000       0.9094
 120.000       1.2185
 121.000       0.9802
 122.000       0.8123
 123.000       0.7234
 124.000       0.5416
 125.000       0.5209
 126.000       0.5841
 127.000       1.0115
 128.000       2.4439
