# Supplementary material for: Incorporation of sensing modalities into de novo designed fluorescence-activating proteins
Source: Nat Commun. 2021 Feb 8;12:856. doi: 10.1038/s41467-020-18911-w (PMC7870846; doi:10.1038/s41467-020-18911-w)
Supplement: Supplementary file 24 — Source Data [file 41467_2020_18911_MOESM24_ESM.xlsx › raw_data_graphs/Supplementary_Figure_17/RMSF/rmsf_CAfitCA_Xtal_apo_last400ns.r02.dat]

#Res        AtomicFlx
   1.000       5.9559
   2.000       3.6618
   3.000       1.1542
   4.000       0.9269
   5.000       0.8744
   6.000       0.9272
   7.000       0.7996
   8.000       0.7802
   9.000       0.7859
  10.000       0.7463
  11.000       0.7424
  12.000       0.8568
  13.000       0.8324
  14.000       0.6615
  15.000       0.5904
  16.000       0.6557
  17.000       0.6103
  18.000       0.7034
  19.000       0.7456
  20.000       0.7931
  21.000       0.9485
  22.000       1.1530
  23.000       1.4917
  24.000       1.3181
  25.000       1.3478
  26.000       1.1602
  27.000       0.9424
  28.000       0.7887
  29.000       0.8044
  30.000       0.7089
  31.000       0.6378
  32.000       0.6689
  33.000       0.6722
  34.000       0.9138
  35.000       0.9746
  36.000       1.0631
  37.000       1.1689
  38.000       1.3336
  39.000       1.0513
  40.000       0.7659
  41.000       0.6766
  42.000       0.7621
  43.000       0.7305
  44.000       0.7989
  45.000       0.8154
  46.000       0.9023
  47.000       0.9779
  48.000       1.0987
  49.000       1.2227
  50.000       1.4695
  51.000       1.9463
  52.000       1.8262
  53.000       1.8719
  54.000       1.5947
  55.000       1.5022
  56.000       1.1393
  57.000       1.0478
  58.000       0.9204
  59.000       0.8520
  60.000       0.7669
  61.000       0.6943
  62.000       0.6631
  63.000       0.6476
  64.000       0.7625
  65.000       0.7350
  66.000       0.7637
  67.000       0.6740
  68.000       0.5656
  69.000       0.5782
  70.000       0.6720
  71.000       0.6889
  72.000       0.9032
  73.000       0.8954
  74.000       1.0591
  75.000       1.1879
  76.000       1.4997
  77.000       1.6599
  78.000       1.6935
  79.000       1.9043
  80.000       1.6048
  81.000       1.4512
  82.000       1.1535
  83.000       1.0684
  84.000       0.9052
  85.000       0.8282
  86.000       0.6701
  87.000       0.5244
  88.000       0.5828
  89.000       0.6087
  90.000       0.8426
  91.000       0.9905
  92.000       1.2267
  93.000       0.9435
  94.000       0.6121
  95.000       0.5134
  96.000       0.5517
  97.000       0.6011
  98.000       0.6577
  99.000       0.7355
 100.000       0.9558
 101.000       1.3042
 102.000       1.9314
 103.000       2.2729
 104.000       1.8760
 105.000       2.3616
 106.000       3.7120
 107.000       5.6764
 108.000       7.6468
 109.000       8.2952
 110.000       7.0810
 111.000       5.0322
 112.000       4.4776
 113.000       4.9139
 114.000       4.7902
 115.000       3.1708
 116.000       3.5994
 117.000       2.1775
 118.000       1.7335
 119.000       0.9852
 120.000       0.9743
 121.000       0.8380
 122.000       0.7228
 123.000       0.6868
 124.000       0.5402
 125.000       0.5652
 126.000       0.7283
 127.000       1.2011
 128.000       2.5934
