# Supplementary material for: Incorporation of sensing modalities into de novo designed fluorescence-activating proteins
Source: Nat Commun. 2021 Feb 8;12:856. doi: 10.1038/s41467-020-18911-w (PMC7870846; doi:10.1038/s41467-020-18911-w)
Supplement: Supplementary file 24 — Source Data [file 41467_2020_18911_MOESM24_ESM.xlsx › raw_data_graphs/Supplementary_Figure_17/RMSF/rmsf_CAfitCA_Xtal_apo_last400ns.r03.dat]

#Res        AtomicFlx
   1.000       7.3768
   2.000       5.2734
   3.000       3.2708
   4.000       1.6490
   5.000       0.8533
   6.000       0.8347
   7.000       0.7105
   8.000       0.6896
   9.000       0.7098
  10.000       0.6453
  11.000       0.6397
  12.000       0.6790
  13.000       0.6801
  14.000       0.5128
  15.000       0.5537
  16.000       0.5847
  17.000       0.5681
  18.000       0.6314
  19.000       0.6818
  20.000       0.6616
  21.000       1.1851
  22.000       1.4426
  23.000       1.3672
  24.000       1.1424
  25.000       1.2087
  26.000       0.9200
  27.000       0.8597
  28.000       0.7407
  29.000       0.6333
  30.000       0.6046
  31.000       0.5486
  32.000       0.4937
  33.000       0.5239
  34.000       0.7081
  35.000       0.8307
  36.000       0.8995
  37.000       0.9120
  38.000       1.0321
  39.000       0.8418
  40.000       0.6493
  41.000       0.6041
  42.000       0.5730
  43.000       0.5253
  44.000       0.5519
  45.000       0.5992
  46.000       0.6177
  47.000       0.6698
  48.000       0.7799
  49.000       0.8924
  50.000       1.1850
  51.000       1.5783
  52.000       1.3335
  53.000       1.2325
  54.000       1.0621
  55.000       1.0199
  56.000       0.7591
  57.000       0.6799
  58.000       0.5822
  59.000       0.6440
  60.000       0.5982
  61.000       0.5741
  62.000       0.5912
  63.000       0.5803
  64.000       0.6815
  65.000       0.7039
  66.000       0.7654
  67.000       0.6449
  68.000       0.5199
  69.000       0.5031
  70.000       0.5135
  71.000       0.5181
  72.000       0.6259
  73.000       0.6292
  74.000       0.7471
  75.000       0.7522
  76.000       0.8675
  77.000       1.2859
  78.000       1.4418
  79.000       1.3757
  80.000       1.1493
  81.000       1.2949
  82.000       1.0536
  83.000       0.8025
  84.000       0.6657
  85.000       0.6217
  86.000       0.4996
  87.000       0.5118
  88.000       0.5809
  89.000       0.6331
  90.000       0.7977
  91.000       0.8778
  92.000       1.0881
  93.000       0.8754
  94.000       0.5960
  95.000       0.5766
  96.000       0.6462
  97.000       0.5493
  98.000       0.7804
  99.000       0.8854
 100.000       0.7866
 101.000       1.0296
 102.000       1.1120
 103.000       1.3429
 104.000       1.8960
 105.000       3.4945
 106.000       3.4840
 107.000       3.8721
 108.000       3.9524
 109.000       4.1795
 110.000       3.8864
 111.000       2.9416
 112.000       3.5842
 113.000       3.3640
 114.000       4.1697
 115.000       3.3453
 116.000       1.6098
 117.000       1.6826
 118.000       1.3245
 119.000       1.0552
 120.000       1.2953
 121.000       1.0025
 122.000       0.7776
 123.000       0.7052
 124.000       0.5452
 125.000       0.5889
 126.000       0.7144
 127.000       1.0916
 128.000       2.0829
