# Supplementary material for: Incorporation of sensing modalities into de novo designed fluorescence-activating proteins
Source: Nat Commun. 2021 Feb 8;12:856. doi: 10.1038/s41467-020-18911-w (PMC7870846; doi:10.1038/s41467-020-18911-w)
Supplement: Supplementary file 24 — Source Data [file 41467_2020_18911_MOESM24_ESM.xlsx › raw_data_graphs/Supplementary_Figure_17/RMSF/Xtal_Ca_bound_RMSF_400ns.r02.in]

trajin /gpfs/amarolab/epecoradebarros/Baker_project/298K_biggerBox/Caopt/Xtal_Ca_bound/Xtal_Ca_bound_last400ns_298K_bb_protein+water_wrapped+aligned_to_refDesign.r02.nc

#measures the RMSF per residue based on the CA atoms or by the entire residue (byres)
atomicfluct out rmsf_CAfitCA_Xtal_Ca_bound_last400ns.r02.dat   @CA byres
atomicfluct out rmsf_RESfitCA_Xtal_Ca_bound_last400ns.r02.dat :1-128 byres
