# Supplementary material for: Incorporation of sensing modalities into de novo designed fluorescence-activating proteins
Source: Nat Commun. 2021 Feb 8;12:856. doi: 10.1038/s41467-020-18911-w (PMC7870846; doi:10.1038/s41467-020-18911-w)
Supplement: Supplementary file 24 — Source Data [file 41467_2020_18911_MOESM24_ESM.xlsx › raw_data_graphs/Supplementary_Figure_17/RMSF/rmsf_CAfitCA_Xtal_holo_last400ns.r02.dat]

#Res        AtomicFlx
   1.000       3.5928
   2.000       1.7102
   3.000       1.2635
   4.000       1.0259
   5.000       1.1588
   6.000       1.3335
   7.000       1.1697
   8.000       1.1301
   9.000       1.0868
  10.000       0.9495
  11.000       0.6480
  12.000       0.5420
  13.000       0.5804
  14.000       0.4406
  15.000       0.3965
  16.000       0.4304
  17.000       0.4120
  18.000       0.4878
  19.000       0.5259
  20.000       0.6327
  21.000       0.7219
  22.000       1.0028
  23.000       1.1356
  24.000       1.0667
  25.000       0.8260
  26.000       0.7003
  27.000       0.5989
  28.000       0.5631
  29.000       0.5121
  30.000       0.4156
  31.000       0.3803
  32.000       0.4098
  33.000       0.4567
  34.000       0.5908
  35.000       0.7014
  36.000       0.8305
  37.000       0.9432
  38.000       1.0763
  39.000       0.7538
  40.000       0.6042
  41.000       0.5382
  42.000       0.5149
  43.000       0.4977
  44.000       0.5091
  45.000       0.4995
  46.000       0.5611
  47.000       0.6252
  48.000       0.6626
  49.000       0.7186
  50.000       0.8673
  51.000       1.0660
  52.000       0.9852
  53.000       0.8530
  54.000       0.7439
  55.000       0.6643
  56.000       0.6134
  57.000       0.6011
  58.000       0.5406
  59.000       0.5859
  60.000       0.5811
  61.000       0.5508
  62.000       0.5854
  63.000       0.5479
  64.000       0.6765
  65.000       0.6964
  66.000       0.8325
  67.000       0.6091
  68.000       0.4679
  69.000       0.4565
  70.000       0.5104
  71.000       0.5285
  72.000       0.6524
  73.000       0.5848
  74.000       0.6229
  75.000       0.6266
  76.000       0.7505
  77.000       0.7618
  78.000       0.7989
  79.000       0.9857
  80.000       0.8623
  81.000       0.7901
  82.000       0.7949
  83.000       0.6938
  84.000       0.6012
  85.000       0.5369
  86.000       0.4544
  87.000       0.4119
  88.000       0.4887
  89.000       0.5152
  90.000       0.6331
  91.000       0.7663
  92.000       0.9493
  93.000       0.7662
  94.000       0.4987
  95.000       0.4168
  96.000       0.4404
  97.000       0.4203
  98.000       0.5080
  99.000       0.5378
 100.000       0.6416
 101.000       0.7289
 102.000       0.7229
 103.000       1.0110
 104.000       1.3008
 105.000       2.2664
 106.000       3.0045
 107.000       2.8292
 108.000       2.8258
 109.000       2.3409
 110.000       2.5139
 111.000       1.9082
 112.000       2.5110
 113.000       2.5467
 114.000       2.4238
 115.000       1.4628
 116.000       1.2978
 117.000       0.9183
 118.000       0.8907
 119.000       0.7962
 120.000       0.6746
 121.000       0.6027
 122.000       0.5234
 123.000       0.4943
 124.000       0.4449
 125.000       0.4757
 126.000       0.5306
 127.000       1.0281
 128.000       2.7927
