# Supplementary material for: Incorporation of sensing modalities into de novo designed fluorescence-activating proteins
Source: Nat Commun. 2021 Feb 8;12:856. doi: 10.1038/s41467-020-18911-w (PMC7870846; doi:10.1038/s41467-020-18911-w)
Supplement: Supplementary file 24 — Source Data [file 41467_2020_18911_MOESM24_ESM.xlsx › raw_data_graphs/Supplementary_Figure_17/RMSF/rmsf_CAfitCA_Xtal_holo_last400ns.r03.dat]

#Res        AtomicFlx
   1.000       5.5145
   2.000       3.4296
   3.000       1.5462
   4.000       0.9959
   5.000       1.2649
   6.000       1.5496
   7.000       1.3424
   8.000       1.2522
   9.000       1.2106
  10.000       1.0289
  11.000       0.7148
  12.000       0.6256
  13.000       0.6367
  14.000       0.4430
  15.000       0.4140
  16.000       0.4592
  17.000       0.4375
  18.000       0.4810
  19.000       0.5219
  20.000       0.5847
  21.000       0.6743
  22.000       0.9433
  23.000       1.0961
  24.000       1.0192
  25.000       0.8444
  26.000       0.7065
  27.000       0.5819
  28.000       0.5435
  29.000       0.4937
  30.000       0.4128
  31.000       0.3863
  32.000       0.4139
  33.000       0.4800
  34.000       0.6643
  35.000       0.8469
  36.000       0.8882
  37.000       1.0146
  38.000       1.2062
  39.000       0.9612
  40.000       0.7099
  41.000       0.5764
  42.000       0.5177
  43.000       0.4696
  44.000       0.4818
  45.000       0.4772
  46.000       0.5274
  47.000       0.5731
  48.000       0.6411
  49.000       0.7223
  50.000       0.9980
  51.000       1.3738
  52.000       1.2068
  53.000       0.9897
  54.000       0.7585
  55.000       0.6261
  56.000       0.5933
  57.000       0.5884
  58.000       0.5390
  59.000       0.5436
  60.000       0.5687
  61.000       0.5824
  62.000       0.6119
  63.000       0.6257
  64.000       0.6983
  65.000       0.6858
  66.000       0.7581
  67.000       0.6427
  68.000       0.5280
  69.000       0.5081
  70.000       0.5334
  71.000       0.5274
  72.000       0.5765
  73.000       0.5338
  74.000       0.6119
  75.000       0.6094
  76.000       0.7317
  77.000       0.7631
  78.000       0.7924
  79.000       0.9627
  80.000       0.8373
  81.000       0.7650
  82.000       0.7784
  83.000       0.6481
  84.000       0.5728
  85.000       0.5490
  86.000       0.4842
  87.000       0.5303
  88.000       0.5528
  89.000       0.6222
  90.000       0.7040
  91.000       0.7945
  92.000       1.0110
  93.000       0.7920
  94.000       0.5072
  95.000       0.4862
  96.000       0.5293
  97.000       0.4870
  98.000       0.5188
  99.000       0.5285
 100.000       0.6220
 101.000       0.7069
 102.000       0.6970
 103.000       0.9409
 104.000       1.2274
 105.000       2.1135
 106.000       2.8316
 107.000       2.7023
 108.000       2.7150
 109.000       2.1295
 110.000       2.2690
 111.000       1.7157
 112.000       2.2763
 113.000       2.2858
 114.000       2.2487
 115.000       1.4159
 116.000       1.2204
 117.000       0.9078
 118.000       0.8941
 119.000       0.8015
 120.000       0.6790
 121.000       0.6003
 122.000       0.5294
 123.000       0.5193
 124.000       0.4611
 125.000       0.4743
 126.000       0.5362
 127.000       0.9699
 128.000       2.1482
