# Supplementary material for: Incorporation of sensing modalities into de novo designed fluorescence-activating proteins
Source: Nat Commun. 2021 Feb 8;12:856. doi: 10.1038/s41467-020-18911-w (PMC7870846; doi:10.1038/s41467-020-18911-w)
Supplement: Supplementary file 24 — Source Data [file 41467_2020_18911_MOESM24_ESM.xlsx › raw_data_graphs/Supplementary_Figure_17/RMSF/rmsf_CAfitCA_Xtal_holo_last400ns.r01.dat]

#Res        AtomicFlx
   1.000       4.8013
   2.000       2.7899
   3.000       1.5625
   4.000       1.0343
   5.000       1.3277
   6.000       1.7776
   7.000       1.4936
   8.000       1.3268
   9.000       1.2882
  10.000       1.1031
  11.000       0.6747
  12.000       0.5454
  13.000       0.5943
  14.000       0.4224
  15.000       0.3941
  16.000       0.4250
  17.000       0.4178
  18.000       0.4824
  19.000       0.4975
  20.000       0.5852
  21.000       0.6792
  22.000       0.9200
  23.000       1.0933
  24.000       1.0188
  25.000       0.8159
  26.000       0.6915
  27.000       0.5669
  28.000       0.5253
  29.000       0.4844
  30.000       0.4090
  31.000       0.3764
  32.000       0.4063
  33.000       0.4693
  34.000       0.6838
  35.000       0.7952
  36.000       0.8820
  37.000       0.9596
  38.000       1.1629
  39.000       0.8420
  40.000       0.6451
  41.000       0.5651
  42.000       0.4997
  43.000       0.4742
  44.000       0.4901
  45.000       0.4854
  46.000       0.5287
  47.000       0.5852
  48.000       0.6188
  49.000       0.6922
  50.000       0.8643
  51.000       1.0464
  52.000       0.9468
  53.000       0.8193
  54.000       0.7104
  55.000       0.6336
  56.000       0.6002
  57.000       0.6026
  58.000       0.5462
  59.000       0.5678
  60.000       0.5684
  61.000       0.5699
  62.000       0.6219
  63.000       0.6529
  64.000       0.7210
  65.000       0.7258
  66.000       0.8610
  67.000       0.6752
  68.000       0.4966
  69.000       0.4890
  70.000       0.5127
  71.000       0.5195
  72.000       0.5703
  73.000       0.5319
  74.000       0.6191
  75.000       0.6212
  76.000       0.7264
  77.000       0.7417
  78.000       0.7887
  79.000       0.9640
  80.000       0.8454
  81.000       0.7759
  82.000       0.7705
  83.000       0.6507
  84.000       0.5725
  85.000       0.5240
  86.000       0.4353
  87.000       0.4397
  88.000       0.5875
  89.000       0.6389
  90.000       0.6897
  91.000       0.7624
  92.000       0.9595
  93.000       0.6899
  94.000       0.4626
  95.000       0.4730
  96.000       0.4859
  97.000       0.4372
  98.000       0.4860
  99.000       0.5033
 100.000       0.6079
 101.000       0.6829
 102.000       0.6940
 103.000       1.1630
 104.000       1.3655
 105.000       2.0778
 106.000       2.7248
 107.000       2.7547
 108.000       2.7456
 109.000       2.3273
 110.000       2.3226
 111.000       1.7518
 112.000       2.1509
 113.000       2.2024
 114.000       2.0816
 115.000       1.3165
 116.000       1.2254
 117.000       0.9283
 118.000       0.8680
 119.000       0.7819
 120.000       0.6523
 121.000       0.5627
 122.000       0.5011
 123.000       0.4900
 124.000       0.4573
 125.000       0.4751
 126.000       0.4851
 127.000       0.8503
 128.000       1.8109
