# Supplementary material for: Incorporation of sensing modalities into de novo designed fluorescence-activating proteins
Source: Nat Commun. 2021 Feb 8;12:856. doi: 10.1038/s41467-020-18911-w (PMC7870846; doi:10.1038/s41467-020-18911-w)
Supplement: Supplementary file 24 — Source Data [file 41467_2020_18911_MOESM24_ESM.xlsx › raw_data_graphs/Supplementary_Figure_17/clustering_PCA/loop7_clustering+PCA.ipynb]

# %% [code]
from __future__ import print_function
import pyemma
print(pyemma.version)
import pickle
import numpy as np
%pylab inline
coor=pyemma.coordinates
import pyemma.plots as mplt
from glob import glob
import mdtraj as md
%matplotlib inline
import matplotlib.pyplot as plt

# %% [code]
import pickle

def save_object(obj, filename):
    with open(filename, 'wb') as output:
        pickle.dump(obj, output, pickle.HIGHEST_PROTOCOL) 

# %% [markdown]
## clustering with PyEMMA's regular space clustering

# %% [markdown]
First, clustering based on backbone 

# %% [markdown]
Getting backbone of only loop 7

# %% [code]
designs = open('/gpfs/amarolab/epecoradebarros/Baker_project/298K_biggerBox/Caopt/design_list_Caopt.txt', 'r')

for line in designs:
    name = line.partition("\n")[0]
    print(name)
    
    ## Load trajectory
    topfile = '/gpfs/amarolab/epecoradebarros/Baker_project/298K_biggerBox/Caopt/' + str(name) + '/' + str(name) +'.prmtop'
    traj_list = glob('/gpfs/amarolab/epecoradebarros/Baker_project/298K_biggerBox/Caopt/'+ str(name) + '/' + str(name) +'_500ns_298K_bb_protein+water_wrapped+aligned_to_refDesign.r0*.nc')
    traj_list.sort()# Creating a list with all trajectory files in ascending order
    
    feat = coor.featurizer(topfile)
    indices = feat.select('resid 101 to 118 and backbone') ## get indices of backbone atoms

    # Getting coordinates (coordinates are saved in x y z format)
    feat.add_selection(indices)
    inp = coor.source(traj_list, feat)
    c = inp.get_output()
    
    save_object(c, '/scratch/epecoradebarros/Baker_project/Caopt/Analysis/clustering/regSpace/' + str(name) + '_loop7_backbone_coordinates_combinedRuns.dat')   ##

# %% [markdown]
Same for reference Xtal structure

# %% [code]
ref = '/scratch/epecoradebarros/Baker_project/Caopt/Analysis/clustering/regSpace/Caopt_Xtal_holo.pdb' 
    
ref_traj = md.load(ref)
        
loop7 = ref_traj.atom_slice(atom_indices=ref_traj.topology.select('resid 101 to 118 and backbone'))

c = numpy.concatenate(loop7.xyz[0], axis=0) ## putting in the same style as pyemma's output

save_object(c, '/scratch/epecoradebarros/Baker_project/Caopt/Analysis/clustering/regSpace/Xtal_loop7_backbone_coordinates.dat')   ##


# %% [markdown]
Clustering:

# %% [code]
 ## Load distance file for apo
d_apo = pickle.load(open('/scratch/epecoradebarros/Baker_project/Caopt/Analysis/clustering/kmeans/Xtal_apo_loop7_backbone_coordinates_combinedRuns.dat', 'rb'))

d_apo_extract = []

for run in d_apo:
    d_apo_extract.append(run[1000:5000])

## Load distance file for Ca_bound
d_ca = pickle.load(open('/scratch/epecoradebarros/Baker_project/Caopt/Analysis/clustering/kmeans/Xtal_Ca_bound_loop7_backbone_coordinates_combinedRuns.dat', 'rb'))

d_ca_extract = []

for run in d_ca:
    d_ca_extract.append(run[1000:5000])

## Load distance file for ligand_bound
d_lig = pickle.load(open('/scratch/epecoradebarros/Baker_project/Caopt/Analysis/clustering/kmeans/Xtal_ligand_bound_loop7_backbone_coordinates_combinedRuns.dat', 'rb'))

d_lig_extract = []

for run in d_lig:
    d_lig_extract.append(run[1000:5000])

## Load distance file for holo
d_holo = pickle.load(open('/scratch/epecoradebarros/Baker_project/Caopt/Analysis/clustering/kmeans/Xtal_holo_loop7_backbone_coordinates_combinedRuns.dat', 'rb'))

d_holo_extract = []

for run in d_holo:
    d_holo_extract.append(run[1000:5000])

new_d = d_apo + d_ca + d_lig + d_holo


## -- Getting extract of simulations
simulation_extract_d = []

for run in new_d:
    simulation_extract_d.append(run[1000:5000])

# %% [code]
# Define cluster centers on joint trajectories

cl = coor.cluster_kmeans(data = simulation_extract_d, stride=1, metric = 'minRMSD', k = 25, max_iter=200)

# %% [code]
## Load distance file for ref
d_ref = pickle.load(open('/scratch/epecoradebarros/Baker_project/Caopt/Analysis/clustering/kmeans/Xtal_loop7_backbone_coordinates.dat', 'rb'))

cluster_ref = cl.assign(numpy.vstack((d_ref,d_ref)))

# %% [markdown]
Assign frames to clusters. Trajectories are in the order apo, Ca, ligand and holo

# %% [code]
dtrajs = cl.dtrajs

# %% [code]
dtrajs

# %% [markdown]
Plot free energy landscape in terms of PCA:

# %% [code]
import sklearn
import sklearn.decomposition

#PCA on concatenated data
pcal = sklearn.decomposition.PCA(n_components = 2)
reduced_cartesian = pcal.fit_transform( numpy.concatenate(simulation_extract_d))

print('Explained Variance Ratio for n_components = 2')
print(pcal.explained_variance_ratio_)

# %% [markdown]
FEL of all runs combined:

# %% [code]
import pyemma.plots as pp

fig = plt.figure()
axes=plt.gca()

axes.set_facecolor('lightgray')

pp.plot_free_energy(reduced_cartesian[:, 0], reduced_cartesian[:, 1], nbins=50)
plt.xlabel('Principal component 1')
plt.ylabel('Principal component 2')
#plt.xticks(size=15)
#plt.yticks(size=15)

axes.set_xlim(-4, 7)
axes.set_ylim(-4, 4.3)

#fig.savefig('/scratch/epecoradebarros/Baker_project/Caopt/Analysis/PCA/combined_systems_PCA_FEL.pdf')

# %% [markdown]
PCA of the Xtal conformation:

# %% [code]
d_ref = pickle.load(open('/scratch/epecoradebarros/Baker_project/Caopt/Analysis/clustering/kmeans/Xtal_loop7_backbone_coordinates.dat', 'rb'))

reduced_cartesian_ref = pcal.transform(numpy.vstack((d_ref,d_ref)))

# %% [code]
reduced_cartesian_ref[0]

# %% [markdown]
Plot PCA transformed cluster centers in the combined FEL:

# %% [code]
reduced_cartesian_clusters = pcal.transform(cl.clustercenters)

# %% [code]
## 25 clusters

pp.plot_free_energy(reduced_cartesian[:, 0], reduced_cartesian[:, 1], nbins=50)
cc_x = reduced_cartesian_clusters[:,0]
cc_y = reduced_cartesian_clusters[:,1]
plot(cc_x,cc_y, linewidth=0, marker='o', markersize=7, color='black')

## Xtal cluster
ref_x = reduced_cartesian_clusters[12,0]
ref_y = reduced_cartesian_clusters[12,1]
plot(ref_x,ref_y, linewidth=0, marker='o', markersize=7, color='red')

# %% [code]
## 25 clusters - Identifying each cluster

pp.plot_free_energy(reduced_cartesian[:, 0], reduced_cartesian[:, 1], nbins=50)
for cluster in range(len(reduced_cartesian_clusters)):
    cc_x = reduced_cartesian_clusters[cluster,0]
    cc_y = reduced_cartesian_clusters[cluster,1]
    plot(cc_x,cc_y, linewidth=0, marker='o', markersize=7, label = cluster, markeredgecolor = 'black')
    
    matplotlib.pyplot.annotate(str(cluster), (cc_x,cc_y), fontsize=12)

axes=plt.gca()
axes.legend(loc='upper center', bbox_to_anchor=(0.5, -0.05), fontsize=12)


# %% [markdown]
Extracting frames from each cluster:

# %% [code]
## 25 clusters, APO

import mdtraj
import mdtraj as md

outdir = '/scratch/epecoradebarros/Baker_project/Caopt/Analysis/clustering/kmeans/25clusters_400ns/'

name = 'Xtal_apo'
topfile = '/gpfs/amarolab/epecoradebarros/Baker_project/298K_biggerBox/Caopt/' + str(name) + '/' + str(name) +'.prmtop'
traj_list = glob('/gpfs/amarolab/epecoradebarros/Baker_project/298K_biggerBox/Caopt/'+ str(name) + '/' + str(name) +'_500ns_298K_bb_protein+water_wrapped+aligned_to_refDesign.r0*.nc')
    

for k in range(len(cl.clustercenters)):
    ID = k
    print('cluster ' + str(ID))

    clu = [[] for i in range(len(traj_list))]    # Initialize EMPTY list of lists
    for i in range(len(dtrajs[0:3])):   ## ONLY FOR APO
        for j in range(len(dtrajs[i])):
            if dtrajs[i][j] == ID: # change here clID
                clu[i].append(j)

    for i in range(len(clu)):        # get population of the cluster in each trajectory
        print(len(clu[i]))

    non_empty = 0                   # check how many, out of the 12 trajs, contain the considered cluster
    for i in range(len(clu)):
        if clu[i]:
            non_empty += 1

    print("Total number of trajs to be processed:", str(non_empty))
    print(" ")
    for i in range(len(clu)):
        if clu[i]: # empty is false. Thus here, if true (= not empty) proceed:
            t = mdtraj.load(traj_list[i], top=topfile)
            t_chunk = t[1000:5000]
            t_chunk.slice(key=clu[i]).save_dcd(filename=outdir+ str(name)+'_cluster' +str(ID) + '_r0' +str(i+1) + '.dcd') # change here clID
#           print("processed traj ID", str(i+1), "out of", str(non_empty), "total trajs to process")

# %% [code]
t[1000:5000]

# %% [code]
## 25 clusters, Calcium bound

import mdtraj
import mdtraj as md

name = 'Xtal_Ca_bound'
topfile = '/gpfs/amarolab/epecoradebarros/Baker_project/298K_biggerBox/Caopt/' + str(name) + '/' + str(name) +'.prmtop'
traj_list = glob('/gpfs/amarolab/epecoradebarros/Baker_project/298K_biggerBox/Caopt/'+ str(name) + '/' + str(name) +'_500ns_298K_bb_protein+water_wrapped+aligned_to_refDesign.r0*.nc')
    
outdir = '/scratch/epecoradebarros/Baker_project/Caopt/Analysis/clustering/kmeans/25clusters_400ns/' +str(name) +'/'

ca_dtrajs = dtrajs[3:6]  ## ONLY FOR CA BOUND
    
for k in range(len(cl.clustercenters)):
    ID = k
    print('cluster ' + str(ID))

    clu = [[] for i in range(len(traj_list))]    # Initialize EMPTY list of lists
    for i in range(len(ca_dtrajs)):  
        for j in range(len(ca_dtrajs[i])):
            if ca_dtrajs[i][j] == ID: # change here clID
                clu[i].append(j)

    for i in range(len(clu)):        # get population of the cluster in each trajectory
        print(len(clu[i]))

    non_empty = 0                   # check how many, out of the 12 trajs, contain the considered cluster
    for i in range(len(clu)):
        if clu[i]:
            non_empty += 1

    print("Total number of trajs to be processed:", str(non_empty))
    print(" ")
    for i in range(len(clu)):
        if clu[i]: # empty is false. Thus here, if true (= not empty) proceed:
            t = mdtraj.load(traj_list[i], top=topfile)
            t_chunk = t[1000:5000]
            t_chunk.slice(key=clu[i]).save_dcd(filename=outdir+ str(name)+'_cluster' +str(ID) + '_r0' +str(i+1) + '.dcd') # change here clID
#           print("processed traj ID", str(i+1), "out of", str(non_empty), "total trajs to process")

# %% [code]
## 25 clusters, ligand bound

import mdtraj
import mdtraj as md

name = 'Xtal_ligand_bound'
topfile = '/gpfs/amarolab/epecoradebarros/Baker_project/298K_biggerBox/Caopt/' + str(name) + '/' + str(name) +'.prmtop'
traj_list = glob('/gpfs/amarolab/epecoradebarros/Baker_project/298K_biggerBox/Caopt/'+ str(name) + '/' + str(name) +'_500ns_298K_bb_protein+water_wrapped+aligned_to_refDesign.r0*.nc')
    
outdir = '/scratch/epecoradebarros/Baker_project/Caopt/Analysis/clustering/kmeans/25clusters_400ns/' +str(name) +'/'

lig_dtrajs = dtrajs[6:9]  ## ONLY FOR CA BOUND
    
for k in range(len(cl.clustercenters)):
    ID = k
    print('cluster ' + str(ID))

    clu = [[] for i in range(len(traj_list))]    # Initialize EMPTY list of lists
    for i in range(len(lig_dtrajs)):  
        for j in range(len(lig_dtrajs[i])):
            if lig_dtrajs[i][j] == ID: # change here clID
                clu[i].append(j)

    for i in range(len(clu)):        # get population of the cluster in each trajectory
        print(len(clu[i]))

    non_empty = 0                   # check how many, out of the 12 trajs, contain the considered cluster
    for i in range(len(clu)):
        if clu[i]:
            non_empty += 1

    print("Total number of trajs to be processed:", str(non_empty))
    print(" ")
    for i in range(len(clu)):
        if clu[i]: # empty is false. Thus here, if true (= not empty) proceed:
            t = mdtraj.load(traj_list[i], top=topfile)
            t_chunk = t[1000:5000]
            t_chunk.slice(key=clu[i]).save_dcd(filename=outdir+ str(name)+'_cluster' +str(ID) + '_r0' +str(i+1) + '.dcd') # change here clID
#           print("processed traj ID", str(i+1), "out of", str(non_empty), "total trajs to process")

# %% [code]
## 25 clusters, HOLO

import mdtraj
import mdtraj as md

name = 'Xtal_holo'
topfile = '/gpfs/amarolab/epecoradebarros/Baker_project/298K_biggerBox/Caopt/' + str(name) + '/' + str(name) +'.prmtop'
traj_list = glob('/gpfs/amarolab/epecoradebarros/Baker_project/298K_biggerBox/Caopt/'+ str(name) + '/' + str(name) +'_500ns_298K_bb_protein+water_wrapped+aligned_to_refDesign.r0*.nc')
    
outdir = '/scratch/epecoradebarros/Baker_project/Caopt/Analysis/clustering/kmeans/25clusters_400ns/' +str(name) +'/'

holo_dtrajs = dtrajs[9:12]  ## ONLY FOR HOLO
    
for k in range(len(cl.clustercenters)):
    ID = k
    print('cluster ' + str(ID))

    clu = [[] for i in range(len(traj_list))]    # Initialize EMPTY list of lists
    for i in range(len(holo_dtrajs)):  
        for j in range(len(holo_dtrajs[i])):
            if holo_dtrajs[i][j] == ID: # change here clID
                clu[i].append(j)

    for i in range(len(clu)):        # get population of the cluster in each trajectory
        print(len(clu[i]))

    non_empty = 0                   # check how many, out of the 12 trajs, contain the considered cluster
    for i in range(len(clu)):
        if clu[i]:
            non_empty += 1

    print("Total number of trajs to be processed:", str(non_empty))
    print(" ")
    for i in range(len(clu)):
        if clu[i]: # empty is false. Thus here, if true (= not empty) proceed:
            t = mdtraj.load(traj_list[i], top=topfile)
            t_chunk = t[1000:5000]
            t_chunk.slice(key=clu[i]).save_dcd(filename=outdir+ str(name)+'_cluster' +str(ID) + '_r0' +str(i+1) + '.dcd') # change here clID
#           print("processed traj ID", str(i+1), "out of", str(non_empty), "total trajs to process")

# %% [markdown]
Transform the above saved dcd files into pdb using VMD

# %% [code]
# Select centroid for each cluster

z = 10

selected_clustercenters = [0,1,2,3,4,5,6,7,8,9,10,11,12,13,14,15,16,17,18,19,20,21,22,23,24]

for k in selected_clustercenters:
    ID = k
    
    indir = '/scratch/epecoradebarros/Baker_project/Caopt/Analysis/clustering/kmeans/25clusters_400ns/'   ## directory with input coordinates
#    topfile = 'April12-fewL1-S78-protein_d/p53-WT.prmtop' ## topology file
    traj_list = glob(indir + '*_cl' + str(ID) + '.pdb')
    traj_list.sort()# Creating a list with all trajectory files in ascending order
    traj_list

    traj_cl = mdtraj.load(traj_list)

#-------#
#atom_indices = [a.index for a in traj_hmm1_cl80.topology.atoms if a.element.symbol != 'H']
    distances = np.empty((traj_cl.n_frames, traj_cl.n_frames))
    for i in range(traj_cl.n_frames):
        #distances[i] = md.rmsd(traj_cl117, traj_cl117, i, atom_indices=atom_indices)
        distances[i] = md.rmsd(traj_cl, traj_cl, i)
    print('Max pairwise rmsd: %f nm' % np.max(distances))

#-------#
    beta = 1
    index = np.exp(-beta*distances / distances.std()).sum(axis=1).argmax()
    print('Index of cl:', index)

#-------#
    centroid = traj_cl[index]
    print('Centroid of cl =', centroid)

# select frames and save as pdb
    traj_cl.slice(key=index).save_pdb(filename=indir+'cl'+str(ID) + '_centroid.pdb')
#    traj_cl.slice(key=index).save_amberrst7(filename='../../AS11_restartingStructures/p53-WT-AS11-S%03i.rst11' % (z+1) ) 
    z += 1 
    

# %% [markdown]
## FEL of PCA

# %% [markdown]
Apo:

# %% [code]
reduced_cartesian_apo = pcal.transform(numpy.concatenate(d_apo_extract))
reduced_cartesian_holo = pcal.transform(numpy.concatenate(d_holo_extract))
reduced_cartesian_ca = pcal.transform(numpy.concatenate(d_ca_extract))
reduced_cartesian_lig = pcal.transform(numpy.concatenate(d_lig_extract))

# %% [code]
### APO

phi = reduced_cartesian_apo[:,0]   #PC1
theta = reduced_cartesian_apo[:,1]  #PC2


x = 0
phi_max = -4.5
theta_max = -4.5
count = 0
#total = 0
result = []


while theta_max <= 4.5:  #first time creating the matrix
    while x < len(phi):
        if (phi_max-0.2) <= float(phi[x]) < phi_max and (theta_max-0.15) <= float(theta[x]) < theta_max:
            count = count + 1
        x = x + 1
    result.append(count)
    count = 0
    x = 0
    theta_max = theta_max + 0.15
        
Z=numpy.matrix(result)
        

result = []

theta_max = -4.5
phi_max = phi_max + 0.2


while phi_max <= 8:
    while theta_max <= 4.5:
        while x < len(phi): 
            if (phi_max-0.2) <= float(phi[x]) < phi_max and (theta_max-0.15) <= float(theta[x]) < theta_max:
                count = count + 1
            x = x + 1
        result.append(count)
        count = 0
        x = 0
        theta_max = theta_max + 0.15
        
    Z = numpy.vstack([Z, result])
    theta_max = -4.5
    phi_max = phi_max + 0.2
    result = []
           

print('end')

energy = []

maximum = Z.max()

x = 0

for y in range (0, Z.shape[1]):
    A = (float(Z[x,y])/float(maximum))
    if A != 0:
        e = -0.0012*298*math.log(A)       #Units kcal/mol
    else:
        e = 2.3
    energy.append(e)
    
    
E = numpy.matrix(energy)

energy = []

for x in range (1, len(Z[:,0])): 
    for y in range (0, Z.shape[1]):
        A = (float(Z[x,y])/float(maximum))
        if A != 0:
            e = -0.0012*298*math.log(A)
        else:
            e = 2.3
        energy.append(e)
    E = numpy.vstack([E, energy])
    energy = []


new_E = E.transpose()

E_array_apo = np.array(new_E)

# %% [code]
### CA

phi = reduced_cartesian_ca[:,0]   #PC1
theta = reduced_cartesian_ca[:,1]  #PC2


x = 0
phi_max = -4.5
theta_max = -4.5
count = 0
#total = 0
result = []


while theta_max <= 4.5:  #first time creating the matrix
    while x < len(phi):
        if (phi_max-0.2) <= float(phi[x]) < phi_max and (theta_max-0.15) <= float(theta[x]) < theta_max:
            count = count + 1
        x = x + 1
    result.append(count)
    count = 0
    x = 0
    theta_max = theta_max + 0.15
        
Z=numpy.matrix(result)
        

result = []

theta_max = -4.5
phi_max = phi_max + 0.2


while phi_max <= 8:
    while theta_max <= 4.5:
        while x < len(phi): 
            if (phi_max-0.2) <= float(phi[x]) < phi_max and (theta_max-0.15) <= float(theta[x]) < theta_max:
                count = count + 1
            x = x + 1
        result.append(count)
        count = 0
        x = 0
        theta_max = theta_max + 0.15
        
    Z = numpy.vstack([Z, result])
    theta_max = -4.5
    phi_max = phi_max + 0.2
    result = []
           

print('end')

energy = []

maximum = Z.max()

x = 0

for y in range (0, Z.shape[1]):
    A = (float(Z[x,y])/float(maximum))
    if A != 0:
        e = -0.0012*298*math.log(A)       #Units kcal/mol
    else:
        e = 2.3
    energy.append(e)
    
    
E = numpy.matrix(energy)

energy = []

for x in range (1, len(Z[:,0])): 
    for y in range (0, Z.shape[1]):
        A = (float(Z[x,y])/float(maximum))
        if A != 0:
            e = -0.0012*298*math.log(A)
        else:
            e = 2.3
        energy.append(e)
    E = numpy.vstack([E, energy])
    energy = []


new_E = E.transpose()

E_array_ca = np.array(new_E)

# %% [code]
### LIGAND

phi = reduced_cartesian_lig[:,0]   #PC1
theta = reduced_cartesian_lig[:,1]  #PC2


x = 0
phi_max = -4.5
theta_max = -4.5
count = 0
#total = 0
result = []


while theta_max <= 4.5:  #first time creating the matrix
    while x < len(phi):
        if (phi_max-0.2) <= float(phi[x]) < phi_max and (theta_max-0.15) <= float(theta[x]) < theta_max:
            count = count + 1
        x = x + 1
    result.append(count)
    count = 0
    x = 0
    theta_max = theta_max + 0.15
        
Z=numpy.matrix(result)
        

result = []

theta_max = -4.5
phi_max = phi_max + 0.2


while phi_max <= 8:
    while theta_max <= 4.5:
        while x < len(phi): 
            if (phi_max-0.2) <= float(phi[x]) < phi_max and (theta_max-0.15) <= float(theta[x]) < theta_max:
                count = count + 1
            x = x + 1
        result.append(count)
        count = 0
        x = 0
        theta_max = theta_max + 0.15
        
    Z = numpy.vstack([Z, result])
    theta_max = -4.5
    phi_max = phi_max + 0.2
    result = []
           

print('end')

energy = []

maximum = Z.max()

x = 0

for y in range (0, Z.shape[1]):
    A = (float(Z[x,y])/float(maximum))
    if A != 0:
        e = -0.0012*298*math.log(A)       #Units kcal/mol
    else:
        e = 2.3
    energy.append(e)
    
    
E = numpy.matrix(energy)

energy = []

for x in range (1, len(Z[:,0])): 
    for y in range (0, Z.shape[1]):
        A = (float(Z[x,y])/float(maximum))
        if A != 0:
            e = -0.0012*298*math.log(A)
        else:
            e = 2.3
        energy.append(e)
    E = numpy.vstack([E, energy])
    energy = []


new_E = E.transpose()

E_array_lig = np.array(new_E)

# %% [code]
### HOLO

phi = reduced_cartesian_holo[:,0]   #PC1
theta = reduced_cartesian_holo[:,1]  #PC2


x = 0
phi_max = -4.5
theta_max = -4.5
count = 0
#total = 0
result = []


while theta_max <= 4.5:  #first time creating the matrix
    while x < len(phi):
        if (phi_max-0.2) <= float(phi[x]) < phi_max and (theta_max-0.15) <= float(theta[x]) < theta_max:
            count = count + 1
        x = x + 1
    result.append(count)
    count = 0
    x = 0
    theta_max = theta_max + 0.15
        
Z=numpy.matrix(result)
        

result = []

theta_max = -4.5
phi_max = phi_max + 0.2


while phi_max <= 8:
    while theta_max <= 4.5:
        while x < len(phi): 
            if (phi_max-0.2) <= float(phi[x]) < phi_max and (theta_max-0.15) <= float(theta[x]) < theta_max:
                count = count + 1
            x = x + 1
        result.append(count)
        count = 0
        x = 0
        theta_max = theta_max + 0.15
        
    Z = numpy.vstack([Z, result])
    theta_max = -4.5
    phi_max = phi_max + 0.2
    result = []
           

print('end')

energy = []

maximum = Z.max()

x = 0

for y in range (0, Z.shape[1]):
    A = (float(Z[x,y])/float(maximum))
    if A != 0:
        e = -0.0012*298*math.log(A)       #Units kcal/mol
    else:
        e = 2.3
    energy.append(e)
    
    
E = numpy.matrix(energy)

energy = []

for x in range (1, len(Z[:,0])): 
    for y in range (0, Z.shape[1]):
        A = (float(Z[x,y])/float(maximum))
        if A != 0:
            e = -0.0012*298*math.log(A)
        else:
            e = 2.3
        energy.append(e)
    E = numpy.vstack([E, energy])
    energy = []


new_E = E.transpose()

E_array_holo = np.array(new_E)

# %% [code]
phi = np.arange(-4.3, 8.2, 0.2)
theta = np.arange(-4.35, 4.75, 0.15)

# %% [code]
#reduced size

%matplotlib inline
import matplotlib.pyplot as plt
from matplotlib import colors, ticker, cm
import string

#fig, axs = plt.subplots(2,2,figsize=(8,8))
#axs = axs.flat

fig = plt.gcf()
ax = fig.add_subplot(111)
#fig.set_size_inches(3.1, 1.8)


plt.xlabel('Principal Component 1', size=15)
plt.ylabel('Principal Component 2',size=15)
plt.title('Apo', size=15)
axes=plt.gca()
axes.set_xlim(-4, 8)
axes.set_ylim(-4.3, 4.5)

palette = cm.nipy_spectral
palette.set_over('w', 1)

#plt.colorbar(im, cax=cax)
#plt.xticks(size=23)
#plt.yticks(size=23)

plt.contourf(phi, theta, E_array_apo,100, cmap=palette,vmin=0, vmax= 2.3 )
cbar = plt.colorbar()

plot(reduced_cartesian_ref[0][0], reduced_cartesian_ref[0][1], marker='D', markersize=7, color='white', markeredgecolor = 'black')

cbar.set_label('Energy (kcal/mol)', size=15)
cbar.set_ticks([0, 1, 2, 3])
#plt.scatter(H_phi, H_theta, marker='o', s = 10, c = 'black')
#ax = fig.add_subplot(111)
#ax.annotate('H', xy=(H_phi, H_theta), xytext =((H_phi)-10, H_theta-3), family = 'arial', size = 10  )
#plt.scatter(B_phi, B_theta, marker='o', s = 10, c = 'silver' )

#ax.annotate('B', xy=(B_phi, B_theta), xytext =((B_phi)-10, B_theta-3), family = 'arial' , size = 10)
#ax.annotate('wildtype', xy=(145, 60), xytext =(145, 60), size = 20, family = 'serif')
#ax.annotate('Wildtype', xy=(145, 70), xytext =(145, 70), size = 25, family = 'arial')

fig.savefig('/scratch/epecoradebarros/Baker_project/Caopt/Analysis/PCA/apo_PCA_FEL_sameAxis.pdf', bbox_inches='tight')

# %% [code]
#reduced size

%matplotlib inline
import matplotlib.pyplot as plt
from matplotlib import colors, ticker, cm
import string

#fig, axs = plt.subplots(2,2,figsize=(8,8))
#axs = axs.flat

fig = plt.gcf()
ax = fig.add_subplot(111)
#fig.set_size_inches(3.1, 1.8)


plt.xlabel('Principal Component 1', size=15)
plt.ylabel('Principal Component 2',size=15)
plt.title(r'Ca$^{2+}$ bound', size=15)
axes=plt.gca()
axes.set_xlim(-4, 8)
axes.set_ylim(-4.3, 4.5)

palette = cm.nipy_spectral
palette.set_over('w', 1)

#plt.colorbar(im, cax=cax)
#plt.xticks(size=23)
#plt.yticks(size=23)

plt.contourf(phi, theta, E_array_ca,100, cmap=palette,vmin=0, vmax= 2.3 )
cbar = plt.colorbar()

plot(reduced_cartesian_ref[0][0], reduced_cartesian_ref[0][1], marker='D', markersize=7, color='white', markeredgecolor = 'black')

cbar.set_label('Energy (kcal/mol)', size=15)
cbar.set_ticks([0, 1, 2, 3])
#plt.scatter(H_phi, H_theta, marker='o', s = 10, c = 'black')
#ax = fig.add_subplot(111)
#ax.annotate('H', xy=(H_phi, H_theta), xytext =((H_phi)-10, H_theta-3), family = 'arial', size = 10  )
#plt.scatter(B_phi, B_theta, marker='o', s = 10, c = 'silver' )

#ax.annotate('B', xy=(B_phi, B_theta), xytext =((B_phi)-10, B_theta-3), family = 'arial' , size = 10)
#ax.annotate('wildtype', xy=(145, 60), xytext =(145, 60), size = 20, family = 'serif')
#ax.annotate('Wildtype', xy=(145, 70), xytext =(145, 70), size = 25, family = 'arial')

fig.savefig('/scratch/epecoradebarros/Baker_project/Caopt/Analysis/PCA/Ca_PCA_FEL_sameAxis.pdf', bbox_inches='tight')

# %% [code]
#reduced size

%matplotlib inline
import matplotlib.pyplot as plt
from matplotlib import colors, ticker, cm
import string

#fig, axs = plt.subplots(2,2,figsize=(8,8))
#axs = axs.flat

fig = plt.gcf()
ax = fig.add_subplot(111)
#fig.set_size_inches(3.1, 1.8)


plt.xlabel('Principal Component 1', size=15)
plt.ylabel('Principal Component 2',size=15)
plt.title('DFHBI bound', size=15)
axes=plt.gca()
axes.set_xlim(-4, 8)
axes.set_ylim(-4.3, 4.5)

palette = cm.nipy_spectral
palette.set_over('w', 1)

#plt.colorbar(im, cax=cax)
#plt.xticks(size=23)
#plt.yticks(size=23)

plt.contourf(phi, theta, E_array_lig,100, cmap=palette,vmin=0, vmax= 2.3 )
cbar = plt.colorbar()

plot(reduced_cartesian_ref[0][0], reduced_cartesian_ref[0][1], marker='D', markersize=7, color='white', markeredgecolor = 'black')

cbar.set_label('Energy (kcal/mol)', size=15)
cbar.set_ticks([0, 1, 2, 3])
#plt.scatter(H_phi, H_theta, marker='o', s = 10, c = 'black')
#ax = fig.add_subplot(111)
#ax.annotate('H', xy=(H_phi, H_theta), xytext =((H_phi)-10, H_theta-3), family = 'arial', size = 10  )
#plt.scatter(B_phi, B_theta, marker='o', s = 10, c = 'silver' )

#ax.annotate('B', xy=(B_phi, B_theta), xytext =((B_phi)-10, B_theta-3), family = 'arial' , size = 10)
#ax.annotate('wildtype', xy=(145, 60), xytext =(145, 60), size = 20, family = 'serif')
#ax.annotate('Wildtype', xy=(145, 70), xytext =(145, 70), size = 25, family = 'arial')

fig.savefig('/scratch/epecoradebarros/Baker_project/Caopt/Analysis/PCA/lig_PCA_FEL_sameAxis.pdf', bbox_inches='tight')

# %% [code]
#reduced size

%matplotlib inline
import matplotlib.pyplot as plt
from matplotlib import colors, ticker, cm
import string

#fig, axs = plt.subplots(2,2,figsize=(8,8))
#axs = axs.flat

fig = plt.gcf()
ax = fig.add_subplot(111)
#fig.set_size_inches(3.1, 1.8)


plt.xlabel('Principal Component 1', size=15)
plt.ylabel('Principal Component 2',size=15)
plt.title('Holo', size=15)
axes=plt.gca()
axes.set_xlim(-4, 8)
axes.set_ylim(-4.3, 4.5)

palette = cm.nipy_spectral
palette.set_over('w', 1)

#plt.colorbar(im, cax=cax)
#plt.xticks(size=23)
#plt.yticks(size=23)

plt.contourf(phi, theta, E_array_holo,100, cmap=palette,vmin=0, vmax= 2.3 )
cbar = plt.colorbar()

plot(reduced_cartesian_ref[0][0], reduced_cartesian_ref[0][1], marker='D', markersize=7, color='white', markeredgecolor = 'black')

cbar.set_label(r'$\Delta$G (kcal/mol)', size=15)
cbar.set_ticks([0, 1, 2, 3])
#plt.scatter(H_phi, H_theta, marker='o', s = 10, c = 'black')
#ax = fig.add_subplot(111)
#ax.annotate('H', xy=(H_phi, H_theta), xytext =((H_phi)-10, H_theta-3), family = 'arial', size = 10  )
#plt.scatter(B_phi, B_theta, marker='o', s = 10, c = 'silver' )

#ax.annotate('B', xy=(B_phi, B_theta), xytext =((B_phi)-10, B_theta-3), family = 'arial' , size = 10)
#ax.annotate('wildtype', xy=(145, 60), xytext =(145, 60), size = 20, family = 'serif')
#ax.annotate('Wildtype', xy=(145, 70), xytext =(145, 70), size = 25, family = 'arial')

fig.savefig('/scratch/epecoradebarros/Baker_project/Caopt/Analysis/PCA/holo_PCA_FEL_sameAxis.pdf', bbox_inches='tight')

# %% [code]
