# Supplementary material for: Incorporation of sensing modalities into de novo designed fluorescence-activating proteins
Source: Nat Commun. 2021 Feb 8;12:856. doi: 10.1038/s41467-020-18911-w (PMC7870846; doi:10.1038/s41467-020-18911-w)
Supplement: Supplementary file 24 — Source Data [file 41467_2020_18911_MOESM24_ESM.xlsx › raw_data_graphs/Supplementary_Figure_17/RMSD/Caopt_RMSD.ipynb]

# %% [code]
import re
from matplotlib.pylab import *
%matplotlib inline
import matplotlib.pyplot as plt
from matplotlib import colors, ticker, cm
import string

# %% [code]
from scipy.stats import norm
import numpy as np
from glob import glob
import pickle

def save_object(obj, filename):
    with open(filename, 'wb') as output:
        pickle.dump(obj, output, pickle.HIGHEST_PROTOCOL) 

# %% [code]
import seaborn as sns

# %% [markdown]
## Loop 7 RMSD

# %% [code]
not_float = re.compile(r'#Frame')

designs = open('/gpfs/amarolab/epecoradebarros/Baker_project/298K_biggerBox/Caopt/design_list_Caopt.txt', 'r')   

d = 0

color = ['black', 'crimson', 'darkorange', 'green']
label = ['Apo', r'Ca$^{2+}$ bound', 'DFHBI bound', 'Holo']

for line in designs:
    name = line.partition("\n")[0]
    
    system_rmsd = []

    for i in range(1,4):
        rmsd = []
        rmsd_file = open('/scratch/epecoradebarros/Baker_project/Caopt/Analysis/loop7_RMSD/'+str(name)+'_500ns_loop7RMSD_backbone.r0'+str(i)+ '.dat', 'r')
        count = 0
        
        for line in rmsd_file:
            if not_float.search(line):
                continue
            else:
                columns = line.split()
                r = columns[1]
                rmsd.append(float(r))    
              
        system_rmsd.append(rmsd[1000:5000]) 
        
    sns.kdeplot(np.concatenate(system_rmsd), label = label[d], color = color[d], shade = True)
    
    d = d + 1


xlabel('Loop 7 RMSD ($\AA$)', size=15)
ylabel('Frame density', size=15)

legend(loc=1, fontsize=15)
    
indir = '/scratch/epecoradebarros/Baker_project/Caopt/Analysis/loop7_RMSD/'
savefig(indir+ 'all_loop7RMSD_smoothed_hit_last400ns_color2.pdf', bbox_inches='tight')


# %% [code]
