# Supplementary material for: Incorporation of sensing modalities into de novo designed fluorescence-activating proteins
Source: Nat Commun. 2021 Feb 8;12:856. doi: 10.1038/s41467-020-18911-w (PMC7870846; doi:10.1038/s41467-020-18911-w)
Supplement: Supplementary file 24 — Source Data [file 41467_2020_18911_MOESM24_ESM.xlsx › raw_data_graphs/Supplementary_Figure_17/RMSD/Xtal_Ca_bound_500ns_loop7RMSD_backbone.r01.dat]

#Frame     RMSD_00002
       1       2.8438
       2       3.1659
       3       3.3913
       4       2.9285
       5       3.4350
       6       2.3987
       7       2.6699
       8       3.1666
       9       3.6534
      10       2.6057
      11       3.0071
      12       2.7746
      13       2.5492
      14       2.5118
      15       2.3661
      16       2.4409
      17       2.3807
      18       2.6994
      19       2.7669
      20       2.9270
      21       4.7631
      22       4.8059
      23       4.7860
      24       4.2625
      25       3.1292
      26       3.3281
      27       2.0119
      28       2.6780
      29       2.3095
      30       1.8351
      31       2.3692
      32       2.3292
      33       2.8771
      34       2.1482
      35       2.2489
      36       2.8244
      37       2.7025
      38       2.5970
      39       2.8570
      40       1.8864
      41       2.7272
      42       2.1883
      43       1.9658
      44       2.2132
      45       2.5183
      46       2.4916
      47       3.2226
      48       2.3789
      49       3.0981
      50       2.3526
      51       2.6801
      52       3.2243
      53       4.4321
      54       5.3871
      55       5.6184
      56       5.6650
      57       4.5665
      58       4.8254
      59       6.3075
      60       5.8091
      61       5.3982
      62       5.5311
      63       4.6582
      64       3.7082
      65       3.2504
      66       3.4841
      67       2.9422
      68       2.4180
      69       2.4341
      70       2.5023
      71       2.2544
      72       2.1727
      73       1.6911
      74       2.2130
      75       2.3241
      76       2.6559
      77       2.0759
      78       2.2983
      79       2.2046
      80       1.9124
      81       2.1956
      82       2.1383
      83       1.9571
      84       1.9642
      85       1.9298
      86       2.3011
      87       1.8871
      88       2.0859
      89       2.2411
      90       2.2190
      91       1.9208
      92       1.8715
      93       2.5052
      94       2.2984
      95       2.4072
      96       2.3354
      97       2.7539
      98       2.3315
      99       2.3735
     100       2.7915
     101       2.6326
     102       3.1849
     103       2.3824
     104       3.1761
     105       2.7712
     106       2.9800
     107       2.3555
     108       1.7291
     109       2.2250
     110       1.9884
     111       2.0256
     112       2.1232
     113       2.1640
     114       2.3918
     115       2.3699
     116       2.5527
     117       2.6289
     118       3.6679
     119       3.5171
     120       2.8825
     121       2.6560
     122       2.5100
     123       1.9947
     124       2.3041
     125       3.4891
     126       3.5592
     127       2.5023
     128       2.9104
     129       3.1366
     130       3.1799
     131       3.6048
     132       3.2622
     133       3.5104
     134       3.1376
     135       2.9182
     136       2.8784
     137       3.2761
     138       2.8179
     139       2.7645
     140       3.9701
     141       4.4471
     142       4.2120
     143       3.9584
     144       4.6322
     145       4.4023
     146       4.4205
     147       3.8217
     148       4.2681
     149       4.3013
     150       5.1625
     151       4.6285
     152       4.5473
     153       3.8460
     154       4.4873
     155       6.2951
     156       7.2379
     157       6.0237
     158       4.5574
     159       4.7839
     160       5.2208
     161       6.4692
     162       4.9114
     163       4.6146
     164       4.3488
     165       4.1527
     166       4.4605
     167       4.2922
     168       4.9999
     169       5.0229
     170       5.1831
     171       5.3245
     172       4.9631
     173       4.9892
     174       4.7040
     175       4.8529
     176       4.3903
     177       4.7400
     178       5.2359
     179       5.9766
     180       4.5256
     181       5.2613
     182       7.0074
     183       5.9200
     184       6.3655
     185       4.2390
     186       4.4353
     187       3.8871
     188       3.9018
     189       4.3372
     190       4.0005
     191       4.5641
     192       4.6807
     193       3.3128
     194       4.5753
     195       3.6700
     196       4.8166
     197       5.1570
     198       5.6895
     199       3.9747
     200       5.0416
     201       4.0913
     202       4.0050
     203       5.2027
     204       5.5241
     205       4.1708
     206       4.8581
     207       4.4536
     208       3.1762
     209       2.8546
     210       2.1389
     211       2.3331
     212       2.1587
     213       2.6373
     214       2.9472
     215       2.2526
     216       2.7834
     217       2.9595
     218       2.7711
     219       2.3858
     220       3.2344
     221       2.8875
     222       2.6848
     223       3.2625
     224       3.2648
     225       2.4615
     226       2.6471
     227       2.2332
     228       2.4797
     229       2.9250
     230       2.6501
     231       3.4169
     232       2.7889
     233       2.8900
     234       2.9734
     235       3.0853
     236       2.0629
     237       2.9247
     238       2.3700
     239       2.0742
     240       1.9168
     241       2.1706
     242       2.4830
     243       1.9740
     244       3.4540
     245       2.8401
     246       3.1313
     247       2.2252
     248       3.4094
     249       2.6183
     250       2.2549
     251       2.1177
     252       2.1598
     253       2.4897
     254       2.4458
     255       2.9016
     256       2.8713
     257       3.6483
     258       4.7392
     259       4.8408
     260       4.9251
     261       4.5995
     262       4.7818
     263       4.0192
     264       5.1842
     265       3.8551
     266       3.7596
     267       3.4138
     268       3.8577
     269       2.9248
     270       2.8981
     271       2.3812
     272       2.9441
     273       2.3423
     274       3.0516
     275       3.1133
     276       2.5374
     277       2.6941
     278       2.9671
     279       3.3474
     280       2.7073
     281       2.5155
     282       2.4483
     283       2.4060
     284       3.2348
     285       2.9645
     286       3.8704
     287       2.8024
     288       3.6965
     289       2.8889
     290       3.3040
     291       2.8576
     292       2.8533
     293       3.2639
     294       2.5627
     295       2.9381
     296       2.5159
     297       2.0051
     298       2.5616
     299       2.4555
     300       3.0754
     301       3.3421
     302       3.6178
     303       3.0307
     304       3.5354
     305       3.4926
     306       2.5461
     307       2.9476
     308       2.6415
     309       2.6369
     310       2.4432
     311       4.1233
     312       3.2029
     313       2.2055
     314       2.2681
     315       2.6028
     316       2.4117
     317       2.2417
     318       3.4018
     319       4.0218
     320       3.9368
     321       3.1114
     322       3.1172
     323       2.2434
     324       2.8031
     325       4.0653
     326       2.7954
     327       2.5664
     328       2.1071
     329       2.3850
     330       2.4090
     331       3.0279
     332       2.7304
     333       2.2589
     334       2.4479
     335       3.7751
     336       3.6348
     337       3.2454
     338       3.4029
     339       2.6498
     340       2.4705
     341       3.4876
     342       2.5630
     343       3.0162
     344       2.7389
     345       2.1803
     346       2.2363
     347       2.2646
     348       2.3009
     349       2.8242
     350       2.8055
     351       2.6405
     352       2.5284
     353       2.2058
     354       2.3633
     355       3.1035
     356       2.5186
     357       2.2500
     358       2.7446
     359       2.3794
     360       2.2546
     361       2.5613
     362       2.4374
     363       2.5322
     364       2.6846
     365       2.7601
     366       2.5623
     367       2.1769
     368       2.6700
     369       2.3368
     370       3.0162
     371       2.8222
     372       2.3766
     373       2.5277
     374       1.9571
     375       2.2922
     376       3.0397
     377       2.4452
     378       2.4595
     379       2.6736
     380       2.7204
     381       2.2132
     382       2.5802
     383       2.0198
     384       2.2828
     385       2.1594
     386       1.6855
     387       1.5996
     388       1.8112
     389       2.3485
     390       2.0094
     391       2.0876
     392       2.6009
     393       2.6835
     394       2.9355
     395       2.4977
     396       2.5816
     397       2.8306
     398       2.5618
     399       2.4500
     400       2.7091
     401       2.1829
     402       2.6289
     403       2.4413
     404       2.2679
     405       2.3543
     406       2.1720
     407       2.7271
     408       2.3050
     409       2.2548
     410       2.3916
     411       2.0904
     412       1.8078
     413       1.9806
     414       1.9705
     415       2.5486
     416       2.1441
     417       1.9640
     418       2.9880
     419       1.7739
     420       2.3345
     421       3.1273
     422       3.0224
     423       2.2373
     424       2.4580
     425       2.6327
     426       1.9122
     427       2.1666
     428       2.3886
     429       1.7478
     430       1.5712
     431       2.6934
     432       2.6776
     433       2.7094
     434       2.3632
     435       2.3144
     436       3.0584
     437       2.8719
     438       3.0919
     439       3.0388
     440       2.5461
     441       3.0843
     442       2.5316
     443       3.0659
     444       2.4133
     445       2.2782
     446       2.2527
     447       1.9837
     448       2.3992
     449       2.2575
     450       2.2797
     451       2.1060
     452       2.5959
     453       2.5071
     454       2.1327
     455       2.8960
     456       2.4156
     457       2.2168
     458       2.1418
     459       2.2852
     460       2.5205
     461       2.2415
     462       1.9161
     463       2.5320
     464       2.2876
     465       2.0215
     466       2.5928
     467       2.3840
     468       2.3071
     469       2.1160
     470       2.5006
     471       2.5617
     472       2.6311
     473       2.7912
     474       3.0377
     475       2.0896
     476       1.9330
     477       2.3386
     478       2.9666
     479       2.3610
     480       3.1091
     481       3.0942
     482       2.1532
     483       2.3085
     484       2.0636
     485       2.0329
     486       2.0838
     487       2.9127
     488       2.0953
     489       2.6972
     490       2.5083
     491       2.4305
     492       1.8762
     493       2.8206
     494       3.1452
     495       2.4194
     496       2.2539
     497       2.5676
     498       2.5712
     499       2.8485
     500       2.0339
     501       2.4424
     502       2.9062
     503       2.6301
     504       2.1999
     505       2.5521
     506       2.2909
     507       2.0737
     508       2.6612
     509       2.2055
     510       1.9223
     511       2.6251
     512       2.8169
     513       2.1176
     514       3.0977
     515       2.3262
     516       2.7005
     517       2.0066
     518       2.7317
     519       2.4986
     520       2.5310
     521       2.7930
     522       2.4992
     523       3.0192
     524       3.7030
     525       2.3018
     526       2.7390
     527       2.5922
     528       2.6730
     529       3.3412
     530       2.5247
     531       2.8355
     532       2.8065
     533       2.5542
     534       2.0011
     535       1.9294
     536       2.6202
     537       2.1430
     538       2.3586
     539       2.1385
     540       2.5606
     541       2.2459
     542       1.9307
     543       1.8269
     544       2.2738
     545       2.0089
     546       1.9519
     547       1.9690
     548       1.9582
     549       4.0873
     550       2.3122
     551       2.8031
     552       2.6371
     553       3.0352
     554       2.7756
     555       3.0109
     556       2.2068
     557       3.1050
     558       2.8815
     559       2.8378
     560       2.6686
     561       2.9255
     562       3.2019
     563       2.6662
     564       2.4269
     565       2.4951
     566       2.3405
     567       2.4051
     568       2.2935
     569       2.2200
     570       2.5686
     571       2.4761
     572       2.4705
     573       2.6421
     574       2.5139
     575       3.0671
     576       2.4101
     577       2.8280
     578       2.1425
     579       2.3474
     580       2.0013
     581       3.0840
     582       3.9708
     583       3.1943
     584       3.2859
     585       2.6277
     586       3.0600
     587       3.1532
     588       3.0392
     589       2.8428
     590       2.9536
     591       2.9840
     592       2.7726
     593       2.9532
     594       2.3720
     595       2.9686
     596       1.9971
     597       2.7270
     598       3.0558
     599       2.4378
     600       2.8632
     601       2.6892
     602       2.5809
     603       4.1205
     604       4.0030
     605       3.8684
     606       5.0674
     607       6.0189
     608       6.2570
     609       6.4830
     610       7.5508
     611       7.5826
     612       6.1342
     613       7.0437
     614       4.9324
     615       5.8290
     616       4.0133
     617       4.7893
     618       3.1559
     619       3.7630
     620       3.1564
     621       3.0614
     622       4.3309
     623       4.2491
     624       6.7576
     625       5.7632
     626       6.0750
     627       6.5268
     628       5.1496
     629       4.1891
     630       4.0245
     631       4.8599
     632       4.9491
     633       4.4479
     634       4.2206
     635       4.7955
     636       4.1400
     637       4.0247
     638       4.7750
     639       6.0049
     640       4.6818
     641       4.5163
     642       5.2024
     643       3.9628
     644       3.9850
     645       4.3088
     646       3.0367
     647       4.2427
     648       4.1594
     649       3.7967
     650       4.0625
     651       4.6374
     652       4.2213
     653       5.8830
     654       5.1640
     655       5.8522
     656       5.9709
     657       4.7327
     658       3.8485
     659       3.2491
     660       3.4496
     661       3.7269
     662       4.7078
     663       4.5123
     664       5.1590
     665       4.8794
     666       5.0002
     667       5.4054
     668       5.7164
     669       5.9624
     670       6.4374
     671       7.3217
     672       7.4133
     673       6.6740
     674       6.0815
     675       6.5036
     676       7.6429
     677       5.4602
     678       4.3710
     679       2.6707
     680       2.9025
     681       3.2305
     682       3.2615
     683       2.7968
     684       2.8154
     685       2.2730
     686       2.8608
     687       2.5220
     688       2.4526
     689       2.2005
     690       3.0768
     691       2.6828
     692       2.9475
     693       2.8890
     694       3.2166
     695       3.1687
     696       2.9961
     697       3.5763
     698       2.9134
     699       2.5402
     700       2.5721
     701       3.4697
     702       3.2624
     703       2.7541
     704       2.4161
     705       2.7205
     706       2.9162
     707       3.0129
     708       3.8916
     709       3.1588
     710       3.0528
     711       2.6091
     712       2.9994
     713       2.7486
     714       2.2031
     715       2.6127
     716       2.1487
     717       2.6199
     718       3.1343
     719       2.5202
     720       2.6612
     721       2.4625
     722       2.5749
     723       2.6432
     724       2.2548
     725       2.8488
     726       2.5233
     727       2.9622
     728       3.0598
     729       3.0943
     730       2.3485
     731       2.7367
     732       2.4274
     733       2.2961
     734       2.5341
     735       2.7538
     736       2.7429
     737       2.0946
     738       2.6896
     739       2.8695
     740       3.0753
     741       2.6096
     742       2.8542
     743       2.8781
     744       2.6180
     745       2.9828
     746       2.7226
     747       3.9286
     748       3.1292
     749       2.7126
     750       2.6273
     751       2.0820
     752       2.1152
     753       2.1840
     754       2.9251
     755       2.6109
     756       2.5731
     757       2.7151
     758       2.8082
     759       2.8017
     760       2.7481
     761       3.1548
     762       2.9248
     763       3.2740
     764       2.9400
     765       2.9857
     766       3.9028
     767       4.6333
     768       4.5541
     769       3.6904
     770       2.5609
     771       2.6970
     772       2.0237
     773       2.7127
     774       2.5743
     775       2.5661
     776       2.6544
     777       2.9046
     778       2.7912
     779       2.1659
     780       2.8546
     781       2.8536
     782       2.7033
     783       2.1384
     784       2.8721
     785       2.7076
     786       2.2369
     787       2.6731
     788       2.6796
     789       2.5341
     790       3.6001
     791       2.2503
     792       2.9735
     793       2.2610
     794       1.5750
     795       2.3194
     796       2.7760
     797       3.2384
     798       2.6659
     799       2.5632
     800       2.6393
     801       2.8993
     802       2.5076
     803       2.1923
     804       2.1577
     805       2.4968
     806       1.9342
     807       2.5797
     808       2.8431
     809       2.2367
     810       1.8050
     811       1.8215
     812       2.0987
     813       2.1883
     814       4.0904
     815       2.3675
     816       2.5931
     817       2.6126
     818       2.2449
     819       3.5548
     820       2.2034
     821       2.6835
     822       3.5125
     823       2.4223
     824       2.7604
     825       2.5518
     826       2.9437
     827       3.1895
     828       2.3961
     829       2.2538
     830       2.4656
     831       3.3548
     832       3.3841
     833       2.9722
     834       3.6536
     835       3.1160
     836       2.4603
     837       5.5026
     838       4.3615
     839       5.1327
     840       4.8396
     841       4.9208
     842       5.7210
     843       5.6559
     844       5.7131
     845       5.2287
     846       5.8544
     847       4.3950
     848       5.1717
     849       6.3716
     850       5.2848
     851       5.2096
     852       4.1931
     853       3.7520
     854       5.6297
     855       5.2709
     856       5.2028
     857       4.1787
     858       5.0084
     859       5.1436
     860       4.9700
     861       5.5198
     862       4.7382
     863       4.9793
     864       4.7849
     865       4.1983
     866       4.9326
     867       5.1492
     868       5.0219
     869       4.6210
     870       6.2217
     871       4.0967
     872       4.6509
     873       5.6262
     874       5.6550
     875       5.7031
     876       6.7062
     877       5.0631
     878       4.7523
     879       4.6824
     880       4.2391
     881       5.1025
     882       5.3584
     883       6.5035
     884       5.0402
     885       4.4165
     886       4.2764
     887       4.9748
     888       5.1192
     889       4.6166
     890       5.4182
     891       4.1720
     892       3.4317
     893       3.3048
     894       4.0367
     895       3.6604
     896       3.6310
     897       2.2082
     898       3.4216
     899       2.4641
     900       2.4677
     901       2.8112
     902       4.4555
     903       3.4123
     904       3.1660
     905       3.5472
     906       5.4709
     907       6.2866
     908       6.4610
     909       6.7796
     910       7.0665
     911       6.3823
     912       6.6720
     913       5.2483
     914       5.4994
     915       4.5169
     916       3.5716
     917       4.4632
     918       5.5065
     919       3.5401
     920       2.9847
     921       2.5618
     922       2.5240
     923       3.0350
     924       2.6182
     925       1.9748
     926       1.9065
     927       1.9859
     928       2.4814
     929       2.6610
     930       3.2271
     931       2.6706
     932       2.4816
     933       2.6306
     934       2.3873
     935       2.7823
     936       2.5295
     937       2.2781
     938       2.7941
     939       2.7406
     940       3.2545
     941       3.2172
     942       2.8214
     943       2.8770
     944       2.7323
     945       2.1772
     946       1.6008
     947       2.2074
     948       2.6644
     949       2.0603
     950       1.7667
     951       2.0656
     952       2.1024
     953       1.8984
     954       2.0895
     955       2.0554
     956       2.1257
     957       2.2548
     958       2.2060
     959       2.4904
     960       2.5916
     961       2.8537
     962       2.6609
     963       3.5074
     964       3.2747
     965       3.1644
     966       2.9794
     967       2.7127
     968       3.2109
     969       2.7463
     970       2.6380
     971       3.3395
     972       3.2761
     973       3.9771
     974       4.1807
     975       5.5993
     976       4.7175
     977       3.9872
     978       3.8616
     979       4.1511
     980       4.0474
     981       3.7030
     982       3.1581
     983       3.2082
     984       2.3697
     985       2.5666
     986       2.7348
     987       2.4795
     988       3.4037
     989       3.3965
     990       3.5638
     991       3.4679
     992       3.1637
     993       2.5528
     994       3.3220
     995       3.3770
     996       3.5124
     997       2.4942
     998       4.1173
     999       3.0653
    1000       2.8489
    1001       3.0848
    1002       2.6280
    1003       2.4232
    1004       2.7468
    1005       2.8155
    1006       3.5550
    1007       4.0054
    1008       3.1022
    1009       3.4929
    1010       2.4679
    1011       2.1968
    1012       3.2083
    1013       3.9379
    1014       3.3416
    1015       3.0344
    1016       2.5559
    1017       2.7823
    1018       2.7448
    1019       3.0479
    1020       3.2851
    1021       3.9433
    1022       2.6780
    1023       2.7204
    1024       3.0114
    1025       2.5630
    1026       2.8379
    1027       2.7463
    1028       2.8515
    1029       2.7826
    1030       2.2832
    1031       2.9371
    1032       3.1288
    1033       2.9106
    1034       2.2976
    1035       2.4167
    1036       1.7881
    1037       2.5788
    1038       2.2718
    1039       2.6779
    1040       2.3187
    1041       3.4658
    1042       2.8532
    1043       2.7973
    1044       3.4947
    1045       3.2870
    1046       3.0828
    1047       3.6934
    1048       4.4472
    1049       4.5689
    1050       3.5620
    1051       2.8019
    1052       3.1061
    1053       2.6932
    1054       2.3502
    1055       4.6613
    1056       3.9600
    1057       3.5579
    1058       3.3828
    1059       3.1245
    1060       3.4673
    1061       2.8021
    1062       2.6617
    1063       2.6346
    1064       3.3272
    1065       2.8212
    1066       2.9138
    1067       2.0782
    1068       3.0515
    1069       3.0185
    1070       3.6144
    1071       2.6251
    1072       3.1163
    1073       2.3747
    1074       2.7047
    1075       2.6092
    1076       2.7967
    1077       2.7295
    1078       2.8966
    1079       3.0559
    1080       2.5777
    1081       2.6533
    1082       3.1116
    1083       2.6931
    1084       2.7144
    1085       2.2158
    1086       2.7543
    1087       3.0303
    1088       3.2995
    1089       4.2906
    1090       3.7504
    1091       2.6972
    1092       3.6368
    1093       3.6448
    1094       3.4039
    1095       3.1367
    1096       3.9888
    1097       2.6428
    1098       3.9345
    1099       2.5457
    1100       2.0879
    1101       2.3948
    1102       2.3776
    1103       2.4312
    1104       2.5035
    1105       2.7594
    1106       2.2197
    1107       2.8599
    1108       4.5740
    1109       4.5106
    1110       4.4265
    1111       4.9616
    1112       4.5059
    1113       4.7832
    1114       4.2192
    1115       3.2999
    1116       2.8856
    1117       3.4775
    1118       2.9459
    1119       2.4525
    1120       2.3145
    1121       2.5482
    1122       2.1916
    1123       2.3306
    1124       2.8790
    1125       2.6071
    1126       2.2280
    1127       2.3780
    1128       2.3447
    1129       2.6930
    1130       2.2010
    1131       2.3302
    1132       2.3575
    1133       2.5402
    1134       2.3232
    1135       2.4031
    1136       2.7950
    1137       2.6668
    1138       3.6085
    1139       3.5729
    1140       3.0457
    1141       2.6352
    1142       2.6355
    1143       2.5393
    1144       2.6649
    1145       4.0466
    1146       4.1271
    1147       3.4786
    1148       4.4046
    1149       3.7345
    1150       3.0693
    1151       2.2030
    1152       2.0670
    1153       2.2366
    1154       2.4814
    1155       2.5816
    1156       2.1454
    1157       2.2292
    1158       2.2946
    1159       2.3421
    1160       2.1964
    1161       2.1273
    1162       2.1344
    1163       3.0673
    1164       2.1401
    1165       2.4157
    1166       2.2869
    1167       2.3869
    1168       2.4755
    1169       2.0578
    1170       2.1297
    1171       2.4458
    1172       3.1801
    1173       3.8203
    1174       2.7620
    1175       4.0973
    1176       3.4058
    1177       2.7050
    1178       2.4621
    1179       1.9394
    1180       2.3248
    1181       2.6403
    1182       3.1885
    1183       2.4608
    1184       2.5447
    1185       2.6437
    1186       2.5857
    1187       3.1281
    1188       3.1650
    1189       2.6711
    1190       2.2342
    1191       2.4895
    1192       2.8257
    1193       3.3297
    1194       2.9919
    1195       2.7401
    1196       3.9250
    1197       3.7013
    1198       2.8529
    1199       2.2066
    1200       2.7163
    1201       2.5809
    1202       2.3940
    1203       2.7863
    1204       2.4329
    1205       2.4312
    1206       2.6595
    1207       3.1487
    1208       2.2593
    1209       2.3040
    1210       2.3064
    1211       2.4856
    1212       3.4445
    1213       2.3548
    1214       3.1713
    1215       2.9891
    1216       2.9203
    1217       2.6232
    1218       2.7896
    1219       2.5267
    1220       2.8549
    1221       3.1028
    1222       3.0460
    1223       2.5576
    1224       2.5068
    1225       2.6453
    1226       3.4744
    1227       2.7679
    1228       3.7258
    1229       2.7495
    1230       3.0555
    1231       3.0717
    1232       2.8489
    1233       2.0379
    1234       2.2638
    1235       2.0094
    1236       2.2612
    1237       2.3300
    1238       2.5654
    1239       3.2490
    1240       2.7578
    1241       2.3934
    1242       2.2720
    1243       2.4222
    1244       2.9493
    1245       2.4572
    1246       2.8033
    1247       1.9939
    1248       2.9645
    1249       2.3341
    1250       3.1856
    1251       2.6384
    1252       2.8799
    1253       4.3594
    1254       4.2284
    1255       3.2649
    1256       3.4887
    1257       3.4511
    1258       2.9891
    1259       4.0372
    1260       3.6479
    1261       3.7107
    1262       2.7083
    1263       3.3910
    1264       3.2649
    1265       3.4716
    1266       4.5227
    1267       3.6261
    1268       3.6197
    1269       3.0251
    1270       3.1080
    1271       2.8820
    1272       3.8077
    1273       3.4740
    1274       3.6927
    1275       3.4827
    1276       2.9106
    1277       2.5644
    1278       3.1186
    1279       2.9792
    1280       2.7463
    1281       2.8451
    1282       2.7473
    1283       2.8310
    1284       2.6029
    1285       2.6931
    1286       2.6492
    1287       3.0046
    1288       2.9580
    1289       2.3880
    1290       2.4495
    1291       2.9080
    1292       2.6056
    1293       3.0103
    1294       2.3188
    1295       2.4857
    1296       2.9563
    1297       2.7150
    1298       2.7643
    1299       2.8767
    1300       3.0777
    1301       2.7563
    1302       1.9805
    1303       2.9987
    1304       3.1724
    1305       2.7255
    1306       3.3551
    1307       2.8228
    1308       2.7875
    1309       3.3789
    1310       3.0247
    1311       3.0653
    1312       2.6182
    1313       3.3565
    1314       2.8942
    1315       2.7810
    1316       2.7480
    1317       1.9168
    1318       2.6693
    1319       3.6798
    1320       3.0047
    1321       2.8700
    1322       2.2940
    1323       2.7362
    1324       2.5062
    1325       2.4735
    1326       2.4154
    1327       2.6769
    1328       2.8928
    1329       3.4285
    1330       2.4129
    1331       2.8597
    1332       2.7243
    1333       3.2857
    1334       2.8519
    1335       2.6963
    1336       2.5764
    1337       2.5137
    1338       2.6966
    1339       2.8885
    1340       2.9107
    1341       3.3172
    1342       3.4168
    1343       3.2982
    1344       2.6304
    1345       3.1445
    1346       2.5354
    1347       2.1827
    1348       3.5574
    1349       2.6898
    1350       2.7652
    1351       2.3493
    1352       2.5387
    1353       2.4517
    1354       2.8416
    1355       2.7094
    1356       2.6365
    1357       3.4515
    1358       2.6536
    1359       3.7002
    1360       3.7669
    1361       4.3072
    1362       3.2736
    1363       3.1642
    1364       3.1491
    1365       2.8984
    1366       2.7080
    1367       3.0496
    1368       2.7695
    1369       2.0699
    1370       2.2187
    1371       2.4744
    1372       2.6000
    1373       2.4740
    1374       2.2034
    1375       2.7867
    1376       3.3638
    1377       2.6788
    1378       2.7730
    1379       2.4390
    1380       2.3430
    1381       2.3579
    1382       2.2182
    1383       3.0295
    1384       2.3287
    1385       2.7793
    1386       2.4407
    1387       2.6744
    1388       2.0363
    1389       2.3020
    1390       2.7148
    1391       2.3998
    1392       2.7431
    1393       2.6470
    1394       2.6509
    1395       2.1482
    1396       2.3341
    1397       2.6364
    1398       3.3272
    1399       2.5682
    1400       3.1827
    1401       2.6572
    1402       2.4007
    1403       2.9379
    1404       2.5946
    1405       3.1299
    1406       3.4096
    1407       2.6973
    1408       2.5256
    1409       2.5706
    1410       2.4855
    1411       2.3759
    1412       2.4779
    1413       2.3531
    1414       2.3434
    1415       2.7406
    1416       2.8966
    1417       2.3772
    1418       2.4671
    1419       2.3618
    1420       2.0394
    1421       2.5418
    1422       2.8658
    1423       2.8148
    1424       3.3257
    1425       2.4612
    1426       2.9935
    1427       3.2503
    1428       2.7958
    1429       2.7567
    1430       2.5214
    1431       2.2923
    1432       2.1102
    1433       3.0183
    1434       3.5827
    1435       2.7609
    1436       2.6565
    1437       2.9915
    1438       2.5418
    1439       2.4176
    1440       2.4329
    1441       2.1265
    1442       2.8134
    1443       1.9357
    1444       2.1921
    1445       2.3705
    1446       2.3489
    1447       2.6937
    1448       2.1801
    1449       3.0377
    1450       2.0616
    1451       2.4105
    1452       2.5188
    1453       2.3116
    1454       2.4967
    1455       2.2688
    1456       2.2205
    1457       2.2717
    1458       3.0956
    1459       2.8045
    1460       2.9463
    1461       3.3854
    1462       3.0087
    1463       2.5973
    1464       2.7460
    1465       3.5689
    1466       2.1637
    1467       2.4731
    1468       2.2270
    1469       3.5157
    1470       3.9046
    1471       2.8210
    1472       2.8117
    1473       2.0523
    1474       2.5402
    1475       2.4217
    1476       2.1270
    1477       3.3248
    1478       3.0418
    1479       2.7095
    1480       2.4240
    1481       2.5675
    1482       2.7644
    1483       2.3179
    1484       2.3143
    1485       2.7504
    1486       2.4599
    1487       2.9444
    1488       2.6010
    1489       2.8077
    1490       2.8767
    1491       2.5233
    1492       2.4933
    1493       2.7202
    1494       3.0148
    1495       2.5586
    1496       2.8205
    1497       2.4388
    1498       2.5804
    1499       2.5299
    1500       3.1862
    1501       2.8064
    1502       2.5504
    1503       3.3476
    1504       2.7350
    1505       2.8779
    1506       2.4510
    1507       3.3041
    1508       2.7357
    1509       3.7498
    1510       4.1220
    1511       4.2224
    1512       4.4073
    1513       4.2267
    1514       3.5996
    1515       2.8602
    1516       4.0571
    1517       2.9695
    1518       3.1473
    1519       2.5889
    1520       2.5894
    1521       2.0358
    1522       2.3049
    1523       2.8438
    1524       2.6563
    1525       2.8154
    1526       4.3929
    1527       4.4919
    1528       4.4763
    1529       6.8292
    1530       6.0346
    1531       6.8083
    1532       6.7612
    1533       8.2038
    1534       6.5581
    1535       7.3706
    1536       7.0256
    1537       6.8152
    1538       6.6903
    1539       5.3129
    1540       6.9224
    1541       5.4383
    1542       4.0799
    1543       3.5396
    1544       3.8712
    1545       4.1572
    1546       4.3434
    1547       4.4339
    1548       5.3329
    1549       4.1133
    1550       3.9519
    1551       4.0088
    1552       2.7282
    1553       2.2451
    1554       2.3665
    1555       2.0823
    1556       2.0392
    1557       2.3621
    1558       2.9887
    1559       2.3620
    1560       2.2565
    1561       2.8680
    1562       2.4092
    1563       2.9499
    1564       2.4165
    1565       2.7188
    1566       2.1656
    1567       2.3242
    1568       2.2423
    1569       3.0433
    1570       2.8288
    1571       2.0608
    1572       2.1608
    1573       2.0871
    1574       1.9954
    1575       1.9301
    1576       2.1292
    1577       2.2573
    1578       2.1496
    1579       2.0666
    1580       2.1576
    1581       2.3951
    1582       2.5563
    1583       2.4488
    1584       2.2685
    1585       2.7066
    1586       1.7774
    1587       2.1972
    1588       2.9610
    1589       3.8864
    1590       2.8156
    1591       2.7718
    1592       3.1865
    1593       3.2732
    1594       2.7804
    1595       3.3347
    1596       3.3585
    1597       3.4657
    1598       4.0144
    1599       3.6252
    1600       3.0015
    1601       3.9135
    1602       3.9844
    1603       2.8001
    1604       2.1700
    1605       2.2322
    1606       2.4692
    1607       2.7105
    1608       3.0485
    1609       2.2464
    1610       2.9667
    1611       3.2494
    1612       3.3089
    1613       2.7951
    1614       3.2277
    1615       2.6583
    1616       3.5589
    1617       4.1985
    1618       3.9204
    1619       2.8323
    1620       3.0743
    1621       3.1169
    1622       3.5586
    1623       3.1573
    1624       3.0066
    1625       4.3329
    1626       3.5856
    1627       3.7413
    1628       5.0025
    1629       4.3230
    1630       3.1803
    1631       3.8062
    1632       3.0501
    1633       2.8203
    1634       2.7388
    1635       3.3814
    1636       2.9665
    1637       4.0443
    1638       2.6397
    1639       2.8331
    1640       2.2933
    1641       3.3206
    1642       4.0425
    1643       3.1253
    1644       2.9839
    1645       3.0782
    1646       3.4944
    1647       2.9582
    1648       4.2936
    1649       4.3043
    1650       5.3552
    1651       4.4308
    1652       4.5459
    1653       5.4936
    1654       5.2743
    1655       4.1280
    1656       3.5354
    1657       3.3521
    1658       4.0942
    1659       3.2581
    1660       3.0249
    1661       3.6579
    1662       3.5318
    1663       3.8600
    1664       3.2166
    1665       3.3140
    1666       3.7463
    1667       2.2118
    1668       3.3470
    1669       2.5894
    1670       3.3764
    1671       3.2174
    1672       3.0729
    1673       2.2776
    1674       3.0270
    1675       3.0248
    1676       3.0928
    1677       3.2471
    1678       3.5729
    1679       3.0329
    1680       3.5413
    1681       3.5173
    1682       3.7660
    1683       3.4530
    1684       2.8901
    1685       2.2180
    1686       3.4298
    1687       3.8231
    1688       3.0754
    1689       2.9678
    1690       2.6554
    1691       3.0011
    1692       2.2507
    1693       2.4951
    1694       2.3181
    1695       2.4921
    1696       2.8560
    1697       2.7794
    1698       2.8313
    1699       2.6801
    1700       2.4241
    1701       2.3846
    1702       2.1078
    1703       2.6688
    1704       1.9078
    1705       2.4534
    1706       2.6472
    1707       2.7033
    1708       2.7791
    1709       2.5491
    1710       2.3920
    1711       2.5053
    1712       2.5016
    1713       2.3701
    1714       2.5246
    1715       2.7193
    1716       3.1148
    1717       3.2996
    1718       3.7734
    1719       3.1795
    1720       2.6986
    1721       2.2471
    1722       2.2045
    1723       2.6935
    1724       2.4531
    1725       2.9366
    1726       2.0714
    1727       2.1606
    1728       2.0766
    1729       2.7162
    1730       2.5571
    1731       2.3451
    1732       2.1611
    1733       1.9469
    1734       2.4798
    1735       2.0458
    1736       2.1733
    1737       2.4605
    1738       2.6738
    1739       1.9089
    1740       2.4584
    1741       3.3201
    1742       2.9848
    1743       2.3042
    1744       2.8044
    1745       4.1559
    1746       3.8681
    1747       4.1628
    1748       3.4211
    1749       2.6234
    1750       2.5061
    1751       2.4681
    1752       1.9901
    1753       2.5938
    1754       2.6569
    1755       2.5712
    1756       1.8205
    1757       2.5329
    1758       2.2460
    1759       3.0951
    1760       2.6572
    1761       2.8996
    1762       2.9889
    1763       2.5673
    1764       3.0395
    1765       2.3271
    1766       2.8342
    1767       2.6744
    1768       2.2321
    1769       2.5557
    1770       2.2977
    1771       2.4959
    1772       3.0898
    1773       3.5061
    1774       2.6713
    1775       1.9616
    1776       1.8405
    1777       2.8799
    1778       2.9074
    1779       2.6389
    1780       2.3588
    1781       3.1842
    1782       2.1932
    1783       2.5622
    1784       3.0862
    1785       2.6690
    1786       2.6977
    1787       2.7282
    1788       4.0222
    1789       4.0408
    1790       4.1904
    1791       3.7935
    1792       5.0816
    1793       5.5950
    1794       5.2872
    1795       3.4933
    1796       3.8107
    1797       4.5022
    1798       4.7322
    1799       4.5392
    1800       4.5538
    1801       2.8248
    1802       2.9406
    1803       2.2758
    1804       2.2375
    1805       2.3919
    1806       1.7624
    1807       2.0226
    1808       1.9893
    1809       2.1240
    1810       2.3159
    1811       2.6854
    1812       2.6564
    1813       2.0685
    1814       1.9228
    1815       1.8599
    1816       2.1394
    1817       1.6393
    1818       1.5765
    1819       1.7120
    1820       1.7538
    1821       2.0163
    1822       2.4624
    1823       1.7471
    1824       2.5327
    1825       2.7920
    1826       2.9572
    1827       1.8193
    1828       2.3178
    1829       2.2827
    1830       1.7933
    1831       1.9674
    1832       2.1671
    1833       2.4826
    1834       2.2288
    1835       2.9681
    1836       2.5701
    1837       2.0658
    1838       2.3967
    1839       3.0088
    1840       2.5828
    1841       2.1040
    1842       1.9013
    1843       2.1707
    1844       1.6766
    1845       2.2658
    1846       1.7816
    1847       1.9494
    1848       1.2419
    1849       1.7150
    1850       1.5957
    1851       1.5651
    1852       2.8042
    1853       3.2677
    1854       2.1348
    1855       2.4418
    1856       2.7050
    1857       2.3989
    1858       1.6725
    1859       2.3676
    1860       1.7452
    1861       2.5435
    1862       2.2009
    1863       2.1881
    1864       2.0114
    1865       2.2548
    1866       2.2666
    1867       2.1946
    1868       2.5421
    1869       2.5603
    1870       2.0764
    1871       2.2879
    1872       2.0004
    1873       2.2443
    1874       1.8253
    1875       2.3533
    1876       2.3095
    1877       2.3778
    1878       3.2433
    1879       2.6238
    1880       2.2276
    1881       2.5608
    1882       2.6062
    1883       2.4788
    1884       3.0233
    1885       3.1120
    1886       2.8287
    1887       2.5048
    1888       2.8586
    1889       2.7400
    1890       2.5678
    1891       2.7284
    1892       2.5763
    1893       2.7560
    1894       2.9243
    1895       3.6623
    1896       3.9804
    1897       2.4562
    1898       2.0824
    1899       1.5990
    1900       2.2158
    1901       2.2095
    1902       2.6551
    1903       2.8516
    1904       3.0440
    1905       2.1663
    1906       2.2461
    1907       2.0075
    1908       2.3565
    1909       2.2743
    1910       2.6694
    1911       3.0580
    1912       3.0570
    1913       3.1364
    1914       2.4693
    1915       2.9292
    1916       1.8456
    1917       2.0747
    1918       2.0225
    1919       1.9351
    1920       2.2106
    1921       2.2400
    1922       2.8561
    1923       2.0345
    1924       2.0281
    1925       2.3789
    1926       2.5462
    1927       2.8926
    1928       2.5825
    1929       3.0281
    1930       3.2805
    1931       2.9840
    1932       3.1790
    1933       3.3385
    1934       2.8802
    1935       3.4206
    1936       4.1418
    1937       4.0986
    1938       3.6148
    1939       2.8225
    1940       3.2140
    1941       2.2838
    1942       3.0218
    1943       3.1048
    1944       2.8321
    1945       2.6552
    1946       2.6559
    1947       2.1997
    1948       2.2823
    1949       2.6975
    1950       2.8172
    1951       3.1468
    1952       3.3958
    1953       3.2270
    1954       2.3412
    1955       2.7481
    1956       2.6966
    1957       2.2413
    1958       3.2845
    1959       2.7131
    1960       3.1197
    1961       3.1557
    1962       2.7889
    1963       2.0615
    1964       2.3239
    1965       3.0460
    1966       3.0734
    1967       2.9911
    1968       3.1036
    1969       2.8223
    1970       2.1852
    1971       2.6897
    1972       2.1755
    1973       2.7628
    1974       2.3412
    1975       2.2705
    1976       1.9855
    1977       2.5719
    1978       2.0083
    1979       2.4401
    1980       2.0932
    1981       2.4506
    1982       3.3653
    1983       2.5758
    1984       3.4540
    1985       3.0342
    1986       2.9133
    1987       2.5547
    1988       3.1668
    1989       2.3765
    1990       2.7422
    1991       3.1750
    1992       3.2730
    1993       2.7899
    1994       3.2617
    1995       3.6576
    1996       3.1903
    1997       2.4487
    1998       2.4401
    1999       2.4612
    2000       2.6377
    2001       2.2698
    2002       3.3006
    2003       2.8876
    2004       2.4050
    2005       2.9383
    2006       3.5775
    2007       2.9224
    2008       2.7343
    2009       2.4598
    2010       3.2587
    2011       2.1490
    2012       3.7173
    2013       3.0796
    2014       2.2077
    2015       3.1001
    2016       3.5581
    2017       3.2915
    2018       3.0930
    2019       4.4902
    2020       2.5435
    2021       2.8306
    2022       2.6696
    2023       3.1992
    2024       3.2031
    2025       3.4026
    2026       2.9804
    2027       2.6491
    2028       2.7533
    2029       1.9588
    2030       2.6810
    2031       2.4704
    2032       2.8366
    2033       2.9134
    2034       3.0255
    2035       2.4570
    2036       2.7471
    2037       3.1283
    2038       3.4318
    2039       2.4652
    2040       2.4639
    2041       2.6428
    2042       4.5936
    2043       4.4808
    2044       4.2979
    2045       4.9007
    2046       6.0294
    2047       5.8665
    2048       7.3491
    2049       5.9923
    2050       4.8614
    2051       5.9518
    2052       5.5478
    2053       3.6360
    2054       5.7809
    2055       4.0217
    2056       4.5532
    2057       4.4775
    2058       4.7388
    2059       5.5290
    2060       4.9926
    2061       5.7755
    2062       5.0224
    2063       5.9795
    2064       5.1164
    2065       6.0733
    2066       5.8840
    2067       5.1620
    2068       5.5142
    2069       3.8003
    2070       2.3462
    2071       3.2101
    2072       3.5515
    2073       2.8535
    2074       3.0238
    2075       3.2148
    2076       3.4225
    2077       2.8640
    2078       2.9704
    2079       3.8088
    2080       3.4449
    2081       3.1469
    2082       2.4158
    2083       2.1947
    2084       3.0126
    2085       2.0414
    2086       2.8304
    2087       3.0463
    2088       2.7120
    2089       2.4256
    2090       2.4771
    2091       3.1038
    2092       3.2331
    2093       3.2101
    2094       2.4009
    2095       2.3071
    2096       3.5062
    2097       3.1641
    2098       3.1307
    2099       2.3447
    2100       2.8921
    2101       2.4197
    2102       3.1543
    2103       2.3170
    2104       3.8193
    2105       3.1072
    2106       3.0268
    2107       2.8720
    2108       3.1255
    2109       2.6344
    2110       2.3116
    2111       2.9669
    2112       2.9191
    2113       2.6764
    2114       2.8128
    2115       2.5318
    2116       2.0360
    2117       2.8692
    2118       2.1488
    2119       2.8751
    2120       2.6399
    2121       2.6947
    2122       2.7153
    2123       2.4780
    2124       3.1035
    2125       4.0749
    2126       2.9887
    2127       2.6295
    2128       2.8270
    2129       2.8734
    2130       3.0261
    2131       2.9544
    2132       3.0233
    2133       3.1719
    2134       2.3702
    2135       2.8578
    2136       3.3604
    2137       2.9766
    2138       3.0721
    2139       2.3162
    2140       2.4347
    2141       3.6469
    2142       4.4235
    2143       4.4228
    2144       4.1633
    2145       6.0922
    2146       4.9333
    2147       4.8248
    2148       3.9267
    2149       4.3559
    2150       4.2807
    2151       4.9671
    2152       4.0850
    2153       4.0752
    2154       4.6317
    2155       4.3125
    2156       3.8793
    2157       4.7692
    2158       3.3502
    2159       4.3968
    2160       4.2570
    2161       3.8322
    2162       4.2342
    2163       3.8545
    2164       4.1590
    2165       4.4720
    2166       4.8137
    2167       5.5875
    2168       4.3631
    2169       4.1127
    2170       4.9452
    2171       4.1226
    2172       4.3333
    2173       5.2130
    2174       4.1458
    2175       4.3460
    2176       3.7844
    2177       4.0398
    2178       6.0701
    2179       5.2252
    2180       5.5312
    2181       5.7988
    2182       6.0760
    2183       4.8600
    2184       4.4399
    2185       4.4029
    2186       4.9337
    2187       5.1966
    2188       5.0551
    2189       4.0323
    2190       4.3154
    2191       4.7650
    2192       3.3668
    2193       3.1372
    2194       3.6367
    2195       4.1667
    2196       3.9897
    2197       4.2883
    2198       4.5184
    2199       5.5143
    2200       6.0640
    2201       4.2601
    2202       4.2441
    2203       3.6900
    2204       4.0313
    2205       3.5369
    2206       4.3575
    2207       4.4785
    2208       4.4247
    2209       4.1715
    2210       4.3759
    2211       3.9960
    2212       3.7700
    2213       4.6044
    2214       4.8385
    2215       5.7251
    2216       5.2534
    2217       4.0441
    2218       4.1066
    2219       3.9246
    2220       4.5182
    2221       2.7789
    2222       2.8083
    2223       2.1794
    2224       2.4298
    2225       3.1654
    2226       2.7599
    2227       3.1259
    2228       2.7129
    2229       2.5184
    2230       2.8868
    2231       2.9416
    2232       2.9267
    2233       3.7759
    2234       3.0405
    2235       3.1913
    2236       3.0682
    2237       2.4244
    2238       2.1868
    2239       2.2266
    2240       2.1522
    2241       2.3728
    2242       2.0459
    2243       2.4017
    2244       1.8949
    2245       2.2270
    2246       1.9409
    2247       2.6033
    2248       2.1699
    2249       2.4036
    2250       2.9361
    2251       2.0429
    2252       1.7413
    2253       1.6398
    2254       1.8677
    2255       2.0081
    2256       2.7908
    2257       2.5005
    2258       1.7687
    2259       1.4887
    2260       1.3821
    2261       1.6689
    2262       1.7617
    2263       2.2483
    2264       2.1939
    2265       1.7178
    2266       2.3043
    2267       2.2173
    2268       2.2203
    2269       1.9262
    2270       2.8046
    2271       2.3837
    2272       3.0419
    2273       2.4843
    2274       2.4281
    2275       2.2425
    2276       2.5348
    2277       2.4117
    2278       2.2979
    2279       2.3906
    2280       2.0957
    2281       2.1704
    2282       1.8832
    2283       1.7522
    2284       2.3960
    2285       2.5689
    2286       1.5916
    2287       1.8318
    2288       1.1662
    2289       1.9065
    2290       1.5733
    2291       2.1215
    2292       2.5309
    2293       3.6629
    2294       2.3353
    2295       2.6510
    2296       2.2391
    2297       2.0591
    2298       2.7429
    2299       2.6256
    2300       2.3876
    2301       3.0367
    2302       2.0312
    2303       2.7591
    2304       2.6910
    2305       2.4838
    2306       2.9500
    2307       2.6496
    2308       2.7889
    2309       2.4685
    2310       3.0515
    2311       2.8631
    2312       2.9546
    2313       3.1538
    2314       2.4721
    2315       2.3023
    2316       1.9390
    2317       2.2274
    2318       1.7496
    2319       1.8015
    2320       1.8478
    2321       2.6845
    2322       1.8633
    2323       2.0679
    2324       2.2468
    2325       1.6957
    2326       1.8997
    2327       1.7486
    2328       1.6727
    2329       1.9690
    2330       2.2621
    2331       2.4337
    2332       3.0485
    2333       2.5878
    2334       2.6856
    2335       2.8626
    2336       2.4689
    2337       2.6032
    2338       2.4029
    2339       2.4163
    2340       2.5389
    2341       2.8283
    2342       2.6594
    2343       3.4939
    2344       3.2369
    2345       3.1875
    2346       3.3895
    2347       3.3120
    2348       2.5515
    2349       2.6333
    2350       2.6716
    2351       2.2911
    2352       2.6192
    2353       2.3078
    2354       1.9799
    2355       2.7706
    2356       2.7253
    2357       2.8448
    2358       2.2246
    2359       2.1641
    2360       2.3004
    2361       1.6645
    2362       2.2411
    2363       2.5741
    2364       2.2342
    2365       2.2626
    2366       2.2582
    2367       2.1929
    2368       2.3655
    2369       2.6760
    2370       2.5997
    2371       2.2793
    2372       3.3992
    2373       3.0395
    2374       2.4321
    2375       3.1259
    2376       2.8571
    2377       2.7013
    2378       2.9589
    2379       2.5216
    2380       2.4493
    2381       3.0925
    2382       3.4523
    2383       3.2544
    2384       3.7408
    2385       3.3382
    2386       3.4308
    2387       2.5503
    2388       3.4485
    2389       3.5799
    2390       2.7887
    2391       3.3521
    2392       2.9784
    2393       3.5852
    2394       3.3155
    2395       4.0110
    2396       4.6198
    2397       3.7604
    2398       3.6116
    2399       2.9513
    2400       2.8719
    2401       3.3347
    2402       3.1084
    2403       3.7021
    2404       3.4882
    2405       4.2364
    2406       4.1197
    2407       3.3121
    2408       3.3899
    2409       3.9766
    2410       3.0650
    2411       2.4592
    2412       2.5775
    2413       2.0047
    2414       2.5998
    2415       3.0157
    2416       2.3067
    2417       2.5116
    2418       2.1404
    2419       2.1748
    2420       2.9677
    2421       2.5164
    2422       2.8852
    2423       2.4138
    2424       2.5618
    2425       2.7256
    2426       2.6040
    2427       2.5370
    2428       2.1291
    2429       1.9672
    2430       2.5138
    2431       3.8517
    2432       3.2235
    2433       3.5804
    2434       4.0128
    2435       3.4223
    2436       2.6739
    2437       3.0071
    2438       2.8838
    2439       4.3472
    2440       3.2730
    2441       2.6917
    2442       2.6780
    2443       3.2050
    2444       2.4385
    2445       2.8871
    2446       3.9145
    2447       3.5588
    2448       2.2620
    2449       2.4155
    2450       2.2428
    2451       3.0698
    2452       2.5736
    2453       2.2783
    2454       2.6333
    2455       2.5971
    2456       2.2925
    2457       3.1383
    2458       1.7140
    2459       1.1793
    2460       1.0336
    2461       1.1054
    2462       1.2538
    2463       1.4111
    2464       1.3133
    2465       1.4686
    2466       1.7588
    2467       3.3151
    2468       3.0003
    2469       3.3834
    2470       3.1430
    2471       3.2021
    2472       3.6073
    2473       2.6607
    2474       3.7726
    2475       3.1706
    2476       2.7309
    2477       1.7604
    2478       1.6539
    2479       3.9038
    2480       2.3873
    2481       1.9109
    2482       2.6492
    2483       2.8338
    2484       4.0433
    2485       4.2286
    2486       3.7046
    2487       3.1475
    2488       4.1206
    2489       3.8254
    2490       4.7433
    2491       4.0305
    2492       3.8942
    2493       4.8093
    2494       6.4661
    2495       6.2813
    2496       4.5553
    2497       4.9970
    2498       5.9553
    2499       5.2902
    2500       5.3692
    2501       5.9674
    2502       5.6170
    2503       5.6671
    2504       6.5406
    2505       6.6262
    2506       7.1952
    2507       6.6808
    2508       6.9319
    2509       5.7236
    2510       5.2827
    2511       4.6745
    2512       4.3787
    2513       5.4247
    2514       5.2530
    2515       5.3384
    2516       4.5469
    2517       3.5394
    2518       3.9045
    2519       4.6197
    2520       4.3801
    2521       3.2331
    2522       4.2231
    2523       3.2640
    2524       2.9955
    2525       2.3687
    2526       2.3178
    2527       3.4401
    2528       2.9864
    2529       2.9522
    2530       3.2190
    2531       3.5292
    2532       3.4030
    2533       3.7327
    2534       2.9065
    2535       2.9144
    2536       3.3396
    2537       3.1605
    2538       2.9939
    2539       2.6470
    2540       2.7105
    2541       2.9001
    2542       3.6517
    2543       2.8202
    2544       3.1334
    2545       1.9785
    2546       2.3202
    2547       2.8522
    2548       2.4281
    2549       2.8851
    2550       3.5540
    2551       2.9181
    2552       2.7183
    2553       2.8262
    2554       3.0640
    2555       3.1951
    2556       2.9641
    2557       2.8819
    2558       3.0934
    2559       2.8679
    2560       2.5312
    2561       2.4904
    2562       1.9476
    2563       1.8348
    2564       2.1044
    2565       2.3454
    2566       2.0861
    2567       2.0241
    2568       2.2015
    2569       2.0792
    2570       1.7799
    2571       2.1283
    2572       2.0100
    2573       2.1289
    2574       1.9036
    2575       1.9752
    2576       2.8455
    2577       3.0771
    2578       2.7835
    2579       2.3654
    2580       2.9582
    2581       2.6860
    2582       2.5122
    2583       2.6222
    2584       3.2050
    2585       3.0023
    2586       4.0166
    2587       3.6219
    2588       3.5671
    2589       2.2953
    2590       1.2979
    2591       1.7990
    2592       1.6139
    2593       1.0863
    2594       1.0797
    2595       1.0776
    2596       1.2983
    2597       1.5672
    2598       1.5692
    2599       1.5347
    2600       1.6395
    2601       1.7502
    2602       1.8102
    2603       2.6412
    2604       2.3635
    2605       2.0818
    2606       3.3399
    2607       2.9782
    2608       3.1245
    2609       2.9761
    2610       3.4119
    2611       3.5074
    2612       2.9531
    2613       3.1244
    2614       2.1488
    2615       1.8320
    2616       2.4534
    2617       3.0761
    2618       3.0555
    2619       1.8571
    2620       3.0678
    2621       2.6841
    2622       3.2204
    2623       2.5633
    2624       2.7837
    2625       2.2129
    2626       2.8353
    2627       3.3939
    2628       2.7637
    2629       2.5090
    2630       3.3313
    2631       2.9790
    2632       2.4290
    2633       2.6342
    2634       2.8650
    2635       2.7066
    2636       3.8215
    2637       3.0322
    2638       2.7622
    2639       2.4108
    2640       2.7415
    2641       3.0744
    2642       3.8628
    2643       2.9777
    2644       2.8760
    2645       3.5485
    2646       4.0624
    2647       4.2288
    2648       2.5380
    2649       2.0608
    2650       2.4385
    2651       3.1557
    2652       3.2661
    2653       2.9314
    2654       2.1342
    2655       3.2030
    2656       2.3643
    2657       2.2749
    2658       3.0903
    2659       3.2534
    2660       2.9710
    2661       3.3938
    2662       2.5953
    2663       2.7927
    2664       2.3784
    2665       3.3845
    2666       2.9765
    2667       2.6906
    2668       3.6183
    2669       2.9425
    2670       3.7382
    2671       2.8221
    2672       3.9681
    2673       2.8760
    2674       1.5853
    2675       2.2704
    2676       1.7642
    2677       0.7818
    2678       2.5248
    2679       3.5103
    2680       3.0002
    2681       2.4759
    2682       3.8742
    2683       3.8062
    2684       3.7037
    2685       3.0496
    2686       2.7477
    2687       2.7301
    2688       3.3153
    2689       3.0278
    2690       2.9632
    2691       2.9313
    2692       3.3510
    2693       2.8619
    2694       3.4515
    2695       3.3882
    2696       3.2209
    2697       3.7029
    2698       4.2290
    2699       4.4011
    2700       3.3649
    2701       2.8730
    2702       2.8827
    2703       3.3009
    2704       3.0099
    2705       2.2789
    2706       3.1188
    2707       3.8482
    2708       4.4021
    2709       2.3493
    2710       2.6732
    2711       2.5286
    2712       2.8107
    2713       2.2438
    2714       1.7434
    2715       3.3916
    2716       2.5100
    2717       3.4533
    2718       3.7590
    2719       3.3107
    2720       2.9766
    2721       3.4978
    2722       2.6686
    2723       2.6507
    2724       2.1491
    2725       2.9718
    2726       2.4628
    2727       2.8421
    2728       2.9746
    2729       3.3354
    2730       3.0176
    2731       3.2085
    2732       2.7211
    2733       3.2179
    2734       3.1404
    2735       2.6951
    2736       2.3712
    2737       2.2841
    2738       2.7885
    2739       3.2029
    2740       2.9166
    2741       2.2596
    2742       2.8713
    2743       2.9187
    2744       2.1185
    2745       2.3377
    2746       2.6161
    2747       2.5115
    2748       4.5400
    2749       3.3255
    2750       4.1433
    2751       3.5564
    2752       3.2832
    2753       2.8459
    2754       3.5699
    2755       2.8360
    2756       2.7286
    2757       2.3474
    2758       2.5139
    2759       2.9710
    2760       3.1506
    2761       2.6015
    2762       3.4678
    2763       2.9000
    2764       2.6270
    2765       2.6550
    2766       3.1486
    2767       2.5484
    2768       3.1254
    2769       1.7519
    2770       2.4202
    2771       2.5774
    2772       2.6206
    2773       2.8764
    2774       3.4234
    2775       3.2394
    2776       2.8575
    2777       3.0380
    2778       3.2853
    2779       3.7773
    2780       2.9818
    2781       2.6790
    2782       2.2635
    2783       2.1755
    2784       1.9838
    2785       2.9649
    2786       3.2272
    2787       2.4573
    2788       2.6852
    2789       3.5222
    2790       3.8540
    2791       3.4261
    2792       3.2527
    2793       4.1513
    2794       3.9309
    2795       2.7170
    2796       3.5520
    2797       2.7380
    2798       3.1006
    2799       2.5903
    2800       2.8147
    2801       2.1219
    2802       1.6461
    2803       2.2996
    2804       2.6862
    2805       3.1044
    2806       3.0957
    2807       3.0648
    2808       4.1712
    2809       3.0132
    2810       2.6877
    2811       2.7649
    2812       3.6476
    2813       3.3709
    2814       3.2804
    2815       3.9241
    2816       2.7533
    2817       3.2159
    2818       2.7779
    2819       2.6438
    2820       3.3219
    2821       3.1655
    2822       3.0664
    2823       3.3574
    2824       2.7143
    2825       2.9113
    2826       3.6718
    2827       2.8473
    2828       2.7347
    2829       3.3730
    2830       3.0866
    2831       2.7273
    2832       2.7287
    2833       2.4554
    2834       2.4814
    2835       2.4485
    2836       2.5406
    2837       2.1423
    2838       2.2107
    2839       2.1844
    2840       2.3487
    2841       2.1846
    2842       1.9097
    2843       2.8548
    2844       2.4032
    2845       2.7576
    2846       2.4496
    2847       2.6895
    2848       2.7260
    2849       2.8190
    2850       3.1101
    2851       2.5383
    2852       2.7279
    2853       3.2520
    2854       2.7243
    2855       2.4728
    2856       2.7579
    2857       2.4793
    2858       2.4582
    2859       1.8853
    2860       2.4563
    2861       2.6283
    2862       3.3318
    2863       2.8386
    2864       2.8050
    2865       2.4303
    2866       3.0261
    2867       2.1564
    2868       2.3177
    2869       2.2265
    2870       2.5209
    2871       2.4183
    2872       2.6972
    2873       2.2483
    2874       1.9585
    2875       2.1489
    2876       2.0542
    2877       1.4031
    2878       2.2444
    2879       3.3530
    2880       2.9002
    2881       4.6973
    2882       3.7151
    2883       4.1296
    2884       3.3319
    2885       2.7182
    2886       3.2089
    2887       2.4384
    2888       1.9563
    2889       2.5420
    2890       3.4283
    2891       2.0929
    2892       2.4620
    2893       2.1494
    2894       2.6098
    2895       2.8150
    2896       2.9407
    2897       2.5008
    2898       2.2810
    2899       3.2813
    2900       2.7936
    2901       2.5969
    2902       3.2744
    2903       2.4597
    2904       2.4024
    2905       2.9050
    2906       2.0389
    2907       3.0525
    2908       2.0859
    2909       2.4750
    2910       2.9995
    2911       3.0558
    2912       2.1726
    2913       3.2569
    2914       2.4747
    2915       2.5487
    2916       2.2936
    2917       3.1888
    2918       3.0855
    2919       4.3132
    2920       4.1367
    2921       3.6860
    2922       4.1370
    2923       2.8787
    2924       4.3795
    2925       4.6456
    2926       4.7283
    2927       7.6137
    2928       7.6131
    2929       6.9406
    2930       7.3341
    2931       6.7876
    2932       5.1245
    2933       6.1540
    2934       5.0710
    2935       4.4188
    2936       4.2213
    2937       3.3585
    2938       3.1880
    2939       4.0719
    2940       3.8150
    2941       3.4636
    2942       3.3094
    2943       2.3963
    2944       2.6163
    2945       2.9139
    2946       2.5407
    2947       3.1127
    2948       2.7131
    2949       2.5442
    2950       3.2761
    2951       3.0596
    2952       3.7679
    2953       3.2399
    2954       3.2703
    2955       2.5662
    2956       3.1749
    2957       2.6324
    2958       2.3303
    2959       2.5044
    2960       2.8860
    2961       2.2878
    2962       2.8818
    2963       2.6949
    2964       2.4255
    2965       2.0210
    2966       2.7317
    2967       2.2657
    2968       2.5940
    2969       2.3890
    2970       3.4542
    2971       3.8080
    2972       3.1270
    2973       2.7794
    2974       2.2535
    2975       2.2947
    2976       2.1445
    2977       2.4513
    2978       3.0962
    2979       2.8379
    2980       3.2388
    2981       3.7059
    2982       3.3568
    2983       3.1199
    2984       2.3282
    2985       2.6780
    2986       2.8375
    2987       2.5485
    2988       2.1802
    2989       3.1807
    2990       3.6560
    2991       3.6334
    2992       4.4632
    2993       3.8196
    2994       3.1064
    2995       3.1978
    2996       3.1229
    2997       2.6010
    2998       2.2148
    2999       2.9686
    3000       2.1162
    3001       2.7042
    3002       2.0129
    3003       2.3586
    3004       2.3201
    3005       1.6755
    3006       2.3092
    3007       2.2516
    3008       2.2212
    3009       2.4111
    3010       3.3884
    3011       3.4728
    3012       3.5175
    3013       3.0667
    3014       2.4841
    3015       1.6423
    3016       2.2656
    3017       1.8327
    3018       2.5081
    3019       2.2566
    3020       3.1761
    3021       3.0370
    3022       2.3284
    3023       2.4687
    3024       3.3067
    3025       4.4990
    3026       3.2825
    3027       3.2714
    3028       3.2099
    3029       3.9076
    3030       4.4099
    3031       5.6392
    3032       6.5667
    3033       3.5058
    3034       3.9464
    3035       3.6239
    3036       3.5664
    3037       2.5571
    3038       2.7831
    3039       2.7495
    3040       2.2474
    3041       2.8215
    3042       2.6060
    3043       1.7402
    3044       2.5279
    3045       2.3177
    3046       1.8819
    3047       3.8544
    3048       1.9671
    3049       2.7829
    3050       3.5573
    3051       3.7004
    3052       2.5388
    3053       2.8983
    3054       3.1957
    3055       2.9100
    3056       3.1724
    3057       2.1601
    3058       1.7475
    3059       2.9899
    3060       2.8127
    3061       2.2510
    3062       3.1760
    3063       3.4565
    3064       2.5050
    3065       3.1800
    3066       2.4935
    3067       1.9951
    3068       2.4705
    3069       2.5633
    3070       4.0916
    3071       6.0217
    3072       4.9890
    3073       3.7709
    3074       4.6645
    3075       3.1859
    3076       2.8411
    3077       2.7578
    3078       2.6615
    3079       2.7117
    3080       3.1764
    3081       2.7103
    3082       2.7238
    3083       1.5751
    3084       1.9807
    3085       1.8906
    3086       2.2752
    3087       2.5678
    3088       2.1537
    3089       2.6974
    3090       2.7780
    3091       3.7279
    3092       3.8429
    3093       2.8787
    3094       2.5454
    3095       2.9106
    3096       2.2466
    3097       1.8474
    3098       2.0211
    3099       2.1820
    3100       2.2322
    3101       1.6207
    3102       1.9719
    3103       2.4175
    3104       2.7803
    3105       3.4103
    3106       3.7597
    3107       3.4168
    3108       3.8284
    3109       3.0074
    3110       3.1238
    3111       2.9053
    3112       2.5367
    3113       2.2909
    3114       3.0908
    3115       3.6857
    3116       2.9898
    3117       3.2264
    3118       3.4234
    3119       3.9341
    3120       2.6546
    3121       3.0078
    3122       3.1877
    3123       4.2327
    3124       4.1274
    3125       3.1311
    3126       2.6372
    3127       4.0077
    3128       4.4747
    3129       4.7670
    3130       4.3464
    3131       4.0523
    3132       4.8678
    3133       5.0789
    3134       4.3459
    3135       3.9591
    3136       2.6488
    3137       4.0134
    3138       3.3323
    3139       3.2810
    3140       2.8645
    3141       2.5134
    3142       2.8179
    3143       3.2372
    3144       3.5977
    3145       2.9780
    3146       3.0390
    3147       2.6397
    3148       2.6983
    3149       2.4483
    3150       3.3339
    3151       2.6787
    3152       2.8153
    3153       2.8136
    3154       2.3484
    3155       2.4749
    3156       3.7813
    3157       3.2418
    3158       2.4365
    3159       2.4572
    3160       2.3813
    3161       2.6294
    3162       3.5326
    3163       2.6406
    3164       3.3103
    3165       3.5336
    3166       2.8121
    3167       2.9571
    3168       3.5011
    3169       3.0260
    3170       2.9602
    3171       3.4037
    3172       3.5025
    3173       3.1654
    3174       2.0695
    3175       3.1671
    3176       2.9298
    3177       2.4361
    3178       2.0361
    3179       2.8003
    3180       3.3934
    3181       2.8861
    3182       2.4989
    3183       2.8127
    3184       2.0612
    3185       2.6577
    3186       3.3214
    3187       3.4725
    3188       2.6146
    3189       2.8377
    3190       2.5964
    3191       2.5297
    3192       2.5565
    3193       2.3643
    3194       2.3966
    3195       2.5425
    3196       2.5093
    3197       2.6275
    3198       2.2420
    3199       2.3922
    3200       2.3648
    3201       2.0371
    3202       2.3953
    3203       2.0099
    3204       1.5599
    3205       2.4683
    3206       2.1416
    3207       1.9849
    3208       1.9644
    3209       2.3988
    3210       2.3917
    3211       2.6389
    3212       3.8747
    3213       3.0832
    3214       2.8894
    3215       1.7891
    3216       2.6861
    3217       2.3083
    3218       3.3443
    3219       2.9043
    3220       2.6860
    3221       2.4641
    3222       2.0210
    3223       2.2150
    3224       2.1033
    3225       2.5330
    3226       2.4192
    3227       3.0694
    3228       4.1521
    3229       4.9694
    3230       5.1068
    3231       4.6490
    3232       4.7357
    3233       4.3625
    3234       4.3769
    3235       4.4369
    3236       4.6741
    3237       4.8859
    3238       4.3822
    3239       4.8914
    3240       4.1164
    3241       3.9752
    3242       4.3231
    3243       4.1857
    3244       3.9575
    3245       4.5300
    3246       3.8655
    3247       4.3438
    3248       5.1646
    3249       4.3742
    3250       4.0513
    3251       4.2189
    3252       4.8084
    3253       4.0093
    3254       3.8830
    3255       3.5003
    3256       4.0046
    3257       4.1013
    3258       3.6179
    3259       3.7750
    3260       3.8142
    3261       4.0554
    3262       3.4903
    3263       3.9919
    3264       3.7029
    3265       4.1436
    3266       3.8526
    3267       4.6099
    3268       3.8261
    3269       4.2633
    3270       5.1324
    3271       5.9861
    3272       4.5527
    3273       5.2004
    3274       6.0713
    3275       6.4192
    3276       7.2665
    3277       6.3578
    3278       6.1747
    3279       4.1196
    3280       6.0495
    3281       5.9767
    3282       6.0325
    3283       4.3165
    3284       4.9465
    3285       3.3422
    3286       3.5309
    3287       3.9897
    3288       4.0645
    3289       4.5161
    3290       5.0099
    3291       4.8338
    3292       4.5294
    3293       4.8790
    3294       4.6566
    3295       5.0889
    3296       4.9258
    3297       6.6841
    3298       6.1588
    3299       6.6519
    3300       6.1195
    3301       5.8586
    3302       6.9080
    3303       7.7740
    3304       7.4209
    3305       6.7039
    3306       6.7910
    3307       5.0673
    3308       6.5890
    3309       5.2481
    3310       5.8059
    3311       5.4544
    3312       5.1104
    3313       5.2069
    3314       5.0003
    3315       5.3454
    3316       4.7710
    3317       5.2924
    3318       4.7670
    3319       4.3367
    3320       4.1265
    3321       4.7463
    3322       5.1029
    3323       5.6043
    3324       5.4410
    3325       4.9660
    3326       5.2435
    3327       6.2365
    3328       7.5238
    3329       7.1082
    3330       5.7969
    3331       6.4671
    3332       5.1712
    3333       5.4085
    3334       5.7963
    3335       6.5804
    3336       5.6647
    3337       5.3424
    3338       4.5389
    3339       4.9570
    3340       4.9566
    3341       4.8615
    3342       4.8463
    3343       4.5176
    3344       5.0986
    3345       5.5538
    3346       4.4328
    3347       3.8419
    3348       3.4534
    3349       3.3469
    3350       4.8844
    3351       5.1262
    3352       4.4148
    3353       3.8935
    3354       2.7718
    3355       3.2101
    3356       3.2766
    3357       3.6119
    3358       3.1558
    3359       2.5014
    3360       3.3466
    3361       2.1005
    3362       2.7007
    3363       2.7796
    3364       3.3166
    3365       1.8553
    3366       2.2047
    3367       2.5423
    3368       2.8802
    3369       3.1330
    3370       2.5737
    3371       2.5549
    3372       2.4491
    3373       3.4834
    3374       2.5231
    3375       3.0442
    3376       2.4697
    3377       2.8552
    3378       2.3918
    3379       2.9998
    3380       2.2966
    3381       2.3968
    3382       2.4826
    3383       2.0658
    3384       2.2090
    3385       2.1571
    3386       2.1319
    3387       1.8922
    3388       1.7130
    3389       2.3538
    3390       2.5174
    3391       1.9132
    3392       2.0800
    3393       2.3184
    3394       1.6977
    3395       2.0039
    3396       2.2352
    3397       2.2061
    3398       2.1777
    3399       1.6718
    3400       1.9802
    3401       2.1161
    3402       2.6271
    3403       2.4341
    3404       2.6033
    3405       2.2123
    3406       2.9701
    3407       2.6349
    3408       2.5466
    3409       2.4714
    3410       2.6240
    3411       2.9115
    3412       2.7690
    3413       2.5526
    3414       2.9099
    3415       2.8963
    3416       2.7982
    3417       2.3783
    3418       2.8235
    3419       2.6830
    3420       2.9432
    3421       3.1198
    3422       3.5209
    3423       3.4215
    3424       3.7539
    3425       4.2062
    3426       3.8291
    3427       2.6899
    3428       3.5378
    3429       3.9731
    3430       3.9292
    3431       5.2715
    3432       4.4799
    3433       3.8108
    3434       3.7016
    3435       4.0969
    3436       4.0300
    3437       3.3162
    3438       4.4551
    3439       3.5228
    3440       3.7259
    3441       4.2760
    3442       3.3607
    3443       3.6072
    3444       3.7903
    3445       3.7073
    3446       4.6420
    3447       4.4723
    3448       3.6152
    3449       2.9443
    3450       3.3272
    3451       2.7109
    3452       2.6167
    3453       3.0989
    3454       2.6218
    3455       3.3806
    3456       2.8883
    3457       3.1690
    3458       3.7185
    3459       3.2632
    3460       2.7170
    3461       3.2868
    3462       3.4785
    3463       3.2242
    3464       2.6597
    3465       2.7205
    3466       3.0246
    3467       1.9721
    3468       2.7154
    3469       2.5940
    3470       2.5756
    3471       1.9726
    3472       3.1881
    3473       3.0364
    3474       1.8229
    3475       3.8115
    3476       2.9449
    3477       4.0001
    3478       3.7060
    3479       3.9072
    3480       3.5827
    3481       3.3357
    3482       3.9991
    3483       3.6517
    3484       4.3634
    3485       4.0400
    3486       3.2861
    3487       3.7246
    3488       4.1248
    3489       4.1090
    3490       3.2275
    3491       4.1255
    3492       4.7546
    3493       4.6914
    3494       3.5159
    3495       3.5075
    3496       3.5857
    3497       3.7923
    3498       3.9897
    3499       3.1579
    3500       3.4923
    3501       3.7522
    3502       3.9957
    3503       3.2942
    3504       3.4176
    3505       3.5659
    3506       4.9044
    3507       4.4614
    3508       5.2543
    3509       4.2056
    3510       5.2873
    3511       4.5778
    3512       5.7059
    3513       5.3224
    3514       5.3908
    3515       6.5297
    3516       7.5706
    3517       7.2217
    3518       7.3184
    3519       5.7600
    3520       5.0453
    3521       4.7946
    3522       4.1371
    3523       4.4577
    3524       4.0035
    3525       3.7628
    3526       3.7469
    3527       4.5571
    3528       5.3607
    3529       3.9912
    3530       4.8578
    3531       4.3779
    3532       3.4923
    3533       3.2223
    3534       3.5505
    3535       4.5688
    3536       3.5874
    3537       4.1213
    3538       4.5207
    3539       3.4731
    3540       3.6092
    3541       3.6129
    3542       4.2912
    3543       3.5775
    3544       4.5978
    3545       3.6855
    3546       3.5113
    3547       4.7953
    3548       5.7215
    3549       5.5124
    3550       4.2368
    3551       4.0659
    3552       3.7836
    3553       4.5295
    3554       3.7139
    3555       3.2501
    3556       2.8774
    3557       4.2773
    3558       3.9750
    3559       4.1847
    3560       4.1286
    3561       3.1376
    3562       3.2888
    3563       4.0959
    3564       4.3780
    3565       4.4770
    3566       3.7256
    3567       4.0203
    3568       3.6557
    3569       3.1482
    3570       3.9338
    3571       3.1007
    3572       3.7471
    3573       3.3692
    3574       3.0305
    3575       2.8461
    3576       4.3268
    3577       3.8335
    3578       3.4096
    3579       3.7977
    3580       4.9508
    3581       4.4790
    3582       4.2956
    3583       4.1185
    3584       4.2061
    3585       4.0988
    3586       3.8266
    3587       2.6987
    3588       3.0501
    3589       3.3561
    3590       3.2891
    3591       3.0521
    3592       2.4921
    3593       3.0330
    3594       2.6439
    3595       2.9030
    3596       3.3033
    3597       4.0145
    3598       3.6278
    3599       3.4163
    3600       3.3883
    3601       4.3775
    3602       3.5854
    3603       3.6076
    3604       3.2511
    3605       3.3275
    3606       3.2367
    3607       3.1193
    3608       3.8338
    3609       3.8413
    3610       3.5324
    3611       3.6036
    3612       3.7729
    3613       3.1887
    3614       3.3996
    3615       3.6832
    3616       3.0228
    3617       3.2271
    3618       3.3811
    3619       4.2738
    3620       3.5396
    3621       3.6584
    3622       3.6815
    3623       3.6587
    3624       4.3443
    3625       4.0858
    3626       4.4890
    3627       4.5112
    3628       4.2282
    3629       4.6213
    3630       4.2111
    3631       4.6444
    3632       3.6511
    3633       4.1889
    3634       5.4172
    3635       4.9840
    3636       5.1348
    3637       4.8578
    3638       4.1757
    3639       5.1260
    3640       4.9655
    3641       4.6677
    3642       4.3654
    3643       4.3160
    3644       5.4195
    3645       4.8210
    3646       4.4935
    3647       4.3458
    3648       4.0549
    3649       4.0595
    3650       4.2455
    3651       4.4794
    3652       4.4664
    3653       5.1154
    3654       5.0945
    3655       5.6938
    3656       5.2462
    3657       5.0939
    3658       5.1556
    3659       5.3425
    3660       4.3882
    3661       5.0780
    3662       4.7965
    3663       4.5197
    3664       4.6377
    3665       4.8483
    3666       5.7481
    3667       4.9399
    3668       4.9514
    3669       5.1426
    3670       4.5474
    3671       4.4684
    3672       4.3443
    3673       4.0623
    3674       4.6706
    3675       4.7059
    3676       3.7639
    3677       4.5401
    3678       4.4574
    3679       4.9316
    3680       4.6747
    3681       4.8661
    3682       5.3144
    3683       4.8749
    3684       4.5276
    3685       4.8324
    3686       4.9377
    3687       5.5096
    3688       4.4680
    3689       4.9433
    3690       4.1065
    3691       3.9293
    3692       3.4699
    3693       3.7484
    3694       4.8155
    3695       4.7864
    3696       5.1354
    3697       4.4257
    3698       3.9829
    3699       4.7014
    3700       4.6825
    3701       4.9010
    3702       3.8262
    3703       4.2618
    3704       4.6815
    3705       4.4914
    3706       4.4946
    3707       4.4448
    3708       4.1059
    3709       4.6556
    3710       4.5689
    3711       4.1161
    3712       4.1022
    3713       3.8777
    3714       4.1687
    3715       4.4189
    3716       4.0909
    3717       4.0936
    3718       4.3637
    3719       4.2586
    3720       4.4169
    3721       4.4768
    3722       3.7045
    3723       3.8867
    3724       4.3461
    3725       4.4289
    3726       4.6209
    3727       4.0227
    3728       3.9419
    3729       4.5468
    3730       4.8781
    3731       4.0620
    3732       5.0220
    3733       4.6992
    3734       4.4439
    3735       4.4129
    3736       3.8555
    3737       3.9105
    3738       3.3629
    3739       3.9000
    3740       4.2865
    3741       3.8285
    3742       3.7646
    3743       3.5481
    3744       4.2898
    3745       3.8518
    3746       3.9282
    3747       4.4386
    3748       3.8183
    3749       4.5897
    3750       4.2362
    3751       4.3428
    3752       3.8348
    3753       4.8336
    3754       4.6125
    3755       4.1654
    3756       3.3674
    3757       4.5512
    3758       4.4151
    3759       3.7210
    3760       5.2183
    3761       5.4440
    3762       5.2219
    3763       4.9395
    3764       4.5800
    3765       4.3471
    3766       4.3205
    3767       4.6710
    3768       4.6153
    3769       4.4725
    3770       4.8780
    3771       4.8269
    3772       4.1390
    3773       4.1560
    3774       4.8049
    3775       4.8275
    3776       3.9023
    3777       4.4510
    3778       3.7297
    3779       4.0015
    3780       4.3303
    3781       4.6215
    3782       4.5183
    3783       4.9978
    3784       4.6875
    3785       4.6837
    3786       4.0368
    3787       4.3703
    3788       5.2349
    3789       4.5826
    3790       4.3802
    3791       4.1539
    3792       3.8765
    3793       4.2620
    3794       4.4052
    3795       5.1435
    3796       4.2117
    3797       3.7011
    3798       4.2859
    3799       4.3176
    3800       3.9803
    3801       3.5620
    3802       4.4023
    3803       4.3901
    3804       3.7517
    3805       3.3317
    3806       4.2727
    3807       4.2631
    3808       4.2095
    3809       4.1774
    3810       4.6115
    3811       4.6555
    3812       5.2279
    3813       4.3156
    3814       4.5467
    3815       5.1356
    3816       4.8253
    3817       4.8489
    3818       4.4340
    3819       3.7235
    3820       4.1366
    3821       3.8188
    3822       4.0357
    3823       4.2532
    3824       4.2848
    3825       3.8919
    3826       3.8528
    3827       3.8571
    3828       4.1243
    3829       4.1143
    3830       3.9735
    3831       4.1189
    3832       4.0231
    3833       3.9513
    3834       4.4158
    3835       4.5775
    3836       3.4827
    3837       4.0162
    3838       3.0378
    3839       3.8797
    3840       3.9192
    3841       4.2340
    3842       4.6317
    3843       3.8937
    3844       4.2490
    3845       3.9319
    3846       4.3610
    3847       4.3513
    3848       4.5241
    3849       4.2434
    3850       4.3112
    3851       4.2202
    3852       4.0996
    3853       4.0520
    3854       4.2025
    3855       4.0729
    3856       3.2677
    3857       3.7432
    3858       4.0507
    3859       4.2095
    3860       3.7321
    3861       4.3795
    3862       4.9836
    3863       4.5652
    3864       4.6496
    3865       5.1129
    3866       4.4364
    3867       4.4619
    3868       4.5397
    3869       4.3494
    3870       4.6801
    3871       4.1664
    3872       4.5179
    3873       4.4817
    3874       4.4076
    3875       4.1296
    3876       3.9377
    3877       4.1256
    3878       3.9588
    3879       3.6868
    3880       3.5728
    3881       3.6391
    3882       3.2367
    3883       4.0014
    3884       3.8556
    3885       4.0195
    3886       4.1877
    3887       4.5437
    3888       4.4748
    3889       3.8501
    3890       4.0990
    3891       3.9544
    3892       4.0678
    3893       3.8802
    3894       4.8121
    3895       4.4091
    3896       4.4039
    3897       4.6499
    3898       4.4947
    3899       4.4581
    3900       4.5305
    3901       5.0001
    3902       4.9681
    3903       4.6258
    3904       4.8477
    3905       3.9164
    3906       4.6848
    3907       4.6850
    3908       4.6542
    3909       3.5638
    3910       4.3138
    3911       5.0184
    3912       5.0275
    3913       3.6267
    3914       4.0137
    3915       4.2791
    3916       3.8692
    3917       3.9610
    3918       3.5288
    3919       4.3243
    3920       3.8482
    3921       4.6481
    3922       4.7303
    3923       4.0872
    3924       3.9838
    3925       4.4800
    3926       4.5169
    3927       3.8401
    3928       4.2376
    3929       3.9841
    3930       4.7224
    3931       3.9817
    3932       3.7812
    3933       4.0091
    3934       4.2842
    3935       4.8644
    3936       4.3431
    3937       3.9573
    3938       4.3091
    3939       4.1749
    3940       4.1593
    3941       3.8106
    3942       4.3704
    3943       3.9604
    3944       4.4202
    3945       4.3581
    3946       4.3329
    3947       4.2802
    3948       4.4200
    3949       4.3357
    3950       4.4935
    3951       4.6581
    3952       4.6210
    3953       4.6980
    3954       4.2497
    3955       4.4504
    3956       4.5365
    3957       4.2920
    3958       4.6173
    3959       4.6130
    3960       4.6064
    3961       4.7667
    3962       4.4339
    3963       4.8813
    3964       4.1458
    3965       4.3477
    3966       4.4450
    3967       4.3190
    3968       4.2847
    3969       4.2577
    3970       3.6019
    3971       4.6243
    3972       4.0063
    3973       4.5099
    3974       4.2627
    3975       4.1697
    3976       3.9154
    3977       4.3934
    3978       4.0303
    3979       4.1796
    3980       4.2210
    3981       3.8419
    3982       4.1496
    3983       4.1405
    3984       4.1686
    3985       4.1090
    3986       3.9378
    3987       3.7661
    3988       4.1024
    3989       3.0512
    3990       3.8586
    3991       3.9060
    3992       3.9111
    3993       3.7654
    3994       3.8837
    3995       3.7701
    3996       4.2354
    3997       4.0105
    3998       4.5498
    3999       4.2917
    4000       4.0598
    4001       4.2632
    4002       4.4847
    4003       4.4628
    4004       4.2590
    4005       5.0877
    4006       4.2351
    4007       4.9100
    4008       4.6739
    4009       4.4364
    4010       4.3529
    4011       4.2651
    4012       3.3068
    4013       4.4397
    4014       4.0982
    4015       4.6196
    4016       4.6333
    4017       4.4111
    4018       3.5894
    4019       4.2955
    4020       4.6497
    4021       3.9144
    4022       4.5834
    4023       4.7854
    4024       4.9447
    4025       5.2577
    4026       4.6023
    4027       5.0568
    4028       5.0100
    4029       5.3079
    4030       5.0757
    4031       4.9786
    4032       4.8483
    4033       4.3016
    4034       4.4152
    4035       5.3457
    4036       4.9403
    4037       4.7906
    4038       4.9021
    4039       4.2468
    4040       4.1935
    4041       5.2270
    4042       4.0082
    4043       4.7189
    4044       4.1716
    4045       4.6360
    4046       4.3444
    4047       4.8339
    4048       4.4188
    4049       4.7309
    4050       4.6178
    4051       4.1995
    4052       4.7780
    4053       4.1143
    4054       4.8258
    4055       4.3618
    4056       4.6876
    4057       4.8737
    4058       4.9580
    4059       4.6348
    4060       4.3388
    4061       4.8442
    4062       4.7021
    4063       4.8597
    4064       4.9968
    4065       4.6860
    4066       4.6157
    4067       4.6295
    4068       4.7715
    4069       4.0147
    4070       4.5484
    4071       4.0764
    4072       4.7902
    4073       4.8435
    4074       4.6328
    4075       4.8073
    4076       4.6648
    4077       4.7081
    4078       4.5174
    4079       4.5359
    4080       4.2430
    4081       4.6302
    4082       4.6541
    4083       4.5687
    4084       4.2715
    4085       4.4076
    4086       4.5172
    4087       4.1604
    4088       3.3232
    4089       3.4268
    4090       3.6293
    4091       3.1282
    4092       3.3619
    4093       3.1132
    4094       3.1562
    4095       3.9576
    4096       4.0585
    4097       3.1536
    4098       3.6318
    4099       3.3789
    4100       3.4440
    4101       3.7614
    4102       3.6985
    4103       3.8967
    4104       3.1526
    4105       4.0394
    4106       3.8060
    4107       3.9031
    4108       3.7073
    4109       3.9125
    4110       3.5952
    4111       4.0444
    4112       3.4895
    4113       3.8488
    4114       3.4420
    4115       3.5030
    4116       4.2302
    4117       4.0532
    4118       3.8697
    4119       4.0438
    4120       3.6546
    4121       4.2951
    4122       3.6489
    4123       4.4668
    4124       4.9682
    4125       4.4038
    4126       4.3740
    4127       3.9969
    4128       4.1763
    4129       3.9407
    4130       4.0793
    4131       4.5412
    4132       4.3081
    4133       4.1495
    4134       4.9247
    4135       4.0198
    4136       4.4884
    4137       4.7111
    4138       4.5259
    4139       4.5845
    4140       5.0887
    4141       4.3828
    4142       4.9607
    4143       4.5871
    4144       4.0917
    4145       4.5277
    4146       4.6773
    4147       4.0622
    4148       3.9465
    4149       4.2043
    4150       4.9199
    4151       4.1468
    4152       3.5583
    4153       4.0118
    4154       4.3771
    4155       4.3271
    4156       4.6440
    4157       4.5867
    4158       4.9227
    4159       4.4773
    4160       4.6102
    4161       4.1202
    4162       4.2687
    4163       4.5287
    4164       4.5456
    4165       4.3571
    4166       4.4956
    4167       4.5505
    4168       4.6406
    4169       4.4195
    4170       4.6889
    4171       5.4486
    4172       5.6311
    4173       5.2843
    4174       5.0936
    4175       5.0067
    4176       4.2825
    4177       4.3142
    4178       5.3130
    4179       4.6293
    4180       4.7489
    4181       4.2582
    4182       4.6504
    4183       5.2887
    4184       4.7320
    4185       4.7344
    4186       4.7382
    4187       4.1884
    4188       4.4922
    4189       4.2598
    4190       4.8333
    4191       3.9233
    4192       3.9273
    4193       4.8592
    4194       5.0074
    4195       4.2577
    4196       4.5647
    4197       4.7209
    4198       4.7154
    4199       4.6789
    4200       4.9453
    4201       4.3239
    4202       4.1764
    4203       4.3682
    4204       3.6668
    4205       4.1925
    4206       4.0175
    4207       4.5003
    4208       4.4519
    4209       4.5013
    4210       4.5040
    4211       4.2131
    4212       4.3519
    4213       3.9972
    4214       3.6603
    4215       4.0164
    4216       3.8508
    4217       4.5433
    4218       4.6427
    4219       4.1166
    4220       4.1593
    4221       4.3041
    4222       4.6678
    4223       3.7980
    4224       4.1634
    4225       4.3128
    4226       4.3614
    4227       4.2617
    4228       4.2408
    4229       4.1331
    4230       4.2032
    4231       3.8633
    4232       3.9213
    4233       4.2378
    4234       4.2954
    4235       4.3768
    4236       4.5382
    4237       4.4993
    4238       4.7014
    4239       4.7236
    4240       4.7355
    4241       4.6319
    4242       4.5622
    4243       4.1356
    4244       4.2448
    4245       4.2404
    4246       4.4883
    4247       3.9340
    4248       4.5372
    4249       4.3375
    4250       4.4595
    4251       4.3122
    4252       4.0685
    4253       4.2406
    4254       4.3389
    4255       4.4005
    4256       4.3099
    4257       4.5833
    4258       4.4073
    4259       4.8682
    4260       4.3656
    4261       4.2307
    4262       4.2950
    4263       4.2692
    4264       3.9203
    4265       3.8463
    4266       3.9951
    4267       3.8965
    4268       4.6594
    4269       4.1099
    4270       4.5592
    4271       4.6241
    4272       4.2701
    4273       4.2874
    4274       4.1552
    4275       3.8778
    4276       4.5629
    4277       5.1630
    4278       4.4037
    4279       4.6980
    4280       4.3259
    4281       4.2424
    4282       4.7722
    4283       4.5734
    4284       4.4668
    4285       4.1826
    4286       4.1154
    4287       4.0822
    4288       4.5502
    4289       4.5517
    4290       4.1830
    4291       4.6640
    4292       4.2683
    4293       4.2762
    4294       4.3253
    4295       4.3098
    4296       4.5473
    4297       4.3905
    4298       4.6409
    4299       4.4516
    4300       4.3113
    4301       4.1570
    4302       4.4535
    4303       4.2406
    4304       4.3864
    4305       4.3577
    4306       4.4219
    4307       4.2069
    4308       4.2799
    4309       4.3072
    4310       4.6379
    4311       4.5665
    4312       5.1769
    4313       4.5968
    4314       4.8293
    4315       4.5705
    4316       4.6085
    4317       4.5820
    4318       4.0630
    4319       4.3252
    4320       4.1026
    4321       4.1716
    4322       4.6338
    4323       4.6489
    4324       4.4247
    4325       4.3886
    4326       4.4492
    4327       4.5086
    4328       4.7158
    4329       4.9025
    4330       4.3284
    4331       4.7970
    4332       4.2342
    4333       4.2778
    4334       4.4166
    4335       3.9880
    4336       4.2931
    4337       4.2826
    4338       4.0831
    4339       4.3769
    4340       4.1917
    4341       4.4706
    4342       4.0642
    4343       4.3842
    4344       4.2061
    4345       4.5720
    4346       4.6899
    4347       4.3324
    4348       4.0938
    4349       3.7142
    4350       4.3366
    4351       4.4061
    4352       4.2734
    4353       4.2126
    4354       4.7588
    4355       3.7480
    4356       4.1146
    4357       4.3473
    4358       4.0414
    4359       3.5298
    4360       3.7662
    4361       3.7037
    4362       3.8663
    4363       4.0947
    4364       4.3965
    4365       4.6292
    4366       4.2256
    4367       4.2998
    4368       4.4174
    4369       4.7207
    4370       4.8268
    4371       4.4289
    4372       4.1688
    4373       4.6157
    4374       4.7194
    4375       4.8321
    4376       4.7248
    4377       4.2367
    4378       4.0363
    4379       4.4186
    4380       4.3134
    4381       4.3034
    4382       3.8799
    4383       4.0765
    4384       4.0456
    4385       3.8252
    4386       4.4870
    4387       3.8669
    4388       3.9878
    4389       4.1245
    4390       4.1040
    4391       4.3587
    4392       4.6493
    4393       4.6632
    4394       4.6614
    4395       3.8169
    4396       4.3666
    4397       4.1813
    4398       4.2171
    4399       4.4913
    4400       4.5948
    4401       4.5797
    4402       4.2342
    4403       3.6881
    4404       4.1645
    4405       4.4742
    4406       4.2917
    4407       4.2754
    4408       4.1576
    4409       4.1667
    4410       3.7141
    4411       4.6785
    4412       4.8070
    4413       4.9366
    4414       4.3157
    4415       4.0264
    4416       4.2183
    4417       4.4523
    4418       3.8837
    4419       5.0256
    4420       4.5124
    4421       4.4831
    4422       4.1165
    4423       4.6265
    4424       4.6582
    4425       4.9328
    4426       4.3206
    4427       4.3950
    4428       4.4113
    4429       3.9645
    4430       4.2468
    4431       4.0930
    4432       4.2341
    4433       3.9842
    4434       3.6418
    4435       3.5082
    4436       3.6415
    4437       4.4899
    4438       5.2291
    4439       4.0281
    4440       4.1809
    4441       4.4647
    4442       4.7496
    4443       4.7575
    4444       4.3892
    4445       4.3751
    4446       4.3519
    4447       4.1825
    4448       3.6450
    4449       3.9927
    4450       3.8081
    4451       3.5739
    4452       3.5078
    4453       3.8265
    4454       3.7685
    4455       3.3923
    4456       3.8953
    4457       3.7911
    4458       4.0540
    4459       3.8552
    4460       4.1042
    4461       3.7455
    4462       3.8476
    4463       4.1206
    4464       3.4515
    4465       4.0321
    4466       4.4278
    4467       4.4240
    4468       3.8238
    4469       3.8176
    4470       4.3546
    4471       4.5913
    4472       4.9448
    4473       4.8344
    4474       4.8157
    4475       4.1398
    4476       3.5311
    4477       3.9762
    4478       4.3464
    4479       4.6236
    4480       4.4230
    4481       4.9525
    4482       4.6230
    4483       4.6557
    4484       4.7405
    4485       4.5588
    4486       4.5471
    4487       4.6274
    4488       4.2803
    4489       4.4754
    4490       4.3313
    4491       4.8861
    4492       5.2850
    4493       4.6351
    4494       4.4958
    4495       4.3555
    4496       4.0574
    4497       4.6797
    4498       4.7721
    4499       3.5970
    4500       4.4045
    4501       4.2298
    4502       4.8290
    4503       4.5155
    4504       4.5189
    4505       4.4584
    4506       4.6449
    4507       4.4907
    4508       4.4860
    4509       4.1674
    4510       4.8350
    4511       5.0271
    4512       4.8260
    4513       5.1606
    4514       4.9008
    4515       4.7047
    4516       4.8404
    4517       5.2992
    4518       4.4978
    4519       4.7063
    4520       4.6445
    4521       4.7095
    4522       4.8130
    4523       4.1093
    4524       4.1724
    4525       4.5781
    4526       4.7423
    4527       4.7493
    4528       4.6342
    4529       4.3889
    4530       4.2480
    4531       4.3272
    4532       4.8251
    4533       4.1075
    4534       4.3877
    4535       4.4630
    4536       4.7192
    4537       4.3045
    4538       4.6916
    4539       5.1255
    4540       4.7992
    4541       5.0573
    4542       4.9540
    4543       4.8142
    4544       4.9619
    4545       5.0515
    4546       4.5031
    4547       4.7316
    4548       4.6488
    4549       4.7123
    4550       4.4992
    4551       4.5404
    4552       4.7844
    4553       5.0566
    4554       4.6428
    4555       4.7424
    4556       4.5056
    4557       4.6755
    4558       4.4945
    4559       4.8306
    4560       4.2546
    4561       4.4714
    4562       4.6438
    4563       4.1831
    4564       4.1746
    4565       4.8291
    4566       4.2512
    4567       4.4081
    4568       4.6271
    4569       4.4294
    4570       4.7635
    4571       4.4956
    4572       3.5042
    4573       3.8560
    4574       4.2371
    4575       4.6200
    4576       4.5090
    4577       4.2393
    4578       4.7589
    4579       4.8878
    4580       4.4408
    4581       4.3976
    4582       3.8229
    4583       3.5591
    4584       4.3670
    4585       4.2437
    4586       4.0152
    4587       4.0376
    4588       4.0472
    4589       4.8764
    4590       4.2760
    4591       3.6892
    4592       4.2912
    4593       4.4152
    4594       3.5186
    4595       3.9262
    4596       4.2835
    4597       4.3370
    4598       4.6511
    4599       4.4697
    4600       4.4425
    4601       4.4146
    4602       4.2801
    4603       4.4473
    4604       3.9340
    4605       4.0649
    4606       4.1599
    4607       4.0370
    4608       4.6422
    4609       4.3950
    4610       4.4475
    4611       4.7485
    4612       4.8694
    4613       4.9370
    4614       4.8703
    4615       5.0070
    4616       5.0086
    4617       4.4723
    4618       5.0102
    4619       4.7546
    4620       4.7542
    4621       4.5947
    4622       4.3893
    4623       4.1053
    4624       4.5332
    4625       3.9461
    4626       4.2072
    4627       4.3898
    4628       4.4936
    4629       4.6141
    4630       4.7505
    4631       4.7248
    4632       4.7473
    4633       4.6405
    4634       4.2085
    4635       4.2737
    4636       3.9035
    4637       4.2967
    4638       4.2121
    4639       4.3656
    4640       4.1201
    4641       4.1173
    4642       3.9084
    4643       4.0125
    4644       4.2563
    4645       3.6942
    4646       4.0523
    4647       4.6316
    4648       4.1100
    4649       4.2996
    4650       4.2563
    4651       3.6963
    4652       4.2499
    4653       4.0930
    4654       4.5073
    4655       4.5613
    4656       4.4110
    4657       4.3787
    4658       4.2090
    4659       3.9005
    4660       3.9111
    4661       3.9322
    4662       4.1602
    4663       4.1353
    4664       4.2377
    4665       4.4991
    4666       4.3227
    4667       4.1757
    4668       4.0332
    4669       3.6741
    4670       4.4220
    4671       3.8145
    4672       4.5617
    4673       4.2443
    4674       4.6685
    4675       4.2477
    4676       4.5578
    4677       4.3067
    4678       4.6501
    4679       5.0394
    4680       4.6451
    4681       4.8865
    4682       4.9650
    4683       4.6572
    4684       3.9369
    4685       3.9746
    4686       4.3156
    4687       4.8764
    4688       4.4171
    4689       4.1613
    4690       4.3530
    4691       4.2039
    4692       3.7847
    4693       3.9251
    4694       4.6971
    4695       4.2470
    4696       4.2750
    4697       4.5229
    4698       4.5275
    4699       4.1158
    4700       4.6810
    4701       4.4350
    4702       4.3908
    4703       4.2407
    4704       4.0665
    4705       4.2979
    4706       4.6556
    4707       4.6577
    4708       4.6843
    4709       4.3068
    4710       4.9508
    4711       4.8655
    4712       4.3708
    4713       4.5071
    4714       4.1768
    4715       4.7494
    4716       4.3576
    4717       4.9322
    4718       4.8187
    4719       4.5765
    4720       4.4260
    4721       4.1032
    4722       4.2141
    4723       4.3124
    4724       4.1554
    4725       4.4717
    4726       4.1752
    4727       4.5523
    4728       4.0039
    4729       3.6332
    4730       4.2725
    4731       4.1890
    4732       4.4089
    4733       4.4946
    4734       4.7783
    4735       4.4996
    4736       5.3368
    4737       4.8927
    4738       4.6921
    4739       4.1105
    4740       4.0857
    4741       3.7580
    4742       4.2758
    4743       3.8176
    4744       3.6097
    4745       4.1756
    4746       3.8900
    4747       4.2371
    4748       4.1987
    4749       4.5526
    4750       3.7330
    4751       3.8120
    4752       3.6006
    4753       3.9652
    4754       4.0493
    4755       4.2653
    4756       3.7053
    4757       3.9381
    4758       4.0073
    4759       3.7625
    4760       4.5162
    4761       4.3022
    4762       4.3690
    4763       4.5598
    4764       4.2165
    4765       3.9323
    4766       4.2316
    4767       4.1793
    4768       3.9542
    4769       4.2649
    4770       4.0058
    4771       4.3834
    4772       3.3026
    4773       4.1302
    4774       3.5759
    4775       3.8814
    4776       4.2399
    4777       3.8388
    4778       3.6344
    4779       4.1620
    4780       3.8420
    4781       3.8613
    4782       3.9876
    4783       3.5113
    4784       3.6826
    4785       3.5576
    4786       3.9861
    4787       3.3147
    4788       3.7726
    4789       3.6813
    4790       3.6384
    4791       4.0215
    4792       3.9304
    4793       3.1872
    4794       3.7271
    4795       4.0769
    4796       3.5528
    4797       3.5397
    4798       3.4093
    4799       3.8350
    4800       3.4441
    4801       3.7198
    4802       4.1810
    4803       3.3157
    4804       3.9967
    4805       3.8282
    4806       3.7697
    4807       3.3581
    4808       3.4976
    4809       3.8304
    4810       3.8391
    4811       3.5188
    4812       3.4668
    4813       4.0078
    4814       4.1827
    4815       3.8329
    4816       3.6181
    4817       3.7061
    4818       4.0749
    4819       3.8443
    4820       4.1616
    4821       3.6484
    4822       3.6738
    4823       3.8874
    4824       3.8698
    4825       3.8716
    4826       3.2016
    4827       4.2453
    4828       3.4392
    4829       3.4957
    4830       3.1140
    4831       3.7612
    4832       3.3852
    4833       4.4296
    4834       3.8607
    4835       4.0158
    4836       3.5501
    4837       3.7112
    4838       3.4850
    4839       4.1718
    4840       3.5463
    4841       3.6001
    4842       4.1073
    4843       4.0591
    4844       3.6812
    4845       3.8523
    4846       3.7874
    4847       4.1699
    4848       3.9284
    4849       4.1201
    4850       3.7918
    4851       3.8588
    4852       3.8760
    4853       4.1008
    4854       3.5177
    4855       3.2148
    4856       3.3444
    4857       3.1577
    4858       2.7916
    4859       3.0996
    4860       2.8973
    4861       3.3826
    4862       3.1634
    4863       3.3371
    4864       3.8002
    4865       3.8546
    4866       3.3058
    4867       3.3478
    4868       3.1879
    4869       3.6269
    4870       3.4589
    4871       3.0336
    4872       3.1071
    4873       3.5428
    4874       2.8997
    4875       2.7825
    4876       3.0096
    4877       2.6792
    4878       2.5691
    4879       3.2111
    4880       2.7886
    4881       2.6361
    4882       3.1154
    4883       3.4977
    4884       2.5539
    4885       2.9026
    4886       2.8140
    4887       3.2559
    4888       3.5408
    4889       3.4872
    4890       3.4071
    4891       3.1719
    4892       3.1742
    4893       3.3879
    4894       3.1856
    4895       2.6116
    4896       2.7789
    4897       2.3968
    4898       2.8198
    4899       2.1950
    4900       2.7789
    4901       2.9780
    4902       2.9171
    4903       3.0525
    4904       3.4620
    4905       3.2896
    4906       3.4193
    4907       2.5251
    4908       3.3610
    4909       2.7109
    4910       3.6340
    4911       3.0666
    4912       3.7312
    4913       3.0678
    4914       3.5304
    4915       3.7177
    4916       3.9156
    4917       4.3267
    4918       3.9462
    4919       3.4580
    4920       4.0146
    4921       3.5705
    4922       3.6369
    4923       3.4746
    4924       4.1231
    4925       3.1927
    4926       3.7429
    4927       3.9635
    4928       3.2645
    4929       3.5344
    4930       3.6011
    4931       3.5780
    4932       3.7939
    4933       3.5103
    4934       3.5471
    4935       3.7437
    4936       3.2858
    4937       3.7095
    4938       3.7349
    4939       3.6241
    4940       3.4817
    4941       3.4938
    4942       4.1662
    4943       3.6762
    4944       4.1181
    4945       3.7481
    4946       3.7433
    4947       3.6266
    4948       4.2843
    4949       4.0056
    4950       3.8064
    4951       4.0809
    4952       4.0293
    4953       3.8397
    4954       3.7386
    4955       4.1100
    4956       3.0871
    4957       2.8746
    4958       2.6392
    4959       2.6538
    4960       3.3206
    4961       2.6323
    4962       3.0797
    4963       2.7123
    4964       2.6955
    4965       2.6779
    4966       2.5264
    4967       3.1524
    4968       2.8722
    4969       3.0154
    4970       3.3993
    4971       3.3869
    4972       3.0558
    4973       3.1488
    4974       3.6208
    4975       3.9793
    4976       3.4492
    4977       3.5678
    4978       4.1697
    4979       4.5293
    4980       4.0626
    4981       3.5230
    4982       3.8642
    4983       3.7469
    4984       3.6765
    4985       3.6152
    4986       3.6909
    4987       4.0291
    4988       4.3137
    4989       4.0377
    4990       4.2024
    4991       3.7009
    4992       4.3034
    4993       4.4059
    4994       3.9401
    4995       3.7994
    4996       3.8794
    4997       3.7007
    4998       3.2725
    4999       3.6549
    5000       3.3563
