# Supplementary material for: Incorporation of sensing modalities into de novo designed fluorescence-activating proteins
Source: Nat Commun. 2021 Feb 8;12:856. doi: 10.1038/s41467-020-18911-w (PMC7870846; doi:10.1038/s41467-020-18911-w)
Supplement: Supplementary file 24 — Source Data [file 41467_2020_18911_MOESM24_ESM.xlsx › raw_data_graphs/Supplementary_Figure_17/RMSD/Xtal_Ca_bound_500ns_loop7RMSD_backbone.r02.dat]

#Frame     RMSD_00002
       1       4.4492
       2       5.6941
       3       4.4342
       4       4.4932
       5       3.8602
       6       3.3333
       7       2.0717
       8       2.4171
       9       2.2856
      10       3.3336
      11       3.1673
      12       3.1869
      13       2.9859
      14       3.6960
      15       2.5842
      16       3.0636
      17       2.8849
      18       3.0471
      19       3.8686
      20       3.9807
      21       4.2083
      22       5.1065
      23       3.0676
      24       2.7691
      25       2.8284
      26       2.7115
      27       5.2385
      28       6.2482
      29       4.8833
      30       4.5488
      31       5.6510
      32       4.4756
      33       4.8592
      34       2.9869
      35       3.5317
      36       3.4487
      37       5.1332
      38       5.5824
      39       5.0706
      40       4.3571
      41       4.9736
      42       4.0893
      43       4.5944
      44       5.0165
      45       4.3421
      46       4.6549
      47       5.0527
      48       4.7918
      49       4.2537
      50       4.0674
      51       3.4318
      52       3.8237
      53       3.2153
      54       2.1405
      55       2.4396
      56       2.9535
      57       2.7535
      58       2.9437
      59       2.8022
      60       2.7466
      61       3.1275
      62       2.7621
      63       2.6908
      64       2.6217
      65       2.2204
      66       2.6624
      67       3.3682
      68       3.2670
      69       2.7671
      70       3.2158
      71       2.2975
      72       2.7188
      73       2.4941
      74       2.6818
      75       3.2041
      76       2.5677
      77       2.5047
      78       3.0014
      79       2.7470
      80       2.5685
      81       2.5914
      82       2.6334
      83       2.3702
      84       2.6370
      85       2.7672
      86       2.4757
      87       3.4852
      88       2.4614
      89       2.7915
      90       2.5008
      91       2.6310
      92       2.1484
      93       2.1829
      94       3.1017
      95       3.2591
      96       2.4818
      97       2.4066
      98       2.5226
      99       2.6944
     100       1.8123
     101       2.2382
     102       2.1728
     103       2.2378
     104       3.0469
     105       2.6391
     106       2.9291
     107       2.6039
     108       2.7411
     109       2.3367
     110       2.8307
     111       2.0950
     112       3.0271
     113       2.8498
     114       2.9582
     115       2.7103
     116       2.5425
     117       3.0813
     118       2.8207
     119       2.4976
     120       3.2487
     121       3.0097
     122       2.4097
     123       2.2977
     124       2.7047
     125       2.4435
     126       2.6315
     127       2.1387
     128       3.0011
     129       3.0308
     130       2.5582
     131       2.5609
     132       2.4417
     133       2.6578
     134       2.2929
     135       2.9578
     136       2.8057
     137       2.9648
     138       3.4968
     139       2.4267
     140       2.7746
     141       3.2944
     142       3.1297
     143       3.4943
     144       3.0821
     145       2.7721
     146       2.7117
     147       3.0635
     148       2.4758
     149       1.7088
     150       2.5646
     151       2.6228
     152       2.5735
     153       3.1840
     154       3.1660
     155       2.8356
     156       3.2102
     157       3.2489
     158       3.3671
     159       2.2532
     160       2.6823
     161       2.9777
     162       2.1684
     163       2.4556
     164       2.6574
     165       1.9783
     166       2.3931
     167       3.7315
     168       3.4192
     169       3.3876
     170       2.8304
     171       2.1042
     172       3.9695
     173       3.0596
     174       3.8367
     175       3.5442
     176       2.1334
     177       2.1651
     178       3.5206
     179       2.6941
     180       2.9151
     181       2.4795
     182       3.3389
     183       3.5380
     184       3.1723
     185       2.6842
     186       3.7317
     187       6.0518
     188       5.2850
     189       5.9713
     190       5.9942
     191       5.3783
     192       6.2130
     193       4.7321
     194       5.6270
     195       5.5913
     196       3.6766
     197       2.9227
     198       2.5880
     199       2.5358
     200       2.8549
     201       3.5426
     202       3.3561
     203       3.4510
     204       3.2995
     205       2.8235
     206       2.5445
     207       3.2726
     208       2.8536
     209       3.1855
     210       2.4480
     211       3.1142
     212       2.6784
     213       3.4522
     214       2.5944
     215       2.7169
     216       2.7422
     217       3.5708
     218       3.3796
     219       2.3319
     220       2.9161
     221       2.6438
     222       2.7634
     223       2.6231
     224       2.5592
     225       2.9915
     226       3.1403
     227       3.5894
     228       3.7212
     229       4.9144
     230       4.1408
     231       3.5654
     232       3.9174
     233       4.3801
     234       3.6186
     235       3.7927
     236       5.3898
     237       4.5267
     238       4.7213
     239       3.9942
     240       5.0195
     241       4.6619
     242       4.2775
     243       5.9609
     244       4.7511
     245       7.0186
     246       5.8280
     247       4.9780
     248       3.9542
     249       3.7760
     250       5.0572
     251       4.3078
     252       4.6428
     253       4.2398
     254       4.2307
     255       4.8883
     256       6.1118
     257       5.6057
     258       4.3332
     259       3.8823
     260       4.0575
     261       4.6109
     262       4.0384
     263       3.9743
     264       4.7747
     265       4.0349
     266       3.8644
     267       3.8656
     268       4.7814
     269       3.5929
     270       2.9314
     271       3.0478
     272       4.3297
     273       2.9466
     274       3.0015
     275       2.8233
     276       2.0969
     277       2.3523
     278       2.8618
     279       2.8354
     280       3.1288
     281       2.3455
     282       3.0162
     283       2.9934
     284       3.9742
     285       3.1501
     286       2.6065
     287       3.1818
     288       2.7397
     289       2.9128
     290       2.5735
     291       3.8907
     292       4.6947
     293       4.5433
     294       5.1958
     295       5.0153
     296       5.0183
     297       5.8736
     298       5.1399
     299       2.5445
     300       3.6564
     301       3.8131
     302       2.3142
     303       2.5440
     304       3.4818
     305       2.6876
     306       4.3156
     307       4.1539
     308       4.4117
     309       4.3383
     310       4.7971
     311       4.8041
     312       3.5281
     313       2.6385
     314       2.3933
     315       3.1535
     316       2.5487
     317       2.6926
     318       3.7795
     319       4.5113
     320       4.1789
     321       2.8011
     322       2.3247
     323       2.7189
     324       2.2655
     325       2.4226
     326       2.6032
     327       3.2762
     328       2.7003
     329       3.0761
     330       2.7487
     331       2.8066
     332       2.4247
     333       2.2535
     334       2.4583
     335       2.8234
     336       2.2657
     337       3.9916
     338       5.1325
     339       3.8827
     340       2.7074
     341       3.6863
     342       3.1674
     343       2.5485
     344       2.8217
     345       2.0231
     346       2.3929
     347       2.3610
     348       1.7693
     349       2.6502
     350       2.0727
     351       2.5749
     352       2.3064
     353       3.0340
     354       2.8341
     355       2.9636
     356       3.3472
     357       3.0308
     358       3.0454
     359       2.5262
     360       2.8771
     361       3.1376
     362       3.0115
     363       3.0109
     364       3.0473
     365       2.9630
     366       2.6974
     367       3.3399
     368       3.3989
     369       4.3672
     370       4.3205
     371       6.2132
     372       6.8763
     373       7.0629
     374       6.5804
     375       5.0744
     376       4.8384
     377       5.2806
     378       4.2867
     379       2.2492
     380       2.4215
     381       3.3819
     382       3.2906
     383       3.7856
     384       4.2065
     385       5.3182
     386       5.1509
     387       4.7947
     388       4.8470
     389       4.5130
     390       4.8377
     391       5.5035
     392       4.3850
     393       4.3152
     394       5.5321
     395       4.4774
     396       5.4362
     397       6.0134
     398       6.0909
     399       5.9556
     400       4.0412
     401       4.8902
     402       4.8921
     403       4.4714
     404       4.5105
     405       4.3940
     406       4.9351
     407       4.0917
     408       4.7401
     409       5.5904
     410       5.0236
     411       4.6392
     412       4.8045
     413       5.3256
     414       3.8152
     415       4.8452
     416       5.0224
     417       3.8670
     418       3.7398
     419       4.6808
     420       4.3004
     421       5.0482
     422       2.6166
     423       3.1879
     424       2.5452
     425       3.2730
     426       4.1935
     427       2.0368
     428       2.6771
     429       2.4244
     430       3.0619
     431       3.1355
     432       2.8360
     433       3.0321
     434       3.1048
     435       2.4861
     436       2.8178
     437       2.5844
     438       3.1726
     439       2.7368
     440       2.9860
     441       3.1686
     442       2.6760
     443       2.7696
     444       2.3389
     445       2.7438
     446       2.8087
     447       3.5091
     448       2.5922
     449       3.6187
     450       2.7804
     451       3.0310
     452       2.5243
     453       1.9957
     454       2.0773
     455       2.7814
     456       2.0701
     457       2.6987
     458       3.0070
     459       2.4445
     460       3.3404
     461       4.4517
     462       4.0738
     463       4.8637
     464       4.2724
     465       4.7294
     466       5.1541
     467       5.5460
     468       5.0473
     469       4.5151
     470       4.0177
     471       3.6864
     472       2.3812
     473       2.6516
     474       2.4309
     475       2.4954
     476       2.1599
     477       2.7671
     478       2.1981
     479       3.1995
     480       2.7043
     481       2.6224
     482       2.5938
     483       2.4839
     484       3.2025
     485       2.6265
     486       2.7478
     487       2.6904
     488       2.3210
     489       2.6893
     490       2.7488
     491       2.7384
     492       2.2798
     493       2.5859
     494       2.6520
     495       3.0086
     496       3.2084
     497       3.2607
     498       4.9967
     499       5.7548
     500       5.2142
     501       5.6511
     502       5.5315
     503       6.0861
     504       6.8987
     505       6.9776
     506       6.9800
     507       6.6251
     508       4.8759
     509       5.8862
     510       5.1866
     511       5.5145
     512       4.9553
     513       4.7128
     514       4.9469
     515       5.2000
     516       4.6178
     517       4.0288
     518       3.8118
     519       3.7761
     520       3.4617
     521       3.3075
     522       2.7153
     523       3.9092
     524       3.6329
     525       3.6851
     526       3.1826
     527       3.3082
     528       3.9661
     529       2.1783
     530       2.1914
     531       2.3953
     532       3.4897
     533       3.0250
     534       2.9534
     535       2.9353
     536       2.5529
     537       2.8214
     538       2.6425
     539       2.4215
     540       2.8721
     541       2.6222
     542       2.6396
     543       1.8466
     544       2.7837
     545       2.8629
     546       2.7663
     547       3.3268
     548       3.4480
     549       3.2879
     550       2.6368
     551       2.4583
     552       2.6376
     553       2.7178
     554       3.0656
     555       3.7743
     556       3.7579
     557       3.3260
     558       2.7599
     559       3.5621
     560       2.4791
     561       2.7122
     562       3.1612
     563       2.8146
     564       2.7375
     565       2.1839
     566       2.5804
     567       2.2017
     568       2.0486
     569       2.6514
     570       3.2872
     571       2.2768
     572       2.5038
     573       2.7842
     574       2.4667
     575       2.8318
     576       2.8676
     577       2.6700
     578       2.0919
     579       2.9867
     580       2.9274
     581       3.2779
     582       2.9527
     583       2.7112
     584       2.6329
     585       2.6538
     586       3.4948
     587       3.3524
     588       2.3130
     589       3.0632
     590       3.1146
     591       2.9200
     592       2.6179
     593       2.4936
     594       3.1356
     595       2.7719
     596       3.3311
     597       2.6610
     598       2.7580
     599       2.1030
     600       2.5177
     601       2.6486
     602       2.1905
     603       2.3925
     604       2.5457
     605       1.8460
     606       2.0612
     607       2.3989
     608       2.3294
     609       3.7567
     610       2.1956
     611       3.5027
     612       2.6178
     613       1.9122
     614       2.4099
     615       2.4512
     616       2.2328
     617       2.6105
     618       2.5378
     619       2.3412
     620       2.1965
     621       2.5868
     622       2.2230
     623       2.2408
     624       1.8691
     625       2.4925
     626       1.8350
     627       2.4829
     628       2.6398
     629       2.3398
     630       2.4287
     631       2.1661
     632       2.4533
     633       2.9788
     634       3.0041
     635       2.0549
     636       2.6114
     637       2.8365
     638       2.8081
     639       2.7133
     640       2.3332
     641       2.7976
     642       2.7545
     643       2.7805
     644       3.1819
     645       2.3051
     646       2.5245
     647       2.3986
     648       2.3180
     649       2.6780
     650       2.2020
     651       2.5221
     652       2.7169
     653       2.3855
     654       2.4376
     655       2.0748
     656       2.3415
     657       2.7963
     658       2.0193
     659       1.7031
     660       2.0674
     661       2.5473
     662       2.6685
     663       2.5721
     664       2.7916
     665       2.6558
     666       2.6243
     667       2.6071
     668       2.2451
     669       2.7837
     670       2.1713
     671       2.1297
     672       2.2209
     673       2.5830
     674       3.1504
     675       2.7829
     676       3.1401
     677       2.2884
     678       3.4281
     679       3.3477
     680       3.1291
     681       2.8936
     682       3.8885
     683       4.5697
     684       5.6631
     685       5.1550
     686       4.8785
     687       5.7512
     688       5.5050
     689       5.0095
     690       3.8156
     691       3.6674
     692       2.4965
     693       3.6978
     694       4.7113
     695       4.8293
     696       5.0940
     697       3.7464
     698       4.1522
     699       5.3295
     700       5.1870
     701       4.4663
     702       4.6060
     703       5.4486
     704       5.9937
     705       4.0558
     706       4.5146
     707       4.7699
     708       4.2401
     709       4.4577
     710       6.1226
     711       6.2854
     712       5.0909
     713       4.2279
     714       4.0531
     715       3.9270
     716       3.7363
     717       4.9499
     718       5.2854
     719       5.1725
     720       5.0857
     721       5.8005
     722       4.5606
     723       6.1642
     724       5.7132
     725       5.4563
     726       5.5286
     727       6.7546
     728       5.0274
     729       5.1205
     730       5.5300
     731       4.9586
     732       5.5244
     733       5.7522
     734       5.0429
     735       4.7117
     736       5.8393
     737       3.6066
     738       4.5135
     739       4.8382
     740       5.6721
     741       5.8092
     742       5.9555
     743       5.3748
     744       4.2343
     745       4.4601
     746       4.9823
     747       5.6713
     748       7.1295
     749       7.0754
     750       6.8095
     751       6.7401
     752       5.9868
     753       5.3295
     754       5.4910
     755       5.0806
     756       4.9714
     757       6.1607
     758       5.8020
     759       4.8865
     760       5.8319
     761       5.3206
     762       4.5864
     763       4.7519
     764       5.6074
     765       5.6084
     766       6.0868
     767       5.7198
     768       6.3911
     769       5.8770
     770       5.2515
     771       4.6389
     772       5.4164
     773       5.0300
     774       4.1066
     775       5.8274
     776       8.0212
     777       5.7411
     778       5.8452
     779       5.6110
     780       4.5040
     781       5.0504
     782       5.1376
     783       4.5885
     784       4.6625
     785       4.0999
     786       4.7301
     787       5.0133
     788       3.5970
     789       4.6344
     790       5.3752
     791       4.8888
     792       4.0284
     793       4.7542
     794       3.0816
     795       4.3041
     796       3.9140
     797       5.1612
     798       4.2354
     799       4.2240
     800       3.9194
     801       3.8209
     802       3.9601
     803       4.1263
     804       4.2985
     805       4.7023
     806       4.3682
     807       4.5088
     808       4.0264
     809       4.1449
     810       4.5189
     811       3.8490
     812       4.5957
     813       3.7592
     814       3.7302
     815       4.1315
     816       3.8122
     817       4.8306
     818       5.4210
     819       5.6969
     820       5.2297
     821       5.0091
     822       5.0085
     823       4.7263
     824       4.6250
     825       3.4017
     826       2.6202
     827       3.5795
     828       4.0762
     829       5.2478
     830       5.0204
     831       4.5388
     832       5.3047
     833       5.1405
     834       5.2175
     835       5.0275
     836       4.0318
     837       4.9929
     838       4.6814
     839       4.1374
     840       4.4188
     841       4.8205
     842       5.4840
     843       4.6794
     844       4.6466
     845       4.1696
     846       5.0671
     847       5.1818
     848       6.7612
     849       5.1645
     850       7.1712
     851       7.3344
     852       9.1453
     853       8.1971
     854       7.5992
     855       6.5466
     856       7.1232
     857       6.4276
     858       8.7861
     859       7.5608
     860       6.6836
     861       6.3245
     862       6.2398
     863       7.1464
     864       8.1579
     865       6.6769
     866       6.4733
     867       6.8595
     868       9.4026
     869       9.1272
     870       9.4143
     871       7.1733
     872       8.3210
     873       7.1690
     874       7.4447
     875       7.4136
     876       7.7591
     877       7.3012
     878       6.4421
     879       6.9146
     880       6.2960
     881       6.3833
     882       7.1599
     883       7.2522
     884       8.0918
     885       9.0229
     886       8.2543
     887       5.7754
     888       8.4199
     889       9.6828
     890       9.2254
     891       8.7934
     892       7.3186
     893       7.1685
     894       7.2836
     895       6.4933
     896       7.8861
     897       7.9388
     898       7.2959
     899       8.3443
     900       7.8138
     901       6.8732
     902       6.6284
     903       7.5798
     904       6.6571
     905       6.7414
     906       8.4859
     907       7.8037
     908       8.1779
     909       8.9827
     910       7.4941
     911       7.6680
     912       7.5705
     913       6.4256
     914       5.4638
     915       6.3002
     916       7.0242
     917       6.7291
     918       6.1516
     919       5.9325
     920       5.1231
     921       5.0959
     922       6.7552
     923       8.1951
     924       9.3924
     925       8.5356
     926       7.4534
     927       6.8316
     928       6.8035
     929       7.3687
     930       8.0118
     931       8.0197
     932       7.0727
     933       6.9273
     934       8.0496
     935       6.6034
     936       5.2748
     937       7.0129
     938       8.5584
     939       7.4202
     940       8.3067
     941       7.5956
     942       8.1025
     943       9.0253
     944       7.5510
     945       6.5635
     946       4.7958
     947       4.4702
     948       3.2207
     949       4.2532
     950       2.0084
     951       3.0575
     952       3.3023
     953       3.7971
     954       2.7979
     955       2.8089
     956       2.8273
     957       3.0771
     958       2.0580
     959       2.1979
     960       2.2385
     961       2.8453
     962       2.5032
     963       2.5441
     964       2.7890
     965       3.0894
     966       3.0293
     967       3.8250
     968       3.0180
     969       2.4501
     970       2.9706
     971       2.4675
     972       2.3671
     973       2.7882
     974       2.3199
     975       1.8514
     976       2.7672
     977       2.4417
     978       2.6205
     979       2.2888
     980       1.9334
     981       1.8778
     982       2.4047
     983       2.2404
     984       2.2726
     985       1.8659
     986       2.7478
     987       1.8992
     988       2.4101
     989       3.4066
     990       3.2830
     991       3.0677
     992       3.1616
     993       3.1451
     994       2.5009
     995       2.8868
     996       2.4932
     997       2.4569
     998       3.0097
     999       2.3151
    1000       2.4044
    1001       2.8659
    1002       2.4977
    1003       2.7891
    1004       2.0315
    1005       2.4510
    1006       2.6405
    1007       2.3031
    1008       2.7429
    1009       2.0942
    1010       3.5024
    1011       2.6291
    1012       2.5387
    1013       3.4442
    1014       3.1142
    1015       2.9721
    1016       2.7427
    1017       2.7437
    1018       2.7298
    1019       2.8578
    1020       3.4271
    1021       2.9364
    1022       3.3154
    1023       3.4962
    1024       2.7243
    1025       3.0704
    1026       3.1735
    1027       2.7849
    1028       3.3163
    1029       2.8319
    1030       2.5540
    1031       2.9245
    1032       2.7262
    1033       2.4943
    1034       2.2429
    1035       2.7520
    1036       2.5792
    1037       1.8604
    1038       2.1041
    1039       2.1655
    1040       2.6296
    1041       2.3124
    1042       3.8366
    1043       2.8533
    1044       2.8250
    1045       2.8034
    1046       2.7312
    1047       3.2099
    1048       3.9256
    1049       3.2561
    1050       3.7114
    1051       3.6230
    1052       2.8084
    1053       2.7289
    1054       2.7976
    1055       2.1148
    1056       3.3324
    1057       3.3452
    1058       2.8261
    1059       3.4149
    1060       2.5640
    1061       2.9685
    1062       3.6353
    1063       2.5287
    1064       1.8960
    1065       2.9522
    1066       2.3426
    1067       3.6807
    1068       2.8355
    1069       3.6611
    1070       2.5740
    1071       2.8625
    1072       4.0975
    1073       2.8758
    1074       3.1820
    1075       3.4711
    1076       2.9148
    1077       3.9966
    1078       3.0605
    1079       4.3378
    1080       3.8071
    1081       3.0956
    1082       2.7218
    1083       2.5629
    1084       2.2161
    1085       2.8537
    1086       2.6458
    1087       2.8130
    1088       2.4859
    1089       2.7286
    1090       2.8239
    1091       2.3681
    1092       3.0610
    1093       3.0683
    1094       1.4185
    1095       2.1345
    1096       1.4429
    1097       2.3506
    1098       2.5032
    1099       2.1908
    1100       3.2970
    1101       2.7994
    1102       3.8641
    1103       3.1825
    1104       3.3695
    1105       2.9432
    1106       3.1443
    1107       3.6018
    1108       3.4426
    1109       2.5922
    1110       3.0454
    1111       3.7077
    1112       2.3929
    1113       3.1879
    1114       3.0378
    1115       3.4113
    1116       2.9119
    1117       3.2937
    1118       3.0867
    1119       2.9900
    1120       3.4584
    1121       3.5243
    1122       3.0111
    1123       2.8131
    1124       2.8277
    1125       3.0771
    1126       2.9450
    1127       2.7244
    1128       3.1441
    1129       2.8596
    1130       2.7760
    1131       2.6413
    1132       2.5954
    1133       3.1830
    1134       3.2575
    1135       3.8020
    1136       2.9893
    1137       3.0820
    1138       2.4757
    1139       1.8492
    1140       2.3601
    1141       2.4625
    1142       2.7519
    1143       2.4962
    1144       2.4497
    1145       2.7279
    1146       2.3026
    1147       3.3112
    1148       2.7659
    1149       2.3565
    1150       2.6386
    1151       2.7711
    1152       2.7106
    1153       2.6839
    1154       2.7459
    1155       2.4216
    1156       3.0878
    1157       2.8887
    1158       3.7130
    1159       3.7609
    1160       2.5646
    1161       2.6900
    1162       2.6291
    1163       2.5185
    1164       2.8032
    1165       2.0798
    1166       2.7227
    1167       2.9638
    1168       2.2169
    1169       2.9590
    1170       2.2889
    1171       2.8980
    1172       2.8466
    1173       2.7441
    1174       3.2211
    1175       3.1937
    1176       2.4579
    1177       2.4488
    1178       3.3783
    1179       2.8472
    1180       2.6829
    1181       2.9864
    1182       3.6684
    1183       3.6173
    1184       3.8745
    1185       3.1028
    1186       4.1969
    1187       3.7646
    1188       4.3525
    1189       2.6202
    1190       3.1502
    1191       2.5928
    1192       2.0526
    1193       2.1631
    1194       2.7282
    1195       3.0412
    1196       2.9548
    1197       3.0716
    1198       2.8460
    1199       2.6972
    1200       2.5712
    1201       2.3848
    1202       2.8838
    1203       2.1917
    1204       2.4422
    1205       2.9938
    1206       2.4606
    1207       2.6361
    1208       2.9515
    1209       3.0954
    1210       2.7508
    1211       2.6204
    1212       3.0016
    1213       2.5324
    1214       3.1224
    1215       2.8400
    1216       2.9973
    1217       3.2872
    1218       2.4409
    1219       3.7498
    1220       2.5748
    1221       2.9725
    1222       2.9311
    1223       2.6018
    1224       2.6922
    1225       2.0907
    1226       2.1398
    1227       2.4720
    1228       2.4594
    1229       2.3995
    1230       3.1310
    1231       3.2802
    1232       3.0647
    1233       4.1536
    1234       4.5523
    1235       3.1938
    1236       3.0048
    1237       2.2062
    1238       2.2705
    1239       1.8472
    1240       2.4044
    1241       3.3286
    1242       2.9889
    1243       2.1364
    1244       2.7529
    1245       2.9649
    1246       2.7772
    1247       3.1103
    1248       4.7411
    1249       5.1296
    1250       3.9612
    1251       4.8904
    1252       4.1100
    1253       4.1221
    1254       2.9823
    1255       2.6649
    1256       2.7274
    1257       2.4306
    1258       2.8588
    1259       2.8545
    1260       2.7443
    1261       2.5088
    1262       2.5568
    1263       3.0375
    1264       3.4599
    1265       3.5827
    1266       3.1540
    1267       3.6918
    1268       2.5009
    1269       2.4162
    1270       3.1984
    1271       3.8245
    1272       3.2241
    1273       3.2812
    1274       3.8449
    1275       3.0256
    1276       2.9746
    1277       2.6485
    1278       2.5547
    1279       2.5811
    1280       2.7609
    1281       2.6649
    1282       2.3831
    1283       2.3153
    1284       2.8872
    1285       2.6467
    1286       2.7868
    1287       2.4962
    1288       3.1335
    1289       2.6198
    1290       3.2817
    1291       2.2612
    1292       2.5125
    1293       2.7216
    1294       2.9434
    1295       2.8478
    1296       2.7256
    1297       2.7389
    1298       3.6573
    1299       2.9889
    1300       3.5396
    1301       3.9702
    1302       3.2538
    1303       3.6276
    1304       2.9999
    1305       2.9072
    1306       2.7768
    1307       2.7928
    1308       3.0068
    1309       3.3944
    1310       2.8488
    1311       2.7923
    1312       2.6929
    1313       2.7298
    1314       3.0340
    1315       3.4360
    1316       3.1637
    1317       5.1159
    1318       2.9035
    1319       2.7661
    1320       2.6252
    1321       3.7113
    1322       2.5940
    1323       2.7518
    1324       1.9000
    1325       2.9340
    1326       2.2836
    1327       2.8852
    1328       2.5446
    1329       3.7372
    1330       3.6778
    1331       4.7824
    1332       3.9586
    1333       2.9163
    1334       2.0202
    1335       2.3089
    1336       2.1536
    1337       1.8796
    1338       3.2046
    1339       2.9742
    1340       2.3740
    1341       2.6278
    1342       2.6307
    1343       2.8288
    1344       2.3885
    1345       3.1794
    1346       2.7563
    1347       1.6769
    1348       2.1637
    1349       1.9496
    1350       2.1712
    1351       2.2527
    1352       2.7847
    1353       3.1333
    1354       2.8326
    1355       3.1273
    1356       2.4384
    1357       3.0534
    1358       2.6312
    1359       1.7436
    1360       2.3756
    1361       2.2074
    1362       2.6037
    1363       2.2542
    1364       2.3287
    1365       3.1854
    1366       2.8473
    1367       3.0275
    1368       3.9161
    1369       3.6921
    1370       2.7124
    1371       3.3529
    1372       2.2766
    1373       2.9641
    1374       3.5753
    1375       2.7358
    1376       2.2483
    1377       2.6389
    1378       2.9553
    1379       2.7232
    1380       2.8946
    1381       2.5381
    1382       2.4106
    1383       2.8746
    1384       3.3785
    1385       3.4359
    1386       3.7354
    1387       2.7756
    1388       3.5308
    1389       3.0087
    1390       3.3172
    1391       3.2558
    1392       3.6979
    1393       3.0523
    1394       3.2138
    1395       2.5915
    1396       2.8120
    1397       2.8935
    1398       3.0424
    1399       2.6612
    1400       2.3319
    1401       3.0255
    1402       3.1633
    1403       2.8344
    1404       2.7110
    1405       3.0064
    1406       2.5465
    1407       3.0842
    1408       2.2699
    1409       2.9170
    1410       2.8954
    1411       3.2347
    1412       2.2931
    1413       3.1285
    1414       3.2831
    1415       2.5067
    1416       3.1301
    1417       3.1086
    1418       2.9859
    1419       2.5052
    1420       2.5488
    1421       2.7766
    1422       2.6978
    1423       3.7228
    1424       2.6760
    1425       2.9691
    1426       3.2127
    1427       3.6000
    1428       2.9171
    1429       2.6315
    1430       3.2098
    1431       2.9744
    1432       3.7503
    1433       3.5833
    1434       3.4594
    1435       3.9677
    1436       3.9396
    1437       3.3737
    1438       3.2282
    1439       3.3527
    1440       2.6353
    1441       3.4546
    1442       2.7855
    1443       3.0701
    1444       3.5239
    1445       2.8849
    1446       2.9979
    1447       3.2455
    1448       2.7141
    1449       3.0936
    1450       2.1876
    1451       2.5324
    1452       2.5781
    1453       2.4868
    1454       2.5753
    1455       3.0235
    1456       3.3717
    1457       2.6718
    1458       2.5496
    1459       3.3333
    1460       3.4000
    1461       2.9642
    1462       3.3943
    1463       3.1843
    1464       3.7707
    1465       2.3833
    1466       2.3934
    1467       2.5503
    1468       2.4636
    1469       2.8967
    1470       2.5969
    1471       3.0833
    1472       2.8360
    1473       2.9642
    1474       2.1010
    1475       3.1160
    1476       3.9174
    1477       4.2331
    1478       4.0069
    1479       3.8584
    1480       2.8118
    1481       2.5817
    1482       3.2501
    1483       2.4699
    1484       2.6619
    1485       2.0938
    1486       2.6768
    1487       2.8443
    1488       2.8795
    1489       2.5323
    1490       2.2652
    1491       2.5327
    1492       2.9086
    1493       2.7191
    1494       2.6709
    1495       2.6201
    1496       2.7431
    1497       2.4762
    1498       2.2609
    1499       2.4874
    1500       2.1273
    1501       2.4809
    1502       2.4458
    1503       2.0569
    1504       2.2685
    1505       2.4632
    1506       2.4188
    1507       2.5103
    1508       2.9114
    1509       2.6955
    1510       2.0610
    1511       2.4915
    1512       2.9144
    1513       2.5302
    1514       3.1833
    1515       2.2350
    1516       2.8343
    1517       3.1054
    1518       2.3737
    1519       2.6010
    1520       2.9792
    1521       3.3707
    1522       2.7133
    1523       2.8086
    1524       3.8823
    1525       3.1463
    1526       4.1553
    1527       3.7441
    1528       2.5315
    1529       2.9243
    1530       3.1187
    1531       3.2789
    1532       2.7685
    1533       2.5503
    1534       2.9164
    1535       2.6474
    1536       2.4525
    1537       3.0979
    1538       4.1554
    1539       2.5579
    1540       2.5603
    1541       2.8369
    1542       2.5278
    1543       2.7502
    1544       2.5836
    1545       2.9330
    1546       2.9188
    1547       2.7878
    1548       2.4279
    1549       2.1465
    1550       2.9287
    1551       2.8301
    1552       2.7588
    1553       2.8833
    1554       2.8147
    1555       2.7726
    1556       2.4356
    1557       2.7393
    1558       2.4534
    1559       2.6121
    1560       2.8363
    1561       2.7452
    1562       2.4595
    1563       2.8740
    1564       2.9179
    1565       3.1320
    1566       2.9639
    1567       2.7792
    1568       2.6787
    1569       2.7123
    1570       2.2266
    1571       3.3719
    1572       2.8292
    1573       2.9204
    1574       3.2239
    1575       2.7022
    1576       1.9978
    1577       3.2705
    1578       2.8233
    1579       3.6567
    1580       3.0987
    1581       2.7189
    1582       2.8965
    1583       3.6987
    1584       3.1783
    1585       3.6610
    1586       2.9806
    1587       2.7436
    1588       3.2244
    1589       3.2476
    1590       3.1931
    1591       3.4069
    1592       3.4489
    1593       2.3713
    1594       3.6500
    1595       2.8412
    1596       2.9215
    1597       2.3353
    1598       2.3979
    1599       2.4424
    1600       2.4791
    1601       2.3859
    1602       2.1526
    1603       2.7136
    1604       2.6194
    1605       2.3241
    1606       2.0042
    1607       3.2458
    1608       3.4507
    1609       2.8508
    1610       2.8757
    1611       3.0829
    1612       3.0255
    1613       3.5726
    1614       4.2888
    1615       4.4993
    1616       2.4955
    1617       3.4344
    1618       3.3348
    1619       2.8259
    1620       3.3363
    1621       3.9394
    1622       3.3160
    1623       3.4759
    1624       3.0928
    1625       3.1901
    1626       3.2705
    1627       2.9438
    1628       3.2427
    1629       5.1543
    1630       5.9956
    1631       6.2361
    1632       7.4841
    1633       7.0300
    1634       7.2641
    1635       7.2511
    1636       7.1734
    1637       8.0519
    1638       6.0237
    1639       4.9492
    1640       4.9736
    1641       8.1986
    1642       8.0280
    1643       8.3699
    1644       6.2157
    1645       5.5590
    1646       6.0687
    1647       6.1882
    1648       5.3609
    1649       5.4099
    1650       5.6590
    1651       4.6386
    1652       4.7423
    1653       5.0955
    1654       4.5740
    1655       4.7989
    1656       3.9789
    1657       3.4431
    1658       3.3516
    1659       3.5439
    1660       3.8508
    1661       4.2048
    1662       4.1751
    1663       4.5140
    1664       4.4424
    1665       3.8680
    1666       4.0969
    1667       4.3074
    1668       4.8346
    1669       4.5112
    1670       4.3846
    1671       5.2658
    1672       3.6334
    1673       4.5855
    1674       4.5190
    1675       4.5286
    1676       4.2738
    1677       4.4735
    1678       5.1327
    1679       4.6963
    1680       4.3976
    1681       3.7391
    1682       2.3450
    1683       2.7527
    1684       3.3396
    1685       4.0658
    1686       4.7744
    1687       4.4474
    1688       4.5680
    1689       4.2915
    1690       4.5445
    1691       5.5696
    1692       4.4512
    1693       4.3576
    1694       4.7823
    1695       6.8275
    1696       5.8050
    1697       6.2245
    1698       6.1325
    1699       6.3221
    1700       7.4283
    1701       6.3867
    1702       5.0075
    1703       5.4030
    1704       4.9098
    1705       3.9376
    1706       3.8629
    1707       4.2739
    1708       4.0554
    1709       4.1372
    1710       4.3536
    1711       5.0206
    1712       5.9164
    1713       4.7496
    1714       4.8810
    1715       4.1291
    1716       4.4641
    1717       4.5089
    1718       4.5377
    1719       5.3260
    1720       6.1052
    1721       7.0473
    1722       6.7484
    1723       4.9201
    1724       5.3534
    1725       4.2405
    1726       3.8092
    1727       3.3271
    1728       2.9472
    1729       2.6593
    1730       2.4536
    1731       2.6684
    1732       2.8516
    1733       3.5088
    1734       3.6837
    1735       2.4212
    1736       2.5005
    1737       2.7187
    1738       2.8224
    1739       2.9992
    1740       2.6227
    1741       2.5103
    1742       2.1290
    1743       3.0935
    1744       3.3460
    1745       2.8827
    1746       3.3976
    1747       3.0397
    1748       3.4307
    1749       2.7213
    1750       3.2963
    1751       3.4031
    1752       2.3658
    1753       2.5449
    1754       2.7787
    1755       3.0499
    1756       2.7875
    1757       2.7937
    1758       2.9180
    1759       2.6513
    1760       2.4784
    1761       2.8713
    1762       2.6815
    1763       2.3019
    1764       2.7616
    1765       2.4653
    1766       3.2660
    1767       2.7538
    1768       2.7938
    1769       2.9283
    1770       3.8898
    1771       4.3779
    1772       4.8587
    1773       4.2409
    1774       5.6212
    1775       4.8624
    1776       4.8259
    1777       4.7558
    1778       4.1315
    1779       4.9915
    1780       4.5385
    1781       4.0535
    1782       3.7055
    1783       3.9395
    1784       3.1840
    1785       3.6443
    1786       3.0170
    1787       3.5707
    1788       4.2621
    1789       3.8582
    1790       2.9014
    1791       2.5216
    1792       3.0537
    1793       2.1181
    1794       2.5877
    1795       2.5644
    1796       2.6618
    1797       2.5634
    1798       3.1479
    1799       3.0201
    1800       3.8022
    1801       3.0079
    1802       2.6099
    1803       2.9789
    1804       2.2829
    1805       2.5777
    1806       3.6238
    1807       3.0299
    1808       3.5845
    1809       3.5090
    1810       3.3522
    1811       3.0546
    1812       3.7323
    1813       2.9982
    1814       3.1348
    1815       3.4176
    1816       3.2928
    1817       3.5604
    1818       4.0501
    1819       3.1287
    1820       3.0541
    1821       2.9363
    1822       3.0081
    1823       3.3456
    1824       3.2206
    1825       3.3862
    1826       3.0645
    1827       2.6564
    1828       3.0789
    1829       2.7348
    1830       3.2920
    1831       4.1650
    1832       3.7316
    1833       3.2921
    1834       4.4548
    1835       4.5990
    1836       3.7697
    1837       3.8770
    1838       4.2880
    1839       3.6047
    1840       4.4787
    1841       3.6234
    1842       4.2703
    1843       3.3718
    1844       4.4324
    1845       4.3687
    1846       5.3150
    1847       4.3419
    1848       2.4527
    1849       3.3204
    1850       3.9488
    1851       3.9149
    1852       3.1226
    1853       2.7215
    1854       3.9083
    1855       3.4549
    1856       3.1705
    1857       3.4752
    1858       3.4888
    1859       3.2343
    1860       3.2134
    1861       3.3820
    1862       3.0757
    1863       2.4674
    1864       2.8461
    1865       3.9104
    1866       4.0355
    1867       3.2161
    1868       3.0458
    1869       3.5367
    1870       3.1533
    1871       3.0133
    1872       2.8210
    1873       2.9773
    1874       2.7896
    1875       2.0625
    1876       2.0211
    1877       2.0795
    1878       2.5955
    1879       2.4673
    1880       2.6836
    1881       2.7849
    1882       2.9713
    1883       2.6683
    1884       2.8718
    1885       3.1253
    1886       3.5186
    1887       3.2761
    1888       2.7467
    1889       2.4800
    1890       2.5705
    1891       3.1086
    1892       3.3566
    1893       2.7805
    1894       2.9748
    1895       3.1090
    1896       3.3483
    1897       2.4022
    1898       1.9738
    1899       2.5878
    1900       2.8313
    1901       2.4860
    1902       3.0538
    1903       3.1329
    1904       3.1772
    1905       3.3739
    1906       3.2099
    1907       2.7499
    1908       3.3263
    1909       2.5841
    1910       2.7207
    1911       3.0242
    1912       2.7321
    1913       2.2300
    1914       1.8384
    1915       1.6180
    1916       1.9022
    1917       2.7833
    1918       2.5260
    1919       2.2188
    1920       2.9734
    1921       2.1343
    1922       2.2336
    1923       2.2015
    1924       2.2665
    1925       2.4124
    1926       2.7138
    1927       2.6401
    1928       2.6383
    1929       2.6803
    1930       2.4632
    1931       2.9943
    1932       2.9214
    1933       2.3194
    1934       2.1028
    1935       2.6675
    1936       2.4156
    1937       2.8996
    1938       2.7347
    1939       3.2570
    1940       3.2400
    1941       2.9995
    1942       2.7957
    1943       2.8672
    1944       2.4686
    1945       3.4929
    1946       2.1993
    1947       2.9706
    1948       3.3269
    1949       3.0523
    1950       3.4008
    1951       2.9492
    1952       3.3878
    1953       2.7269
    1954       3.3400
    1955       3.3998
    1956       2.8108
    1957       3.1660
    1958       2.5980
    1959       2.6024
    1960       2.1841
    1961       2.8751
    1962       3.9287
    1963       3.5778
    1964       2.4146
    1965       2.8323
    1966       2.9781
    1967       2.5470
    1968       2.5303
    1969       2.6943
    1970       2.6888
    1971       3.4881
    1972       2.6639
    1973       2.2886
    1974       2.7686
    1975       2.8678
    1976       2.4180
    1977       2.7584
    1978       2.5023
    1979       3.7455
    1980       2.7144
    1981       2.7789
    1982       2.2421
    1983       2.5997
    1984       2.2990
    1985       2.2990
    1986       3.7185
    1987       2.9239
    1988       2.3901
    1989       2.9430
    1990       3.4141
    1991       2.9224
    1992       2.7951
    1993       2.8547
    1994       2.6549
    1995       2.4431
    1996       2.7160
    1997       2.8943
    1998       2.8890
    1999       2.8892
    2000       2.8894
    2001       2.6439
    2002       3.2217
    2003       2.1146
    2004       2.5427
    2005       3.0824
    2006       3.2310
    2007       2.9324
    2008       3.2809
    2009       3.0729
    2010       2.6036
    2011       2.4782
    2012       2.5214
    2013       2.8175
    2014       2.9961
    2015       2.3771
    2016       3.3060
    2017       3.8695
    2018       4.1659
    2019       3.4471
    2020       2.4654
    2021       2.6783
    2022       2.9218
    2023       2.9259
    2024       2.8743
    2025       2.5606
    2026       2.4371
    2027       2.9478
    2028       2.7323
    2029       2.9557
    2030       2.9475
    2031       3.3113
    2032       2.8744
    2033       2.9359
    2034       3.3883
    2035       2.8917
    2036       3.3082
    2037       4.3539
    2038       4.0565
    2039       4.0575
    2040       3.0273
    2041       3.0894
    2042       3.8551
    2043       2.7219
    2044       3.1236
    2045       3.8740
    2046       2.9202
    2047       2.7926
    2048       2.3943
    2049       2.5818
    2050       3.1049
    2051       2.8595
    2052       2.2451
    2053       3.2158
    2054       2.9998
    2055       3.4971
    2056       3.2629
    2057       3.5298
    2058       3.1269
    2059       3.8161
    2060       2.3688
    2061       2.2856
    2062       2.6998
    2063       3.3094
    2064       2.6849
    2065       2.8552
    2066       3.3028
    2067       2.3276
    2068       2.7428
    2069       2.0505
    2070       2.7680
    2071       3.0923
    2072       2.4926
    2073       2.5083
    2074       2.3124
    2075       2.5344
    2076       2.7052
    2077       2.1742
    2078       2.3715
    2079       2.5729
    2080       2.2046
    2081       2.7281
    2082       2.9232
    2083       2.0143
    2084       2.1935
    2085       2.5080
    2086       2.1739
    2087       1.9554
    2088       2.7376
    2089       2.7805
    2090       2.4416
    2091       2.3568
    2092       2.7011
    2093       2.3151
    2094       2.4177
    2095       2.8981
    2096       2.9481
    2097       2.5483
    2098       2.4922
    2099       2.6907
    2100       2.0900
    2101       2.6709
    2102       2.5809
    2103       2.5209
    2104       2.5838
    2105       3.0151
    2106       2.7068
    2107       2.7442
    2108       1.8559
    2109       2.9759
    2110       2.0117
    2111       3.2145
    2112       2.0135
    2113       2.5161
    2114       2.5296
    2115       2.5021
    2116       2.4602
    2117       2.4320
    2118       2.3219
    2119       3.1770
    2120       2.7175
    2121       1.9223
    2122       2.5327
    2123       2.6657
    2124       2.2820
    2125       2.0827
    2126       2.4034
    2127       2.5925
    2128       2.0998
    2129       2.3526
    2130       2.0241
    2131       2.2210
    2132       2.7729
    2133       2.5438
    2134       4.1703
    2135       2.8851
    2136       2.2829
    2137       2.7820
    2138       3.5811
    2139       3.1782
    2140       3.7477
    2141       2.5689
    2142       2.7120
    2143       2.8458
    2144       2.8531
    2145       2.6293
    2146       2.9700
    2147       2.9099
    2148       2.5240
    2149       2.8425
    2150       2.7193
    2151       2.4872
    2152       2.2546
    2153       2.7056
    2154       2.5073
    2155       2.6236
    2156       2.3728
    2157       3.0160
    2158       2.1050
    2159       2.9611
    2160       2.7078
    2161       3.1283
    2162       2.2129
    2163       1.8836
    2164       2.4226
    2165       2.5853
    2166       2.4883
    2167       2.7925
    2168       2.2828
    2169       2.3745
    2170       2.6234
    2171       3.1628
    2172       2.6800
    2173       2.9321
    2174       3.6287
    2175       3.0471
    2176       3.3900
    2177       3.9757
    2178       3.9922
    2179       2.6677
    2180       2.1320
    2181       2.7228
    2182       2.4865
    2183       2.8935
    2184       2.8550
    2185       3.4001
    2186       3.4302
    2187       2.6245
    2188       2.8850
    2189       2.4705
    2190       2.5664
    2191       2.0004
    2192       2.3119
    2193       2.4247
    2194       2.6961
    2195       2.4036
    2196       2.7792
    2197       2.2558
    2198       2.5827
    2199       2.7324
    2200       2.7297
    2201       2.4028
    2202       2.9316
    2203       2.2634
    2204       2.4315
    2205       2.5910
    2206       2.7184
    2207       2.4946
    2208       2.4415
    2209       2.5339
    2210       2.5752
    2211       2.1724
    2212       2.6003
    2213       3.1312
    2214       2.1117
    2215       2.8162
    2216       2.3051
    2217       2.1844
    2218       2.2314
    2219       2.6688
    2220       2.3708
    2221       2.1092
    2222       2.3104
    2223       2.6490
    2224       1.9097
    2225       2.2038
    2226       2.2919
    2227       2.3007
    2228       2.1641
    2229       2.1587
    2230       2.5285
    2231       2.5638
    2232       1.9409
    2233       2.9579
    2234       2.8784
    2235       3.0170
    2236       2.7322
    2237       3.4208
    2238       2.9408
    2239       3.0958
    2240       2.5435
    2241       3.7023
    2242       4.4726
    2243       5.0997
    2244       6.6190
    2245       5.3479
    2246       3.8627
    2247       3.8681
    2248       3.5013
    2249       2.7531
    2250       2.9083
    2251       2.5587
    2252       2.3654
    2253       2.2373
    2254       2.2667
    2255       2.2266
    2256       2.3805
    2257       2.1146
    2258       2.4891
    2259       3.4951
    2260       3.2868
    2261       3.8617
    2262       2.7943
    2263       2.1892
    2264       2.7913
    2265       2.7771
    2266       2.8315
    2267       2.4600
    2268       2.1786
    2269       1.8673
    2270       2.2343
    2271       2.4163
    2272       3.4395
    2273       2.7651
    2274       3.4829
    2275       3.3671
    2276       2.2011
    2277       2.3283
    2278       2.8498
    2279       3.0197
    2280       2.2011
    2281       2.6474
    2282       2.2770
    2283       2.7778
    2284       3.5751
    2285       3.1211
    2286       2.7451
    2287       3.6096
    2288       2.3580
    2289       3.0105
    2290       2.3423
    2291       2.8479
    2292       2.4837
    2293       2.6168
    2294       2.5777
    2295       3.4735
    2296       2.8906
    2297       2.5781
    2298       3.1962
    2299       3.7919
    2300       3.4809
    2301       3.3027
    2302       2.7024
    2303       3.1419
    2304       2.1006
    2305       3.4428
    2306       2.5623
    2307       3.3858
    2308       3.9725
    2309       3.5717
    2310       4.0942
    2311       4.6651
    2312       2.6122
    2313       2.3607
    2314       2.2713
    2315       2.6231
    2316       3.8926
    2317       3.0127
    2318       2.3531
    2319       3.3919
    2320       3.2583
    2321       2.9764
    2322       2.5469
    2323       2.1672
    2324       1.9885
    2325       2.3115
    2326       2.2787
    2327       2.0352
    2328       2.2379
    2329       2.0134
    2330       2.2449
    2331       2.5124
    2332       2.4360
    2333       2.2428
    2334       2.2800
    2335       2.2408
    2336       2.1997
    2337       1.7475
    2338       2.2326
    2339       1.9310
    2340       1.5733
    2341       1.7821
    2342       2.5748
    2343       1.9753
    2344       2.3238
    2345       2.4225
    2346       2.2746
    2347       2.8206
    2348       2.7471
    2349       2.6286
    2350       2.3113
    2351       3.0447
    2352       2.1067
    2353       2.2207
    2354       2.7612
    2355       3.9828
    2356       3.2921
    2357       3.6292
    2358       3.1342
    2359       2.5758
    2360       2.5283
    2361       2.0568
    2362       2.3028
    2363       2.4070
    2364       2.8976
    2365       3.0187
    2366       2.5417
    2367       2.8512
    2368       2.7141
    2369       3.4769
    2370       2.4688
    2371       2.4537
    2372       1.8063
    2373       2.0896
    2374       2.7847
    2375       2.2870
    2376       2.7216
    2377       3.5939
    2378       3.0257
    2379       3.1620
    2380       3.2817
    2381       3.5490
    2382       3.9525
    2383       3.8312
    2384       3.1040
    2385       2.7756
    2386       2.3727
    2387       3.3447
    2388       3.3270
    2389       3.2446
    2390       3.4772
    2391       3.7299
    2392       3.7494
    2393       3.5911
    2394       2.8486
    2395       3.4860
    2396       2.5268
    2397       3.3512
    2398       2.5879
    2399       2.3771
    2400       2.2657
    2401       2.3010
    2402       2.2717
    2403       2.4297
    2404       2.2896
    2405       2.5650
    2406       2.5467
    2407       2.5029
    2408       2.3259
    2409       2.7415
    2410       2.2473
    2411       2.0246
    2412       2.0520
    2413       2.1654
    2414       2.3883
    2415       2.7821
    2416       2.4181
    2417       2.9870
    2418       2.4711
    2419       2.3872
    2420       2.5559
    2421       2.8117
    2422       1.9202
    2423       2.4147
    2424       2.9953
    2425       2.1403
    2426       2.6497
    2427       3.0338
    2428       2.2188
    2429       2.3287
    2430       3.1405
    2431       2.7095
    2432       2.9993
    2433       3.2688
    2434       2.3808
    2435       2.7464
    2436       1.6575
    2437       2.1815
    2438       3.3659
    2439       2.9816
    2440       2.2674
    2441       2.3691
    2442       3.0687
    2443       2.4983
    2444       2.6518
    2445       3.0843
    2446       2.6662
    2447       2.7528
    2448       2.4461
    2449       2.4210
    2450       3.7225
    2451       3.0052
    2452       2.1758
    2453       2.7129
    2454       3.8027
    2455       2.9371
    2456       2.6010
    2457       3.0613
    2458       2.9853
    2459       2.8145
    2460       2.8902
    2461       2.6866
    2462       2.7938
    2463       2.7034
    2464       2.7580
    2465       2.3734
    2466       2.3510
    2467       2.8521
    2468       2.8668
    2469       3.6153
    2470       2.8606
    2471       2.5838
    2472       2.7510
    2473       2.5045
    2474       2.6485
    2475       2.3602
    2476       1.9333
    2477       3.2379
    2478       3.0697
    2479       2.9028
    2480       2.4535
    2481       2.3745
    2482       2.3490
    2483       2.4911
    2484       2.7383
    2485       2.1371
    2486       3.2321
    2487       2.0119
    2488       2.4794
    2489       2.7022
    2490       2.4053
    2491       3.9510
    2492       2.7767
    2493       2.6070
    2494       2.4755
    2495       3.6224
    2496       2.8981
    2497       2.6277
    2498       2.9739
    2499       3.0505
    2500       2.7129
    2501       2.7099
    2502       2.2578
    2503       2.3424
    2504       2.6459
    2505       2.1017
    2506       1.9266
    2507       2.0222
    2508       2.2645
    2509       2.0845
    2510       2.1076
    2511       2.6293
    2512       2.6548
    2513       2.7898
    2514       3.0813
    2515       2.5396
    2516       2.5572
    2517       2.6777
    2518       3.0858
    2519       2.3597
    2520       2.5755
    2521       1.9194
    2522       2.8575
    2523       2.1433
    2524       2.7755
    2525       2.2883
    2526       1.9575
    2527       2.0310
    2528       2.6130
    2529       2.9514
    2530       2.7075
    2531       2.5574
    2532       2.6285
    2533       3.2481
    2534       2.3994
    2535       2.5137
    2536       2.0629
    2537       2.2821
    2538       3.1985
    2539       2.4903
    2540       2.6463
    2541       2.6351
    2542       2.2404
    2543       2.9856
    2544       2.4882
    2545       2.2372
    2546       2.4406
    2547       2.6467
    2548       3.1319
    2549       2.2001
    2550       2.8414
    2551       2.6867
    2552       2.9557
    2553       2.8088
    2554       2.6400
    2555       2.5114
    2556       2.7718
    2557       2.5611
    2558       2.5157
    2559       1.9334
    2560       2.1521
    2561       2.8559
    2562       2.6929
    2563       3.0588
    2564       2.9208
    2565       2.7647
    2566       3.1958
    2567       3.0664
    2568       2.9806
    2569       4.0104
    2570       3.1038
    2571       4.0296
    2572       3.3617
    2573       3.3334
    2574       3.0645
    2575       3.5219
    2576       3.1064
    2577       3.1590
    2578       2.4454
    2579       2.5551
    2580       2.8980
    2581       2.6942
    2582       2.5358
    2583       2.6637
    2584       3.1852
    2585       2.4723
    2586       3.3185
    2587       3.2402
    2588       2.6521
    2589       2.8724
    2590       2.8482
    2591       3.4341
    2592       2.2671
    2593       3.1965
    2594       3.0613
    2595       3.2753
    2596       2.6496
    2597       3.1987
    2598       4.4546
    2599       3.9683
    2600       3.7281
    2601       3.0891
    2602       2.5107
    2603       2.7898
    2604       2.7079
    2605       3.4862
    2606       2.4908
    2607       3.4761
    2608       2.1631
    2609       2.2537
    2610       2.4925
    2611       2.9596
    2612       2.3429
    2613       2.6245
    2614       2.1023
    2615       2.3985
    2616       1.9914
    2617       1.9245
    2618       2.4496
    2619       3.1683
    2620       2.6505
    2621       2.7688
    2622       2.9476
    2623       3.7356
    2624       3.3523
    2625       3.0258
    2626       2.9018
    2627       2.8047
    2628       3.7170
    2629       2.4540
    2630       3.2131
    2631       2.5024
    2632       2.6731
    2633       3.1155
    2634       2.7671
    2635       2.9403
    2636       2.9175
    2637       2.9228
    2638       2.2618
    2639       2.3029
    2640       2.3997
    2641       2.1182
    2642       2.6832
    2643       2.1076
    2644       2.0926
    2645       2.3986
    2646       3.2156
    2647       2.8982
    2648       2.3374
    2649       2.2026
    2650       3.7230
    2651       4.6560
    2652       4.5493
    2653       5.0761
    2654       4.9336
    2655       4.9275
    2656       4.6247
    2657       5.9628
    2658       4.8441
    2659       5.2866
    2660       4.6076
    2661       4.9763
    2662       3.8777
    2663       4.1606
    2664       4.4273
    2665       4.4251
    2666       4.9123
    2667       5.1552
    2668       4.3488
    2669       5.6746
    2670       5.8775
    2671       6.2431
    2672       6.0634
    2673       4.2681
    2674       4.9215
    2675       4.8343
    2676       5.5782
    2677       5.3056
    2678       5.1562
    2679       4.5234
    2680       3.9484
    2681       3.6708
    2682       3.7927
    2683       4.0435
    2684       3.8503
    2685       3.1313
    2686       3.4086
    2687       4.1759
    2688       4.7720
    2689       4.2858
    2690       4.2054
    2691       5.4010
    2692       5.6697
    2693       5.0924
    2694       5.0702
    2695       5.3722
    2696       5.0828
    2697       4.7119
    2698       4.3043
    2699       4.1893
    2700       4.4731
    2701       4.7407
    2702       5.9450
    2703       6.6332
    2704       6.1159
    2705       5.7129
    2706       5.5697
    2707       5.0281
    2708       4.3979
    2709       3.8884
    2710       4.0462
    2711       4.2315
    2712       3.6678
    2713       2.8264
    2714       4.1173
    2715       4.0571
    2716       4.3400
    2717       3.1888
    2718       3.1538
    2719       2.6734
    2720       2.6704
    2721       2.5105
    2722       3.0742
    2723       2.7877
    2724       3.2626
    2725       2.3100
    2726       3.5333
    2727       3.9075
    2728       3.6158
    2729       4.7354
    2730       3.7541
    2731       3.2310
    2732       2.4039
    2733       2.8943
    2734       2.3396
    2735       2.9450
    2736       2.4506
    2737       2.6015
    2738       2.6719
    2739       3.2584
    2740       3.8237
    2741       4.2178
    2742       4.4558
    2743       2.3894
    2744       4.2683
    2745       4.2066
    2746       3.7045
    2747       3.2723
    2748       2.6823
    2749       2.7652
    2750       2.3108
    2751       2.5463
    2752       2.9897
    2753       2.6865
    2754       2.5014
    2755       2.4681
    2756       3.3488
    2757       2.1222
    2758       2.6854
    2759       3.6268
    2760       3.1260
    2761       4.5628
    2762       3.7122
    2763       3.6154
    2764       4.8765
    2765       4.4212
    2766       4.0016
    2767       4.2155
    2768       2.7752
    2769       3.4870
    2770       2.9619
    2771       1.9478
    2772       3.8737
    2773       2.9752
    2774       3.2950
    2775       2.6183
    2776       3.0249
    2777       2.4227
    2778       3.5321
    2779       2.9888
    2780       2.2655
    2781       2.1767
    2782       2.7794
    2783       2.8262
    2784       3.4227
    2785       3.0732
    2786       3.2061
    2787       3.0882
    2788       2.7399
    2789       2.6646
    2790       3.3730
    2791       2.3323
    2792       2.9517
    2793       3.5435
    2794       3.6794
    2795       3.0899
    2796       3.0461
    2797       3.8348
    2798       4.1008
    2799       4.4208
    2800       5.1383
    2801       7.2715
    2802       7.1515
    2803       5.8163
    2804       5.6254
    2805       5.9762
    2806       3.8932
    2807       4.0324
    2808       2.6615
    2809       2.6750
    2810       3.1240
    2811       3.0178
    2812       3.2903
    2813       2.8505
    2814       2.7642
    2815       2.9890
    2816       2.7744
    2817       3.6709
    2818       3.9038
    2819       3.1658
    2820       4.3699
    2821       4.7877
    2822       4.2372
    2823       3.8026
    2824       3.5608
    2825       3.4335
    2826       3.2656
    2827       3.2841
    2828       2.7297
    2829       3.2487
    2830       2.4783
    2831       2.3441
    2832       2.5206
    2833       2.4029
    2834       2.8116
    2835       2.1164
    2836       2.3652
    2837       3.2045
    2838       3.0324
    2839       3.5460
    2840       3.7985
    2841       3.0920
    2842       2.5134
    2843       2.6329
    2844       2.7957
    2845       2.1951
    2846       2.5407
    2847       2.0291
    2848       2.3406
    2849       2.3045
    2850       2.3335
    2851       2.9692
    2852       2.7828
    2853       2.8345
    2854       2.2688
    2855       2.3985
    2856       1.9572
    2857       2.7342
    2858       2.9564
    2859       3.1144
    2860       2.5956
    2861       3.3590
    2862       3.0524
    2863       2.7946
    2864       2.2510
    2865       2.5050
    2866       2.5701
    2867       3.3974
    2868       2.3061
    2869       2.6309
    2870       1.9610
    2871       2.4539
    2872       2.1372
    2873       3.0704
    2874       3.1104
    2875       3.3986
    2876       4.0388
    2877       3.0987
    2878       3.4331
    2879       2.1663
    2880       2.7422
    2881       2.5158
    2882       2.7720
    2883       2.7876
    2884       2.3695
    2885       2.7003
    2886       3.0616
    2887       2.8670
    2888       1.9560
    2889       2.2876
    2890       2.2573
    2891       2.3091
    2892       2.4105
    2893       3.0527
    2894       2.7736
    2895       3.0170
    2896       2.7198
    2897       2.9433
    2898       3.3768
    2899       3.8552
    2900       2.7864
    2901       2.5887
    2902       2.3545
    2903       2.0770
    2904       2.4057
    2905       2.5001
    2906       3.2928
    2907       3.3361
    2908       2.9000
    2909       2.5803
    2910       2.9699
    2911       2.5242
    2912       2.7341
    2913       3.4067
    2914       2.7267
    2915       2.9653
    2916       2.5869
    2917       3.7717
    2918       4.1077
    2919       3.3239
    2920       2.7876
    2921       2.6566
    2922       3.5030
    2923       3.2961
    2924       2.8622
    2925       3.4961
    2926       2.6437
    2927       2.9582
    2928       2.2977
    2929       2.8608
    2930       2.4771
    2931       4.2283
    2932       3.4305
    2933       3.1813
    2934       2.9538
    2935       2.5437
    2936       2.3892
    2937       2.4118
    2938       2.3025
    2939       2.2132
    2940       2.5063
    2941       2.8476
    2942       3.1443
    2943       2.5248
    2944       2.8106
    2945       2.2026
    2946       2.8124
    2947       2.5981
    2948       2.8415
    2949       3.4217
    2950       2.8586
    2951       2.4750
    2952       2.7622
    2953       4.2047
    2954       3.5273
    2955       2.9303
    2956       3.7451
    2957       4.1592
    2958       3.4764
    2959       3.6370
    2960       3.6594
    2961       3.2285
    2962       2.5022
    2963       3.4466
    2964       3.2316
    2965       3.3018
    2966       2.9276
    2967       2.8922
    2968       2.7525
    2969       3.1279
    2970       2.1970
    2971       3.4023
    2972       2.6812
    2973       2.6712
    2974       2.7359
    2975       2.8312
    2976       2.5271
    2977       2.2399
    2978       2.2502
    2979       3.7970
    2980       4.2816
    2981       2.6868
    2982       3.5015
    2983       3.8121
    2984       3.7658
    2985       3.1160
    2986       2.7271
    2987       3.0147
    2988       3.0060
    2989       2.5090
    2990       4.2968
    2991       4.3749
    2992       3.4229
    2993       5.9349
    2994       4.8331
    2995       4.8561
    2996       4.8537
    2997       4.8322
    2998       3.3820
    2999       3.7239
    3000       3.1127
    3001       3.2387
    3002       2.4727
    3003       2.2636
    3004       2.5287
    3005       3.1113
    3006       2.9950
    3007       4.3737
    3008       4.4424
    3009       3.2682
    3010       2.9513
    3011       2.9426
    3012       3.5775
    3013       2.1866
    3014       1.9406
    3015       2.7760
    3016       2.6212
    3017       2.8600
    3018       2.9006
    3019       2.8200
    3020       2.4620
    3021       2.6004
    3022       3.0819
    3023       2.8501
    3024       3.3292
    3025       2.7900
    3026       2.9685
    3027       3.2406
    3028       3.1340
    3029       2.9646
    3030       3.3401
    3031       4.3763
    3032       3.8403
    3033       3.4486
    3034       3.4262
    3035       3.1456
    3036       4.1160
    3037       4.2023
    3038       3.0196
    3039       2.8462
    3040       3.2500
    3041       2.5443
    3042       2.4072
    3043       2.6431
    3044       2.5014
    3045       3.0260
    3046       2.7552
    3047       3.4606
    3048       2.9137
    3049       2.6191
    3050       3.2986
    3051       2.8468
    3052       3.3505
    3053       2.5751
    3054       2.7890
    3055       3.3381
    3056       2.3273
    3057       2.8734
    3058       2.4131
    3059       2.3807
    3060       2.2309
    3061       2.6916
    3062       2.2795
    3063       2.9728
    3064       3.1633
    3065       2.5313
    3066       2.7673
    3067       2.7728
    3068       2.2863
    3069       1.6581
    3070       2.7082
    3071       2.5529
    3072       2.1475
    3073       2.8860
    3074       2.5459
    3075       3.5252
    3076       3.2974
    3077       2.5499
    3078       2.6747
    3079       2.9119
    3080       3.4652
    3081       2.7211
    3082       2.7134
    3083       2.3817
    3084       2.7253
    3085       3.4280
    3086       2.5117
    3087       3.4154
    3088       3.0086
    3089       2.5402
    3090       2.9072
    3091       2.4290
    3092       2.3701
    3093       2.8007
    3094       1.9697
    3095       2.8205
    3096       2.0455
    3097       2.5291
    3098       2.2465
    3099       2.1204
    3100       2.4486
    3101       2.4618
    3102       3.3212
    3103       2.6977
    3104       3.3380
    3105       2.4502
    3106       2.6688
    3107       2.5172
    3108       2.2795
    3109       2.8851
    3110       2.9959
    3111       3.0697
    3112       2.4456
    3113       2.6502
    3114       3.0107
    3115       3.4404
    3116       3.1186
    3117       2.5656
    3118       2.2110
    3119       2.1874
    3120       2.0190
    3121       2.8282
    3122       2.8187
    3123       2.7376
    3124       3.0182
    3125       1.8541
    3126       2.2005
    3127       2.2759
    3128       2.3147
    3129       2.9327
    3130       2.2671
    3131       2.4375
    3132       2.6343
    3133       2.9882
    3134       2.7295
    3135       2.2097
    3136       2.2532
    3137       2.4862
    3138       2.4155
    3139       2.8355
    3140       2.3785
    3141       2.6673
    3142       2.5327
    3143       2.6314
    3144       2.7388
    3145       2.4209
    3146       2.4899
    3147       2.4885
    3148       2.4419
    3149       2.8613
    3150       2.5764
    3151       2.8602
    3152       2.3232
    3153       2.6177
    3154       3.4977
    3155       2.7684
    3156       2.7329
    3157       2.9648
    3158       2.8978
    3159       3.4941
    3160       3.4656
    3161       2.5341
    3162       3.3192
    3163       2.8411
    3164       2.9483
    3165       2.4458
    3166       2.5584
    3167       2.3645
    3168       2.5356
    3169       2.0794
    3170       1.8742
    3171       2.4675
    3172       2.1273
    3173       1.8468
    3174       1.9773
    3175       2.2990
    3176       2.3192
    3177       2.2860
    3178       2.2255
    3179       2.3952
    3180       2.1596
    3181       2.1306
    3182       2.1328
    3183       2.0552
    3184       2.1363
    3185       2.4347
    3186       2.0614
    3187       2.0991
    3188       1.8015
    3189       1.6580
    3190       2.0849
    3191       2.1797
    3192       1.9060
    3193       1.9702
    3194       2.3207
    3195       2.2163
    3196       2.3648
    3197       2.1467
    3198       2.1532
    3199       2.3836
    3200       2.1665
    3201       1.7921
    3202       2.3216
    3203       1.7966
    3204       2.7205
    3205       3.1674
    3206       3.0509
    3207       2.8596
    3208       3.0574
    3209       2.6396
    3210       3.4756
    3211       3.2685
    3212       3.7599
    3213       4.1935
    3214       4.9632
    3215       4.6787
    3216       4.1794
    3217       3.8112
    3218       3.5348
    3219       3.9743
    3220       4.0934
    3221       3.8202
    3222       5.0796
    3223       4.9145
    3224       4.5580
    3225       4.4411
    3226       4.3218
    3227       5.5235
    3228       5.1076
    3229       5.0394
    3230       6.1053
    3231       4.3627
    3232       4.5764
    3233       4.5843
    3234       3.6349
    3235       4.0130
    3236       3.8558
    3237       4.0002
    3238       3.0619
    3239       2.6756
    3240       2.7670
    3241       3.8147
    3242       3.4199
    3243       3.2128
    3244       3.6604
    3245       4.2968
    3246       4.7234
    3247       4.4987
    3248       4.1373
    3249       4.3206
    3250       4.7921
    3251       4.3748
    3252       3.6829
    3253       4.1398
    3254       5.0269
    3255       3.6062
    3256       3.1150
    3257       3.4468
    3258       3.5772
    3259       4.1652
    3260       3.7687
    3261       4.0731
    3262       3.3853
    3263       2.7136
    3264       4.2559
    3265       3.2427
    3266       3.6114
    3267       3.4140
    3268       3.4299
    3269       4.1632
    3270       3.9944
    3271       4.4543
    3272       3.8776
    3273       4.3100
    3274       3.8377
    3275       3.7758
    3276       3.8580
    3277       3.5709
    3278       3.3773
    3279       3.5701
    3280       2.9581
    3281       3.1008
    3282       4.3529
    3283       3.4637
    3284       3.5568
    3285       4.0798
    3286       4.0471
    3287       4.7585
    3288       4.3344
    3289       4.1565
    3290       3.4747
    3291       4.3478
    3292       4.0168
    3293       3.7117
    3294       3.8654
    3295       5.3122
    3296       4.5426
    3297       4.0568
    3298       3.4235
    3299       4.3566
    3300       3.9659
    3301       3.4620
    3302       3.8636
    3303       3.7427
    3304       3.9481
    3305       2.9306
    3306       3.2691
    3307       3.8757
    3308       3.8296
    3309       3.7335
    3310       3.2105
    3311       3.6890
    3312       3.3078
    3313       2.9541
    3314       2.7658
    3315       3.2183
    3316       3.0174
    3317       2.9544
    3318       3.3132
    3319       3.1605
    3320       2.4651
    3321       3.6840
    3322       2.8093
    3323       3.1286
    3324       3.8305
    3325       2.6361
    3326       2.8208
    3327       2.6068
    3328       2.8775
    3329       3.0819
    3330       2.8987
    3331       3.0040
    3332       2.4025
    3333       3.1403
    3334       2.6503
    3335       2.3194
    3336       2.6893
    3337       3.2918
    3338       3.0815
    3339       2.4072
    3340       3.7635
    3341       2.7775
    3342       2.6639
    3343       2.6967
    3344       2.1481
    3345       2.0836
    3346       2.1719
    3347       2.1974
    3348       2.5634
    3349       2.2035
    3350       2.2685
    3351       1.8559
    3352       2.9492
    3353       2.5642
    3354       2.4505
    3355       3.0219
    3356       2.7960
    3357       2.7590
    3358       2.3754
    3359       2.6932
    3360       2.0804
    3361       2.4794
    3362       1.9191
    3363       2.1793
    3364       2.0260
    3365       2.0928
    3366       2.2232
    3367       2.3470
    3368       2.3359
    3369       2.5959
    3370       2.4567
    3371       2.2925
    3372       2.0089
    3373       2.0269
    3374       2.3448
    3375       2.2425
    3376       1.8882
    3377       2.2614
    3378       2.3749
    3379       2.2846
    3380       2.0307
    3381       1.9151
    3382       2.1485
    3383       2.1802
    3384       2.2237
    3385       1.9943
    3386       2.1797
    3387       2.2551
    3388       2.0457
    3389       2.2590
    3390       2.1911
    3391       1.9873
    3392       2.3295
    3393       2.1680
    3394       2.2612
    3395       1.9950
    3396       2.0852
    3397       2.8009
    3398       3.1340
    3399       2.8660
    3400       3.2808
    3401       2.4610
    3402       2.2455
    3403       1.5759
    3404       2.2212
    3405       2.7409
    3406       2.3001
    3407       2.0816
    3408       2.4155
    3409       2.3337
    3410       2.4866
    3411       2.6169
    3412       2.0146
    3413       2.3150
    3414       3.5019
    3415       3.1074
    3416       3.2408
    3417       3.7076
    3418       3.4969
    3419       3.3595
    3420       3.0763
    3421       2.5829
    3422       2.6469
    3423       2.9444
    3424       2.7251
    3425       2.6388
    3426       2.2042
    3427       2.5673
    3428       2.2160
    3429       2.5659
    3430       2.3876
    3431       2.0360
    3432       2.2839
    3433       2.6813
    3434       2.9074
    3435       2.5746
    3436       2.2667
    3437       2.4799
    3438       2.1858
    3439       2.8466
    3440       2.4169
    3441       2.4709
    3442       2.3316
    3443       2.3218
    3444       2.4747
    3445       2.6333
    3446       2.4287
    3447       2.2113
    3448       2.0516
    3449       2.3897
    3450       2.2792
    3451       2.3113
    3452       2.1106
    3453       2.4241
    3454       2.6415
    3455       2.3180
    3456       2.2359
    3457       2.0397
    3458       2.0841
    3459       2.3261
    3460       2.0346
    3461       2.0448
    3462       2.2844
    3463       2.0352
    3464       2.1923
    3465       2.5797
    3466       2.3177
    3467       2.0433
    3468       2.0417
    3469       2.4491
    3470       2.0285
    3471       2.4350
    3472       2.3703
    3473       2.3597
    3474       2.8042
    3475       3.7952
    3476       3.1145
    3477       3.6984
    3478       2.5544
    3479       2.9303
    3480       3.2582
    3481       3.4023
    3482       2.5372
    3483       3.7756
    3484       2.9867
    3485       2.8458
    3486       2.8964
    3487       3.0422
    3488       2.5249
    3489       3.2986
    3490       3.0796
    3491       3.7963
    3492       3.6813
    3493       3.0624
    3494       4.4395
    3495       4.9816
    3496       6.3697
    3497       6.0723
    3498       6.1846
    3499       5.7299
    3500       5.8662
    3501       6.9143
    3502       6.2407
    3503       6.2540
    3504       5.5530
    3505       6.8324
    3506       6.4415
    3507       4.9079
    3508       2.9714
    3509       2.9458
    3510       3.6888
    3511       4.1098
    3512       3.9138
    3513       2.8192
    3514       2.3809
    3515       3.0799
    3516       2.5815
    3517       2.9490
    3518       2.1548
    3519       2.0740
    3520       2.1387
    3521       2.4153
    3522       3.0179
    3523       2.7676
    3524       3.0883
    3525       1.8725
    3526       2.3711
    3527       2.1430
    3528       2.5532
    3529       3.5710
    3530       2.7337
    3531       2.6963
    3532       3.1737
    3533       2.8763
    3534       4.0224
    3535       2.8792
    3536       2.7314
    3537       2.4902
    3538       2.7885
    3539       2.7244
    3540       2.0979
    3541       2.6392
    3542       2.3276
    3543       2.6164
    3544       2.6245
    3545       2.7094
    3546       2.9455
    3547       3.5378
    3548       3.3452
    3549       3.4573
    3550       2.6625
    3551       2.7375
    3552       3.2278
    3553       2.8015
    3554       3.2329
    3555       3.0590
    3556       2.6757
    3557       2.8056
    3558       2.8007
    3559       3.6833
    3560       4.8017
    3561       6.8165
    3562       7.3003
    3563       6.1131
    3564       6.2044
    3565       5.4031
    3566       7.4836
    3567       5.6947
    3568       4.7507
    3569       5.6864
    3570       3.9337
    3571       4.8182
    3572       5.5354
    3573       4.3156
    3574       3.9256
    3575       3.7199
    3576       3.7041
    3577       3.5230
    3578       4.8067
    3579       4.3260
    3580       5.4449
    3581       6.2318
    3582       6.0877
    3583       5.6240
    3584       6.0590
    3585       6.3912
    3586       6.4393
    3587       6.5453
    3588       6.4277
    3589       5.9685
    3590       6.6590
    3591       6.2804
    3592       5.9413
    3593       6.1874
    3594       6.2765
    3595       5.3613
    3596       6.4845
    3597       5.8574
    3598       6.7128
    3599       6.2099
    3600       6.2069
    3601       6.3983
    3602       6.3702
    3603       6.8995
    3604       6.3469
    3605       6.4832
    3606       6.7334
    3607       7.0234
    3608       6.9083
    3609       6.0602
    3610       5.9000
    3611       5.6307
    3612       5.9580
    3613       6.2862
    3614       6.5669
    3615       6.3464
    3616       6.7802
    3617       6.8553
    3618       6.7015
    3619       7.3252
    3620       6.7622
    3621       6.7480
    3622       7.5360
    3623       7.7065
    3624       7.5414
    3625       6.8761
    3626       6.9550
    3627       7.2026
    3628       6.8539
    3629       6.4160
    3630       6.3357
    3631       6.4946
    3632       7.2094
    3633       6.3073
    3634       6.3551
    3635       7.7908
    3636       6.9430
    3637       7.2319
    3638       7.6281
    3639       6.9365
    3640       7.1284
    3641       7.0210
    3642       7.5308
    3643       7.4445
    3644       6.9941
    3645       7.4607
    3646       7.5397
    3647       7.3084
    3648       7.1611
    3649       7.3321
    3650       6.3518
    3651       6.5472
    3652       7.1317
    3653       7.4905
    3654       7.1210
    3655       6.5224
    3656       7.2473
    3657       6.6506
    3658       6.6915
    3659       6.3065
    3660       7.3391
    3661       7.4597
    3662       6.8656
    3663       6.8102
    3664       7.1738
    3665       6.8411
    3666       6.7089
    3667       7.0158
    3668       6.0885
    3669       7.1245
    3670       5.5605
    3671       4.8234
    3672       4.8910
    3673       4.4895
    3674       3.5141
    3675       4.1919
    3676       4.5010
    3677       4.3089
    3678       4.4585
    3679       4.5275
    3680       4.8692
    3681       4.4491
    3682       4.8499
    3683       5.0014
    3684       4.6431
    3685       4.6031
    3686       4.3460
    3687       4.9304
    3688       4.4948
    3689       4.8886
    3690       4.6640
    3691       3.9035
    3692       4.5752
    3693       4.7735
    3694       4.3724
    3695       3.7316
    3696       4.3499
    3697       3.8058
    3698       4.4352
    3699       4.3503
    3700       5.5411
    3701       5.0578
    3702       5.3339
    3703       4.9565
    3704       4.8613
    3705       4.5094
    3706       5.0531
    3707       4.8155
    3708       4.3928
    3709       5.3858
    3710       5.1395
    3711       4.5826
    3712       4.9993
    3713       4.8142
    3714       4.8668
    3715       5.0524
    3716       5.4620
    3717       4.7334
    3718       4.9849
    3719       4.4348
    3720       4.5633
    3721       4.7147
    3722       4.3895
    3723       4.2576
    3724       4.5865
    3725       4.4527
    3726       5.3820
    3727       4.6920
    3728       5.0240
    3729       5.5678
    3730       4.7003
    3731       4.8889
    3732       3.9989
    3733       3.7327
    3734       4.3792
    3735       4.1321
    3736       4.3809
    3737       4.5677
    3738       4.6206
    3739       4.7073
    3740       4.1283
    3741       4.6434
    3742       4.0608
    3743       3.7240
    3744       4.3950
    3745       3.8171
    3746       3.5795
    3747       4.2999
    3748       4.2729
    3749       3.9764
    3750       3.8747
    3751       5.1792
    3752       4.9466
    3753       4.5977
    3754       4.6888
    3755       4.8653
    3756       4.3712
    3757       5.3111
    3758       4.5307
    3759       4.5672
    3760       4.4631
    3761       4.3426
    3762       5.1779
    3763       4.6452
    3764       4.8471
    3765       5.0196
    3766       4.7496
    3767       4.8482
    3768       4.4583
    3769       4.5408
    3770       3.9164
    3771       4.2051
    3772       4.0424
    3773       3.6625
    3774       3.9899
    3775       3.8915
    3776       3.6734
    3777       4.0293
    3778       3.7426
    3779       3.7037
    3780       3.4355
    3781       3.0104
    3782       3.6440
    3783       3.8706
    3784       4.0333
    3785       3.4582
    3786       3.5351
    3787       3.3709
    3788       3.3382
    3789       4.4066
    3790       4.1279
    3791       3.3220
    3792       4.1179
    3793       4.1969
    3794       3.8034
    3795       3.5388
    3796       3.0849
    3797       4.1073
    3798       4.3031
    3799       3.8442
    3800       3.9873
    3801       5.4561
    3802       3.8458
    3803       3.0204
    3804       3.2760
    3805       4.4010
    3806       4.5552
    3807       4.6525
    3808       4.0132
    3809       4.3515
    3810       3.8858
    3811       4.4665
    3812       4.3740
    3813       4.3627
    3814       4.5071
    3815       6.1936
    3816       6.7220
    3817       6.3417
    3818       5.5895
    3819       5.1058
    3820       4.1794
    3821       3.7744
    3822       3.4112
    3823       3.5994
    3824       3.5816
    3825       3.3874
    3826       3.6705
    3827       3.8151
    3828       3.4555
    3829       3.8511
    3830       4.0240
    3831       5.1278
    3832       4.2520
    3833       3.9531
    3834       3.8643
    3835       3.6523
    3836       4.0492
    3837       4.3883
    3838       5.6064
    3839       4.4609
    3840       3.6810
    3841       4.1970
    3842       5.7706
    3843       5.4587
    3844       3.8264
    3845       3.9956
    3846       4.4821
    3847       4.4587
    3848       4.2643
    3849       4.3052
    3850       4.1714
    3851       3.5647
    3852       3.8189
    3853       5.4503
    3854       4.1674
    3855       4.0456
    3856       3.9052
    3857       3.3465
    3858       2.6927
    3859       2.3489
    3860       3.1729
    3861       2.6700
    3862       2.8551
    3863       2.5826
    3864       2.1056
    3865       3.0805
    3866       2.0424
    3867       2.6883
    3868       2.3058
    3869       3.0476
    3870       2.0755
    3871       2.1375
    3872       1.9048
    3873       2.0830
    3874       2.0311
    3875       1.8761
    3876       2.1217
    3877       2.0825
    3878       1.7546
    3879       2.0997
    3880       2.5074
    3881       2.5695
    3882       2.4471
    3883       1.9617
    3884       2.3214
    3885       2.0169
    3886       2.0891
    3887       2.3652
    3888       2.7787
    3889       2.3092
    3890       1.9328
    3891       2.1987
    3892       2.3467
    3893       2.1878
    3894       2.5990
    3895       2.6251
    3896       2.1131
    3897       2.2804
    3898       2.9800
    3899       2.7475
    3900       2.4611
    3901       2.7188
    3902       2.2878
    3903       2.6396
    3904       2.7956
    3905       2.7710
    3906       2.2955
    3907       2.5467
    3908       2.5410
    3909       2.2305
    3910       2.8583
    3911       2.5470
    3912       1.9043
    3913       2.0197
    3914       2.2131
    3915       2.4688
    3916       2.6807
    3917       2.7369
    3918       2.5356
    3919       2.5694
    3920       2.0961
    3921       2.2668
    3922       2.1686
    3923       2.4416
    3924       2.0772
    3925       2.3454
    3926       2.1987
    3927       2.0947
    3928       2.3234
    3929       2.1530
    3930       2.3891
    3931       2.8281
    3932       2.3576
    3933       2.9393
    3934       3.1748
    3935       2.5056
    3936       3.3108
    3937       2.3479
    3938       2.3043
    3939       2.6283
    3940       2.8491
    3941       3.1108
    3942       2.7837
    3943       3.5419
    3944       3.4627
    3945       2.5109
    3946       2.5916
    3947       3.4393
    3948       2.6640
    3949       2.8970
    3950       2.7040
    3951       2.5123
    3952       2.4727
    3953       1.8715
    3954       2.1829
    3955       2.3320
    3956       1.6681
    3957       2.3995
    3958       2.0429
    3959       2.6649
    3960       2.3656
    3961       2.1969
    3962       1.9348
    3963       2.5232
    3964       3.0963
    3965       3.0664
    3966       2.4995
    3967       2.6345
    3968       2.2674
    3969       2.1684
    3970       2.7722
    3971       2.4520
    3972       2.0470
    3973       2.0885
    3974       2.4086
    3975       2.1237
    3976       2.6560
    3977       3.8152
    3978       2.0959
    3979       2.2580
    3980       2.0671
    3981       1.8701
    3982       2.6599
    3983       2.6377
    3984       2.3426
    3985       3.0874
    3986       2.5718
    3987       2.4591
    3988       2.0006
    3989       2.3823
    3990       1.8400
    3991       2.0887
    3992       1.8207
    3993       2.1749
    3994       1.7043
    3995       1.8606
    3996       1.9132
    3997       2.1611
    3998       2.5509
    3999       2.9732
    4000       2.9151
    4001       2.5873
    4002       2.7607
    4003       4.6316
    4004       3.6834
    4005       3.4101
    4006       3.7857
    4007       3.1076
    4008       2.6117
    4009       3.9567
    4010       3.0200
    4011       3.8580
    4012       2.4957
    4013       2.4042
    4014       3.0924
    4015       3.3261
    4016       2.8494
    4017       4.0675
    4018       3.0496
    4019       2.5458
    4020       2.5495
    4021       2.5052
    4022       3.0611
    4023       2.6692
    4024       3.1103
    4025       2.4820
    4026       2.0230
    4027       2.1146
    4028       2.4169
    4029       2.0057
    4030       1.4216
    4031       2.2048
    4032       1.7009
    4033       2.1626
    4034       1.9933
    4035       3.0759
    4036       2.4456
    4037       2.8556
    4038       2.1421
    4039       2.3120
    4040       1.9829
    4041       2.6060
    4042       2.1916
    4043       3.5642
    4044       2.3983
    4045       2.4575
    4046       2.0219
    4047       1.7559
    4048       2.8737
    4049       3.2172
    4050       3.4346
    4051       2.1165
    4052       3.6712
    4053       3.3262
    4054       2.9139
    4055       4.0356
    4056       5.3227
    4057       6.1478
    4058       5.2784
    4059       5.2083
    4060       6.8924
    4061       9.2033
    4062       8.6009
    4063       8.3496
    4064       9.0644
    4065      10.2708
    4066       9.9988
    4067       8.6093
    4068       9.6456
    4069       8.4869
    4070       7.9644
    4071       8.8960
    4072       7.0158
    4073       6.8022
    4074       4.7326
    4075       4.8457
    4076       4.9165
    4077       6.0961
    4078       5.5430
    4079       6.3250
    4080       3.7000
    4081       3.6237
    4082       3.3009
    4083       2.7323
    4084       3.1012
    4085       2.4555
    4086       2.3921
    4087       2.5391
    4088       2.6453
    4089       2.0639
    4090       2.5384
    4091       2.9000
    4092       2.4936
    4093       2.9134
    4094       1.9230
    4095       2.2225
    4096       2.8184
    4097       2.0125
    4098       1.8984
    4099       2.0854
    4100       1.5410
    4101       2.1798
    4102       1.4702
    4103       2.2508
    4104       1.8441
    4105       1.7056
    4106       2.0230
    4107       2.1720
    4108       2.1588
    4109       2.4068
    4110       2.0716
    4111       2.8027
    4112       2.6288
    4113       1.8318
    4114       1.8996
    4115       2.0121
    4116       2.2764
    4117       1.8904
    4118       2.9342
    4119       2.6134
    4120       2.4859
    4121       2.2921
    4122       2.3302
    4123       2.5072
    4124       2.2873
    4125       2.2526
    4126       2.8744
    4127       2.5094
    4128       2.0214
    4129       2.4576
    4130       4.2325
    4131       2.4597
    4132       2.3866
    4133       2.6219
    4134       2.7718
    4135       2.1794
    4136       3.1014
    4137       3.0175
    4138       2.4489
    4139       2.2038
    4140       2.3077
    4141       2.5515
    4142       2.6271
    4143       2.3862
    4144       2.1661
    4145       2.2409
    4146       2.4943
    4147       2.8811
    4148       2.1809
    4149       1.9767
    4150       3.1241
    4151       3.3363
    4152       3.0722
    4153       1.9064
    4154       2.6182
    4155       2.7858
    4156       2.5648
    4157       2.2859
    4158       3.5085
    4159       2.3966
    4160       3.0698
    4161       2.4879
    4162       2.0666
    4163       2.3555
    4164       2.7370
    4165       2.0324
    4166       2.2042
    4167       2.1226
    4168       2.5599
    4169       3.6141
    4170       3.8231
    4171       2.7161
    4172       2.7225
    4173       2.3429
    4174       2.7081
    4175       2.3476
    4176       2.2507
    4177       2.8889
    4178       2.9031
    4179       2.2534
    4180       3.4797
    4181       2.7438
    4182       2.2455
    4183       2.9502
    4184       3.2828
    4185       3.3427
    4186       3.2746
    4187       3.0331
    4188       3.4464
    4189       3.0963
    4190       2.9555
    4191       2.7022
    4192       4.5777
    4193       4.6697
    4194       5.0582
    4195       4.1120
    4196       3.5348
    4197       5.8913
    4198       6.6961
    4199       6.9808
    4200       7.2182
    4201       7.0900
    4202       6.9702
    4203       7.4355
    4204       6.2600
    4205       4.3931
    4206       4.4393
    4207       3.2860
    4208       2.9250
    4209       4.0872
    4210       3.9093
    4211       4.1827
    4212       3.5983
    4213       4.9543
    4214       5.3815
    4215       4.2615
    4216       3.7086
    4217       2.7630
    4218       2.6869
    4219       2.5576
    4220       2.4341
    4221       2.5736
    4222       3.1094
    4223       2.5831
    4224       2.8966
    4225       4.1449
    4226       3.2544
    4227       3.6978
    4228       3.6462
    4229       2.7740
    4230       2.7270
    4231       1.4232
    4232       2.3995
    4233       2.7257
    4234       2.5363
    4235       3.8831
    4236       2.9700
    4237       3.0654
    4238       1.9022
    4239       2.2287
    4240       1.9840
    4241       3.0382
    4242       2.5269
    4243       1.9306
    4244       2.1790
    4245       2.3969
    4246       2.4862
    4247       2.3575
    4248       2.4509
    4249       2.7046
    4250       2.8830
    4251       2.9536
    4252       2.3724
    4253       2.4680
    4254       2.8749
    4255       4.2044
    4256       4.0647
    4257       4.4214
    4258       4.6118
    4259       3.2365
    4260       3.7042
    4261       3.5713
    4262       2.1591
    4263       1.8290
    4264       1.6348
    4265       1.7868
    4266       1.8870
    4267       2.0843
    4268       2.0810
    4269       2.0851
    4270       3.0536
    4271       2.5561
    4272       2.0908
    4273       1.9317
    4274       3.1777
    4275       2.8558
    4276       2.2097
    4277       2.3235
    4278       3.1629
    4279       4.6448
    4280       4.9346
    4281       2.3409
    4282       2.0800
    4283       4.7874
    4284       2.1958
    4285       1.7970
    4286       2.7102
    4287       2.5075
    4288       2.5776
    4289       2.1286
    4290       1.8618
    4291       2.0825
    4292       2.2870
    4293       2.4424
    4294       1.8372
    4295       2.2084
    4296       1.8936
    4297       2.6941
    4298       3.2250
    4299       2.5675
    4300       2.8498
    4301       2.6175
    4302       3.1178
    4303       2.2319
    4304       2.1999
    4305       2.2861
    4306       2.2827
    4307       2.1397
    4308       2.2650
    4309       2.1252
    4310       2.0456
    4311       2.0198
    4312       2.1378
    4313       2.0349
    4314       1.9923
    4315       1.8747
    4316       2.2824
    4317       1.8057
    4318       2.0622
    4319       2.6156
    4320       2.1241
    4321       2.3261
    4322       2.1452
    4323       2.4082
    4324       2.2630
    4325       2.2878
    4326       2.4453
    4327       2.9121
    4328       2.1401
    4329       3.1818
    4330       3.5764
    4331       4.2078
    4332       2.8614
    4333       2.6986
    4334       2.7413
    4335       3.8667
    4336       3.0266
    4337       2.6163
    4338       2.8411
    4339       2.4867
    4340       2.8068
    4341       2.7371
    4342       2.3963
    4343       3.2648
    4344       3.3021
    4345       3.9338
    4346       3.8512
    4347       4.0232
    4348       3.2440
    4349       2.8795
    4350       2.8800
    4351       2.9820
    4352       3.6692
    4353       3.3819
    4354       3.4809
    4355       3.1414
    4356       2.5657
    4357       3.6290
    4358       2.7811
    4359       2.9645
    4360       2.1854
    4361       2.7128
    4362       1.9846
    4363       2.4875
    4364       2.9527
    4365       3.1516
    4366       3.9002
    4367       4.2961
    4368       3.9941
    4369       4.6986
    4370       6.4983
    4371       5.5963
    4372       6.0247
    4373       5.2456
    4374       5.0283
    4375       4.6913
    4376       4.2893
    4377       3.9850
    4378       4.5576
    4379       4.6243
    4380       4.9650
    4381       5.3438
    4382       4.5817
    4383       4.4169
    4384       3.9204
    4385       5.1181
    4386       6.5729
    4387       5.9160
    4388       4.7639
    4389       3.9840
    4390       4.4805
    4391       4.7076
    4392       4.9202
    4393       6.5919
    4394       4.8013
    4395       5.5169
    4396       5.2325
    4397       4.6861
    4398       4.0813
    4399       4.3811
    4400       5.5764
    4401       5.5711
    4402       5.7718
    4403       5.0773
    4404       6.6611
    4405       6.4637
    4406       5.2988
    4407       5.9895
    4408       5.9244
    4409       4.5809
    4410       5.2181
    4411       5.2349
    4412       5.4546
    4413       5.0996
    4414       5.0613
    4415       6.1663
    4416       5.6987
    4417       5.1585
    4418       5.4861
    4419       5.1184
    4420       5.0428
    4421       6.5498
    4422       5.2778
    4423       5.7836
    4424       5.8000
    4425       5.9319
    4426       5.8541
    4427       7.0476
    4428       5.9867
    4429       4.5804
    4430       4.9480
    4431       3.2822
    4432       3.2034
    4433       3.0365
    4434       3.2039
    4435       2.9497
    4436       3.0584
    4437       3.7109
    4438       3.4685
    4439       2.8267
    4440       3.7910
    4441       3.5365
    4442       3.2770
    4443       3.6252
    4444       3.5166
    4445       3.0872
    4446       3.7983
    4447       3.9274
    4448       3.3219
    4449       3.2953
    4450       3.0152
    4451       2.6296
    4452       1.8599
    4453       1.9484
    4454       2.4135
    4455       1.7683
    4456       1.7855
    4457       2.1824
    4458       3.6082
    4459       2.5740
    4460       3.0659
    4461       2.5652
    4462       2.7782
    4463       3.3949
    4464       2.9621
    4465       2.6816
    4466       2.3616
    4467       2.7472
    4468       3.8419
    4469       4.5165
    4470       4.2774
    4471       3.6491
    4472       3.0390
    4473       2.7578
    4474       3.3182
    4475       3.6491
    4476       2.7637
    4477       3.3744
    4478       3.9210
    4479       4.2145
    4480       4.7394
    4481       4.9355
    4482       3.2896
    4483       5.1810
    4484       2.9358
    4485       4.4735
    4486       5.2795
    4487       5.8857
    4488       3.7917
    4489       5.2812
    4490       4.4960
    4491       3.4387
    4492       4.0368
    4493       3.0094
    4494       3.3288
    4495       3.3107
    4496       3.2218
    4497       3.0297
    4498       3.5591
    4499       3.2155
    4500       3.8044
    4501       3.4751
    4502       4.1299
    4503       3.7561
    4504       4.4292
    4505       3.9652
    4506       5.1188
    4507       3.6488
    4508       4.2868
    4509       4.2905
    4510       3.6162
    4511       2.8645
    4512       3.9069
    4513       4.3005
    4514       4.0525
    4515       4.3174
    4516       3.6235
    4517       2.5396
    4518       2.6155
    4519       2.7006
    4520       3.4482
    4521       3.4709
    4522       3.7662
    4523       3.7226
    4524       3.2905
    4525       4.4989
    4526       4.7965
    4527       4.9889
    4528       3.8290
    4529       3.8517
    4530       3.5135
    4531       3.2872
    4532       3.4570
    4533       3.0531
    4534       3.0720
    4535       2.8199
    4536       3.0391
    4537       4.9670
    4538       2.7895
    4539       2.8188
    4540       3.1714
    4541       2.7404
    4542       3.2734
    4543       3.3283
    4544       3.1661
    4545       3.5019
    4546       3.6216
    4547       3.9651
    4548       4.3673
    4549       5.3845
    4550       4.7049
    4551       5.2852
    4552       6.4589
    4553       5.5955
    4554       4.6761
    4555       5.2945
    4556       4.5647
    4557       4.9356
    4558       4.2676
    4559       3.8457
    4560       4.6629
    4561       2.9500
    4562       4.4150
    4563       4.4915
    4564       5.2894
    4565       4.9954
    4566       4.4435
    4567       3.3010
    4568       4.1999
    4569       5.5181
    4570       4.6838
    4571       2.8091
    4572       3.4969
    4573       3.6952
    4574       4.4083
    4575       3.6126
    4576       3.7530
    4577       3.0982
    4578       4.0691
    4579       3.7240
    4580       3.9878
    4581       3.6667
    4582       3.3018
    4583       3.9480
    4584       3.5402
    4585       3.1681
    4586       5.2296
    4587       4.7297
    4588       5.1547
    4589       4.2281
    4590       5.1208
    4591       5.0975
    4592       4.1771
    4593       5.2882
    4594       3.6299
    4595       3.4187
    4596       4.0252
    4597       3.8062
    4598       4.4383
    4599       3.3487
    4600       3.6797
    4601       4.5837
    4602       3.5654
    4603       4.2481
    4604       4.3436
    4605       5.0308
    4606       4.2742
    4607       3.7602
    4608       4.4604
    4609       4.6804
    4610       4.8774
    4611       4.3643
    4612       4.8623
    4613       4.2245
    4614       4.5269
    4615       4.4857
    4616       4.3412
    4617       5.1218
    4618       5.9206
    4619       4.7691
    4620       4.1321
    4621       3.7336
    4622       3.7252
    4623       4.3012
    4624       6.4074
    4625       5.5842
    4626       7.3055
    4627       4.6626
    4628       6.6337
    4629       6.4362
    4630       5.9884
    4631       6.9212
    4632       5.6340
    4633       4.5100
    4634       4.4938
    4635       4.6430
    4636       5.1271
    4637       5.1781
    4638       4.4047
    4639       5.7815
    4640       5.1331
    4641       5.6629
    4642       4.9106
    4643       5.9981
    4644       5.7788
    4645       6.5301
    4646       6.5762
    4647       5.6170
    4648       7.3785
    4649       6.8576
    4650       4.7888
    4651       5.3234
    4652       5.2592
    4653       4.9677
    4654       4.7176
    4655       4.3562
    4656       4.7930
    4657       4.5943
    4658       6.2031
    4659       5.6049
    4660       5.5852
    4661       3.7790
    4662       3.8529
    4663       4.2838
    4664       3.3719
    4665       4.6911
    4666       3.4139
    4667       3.5257
    4668       4.6280
    4669       3.5414
    4670       3.8970
    4671       6.1328
    4672       5.5686
    4673       5.3938
    4674       6.9411
    4675       5.1266
    4676       4.8698
    4677       4.1817
    4678       3.5168
    4679       3.5686
    4680       3.2644
    4681       3.0031
    4682       3.4876
    4683       3.9988
    4684       3.3016
    4685       3.5731
    4686       2.8211
    4687       2.9774
    4688       3.6299
    4689       3.9308
    4690       2.9295
    4691       4.1470
    4692       4.5615
    4693       5.5647
    4694       5.6366
    4695       4.7210
    4696       3.9139
    4697       4.6022
    4698       5.6039
    4699       6.4755
    4700       4.7517
    4701       5.1106
    4702       6.7773
    4703       5.6388
    4704       5.4340
    4705       4.1520
    4706       5.3246
    4707       5.8660
    4708       5.2832
    4709       5.5348
    4710       5.6692
    4711       5.9817
    4712       5.7900
    4713       4.9882
    4714       5.7622
    4715       5.0735
    4716       5.1026
    4717       5.2871
    4718       5.1773
    4719       5.1398
    4720       4.9626
    4721       5.8237
    4722       5.9395
    4723       5.8946
    4724       6.3591
    4725       6.4471
    4726       7.0462
    4727       5.6920
    4728       4.8362
    4729       5.2065
    4730       4.1151
    4731       4.0327
    4732       3.3470
    4733       5.0809
    4734       3.5456
    4735       3.1025
    4736       3.4448
    4737       3.2284
    4738       3.1849
    4739       2.5467
    4740       3.5630
    4741       6.6873
    4742       4.5813
    4743       4.9744
    4744       5.4601
    4745       4.3284
    4746       3.9614
    4747       4.2818
    4748       4.9336
    4749       7.3022
    4750       6.4525
    4751       4.1769
    4752       4.2235
    4753       4.5363
    4754       4.7288
    4755       3.1552
    4756       4.5226
    4757       5.0406
    4758       5.3911
    4759       5.8366
    4760       3.3947
    4761       4.6371
    4762       4.5926
    4763       4.3639
    4764       3.3898
    4765       3.1912
    4766       3.6160
    4767       3.5339
    4768       3.5475
    4769       3.1643
    4770       3.4639
    4771       3.2798
    4772       2.4848
    4773       3.2186
    4774       3.7312
    4775       3.8354
    4776       3.4030
    4777       3.0910
    4778       3.1102
    4779       2.8434
    4780       2.4488
    4781       4.6552
    4782       2.9640
    4783       3.7396
    4784       4.1531
    4785       5.4588
    4786       6.3430
    4787       5.8634
    4788       4.8627
    4789       4.8664
    4790       5.9387
    4791       5.8381
    4792       5.2238
    4793       5.5437
    4794       5.2741
    4795       4.6240
    4796       3.8274
    4797       4.6207
    4798       6.2405
    4799       5.6534
    4800       5.9785
    4801       4.3296
    4802       4.2407
    4803       4.3077
    4804       4.1659
    4805       4.1263
    4806       4.0212
    4807       4.0006
    4808       4.6342
    4809       8.2040
    4810       9.6435
    4811       9.3615
    4812       9.0032
    4813       7.8937
    4814       7.8037
    4815       7.6342
    4816       6.7852
    4817       7.6190
    4818       6.1591
    4819       5.8599
    4820       4.6937
    4821       4.9192
    4822       5.6874
    4823       4.1968
    4824       4.8965
    4825       4.8205
    4826       3.8384
    4827       4.5185
    4828       4.1278
    4829       4.3529
    4830       4.3074
    4831       5.0201
    4832       3.4756
    4833       4.5532
    4834       3.7150
    4835       3.8143
    4836       3.1595
    4837       2.8852
    4838       4.0360
    4839       3.2128
    4840       3.0921
    4841       3.0127
    4842       3.5681
    4843       2.8127
    4844       3.3965
    4845       2.7258
    4846       3.1916
    4847       2.3792
    4848       2.7102
    4849       3.5665
    4850       3.6958
    4851       5.9076
    4852       5.6829
    4853       5.7470
    4854       3.7661
    4855       3.6764
    4856       4.9930
    4857       5.1665
    4858       3.5999
    4859       3.6141
    4860       3.7663
    4861       3.9080
    4862       3.2519
    4863       3.6001
    4864       3.7834
    4865       3.5321
    4866       3.9872
    4867       3.5720
    4868       3.5464
    4869       3.9855
    4870       3.5057
    4871       4.6217
    4872       5.4924
    4873       4.2637
    4874       5.9090
    4875       5.0805
    4876       6.6543
    4877       5.6174
    4878       5.5604
    4879       6.8158
    4880       7.0902
    4881       7.4182
    4882       6.1655
    4883       5.9882
    4884       4.7043
    4885       6.5941
    4886       5.3850
    4887       4.3286
    4888       3.7897
    4889       5.2360
    4890       4.5727
    4891       5.4935
    4892       5.4082
    4893       5.1096
    4894       7.4909
    4895       5.8902
    4896       6.9236
    4897       7.6721
    4898       6.5267
    4899       5.2904
    4900       7.0143
    4901       8.3538
    4902       6.1925
    4903       6.9581
    4904       7.5579
    4905       6.2531
    4906       6.0372
    4907       6.9611
    4908       7.0946
    4909       6.7555
    4910       7.5535
    4911       8.4380
    4912       7.0774
    4913       7.1589
    4914       6.7978
    4915       7.1641
    4916       6.8092
    4917       7.8944
    4918       8.0240
    4919       7.3888
    4920       6.8322
    4921       6.3322
    4922       7.7847
    4923       7.3859
    4924       5.8072
    4925       5.0459
    4926       5.8069
    4927       5.7338
    4928       5.6771
    4929       5.8382
    4930       4.3864
    4931       4.8494
    4932       6.4610
    4933       5.5929
    4934       4.9991
    4935       4.3560
    4936       3.3942
    4937       4.5582
    4938       5.8441
    4939       5.0061
    4940       3.3538
    4941       3.9454
    4942       3.5005
    4943       3.4777
    4944       4.5180
    4945       2.8873
    4946       3.3624
    4947       3.2967
    4948       3.8761
    4949       2.6884
    4950       3.4407
    4951       3.2773
    4952       3.1756
    4953       3.1028
    4954       2.9118
    4955       2.8722
    4956       2.8370
    4957       3.6466
    4958       2.7488
    4959       2.9117
    4960       3.1539
    4961       2.6028
    4962       3.7661
    4963       3.0898
    4964       3.3139
    4965       3.4531
    4966       3.9399
    4967       2.7096
    4968       3.9996
    4969       3.4631
    4970       3.7710
    4971       5.3903
    4972       4.4374
    4973       3.7638
    4974       4.4713
    4975       4.3432
    4976       4.5563
    4977       4.4930
    4978       3.9785
    4979       4.7429
    4980       5.0046
    4981       3.1100
    4982       4.4638
    4983       4.0330
    4984       3.2753
    4985       2.8892
    4986       4.0991
    4987       4.5918
    4988       4.0143
    4989       4.7533
    4990       5.3843
    4991       4.1397
    4992       4.3866
    4993       4.6457
    4994       4.1446
    4995       3.7472
    4996       3.3159
    4997       3.5442
    4998       3.7053
    4999       5.0036
    5000       5.2031
