# Supplementary material for: Incorporation of sensing modalities into de novo designed fluorescence-activating proteins
Source: Nat Commun. 2021 Feb 8;12:856. doi: 10.1038/s41467-020-18911-w (PMC7870846; doi:10.1038/s41467-020-18911-w)
Supplement: Supplementary file 24 — Source Data [file 41467_2020_18911_MOESM24_ESM.xlsx › raw_data_graphs/Supplementary_Figure_17/RMSD/Xtal_Ca_bound_500ns_loop7RMSD_backbone.r03.dat]

#Frame     RMSD_00002
       1       3.7803
       2       2.7491
       3       3.3555
       4       2.2850
       5       2.8765
       6       3.4482
       7       4.0905
       8       4.7054
       9       5.0963
      10       4.8543
      11       3.2800
      12       3.4137
      13       3.3043
      14       3.7996
      15       3.1230
      16       2.7255
      17       3.9953
      18       3.1127
      19       2.8597
      20       2.9121
      21       3.8684
      22       2.7639
      23       2.1723
      24       2.5521
      25       2.9520
      26       3.0915
      27       3.5308
      28       2.9654
      29       3.0646
      30       3.6229
      31       3.3852
      32       2.2591
      33       2.7539
      34       2.3352
      35       2.0718
      36       2.8842
      37       2.4019
      38       3.0846
      39       2.6258
      40       2.4493
      41       2.3648
      42       1.7985
      43       2.7230
      44       2.8317
      45       2.1479
      46       2.0185
      47       2.2766
      48       2.5544
      49       3.2707
      50       2.6710
      51       3.0726
      52       2.1833
      53       2.3941
      54       3.1635
      55       2.2520
      56       2.2043
      57       2.1969
      58       2.4766
      59       2.8556
      60       2.8718
      61       2.3770
      62       3.7788
      63       3.3260
      64       3.0849
      65       2.9713
      66       2.9961
      67       2.3157
      68       2.3448
      69       2.5367
      70       3.1400
      71       3.0388
      72       3.1343
      73       3.3714
      74       3.4336
      75       3.0775
      76       2.6646
      77       3.3658
      78       4.1801
      79       6.1143
      80       5.2118
      81       5.3510
      82       5.5619
      83       5.5947
      84       5.3888
      85       4.7094
      86       5.5262
      87       5.5484
      88       5.7523
      89       5.3888
      90       6.5527
      91       5.9286
      92       4.7666
      93       6.5258
      94       4.3071
      95       4.2031
      96       3.6211
      97       4.4954
      98       3.0888
      99       2.7323
     100       2.6013
     101       2.8969
     102       2.4297
     103       2.5711
     104       3.1476
     105       3.1828
     106       2.7108
     107       2.8601
     108       2.0022
     109       2.7077
     110       2.3475
     111       2.6518
     112       2.5147
     113       2.1374
     114       2.8520
     115       2.5651
     116       3.1746
     117       2.7382
     118       2.7923
     119       2.4837
     120       3.5363
     121       2.5289
     122       3.0524
     123       3.1037
     124       2.9134
     125       4.0814
     126       2.7000
     127       2.5725
     128       3.2619
     129       3.8015
     130       3.5993
     131       3.0241
     132       3.1222
     133       3.1341
     134       3.3834
     135       2.2762
     136       2.9431
     137       2.9553
     138       3.2470
     139       2.7961
     140       3.8184
     141       2.3312
     142       2.6321
     143       2.4794
     144       2.5812
     145       2.7887
     146       3.0884
     147       3.1917
     148       3.0927
     149       3.4577
     150       3.2658
     151       3.1967
     152       2.5726
     153       2.8909
     154       2.9801
     155       4.6993
     156       4.1509
     157       3.3760
     158       2.3200
     159       2.4568
     160       2.3846
     161       2.6310
     162       2.8817
     163       2.6405
     164       1.9934
     165       2.3828
     166       2.7404
     167       2.5799
     168       2.8502
     169       3.7775
     170       2.8529
     171       3.1531
     172       2.3480
     173       2.3772
     174       2.0349
     175       2.3927
     176       3.2090
     177       2.6198
     178       2.6627
     179       2.8133
     180       2.6626
     181       3.8249
     182       2.5222
     183       2.3539
     184       2.6521
     185       2.5623
     186       1.8970
     187       2.1533
     188       2.3631
     189       2.1440
     190       2.7834
     191       3.3003
     192       2.7964
     193       2.7229
     194       3.3597
     195       4.2036
     196       3.7782
     197       3.0378
     198       2.6661
     199       2.7602
     200       2.9989
     201       2.9381
     202       2.8838
     203       2.5496
     204       3.0715
     205       4.7203
     206       3.1203
     207       2.3872
     208       3.0354
     209       3.3056
     210       3.3577
     211       2.7673
     212       3.3408
     213       2.8411
     214       2.9539
     215       2.3934
     216       2.3241
     217       2.8843
     218       2.6779
     219       2.9157
     220       2.6674
     221       3.5940
     222       2.4933
     223       2.7163
     224       2.3468
     225       2.5929
     226       2.2078
     227       2.0352
     228       1.8377
     229       2.6946
     230       2.2019
     231       2.2787
     232       2.6030
     233       2.0349
     234       2.5567
     235       2.5128
     236       3.5993
     237       3.1688
     238       4.2784
     239       4.0556
     240       4.1256
     241       2.0768
     242       2.1558
     243       2.3637
     244       2.3664
     245       3.1339
     246       2.7458
     247       2.5604
     248       2.9616
     249       3.0672
     250       2.6980
     251       2.4951
     252       2.7713
     253       2.5629
     254       2.7657
     255       3.4726
     256       2.6034
     257       2.6986
     258       3.7586
     259       4.1535
     260       2.7734
     261       3.0981
     262       2.5847
     263       3.0892
     264       2.8210
     265       2.6311
     266       2.4350
     267       2.2612
     268       2.1147
     269       1.9276
     270       3.4042
     271       2.9280
     272       2.8568
     273       3.0509
     274       3.1883
     275       2.6255
     276       3.1307
     277       2.8924
     278       2.9925
     279       2.3107
     280       2.8779
     281       2.2396
     282       2.8456
     283       2.6113
     284       2.7360
     285       2.9982
     286       2.5296
     287       3.8382
     288       2.6997
     289       2.6636
     290       2.9221
     291       3.4429
     292       2.6876
     293       2.6672
     294       2.6097
     295       3.2990
     296       2.9324
     297       2.6484
     298       3.2122
     299       2.9822
     300       2.3804
     301       2.3556
     302       2.8377
     303       2.3969
     304       2.5838
     305       2.7175
     306       2.6854
     307       3.1946
     308       3.1114
     309       2.3196
     310       3.0719
     311       3.5268
     312       3.5356
     313       2.9386
     314       2.2645
     315       2.2859
     316       2.1025
     317       2.7584
     318       3.0432
     319       3.3702
     320       2.5554
     321       2.7356
     322       3.6488
     323       3.7017
     324       3.3514
     325       2.3939
     326       2.0354
     327       2.6702
     328       3.1879
     329       2.4766
     330       3.0988
     331       2.4679
     332       2.1460
     333       2.3359
     334       2.1119
     335       3.0993
     336       3.3883
     337       2.8598
     338       2.5212
     339       2.5709
     340       2.6119
     341       2.1610
     342       2.7114
     343       2.5314
     344       3.5757
     345       2.4785
     346       3.5884
     347       3.5465
     348       2.4697
     349       3.1816
     350       3.7280
     351       2.9825
     352       2.5646
     353       2.1030
     354       2.6795
     355       2.6451
     356       2.1569
     357       2.4798
     358       2.3331
     359       2.1831
     360       2.4221
     361       2.3027
     362       2.2365
     363       2.9740
     364       1.8169
     365       2.3292
     366       2.2114
     367       2.8262
     368       2.3082
     369       2.3448
     370       2.3471
     371       2.5186
     372       2.1396
     373       2.6370
     374       2.9783
     375       4.9659
     376       5.6468
     377       5.9445
     378       5.7248
     379       5.6798
     380       5.8136
     381       5.3639
     382       6.0151
     383       5.8306
     384       4.7483
     385       3.6106
     386       3.8768
     387       5.3532
     388       6.0168
     389       4.1387
     390       3.6804
     391       3.1475
     392       2.5630
     393       2.4494
     394       2.2518
     395       2.9692
     396       2.3230
     397       2.9624
     398       3.5483
     399       2.2562
     400       2.6179
     401       2.8854
     402       2.7014
     403       2.9153
     404       3.4194
     405       2.3003
     406       2.2445
     407       2.5077
     408       3.4637
     409       2.5455
     410       2.9771
     411       2.7497
     412       2.9176
     413       3.1713
     414       2.5658
     415       2.3327
     416       2.5321
     417       2.7238
     418       2.5506
     419       2.4583
     420       2.1999
     421       2.3763
     422       2.4996
     423       2.7663
     424       2.6406
     425       2.1644
     426       2.0338
     427       2.6162
     428       3.1617
     429       2.6716
     430       2.9302
     431       2.4449
     432       2.9266
     433       2.9355
     434       2.4969
     435       2.2014
     436       2.2181
     437       2.0796
     438       2.3336
     439       2.6866
     440       2.3094
     441       2.5308
     442       3.0647
     443       1.9900
     444       2.3344
     445       1.9447
     446       2.4779
     447       2.7144
     448       2.2604
     449       2.6391
     450       2.4760
     451       2.8066
     452       2.5927
     453       2.6735
     454       2.4484
     455       3.0905
     456       3.0969
     457       2.7615
     458       2.8739
     459       1.8362
     460       1.9031
     461       2.4040
     462       2.4706
     463       2.1172
     464       2.0488
     465       2.0791
     466       2.9300
     467       2.2152
     468       2.1305
     469       2.0160
     470       2.1158
     471       1.7120
     472       2.6352
     473       2.5016
     474       2.5648
     475       3.0159
     476       2.2301
     477       2.5817
     478       2.5307
     479       2.2810
     480       2.4952
     481       2.8541
     482       2.2901
     483       2.5408
     484       2.1989
     485       2.0447
     486       2.6278
     487       2.5479
     488       2.6877
     489       2.4376
     490       2.8014
     491       2.9059
     492       2.2792
     493       2.5592
     494       3.4158
     495       3.3198
     496       3.3546
     497       3.0081
     498       2.7418
     499       2.5482
     500       2.5450
     501       2.5947
     502       2.6398
     503       2.6217
     504       2.6636
     505       3.6832
     506       3.8617
     507       4.8026
     508       3.7396
     509       4.0279
     510       3.3249
     511       2.8649
     512       2.8683
     513       3.6199
     514       2.4980
     515       2.6009
     516       2.8556
     517       3.0300
     518       3.0053
     519       3.0428
     520       4.4340
     521       3.1676
     522       2.9586
     523       3.0162
     524       3.0066
     525       2.7877
     526       2.9414
     527       3.0558
     528       3.7593
     529       4.3775
     530       3.8188
     531       2.9580
     532       3.0881
     533       3.5006
     534       2.7052
     535       3.2863
     536       2.7498
     537       2.3329
     538       2.7334
     539       2.6579
     540       2.9655
     541       2.3660
     542       2.1725
     543       2.4758
     544       2.5604
     545       2.6010
     546       2.7995
     547       2.9318
     548       2.1431
     549       2.1827
     550       2.1750
     551       2.4545
     552       2.8706
     553       2.8450
     554       2.6141
     555       3.4590
     556       3.2469
     557       2.7934
     558       4.5632
     559       4.8493
     560       4.7802
     561       3.1782
     562       4.1381
     563       3.9610
     564       5.4889
     565       4.1643
     566       3.2380
     567       2.9916
     568       4.1702
     569       3.1265
     570       2.4503
     571       2.4790
     572       2.1941
     573       2.6040
     574       2.9101
     575       3.2806
     576       3.0922
     577       3.1199
     578       2.7320
     579       3.7286
     580       3.5587
     581       3.6287
     582       3.6526
     583       3.9293
     584       4.5304
     585       5.9406
     586       5.5886
     587       3.4342
     588       3.2935
     589       3.2131
     590       3.1664
     591       3.4473
     592       2.6639
     593       3.6286
     594       3.2299
     595       2.6637
     596       2.6899
     597       2.4257
     598       3.0430
     599       4.0343
     600       3.2697
     601       3.9944
     602       3.5543
     603       2.7032
     604       2.8885
     605       3.3849
     606       3.8145
     607       3.2875
     608       3.1928
     609       3.7655
     610       4.0638
     611       3.3737
     612       2.8646
     613       3.8930
     614       2.7652
     615       3.1649
     616       3.3238
     617       3.0854
     618       3.3921
     619       3.3940
     620       3.3756
     621       3.7311
     622       3.3818
     623       3.6700
     624       2.6094
     625       2.4172
     626       2.9194
     627       3.4803
     628       2.8012
     629       2.4684
     630       2.4486
     631       2.9195
     632       2.8190
     633       2.8776
     634       2.8742
     635       2.6270
     636       2.6387
     637       3.4216
     638       3.0875
     639       2.7969
     640       3.3980
     641       2.9547
     642       2.9722
     643       2.7898
     644       2.6183
     645       2.3723
     646       2.4368
     647       3.0108
     648       3.3121
     649       3.2338
     650       2.4670
     651       2.9187
     652       2.9867
     653       2.8936
     654       3.0008
     655       2.6152
     656       2.6515
     657       2.5341
     658       2.5009
     659       2.2717
     660       3.2950
     661       2.6673
     662       2.4785
     663       2.4283
     664       2.5461
     665       2.3453
     666       2.5999
     667       3.6974
     668       3.0520
     669       2.7580
     670       2.8158
     671       2.8565
     672       2.6724
     673       3.0722
     674       3.5585
     675       3.2232
     676       2.7541
     677       2.7055
     678       3.0864
     679       2.4787
     680       3.0099
     681       3.1617
     682       3.3426
     683       2.8383
     684       2.2443
     685       2.5255
     686       2.5881
     687       2.6088
     688       2.8512
     689       2.6530
     690       2.8417
     691       2.7042
     692       2.1725
     693       2.6926
     694       2.8439
     695       2.8416
     696       2.2127
     697       2.1186
     698       2.5946
     699       2.5755
     700       2.6137
     701       2.1319
     702       2.5030
     703       2.6005
     704       2.4802
     705       3.0529
     706       2.5594
     707       2.3869
     708       2.9356
     709       2.4286
     710       2.0897
     711       2.3576
     712       2.4578
     713       2.5778
     714       2.1661
     715       2.4281
     716       2.8373
     717       2.3483
     718       2.8648
     719       2.5477
     720       2.4983
     721       3.2368
     722       2.7906
     723       3.0412
     724       3.5177
     725       3.3841
     726       3.3794
     727       3.1331
     728       3.2458
     729       3.0974
     730       2.9290
     731       2.4510
     732       2.8105
     733       2.4189
     734       2.7334
     735       2.5452
     736       2.3663
     737       2.3397
     738       2.4308
     739       2.4482
     740       2.4280
     741       2.3432
     742       2.7570
     743       2.5056
     744       3.0709
     745       3.0750
     746       2.6889
     747       2.7288
     748       2.6203
     749       3.1329
     750       2.8365
     751       2.1972
     752       2.8610
     753       2.1858
     754       2.7852
     755       2.4454
     756       2.9248
     757       2.8444
     758       3.3778
     759       2.7901
     760       2.2757
     761       2.5664
     762       2.2191
     763       2.4198
     764       2.6912
     765       3.1354
     766       2.8565
     767       2.7834
     768       2.5400
     769       2.4331
     770       2.3827
     771       2.2844
     772       2.2727
     773       2.0869
     774       2.6395
     775       2.0825
     776       2.5589
     777       2.6061
     778       2.8016
     779       2.7706
     780       2.5744
     781       2.8828
     782       2.1160
     783       2.3770
     784       2.4808
     785       2.6393
     786       2.6266
     787       2.4372
     788       2.5032
     789       2.3911
     790       2.3298
     791       2.4066
     792       2.3318
     793       2.1948
     794       1.9832
     795       2.4814
     796       2.5243
     797       2.7051
     798       2.1697
     799       2.6361
     800       2.7550
     801       2.7917
     802       2.1953
     803       2.5040
     804       2.7286
     805       2.5466
     806       2.4124
     807       2.6447
     808       2.7899
     809       2.6274
     810       2.3058
     811       2.3282
     812       2.7300
     813       1.9871
     814       2.3538
     815       2.3454
     816       2.5617
     817       2.5105
     818       2.2062
     819       3.2231
     820       2.8819
     821       2.6985
     822       2.5655
     823       2.3797
     824       2.0964
     825       2.5240
     826       2.2795
     827       2.3252
     828       2.2119
     829       2.0214
     830       1.9083
     831       2.9360
     832       2.3428
     833       2.4556
     834       2.8710
     835       2.5364
     836       3.7062
     837       6.1801
     838       6.1275
     839       6.5472
     840       4.8095
     841       4.5894
     842       4.3391
     843       4.2906
     844       3.9011
     845       4.1426
     846       3.6731
     847       4.1715
     848       5.6969
     849       5.2117
     850       4.2742
     851       4.6497
     852       5.3801
     853       4.8202
     854       4.0810
     855       4.0973
     856       5.1404
     857       4.2240
     858       4.7390
     859       5.4196
     860       5.3407
     861       5.6732
     862       5.4289
     863       4.7702
     864       4.0195
     865       4.9884
     866       2.6978
     867       3.4265
     868       3.8608
     869       3.4096
     870       3.0997
     871       3.1695
     872       2.0166
     873       2.0899
     874       2.1545
     875       2.4300
     876       2.1599
     877       2.3147
     878       3.8872
     879       2.5420
     880       2.4523
     881       3.0804
     882       3.6922
     883       2.0449
     884       3.4555
     885       4.4270
     886       3.9484
     887       3.8554
     888       3.2676
     889       4.4132
     890       3.6305
     891       3.1117
     892       2.4897
     893       2.7257
     894       4.0017
     895       5.0034
     896       5.4788
     897       4.4536
     898       4.2052
     899       2.7552
     900       4.0611
     901       3.6500
     902       2.8724
     903       2.2106
     904       2.3407
     905       2.1232
     906       2.2292
     907       2.7282
     908       2.4780
     909       2.1550
     910       2.3036
     911       2.7926
     912       2.6637
     913       3.2704
     914       3.8303
     915       3.3596
     916       2.7861
     917       4.2454
     918       4.6088
     919       4.9979
     920       2.6924
     921       3.0241
     922       3.3305
     923       2.9634
     924       2.1552
     925       3.1858
     926       2.7023
     927       2.2654
     928       2.5802
     929       2.7991
     930       2.2629
     931       3.1477
     932       3.0174
     933       2.4223
     934       2.7370
     935       2.6947
     936       2.4909
     937       2.4724
     938       3.0308
     939       2.7517
     940       2.5113
     941       2.3648
     942       3.3589
     943       3.6787
     944       2.8445
     945       3.3969
     946       2.9968
     947       2.3789
     948       2.3674
     949       2.6040
     950       2.6642
     951       2.2442
     952       3.3311
     953       4.1136
     954       4.5010
     955       4.4205
     956       4.5595
     957       5.0096
     958       4.8900
     959       4.2265
     960       6.0662
     961       5.2916
     962       4.3893
     963       4.6850
     964       3.7189
     965       3.2656
     966       4.1402
     967       4.4215
     968       4.2153
     969       3.0870
     970       2.7195
     971       2.4293
     972       3.9812
     973       2.8589
     974       3.1186
     975       2.5415
     976       2.6575
     977       2.9455
     978       2.6548
     979       3.0827
     980       2.8256
     981       2.6319
     982       2.9475
     983       2.4778
     984       2.7569
     985       2.6561
     986       3.5662
     987       3.6541
     988       5.1900
     989       2.9626
     990       3.3654
     991       3.0513
     992       3.0646
     993       2.8868
     994       3.5184
     995       4.5147
     996       3.6426
     997       4.2772
     998       5.1293
     999       5.0115
    1000       5.0998
    1001       6.1324
    1002       5.6608
    1003       6.5221
    1004       7.1339
    1005       7.0024
    1006       5.8346
    1007       5.2646
    1008       5.3951
    1009       4.9934
    1010       5.3852
    1011       4.2221
    1012       4.2126
    1013       4.7974
    1014       5.8702
    1015       6.2263
    1016       5.9258
    1017       7.1693
    1018       7.3331
    1019       7.0811
    1020       7.9812
    1021       9.0016
    1022       7.8159
    1023       8.1190
    1024       7.4888
    1025       7.4923
    1026       5.3242
    1027       4.5877
    1028       4.3887
    1029       3.1243
    1030       2.5982
    1031       3.0748
    1032       2.9689
    1033       2.9613
    1034       3.0313
    1035       2.7697
    1036       3.5938
    1037       2.6402
    1038       3.3194
    1039       3.3775
    1040       3.5522
    1041       4.3932
    1042       3.7235
    1043       4.0099
    1044       4.0137
    1045       3.0842
    1046       3.3071
    1047       3.0435
    1048       2.7491
    1049       3.0227
    1050       2.9162
    1051       3.4842
    1052       2.3851
    1053       2.7189
    1054       2.8705
    1055       2.3590
    1056       2.4500
    1057       2.2072
    1058       3.2683
    1059       2.6379
    1060       3.5639
    1061       2.9468
    1062       2.6935
    1063       2.4255
    1064       3.0828
    1065       2.1085
    1066       2.2271
    1067       2.3388
    1068       2.4673
    1069       2.7142
    1070       2.4288
    1071       2.1456
    1072       2.9530
    1073       2.4920
    1074       2.5921
    1075       3.6131
    1076       2.4891
    1077       2.7510
    1078       2.9979
    1079       2.5915
    1080       2.7517
    1081       3.1140
    1082       2.6260
    1083       2.8624
    1084       2.7219
    1085       2.9645
    1086       2.5187
    1087       2.7761
    1088       2.8299
    1089       2.3633
    1090       2.2594
    1091       2.3734
    1092       3.3244
    1093       2.3593
    1094       2.2606
    1095       3.0533
    1096       2.7889
    1097       2.4096
    1098       1.9550
    1099       2.4657
    1100       2.5323
    1101       2.3832
    1102       2.9822
    1103       2.4701
    1104       2.7140
    1105       2.3594
    1106       2.3449
    1107       2.5565
    1108       2.1439
    1109       2.5989
    1110       2.0449
    1111       1.7231
    1112       2.1138
    1113       2.0219
    1114       2.5158
    1115       2.5129
    1116       2.0432
    1117       3.0941
    1118       2.4749
    1119       1.8426
    1120       3.2885
    1121       4.5035
    1122       3.6831
    1123       3.1023
    1124       4.5019
    1125       3.9902
    1126       3.5626
    1127       4.2184
    1128       4.3445
    1129       4.7890
    1130       4.3396
    1131       5.2354
    1132       5.6197
    1133       5.6274
    1134       5.2335
    1135       4.0790
    1136       5.2569
    1137       4.9079
    1138       5.1764
    1139       6.1866
    1140       5.3339
    1141       4.8466
    1142       4.1880
    1143       4.1455
    1144       3.9824
    1145       3.2802
    1146       3.9194
    1147       3.3211
    1148       3.6948
    1149       5.1731
    1150       3.2440
    1151       2.4867
    1152       2.6274
    1153       3.0971
    1154       3.1831
    1155       2.2583
    1156       2.7109
    1157       2.3926
    1158       2.6421
    1159       2.3477
    1160       2.0875
    1161       2.5133
    1162       2.6611
    1163       3.5690
    1164       5.1732
    1165       5.1507
    1166       4.6430
    1167       4.0012
    1168       5.2121
    1169       4.9912
    1170       5.1347
    1171       5.3534
    1172       4.3382
    1173       4.9810
    1174       4.3647
    1175       3.8121
    1176       3.6520
    1177       3.8098
    1178       3.6560
    1179       3.6309
    1180       4.3089
    1181       3.0579
    1182       2.7765
    1183       2.5296
    1184       2.6402
    1185       2.9220
    1186       3.0305
    1187       3.3732
    1188       3.0889
    1189       3.6959
    1190       2.8747
    1191       3.6880
    1192       3.0265
    1193       3.0164
    1194       3.1106
    1195       2.4935
    1196       3.4023
    1197       2.3565
    1198       2.6016
    1199       2.6729
    1200       2.5908
    1201       2.3608
    1202       2.5789
    1203       2.5676
    1204       2.7408
    1205       2.8490
    1206       2.2822
    1207       2.7837
    1208       3.7046
    1209       2.6173
    1210       2.7064
    1211       2.6853
    1212       2.1903
    1213       2.2379
    1214       2.1840
    1215       3.2319
    1216       3.3931
    1217       2.8905
    1218       2.3021
    1219       3.8408
    1220       2.9261
    1221       2.4419
    1222       2.7128
    1223       3.1809
    1224       2.4641
    1225       3.2043
    1226       3.7286
    1227       4.9083
    1228       4.2947
    1229       4.9129
    1230       5.8146
    1231       5.2224
    1232       4.4562
    1233       6.0419
    1234       6.1382
    1235       4.2114
    1236       4.6629
    1237       4.5609
    1238       4.3203
    1239       5.2725
    1240       6.2774
    1241       4.1915
    1242       4.8211
    1243       4.4479
    1244       4.1300
    1245       3.3354
    1246       3.3051
    1247       3.5010
    1248       3.5150
    1249       3.2195
    1250       2.7361
    1251       2.5345
    1252       3.2411
    1253       3.7002
    1254       2.5527
    1255       3.2939
    1256       2.9980
    1257       3.8674
    1258       4.5061
    1259       4.1346
    1260       4.7368
    1261       5.2618
    1262       2.6705
    1263       2.4862
    1264       3.2893
    1265       2.9470
    1266       2.5525
    1267       2.5040
    1268       2.3566
    1269       2.6029
    1270       3.1195
    1271       3.4994
    1272       3.0491
    1273       2.9779
    1274       2.9138
    1275       3.2101
    1276       2.4671
    1277       2.3366
    1278       3.6030
    1279       4.0332
    1280       3.7451
    1281       3.8335
    1282       3.4054
    1283       3.1475
    1284       3.0004
    1285       3.6280
    1286       3.4651
    1287       3.3501
    1288       3.1631
    1289       3.0046
    1290       3.1465
    1291       2.3269
    1292       2.1706
    1293       3.1952
    1294       2.3127
    1295       2.4187
    1296       2.8654
    1297       2.6895
    1298       3.1096
    1299       3.0260
    1300       2.8737
    1301       2.2419
    1302       2.4424
    1303       2.5345
    1304       2.1200
    1305       2.6159
    1306       2.9393
    1307       2.2041
    1308       2.2069
    1309       2.5312
    1310       2.5925
    1311       2.3553
    1312       2.6954
    1313       2.5775
    1314       3.5119
    1315       2.8684
    1316       2.8098
    1317       2.7677
    1318       2.7301
    1319       2.3023
    1320       2.3202
    1321       2.6454
    1322       2.2008
    1323       2.3768
    1324       2.4394
    1325       2.6830
    1326       3.1123
    1327       2.6660
    1328       2.4417
    1329       2.4626
    1330       3.1748
    1331       2.3461
    1332       2.9783
    1333       2.7785
    1334       2.4273
    1335       3.3418
    1336       3.1065
    1337       3.0458
    1338       2.5945
    1339       2.2685
    1340       3.0835
    1341       2.6087
    1342       3.3257
    1343       3.6016
    1344       2.8384
    1345       2.9190
    1346       3.5964
    1347       2.9858
    1348       2.8506
    1349       2.7372
    1350       2.6062
    1351       2.5343
    1352       2.4800
    1353       2.2824
    1354       2.7839
    1355       2.3237
    1356       2.9816
    1357       3.8306
    1358       3.1598
    1359       2.3541
    1360       2.2392
    1361       2.4555
    1362       2.7854
    1363       2.4536
    1364       2.4589
    1365       2.8195
    1366       2.6526
    1367       2.8605
    1368       2.3050
    1369       3.2160
    1370       2.7137
    1371       2.7803
    1372       2.7967
    1373       2.8451
    1374       2.4878
    1375       3.3847
    1376       3.5146
    1377       2.9122
    1378       2.9098
    1379       2.2005
    1380       2.2058
    1381       2.7381
    1382       2.6648
    1383       3.1289
    1384       2.6612
    1385       2.1781
    1386       2.0174
    1387       2.1631
    1388       2.0241
    1389       2.5009
    1390       2.3813
    1391       2.4863
    1392       2.4697
    1393       2.9474
    1394       3.1216
    1395       2.0833
    1396       3.2422
    1397       2.5310
    1398       1.8125
    1399       2.3101
    1400       2.3906
    1401       2.5413
    1402       2.7960
    1403       2.3346
    1404       2.6529
    1405       2.9143
    1406       3.1507
    1407       2.4856
    1408       2.7168
    1409       3.4203
    1410       3.3046
    1411       2.9164
    1412       2.3597
    1413       2.6836
    1414       2.6114
    1415       2.6381
    1416       3.1208
    1417       2.9582
    1418       3.3254
    1419       3.0164
    1420       3.3681
    1421       2.8234
    1422       2.8825
    1423       2.7010
    1424       2.5194
    1425       3.2267
    1426       2.1380
    1427       2.4967
    1428       1.8941
    1429       2.2625
    1430       2.4461
    1431       1.8784
    1432       2.3707
    1433       2.3341
    1434       2.2708
    1435       2.7394
    1436       2.0405
    1437       1.8312
    1438       2.2290
    1439       2.2104
    1440       2.7741
    1441       2.7894
    1442       3.4485
    1443       4.4032
    1444       3.3689
    1445       3.5938
    1446       3.2464
    1447       3.4729
    1448       3.5823
    1449       3.1556
    1450       3.3213
    1451       3.1847
    1452       3.0799
    1453       3.0856
    1454       3.1698
    1455       3.0825
    1456       3.0421
    1457       3.2252
    1458       2.9401
    1459       4.6398
    1460       5.2420
    1461       4.2424
    1462       4.6911
    1463       3.4560
    1464       3.3372
    1465       3.5311
    1466       4.0622
    1467       4.0211
    1468       3.6336
    1469       3.2403
    1470       2.5255
    1471       2.6985
    1472       3.1581
    1473       3.6179
    1474       2.9227
    1475       4.6649
    1476       3.6350
    1477       3.9901
    1478       3.3706
    1479       4.1949
    1480       3.6359
    1481       3.6184
    1482       2.9358
    1483       3.2786
    1484       3.5553
    1485       3.9242
    1486       4.6442
    1487       4.7819
    1488       4.2856
    1489       4.5003
    1490       5.3529
    1491       4.3422
    1492       3.7116
    1493       4.1271
    1494       3.2841
    1495       3.4262
    1496       3.5236
    1497       4.3113
    1498       3.1297
    1499       3.8667
    1500       2.7891
    1501       3.0890
    1502       3.2210
    1503       2.6866
    1504       2.5821
    1505       3.5104
    1506       3.1130
    1507       3.3530
    1508       2.9685
    1509       2.8101
    1510       2.5726
    1511       2.6636
    1512       2.6091
    1513       3.3164
    1514       3.5433
    1515       2.6402
    1516       2.3553
    1517       2.6892
    1518       2.5858
    1519       2.5680
    1520       2.6082
    1521       2.7386
    1522       2.5846
    1523       2.7489
    1524       3.3634
    1525       3.2000
    1526       2.5542
    1527       2.8902
    1528       3.5667
    1529       5.0715
    1530       3.1054
    1531       3.1327
    1532       2.5471
    1533       2.7130
    1534       2.2827
    1535       2.7473
    1536       3.0441
    1537       3.3511
    1538       3.6381
    1539       3.1020
    1540       3.2371
    1541       2.6588
    1542       3.8151
    1543       3.2713
    1544       3.2217
    1545       3.4963
    1546       3.6189
    1547       4.0120
    1548       4.0270
    1549       3.5567
    1550       3.2806
    1551       3.8562
    1552       4.0727
    1553       3.3660
    1554       3.1940
    1555       3.2600
    1556       4.1396
    1557       4.4654
    1558       3.6254
    1559       3.6504
    1560       3.5722
    1561       3.8314
    1562       3.4189
    1563       3.4386
    1564       3.1503
    1565       2.8639
    1566       3.4361
    1567       3.5211
    1568       3.1354
    1569       2.9361
    1570       3.5615
    1571       3.2222
    1572       3.8041
    1573       3.3925
    1574       3.4503
    1575       4.1135
    1576       3.3307
    1577       3.4861
    1578       3.2342
    1579       2.8279
    1580       3.0724
    1581       2.4649
    1582       2.2657
    1583       2.5109
    1584       2.7251
    1585       2.3089
    1586       2.1445
    1587       2.0248
    1588       2.3521
    1589       2.5793
    1590       2.4028
    1591       2.9797
    1592       2.4537
    1593       2.4427
    1594       2.9559
    1595       2.2250
    1596       2.6472
    1597       2.1281
    1598       2.5739
    1599       2.8349
    1600       2.2327
    1601       3.8791
    1602       4.4383
    1603       3.4321
    1604       2.7282
    1605       2.6269
    1606       2.6259
    1607       2.3018
    1608       2.6489
    1609       1.9047
    1610       2.8076
    1611       2.1245
    1612       2.2512
    1613       2.4984
    1614       2.3410
    1615       1.9734
    1616       2.0571
    1617       3.0790
    1618       5.0238
    1619       5.7525
    1620       4.3113
    1621       3.8774
    1622       2.4804
    1623       2.7704
    1624       2.9366
    1625       2.6290
    1626       3.5542
    1627       2.3187
    1628       2.2854
    1629       2.5493
    1630       2.9125
    1631       2.6663
    1632       2.5920
    1633       3.1648
    1634       2.7375
    1635       2.7734
    1636       3.6383
    1637       3.4775
    1638       3.3033
    1639       3.3892
    1640       3.9133
    1641       4.8590
    1642       5.0192
    1643       4.9464
    1644       4.2502
    1645       4.6964
    1646       5.6885
    1647       3.8941
    1648       2.7427
    1649       2.5421
    1650       3.0014
    1651       2.4909
    1652       2.2956
    1653       2.6107
    1654       3.1901
    1655       2.9787
    1656       2.8801
    1657       3.0505
    1658       4.1767
    1659       3.2016
    1660       2.8745
    1661       2.4597
    1662       2.1913
    1663       3.1471
    1664       3.6904
    1665       3.2928
    1666       3.1665
    1667       2.4526
    1668       2.3811
    1669       3.1374
    1670       2.5540
    1671       1.8917
    1672       3.7245
    1673       4.7790
    1674       5.0113
    1675       3.3572
    1676       3.0134
    1677       4.2109
    1678       3.9133
    1679       2.9112
    1680       2.2393
    1681       2.5081
    1682       2.0693
    1683       3.2474
    1684       2.8792
    1685       2.9755
    1686       2.6167
    1687       2.5269
    1688       3.1602
    1689       3.3910
    1690       2.8898
    1691       2.4436
    1692       2.2101
    1693       2.7381
    1694       2.7021
    1695       1.7955
    1696       2.2812
    1697       2.6405
    1698       2.9303
    1699       2.8144
    1700       2.5746
    1701       2.2708
    1702       2.7610
    1703       2.2081
    1704       2.4169
    1705       2.2645
    1706       2.8826
    1707       2.4673
    1708       2.5502
    1709       2.7847
    1710       2.4647
    1711       2.8741
    1712       3.3460
    1713       3.1194
    1714       2.4970
    1715       2.3874
    1716       2.4318
    1717       3.0597
    1718       2.8295
    1719       3.2207
    1720       4.0178
    1721       3.0413
    1722       3.8933
    1723       3.0866
    1724       4.1353
    1725       3.3627
    1726       2.8705
    1727       2.6714
    1728       2.9156
    1729       2.9955
    1730       3.3181
    1731       3.1763
    1732       3.2455
    1733       3.0415
    1734       3.6013
    1735       3.0698
    1736       2.8207
    1737       2.9197
    1738       3.9725
    1739       3.5578
    1740       3.8221
    1741       4.0059
    1742       3.3751
    1743       3.1203
    1744       4.0089
    1745       3.6932
    1746       2.3458
    1747       2.5308
    1748       2.0845
    1749       2.2002
    1750       3.3453
    1751       3.0580
    1752       2.8940
    1753       3.7451
    1754       2.6099
    1755       2.5099
    1756       2.5706
    1757       2.4342
    1758       2.6296
    1759       2.9198
    1760       2.4650
    1761       2.2569
    1762       2.6187
    1763       2.5010
    1764       2.8423
    1765       3.2976
    1766       3.4366
    1767       2.8841
    1768       3.1115
    1769       3.0453
    1770       3.1213
    1771       3.0918
    1772       3.6445
    1773       3.4517
    1774       3.3564
    1775       2.9170
    1776       3.3760
    1777       2.6266
    1778       3.4174
    1779       3.1271
    1780       3.0324
    1781       2.9686
    1782       2.9343
    1783       3.0121
    1784       2.9039
    1785       2.4883
    1786       2.8591
    1787       2.6332
    1788       2.7436
    1789       3.2995
    1790       3.2186
    1791       2.6748
    1792       2.3885
    1793       2.1194
    1794       2.7317
    1795       3.4814
    1796       2.4542
    1797       2.3552
    1798       1.6144
    1799       1.9927
    1800       2.2829
    1801       2.0672
    1802       2.6872
    1803       2.4950
    1804       2.4987
    1805       2.7993
    1806       3.4774
    1807       3.0221
    1808       2.6762
    1809       2.9885
    1810       2.8017
    1811       2.4178
    1812       2.0898
    1813       2.2407
    1814       2.7449
    1815       2.7574
    1816       2.6323
    1817       2.5479
    1818       2.5029
    1819       3.5014
    1820       2.9442
    1821       2.5523
    1822       3.0125
    1823       2.5972
    1824       2.4127
    1825       2.9539
    1826       2.6151
    1827       2.4341
    1828       2.5654
    1829       2.5868
    1830       2.3639
    1831       2.3202
    1832       2.4429
    1833       2.2463
    1834       1.9826
    1835       1.8777
    1836       2.1154
    1837       2.4044
    1838       2.7346
    1839       2.1081
    1840       2.4951
    1841       2.3153
    1842       2.7759
    1843       2.3541
    1844       2.1836
    1845       2.3529
    1846       2.7605
    1847       2.9071
    1848       2.8925
    1849       2.1348
    1850       2.8041
    1851       2.2210
    1852       3.1916
    1853       2.4973
    1854       2.4307
    1855       2.0299
    1856       2.6602
    1857       2.5615
    1858       2.3423
    1859       2.6532
    1860       2.7689
    1861       2.8743
    1862       2.7454
    1863       3.3513
    1864       2.3212
    1865       2.8053
    1866       2.3350
    1867       2.2415
    1868       2.8466
    1869       2.5359
    1870       2.4691
    1871       2.6379
    1872       2.8763
    1873       2.6751
    1874       2.7511
    1875       2.8036
    1876       2.7018
    1877       2.7070
    1878       2.9795
    1879       2.9740
    1880       2.5102
    1881       2.0531
    1882       3.0242
    1883       2.3436
    1884       2.4383
    1885       3.1087
    1886       2.2504
    1887       2.6024
    1888       2.9147
    1889       2.7226
    1890       3.3433
    1891       3.2018
    1892       2.8502
    1893       2.3101
    1894       2.5868
    1895       1.9624
    1896       2.8246
    1897       2.7664
    1898       2.0738
    1899       2.7054
    1900       2.4460
    1901       2.6402
    1902       2.9350
    1903       3.1294
    1904       2.7545
    1905       2.5100
    1906       2.6187
    1907       2.4598
    1908       1.9098
    1909       2.1887
    1910       1.7364
    1911       2.4419
    1912       1.9153
    1913       2.3953
    1914       2.9738
    1915       2.8464
    1916       2.8551
    1917       3.0285
    1918       2.8076
    1919       3.5828
    1920       3.7892
    1921       2.8075
    1922       2.9412
    1923       3.0841
    1924       2.9919
    1925       3.4570
    1926       2.4979
    1927       4.3813
    1928       3.7171
    1929       4.5748
    1930       4.4171
    1931       3.8006
    1932       4.0622
    1933       4.7320
    1934       3.8496
    1935       3.7233
    1936       3.6438
    1937       2.7578
    1938       2.8713
    1939       2.4256
    1940       2.3060
    1941       1.5627
    1942       2.1721
    1943       2.1669
    1944       2.1680
    1945       2.7551
    1946       1.6339
    1947       2.2286
    1948       2.9152
    1949       2.3032
    1950       2.6512
    1951       3.3842
    1952       3.0031
    1953       3.3319
    1954       3.4395
    1955       3.1767
    1956       3.0623
    1957       2.8496
    1958       2.6666
    1959       2.8237
    1960       1.7015
    1961       1.8733
    1962       2.5658
    1963       2.5570
    1964       3.4094
    1965       3.0064
    1966       3.5941
    1967       3.0017
    1968       3.3131
    1969       3.0213
    1970       4.3467
    1971       3.0291
    1972       3.3237
    1973       2.7619
    1974       3.3274
    1975       3.4981
    1976       2.7944
    1977       2.4745
    1978       3.4033
    1979       2.8412
    1980       2.6115
    1981       2.6606
    1982       2.3322
    1983       2.5864
    1984       2.9037
    1985       2.8376
    1986       3.3747
    1987       3.1731
    1988       3.5545
    1989       2.7399
    1990       3.1794
    1991       3.2284
    1992       2.9561
    1993       1.8717
    1994       2.0276
    1995       2.5344
    1996       2.5368
    1997       2.4448
    1998       2.6592
    1999       2.9332
    2000       2.8268
    2001       2.4066
    2002       2.3841
    2003       2.5878
    2004       2.5536
    2005       2.3317
    2006       2.8364
    2007       2.4938
    2008       3.6015
    2009       2.5380
    2010       2.2302
    2011       2.8860
    2012       2.6563
    2013       2.3385
    2014       2.4389
    2015       2.7301
    2016       2.5388
    2017       2.9112
    2018       2.5794
    2019       2.8049
    2020       2.8691
    2021       2.5167
    2022       3.0411
    2023       2.9835
    2024       3.0317
    2025       2.4943
    2026       2.6235
    2027       2.5055
    2028       2.7693
    2029       2.4956
    2030       2.5866
    2031       2.7094
    2032       3.4387
    2033       4.3297
    2034       5.3861
    2035       6.1144
    2036       6.4940
    2037       5.8538
    2038       4.8771
    2039       3.5484
    2040       4.5280
    2041       4.5058
    2042       4.6547
    2043       5.2537
    2044       6.3386
    2045       5.2773
    2046       3.1571
    2047       2.8129
    2048       2.8397
    2049       3.7135
    2050       2.5644
    2051       2.8400
    2052       2.4362
    2053       2.4468
    2054       3.1169
    2055       2.7503
    2056       2.6969
    2057       2.2667
    2058       2.8755
    2059       2.6838
    2060       3.0573
    2061       4.1780
    2062       4.6191
    2063       5.7553
    2064       5.3840
    2065       4.5194
    2066       4.2931
    2067       5.1416
    2068       3.9192
    2069       4.6374
    2070       4.3915
    2071       4.3922
    2072       4.7527
    2073       5.3477
    2074       6.0370
    2075       5.0812
    2076       5.2589
    2077       5.4467
    2078       5.4638
    2079       5.8666
    2080       6.0105
    2081       5.1669
    2082       4.3859
    2083       5.0888
    2084       5.7326
    2085       5.2205
    2086       4.7639
    2087       4.6837
    2088       4.5332
    2089       4.7847
    2090       4.7678
    2091       4.3015
    2092       4.5566
    2093       4.6900
    2094       4.7050
    2095       4.6842
    2096       5.2670
    2097       4.9189
    2098       3.8685
    2099       4.6850
    2100       4.9089
    2101       5.0934
    2102       4.8697
    2103       4.4129
    2104       5.1024
    2105       4.6816
    2106       5.1035
    2107       4.7822
    2108       4.1284
    2109       4.3868
    2110       4.6283
    2111       4.7427
    2112       4.9114
    2113       4.7921
    2114       4.6144
    2115       5.3649
    2116       5.1779
    2117       4.0650
    2118       4.3214
    2119       4.2459
    2120       4.3877
    2121       5.2181
    2122       3.7073
    2123       4.3383
    2124       3.9314
    2125       4.5920
    2126       3.9626
    2127       4.1739
    2128       4.0859
    2129       4.0952
    2130       3.4949
    2131       2.9806
    2132       2.9140
    2133       2.9499
    2134       2.7678
    2135       3.4411
    2136       2.9645
    2137       3.2304
    2138       3.8770
    2139       4.3867
    2140       3.8133
    2141       3.2703
    2142       2.9121
    2143       3.0898
    2144       2.9448
    2145       2.9333
    2146       2.8341
    2147       3.1789
    2148       3.8525
    2149       4.1971
    2150       3.1055
    2151       2.9805
    2152       3.6453
    2153       3.8886
    2154       3.3268
    2155       2.3866
    2156       2.9992
    2157       3.0980
    2158       3.2089
    2159       3.2322
    2160       2.9408
    2161       3.5192
    2162       2.5240
    2163       3.6490
    2164       3.1407
    2165       2.5631
    2166       3.1463
    2167       3.4963
    2168       3.4629
    2169       3.4436
    2170       4.3500
    2171       3.0102
    2172       3.1861
    2173       2.9670
    2174       3.3671
    2175       3.8018
    2176       3.6028
    2177       3.7692
    2178       4.3173
    2179       3.1653
    2180       3.9256
    2181       3.4567
    2182       4.0652
    2183       2.4576
    2184       2.6884
    2185       3.8210
    2186       3.3689
    2187       3.0330
    2188       3.3564
    2189       3.2393
    2190       3.5639
    2191       3.2158
    2192       3.2270
    2193       2.8664
    2194       3.3682
    2195       3.3804
    2196       3.3206
    2197       2.5130
    2198       3.3178
    2199       4.4765
    2200       3.8915
    2201       4.7630
    2202       5.0025
    2203       4.4525
    2204       3.9701
    2205       4.1279
    2206       5.2728
    2207       4.9954
    2208       5.2219
    2209       5.1290
    2210       4.2100
    2211       3.8471
    2212       3.8979
    2213       4.4134
    2214       3.8150
    2215       4.0754
    2216       3.3545
    2217       2.8533
    2218       3.5269
    2219       3.3758
    2220       3.6768
    2221       3.6304
    2222       2.9271
    2223       2.6920
    2224       2.9804
    2225       4.0627
    2226       2.9257
    2227       3.3334
    2228       4.0066
    2229       3.8837
    2230       3.7378
    2231       3.5786
    2232       2.4510
    2233       4.6475
    2234       3.6391
    2235       3.3512
    2236       3.4221
    2237       2.5925
    2238       3.2541
    2239       3.2665
    2240       3.8520
    2241       3.5309
    2242       3.0779
    2243       2.8351
    2244       2.4021
    2245       3.4796
    2246       3.3365
    2247       4.2449
    2248       3.4275
    2249       5.0578
    2250       5.1639
    2251       4.6908
    2252       5.0067
    2253       3.1781
    2254       4.5412
    2255       4.7994
    2256       5.5860
    2257       6.1138
    2258       6.2769
    2259       7.1278
    2260       6.7372
    2261       7.1281
    2262       7.4177
    2263       4.8580
    2264       4.5376
    2265       4.8491
    2266       5.2681
    2267       5.1416
    2268       5.8940
    2269       5.8692
    2270       7.3061
    2271       9.1827
    2272       8.6407
    2273       9.9092
    2274       8.6324
    2275      10.0723
    2276       8.1660
    2277       8.3307
    2278       9.2970
    2279       9.3686
    2280       7.8330
    2281       7.9145
    2282       7.7306
    2283       8.3341
    2284       6.6504
    2285       7.1375
    2286       6.3920
    2287       6.9120
    2288       7.0218
    2289       6.3306
    2290       6.5626
    2291       5.7404
    2292       5.6296
    2293       5.6658
    2294       6.0553
    2295       5.0085
    2296       5.6739
    2297       5.5623
    2298       5.8419
    2299       5.3396
    2300       4.7828
    2301       5.6051
    2302       2.7967
    2303       3.0409
    2304       2.9901
    2305       3.1258
    2306       3.1122
    2307       3.2226
    2308       3.0580
    2309       2.9365
    2310       2.2265
    2311       2.5495
    2312       2.1145
    2313       3.4786
    2314       2.8118
    2315       2.0812
    2316       2.4765
    2317       2.8460
    2318       3.5552
    2319       2.7363
    2320       2.7142
    2321       3.3403
    2322       4.4480
    2323       5.6643
    2324       3.2668
    2325       3.0159
    2326       3.2527
    2327       2.3370
    2328       3.4077
    2329       2.6768
    2330       3.7086
    2331       3.5604
    2332       6.2889
    2333       5.7901
    2334       6.4863
    2335       6.8310
    2336       8.0923
    2337       8.3156
    2338       8.1888
    2339       6.1849
    2340       6.7437
    2341       6.8559
    2342       6.1540
    2343       5.6041
    2344       3.9558
    2345       3.0916
    2346       3.4427
    2347       3.3200
    2348       2.9159
    2349       3.3513
    2350       3.1693
    2351       2.8840
    2352       3.4888
    2353       2.3738
    2354       2.0517
    2355       2.2739
    2356       2.6199
    2357       2.3878
    2358       2.5552
    2359       2.7089
    2360       3.6701
    2361       3.5219
    2362       3.8967
    2363       2.3534
    2364       2.3410
    2365       2.3886
    2366       2.9040
    2367       2.1931
    2368       2.5223
    2369       3.2956
    2370       2.7247
    2371       1.6330
    2372       2.0519
    2373       2.4119
    2374       1.9215
    2375       3.0137
    2376       2.3863
    2377       2.5566
    2378       2.5693
    2379       2.4275
    2380       3.2175
    2381       3.0979
    2382       3.8800
    2383       4.0168
    2384       2.7121
    2385       2.2136
    2386       2.2988
    2387       2.8133
    2388       3.8663
    2389       4.2011
    2390       5.1689
    2391       6.0751
    2392       6.3290
    2393       7.8601
    2394       7.2010
    2395       6.8122
    2396       6.9824
    2397       5.8423
    2398       7.2126
    2399       8.8370
    2400       8.1652
    2401       8.6823
    2402       9.1097
    2403       9.0769
    2404       6.3817
    2405       7.9703
    2406       7.2936
    2407       6.3407
    2408       6.4646
    2409       6.1236
    2410       8.0203
    2411       7.3472
    2412       6.8006
    2413       6.8380
    2414       8.9731
    2415       7.0673
    2416       8.0270
    2417       8.2686
    2418       7.2027
    2419       6.1347
    2420       6.3318
    2421       6.3712
    2422       5.7532
    2423       5.7300
    2424       6.1764
    2425       6.3748
    2426       6.3086
    2427       6.0331
    2428       5.7965
    2429       5.7972
    2430       5.3047
    2431       5.5432
    2432       5.5963
    2433       5.1894
    2434       3.5649
    2435       3.7541
    2436       4.0778
    2437       3.7750
    2438       4.3762
    2439       4.1427
    2440       4.6081
    2441       5.2987
    2442       4.8702
    2443       3.9763
    2444       4.7396
    2445       5.3090
    2446       4.9497
    2447       4.1675
    2448       5.1635
    2449       6.1939
    2450       6.0062
    2451       5.9379
    2452       6.6351
    2453       6.3298
    2454       7.1681
    2455       7.3958
    2456       7.8946
    2457       6.9061
    2458       7.3568
    2459       7.4944
    2460       7.7933
    2461       8.7191
    2462       6.1032
    2463       7.2352
    2464       5.3575
    2465       5.5114
    2466       4.7157
    2467       4.4706
    2468       3.6402
    2469       3.8691
    2470       3.5643
    2471       2.9370
    2472       2.6517
    2473       2.6041
    2474       2.9528
    2475       2.7645
    2476       2.9842
    2477       2.8508
    2478       3.0233
    2479       2.7333
    2480       3.0454
    2481       2.7369
    2482       3.0163
    2483       3.1116
    2484       3.4052
    2485       3.2820
    2486       3.1130
    2487       2.8853
    2488       2.8433
    2489       3.3032
    2490       2.9170
    2491       2.7589
    2492       2.8151
    2493       2.3803
    2494       2.4706
    2495       2.3993
    2496       3.0502
    2497       2.8840
    2498       2.4292
    2499       3.3028
    2500       3.0917
    2501       2.5185
    2502       3.0797
    2503       2.8729
    2504       2.9884
    2505       2.8000
    2506       2.4801
    2507       3.3604
    2508       2.6397
    2509       3.2307
    2510       2.8799
    2511       3.0822
    2512       3.0447
    2513       2.9966
    2514       2.6563
    2515       2.5417
    2516       3.0781
    2517       3.2258
    2518       2.5505
    2519       2.4159
    2520       2.8648
    2521       2.8232
    2522       2.4812
    2523       2.3886
    2524       2.4319
    2525       2.2190
    2526       2.3851
    2527       2.2841
    2528       2.2940
    2529       2.6885
    2530       2.3689
    2531       3.2304
    2532       1.9325
    2533       2.4939
    2534       2.7203
    2535       2.4807
    2536       2.7385
    2537       3.0383
    2538       2.4199
    2539       2.5181
    2540       2.7758
    2541       2.6249
    2542       2.5220
    2543       2.5151
    2544       2.9220
    2545       3.0434
    2546       2.3105
    2547       2.4013
    2548       2.1980
    2549       1.7474
    2550       2.5777
    2551       2.5387
    2552       2.3386
    2553       2.9186
    2554       2.3611
    2555       2.1349
    2556       2.8666
    2557       3.0869
    2558       3.0746
    2559       3.5414
    2560       2.6369
    2561       3.0537
    2562       3.5435
    2563       3.6759
    2564       2.9988
    2565       2.9290
    2566       2.9554
    2567       2.6215
    2568       3.3182
    2569       3.6715
    2570       5.2320
    2571       4.6953
    2572       3.3245
    2573       2.9946
    2574       2.8420
    2575       2.7270
    2576       2.3895
    2577       2.6076
    2578       3.1457
    2579       2.9296
    2580       2.1903
    2581       2.9546
    2582       3.4138
    2583       3.3725
    2584       3.1076
    2585       2.7447
    2586       3.5295
    2587       2.7041
    2588       2.4779
    2589       3.3730
    2590       2.7877
    2591       2.7311
    2592       2.7604
    2593       2.6731
    2594       3.3154
    2595       3.5631
    2596       4.8767
    2597       4.5123
    2598       3.1461
    2599       2.6847
    2600       2.5335
    2601       2.8025
    2602       2.6764
    2603       3.1576
    2604       2.3388
    2605       2.9961
    2606       2.3496
    2607       2.5300
    2608       2.6163
    2609       3.3291
    2610       3.5185
    2611       2.7538
    2612       2.6653
    2613       2.9824
    2614       2.8773
    2615       2.8026
    2616       2.0755
    2617       2.1925
    2618       2.0732
    2619       2.6375
    2620       2.2315
    2621       2.8580
    2622       2.6571
    2623       2.6043
    2624       3.9685
    2625       3.0580
    2626       2.8425
    2627       3.0660
    2628       2.5664
    2629       2.2530
    2630       2.6053
    2631       2.7928
    2632       2.2869
    2633       2.7096
    2634       2.9982
    2635       2.6138
    2636       2.8338
    2637       2.7433
    2638       2.7290
    2639       3.6852
    2640       4.4373
    2641       3.7611
    2642       4.0466
    2643       4.3423
    2644       3.0321
    2645       2.3373
    2646       2.6254
    2647       1.9030
    2648       2.0888
    2649       2.0717
    2650       3.0942
    2651       2.3260
    2652       2.7130
    2653       2.8963
    2654       2.3132
    2655       2.1385
    2656       2.7802
    2657       3.0300
    2658       3.9291
    2659       3.5572
    2660       2.7923
    2661       2.4525
    2662       2.8785
    2663       3.3195
    2664       3.5771
    2665       3.1446
    2666       4.4003
    2667       4.0301
    2668       3.4788
    2669       2.6045
    2670       2.9816
    2671       3.3259
    2672       3.2382
    2673       2.9231
    2674       2.5691
    2675       2.3937
    2676       2.4277
    2677       2.6628
    2678       2.9861
    2679       4.0240
    2680       4.3074
    2681       3.8736
    2682       4.0730
    2683       3.1814
    2684       3.1010
    2685       2.2533
    2686       2.7978
    2687       2.1720
    2688       2.7964
    2689       1.9765
    2690       2.4112
    2691       2.5581
    2692       4.0811
    2693       2.8229
    2694       2.9695
    2695       2.2496
    2696       2.5420
    2697       3.3092
    2698       2.6756
    2699       2.8225
    2700       3.6418
    2701       4.8595
    2702       6.0247
    2703       5.5698
    2704       6.1521
    2705       6.5468
    2706       7.5766
    2707       7.8807
    2708       6.9885
    2709       8.0274
    2710       7.0576
    2711       7.7473
    2712       8.8567
    2713       8.3196
    2714       7.1746
    2715       8.1479
    2716       8.6503
    2717       6.8887
    2718       7.7406
    2719       6.9900
    2720       8.2554
    2721       8.3108
    2722       5.8525
    2723       6.2605
    2724       5.0013
    2725       5.5621
    2726       6.4962
    2727       6.4500
    2728       7.8744
    2729       6.1805
    2730       5.7592
    2731       7.1440
    2732       7.6739
    2733       7.8521
    2734       7.1771
    2735       6.3263
    2736       5.6560
    2737       6.9620
    2738       7.9745
    2739       7.9713
    2740       7.1476
    2741       5.8556
    2742       5.6898
    2743       5.7993
    2744       5.9032
    2745       7.0389
    2746       7.1716
    2747       7.2769
    2748       5.9067
    2749       4.7515
    2750       4.4335
    2751       5.2378
    2752       4.0216
    2753       3.7856
    2754       2.9011
    2755       3.0063
    2756       2.6389
    2757       3.3726
    2758       3.8234
    2759       3.2629
    2760       3.3899
    2761       3.6011
    2762       4.1665
    2763       4.4050
    2764       4.0225
    2765       2.9400
    2766       2.8066
    2767       2.9208
    2768       2.3975
    2769       2.6057
    2770       2.6306
    2771       2.3528
    2772       2.3085
    2773       2.5880
    2774       3.2370
    2775       2.7509
    2776       2.9006
    2777       2.4714
    2778       2.9189
    2779       2.3852
    2780       1.8700
    2781       2.2500
    2782       2.0154
    2783       2.2145
    2784       3.5429
    2785       3.1936
    2786       3.9725
    2787       2.7061
    2788       3.3356
    2789       3.1476
    2790       3.0751
    2791       2.6792
    2792       1.7626
    2793       2.6717
    2794       2.7770
    2795       2.5246
    2796       2.0028
    2797       2.4817
    2798       2.6110
    2799       2.6462
    2800       2.4105
    2801       2.8081
    2802       2.9759
    2803       2.5425
    2804       2.7064
    2805       2.3755
    2806       2.1027
    2807       2.3557
    2808       1.7211
    2809       2.3970
    2810       2.2050
    2811       2.2679
    2812       2.4873
    2813       2.4894
    2814       2.2649
    2815       2.3255
    2816       2.3392
    2817       2.5384
    2818       2.6954
    2819       2.4247
    2820       3.0776
    2821       2.2849
    2822       2.6832
    2823       2.5176
    2824       2.9105
    2825       3.7847
    2826       2.5655
    2827       3.3881
    2828       2.8385
    2829       3.2352
    2830       3.4552
    2831       3.2163
    2832       2.5725
    2833       3.4765
    2834       3.3928
    2835       2.9909
    2836       2.6205
    2837       2.8361
    2838       2.4470
    2839       2.7510
    2840       3.1186
    2841       3.6366
    2842       3.5041
    2843       2.7479
    2844       2.6105
    2845       2.6779
    2846       2.6593
    2847       2.5337
    2848       3.8527
    2849       4.0617
    2850       3.9407
    2851       3.5952
    2852       2.1231
    2853       2.9118
    2854       2.4850
    2855       2.1969
    2856       2.5631
    2857       3.1204
    2858       2.4836
    2859       2.7520
    2860       2.3679
    2861       2.6758
    2862       2.3621
    2863       2.7956
    2864       2.8490
    2865       3.6141
    2866       3.0579
    2867       2.6811
    2868       3.2103
    2869       3.9531
    2870       2.8063
    2871       3.1998
    2872       2.3710
    2873       3.3244
    2874       2.8528
    2875       2.3781
    2876       2.5327
    2877       3.2374
    2878       2.9055
    2879       2.4360
    2880       2.9544
    2881       3.6422
    2882       3.3046
    2883       3.4175
    2884       3.0150
    2885       2.8463
    2886       2.7262
    2887       2.5522
    2888       2.9104
    2889       2.8196
    2890       2.5607
    2891       3.3243
    2892       3.3047
    2893       2.7927
    2894       2.9528
    2895       2.6740
    2896       2.7874
    2897       3.4329
    2898       2.6251
    2899       2.7284
    2900       2.5853
    2901       2.4647
    2902       3.0568
    2903       2.8774
    2904       2.5531
    2905       2.7229
    2906       2.8797
    2907       2.8379
    2908       2.9475
    2909       2.4868
    2910       2.3433
    2911       2.4573
    2912       2.5064
    2913       2.3185
    2914       2.4555
    2915       2.8464
    2916       2.1279
    2917       2.6576
    2918       3.0988
    2919       3.7551
    2920       3.2966
    2921       3.6114
    2922       2.7820
    2923       2.9843
    2924       2.6197
    2925       2.0848
    2926       2.4833
    2927       2.0341
    2928       2.2918
    2929       2.3635
    2930       2.9681
    2931       3.0610
    2932       4.0382
    2933       3.6773
    2934       4.4330
    2935       3.9148
    2936       3.7718
    2937       3.3169
    2938       2.8722
    2939       3.2191
    2940       2.8506
    2941       2.4169
    2942       2.4156
    2943       2.5093
    2944       2.5593
    2945       2.1922
    2946       2.3656
    2947       2.5902
    2948       3.2095
    2949       2.3899
    2950       2.5947
    2951       3.2541
    2952       2.0775
    2953       2.9783
    2954       3.0671
    2955       2.6182
    2956       3.1984
    2957       3.3232
    2958       2.2812
    2959       2.7009
    2960       2.8052
    2961       3.1676
    2962       4.7068
    2963       5.8371
    2964       5.7602
    2965       6.4591
    2966       7.3528
    2967       6.8350
    2968       7.0012
    2969       7.0648
    2970       8.1458
    2971       7.8412
    2972       7.1762
    2973       6.7530
    2974       5.3422
    2975       4.1585
    2976       4.1598
    2977       2.9276
    2978       2.5761
    2979       2.0678
    2980       1.8781
    2981       2.0409
    2982       2.3969
    2983       2.8916
    2984       3.0578
    2985       2.4143
    2986       2.0793
    2987       2.4909
    2988       2.9276
    2989       2.1288
    2990       3.0037
    2991       2.5587
    2992       3.0116
    2993       2.6962
    2994       2.2364
    2995       2.3638
    2996       2.2974
    2997       2.5261
    2998       1.6762
    2999       2.5822
    3000       2.2184
    3001       2.5984
    3002       2.3547
    3003       2.9426
    3004       2.6501
    3005       2.8293
    3006       2.7542
    3007       3.1971
    3008       2.5613
    3009       3.4386
    3010       3.7888
    3011       2.9263
    3012       2.6308
    3013       2.2532
    3014       2.7967
    3015       2.9188
    3016       2.3053
    3017       2.8668
    3018       2.4521
    3019       2.7881
    3020       2.7238
    3021       2.5261
    3022       2.3655
    3023       2.3874
    3024       2.5014
    3025       2.0900
    3026       2.4065
    3027       2.6613
    3028       3.4314
    3029       3.0153
    3030       3.7622
    3031       2.9467
    3032       2.6939
    3033       2.8592
    3034       2.7891
    3035       2.4700
    3036       3.1994
    3037       2.8101
    3038       2.9440
    3039       2.3278
    3040       2.7227
    3041       2.6570
    3042       2.7039
    3043       2.6702
    3044       2.9450
    3045       2.9886
    3046       2.0945
    3047       3.0307
    3048       3.1805
    3049       3.7815
    3050       3.0689
    3051       3.2926
    3052       2.6002
    3053       2.0914
    3054       2.4170
    3055       3.0229
    3056       2.5624
    3057       2.5996
    3058       2.5422
    3059       2.0797
    3060       2.6435
    3061       2.9275
    3062       2.1956
    3063       3.2355
    3064       2.8613
    3065       2.7977
    3066       2.5627
    3067       3.1927
    3068       3.2269
    3069       2.9885
    3070       2.8795
    3071       2.5827
    3072       2.5954
    3073       2.9494
    3074       2.8099
    3075       2.2612
    3076       3.4474
    3077       2.7467
    3078       3.9390
    3079       2.6727
    3080       3.1684
    3081       2.2879
    3082       2.1616
    3083       3.5845
    3084       3.1698
    3085       2.8015
    3086       3.0921
    3087       2.5014
    3088       3.2717
    3089       3.7080
    3090       2.7675
    3091       2.6401
    3092       3.2500
    3093       3.0867
    3094       2.6860
    3095       2.9417
    3096       3.1757
    3097       3.2426
    3098       3.2030
    3099       2.8651
    3100       3.0524
    3101       2.3467
    3102       3.5805
    3103       4.5743
    3104       3.5137
    3105       2.7236
    3106       3.0010
    3107       2.7614
    3108       2.4035
    3109       2.2124
    3110       2.6372
    3111       3.3035
    3112       2.5609
    3113       2.4037
    3114       3.3103
    3115       2.6483
    3116       2.4813
    3117       2.1485
    3118       2.0802
    3119       1.9014
    3120       2.5770
    3121       2.4316
    3122       2.6750
    3123       2.3433
    3124       2.9718
    3125       2.6584
    3126       2.5669
    3127       2.4006
    3128       2.4790
    3129       2.3928
    3130       2.6882
    3131       2.8357
    3132       2.3366
    3133       2.7637
    3134       2.4864
    3135       2.2903
    3136       2.5969
    3137       2.9789
    3138       2.6202
    3139       2.5741
    3140       3.4900
    3141       3.0241
    3142       3.2942
    3143       3.3501
    3144       2.2336
    3145       2.8642
    3146       3.7989
    3147       3.7353
    3148       2.7649
    3149       2.0680
    3150       3.0727
    3151       2.7026
    3152       3.3740
    3153       3.3791
    3154       2.3778
    3155       2.4657
    3156       2.3138
    3157       2.7497
    3158       2.8342
    3159       2.6095
    3160       3.2111
    3161       2.9391
    3162       2.8013
    3163       3.6978
    3164       2.5956
    3165       3.4626
    3166       4.8090
    3167       5.2687
    3168       5.1624
    3169       4.8824
    3170       5.2559
    3171       5.3404
    3172       6.0877
    3173       6.0226
    3174       6.6436
    3175       6.4245
    3176       6.1029
    3177       5.8066
    3178       5.7873
    3179       3.2498
    3180       2.4882
    3181       2.6664
    3182       3.2668
    3183       3.0295
    3184       2.2937
    3185       2.3869
    3186       2.2641
    3187       2.9835
    3188       3.5018
    3189       3.1320
    3190       3.1645
    3191       2.1848
    3192       2.9618
    3193       1.8716
    3194       2.5158
    3195       2.6530
    3196       2.6917
    3197       2.5843
    3198       2.7879
    3199       2.9063
    3200       2.2868
    3201       2.8193
    3202       3.2249
    3203       2.4241
    3204       3.0488
    3205       2.5461
    3206       3.3203
    3207       3.2434
    3208       3.0643
    3209       2.0163
    3210       2.2643
    3211       2.3409
    3212       2.6860
    3213       2.9336
    3214       2.7292
    3215       2.5799
    3216       2.8209
    3217       2.4030
    3218       2.6525
    3219       3.8682
    3220       3.1320
    3221       2.7639
    3222       3.4316
    3223       3.0500
    3224       2.5870
    3225       2.7562
    3226       2.3238
    3227       2.4516
    3228       2.5285
    3229       2.8000
    3230       3.2064
    3231       2.5781
    3232       2.5915
    3233       3.1098
    3234       2.9049
    3235       3.0626
    3236       2.5038
    3237       2.4570
    3238       3.8259
    3239       2.2280
    3240       2.7523
    3241       2.2563
    3242       2.6235
    3243       2.7274
    3244       2.6303
    3245       2.6838
    3246       1.8990
    3247       2.7156
    3248       2.4336
    3249       2.1648
    3250       2.4755
    3251       2.2117
    3252       1.8772
    3253       2.4707
    3254       2.2722
    3255       3.9604
    3256       3.3236
    3257       4.5587
    3258       6.1274
    3259       5.4099
    3260       4.5541
    3261       4.0093
    3262       5.1922
    3263       4.0227
    3264       3.8486
    3265       3.4438
    3266       4.5752
    3267       5.2951
    3268       4.1924
    3269       4.3697
    3270       2.9779
    3271       3.1182
    3272       4.1016
    3273       2.5104
    3274       3.8517
    3275       3.9152
    3276       4.3810
    3277       4.1172
    3278       5.2806
    3279       3.8720
    3280       4.3622
    3281       4.6774
    3282       4.7764
    3283       4.3521
    3284       4.2445
    3285       4.4918
    3286       4.4697
    3287       4.6029
    3288       4.0962
    3289       4.6380
    3290       5.1108
    3291       3.9741
    3292       5.0408
    3293       3.5017
    3294       2.8453
    3295       3.4934
    3296       3.6022
    3297       2.5379
    3298       2.7855
    3299       2.4671
    3300       4.2122
    3301       4.2012
    3302       3.1830
    3303       3.1225
    3304       2.8345
    3305       2.4778
    3306       2.7866
    3307       2.4155
    3308       1.9945
    3309       2.9746
    3310       2.3064
    3311       2.1755
    3312       2.4983
    3313       3.0663
    3314       2.6468
    3315       2.2428
    3316       2.8347
    3317       2.1189
    3318       3.1525
    3319       2.3952
    3320       2.5898
    3321       2.2474
    3322       2.8250
    3323       1.9491
    3324       3.0730
    3325       2.8858
    3326       3.3513
    3327       2.8858
    3328       2.6008
    3329       2.2753
    3330       3.3772
    3331       3.8586
    3332       3.7803
    3333       3.2174
    3334       2.7370
    3335       2.5076
    3336       2.6280
    3337       2.2765
    3338       2.5584
    3339       1.7348
    3340       1.7768
    3341       2.5198
    3342       2.4011
    3343       2.6559
    3344       2.4455
    3345       2.5227
    3346       2.6837
    3347       2.6269
    3348       2.3158
    3349       2.0605
    3350       2.7827
    3351       3.0941
    3352       2.9444
    3353       2.5428
    3354       2.3395
    3355       2.5687
    3356       2.4471
    3357       2.5216
    3358       3.3342
    3359       2.5539
    3360       2.3569
    3361       2.0835
    3362       2.4951
    3363       2.3923
    3364       2.0917
    3365       2.7692
    3366       2.0545
    3367       2.7128
    3368       2.3794
    3369       2.6796
    3370       1.9276
    3371       2.2208
    3372       2.7249
    3373       2.9252
    3374       3.2433
    3375       3.2595
    3376       2.8838
    3377       2.8624
    3378       2.6958
    3379       2.1498
    3380       3.3237
    3381       3.8567
    3382       4.1274
    3383       2.9490
    3384       4.0968
    3385       2.3797
    3386       2.7039
    3387       2.2354
    3388       3.1672
    3389       2.9504
    3390       2.7119
    3391       2.5837
    3392       3.0997
    3393       2.3467
    3394       3.3426
    3395       3.0258
    3396       2.7247
    3397       1.9586
    3398       2.4919
    3399       2.8142
    3400       2.8800
    3401       2.1541
    3402       3.0895
    3403       3.1790
    3404       2.3624
    3405       2.3090
    3406       2.6460
    3407       2.7617
    3408       3.8657
    3409       4.4098
    3410       3.5099
    3411       2.7404
    3412       2.9474
    3413       2.5722
    3414       2.8821
    3415       2.4107
    3416       2.7456
    3417       2.7203
    3418       2.5635
    3419       3.3054
    3420       2.8887
    3421       2.6635
    3422       2.8530
    3423       3.2351
    3424       2.7261
    3425       2.8848
    3426       3.0081
    3427       2.7788
    3428       2.8305
    3429       3.2332
    3430       3.1113
    3431       2.2373
    3432       2.5377
    3433       2.4631
    3434       2.4474
    3435       3.1567
    3436       3.2537
    3437       3.2220
    3438       3.3825
    3439       2.4924
    3440       2.6379
    3441       3.0668
    3442       3.0388
    3443       2.7971
    3444       2.8595
    3445       4.2869
    3446       5.4867
    3447       5.8432
    3448       4.9885
    3449       3.8971
    3450       3.9961
    3451       4.6386
    3452       3.3246
    3453       4.1885
    3454       5.1512
    3455       5.5339
    3456       5.6983
    3457       5.8758
    3458       4.7185
    3459       3.7612
    3460       4.8167
    3461       6.1236
    3462       6.0990
    3463       4.7675
    3464       5.3557
    3465       5.1298
    3466       5.0553
    3467       5.3730
    3468       5.8229
    3469       5.4705
    3470       5.4144
    3471       5.4844
    3472       5.0358
    3473       3.7906
    3474       5.3633
    3475       6.7315
    3476       5.1008
    3477       4.7069
    3478       5.8735
    3479       6.3799
    3480       4.6174
    3481       4.2785
    3482       4.6400
    3483       4.3105
    3484       3.4426
    3485       4.7028
    3486       4.9694
    3487       6.0414
    3488       5.8107
    3489       5.2904
    3490       3.7995
    3491       5.3482
    3492       5.5323
    3493       3.6603
    3494       3.3708
    3495       4.3209
    3496       4.1903
    3497       3.5058
    3498       4.0050
    3499       2.8147
    3500       3.2378
    3501       3.4894
    3502       3.4639
    3503       3.8174
    3504       3.1712
    3505       4.0036
    3506       4.1918
    3507       3.2133
    3508       4.9795
    3509       4.8921
    3510       8.1264
    3511       7.4192
    3512       6.3721
    3513       7.3561
    3514       6.3726
    3515       5.4182
    3516       5.7076
    3517       4.0945
    3518       5.7617
    3519       7.3800
    3520       6.2126
    3521       5.8171
    3522       4.0937
    3523       5.0321
    3524       5.5786
    3525       5.1694
    3526       4.3018
    3527       4.5415
    3528       5.3690
    3529       6.0707
    3530       5.1965
    3531       5.1500
    3532       4.2255
    3533       4.0196
    3534       4.4283
    3535       4.1558
    3536       4.3458
    3537       4.2549
    3538       5.0975
    3539       4.3723
    3540       4.1393
    3541       3.8252
    3542       4.1600
    3543       3.2484
    3544       3.9636
    3545       4.3666
    3546       3.8819
    3547       4.4442
    3548       5.0464
    3549       5.7172
    3550       4.0143
    3551       4.4533
    3552       4.6406
    3553       4.2716
    3554       4.7889
    3555       6.7505
    3556       5.2388
    3557       4.6324
    3558       5.8940
    3559       3.6269
    3560       4.0651
    3561       4.6702
    3562       4.4991
    3563       4.9344
    3564       5.5331
    3565       4.8966
    3566       5.9005
    3567       5.5744
    3568       5.2444
    3569       4.7169
    3570       4.9161
    3571       5.4329
    3572       6.9443
    3573       4.2144
    3574       3.8174
    3575       4.5595
    3576       5.2773
    3577       4.9923
    3578       6.0476
    3579       5.2059
    3580       5.8691
    3581       4.9415
    3582       4.4413
    3583       4.9371
    3584       4.5339
    3585       5.1256
    3586       4.6654
    3587       5.2043
    3588       4.7383
    3589       5.5135
    3590       5.3857
    3591       5.8251
    3592       4.5937
    3593       7.0807
    3594       5.5195
    3595       5.6784
    3596       5.6514
    3597       6.8305
    3598       5.4898
    3599       5.5009
    3600       5.9459
    3601       5.2969
    3602       6.5301
    3603       5.7099
    3604       5.9628
    3605       4.8141
    3606       3.7138
    3607       4.8354
    3608       5.5961
    3609       5.7265
    3610       4.9526
    3611       4.8043
    3612       5.6711
    3613       5.0205
    3614       5.6242
    3615       5.8991
    3616       5.4210
    3617       4.5819
    3618       5.7656
    3619       4.9066
    3620       4.7144
    3621       4.7978
    3622       4.1998
    3623       4.6141
    3624       5.4138
    3625       4.7229
    3626       4.8496
    3627       6.4385
    3628       5.2839
    3629       4.8954
    3630       5.1213
    3631       4.9245
    3632       6.4362
    3633       6.0161
    3634       6.7049
    3635       5.1175
    3636       5.5233
    3637       4.7147
    3638       5.3517
    3639       4.5976
    3640       4.4225
    3641       4.4343
    3642       3.5304
    3643       4.6028
    3644       5.2174
    3645       4.9176
    3646       5.3565
    3647       4.8380
    3648       4.9282
    3649       5.0964
    3650       4.4316
    3651       4.4549
    3652       4.9391
    3653       5.5376
    3654       4.6841
    3655       4.9301
    3656       5.0679
    3657       5.4418
    3658       5.8917
    3659       4.0571
    3660       4.4545
    3661       5.2867
    3662       5.9778
    3663       4.3690
    3664       4.8125
    3665       4.8557
    3666       4.7845
    3667       4.7942
    3668       4.8224
    3669       6.2513
    3670       5.8195
    3671       6.6863
    3672       6.3756
    3673       6.4434
    3674       6.3163
    3675       6.6348
    3676       5.7310
    3677       4.7928
    3678       4.0854
    3679       4.3925
    3680       4.6638
    3681       4.6267
    3682       5.2001
    3683       5.1763
    3684       4.5349
    3685       5.2818
    3686       5.5390
    3687       4.6803
    3688       4.5443
    3689       4.6218
    3690       4.0642
    3691       4.5105
    3692       5.2906
    3693       4.7146
    3694       4.5995
    3695       4.0638
    3696       4.3602
    3697       5.9285
    3698       5.2291
    3699       6.1410
    3700       4.1523
    3701       5.2318
    3702       8.2324
    3703       6.8070
    3704       3.8512
    3705       4.7454
    3706       5.1952
    3707       5.9081
    3708       6.3282
    3709       5.2130
    3710       4.9725
    3711       4.8400
    3712       6.6264
    3713       6.0322
    3714       6.5850
    3715       6.2396
    3716       7.4158
    3717       6.1733
    3718       5.4879
    3719       4.7199
    3720       6.0054
    3721       6.1609
    3722       7.3037
    3723       5.4213
    3724       4.6574
    3725       5.0121
    3726       5.0870
    3727       5.4211
    3728       4.8970
    3729       5.5275
    3730       5.0239
    3731       5.6858
    3732       5.7666
    3733       5.9090
    3734       5.6819
    3735       5.6038
    3736       6.5131
    3737       5.2873
    3738       5.8094
    3739       5.6002
    3740       6.1862
    3741       5.2500
    3742       5.6844
    3743       6.0532
    3744       6.3082
    3745       7.2034
    3746       6.8158
    3747       6.2826
    3748       7.3104
    3749       7.5064
    3750       7.6824
    3751       6.9437
    3752       5.2563
    3753       5.3290
    3754       5.4557
    3755       4.7128
    3756       5.8381
    3757       4.9487
    3758       5.2091
    3759       5.0126
    3760       5.3527
    3761       5.4880
    3762       4.7043
    3763       4.7969
    3764       4.5247
    3765       5.1015
    3766       5.0250
    3767       4.5608
    3768       5.0171
    3769       5.6655
    3770       5.6330
    3771       4.5745
    3772       4.9683
    3773       4.1649
    3774       5.1604
    3775       4.8100
    3776       4.4053
    3777       4.8792
    3778       4.9640
    3779       5.3631
    3780       6.6113
    3781       5.1943
    3782       5.2582
    3783       5.2608
    3784       5.2581
    3785       4.9175
    3786       4.8302
    3787       5.1614
    3788       4.5958
    3789       4.7497
    3790       4.8697
    3791       5.0113
    3792       5.7217
    3793       4.4797
    3794       5.1351
    3795       4.9541
    3796       4.9575
    3797       5.3120
    3798       4.7593
    3799       5.6562
    3800       6.0154
    3801       6.1055
    3802       5.8659
    3803       5.5218
    3804       5.5025
    3805       5.6538
    3806       5.8737
    3807       6.1604
    3808       5.2126
    3809       6.2394
    3810       5.8868
    3811       5.7872
    3812       5.4978
    3813       4.9125
    3814       5.2994
    3815       4.6711
    3816       5.1432
    3817       5.3056
    3818       5.6636
    3819       5.1110
    3820       4.6135
    3821       5.4737
    3822       5.4004
    3823       5.3395
    3824       5.0953
    3825       4.9740
    3826       5.7069
    3827       5.1425
    3828       4.1798
    3829       4.4885
    3830       4.6014
    3831       4.2338
    3832       3.9616
    3833       4.6847
    3834       4.9955
    3835       4.4043
    3836       5.1366
    3837       5.2841
    3838       5.3966
    3839       5.0090
    3840       6.6213
    3841       5.7513
    3842       7.2085
    3843       8.5482
    3844       8.0504
    3845       6.8714
    3846       8.2399
    3847       9.4300
    3848       8.5341
    3849       6.4612
    3850       6.3595
    3851       5.9621
    3852       6.4762
    3853       5.8085
    3854       6.0186
    3855       7.0711
    3856       6.7212
    3857       5.1800
    3858       4.9528
    3859       4.2887
    3860       4.2092
    3861       5.0724
    3862       4.3776
    3863       4.0733
    3864       5.0405
    3865       4.9335
    3866       4.8439
    3867       3.7683
    3868       4.1220
    3869       4.7364
    3870       5.9450
    3871       4.7311
    3872       7.5140
    3873       7.2497
    3874       5.9294
    3875       4.9785
    3876       5.3945
    3877       7.5073
    3878       6.6619
    3879       6.1662
    3880       5.0449
    3881       5.9355
    3882       7.0315
    3883       5.6673
    3884       7.6468
    3885       6.3897
    3886       5.5051
    3887       5.8579
    3888       4.9928
    3889       4.7773
    3890       5.9393
    3891       6.3432
    3892       5.0530
    3893       5.2838
    3894       4.1419
    3895       3.3972
    3896       4.1322
    3897       3.8309
    3898       4.9387
    3899       4.6977
    3900       7.4157
    3901       7.5855
    3902       5.7635
    3903       4.8485
    3904       6.1780
    3905       6.2491
    3906       6.0663
    3907       5.7375
    3908       5.5329
    3909       5.9255
    3910       5.5860
    3911       5.5833
    3912       5.9310
    3913       5.1529
    3914       6.3782
    3915       6.6436
    3916       6.1724
    3917       6.5783
    3918       8.1435
    3919       7.3392
    3920       7.1049
    3921       6.1321
    3922       4.7761
    3923       5.4488
    3924       5.3553
    3925       5.9553
    3926       4.8972
    3927       5.8075
    3928       6.1934
    3929       6.2043
    3930       6.8686
    3931       7.2458
    3932       6.7113
    3933       7.2770
    3934       8.7486
    3935       8.3495
    3936       9.2355
    3937       7.8366
    3938       7.9277
    3939       8.4388
    3940       7.1506
    3941       6.7315
    3942       6.7073
    3943       6.2445
    3944       5.4401
    3945       5.3758
    3946       4.7330
    3947       4.4858
    3948       6.3118
    3949       7.3727
    3950       5.1685
    3951       5.1237
    3952       5.1055
    3953       5.4005
    3954       5.5012
    3955       5.0572
    3956       5.0595
    3957       4.4991
    3958       4.5466
    3959       5.0890
    3960       4.6429
    3961       5.1619
    3962       5.6259
    3963       6.0278
    3964       5.5836
    3965       5.3286
    3966       5.3503
    3967       5.7838
    3968       5.4809
    3969       6.8124
    3970       5.4107
    3971       6.3536
    3972       6.3788
    3973       8.0893
    3974       7.7359
    3975       5.7026
    3976       5.2856
    3977       5.4637
    3978       5.1714
    3979       4.9516
    3980       4.9389
    3981       5.3967
    3982       5.0533
    3983       5.6448
    3984       5.2488
    3985       5.2063
    3986       4.6524
    3987       5.5364
    3988       5.5847
    3989       4.2953
    3990       5.4318
    3991       5.0442
    3992       5.0690
    3993       4.7308
    3994       5.5037
    3995       4.9754
    3996       5.4211
    3997       5.2445
    3998       5.6485
    3999       4.2069
    4000       5.1450
    4001       4.9825
    4002       4.4984
    4003       5.8762
    4004       5.1163
    4005       5.5985
    4006       5.1737
    4007       5.8799
    4008       6.4498
    4009       6.3550
    4010       5.1855
    4011       5.6976
    4012       4.1983
    4013       4.1865
    4014       4.5098
    4015       4.5089
    4016       5.7837
    4017       5.4235
    4018       3.9687
    4019       3.9428
    4020       4.5027
    4021       4.6293
    4022       6.0581
    4023       5.7707
    4024       5.9362
    4025       5.0298
    4026       5.3129
    4027       6.2123
    4028       6.6201
    4029       6.0833
    4030       3.9276
    4031       4.8337
    4032       4.7126
    4033       5.5102
    4034       4.8394
    4035       5.3812
    4036       4.4452
    4037       4.4499
    4038       4.8830
    4039       4.7943
    4040       5.0393
    4041       5.4879
    4042       5.8860
    4043       5.5302
    4044       6.0502
    4045       5.1248
    4046       4.5350
    4047       5.2845
    4048       4.6159
    4049       4.2940
    4050       4.2288
    4051       3.6383
    4052       3.4635
    4053       2.7222
    4054       3.2820
    4055       2.8382
    4056       2.6921
    4057       2.4597
    4058       2.1462
    4059       2.3959
    4060       3.0060
    4061       2.1957
    4062       2.1988
    4063       2.4328
    4064       2.3850
    4065       2.4157
    4066       2.2667
    4067       2.4826
    4068       2.8012
    4069       2.6854
    4070       2.4592
    4071       2.8738
    4072       2.7579
    4073       3.0510
    4074       2.8225
    4075       3.0090
    4076       3.3114
    4077       3.3292
    4078       3.5256
    4079       3.5219
    4080       2.6288
    4081       3.2796
    4082       3.8619
    4083       2.9574
    4084       3.1384
    4085       3.5761
    4086       3.4711
    4087       3.4689
    4088       3.9098
    4089       3.6762
    4090       4.0017
    4091       6.4667
    4092       6.0154
    4093       5.3577
    4094       5.7190
    4095       5.2972
    4096       5.6733
    4097       5.1187
    4098       5.4783
    4099       5.2255
    4100       6.5585
    4101       6.8444
    4102       6.1769
    4103       4.9954
    4104       4.4687
    4105       5.0217
    4106       5.3037
    4107       5.8766
    4108       6.4681
    4109       6.8375
    4110       7.0302
    4111       5.8692
    4112       6.1035
    4113       5.3780
    4114       6.4679
    4115       6.4083
    4116       4.7299
    4117       5.2160
    4118       6.2046
    4119       7.7370
    4120       7.2925
    4121       6.9365
    4122       8.5501
    4123       8.8851
    4124       7.3921
    4125       7.8211
    4126       6.7552
    4127       7.3013
    4128       6.8492
    4129       8.0523
    4130       8.0760
    4131       7.5457
    4132       7.0167
    4133       6.6263
    4134       6.8025
    4135       7.5137
    4136       8.6208
    4137       8.9906
    4138       7.0619
    4139       6.9348
    4140       8.3860
    4141       8.0079
    4142       7.0688
    4143       6.5175
    4144       6.0830
    4145       5.7949
    4146       5.6366
    4147       5.6542
    4148       5.7351
    4149       6.2930
    4150       7.7318
    4151       6.1041
    4152       6.7313
    4153       6.2184
    4154       6.5278
    4155       5.4415
    4156       7.4338
    4157       6.9321
    4158       6.8293
    4159       6.8157
    4160       7.3364
    4161       9.3593
    4162       7.5836
    4163       5.9731
    4164       5.7974
    4165       6.2737
    4166       5.0544
    4167       5.4240
    4168       7.3437
    4169       6.8679
    4170       6.4518
    4171       7.1114
    4172       5.4806
    4173       6.2311
    4174       7.4315
    4175       6.4398
    4176       8.0505
    4177       6.9964
    4178       6.8554
    4179       8.6674
    4180       7.8087
    4181       8.2923
    4182       6.8005
    4183       6.3094
    4184       6.7465
    4185       8.3883
    4186       8.4552
    4187       7.2677
    4188       7.9521
    4189       6.8854
    4190       8.7533
    4191       8.6431
    4192       8.2630
    4193       6.4186
    4194       6.0695
    4195       5.0642
    4196       6.1352
    4197       4.9806
    4198       5.7008
    4199       6.1089
    4200       5.2118
    4201       5.7238
    4202       6.6902
    4203       6.6075
    4204       4.5949
    4205       5.3705
    4206       6.2870
    4207       7.5832
    4208       7.9919
    4209       8.9583
    4210       8.8722
    4211       7.8925
    4212       8.4627
    4213       9.1825
    4214       9.7004
    4215      10.9725
    4216      10.6112
    4217      10.7778
    4218      11.0259
    4219      10.6390
    4220       9.2088
    4221       7.9226
    4222       6.3617
    4223       6.0044
    4224       5.6472
    4225       6.1917
    4226       6.0575
    4227       6.3585
    4228       5.3603
    4229       4.8513
    4230       5.1559
    4231       5.1441
    4232       4.4693
    4233       4.9243
    4234       5.0088
    4235       5.0706
    4236       5.4209
    4237       8.3561
    4238       7.9173
    4239       8.8498
    4240       7.7627
    4241       6.4322
    4242       6.6091
    4243       7.7095
    4244       8.5022
    4245       7.5404
    4246       7.9222
    4247       7.8282
    4248       7.3860
    4249       6.5694
    4250       5.3770
    4251       5.2304
    4252       5.4881
    4253       6.2978
    4254       5.8115
    4255       6.9630
    4256       7.2587
    4257       6.7616
    4258       8.8137
    4259       6.3266
    4260       5.6445
    4261       6.5780
    4262       9.0425
    4263       9.3969
    4264       8.3686
    4265      10.2235
    4266       9.4121
    4267       8.3719
    4268       7.8836
    4269       8.3782
    4270       7.9023
    4271       8.2445
    4272       9.7251
    4273       9.5073
    4274       7.7900
    4275      10.2511
    4276      10.9614
    4277      11.0216
    4278       7.9369
    4279       7.9779
    4280       8.3212
    4281       9.5745
    4282      10.2275
    4283      10.5554
    4284       8.0828
    4285       9.8648
    4286       7.5944
    4287       6.0956
    4288       6.2888
    4289       6.8039
    4290       6.8546
    4291       6.1865
    4292       7.7430
    4293       5.8063
    4294       6.4001
    4295       7.8277
    4296       9.6768
    4297       9.3377
    4298       8.0087
    4299       8.6402
    4300      10.5483
    4301      10.2052
    4302      11.0520
    4303      11.0636
    4304       9.4731
    4305       9.3246
    4306       9.1718
    4307      10.0805
    4308       9.0965
    4309       8.5663
    4310      10.4179
    4311       8.4128
    4312       7.7220
    4313       6.6771
    4314       9.2860
    4315       9.7577
    4316       9.2976
    4317       9.2424
    4318       7.4490
    4319       6.8332
    4320       5.9864
    4321       6.4939
    4322       6.3389
    4323       5.2521
    4324       5.9952
    4325       7.7298
    4326       6.4335
    4327       8.0731
    4328       8.4520
    4329       6.5539
    4330       6.9976
    4331       6.0106
    4332       6.9894
    4333       4.9562
    4334       5.1083
    4335       6.5958
    4336       7.7063
    4337       7.9852
    4338       8.6557
    4339       6.9194
    4340       5.8363
    4341       7.0847
    4342       7.2328
    4343       7.0245
    4344       4.9442
    4345       6.1347
    4346       8.1582
    4347       6.5458
    4348       9.1513
    4349       8.8648
    4350      10.0888
    4351       8.4975
    4352       6.4184
    4353       6.3479
    4354       6.0242
    4355       5.8533
    4356       6.5804
    4357       8.5247
    4358       6.4492
    4359       5.8799
    4360       6.9688
    4361       7.4158
    4362       6.6770
    4363       8.4425
    4364       9.5627
    4365       8.0810
    4366       8.1423
    4367       6.5972
    4368       9.1928
    4369       8.1495
    4370       9.7334
    4371       8.4460
    4372       9.8949
    4373      11.1226
    4374       8.9423
    4375       9.3605
    4376       8.6198
    4377       9.2895
    4378       7.5125
    4379       7.0855
    4380       5.6569
    4381       6.0550
    4382       6.2416
    4383       5.4410
    4384       5.6082
    4385       5.7701
    4386       7.0030
    4387       7.0928
    4388       6.3464
    4389       7.8547
    4390       7.5468
    4391       8.1679
    4392       9.4956
    4393       8.9151
    4394       8.4000
    4395       7.6228
    4396       6.7863
    4397       5.6639
    4398       5.8547
    4399       4.9871
    4400       6.4231
    4401       6.0107
    4402       5.3532
    4403       5.0897
    4404       8.1175
    4405       8.2442
    4406       7.6034
    4407       9.0143
    4408       9.0727
    4409       8.3889
    4410       8.0239
    4411       6.4977
    4412       6.6220
    4413       8.4637
    4414       7.2703
    4415       7.9794
    4416       7.2900
    4417       7.9525
    4418       9.1284
    4419       6.9971
    4420       7.7586
    4421       7.2444
    4422       7.2901
    4423       7.6757
    4424      10.0549
    4425       9.3190
    4426       8.4409
    4427       8.3862
    4428       8.0880
    4429       7.2648
    4430       5.1484
    4431       4.7709
    4432       5.8157
    4433       5.7207
    4434       5.8466
    4435       5.4683
    4436       5.6765
    4437       7.0761
    4438       6.8002
    4439       6.1110
    4440       6.2008
    4441       5.4937
    4442       5.5676
    4443       6.9354
    4444       7.2836
    4445       7.3888
    4446       8.5286
    4447       6.8099
    4448       5.3740
    4449       5.9845
    4450       5.8247
    4451       6.3973
    4452       6.3205
    4453       5.2480
    4454       5.5913
    4455       5.3333
    4456       5.2799
    4457       6.4991
    4458       7.2642
    4459       8.5280
    4460       8.6139
    4461       9.3228
    4462       9.6451
    4463       8.8300
    4464       9.0896
    4465       7.2054
    4466       5.1647
    4467       7.4586
    4468       8.4002
    4469       6.3255
    4470       5.4833
    4471       5.0664
    4472       6.2156
    4473       6.2659
    4474       4.8201
    4475       4.9551
    4476       5.7671
    4477       7.3903
    4478       8.7879
    4479       8.0533
    4480       7.1416
    4481       8.9617
    4482       5.7923
    4483       6.2542
    4484       6.1352
    4485       5.6490
    4486       5.7670
    4487       8.0240
    4488       8.3820
    4489       6.0131
    4490      10.2455
    4491       7.9716
    4492       9.3897
    4493       8.7292
    4494       7.2282
    4495       6.4520
    4496       6.9108
    4497       7.3911
    4498       8.3237
    4499       7.5054
    4500       8.4458
    4501       8.7461
    4502       7.3130
    4503       6.5763
    4504       7.0312
    4505       8.2270
    4506       7.2211
    4507       6.9719
    4508       7.3360
    4509       9.6009
    4510       9.6834
    4511       8.0910
    4512       5.8515
    4513       4.4065
    4514       6.0478
    4515       5.9997
    4516       7.3612
    4517       8.2487
    4518       7.6755
    4519       7.3692
    4520       5.7390
    4521       6.2952
    4522       6.6934
    4523       6.4658
    4524       7.4112
    4525       7.8634
    4526       7.6540
    4527       9.1325
    4528       8.2498
    4529       7.5048
    4530       7.6041
    4531       6.5352
    4532       6.5724
    4533       9.4218
    4534       6.5586
    4535       8.2894
    4536       8.4967
    4537       7.3545
    4538       6.6781
    4539       8.4019
    4540       6.2413
    4541       6.2170
    4542       9.0442
    4543       7.5708
    4544       7.6899
    4545       6.4296
    4546       7.1002
    4547       8.0248
    4548       7.0337
    4549       5.0291
    4550       6.1308
    4551       7.5826
    4552       7.0415
    4553       8.2792
    4554       8.1198
    4555       7.6895
    4556       8.0312
    4557       8.1779
    4558       6.4340
    4559       5.6535
    4560       4.4359
    4561       5.3225
    4562       5.3821
    4563       6.0631
    4564       6.1132
    4565       5.5006
    4566       6.3339
    4567       6.8926
    4568       4.9878
    4569       6.2028
    4570       6.3428
    4571       8.2238
    4572       6.7285
    4573       5.8022
    4574       5.3853
    4575       5.9527
    4576       5.2764
    4577       5.7955
    4578       6.1987
    4579       6.8742
    4580       6.4553
    4581       7.8970
    4582       7.5398
    4583       6.6936
    4584       5.4826
    4585       5.8728
    4586       6.8997
    4587       5.3982
    4588       5.4823
    4589       6.6762
    4590       8.1594
    4591       5.5645
    4592       6.4566
    4593       7.8774
    4594       7.7347
    4595       8.9638
    4596       7.2972
    4597       7.8111
    4598       8.5116
    4599       9.0655
    4600       6.8975
    4601       5.6516
    4602       5.3651
    4603       5.5357
    4604       5.8983
    4605       6.2371
    4606       7.8326
    4607       8.9794
    4608       5.1984
    4609       6.1591
    4610       5.4575
    4611       6.5769
    4612       7.0026
    4613       6.4031
    4614       5.4895
    4615       6.2552
    4616       7.5234
    4617       6.3055
    4618       5.5780
    4619       5.8201
    4620       5.2615
    4621       5.3782
    4622       6.3775
    4623       5.9772
    4624       4.9080
    4625       4.7090
    4626       6.6657
    4627       5.5525
    4628       7.3439
    4629       5.6676
    4630       8.0715
    4631       7.2294
    4632       8.9812
    4633       8.4657
    4634       8.0371
    4635       6.2317
    4636       4.4463
    4637       4.0736
    4638       4.3572
    4639       4.8089
    4640       5.2241
    4641       4.1941
    4642       5.3362
    4643       6.0514
    4644       5.4441
    4645       5.1497
    4646       5.3024
    4647       4.6474
    4648       5.2201
    4649       5.9252
    4650       4.8933
    4651       4.6048
    4652       5.3885
    4653       5.3255
    4654       5.6661
    4655       5.8944
    4656       6.4173
    4657       5.6545
    4658       5.4468
    4659       6.5094
    4660       5.5344
    4661       4.7634
    4662       4.5129
    4663       6.2192
    4664       5.5648
    4665       5.9328
    4666       6.0853
    4667       5.3829
    4668       5.6116
    4669       5.4266
    4670       5.8653
    4671       5.2060
    4672       6.5150
    4673       6.3028
    4674       5.6223
    4675       6.3274
    4676       5.7885
    4677       5.7181
    4678       6.6137
    4679       6.4296
    4680       5.4042
    4681       5.2519
    4682       4.7817
    4683       4.5511
    4684       5.0817
    4685       5.4952
    4686       5.3630
    4687       6.3866
    4688       6.1080
    4689       6.5789
    4690       6.0431
    4691       7.9512
    4692       8.7674
    4693       8.9682
    4694       6.7601
    4695       7.1910
    4696       7.7939
    4697       7.7763
    4698       6.2550
    4699       4.9468
    4700       5.5932
    4701       5.8585
    4702       6.5017
    4703       6.9991
    4704       5.6550
    4705       6.6349
    4706       6.0265
    4707       5.4213
    4708       5.3309
    4709       4.7500
    4710       5.2925
    4711       5.3741
    4712       6.6085
    4713       7.4841
    4714       7.4573
    4715       6.4478
    4716       5.2727
    4717       6.6155
    4718       6.9089
    4719       7.4532
    4720       7.6178
    4721       7.2191
    4722       7.9837
    4723       7.9557
    4724       6.7493
    4725       5.6716
    4726       5.2092
    4727       5.9361
    4728       5.7334
    4729       5.5966
    4730       6.1540
    4731       5.3247
    4732       6.3849
    4733       8.5514
    4734       6.3064
    4735       5.4725
    4736       5.6551
    4737       5.0821
    4738       5.2619
    4739       5.5799
    4740       7.6141
    4741       7.5726
    4742       6.9560
    4743       5.9550
    4744       5.2092
    4745       4.8307
    4746       5.0176
    4747       6.9702
    4748       5.1953
    4749       4.9240
    4750       4.8805
    4751       5.5888
    4752       5.6804
    4753       5.8561
    4754       4.6414
    4755       5.1031
    4756       6.6741
    4757       5.0262
    4758       5.1341
    4759       5.9586
    4760       7.0232
    4761       6.2993
    4762       5.4674
    4763       5.7392
    4764       6.2307
    4765       6.7331
    4766       5.7078
    4767       5.1819
    4768       5.0257
    4769       6.6913
    4770       7.8685
    4771       9.4282
    4772       9.3027
    4773       5.5716
    4774       5.3476
    4775       5.9363
    4776       6.6007
    4777       5.3284
    4778       6.7783
    4779       5.1921
    4780       4.8091
    4781       4.4434
    4782       4.7584
    4783       4.3989
    4784       4.7361
    4785       3.9286
    4786       5.3762
    4787       3.8290
    4788       4.2716
    4789       4.8179
    4790       5.5826
    4791       6.0118
    4792       5.0963
    4793       4.8279
    4794       3.1581
    4795       4.3984
    4796       3.9521
    4797       5.2185
    4798       5.3997
    4799       5.2017
    4800       5.5712
    4801       4.1185
    4802       4.9570
    4803       6.4016
    4804       6.7457
    4805       6.7440
    4806       5.9946
    4807       8.1488
    4808       6.4103
    4809       4.9572
    4810       4.3605
    4811       5.6296
    4812       5.4480
    4813       4.8396
    4814       5.4948
    4815       4.9446
    4816       5.9405
    4817       7.2480
    4818       6.6482
    4819       4.8799
    4820       5.7826
    4821       5.4570
    4822       3.8626
    4823       4.9511
    4824       5.5152
    4825       5.6521
    4826       5.7868
    4827       6.2418
    4828       6.6139
    4829       5.8942
    4830       7.0417
    4831       7.0182
    4832       5.3708
    4833       4.8614
    4834       5.2659
    4835       5.4254
    4836       6.8290
    4837       6.8341
    4838       8.4646
    4839       6.0605
    4840       6.5395
    4841       5.7974
    4842       5.3721
    4843       5.7589
    4844       5.7273
    4845       8.5172
    4846       7.7466
    4847       5.5405
    4848       5.4410
    4849       5.8546
    4850       6.3347
    4851       5.9897
    4852       4.7959
    4853       5.5288
    4854       6.1256
    4855       6.0479
    4856       6.0957
    4857       5.7496
    4858       5.1463
    4859       6.8975
    4860       5.8627
    4861       7.1373
    4862       5.2405
    4863       4.2292
    4864       4.8966
    4865       3.4068
    4866       3.0525
    4867       3.2713
    4868       2.8914
    4869       3.6460
    4870       4.8209
    4871       5.0169
    4872       5.0376
    4873       4.9667
    4874       4.6187
    4875       5.3358
    4876       5.1527
    4877       4.3063
    4878       4.5503
    4879       5.4428
    4880       5.6213
    4881       5.3397
    4882       5.5271
    4883       7.6770
    4884       8.3582
    4885       5.7557
    4886       5.5319
    4887       5.0169
    4888       5.5105
    4889       5.3438
    4890       5.7380
    4891       4.6224
    4892       5.7525
    4893       7.4993
    4894       7.1354
    4895       7.9689
    4896       6.3724
    4897       5.2857
    4898       4.9313
    4899       4.8275
    4900       4.9386
    4901       4.9129
    4902       6.0112
    4903       5.4518
    4904       6.6544
    4905       6.4170
    4906       5.5539
    4907       3.5655
    4908       5.2109
    4909       5.6885
    4910       5.8754
    4911       4.8863
    4912       5.2337
    4913       5.2456
    4914       5.2807
    4915       5.1181
    4916       4.3986
    4917       4.8755
    4918       6.6026
    4919       6.3335
    4920       4.7885
    4921       5.3036
    4922       5.3986
    4923       6.5860
    4924       7.5446
    4925       6.3782
    4926       5.7916
    4927       5.6106
    4928       6.4543
    4929       6.4468
    4930       7.0293
    4931       7.7620
    4932       6.3606
    4933       6.7030
    4934       5.5808
    4935       5.2914
    4936       6.8544
    4937       6.8407
    4938       6.0298
    4939       6.1806
    4940       6.2173
    4941       5.2425
    4942       6.3170
    4943       6.1864
    4944       6.3525
    4945       5.6980
    4946       4.9798
    4947       4.9618
    4948       3.5031
    4949       3.7247
    4950       3.4827
    4951       3.0340
    4952       4.0918
    4953       5.1511
    4954       4.7980
    4955       5.0956
    4956       4.7070
    4957       4.8556
    4958       4.6290
    4959       5.2768
    4960       5.1312
    4961       5.6896
    4962       5.5488
    4963       4.6389
    4964       5.7954
    4965       4.8088
    4966       5.7413
    4967       6.4481
    4968       5.9347
    4969       5.7387
    4970       6.2978
    4971       5.7462
    4972       4.9637
    4973       4.8568
    4974       5.9624
    4975       5.1914
    4976       5.0828
    4977       4.9264
    4978       5.3211
    4979       5.7054
    4980       5.6603
    4981       5.8132
    4982       6.3347
    4983       6.3285
    4984       4.8312
    4985       4.1959
    4986       4.5907
    4987       5.1388
    4988       5.1285
    4989       4.9595
    4990       5.4796
    4991       4.7120
    4992       4.5679
    4993       4.1469
    4994       4.9495
    4995       6.5817
    4996       5.7862
    4997       4.6768
    4998       5.1366
    4999       6.2211
    5000       4.9078
