# Supplementary material for: Incorporation of sensing modalities into de novo designed fluorescence-activating proteins
Source: Nat Commun. 2021 Feb 8;12:856. doi: 10.1038/s41467-020-18911-w (PMC7870846; doi:10.1038/s41467-020-18911-w)
Supplement: Supplementary file 24 — Source Data [file 41467_2020_18911_MOESM24_ESM.xlsx › raw_data_graphs/Supplementary_Figure_17/RMSD/Xtal_ligand_bound_500ns_loop7RMSD_backbone.r02.dat]

#Frame     RMSD_00002
       1       2.0667
       2       1.9005
       3       2.3071
       4       1.8228
       5       2.3067
       6       2.4044
       7       2.7109
       8       3.0329
       9       2.8000
      10       3.1798
      11       2.7250
      12       2.1602
      13       2.4740
      14       2.7845
      15       2.5785
      16       2.5729
      17       2.0679
      18       1.8392
      19       2.0275
      20       1.8268
      21       1.8939
      22       1.9854
      23       1.3061
      24       2.3530
      25       1.7307
      26       1.8648
      27       1.6858
      28       1.7411
      29       1.3749
      30       1.5893
      31       1.5441
      32       1.4387
      33       1.2938
      34       1.5068
      35       1.7080
      36       1.8319
      37       1.4059
      38       1.9198
      39       1.7370
      40       1.4382
      41       2.0047
      42       1.8631
      43       1.6875
      44       1.8597
      45       1.5511
      46       2.1400
      47       2.3043
      48       2.0538
      49       2.4241
      50       2.6005
      51       1.4880
      52       1.5849
      53       1.8482
      54       1.4035
      55       1.9147
      56       1.5793
      57       2.1262
      58       1.8544
      59       2.2863
      60       1.8652
      61       2.0906
      62       1.8307
      63       1.4931
      64       1.9878
      65       1.8247
      66       1.8455
      67       2.1832
      68       2.3244
      69       2.5068
      70       3.2361
      71       3.2931
      72       3.5626
      73       3.4009
      74       4.0723
      75       2.3209
      76       2.8723
      77       2.7940
      78       3.1797
      79       2.8684
      80       2.7570
      81       2.7444
      82       1.9564
      83       2.3775
      84       2.7850
      85       2.7064
      86       2.7444
      87       2.7184
      88       2.1581
      89       2.8081
      90       2.5430
      91       2.1074
      92       2.0505
      93       1.8865
      94       2.8888
      95       2.5209
      96       3.1772
      97       3.9938
      98       2.6181
      99       2.3482
     100       2.0691
     101       2.4654
     102       3.1354
     103       3.2684
     104       2.9927
     105       2.3567
     106       2.7042
     107       2.4580
     108       2.7846
     109       2.8682
     110       2.8122
     111       3.1283
     112       3.3964
     113       3.7671
     114       4.2245
     115       5.5937
     116       2.9442
     117       3.6970
     118       3.1071
     119       3.2509
     120       2.9542
     121       2.8817
     122       1.5656
     123       2.0832
     124       1.7377
     125       1.8190
     126       1.6077
     127       1.6244
     128       1.5987
     129       2.1856
     130       1.7964
     131       1.7895
     132       1.8065
     133       2.0128
     134       1.7134
     135       2.0406
     136       2.3680
     137       2.0928
     138       2.0333
     139       2.3704
     140       2.7934
     141       1.9035
     142       2.0315
     143       1.6883
     144       2.0127
     145       1.7703
     146       1.5959
     147       1.5860
     148       1.5564
     149       1.2073
     150       1.9634
     151       2.3660
     152       1.9496
     153       1.9694
     154       1.6865
     155       1.5449
     156       1.6658
     157       1.2762
     158       1.4734
     159       1.5658
     160       2.0156
     161       1.3551
     162       1.5511
     163       1.5686
     164       1.8964
     165       1.8679
     166       1.2796
     167       1.5360
     168       1.4960
     169       1.3773
     170       2.0790
     171       1.6397
     172       2.0078
     173       1.8039
     174       2.5126
     175       1.9016
     176       2.0568
     177       2.4042
     178       1.9889
     179       1.6461
     180       2.0398
     181       1.7967
     182       1.3819
     183       1.2831
     184       1.4432
     185       1.2379
     186       1.4726
     187       1.7139
     188       1.6278
     189       1.5253
     190       1.6923
     191       1.9516
     192       1.3609
     193       1.4347
     194       1.6287
     195       1.2552
     196       1.3397
     197       1.7711
     198       1.5876
     199       1.3428
     200       1.6477
     201       1.4970
     202       1.5966
     203       2.4647
     204       2.2484
     205       2.3001
     206       2.1397
     207       2.4443
     208       2.2051
     209       1.7174
     210       2.0971
     211       2.8292
     212       2.5713
     213       1.8781
     214       2.4034
     215       2.4497
     216       2.2507
     217       2.9963
     218       2.5101
     219       2.1732
     220       2.1055
     221       2.0899
     222       1.9577
     223       2.4095
     224       1.6876
     225       1.8896
     226       1.5609
     227       2.3719
     228       2.0558
     229       1.7736
     230       2.3100
     231       2.1790
     232       1.7344
     233       2.1421
     234       2.0859
     235       1.7609
     236       2.2488
     237       1.8356
     238       1.8079
     239       2.2167
     240       1.7575
     241       1.8338
     242       2.0145
     243       2.6358
     244       1.9292
     245       1.7251
     246       2.4557
     247       2.3781
     248       1.7698
     249       2.3576
     250       2.5465
     251       2.0334
     252       2.1411
     253       2.2843
     254       2.2964
     255       1.8001
     256       1.9311
     257       2.0389
     258       1.6687
     259       2.6284
     260       2.2439
     261       2.4465
     262       1.9906
     263       2.3968
     264       2.0180
     265       1.8308
     266       1.9668
     267       1.7183
     268       1.7219
     269       1.8305
     270       2.2910
     271       2.0825
     272       2.1549
     273       2.3102
     274       2.3229
     275       1.7950
     276       1.7956
     277       1.8448
     278       2.0167
     279       1.8270
     280       2.0114
     281       1.6235
     282       2.0528
     283       1.5766
     284       1.4155
     285       1.5205
     286       1.8539
     287       1.8876
     288       1.3646
     289       1.3080
     290       1.4894
     291       1.2441
     292       1.4547
     293       1.5873
     294       1.5541
     295       2.0567
     296       1.3132
     297       1.4066
     298       1.6843
     299       1.3342
     300       1.1725
     301       1.5461
     302       1.3326
     303       1.1282
     304       1.3337
     305       1.3343
     306       1.7485
     307       1.1575
     308       1.5960
     309       1.6795
     310       1.3529
     311       1.9355
     312       1.4755
     313       1.2452
     314       1.5144
     315       1.3012
     316       1.8079
     317       1.5753
     318       1.9588
     319       1.7125
     320       1.7513
     321       1.9858
     322       1.8629
     323       1.9877
     324       1.8762
     325       1.5086
     326       1.2800
     327       1.8991
     328       1.0731
     329       1.8857
     330       1.9666
     331       1.7728
     332       1.7024
     333       1.6794
     334       2.1372
     335       1.8635
     336       1.9201
     337       1.3932
     338       1.6425
     339       2.0608
     340       2.0137
     341       1.4666
     342       2.2333
     343       1.9818
     344       2.5835
     345       2.3945
     346       2.8662
     347       2.8046
     348       3.1922
     349       2.8085
     350       2.9983
     351       3.5642
     352       2.6031
     353       2.2089
     354       1.7376
     355       1.8962
     356       1.8043
     357       1.5098
     358       2.4342
     359       2.1793
     360       2.2621
     361       1.8822
     362       1.9857
     363       2.3217
     364       2.1407
     365       2.2741
     366       2.0724
     367       2.3331
     368       2.2856
     369       2.2278
     370       2.6787
     371       2.4077
     372       2.4000
     373       2.8045
     374       2.7801
     375       2.3328
     376       2.8645
     377       2.5309
     378       2.2064
     379       2.7545
     380       1.9588
     381       2.1954
     382       2.0107
     383       2.0559
     384       1.8859
     385       1.5858
     386       2.3079
     387       1.3816
     388       1.7987
     389       1.9962
     390       1.7315
     391       1.6498
     392       1.8288
     393       2.2042
     394       1.9910
     395       1.4679
     396       1.4343
     397       1.6294
     398       2.0178
     399       1.8788
     400       1.6764
     401       1.7243
     402       1.5461
     403       1.7437
     404       2.3241
     405       2.2075
     406       1.5594
     407       1.7292
     408       1.5930
     409       1.8139
     410       2.1151
     411       1.4614
     412       2.0419
     413       2.1700
     414       1.4418
     415       1.7593
     416       2.3326
     417       1.7230
     418       1.7651
     419       2.2695
     420       3.0035
     421       2.3702
     422       2.7821
     423       2.3228
     424       2.5905
     425       1.9387
     426       1.9406
     427       1.6407
     428       2.1239
     429       1.9834
     430       1.8557
     431       2.5511
     432       2.1062
     433       2.7339
     434       2.6758
     435       3.1966
     436       3.2418
     437       2.9473
     438       3.7992
     439       3.3037
     440       2.8549
     441       3.1882
     442       3.0736
     443       2.2008
     444       2.7931
     445       2.6142
     446       3.0877
     447       2.3828
     448       2.6653
     449       2.5442
     450       2.9606
     451       3.0509
     452       2.9422
     453       2.9885
     454       2.4080
     455       2.4224
     456       2.7298
     457       3.0362
     458       2.4597
     459       2.3924
     460       2.5527
     461       2.6791
     462       2.6743
     463       2.7525
     464       2.7363
     465       2.3610
     466       2.4887
     467       2.3765
     468       2.6501
     469       2.6607
     470       2.6555
     471       2.4583
     472       2.7862
     473       2.7370
     474       3.6974
     475       4.0816
     476       4.3699
     477       4.2575
     478       3.9217
     479       4.8240
     480       4.7649
     481       3.1829
     482       3.4902
     483       2.9534
     484       3.2058
     485       2.9926
     486       2.4008
     487       2.4431
     488       1.8949
     489       1.9881
     490       2.0781
     491       1.8027
     492       2.3814
     493       2.7381
     494       2.7527
     495       2.3167
     496       2.7492
     497       2.6316
     498       3.1584
     499       2.9663
     500       2.4852
     501       2.7515
     502       2.4235
     503       2.5753
     504       2.0625
     505       2.3296
     506       2.3827
     507       2.7143
     508       2.5938
     509       2.6355
     510       2.3301
     511       2.6781
     512       2.4384
     513       2.6971
     514       2.3430
     515       2.3008
     516       2.6959
     517       2.4371
     518       2.3920
     519       2.6238
     520       2.6691
     521       2.6181
     522       2.2850
     523       2.7576
     524       3.1065
     525       3.0169
     526       2.4820
     527       2.1045
     528       2.3222
     529       2.2873
     530       2.4297
     531       2.1712
     532       2.4599
     533       2.4769
     534       2.3471
     535       2.1603
     536       2.3619
     537       3.6363
     538       2.9292
     539       2.5549
     540       2.7147
     541       2.8440
     542       2.9187
     543       2.8652
     544       2.8807
     545       2.7758
     546       3.0175
     547       2.9340
     548       2.5332
     549       2.4387
     550       2.6057
     551       2.8029
     552       2.6802
     553       2.7292
     554       2.3211
     555       2.4716
     556       2.2693
     557       2.3760
     558       2.5948
     559       2.5388
     560       2.3020
     561       2.1631
     562       2.5102
     563       2.2248
     564       2.2920
     565       2.4221
     566       2.2266
     567       2.4290
     568       1.8999
     569       2.0253
     570       2.2860
     571       2.2627
     572       2.2040
     573       2.7421
     574       2.2224
     575       2.1294
     576       1.9824
     577       2.5176
     578       2.4629
     579       2.6792
     580       2.2368
     581       2.3982
     582       2.6709
     583       2.2640
     584       2.2701
     585       2.2665
     586       2.2913
     587       2.3385
     588       2.0985
     589       2.7189
     590       2.4158
     591       1.9361
     592       2.4555
     593       2.8966
     594       3.2325
     595       3.0789
     596       2.6550
     597       2.9067
     598       2.5346
     599       3.1077
     600       2.7329
     601       3.3935
     602       2.9311
     603       2.4887
     604       3.0145
     605       2.8017
     606       2.3768
     607       3.0615
     608       2.6827
     609       2.7508
     610       2.9929
     611       2.6493
     612       2.3276
     613       2.2844
     614       2.7951
     615       3.0998
     616       2.6999
     617       3.4248
     618       2.5695
     619       3.1395
     620       2.6333
     621       2.4127
     622       3.0383
     623       3.0021
     624       2.9387
     625       2.8910
     626       3.1112
     627       2.6935
     628       2.8705
     629       2.9143
     630       2.8265
     631       2.8082
     632       2.5013
     633       2.4041
     634       2.7340
     635       2.7320
     636       2.8984
     637       2.7272
     638       2.5177
     639       2.8109
     640       2.8810
     641       3.2662
     642       2.6515
     643       2.8629
     644       2.6129
     645       3.4826
     646       3.8890
     647       3.4638
     648       2.6327
     649       2.7526
     650       2.9398
     651       3.0022
     652       2.9112
     653       2.9784
     654       2.4368
     655       3.0528
     656       2.1573
     657       2.8515
     658       3.0500
     659       2.6365
     660       2.5265
     661       2.8346
     662       2.4777
     663       2.5283
     664       3.1818
     665       3.4482
     666       2.8607
     667       2.6755
     668       3.0374
     669       2.6338
     670       2.7099
     671       2.9265
     672       2.4416
     673       3.7808
     674       2.8089
     675       2.9652
     676       2.6697
     677       3.2436
     678       2.7114
     679       3.0906
     680       2.4374
     681       2.6912
     682       2.6742
     683       2.4782
     684       2.7884
     685       2.8702
     686       2.8206
     687       2.8077
     688       2.6075
     689       2.6186
     690       2.7410
     691       2.7102
     692       2.6947
     693       2.5666
     694       2.4297
     695       2.7132
     696       2.7760
     697       3.2615
     698       2.6001
     699       2.4670
     700       2.7902
     701       2.7999
     702       2.7101
     703       3.0033
     704       2.8745
     705       2.8845
     706       2.7894
     707       2.8255
     708       2.7257
     709       3.2930
     710       3.4230
     711       3.1301
     712       2.9692
     713       3.2397
     714       2.5344
     715       3.1244
     716       2.2567
     717       2.5325
     718       2.4181
     719       2.6026
     720       2.8817
     721       3.3591
     722       2.8595
     723       2.4791
     724       2.8874
     725       2.7860
     726       3.0836
     727       2.7592
     728       2.9128
     729       2.7202
     730       3.2788
     731       3.0156
     732       2.8714
     733       3.0871
     734       2.9154
     735       4.4079
     736       4.9981
     737       4.1499
     738       4.4148
     739       4.9177
     740       4.6666
     741       4.4456
     742       3.5484
     743       4.0483
     744       5.0922
     745       4.2784
     746       2.9418
     747       2.5458
     748       3.0123
     749       2.5508
     750       3.0783
     751       2.6493
     752       2.5460
     753       2.9885
     754       2.8241
     755       2.5069
     756       2.9444
     757       2.3514
     758       2.4899
     759       2.5155
     760       2.2302
     761       2.6722
     762       2.3643
     763       2.3703
     764       2.2527
     765       2.7841
     766       3.2429
     767       2.6986
     768       2.8470
     769       2.3540
     770       2.2689
     771       2.8069
     772       2.9071
     773       3.7429
     774       3.9852
     775       4.6214
     776       4.5091
     777       5.4742
     778       4.9486
     779       5.5429
     780       6.6552
     781       5.2933
     782       6.5336
     783       5.8431
     784       6.8317
     785       7.4218
     786       8.2433
     787       7.3045
     788       7.7710
     789       8.1262
     790       7.0490
     791       7.4026
     792       7.7605
     793       6.4335
     794       8.0508
     795       8.9258
     796       9.0099
     797       8.4734
     798       8.6191
     799       8.0976
     800       7.5748
     801       8.5838
     802       8.6935
     803       8.4849
     804       9.2957
     805       8.8034
     806       9.7045
     807       8.5509
     808       8.9718
     809       8.1349
     810       8.5931
     811       8.3417
     812       8.5400
     813       8.8906
     814       8.9319
     815       8.9482
     816       8.3476
     817       8.4017
     818       7.8968
     819       8.5746
     820       7.2258
     821       7.5925
     822       7.9653
     823       7.3681
     824       7.9458
     825       8.2200
     826       7.8576
     827       8.1150
     828       7.8074
     829       7.3357
     830       8.0237
     831       7.8445
     832       8.5951
     833       8.9120
     834       9.3806
     835       8.2712
     836       8.5300
     837       8.8201
     838       8.6290
     839       8.1186
     840       8.2349
     841       7.6278
     842       8.0426
     843       7.1031
     844       7.2239
     845       7.5907
     846       7.6599
     847       8.1065
     848       8.0307
     849       7.8376
     850       7.1409
     851       8.4531
     852       8.0192
     853       8.0171
     854       7.8492
     855       7.3912
     856       7.8690
     857       6.9018
     858       6.6275
     859       8.3216
     860       7.6377
     861       6.8167
     862       7.1129
     863       7.1228
     864       6.3159
     865       6.2154
     866       6.4429
     867       6.6548
     868       6.6296
     869       6.4095
     870       6.5453
     871       6.0548
     872       6.7130
     873       6.3127
     874       6.5258
     875       6.9418
     876       5.9664
     877       7.4286
     878       7.6159
     879       7.4495
     880       6.8649
     881       8.0773
     882       6.8611
     883       7.0188
     884       7.7029
     885       7.3571
     886       7.1480
     887       7.7652
     888       7.8735
     889       6.8948
     890       6.7773
     891       6.0980
     892       5.8779
     893       6.4083
     894       7.5438
     895       6.7644
     896       6.7718
     897       7.5578
     898       7.5367
     899       7.3522
     900       6.9224
     901       7.5860
     902       7.0910
     903       7.1174
     904       6.4243
     905       7.7572
     906       6.8392
     907       7.9203
     908       7.1866
     909       7.1225
     910       8.2244
     911       8.8892
     912       8.5032
     913       9.1888
     914       8.8586
     915       8.2147
     916       8.7884
     917       8.7434
     918       8.8084
     919       8.7644
     920       8.2343
     921       8.5065
     922       7.1523
     923       7.8842
     924       7.5427
     925       6.7774
     926       7.7121
     927       8.1134
     928       7.4682
     929       7.0126
     930       7.9063
     931       7.7560
     932       8.2687
     933       7.2736
     934       7.9738
     935       8.0101
     936       7.8007
     937       9.3605
     938       8.1182
     939       7.9917
     940       7.7718
     941       6.9720
     942       6.7369
     943       6.8699
     944       5.6688
     945       5.6174
     946       5.8849
     947       5.3747
     948       5.4120
     949       6.3895
     950       6.1818
     951       5.9305
     952       5.5851
     953       5.8422
     954       5.9421
     955       6.3097
     956       6.0524
     957       6.9925
     958       6.7133
     959       7.1964
     960       6.4014
     961       5.9015
     962       5.4937
     963       5.9516
     964       6.0428
     965       6.1407
     966       6.2036
     967       7.2282
     968       7.3066
     969       7.3792
     970       7.5596
     971       7.5051
     972       7.2426
     973       6.6432
     974       6.9810
     975       7.1220
     976       6.2164
     977       6.0278
     978       5.2929
     979       5.2073
     980       5.3788
     981       5.4754
     982       6.0637
     983       6.2403
     984       6.2931
     985       6.7790
     986       6.1556
     987       6.7516
     988       6.3539
     989       6.5585
     990       6.5756
     991       6.6813
     992       6.5786
     993       6.5002
     994       6.7786
     995       6.7367
     996       6.6351
     997       6.0170
     998       6.5433
     999       6.2506
    1000       6.0224
    1001       6.3577
    1002       6.4918
    1003       6.6183
    1004       6.7475
    1005       6.6053
    1006       6.4441
    1007       6.2891
    1008       6.4738
    1009       6.1475
    1010       6.1256
    1011       6.2857
    1012       6.0075
    1013       5.6430
    1014       5.7096
    1015       5.7909
    1016       5.6498
    1017       6.1537
    1018       5.6012
    1019       5.5681
    1020       5.4007
    1021       5.3765
    1022       5.4594
    1023       5.5794
    1024       5.4321
    1025       5.4375
    1026       5.9619
    1027       6.0520
    1028       5.6127
    1029       5.8415
    1030       5.7661
    1031       5.9790
    1032       5.6717
    1033       5.0295
    1034       5.0898
    1035       4.8993
    1036       5.1952
    1037       5.8368
    1038       5.8231
    1039       6.0310
    1040       5.8223
    1041       5.4326
    1042       6.2797
    1043       5.3432
    1044       5.1250
    1045       5.4651
    1046       6.0158
    1047       5.5359
    1048       6.2884
    1049       6.1423
    1050       6.3975
    1051       6.0491
    1052       5.6682
    1053       5.8825
    1054       6.0820
    1055       6.4355
    1056       5.6303
    1057       6.6219
    1058       5.9701
    1059       6.0365
    1060       6.0466
    1061       7.1808
    1062       6.5687
    1063       6.6146
    1064       6.5176
    1065       6.3315
    1066       6.4695
    1067       6.4939
    1068       6.9749
    1069       6.9899
    1070       6.0126
    1071       6.3634
    1072       5.9230
    1073       6.1850
    1074       5.9534
    1075       6.2387
    1076       5.9251
    1077       5.9366
    1078       5.7315
    1079       6.0673
    1080       6.7103
    1081       6.2773
    1082       6.6304
    1083       5.9663
    1084       6.4701
    1085       6.0504
    1086       6.0518
    1087       5.6653
    1088       5.7739
    1089       5.8957
    1090       6.0542
    1091       6.0166
    1092       6.1422
    1093       6.0450
    1094       5.8169
    1095       6.1282
    1096       6.4707
    1097       6.0159
    1098       5.8988
    1099       5.9785
    1100       6.0607
    1101       5.9865
    1102       6.0859
    1103       6.0383
    1104       6.0597
    1105       6.1823
    1106       5.8762
    1107       5.7788
    1108       6.0212
    1109       6.0949
    1110       6.2577
    1111       6.3859
    1112       6.2493
    1113       5.7225
    1114       6.3884
    1115       6.6291
    1116       6.1856
    1117       6.6047
    1118       6.3451
    1119       6.2245
    1120       6.1635
    1121       5.9209
    1122       6.4711
    1123       6.6082
    1124       6.0496
    1125       6.4004
    1126       6.9356
    1127       6.9644
    1128       6.3874
    1129       6.4974
    1130       6.3902
    1131       6.4012
    1132       6.5388
    1133       6.3378
    1134       6.2592
    1135       6.3617
    1136       5.8152
    1137       5.7752
    1138       6.1478
    1139       6.1834
    1140       6.5938
    1141       6.7004
    1142       6.4050
    1143       6.7766
    1144       6.4012
    1145       5.9563
    1146       5.5817
    1147       5.7840
    1148       5.3446
    1149       5.1790
    1150       5.1519
    1151       6.1031
    1152       5.9136
    1153       5.7961
    1154       5.7322
    1155       4.6758
    1156       4.7215
    1157       4.9207
    1158       5.3505
    1159       5.6239
    1160       5.7508
    1161       6.0285
    1162       5.7254
    1163       5.5734
    1164       5.5870
    1165       5.7278
    1166       5.8821
    1167       5.9911
    1168       5.5130
    1169       5.5553
    1170       5.7660
    1171       5.6395
    1172       5.6686
    1173       6.1369
    1174       5.8800
    1175       5.6606
    1176       5.8257
    1177       5.2566
    1178       5.2617
    1179       5.5390
    1180       6.0375
    1181       5.9671
    1182       6.2780
    1183       6.2197
    1184       6.2708
    1185       6.4270
    1186       6.4730
    1187       6.6008
    1188       6.2201
    1189       6.1661
    1190       6.2148
    1191       6.9154
    1192       5.8177
    1193       5.6091
    1194       6.6769
    1195       6.8903
    1196       6.5365
    1197       6.8508
    1198       6.5335
    1199       6.9009
    1200       6.7624
    1201       6.7497
    1202       6.3333
    1203       6.5573
    1204       6.8226
    1205       6.2823
    1206       6.6268
    1207       6.4386
    1208       6.7848
    1209       6.5406
    1210       6.1149
    1211       5.5824
    1212       5.6890
    1213       5.6140
    1214       5.7475
    1215       5.8751
    1216       5.5240
    1217       5.5523
    1218       5.9019
    1219       5.9703
    1220       5.4517
    1221       5.2970
    1222       5.5467
    1223       5.8248
    1224       5.8149
    1225       5.5346
    1226       5.4078
    1227       5.3096
    1228       5.1502
    1229       5.5417
    1230       5.8318
    1231       5.2893
    1232       5.5455
    1233       5.4947
    1234       5.5645
    1235       5.6129
    1236       5.3045
    1237       5.4396
    1238       5.4116
    1239       5.6864
    1240       5.3547
    1241       5.6660
    1242       5.7051
    1243       5.6696
    1244       5.7705
    1245       5.7883
    1246       5.5649
    1247       5.4490
    1248       5.5864
    1249       5.6093
    1250       5.5644
    1251       5.7413
    1252       5.8385
    1253       5.7581
    1254       5.8868
    1255       5.8429
    1256       5.5121
    1257       5.7565
    1258       5.9057
    1259       5.5664
    1260       5.4107
    1261       5.6710
    1262       5.7033
    1263       5.8999
    1264       5.3336
    1265       5.7189
    1266       5.5935
    1267       5.6848
    1268       5.8819
    1269       5.8517
    1270       6.0946
    1271       6.1410
    1272       6.2032
    1273       5.7636
    1274       6.2328
    1275       6.3801
    1276       6.5148
    1277       6.5310
    1278       6.4747
    1279       6.0969
    1280       6.0932
    1281       6.7156
    1282       6.4167
    1283       6.4992
    1284       6.2444
    1285       6.2700
    1286       6.8238
    1287       5.9447
    1288       6.0327
    1289       6.9608
    1290       6.1043
    1291       6.2044
    1292       6.2748
    1293       5.8413
    1294       6.5134
    1295       6.4967
    1296       5.8404
    1297       5.6224
    1298       5.5975
    1299       5.8609
    1300       5.5131
    1301       4.6324
    1302       5.0248
    1303       5.8583
    1304       5.5396
    1305       5.2080
    1306       5.4742
    1307       5.6587
    1308       6.0365
    1309       6.2862
    1310       6.4516
    1311       6.4254
    1312       5.6607
    1313       6.4310
    1314       6.8156
    1315       6.4666
    1316       5.8022
    1317       6.1361
    1318       6.2831
    1319       5.6506
    1320       6.2085
    1321       6.2004
    1322       6.1289
    1323       6.3187
    1324       5.8388
    1325       5.5768
    1326       5.9698
    1327       5.6744
    1328       5.5653
    1329       6.1771
    1330       6.2221
    1331       5.5920
    1332       5.4847
    1333       5.7810
    1334       5.9495
    1335       6.0225
    1336       5.7769
    1337       5.6986
    1338       5.6472
    1339       5.9986
    1340       5.9428
    1341       6.2103
    1342       5.9360
    1343       5.9345
    1344       5.7233
    1345       6.1513
    1346       5.5676
    1347       6.0062
    1348       5.4270
    1349       6.2677
    1350       6.2748
    1351       5.8315
    1352       5.8335
    1353       5.7743
    1354       5.6268
    1355       5.7895
    1356       5.6914
    1357       5.6304
    1358       5.5662
    1359       5.4688
    1360       5.3663
    1361       5.6267
    1362       5.6580
    1363       5.1753
    1364       5.9706
    1365       5.5425
    1366       5.9038
    1367       5.5371
    1368       5.8427
    1369       5.7171
    1370       5.9460
    1371       5.7249
    1372       5.6620
    1373       6.1744
    1374       5.9849
    1375       5.8870
    1376       5.7572
    1377       5.5845
    1378       5.4892
    1379       6.3416
    1380       6.1738
    1381       5.8651
    1382       5.8490
    1383       5.6787
    1384       5.1277
    1385       5.7790
    1386       5.4169
    1387       5.9542
    1388       5.6652
    1389       5.6674
    1390       5.5719
    1391       5.7454
    1392       5.8522
    1393       5.8718
    1394       5.9051
    1395       5.6459
    1396       5.4630
    1397       5.4739
    1398       5.7249
    1399       5.9095
    1400       5.5983
    1401       5.2104
    1402       5.6824
    1403       5.7701
    1404       6.0004
    1405       5.7010
    1406       5.5994
    1407       5.1064
    1408       5.2731
    1409       5.8978
    1410       5.8562
    1411       5.9050
    1412       6.3788
    1413       5.7956
    1414       5.6077
    1415       6.8315
    1416       5.9586
    1417       5.6664
    1418       5.5271
    1419       5.8265
    1420       6.3921
    1421       6.2282
    1422       6.0247
    1423       6.3246
    1424       6.4354
    1425       5.7847
    1426       5.0913
    1427       5.4710
    1428       5.6129
    1429       5.8566
    1430       6.0082
    1431       5.7925
    1432       6.8023
    1433       6.1293
    1434       6.4230
    1435       5.9840
    1436       6.5107
    1437       5.9128
    1438       6.3608
    1439       6.1322
    1440       6.4683
    1441       6.2707
    1442       6.1286
    1443       6.2491
    1444       5.9603
    1445       5.9830
    1446       6.2518
    1447       5.7640
    1448       6.1975
    1449       6.3308
    1450       5.7576
    1451       6.2824
    1452       6.0367
    1453       6.1522
    1454       5.9007
    1455       5.9004
    1456       5.9122
    1457       6.2480
    1458       6.4690
    1459       6.2380
    1460       6.5165
    1461       6.2692
    1462       6.2645
    1463       6.1595
    1464       6.4266
    1465       6.6687
    1466       6.6919
    1467       6.1584
    1468       5.9497
    1469       6.2782
    1470       6.3084
    1471       6.4879
    1472       6.2702
    1473       6.2939
    1474       6.3985
    1475       6.2549
    1476       6.0965
    1477       5.7379
    1478       6.3692
    1479       5.8513
    1480       6.0723
    1481       6.7097
    1482       6.3899
    1483       6.6483
    1484       7.3894
    1485       6.9389
    1486       6.9990
    1487       7.1936
    1488       6.9305
    1489       6.6606
    1490       7.3396
    1491       6.9337
    1492       7.1443
    1493       7.1533
    1494       7.4202
    1495       6.7326
    1496       7.2559
    1497       7.0235
    1498       7.6725
    1499       7.8890
    1500       7.9016
    1501       7.6147
    1502       7.4624
    1503       7.3799
    1504       7.5256
    1505       6.7242
    1506       6.6827
    1507       6.5025
    1508       5.8222
    1509       5.3281
    1510       5.3183
    1511       5.4003
    1512       5.4169
    1513       5.7659
    1514       5.8527
    1515       5.1682
    1516       5.4765
    1517       5.8011
    1518       6.1617
    1519       6.7445
    1520       5.6047
    1521       5.5948
    1522       6.1159
    1523       6.1342
    1524       6.0761
    1525       6.2644
    1526       5.6763
    1527       5.4749
    1528       5.7083
    1529       5.5009
    1530       5.4400
    1531       5.1493
    1532       5.4311
    1533       5.1437
    1534       5.3348
    1535       5.1750
    1536       5.3230
    1537       5.2032
    1538       5.1307
    1539       4.8691
    1540       5.6505
    1541       5.5857
    1542       5.3514
    1543       5.3271
    1544       5.0970
    1545       5.2456
    1546       5.5792
    1547       5.6121
    1548       5.6514
    1549       5.4182
    1550       5.4211
    1551       5.4654
    1552       5.4689
    1553       5.0711
    1554       5.4382
    1555       5.2463
    1556       5.4233
    1557       5.4025
    1558       4.9439
    1559       5.1293
    1560       5.5369
    1561       5.2290
    1562       5.3885
    1563       4.9556
    1564       5.3452
    1565       5.4239
    1566       5.3868
    1567       5.1014
    1568       5.1266
    1569       5.6163
    1570       5.4194
    1571       5.0929
    1572       5.3318
    1573       5.5814
    1574       5.7014
    1575       5.3639
    1576       5.0698
    1577       5.4349
    1578       5.4169
    1579       5.7011
    1580       5.5976
    1581       5.3201
    1582       5.7508
    1583       5.6396
    1584       5.8159
    1585       5.7491
    1586       5.8520
    1587       5.3652
    1588       5.7245
    1589       6.0186
    1590       6.1072
    1591       6.0776
    1592       5.7823
    1593       6.6527
    1594       6.3810
    1595       6.9022
    1596       6.6278
    1597       6.3638
    1598       5.8962
    1599       6.5506
    1600       6.0851
    1601       6.7375
    1602       6.3844
    1603       6.3805
    1604       5.9067
    1605       6.4537
    1606       6.4893
    1607       6.4689
    1608       7.0941
    1609       6.8458
    1610       7.2466
    1611       7.0400
    1612       6.5596
    1613       6.4271
    1614       6.8464
    1615       6.3919
    1616       6.4841
    1617       6.4909
    1618       6.5761
    1619       6.3849
    1620       6.2850
    1621       6.4035
    1622       6.4521
    1623       6.9150
    1624       6.0616
    1625       6.2210
    1626       6.2298
    1627       6.2966
    1628       5.8175
    1629       6.0119
    1630       5.8034
    1631       6.2360
    1632       6.0772
    1633       6.1387
    1634       7.4000
    1635       6.3103
    1636       7.3708
    1637       6.6110
    1638       6.8715
    1639       6.7606
    1640       6.2517
    1641       6.1342
    1642       6.5262
    1643       6.1100
    1644       6.2268
    1645       6.4321
    1646       6.4362
    1647       6.2579
    1648       5.9659
    1649       6.4332
    1650       5.9534
    1651       6.2468
    1652       6.3924
    1653       6.4136
    1654       5.7482
    1655       6.0727
    1656       5.8937
    1657       5.8015
    1658       6.7179
    1659       6.1303
    1660       5.7670
    1661       6.2510
    1662       6.2959
    1663       5.7758
    1664       5.9943
    1665       6.4091
    1666       6.4914
    1667       6.3546
    1668       6.4426
    1669       6.1837
    1670       6.7358
    1671       6.2507
    1672       6.5228
    1673       7.0574
    1674       6.2116
    1675       6.1010
    1676       6.2819
    1677       5.9072
    1678       6.2939
    1679       6.2127
    1680       6.4365
    1681       5.7411
    1682       5.3262
    1683       5.9353
    1684       6.3788
    1685       6.0136
    1686       5.6774
    1687       6.0492
    1688       5.7457
    1689       5.7893
    1690       6.4447
    1691       5.9204
    1692       5.9729
    1693       6.0412
    1694       6.3300
    1695       6.4415
    1696       6.3056
    1697       5.9992
    1698       5.9306
    1699       6.2379
    1700       6.1057
    1701       6.2134
    1702       6.0904
    1703       6.3556
    1704       6.4863
    1705       5.8159
    1706       6.3659
    1707       6.3716
    1708       5.9053
    1709       5.8786
    1710       6.0002
    1711       6.0798
    1712       5.8694
    1713       6.5084
    1714       6.6389
    1715       6.4287
    1716       6.3834
    1717       6.3379
    1718       6.1791
    1719       6.5637
    1720       6.2888
    1721       5.9705
    1722       6.3632
    1723       5.9010
    1724       6.5841
    1725       6.3885
    1726       6.7294
    1727       5.8252
    1728       6.7720
    1729       6.7827
    1730       6.0432
    1731       5.7383
    1732       5.9646
    1733       5.8650
    1734       6.2857
    1735       5.9361
    1736       5.4715
    1737       6.4162
    1738       5.9655
    1739       6.2957
    1740       6.0710
    1741       6.6840
    1742       6.5437
    1743       5.7897
    1744       5.7521
    1745       6.3937
    1746       6.6944
    1747       6.1494
    1748       6.8255
    1749       6.6143
    1750       6.2810
    1751       6.1428
    1752       5.8692
    1753       6.0839
    1754       6.4343
    1755       6.0665
    1756       6.1542
    1757       5.3350
    1758       5.6567
    1759       6.2727
    1760       6.1317
    1761       5.7197
    1762       5.8886
    1763       5.8529
    1764       5.9747
    1765       6.0402
    1766       5.9803
    1767       7.0624
    1768       6.4448
    1769       6.0501
    1770       6.8347
    1771       6.3900
    1772       6.0074
    1773       6.8557
    1774       6.2823
    1775       5.7847
    1776       6.6012
    1777       7.1754
    1778       6.3707
    1779       6.5388
    1780       5.9196
    1781       7.3008
    1782       7.1765
    1783       6.3397
    1784       5.8304
    1785       6.1151
    1786       6.3935
    1787       6.4436
    1788       6.7198
    1789       6.4989
    1790       6.6105
    1791       6.3367
    1792       6.5478
    1793       6.8544
    1794       6.3975
    1795       6.2320
    1796       6.4224
    1797       6.8189
    1798       6.6498
    1799       6.3878
    1800       6.5137
    1801       6.7120
    1802       6.7060
    1803       6.0517
    1804       5.7525
    1805       6.1371
    1806       7.2626
    1807       6.5564
    1808       6.5822
    1809       6.2295
    1810       6.2211
    1811       6.5667
    1812       6.5509
    1813       6.4172
    1814       6.1235
    1815       6.1381
    1816       6.9205
    1817       6.2334
    1818       6.4275
    1819       6.6150
    1820       6.6694
    1821       6.3349
    1822       6.4997
    1823       6.2608
    1824       6.2001
    1825       6.4804
    1826       5.9744
    1827       6.0110
    1828       6.3087
    1829       6.3310
    1830       6.7185
    1831       7.3897
    1832       5.8341
    1833       6.6824
    1834       6.5006
    1835       6.3744
    1836       6.6160
    1837       6.6493
    1838       6.2841
    1839       7.0409
    1840       6.6341
    1841       6.7702
    1842       6.9620
    1843       6.6944
    1844       7.1339
    1845       6.9821
    1846       6.1302
    1847       6.5940
    1848       6.3344
    1849       6.5558
    1850       6.5870
    1851       6.4506
    1852       6.5385
    1853       6.1932
    1854       5.9741
    1855       6.4006
    1856       6.3279
    1857       6.7196
    1858       5.6763
    1859       6.2459
    1860       6.2712
    1861       6.6333
    1862       6.1774
    1863       6.1831
    1864       6.2070
    1865       6.1875
    1866       5.3398
    1867       5.6851
    1868       5.6696
    1869       6.0854
    1870       6.5886
    1871       6.2997
    1872       6.6541
    1873       6.4292
    1874       6.3122
    1875       6.8000
    1876       6.2106
    1877       6.1596
    1878       6.3319
    1879       6.1577
    1880       6.2818
    1881       6.4997
    1882       6.5024
    1883       5.8672
    1884       6.1588
    1885       6.0314
    1886       6.5433
    1887       5.7109
    1888       6.0780
    1889       6.3946
    1890       5.7078
    1891       6.6303
    1892       6.1374
    1893       5.9134
    1894       5.8786
    1895       6.3115
    1896       6.5521
    1897       7.0145
    1898       6.1434
    1899       5.7410
    1900       5.8787
    1901       5.8645
    1902       5.4841
    1903       5.7816
    1904       6.0111
    1905       5.2876
    1906       5.7830
    1907       6.1320
    1908       6.7091
    1909       6.3290
    1910       6.6764
    1911       6.3974
    1912       6.2052
    1913       6.0797
    1914       5.4615
    1915       7.0343
    1916       7.0818
    1917       7.6145
    1918       6.2178
    1919       6.4700
    1920       6.5655
    1921       5.6324
    1922       5.4036
    1923       6.0264
    1924       6.7270
    1925       6.6376
    1926       7.1382
    1927       6.9760
    1928       6.6788
    1929       5.6015
    1930       5.6078
    1931       5.2785
    1932       6.3916
    1933       6.0408
    1934       6.0246
    1935       6.7089
    1936       6.3914
    1937       6.1651
    1938       5.1365
    1939       6.2940
    1940       6.0988
    1941       6.4666
    1942       5.7664
    1943       6.5437
    1944       5.9792
    1945       5.5552
    1946       6.4514
    1947       6.1268
    1948       6.2391
    1949       6.1867
    1950       6.8734
    1951       6.1619
    1952       6.7891
    1953       6.0738
    1954       6.5249
    1955       6.1297
    1956       6.0570
    1957       6.6672
    1958       7.2889
    1959       6.9059
    1960       6.9664
    1961       6.3953
    1962       5.8653
    1963       6.0394
    1964       6.6366
    1965       6.2468
    1966       6.6922
    1967       6.8853
    1968       7.0747
    1969       7.5766
    1970       6.9781
    1971       6.5561
    1972       6.2920
    1973       6.7246
    1974       6.4624
    1975       6.1358
    1976       6.3369
    1977       6.4519
    1978       5.9843
    1979       6.7378
    1980       7.3207
    1981       6.8299
    1982       6.9441
    1983       6.4125
    1984       6.0033
    1985       6.5862
    1986       7.1658
    1987       7.4171
    1988       7.1910
    1989       8.1087
    1990       7.0603
    1991       6.8536
    1992       6.5046
    1993       6.7042
    1994       6.7214
    1995       6.8177
    1996       6.7717
    1997       6.6155
    1998       6.9466
    1999       7.0269
    2000       7.1385
    2001       7.7818
    2002       7.4597
    2003       7.0456
    2004       6.8849
    2005       6.7935
    2006       7.2082
    2007       6.3359
    2008       7.1427
    2009       6.6824
    2010       7.2317
    2011       6.8574
    2012       6.9513
    2013       6.8993
    2014       7.5084
    2015       6.8971
    2016       6.8201
    2017       7.5153
    2018       7.5072
    2019       7.3906
    2020       6.9030
    2021       6.3375
    2022       6.7346
    2023       6.5097
    2024       6.8087
    2025       6.2350
    2026       6.4980
    2027       6.2460
    2028       5.9310
    2029       6.4098
    2030       6.1293
    2031       6.5544
    2032       5.7973
    2033       5.7215
    2034       6.5814
    2035       6.4966
    2036       6.3488
    2037       6.7074
    2038       6.4043
    2039       6.4103
    2040       6.2693
    2041       6.3796
    2042       7.1711
    2043       7.1695
    2044       6.6443
    2045       6.6276
    2046       6.6745
    2047       6.3172
    2048       5.7790
    2049       5.8911
    2050       6.7732
    2051       6.6302
    2052       6.2167
    2053       6.8060
    2054       6.9290
    2055       7.1589
    2056       7.0288
    2057       6.4718
    2058       6.4359
    2059       6.3779
    2060       6.5284
    2061       7.0962
    2062       7.3963
    2063       6.9315
    2064       7.2622
    2065       5.8019
    2066       6.6243
    2067       6.8333
    2068       5.4891
    2069       5.5245
    2070       5.2813
    2071       5.8082
    2072       5.4163
    2073       5.3167
    2074       5.0061
    2075       5.1396
    2076       4.9187
    2077       5.0465
    2078       4.8392
    2079       4.6707
    2080       4.9695
    2081       5.0115
    2082       4.9208
    2083       5.3537
    2084       5.1545
    2085       4.8560
    2086       5.2493
    2087       5.4542
    2088       5.1691
    2089       5.1620
    2090       5.2579
    2091       5.3315
    2092       5.4290
    2093       5.5554
    2094       5.2270
    2095       4.9915
    2096       5.7809
    2097       5.8398
    2098       5.5369
    2099       5.3504
    2100       5.4329
    2101       5.1905
    2102       5.6566
    2103       5.2511
    2104       5.1091
    2105       4.8792
    2106       4.9532
    2107       5.0603
    2108       5.1827
    2109       5.7925
    2110       4.9868
    2111       5.4037
    2112       5.3026
    2113       5.7009
    2114       5.6414
    2115       5.0932
    2116       5.4253
    2117       5.2613
    2118       5.5731
    2119       6.0354
    2120       5.7427
    2121       6.1147
    2122       6.2651
    2123       6.2240
    2124       6.1397
    2125       6.2399
    2126       5.1646
    2127       5.7843
    2128       5.8226
    2129       5.6126
    2130       5.8445
    2131       5.3446
    2132       4.8285
    2133       5.2494
    2134       5.3458
    2135       5.2628
    2136       4.8719
    2137       5.0762
    2138       5.1330
    2139       5.5514
    2140       6.0883
    2141       5.5999
    2142       5.4911
    2143       4.8035
    2144       4.9734
    2145       4.9866
    2146       5.2143
    2147       4.9205
    2148       5.5479
    2149       5.2093
    2150       5.7020
    2151       5.9660
    2152       5.4829
    2153       5.1862
    2154       5.9955
    2155       6.5143
    2156       7.2966
    2157       8.1014
    2158       8.3801
    2159       8.5494
    2160       8.9475
    2161       7.9272
    2162       7.1901
    2163       7.3621
    2164       8.7632
    2165       9.8341
    2166       9.3244
    2167       9.4434
    2168       7.6349
    2169       7.6935
    2170       8.1324
    2171       7.3990
    2172       7.7394
    2173       7.6106
    2174       7.0484
    2175       7.1566
    2176       7.9942
    2177       7.5619
    2178       7.6126
    2179       6.9222
    2180       6.6447
    2181       5.9057
    2182       6.2986
    2183       5.9450
    2184       5.7751
    2185       6.2464
    2186       8.3109
    2187       8.5404
    2188       7.5779
    2189       9.2268
    2190       9.5022
    2191       9.0027
    2192       7.6533
    2193       8.3921
    2194       8.5902
    2195       7.3215
    2196       7.5170
    2197       6.5712
    2198       7.6348
    2199       8.1856
    2200       7.9876
    2201       6.9924
    2202       7.7413
    2203       7.7432
    2204       8.3435
    2205       7.6665
    2206       7.7906
    2207       7.4486
    2208       8.4008
    2209       7.3105
    2210       7.7742
    2211       7.8194
    2212       8.4763
    2213       9.0136
    2214       7.4768
    2215       7.1630
    2216       6.6759
    2217       6.2385
    2218       6.3118
    2219       7.9627
    2220       7.1088
    2221       7.0997
    2222       6.1065
    2223       6.2984
    2224       6.6326
    2225       6.0135
    2226       6.4810
    2227       5.8932
    2228       6.0891
    2229       6.3409
    2230       6.7645
    2231       5.9072
    2232       6.4818
    2233       5.5281
    2234       5.8821
    2235       6.2213
    2236       5.7922
    2237       5.5253
    2238       6.1497
    2239       5.7970
    2240       6.1511
    2241       6.0121
    2242       5.5839
    2243       5.6231
    2244       5.6686
    2245       6.0956
    2246       5.8873
    2247       5.8197
    2248       6.5927
    2249       5.8470
    2250       5.9770
    2251       6.2226
    2252       5.3135
    2253       5.7632
    2254       5.8285
    2255       6.6849
    2256       7.4054
    2257       6.1712
    2258       6.2223
    2259       5.7653
    2260       6.3898
    2261       6.0071
    2262       6.3050
    2263       6.3363
    2264       5.4204
    2265       5.9485
    2266       6.0357
    2267       6.1760
    2268       5.5585
    2269       5.7393
    2270       5.9294
    2271       5.7564
    2272       6.2102
    2273       6.0807
    2274       5.9146
    2275       6.0812
    2276       5.9611
    2277       5.8881
    2278       6.0744
    2279       5.5923
    2280       5.2718
    2281       5.7331
    2282       6.0308
    2283       5.9288
    2284       5.6912
    2285       5.9941
    2286       5.6950
    2287       5.7187
    2288       5.8964
    2289       5.7595
    2290       5.9565
    2291       5.8423
    2292       5.9410
    2293       6.2036
    2294       6.1233
    2295       7.4220
    2296       6.0259
    2297       5.7589
    2298       6.0554
    2299       6.2536
    2300       5.8860
    2301       6.2994
    2302       6.5236
    2303       6.8791
    2304       6.9343
    2305       5.9853
    2306       5.5150
    2307       6.7097
    2308       6.1113
    2309       6.3442
    2310       6.2212
    2311       6.3564
    2312       6.4857
    2313       7.2754
    2314       7.5875
    2315       7.0956
    2316       7.9194
    2317       8.0071
    2318       7.2044
    2319       6.3690
    2320       6.8299
    2321       7.0773
    2322       6.4061
    2323       6.7465
    2324       6.1994
    2325       6.2790
    2326       6.3921
    2327       6.4311
    2328       6.5328
    2329       6.7573
    2330       6.5173
    2331       6.6592
    2332       7.4203
    2333       8.4463
    2334       8.4876
    2335       8.5029
    2336       7.4612
    2337       8.1878
    2338       8.3471
    2339       7.7665
    2340       6.1169
    2341       6.3573
    2342       7.1913
    2343       6.5051
    2344       5.9342
    2345       5.9801
    2346       7.1973
    2347       7.4752
    2348       7.6230
    2349       7.3789
    2350       7.4497
    2351       6.5261
    2352       8.2112
    2353       9.3214
    2354       9.2582
    2355       8.8646
    2356       8.3870
    2357       8.4247
    2358       6.9866
    2359       6.4825
    2360       5.8106
    2361       5.6804
    2362       5.7695
    2363       6.3333
    2364       7.2589
    2365       6.6908
    2366       6.8403
    2367       6.9243
    2368       7.7750
    2369       7.7430
    2370       7.8889
    2371       8.0171
    2372       8.7239
    2373       8.4091
    2374       9.4193
    2375       8.2510
    2376       8.0941
    2377       6.7871
    2378       6.8259
    2379       6.1104
    2380       7.2316
    2381       7.2361
    2382       6.4056
    2383       6.3567
    2384       6.1440
    2385       6.4709
    2386       6.0944
    2387       6.7056
    2388       6.2499
    2389       6.3874
    2390       6.0597
    2391       6.5060
    2392       6.2092
    2393       6.3314
    2394       6.5994
    2395       6.6648
    2396       6.7459
    2397       6.8929
    2398       6.5549
    2399       7.8888
    2400       7.0944
    2401       5.9829
    2402       6.5349
    2403       6.8818
    2404       7.2187
    2405       7.0443
    2406       6.8475
    2407       7.3178
    2408       7.6713
    2409       6.1761
    2410       6.3815
    2411       6.2169
    2412       6.2456
    2413       6.7877
    2414       6.4834
    2415       7.0151
    2416       6.3147
    2417       6.2329
    2418       6.6441
    2419       7.1521
    2420       6.5249
    2421       6.6327
    2422       6.6715
    2423       5.9876
    2424       5.9504
    2425       5.9696
    2426       6.3227
    2427       6.6343
    2428       6.4418
    2429       6.2533
    2430       6.4358
    2431       6.2696
    2432       6.7759
    2433       6.1286
    2434       6.3374
    2435       6.2281
    2436       5.8979
    2437       6.2779
    2438       6.0316
    2439       5.9461
    2440       6.4857
    2441       5.9451
    2442       6.0063
    2443       5.8727
    2444       6.5230
    2445       5.9364
    2446       6.3937
    2447       6.2956
    2448       6.2179
    2449       6.5634
    2450       6.4086
    2451       6.6984
    2452       6.8201
    2453       6.8481
    2454       6.2802
    2455       6.8372
    2456       6.8454
    2457       7.4293
    2458       6.5435
    2459       6.1852
    2460       6.4995
    2461       6.3660
    2462       6.2335
    2463       6.5409
    2464       6.8023
    2465       7.1430
    2466       6.6142
    2467       6.8087
    2468       6.6903
    2469       7.1971
    2470       7.3985
    2471       6.8535
    2472       7.4608
    2473       6.8264
    2474       7.4382
    2475       8.0131
    2476       8.0327
    2477       7.8506
    2478       7.9547
    2479       7.2156
    2480       8.5616
    2481       8.2695
    2482       8.8664
    2483       9.2326
    2484       9.0948
    2485       9.0787
    2486       9.2634
    2487       8.2090
    2488       7.4180
    2489       9.0423
    2490       7.2498
    2491       7.0642
    2492       6.0002
    2493       7.2366
    2494       8.2904
    2495       7.4656
    2496       7.3156
    2497       7.1609
    2498       7.9243
    2499       8.0739
    2500       7.3880
    2501       7.1690
    2502       7.5373
    2503       7.6406
    2504       7.0223
    2505       7.2016
    2506       7.1461
    2507       7.3817
    2508       7.3669
    2509       7.1126
    2510       7.1420
    2511       8.3109
    2512       7.3969
    2513       6.9853
    2514       7.1701
    2515       7.6801
    2516       7.2334
    2517       7.3188
    2518       7.6489
    2519       7.5389
    2520       7.4647
    2521       7.5105
    2522       7.3157
    2523       7.7491
    2524       8.3816
    2525       8.1010
    2526       8.6099
    2527       7.9985
    2528       8.0469
    2529       8.0761
    2530       7.1642
    2531       7.2673
    2532       7.2203
    2533       7.9816
    2534       8.1657
    2535       9.0837
    2536       9.3144
    2537       8.0395
    2538       8.6192
    2539       8.0374
    2540       8.5140
    2541       8.2952
    2542       8.3383
    2543       7.8101
    2544       7.5430
    2545       7.7474
    2546       8.8483
    2547       8.7110
    2548       9.0871
    2549       9.5281
    2550       8.8300
    2551       8.9085
    2552       8.0106
    2553       8.3291
    2554       7.5961
    2555       7.9890
    2556       8.1962
    2557       7.4578
    2558       8.5675
    2559       7.8833
    2560       7.1273
    2561       7.8004
    2562       7.2632
    2563       7.9638
    2564       7.8985
    2565       7.2403
    2566       7.9010
    2567       7.7829
    2568       6.7017
    2569       6.3908
    2570       6.3084
    2571       6.4288
    2572       6.4280
    2573       7.0129
    2574       9.1121
    2575       8.0242
    2576       8.7882
    2577       8.7348
    2578       8.3497
    2579       8.8002
    2580       7.0508
    2581       7.1336
    2582       7.2709
    2583       7.4420
    2584       7.6540
    2585       7.2134
    2586       7.1465
    2587       7.1251
    2588       7.4349
    2589       7.0953
    2590       7.1720
    2591       7.4003
    2592       7.1054
    2593       7.6806
    2594       7.0752
    2595       6.7223
    2596       6.5440
    2597       6.4765
    2598       6.4433
    2599       6.5442
    2600       6.5321
    2601       6.7884
    2602       7.0708
    2603       6.6206
    2604       7.0481
    2605       6.8376
    2606       7.6298
    2607       7.3215
    2608       7.3970
    2609       6.6235
    2610       6.4102
    2611       7.3527
    2612       6.2720
    2613       6.4396
    2614       6.3114
    2615       6.3828
    2616       6.4584
    2617       6.7817
    2618       6.5963
    2619       6.9765
    2620       7.3383
    2621       6.9472
    2622       6.3287
    2623       6.3651
    2624       7.0108
    2625       7.2762
    2626       7.3105
    2627       7.2042
    2628       7.0760
    2629       7.6018
    2630       7.1336
    2631       7.7054
    2632       7.1449
    2633       7.1506
    2634       6.6792
    2635       7.6252
    2636       6.9791
    2637       7.1382
    2638       7.7241
    2639       7.8802
    2640       7.9080
    2641       8.0463
    2642       7.8218
    2643       7.8597
    2644       8.2249
    2645       7.9913
    2646       7.7085
    2647       8.3027
    2648       8.1892
    2649       7.8335
    2650       8.1298
    2651       7.9087
    2652       7.0876
    2653       7.8009
    2654       7.8645
    2655       7.8612
    2656       8.6067
    2657       8.0787
    2658       8.0804
    2659       8.0971
    2660       8.5115
    2661       8.0562
    2662       8.4841
    2663       8.2215
    2664       7.8421
    2665       6.8045
    2666       6.3465
    2667       7.5330
    2668       8.3579
    2669       9.0517
    2670       9.4862
    2671       8.5993
    2672       7.8881
    2673       7.2634
    2674       7.7490
    2675       7.2001
    2676       6.5705
    2677       6.0296
    2678       6.1332
    2679       6.8956
    2680       7.5880
    2681       7.8031
    2682       7.9187
    2683       7.7062
    2684       7.6046
    2685       8.9645
    2686       8.4901
    2687       7.6037
    2688       7.5585
    2689       8.1778
    2690       7.9214
    2691       8.7593
    2692       9.6515
    2693       8.8974
    2694       7.6249
    2695       7.8949
    2696       7.6896
    2697       7.9782
    2698       7.3439
    2699       7.4236
    2700       7.0242
    2701       6.8664
    2702       8.2751
    2703       7.5935
    2704       6.9918
    2705       6.6379
    2706       6.3748
    2707       6.0631
    2708       6.1568
    2709       6.4505
    2710       6.4951
    2711       6.2578
    2712       6.3717
    2713       6.0338
    2714       6.3136
    2715       6.1574
    2716       6.3656
    2717       6.1678
    2718       6.7842
    2719       6.4309
    2720       6.6434
    2721       6.2542
    2722       6.7352
    2723       6.5353
    2724       6.9432
    2725       6.9173
    2726       6.4896
    2727       6.6571
    2728       6.9979
    2729       7.6661
    2730       7.7909
    2731       8.4936
    2732       7.8922
    2733       8.4978
    2734       8.2627
    2735       8.2293
    2736       9.5011
    2737       8.5803
    2738       8.1639
    2739       8.2779
    2740       8.4214
    2741       7.9067
    2742       7.6049
    2743       7.8952
    2744       8.1038
    2745       8.2986
    2746       8.5563
    2747       8.8816
    2748       8.9107
    2749       8.5019
    2750       8.3026
    2751       8.0861
    2752       8.0459
    2753       8.1343
    2754       8.2998
    2755       8.2852
    2756       7.8011
    2757       7.7712
    2758       7.9287
    2759       7.5630
    2760       7.1532
    2761       7.2691
    2762       8.1162
    2763       7.4200
    2764       7.3796
    2765       7.4948
    2766       7.8936
    2767       7.9624
    2768       7.9879
    2769       8.6280
    2770       8.2438
    2771       8.6149
    2772       8.7182
    2773       8.7757
    2774       8.4173
    2775       8.4734
    2776       7.8546
    2777       8.0359
    2778       7.9573
    2779       7.5974
    2780       7.5435
    2781       7.5778
    2782       8.0706
    2783       7.8921
    2784       7.4267
    2785       8.2729
    2786       7.7871
    2787       7.8950
    2788       7.5321
    2789       7.5421
    2790       7.6622
    2791       7.5628
    2792       7.9098
    2793       7.5698
    2794       8.0457
    2795       8.1508
    2796       8.1594
    2797       7.9264
    2798       7.6018
    2799       8.1634
    2800       8.3339
    2801       8.0379
    2802       8.4882
    2803       8.0880
    2804       7.7157
    2805       7.8206
    2806       8.1853
    2807       8.2235
    2808       8.2568
    2809       8.2404
    2810       8.5459
    2811       8.0330
    2812       8.1065
    2813       8.1315
    2814       7.7319
    2815       7.9230
    2816       7.9671
    2817       7.7562
    2818       7.6337
    2819       7.7842
    2820       7.5251
    2821       7.6266
    2822       7.6447
    2823       7.5621
    2824       7.7054
    2825       7.6644
    2826       7.7877
    2827       7.7427
    2828       7.5234
    2829       7.7992
    2830       7.3834
    2831       7.6046
    2832       7.6395
    2833       8.0533
    2834       7.5622
    2835       8.5262
    2836       7.8295
    2837       7.7398
    2838       7.5667
    2839       7.2094
    2840       7.1128
    2841       7.5448
    2842       7.4259
    2843       7.8545
    2844       8.1911
    2845       7.4613
    2846       8.1760
    2847       8.2918
    2848       8.0295
    2849       7.8276
    2850       8.8527
    2851       8.8735
    2852       9.2924
    2853       8.5888
    2854       8.4695
    2855       8.4394
    2856       8.1437
    2857       8.0787
    2858       7.3058
    2859       6.7814
    2860       6.7943
    2861       7.1827
    2862       7.5844
    2863       6.9786
    2864       7.8564
    2865       7.7415
    2866       7.7512
    2867       8.1112
    2868       7.6984
    2869       8.0572
    2870       7.5676
    2871       8.0876
    2872       8.8154
    2873       8.3182
    2874       8.6253
    2875       8.8863
    2876       8.1310
    2877       8.3314
    2878       8.9146
    2879       7.8153
    2880       7.8700
    2881       8.2204
    2882       8.1057
    2883       8.3900
    2884       8.5477
    2885       8.0856
    2886       8.1829
    2887       7.8084
    2888       9.4414
    2889       8.9240
    2890       8.5490
    2891       8.2119
    2892       8.0597
    2893       7.7818
    2894       8.3271
    2895       8.0421
    2896       8.3115
    2897       8.1613
    2898       8.3341
    2899       8.2480
    2900       9.1212
    2901       7.6201
    2902       8.0359
    2903       8.7656
    2904       9.9763
    2905       9.9826
    2906       9.4464
    2907       9.3608
    2908       9.2976
    2909       9.1577
    2910       9.3421
    2911       8.9108
    2912       8.1736
    2913       7.9232
    2914       8.6310
    2915       9.3134
    2916       8.6959
    2917       8.6125
    2918       9.3652
    2919       9.3721
    2920       9.1893
    2921       8.9656
    2922       8.0440
    2923       7.4572
    2924       7.6524
    2925       7.9614
    2926       7.7143
    2927       7.7692
    2928       7.9933
    2929       7.8399
    2930       8.4688
    2931       8.2188
    2932       9.2541
    2933       8.6957
    2934       9.4450
    2935       9.4415
    2936       9.5335
    2937      10.5643
    2938      11.0201
    2939       8.9449
    2940       8.3357
    2941       8.4633
    2942       8.6543
    2943       8.9252
    2944       8.3734
    2945       8.2686
    2946       8.5063
    2947       7.6589
    2948       8.4954
    2949       7.5355
    2950       6.9009
    2951       6.8480
    2952       6.3698
    2953       7.1145
    2954       6.4922
    2955       6.8494
    2956       6.3115
    2957       6.5710
    2958       6.8216
    2959       6.9427
    2960       6.1283
    2961       6.6901
    2962       7.5040
    2963       6.7075
    2964       7.3285
    2965       6.6423
    2966       6.7295
    2967       6.0414
    2968       6.3005
    2969       5.9116
    2970       5.8262
    2971       5.9204
    2972       5.9853
    2973       6.1547
    2974       5.8521
    2975       6.2556
    2976       6.6102
    2977       6.1317
    2978       6.0312
    2979       6.3523
    2980       6.2066
    2981       5.9856
    2982       6.3133
    2983       6.0855
    2984       5.8456
    2985       6.2762
    2986       5.9994
    2987       5.6714
    2988       5.9953
    2989       5.9749
    2990       6.2535
    2991       6.5267
    2992       6.2378
    2993       5.9490
    2994       6.3327
    2995       6.4040
    2996       6.1505
    2997       6.2742
    2998       6.8011
    2999       6.1298
    3000       6.5891
    3001       6.1880
    3002       6.0651
    3003       6.3904
    3004       6.0026
    3005       6.0155
    3006       6.2503
    3007       6.0434
    3008       6.2247
    3009       6.0488
    3010       5.9125
    3011       5.9071
    3012       5.7094
    3013       5.8496
    3014       6.0802
    3015       6.1282
    3016       6.1401
    3017       6.5058
    3018       6.5286
    3019       6.1821
    3020       6.0201
    3021       6.1018
    3022       6.2937
    3023       6.7080
    3024       6.8001
    3025       6.0996
    3026       6.1870
    3027       6.2436
    3028       6.3493
    3029       6.1792
    3030       6.5059
    3031       6.4707
    3032       6.1590
    3033       6.3364
    3034       6.3613
    3035       5.9863
    3036       6.1185
    3037       6.0399
    3038       6.1213
    3039       6.1553
    3040       6.3724
    3041       5.7460
    3042       6.1226
    3043       6.1441
    3044       6.3127
    3045       6.2293
    3046       6.2916
    3047       6.2590
    3048       6.7620
    3049       6.3699
    3050       6.2658
    3051       6.0408
    3052       6.4607
    3053       6.3986
    3054       7.0316
    3055       7.0924
    3056       6.8574
    3057       6.7890
    3058       6.7257
    3059       7.0953
    3060       7.6093
    3061       7.2997
    3062       7.3862
    3063       7.6555
    3064       7.2069
    3065       7.6074
    3066       7.2141
    3067       7.4407
    3068       7.7112
    3069       8.0578
    3070       8.2094
    3071       6.9458
    3072       6.6163
    3073       7.6615
    3074       7.5312
    3075       7.7415
    3076       6.6961
    3077       7.1793
    3078       7.5280
    3079       7.0306
    3080       6.8193
    3081       7.1916
    3082       6.4058
    3083       6.8175
    3084       6.8153
    3085       6.9564
    3086       6.7453
    3087       6.4089
    3088       6.3236
    3089       6.7461
    3090       7.3147
    3091       6.6453
    3092       6.9694
    3093       7.3811
    3094       7.4549
    3095       7.5162
    3096       8.4300
    3097       8.5365
    3098       6.8869
    3099       8.6707
    3100       8.3382
    3101       8.0273
    3102       8.9327
    3103       8.3761
    3104       8.5224
    3105       7.3060
    3106       7.0569
    3107       7.7989
    3108       8.0239
    3109       7.6819
    3110       8.3220
    3111       7.8949
    3112       8.6943
    3113       8.2161
    3114       7.5401
    3115       8.5397
    3116       9.2043
    3117       9.8421
    3118       9.3802
    3119       9.4588
    3120       9.2675
    3121       8.4697
    3122       9.6109
    3123       9.4873
    3124       7.4463
    3125       7.2708
    3126       8.0246
    3127       7.0370
    3128       6.7693
    3129       6.9650
    3130       6.4989
    3131       6.5147
    3132       6.6613
    3133       6.4462
    3134       6.7221
    3135       6.8303
    3136       8.2266
    3137       7.6210
    3138       7.5291
    3139       7.6247
    3140       6.9091
    3141       6.8991
    3142       5.5308
    3143       6.5420
    3144       7.2183
    3145       6.2584
    3146       6.8912
    3147       6.6750
    3148       6.4389
    3149       7.3605
    3150       6.5093
    3151       5.8487
    3152       7.5676
    3153       6.9882
    3154       7.3295
    3155       7.4586
    3156       7.9485
    3157       8.6826
    3158       8.1880
    3159       7.2798
    3160       7.9333
    3161       7.3300
    3162       8.0184
    3163       7.9063
    3164       7.5911
    3165       7.3428
    3166       8.0387
    3167       7.3846
    3168       7.9264
    3169       7.6215
    3170       8.1256
    3171       7.7884
    3172       7.9790
    3173       7.1684
    3174       7.2871
    3175       7.4031
    3176       7.7403
    3177       7.6574
    3178       7.5953
    3179       7.8377
    3180       8.1148
    3181       7.8276
    3182       8.1668
    3183       7.7198
    3184       8.0165
    3185       7.8706
    3186       7.2395
    3187       7.5580
    3188       7.1722
    3189       7.6998
    3190       7.2837
    3191       6.9263
    3192       6.7536
    3193       6.7131
    3194       7.8869
    3195       7.6040
    3196       7.4156
    3197       7.2780
    3198       8.0470
    3199       7.9337
    3200       6.9426
    3201       7.3150
    3202       7.6630
    3203       7.3153
    3204       8.2395
    3205       7.7304
    3206       7.6674
    3207       7.6859
    3208       8.4562
    3209       7.9141
    3210       7.5600
    3211       7.8382
    3212       7.2473
    3213       7.2007
    3214       8.1752
    3215       7.8986
    3216       7.8427
    3217       6.8786
    3218       6.9038
    3219       8.1465
    3220       8.4223
    3221       8.0811
    3222       7.5222
    3223       7.3917
    3224       6.5942
    3225       5.7871
    3226       6.4183
    3227       6.1552
    3228       6.1029
    3229       6.4053
    3230       6.1857
    3231       6.4675
    3232       7.1985
    3233       6.6786
    3234       7.0810
    3235       7.3327
    3236       6.7532
    3237       7.8393
    3238       8.0415
    3239       8.9113
    3240       8.4372
    3241       8.2203
    3242       7.5559
    3243       7.3328
    3244       8.0392
    3245       8.1712
    3246       9.2628
    3247       7.7731
    3248       8.1585
    3249       8.5210
    3250       8.9544
    3251       9.8428
    3252       9.4108
    3253       9.2161
    3254       8.7121
    3255       9.1114
    3256       7.8022
    3257       9.0516
    3258       8.1463
    3259       7.3008
    3260       7.6046
    3261       7.9576
    3262       7.7620
    3263       6.9870
    3264       7.2635
    3265       8.2708
    3266       7.9151
    3267       7.3599
    3268       6.9492
    3269       7.2319
    3270       8.3485
    3271       7.1735
    3272       8.2946
    3273       7.4540
    3274       6.5009
    3275       7.0404
    3276       8.0231
    3277       7.7743
    3278       8.0313
    3279       7.9446
    3280       7.8824
    3281       7.6737
    3282       7.6378
    3283       7.9800
    3284       7.3766
    3285       7.4133
    3286       8.1317
    3287       7.4711
    3288       7.9297
    3289       7.8110
    3290       6.9646
    3291       8.0726
    3292       7.6134
    3293       7.4551
    3294       7.5380
    3295       7.3061
    3296       8.1633
    3297       6.9440
    3298       8.3275
    3299       7.7914
    3300       7.3337
    3301       7.1111
    3302       6.9604
    3303       7.7032
    3304       7.3607
    3305       7.1335
    3306       7.0963
    3307       7.2983
    3308       6.9774
    3309       7.6457
    3310       8.3606
    3311       7.8587
    3312       8.3828
    3313       7.7228
    3314       8.0412
    3315       9.6870
    3316       9.4429
    3317       8.9152
    3318       8.4427
    3319       7.6110
    3320       7.4830
    3321       7.8535
    3322       7.9374
    3323       7.6312
    3324       8.1941
    3325       8.7925
    3326       7.9156
    3327       7.4029
    3328       7.6462
    3329       8.6152
    3330       7.8989
    3331       7.8303
    3332       7.6064
    3333       7.4329
    3334       7.7262
    3335       7.7006
    3336       7.4873
    3337       6.9736
    3338       7.2358
    3339       7.7791
    3340       8.0689
    3341       7.5221
    3342       7.5888
    3343       6.8842
    3344       7.6433
    3345       7.7012
    3346       7.9538
    3347       7.7714
    3348       7.6649
    3349       7.2790
    3350       7.5988
    3351       7.9718
    3352       7.4783
    3353       7.6676
    3354       7.8534
    3355       8.4097
    3356       8.0505
    3357       7.9891
    3358       8.9025
    3359       8.9800
    3360       8.1437
    3361       8.0724
    3362       8.1229
    3363       8.5263
    3364       8.2347
    3365       7.3100
    3366       7.7793
    3367       8.2667
    3368       7.8923
    3369       7.8121
    3370       7.7623
    3371       7.6028
    3372       8.1126
    3373       7.3530
    3374       8.2744
    3375       8.2854
    3376       7.8579
    3377       8.1685
    3378       7.8306
    3379       7.6163
    3380       7.4146
    3381       7.9720
    3382       7.9425
    3383       8.9216
    3384       8.4897
    3385       8.2071
    3386       7.6520
    3387       7.2845
    3388       7.2498
    3389       7.9401
    3390       7.5482
    3391       8.2144
    3392       8.4897
    3393       8.3827
    3394       8.1986
    3395       8.5973
    3396       7.7021
    3397       9.2634
    3398       7.5302
    3399       8.4143
    3400       7.9189
    3401       7.5025
    3402       7.9545
    3403       8.6451
    3404       8.1842
    3405       8.2135
    3406       8.0269
    3407       7.6200
    3408       8.1712
    3409       8.3705
    3410       7.8894
    3411       8.3919
    3412       8.1698
    3413       8.2103
    3414       8.0763
    3415       7.8879
    3416       8.3691
    3417       8.6971
    3418       7.7878
    3419       7.7716
    3420       8.0655
    3421       8.0090
    3422       8.4664
    3423       7.9541
    3424       7.8011
    3425       8.2985
    3426       7.8356
    3427       7.9284
    3428       8.4142
    3429       7.8286
    3430       7.6038
    3431       9.2974
    3432       8.9885
    3433       7.8336
    3434       7.8789
    3435       8.9451
    3436       7.9344
    3437       8.4848
    3438       8.4303
    3439       8.2277
    3440       8.1013
    3441       7.6354
    3442       8.7147
    3443       7.9747
    3444       8.2899
    3445       8.5216
    3446       7.9492
    3447       8.3642
    3448       8.1551
    3449       8.5094
    3450       8.0017
    3451       8.4970
    3452       8.1971
    3453       7.3622
    3454       8.6089
    3455       8.3064
    3456       8.4579
    3457       7.7567
    3458       7.4971
    3459       8.5416
    3460       7.6538
    3461       7.8927
    3462       8.3063
    3463       7.9938
    3464       8.5289
    3465       8.3798
    3466       8.1387
    3467       7.7065
    3468       8.7091
    3469       8.6587
    3470       8.4500
    3471       7.9502
    3472       7.8391
    3473       7.7182
    3474       7.5058
    3475       7.1807
    3476       7.7597
    3477       8.1515
    3478       8.1791
    3479       9.1275
    3480       8.3044
    3481       6.9868
    3482       7.2569
    3483       7.3601
    3484       7.9970
    3485       7.4985
    3486       6.9361
    3487       6.9848
    3488       6.3925
    3489       6.4030
    3490       6.2157
    3491       6.5372
    3492       6.6155
    3493       7.2080
    3494       7.0186
    3495       6.7987
    3496       6.8300
    3497       6.6238
    3498       6.9275
    3499       6.9433
    3500       6.5655
    3501       6.0823
    3502       6.6754
    3503       7.2741
    3504       7.3800
    3505       7.1144
    3506       7.0929
    3507       7.4820
    3508       7.5368
    3509       7.1676
    3510       7.7121
    3511       7.8507
    3512       7.4731
    3513       7.4177
    3514       6.9601
    3515       7.6132
    3516       7.1809
    3517       7.4954
    3518       7.2038
    3519       7.3816
    3520       8.4172
    3521       7.6571
    3522       7.5765
    3523       7.9144
    3524       7.6507
    3525       7.2226
    3526       7.2023
    3527       7.0666
    3528       7.2438
    3529       7.4654
    3530       7.1555
    3531       7.3504
    3532       7.3039
    3533       7.1825
    3534       7.9835
    3535       7.3635
    3536       6.8466
    3537       6.8242
    3538       6.6068
    3539       6.5752
    3540       6.5168
    3541       6.9902
    3542       7.1053
    3543       7.1957
    3544       6.8648
    3545       6.7126
    3546       6.3897
    3547       6.6637
    3548       6.8862
    3549       6.1755
    3550       6.6824
    3551       6.6180
    3552       6.5593
    3553       6.6383
    3554       6.7244
    3555       6.4929
    3556       7.2488
    3557       6.1906
    3558       7.2227
    3559       8.1206
    3560       8.5970
    3561       8.9420
    3562       8.3537
    3563       7.2799
    3564       7.5298
    3565       7.6269
    3566       7.5339
    3567       7.7362
    3568       7.8667
    3569       7.2400
    3570       6.7640
    3571       6.9434
    3572       6.5553
    3573       6.7052
    3574       6.6180
    3575       6.5978
    3576       7.1765
    3577       8.0886
    3578       6.9714
    3579       7.3770
    3580       7.5399
    3581       7.7973
    3582       7.8472
    3583       8.4895
    3584       7.4632
    3585       8.1010
    3586       9.0095
    3587       8.9524
    3588       7.8181
    3589       8.5200
    3590       7.9056
    3591       7.8663
    3592       7.7275
    3593       7.2138
    3594       7.7946
    3595       7.8596
    3596       7.3987
    3597       7.8878
    3598       7.3725
    3599       7.3003
    3600       7.2093
    3601       7.1746
    3602       7.6207
    3603       6.8693
    3604       7.1715
    3605       6.6904
    3606       6.6372
    3607       6.9476
    3608       6.6076
    3609       7.2902
    3610       6.4322
    3611       7.0821
    3612       6.7403
    3613       7.1841
    3614       7.8226
    3615       8.5530
    3616       8.5416
    3617       7.4524
    3618       8.2487
    3619       7.6052
    3620       7.9980
    3621       8.2555
    3622       8.2618
    3623       8.5436
    3624       7.8976
    3625       7.9130
    3626       8.7303
    3627       8.8987
    3628       8.5231
    3629       8.4479
    3630       8.4310
    3631       9.0444
    3632       8.1610
    3633       8.7169
    3634       8.0796
    3635       8.0878
    3636       8.2702
    3637       7.9685
    3638       8.2296
    3639       9.5862
    3640       9.1480
    3641       9.5582
    3642       8.3766
    3643       8.6418
    3644       8.9055
    3645       9.0204
    3646       9.7395
    3647      10.4653
    3648       8.9879
    3649       7.9763
    3650       7.9933
    3651       8.1627
    3652       7.9460
    3653       7.4797
    3654       7.3766
    3655       8.0130
    3656       7.7293
    3657       7.4175
    3658       7.2556
    3659       8.0442
    3660       8.0408
    3661       8.1301
    3662       8.4042
    3663       8.5151
    3664       8.5798
    3665       7.7383
    3666       8.0329
    3667       8.6731
    3668       8.5061
    3669       8.3366
    3670       8.2458
    3671       8.3665
    3672       7.5623
    3673       7.0513
    3674       7.2586
    3675       7.3138
    3676       7.3037
    3677       7.2824
    3678       7.4103
    3679       6.6888
    3680       7.0749
    3681       6.8728
    3682       6.4954
    3683       7.0229
    3684       7.3787
    3685       7.3947
    3686       7.8930
    3687       8.0784
    3688       8.5129
    3689       7.8648
    3690       8.0344
    3691       7.4734
    3692       8.1443
    3693       7.8394
    3694       8.1187
    3695       7.4174
    3696       7.4475
    3697       8.3844
    3698       7.9535
    3699       7.6733
    3700       7.8632
    3701       7.8836
    3702       7.6734
    3703       8.1245
    3704       7.8332
    3705       8.2574
    3706       7.2365
    3707       7.6496
    3708       8.7044
    3709       8.2793
    3710       8.3682
    3711       8.3169
    3712       9.5423
    3713       8.8054
    3714       8.3475
    3715       9.3203
    3716       8.0007
    3717       7.6214
    3718       8.1312
    3719       9.1029
    3720       8.0731
    3721       7.5913
    3722       7.7076
    3723       7.2821
    3724       7.4104
    3725       7.6190
    3726       7.3756
    3727       7.9108
    3728       8.1193
    3729       7.8151
    3730       8.3493
    3731       7.9649
    3732       7.2380
    3733       7.8623
    3734       8.0589
    3735       7.9073
    3736       8.3908
    3737       8.3958
    3738       9.2603
    3739       8.9604
    3740       8.1615
    3741       9.0387
    3742       8.3737
    3743       9.3517
    3744       8.3290
    3745       7.9215
    3746       9.2927
    3747       9.3813
    3748       8.8782
    3749       8.7235
    3750       8.2682
    3751       7.7433
    3752       8.1405
    3753       8.6966
    3754       8.4575
    3755       8.4399
    3756       9.1115
    3757       9.8913
    3758       9.2473
    3759       8.6237
    3760       9.1772
    3761       8.1505
    3762       9.0191
    3763       8.2435
    3764       8.5925
    3765       8.0324
    3766       8.2112
    3767       8.7288
    3768       8.9139
    3769       7.9460
    3770       8.4717
    3771       8.2479
    3772       8.9080
    3773       8.5288
    3774       8.9419
    3775       8.1913
    3776       7.9957
    3777       8.2027
    3778       7.6083
    3779       8.0933
    3780       7.4889
    3781       8.4252
    3782       8.4072
    3783       8.4556
    3784       9.4390
    3785      10.0889
    3786       9.4674
    3787       9.0256
    3788       8.8023
    3789       8.0224
    3790       8.8810
    3791       7.9105
    3792       7.9670
    3793       7.7990
    3794       7.8095
    3795       8.3973
    3796       8.2682
    3797       8.2934
    3798       7.5249
    3799       7.5002
    3800       7.1726
    3801       7.5257
    3802       8.1007
    3803       7.8389
    3804       7.9017
    3805       7.7859
    3806       9.0992
    3807       9.3710
    3808       9.4438
    3809       7.9173
    3810       8.3691
    3811       8.2341
    3812       8.9534
    3813       7.4174
    3814       7.1356
    3815       6.9206
    3816       6.7060
    3817       6.6499
    3818       7.0999
    3819       7.1183
    3820       7.4298
    3821       8.0179
    3822       7.3060
    3823       7.7385
    3824       7.8531
    3825       7.0353
    3826       6.5228
    3827       8.0745
    3828       7.6637
    3829       7.7019
    3830       7.4619
    3831       8.3805
    3832       8.0225
    3833       7.9384
    3834       7.5304
    3835       7.2470
    3836       7.4221
    3837       8.3440
    3838       7.8938
    3839       7.7253
    3840       7.8173
    3841       7.6801
    3842       7.8352
    3843       8.3460
    3844       8.1022
    3845       9.0366
    3846       8.2214
    3847       8.4742
    3848       7.2225
    3849       7.1682
    3850       8.4586
    3851       7.1355
    3852       7.9391
    3853       8.6708
    3854       8.5085
    3855       9.4373
    3856       7.8749
    3857       7.2377
    3858       7.3905
    3859       7.1774
    3860       6.8751
    3861       6.8124
    3862       8.1800
    3863       7.3225
    3864       7.5449
    3865       7.9580
    3866       7.4683
    3867       7.5835
    3868       7.3209
    3869       7.3247
    3870       7.1994
    3871       7.6316
    3872       7.7479
    3873       8.1531
    3874       8.5405
    3875       7.9428
    3876       7.9720
    3877       8.4992
    3878       8.0203
    3879       7.8729
    3880       7.5913
    3881       7.9067
    3882       7.9502
    3883       7.4792
    3884       8.5476
    3885       7.4619
    3886       8.6117
    3887       8.3796
    3888       7.4781
    3889       8.2756
    3890       9.0377
    3891       7.9703
    3892       7.8565
    3893       7.9891
    3894       8.5668
    3895       8.1468
    3896       8.1920
    3897       8.5054
    3898       8.0717
    3899       7.7430
    3900       8.0283
    3901       8.1534
    3902       7.8949
    3903       7.9389
    3904       8.5837
    3905       8.5358
    3906       8.2580
    3907       7.7928
    3908       8.1144
    3909       8.0112
    3910       8.3808
    3911       8.8134
    3912       7.2344
    3913       7.4596
    3914       7.4647
    3915       7.8117
    3916       7.3041
    3917       7.3208
    3918       7.6139
    3919       7.6521
    3920       8.2515
    3921       8.7639
    3922       8.9901
    3923       8.4753
    3924       8.7453
    3925       7.5579
    3926       7.7407
    3927       7.6834
    3928       7.7007
    3929       8.0281
    3930       8.0980
    3931       8.4265
    3932       8.2979
    3933       7.7978
    3934       7.7166
    3935       7.7624
    3936       7.9154
    3937       8.0216
    3938       8.0288
    3939       8.0642
    3940       8.7545
    3941       8.4538
    3942       7.8113
    3943       7.7195
    3944       8.2518
    3945       7.9125
    3946       7.9971
    3947       8.3693
    3948       9.0512
    3949       8.7920
    3950       9.1084
    3951       8.7284
    3952       7.9115
    3953       8.3686
    3954       7.9035
    3955       8.4524
    3956       8.7220
    3957       8.9939
    3958       8.8211
    3959       9.0541
    3960       7.9355
    3961       8.0717
    3962       7.3310
    3963       7.9256
    3964       8.1508
    3965       7.7125
    3966       7.8467
    3967       8.1262
    3968       8.5145
    3969       8.1109
    3970       9.0899
    3971       8.8104
    3972       8.4779
    3973       8.8749
    3974       8.4916
    3975       8.4705
    3976       8.8088
    3977       8.8056
    3978       8.2802
    3979       8.5671
    3980       8.9641
    3981       9.0081
    3982       9.9282
    3983       8.5191
    3984       8.4336
    3985       7.4256
    3986       8.1419
    3987       8.5818
    3988       9.0545
    3989       7.0670
    3990       7.5827
    3991       7.6895
    3992       7.1788
    3993       7.8842
    3994       7.8959
    3995       8.7297
    3996       7.6511
    3997       7.6587
    3998       6.9516
    3999       8.0457
    4000       8.2682
    4001       7.5623
    4002       8.2489
    4003       7.2318
    4004       8.2359
    4005       8.2197
    4006       8.3917
    4007       8.1426
    4008       8.2285
    4009       8.0648
    4010       8.8799
    4011       8.8389
    4012       8.5650
    4013       8.3686
    4014       7.7401
    4015       8.1350
    4016       8.3016
    4017       7.7372
    4018       8.1041
    4019       7.7962
    4020       7.3309
    4021       7.7311
    4022       7.8174
    4023       7.5946
    4024       7.0767
    4025       7.2964
    4026       7.5139
    4027       7.4566
    4028       8.1597
    4029       7.5872
    4030       7.3532
    4031       8.6119
    4032       8.4020
    4033       7.8784
    4034       9.1962
    4035       8.1613
    4036       7.1671
    4037       8.3520
    4038       8.3670
    4039       8.0400
    4040       8.0183
    4041       7.4948
    4042       8.0561
    4043       8.5501
    4044       8.2405
    4045       7.9230
    4046       7.7553
    4047       8.1751
    4048       8.6889
    4049       7.6515
    4050       7.5736
    4051       7.4700
    4052       7.1566
    4053       6.9055
    4054       6.2931
    4055       6.6059
    4056       6.3092
    4057       6.2417
    4058       7.1606
    4059       7.0301
    4060       6.5813
    4061       7.0657
    4062       7.0026
    4063       7.3105
    4064       7.8342
    4065       7.0021
    4066       6.5502
    4067       6.9355
    4068       6.9638
    4069       6.6968
    4070       6.7689
    4071       6.3081
    4072       6.6209
    4073       6.6045
    4074       6.3779
    4075       6.7251
    4076       6.7355
    4077       6.7978
    4078       6.6019
    4079       7.3233
    4080       7.4147
    4081       7.1893
    4082       7.4503
    4083       7.4635
    4084       7.9797
    4085       7.3062
    4086       7.5679
    4087       7.8383
    4088       9.6635
    4089       9.1371
    4090       7.4895
    4091       8.3305
    4092       8.0823
    4093       8.2449
    4094       8.0556
    4095       7.6062
    4096       7.7021
    4097       7.8920
    4098       8.0207
    4099       8.4006
    4100       8.6070
    4101       8.6962
    4102       7.5508
    4103       7.2751
    4104       7.6055
    4105       7.6479
    4106       7.6093
    4107       7.9323
    4108       7.6813
    4109       7.4410
    4110       7.3917
    4111       7.1039
    4112       6.8562
    4113       6.8448
    4114       7.7191
    4115       7.0179
    4116       7.0353
    4117       7.3434
    4118       6.4601
    4119       7.2685
    4120       7.5262
    4121       7.0048
    4122       7.5802
    4123       7.6170
    4124       8.9195
    4125       9.1065
    4126       9.7300
    4127       9.1243
    4128       7.9025
    4129       9.1312
    4130       8.0046
    4131       8.0929
    4132       7.5099
    4133       7.6273
    4134       7.9293
    4135       7.0764
    4136       7.2356
    4137       6.9151
    4138       7.1055
    4139       6.8907
    4140       7.0350
    4141       6.9078
    4142       8.5330
    4143       7.9102
    4144       6.9350
    4145       6.9596
    4146       6.3915
    4147       6.5090
    4148       6.6219
    4149       6.9624
    4150       6.8603
    4151       7.2245
    4152       6.9755
    4153       6.8385
    4154       7.5164
    4155       7.7227
    4156       7.6389
    4157       7.1301
    4158       7.0484
    4159       7.1258
    4160       7.7558
    4161       7.2457
    4162       6.3191
    4163       7.5073
    4164       6.9435
    4165       6.6092
    4166       7.0465
    4167       7.1299
    4168       6.8058
    4169       6.3475
    4170       6.6983
    4171       7.2288
    4172       6.9945
    4173       7.1099
    4174       8.0521
    4175       7.9880
    4176       9.2541
    4177       8.9732
    4178       8.6231
    4179       8.6578
    4180       9.3779
    4181       8.7522
    4182       9.9023
    4183       9.9465
    4184      10.1076
    4185      10.6681
    4186       9.7711
    4187      10.3874
    4188       9.9111
    4189      11.3622
    4190      10.5141
    4191       9.7685
    4192      10.1893
    4193       9.8870
    4194       8.9335
    4195      10.4414
    4196      10.0550
    4197      10.4641
    4198       9.4548
    4199       9.8912
    4200       9.3278
    4201       8.6593
    4202       9.4557
    4203       9.2488
    4204       9.8443
    4205      10.2285
    4206       9.1253
    4207       7.9563
    4208       7.7500
    4209       9.0041
    4210       8.3040
    4211       8.2923
    4212       7.2893
    4213       7.8146
    4214       8.2094
    4215       8.8510
    4216       9.9854
    4217      10.5215
    4218       9.4518
    4219       9.0087
    4220       9.4886
    4221       9.7987
    4222       7.9966
    4223       7.6806
    4224       7.6714
    4225       7.9598
    4226       8.0422
    4227       6.7725
    4228       6.2644
    4229       6.4753
    4230       6.3062
    4231       6.6056
    4232       7.1401
    4233       7.7913
    4234       8.4709
    4235       7.9407
    4236       8.1953
    4237       8.6568
    4238       9.7621
    4239       9.5516
    4240       7.7269
    4241       8.0038
    4242       7.5866
    4243       7.4118
    4244       7.9686
    4245       9.3072
    4246       8.2676
    4247       8.9762
    4248       9.8613
    4249      10.2382
    4250      11.0005
    4251      10.6601
    4252       9.4592
    4253       9.3399
    4254       9.3998
    4255       8.7848
    4256      10.0069
    4257       9.9560
    4258      10.0293
    4259       9.6798
    4260      10.0397
    4261       9.0979
    4262       9.6834
    4263      10.2176
    4264      10.2637
    4265       9.5351
    4266       9.8834
    4267       9.5928
    4268      10.8310
    4269      11.1840
    4270      11.2114
    4271       9.7850
    4272       9.5519
    4273       9.8099
    4274       9.5435
    4275       9.4862
    4276       9.5122
    4277       9.5773
    4278       9.3921
    4279       8.7391
    4280       9.0060
    4281       8.8701
    4282       9.8231
    4283       9.0991
    4284       8.6056
    4285       8.1414
    4286       8.1405
    4287       7.8236
    4288       8.3521
    4289       7.8994
    4290       8.1237
    4291       9.4015
    4292       8.4291
    4293       8.1699
    4294       8.5443
    4295       8.2283
    4296       9.2327
    4297       8.0784
    4298       9.0162
    4299       8.9123
    4300       8.8990
    4301       9.7995
    4302       9.5689
    4303       9.6607
    4304       9.1086
    4305       8.6061
    4306       8.4994
    4307       9.0521
    4308       8.0787
    4309       9.1656
    4310      10.6215
    4311      10.1469
    4312       9.9969
    4313       8.4098
    4314       9.2147
    4315       8.9366
    4316       8.5310
    4317       9.3367
    4318       8.8192
    4319       8.5931
    4320       9.0734
    4321       8.9146
    4322       9.2755
    4323       9.9062
    4324       9.9261
    4325       9.5350
    4326      10.0024
    4327       9.0835
    4328       9.3774
    4329       9.5663
    4330       9.0538
    4331       9.0189
    4332       8.6611
    4333       9.4260
    4334       9.5616
    4335       9.6552
    4336       9.5856
    4337       8.9469
    4338       9.1917
    4339       9.3288
    4340       9.0692
    4341       8.7526
    4342       8.4440
    4343       7.8947
    4344       8.4087
    4345       9.0174
    4346       8.1219
    4347       8.3563
    4348       8.1947
    4349       8.3509
    4350       8.2783
    4351       8.5697
    4352       8.3245
    4353       8.2609
    4354       8.4017
    4355       8.1408
    4356       8.4692
    4357       8.0048
    4358       8.2740
    4359       7.9134
    4360       7.7302
    4361       8.3115
    4362       8.6326
    4363       7.7969
    4364       8.2877
    4365       8.3347
    4366       7.8432
    4367       7.3277
    4368       7.3917
    4369       7.6585
    4370       8.4651
    4371       8.2738
    4372       8.0589
    4373       8.0938
    4374       8.1472
    4375       8.9163
    4376       9.1041
    4377       9.5056
    4378       8.8123
    4379       8.2059
    4380       8.7312
    4381       8.5815
    4382       8.3575
    4383       8.4166
    4384       8.5476
    4385       8.4261
    4386       8.1588
    4387       8.0906
    4388       7.6771
    4389       8.3865
    4390       7.8452
    4391       7.1028
    4392       7.7624
    4393       8.2693
    4394       7.9675
    4395       7.6075
    4396       7.7563
    4397       7.4553
    4398       7.8676
    4399       7.6927
    4400       8.4747
    4401       8.6458
    4402       8.7359
    4403       7.9871
    4404       8.2699
    4405       7.9797
    4406       8.4524
    4407       9.0219
    4408       8.5988
    4409       8.5873
    4410       8.3565
    4411       8.5768
    4412       7.6204
    4413       8.0569
    4414       8.0998
    4415       7.9455
    4416       7.4979
    4417       7.5758
    4418       8.2592
    4419       7.5620
    4420       8.3475
    4421       7.7817
    4422       7.9754
    4423       7.7873
    4424       7.9491
    4425       8.1997
    4426       8.1532
    4427       8.6676
    4428       8.5670
    4429       8.3865
    4430       7.7673
    4431       7.7608
    4432       8.0712
    4433       8.0110
    4434       9.0048
    4435       9.5116
    4436       8.6649
    4437       8.2231
    4438       8.4425
    4439       7.6864
    4440       8.3998
    4441       7.8355
    4442       7.6084
    4443       7.9147
    4444       7.6722
    4445       6.9512
    4446       7.0329
    4447       7.6440
    4448       7.7150
    4449       7.8996
    4450       8.7220
    4451       9.0781
    4452       9.1004
    4453       9.3029
    4454       9.2051
    4455       9.3208
    4456       7.7146
    4457       6.5327
    4458       6.7937
    4459       7.0732
    4460       7.0741
    4461       7.1855
    4462       7.7622
    4463       6.7672
    4464       7.5276
    4465       8.0103
    4466       7.0324
    4467       6.9633
    4468       6.5802
    4469       6.2868
    4470       6.0096
    4471       7.0614
    4472       6.5575
    4473       6.3160
    4474       6.6151
    4475       6.6069
    4476       6.6831
    4477       7.2857
    4478       7.1880
    4479       7.8393
    4480       8.4502
    4481       8.6873
    4482       8.0716
    4483       9.7994
    4484       8.8230
    4485       9.5267
    4486       8.4935
    4487       8.7304
    4488       8.4090
    4489       8.2058
    4490       7.4279
    4491       8.0024
    4492       7.5671
    4493       8.7906
    4494       8.0265
    4495       9.4440
    4496       9.0738
    4497       9.1788
    4498       9.1290
    4499       9.5492
    4500       9.8536
    4501       9.4846
    4502       9.4112
    4503       8.7075
    4504       7.7959
    4505       7.5676
    4506       8.2017
    4507       8.0589
    4508       7.6382
    4509       7.4169
    4510       7.6190
    4511       7.2421
    4512       7.5094
    4513       7.3613
    4514       7.5819
    4515       8.2213
    4516       7.7776
    4517       8.3150
    4518       8.9057
    4519       8.7413
    4520       8.1133
    4521       7.8239
    4522       7.8574
    4523       8.6970
    4524       8.8489
    4525       8.3775
    4526       8.9897
    4527       8.7866
    4528       8.3411
    4529       8.4747
    4530       8.4131
    4531       7.8738
    4532       7.5300
    4533       7.2512
    4534       6.7897
    4535       7.2712
    4536       7.9340
    4537       8.5622
    4538       7.3232
    4539       6.5258
    4540       7.1292
    4541       6.5906
    4542       6.1465
    4543       5.8276
    4544       6.3146
    4545       6.3819
    4546       6.5653
    4547       6.8131
    4548       6.9181
    4549       7.6903
    4550       6.2076
    4551       6.5003
    4552       6.5251
    4553       6.5150
    4554       6.6907
    4555       6.5832
    4556       7.1558
    4557       7.0679
    4558       8.1655
    4559       8.2523
    4560       7.9547
    4561       8.1632
    4562       8.4058
    4563       8.5099
    4564       8.2460
    4565       7.7387
    4566       7.4991
    4567       8.2747
    4568       8.1743
    4569       8.3310
    4570       8.0713
    4571       8.0801
    4572       8.6120
    4573       8.2295
    4574       7.3698
    4575       8.1024
    4576       7.8809
    4577       7.8462
    4578       8.2734
    4579       7.8734
    4580       8.4869
    4581       7.7098
    4582       8.4076
    4583       7.8491
    4584       7.3298
    4585       7.1166
    4586       7.3841
    4587       8.0223
    4588       8.3138
    4589       9.1319
    4590       8.2078
    4591       8.3294
    4592       8.3089
    4593       8.4893
    4594       8.4918
    4595       9.2368
    4596       8.7060
    4597       8.7516
    4598       8.9343
    4599       8.5724
    4600       8.4034
    4601       7.6544
    4602       7.8800
    4603       7.7271
    4604       8.5826
    4605       7.9606
    4606       8.6380
    4607       7.9465
    4608       7.8716
    4609       8.4024
    4610       8.3592
    4611       8.5557
    4612       8.1386
    4613       8.3453
    4614       8.2618
    4615       8.2194
    4616       8.3672
    4617       7.5898
    4618       7.6539
    4619       7.7054
    4620       8.4166
    4621       8.2245
    4622       8.2506
    4623       8.2652
    4624       8.0902
    4625       7.4411
    4626       8.4280
    4627       8.8277
    4628       8.4855
    4629       7.3730
    4630       7.2439
    4631       7.2236
    4632       6.8630
    4633       7.3131
    4634       7.1070
    4635       7.4289
    4636       7.8991
    4637       7.6750
    4638       7.7546
    4639       7.7291
    4640       8.4590
    4641       8.3206
    4642       9.3344
    4643      10.3991
    4644      10.8006
    4645      10.2944
    4646       9.8148
    4647       8.6080
    4648       9.4122
    4649       9.0103
    4650       9.0335
    4651       9.3523
    4652       8.9721
    4653      10.8618
    4654      10.0906
    4655       9.3553
    4656       8.8522
    4657       8.5677
    4658       8.1864
    4659       8.5175
    4660       8.3588
    4661       8.1162
    4662       8.5371
    4663       8.9808
    4664       9.0276
    4665       9.0603
    4666       8.6934
    4667       8.2042
    4668       8.6743
    4669       7.8579
    4670       7.8377
    4671       7.1010
    4672       7.1551
    4673       7.6301
    4674       7.7268
    4675       6.5329
    4676       6.9833
    4677       7.3683
    4678       8.7491
    4679       8.2759
    4680       8.2830
    4681       8.3472
    4682       9.4364
    4683       9.0840
    4684       8.9254
    4685       8.6237
    4686       9.1081
    4687       8.9902
    4688       8.4243
    4689       7.7551
    4690       8.8829
    4691       9.0693
    4692       9.1824
    4693       9.7077
    4694      10.4132
    4695       9.2648
    4696      10.0721
    4697       9.5464
    4698       8.9961
    4699       8.6620
    4700       9.0250
    4701       8.6213
    4702       7.8240
    4703       8.8086
    4704       8.4750
    4705       8.2082
    4706       9.3511
    4707       9.4005
    4708       9.4176
    4709       9.9272
    4710       9.0717
    4711       8.9520
    4712       9.8671
    4713       8.5560
    4714       9.2911
    4715       9.6411
    4716       8.9461
    4717       8.7390
    4718       8.2497
    4719       8.1290
    4720       8.3916
    4721       7.1339
    4722       7.3304
    4723       7.2659
    4724       7.1463
    4725       7.0159
    4726       6.2083
    4727       6.6248
    4728       7.2236
    4729       6.9114
    4730       6.8279
    4731       6.5039
    4732       7.8072
    4733       7.4930
    4734       7.3678
    4735       6.8581
    4736       7.2270
    4737       7.6024
    4738       6.9376
    4739       7.0125
    4740       7.2297
    4741       6.7049
    4742       7.4853
    4743       7.6069
    4744       7.1753
    4745       7.0071
    4746       7.3003
    4747       7.0016
    4748       7.3772
    4749       7.0068
    4750       6.4956
    4751       7.2926
    4752       7.3666
    4753       7.7215
    4754       7.6039
    4755       7.3363
    4756       6.7119
    4757       7.4341
    4758       7.0964
    4759       7.0661
    4760       7.2499
    4761       7.3744
    4762       7.7474
    4763       7.7254
    4764       7.2623
    4765       7.0785
    4766       7.2582
    4767       7.4863
    4768       7.1076
    4769       6.8778
    4770       7.0133
    4771       7.3839
    4772       7.2331
    4773       7.5471
    4774       7.3009
    4775       7.2872
    4776       7.3815
    4777       7.3783
    4778       6.9922
    4779       7.2742
    4780       7.5885
    4781       7.7671
    4782       8.4298
    4783       8.4078
    4784       7.8703
    4785       7.5232
    4786       8.0303
    4787       7.2126
    4788       7.8641
    4789       8.0763
    4790       8.0911
    4791       8.1646
    4792       8.1807
    4793       8.5285
    4794       9.5798
    4795       9.9440
    4796      10.2543
    4797       7.7990
    4798       7.5774
    4799       7.3631
    4800       7.7416
    4801       8.1712
    4802       8.2998
    4803       8.4399
    4804       8.3292
    4805       8.1147
    4806       9.4057
    4807       9.3466
    4808       9.2947
    4809       8.5656
    4810       9.5465
    4811      10.4844
    4812       9.6820
    4813       9.6274
    4814      10.3732
    4815       9.3775
    4816       9.6818
    4817      10.5835
    4818      11.3307
    4819      10.2172
    4820       9.9537
    4821       9.5839
    4822      10.0219
    4823       9.9373
    4824       9.7661
    4825       8.9035
    4826       9.0955
    4827       9.2776
    4828      10.8574
    4829      12.1985
    4830      11.7943
    4831      11.6141
    4832      11.0291
    4833      12.9331
    4834      11.6924
    4835      10.8115
    4836      11.2424
    4837      11.9141
    4838      10.9345
    4839      10.9075
    4840      10.9061
    4841      11.7837
    4842      11.2088
    4843      11.2627
    4844      10.7445
    4845      10.4338
    4846      10.4473
    4847      10.4195
    4848      10.3365
    4849      10.2954
    4850      10.3991
    4851       9.5085
    4852       9.0178
    4853       8.3678
    4854       7.7767
    4855       8.4017
    4856       8.5499
    4857       7.5034
    4858       8.1464
    4859       7.7746
    4860       8.4535
    4861       8.0089
    4862       8.1561
    4863       8.3201
    4864       8.4318
    4865       8.5146
    4866       7.5432
    4867       7.6666
    4868       7.8401
    4869       7.7100
    4870       8.1212
    4871       8.0300
    4872       7.7339
    4873       8.2640
    4874       7.6701
    4875       7.3708
    4876       7.6795
    4877       7.1446
    4878       7.1166
    4879       7.8188
    4880       7.0492
    4881       7.4587
    4882       7.7281
    4883       7.8030
    4884       8.6602
    4885       7.6853
    4886       7.2367
    4887       7.2360
    4888       7.9802
    4889       7.7083
    4890       7.6421
    4891       7.0113
    4892       7.3001
    4893       6.9595
    4894       6.2215
    4895       6.9451
    4896       6.8791
    4897       6.0247
    4898       6.7604
    4899       6.6409
    4900       6.4183
    4901       7.6966
    4902       7.5736
    4903       8.1051
    4904       7.6991
    4905       7.5567
    4906       8.0265
    4907       8.7861
    4908       7.6829
    4909       9.0362
    4910       8.9389
    4911       8.0496
    4912       7.7457
    4913       8.3385
    4914       8.8290
    4915       7.8037
    4916       7.4314
    4917       8.1163
    4918       7.7479
    4919       7.9054
    4920       7.5704
    4921       7.7661
    4922       6.9935
    4923       6.7845
    4924       7.1510
    4925       7.8707
    4926       7.4779
    4927       7.0737
    4928       7.0041
    4929       7.1429
    4930       7.7948
    4931       8.3831
    4932       8.2590
    4933       8.2804
    4934       8.5854
    4935       7.7961
    4936       8.1027
    4937       7.7968
    4938       7.4911
    4939       7.5056
    4940       8.5672
    4941       7.5144
    4942       7.8959
    4943       7.3422
    4944       7.6682
    4945       7.4457
    4946       7.3922
    4947       7.0086
    4948       7.1898
    4949       7.3143
    4950       6.7486
    4951       7.3263
    4952       7.3294
    4953       7.3649
    4954       6.9627
    4955       6.8971
    4956       6.9261
    4957       7.5370
    4958       8.4039
    4959       8.2359
    4960       8.4978
    4961       7.7318
    4962       8.6485
    4963       9.1072
    4964       7.0311
    4965       7.5896
    4966       6.9814
    4967       7.9646
    4968       7.6317
    4969       7.3910
    4970       7.1685
    4971       7.7657
    4972       7.5859
    4973       7.9993
    4974       7.7312
    4975       7.7235
    4976       8.5773
    4977       8.8671
    4978       7.3340
    4979       8.2795
    4980       7.5673
    4981       7.3802
    4982       7.1253
    4983       7.5020
    4984       7.7623
    4985       7.8028
    4986       7.7172
    4987       7.2144
    4988       6.8266
    4989       8.1378
    4990       7.5122
    4991       7.2463
    4992       6.5236
    4993       7.0748
    4994       6.5729
    4995       6.8891
    4996       6.8632
    4997       6.8208
    4998       7.7353
    4999       7.6724
    5000       8.6359
