# Supplementary material for: Incorporation of sensing modalities into de novo designed fluorescence-activating proteins
Source: Nat Commun. 2021 Feb 8;12:856. doi: 10.1038/s41467-020-18911-w (PMC7870846; doi:10.1038/s41467-020-18911-w)
Supplement: Supplementary file 24 — Source Data [file 41467_2020_18911_MOESM24_ESM.xlsx › raw_data_graphs/Supplementary_Figure_17/RMSD/Xtal_ligand_bound_500ns_loop7RMSD_backbone.r03.dat]

#Frame     RMSD_00002
       1       2.3129
       2       1.8271
       3       2.2183
       4       2.2043
       5       2.5118
       6       2.6895
       7       2.1785
       8       2.4566
       9       2.9269
      10       2.1695
      11       3.0488
      12       2.7631
      13       2.6993
      14       2.5132
      15       2.8694
      16       3.0975
      17       2.6351
      18       2.8727
      19       2.1881
      20       2.5801
      21       2.0338
      22       2.8111
      23       2.4991
      24       2.7463
      25       2.0380
      26       2.2754
      27       2.8526
      28       2.8463
      29       2.2295
      30       2.0834
      31       2.1248
      32       1.8917
      33       2.4609
      34       1.8153
      35       2.0590
      36       1.9337
      37       1.9718
      38       2.1113
      39       2.5992
      40       2.6604
      41       2.5312
      42       2.8677
      43       2.3825
      44       3.0877
      45       3.7554
      46       3.3996
      47       2.9483
      48       2.2827
      49       2.6188
      50       2.7964
      51       3.1434
      52       2.7890
      53       2.6803
      54       2.2831
      55       2.3890
      56       2.3431
      57       1.8491
      58       2.2362
      59       2.3263
      60       2.4357
      61       2.4258
      62       2.6606
      63       2.9769
      64       3.2738
      65       2.8310
      66       2.4535
      67       2.7948
      68       2.3305
      69       2.2532
      70       2.5007
      71       2.4245
      72       2.2081
      73       2.2502
      74       2.3271
      75       2.6610
      76       2.4470
      77       2.8216
      78       2.4336
      79       2.2827
      80       2.4674
      81       3.2801
      82       2.5320
      83       2.3820
      84       2.7371
      85       2.9355
      86       2.2936
      87       1.9574
      88       2.0551
      89       2.2154
      90       2.7676
      91       2.3469
      92       3.3484
      93       2.2370
      94       2.2306
      95       2.1369
      96       2.2956
      97       2.1640
      98       2.3280
      99       2.4073
     100       3.4437
     101       3.0022
     102       2.0498
     103       2.8778
     104       2.3050
     105       2.6620
     106       2.1130
     107       2.0064
     108       2.4429
     109       2.2172
     110       2.2593
     111       2.2259
     112       2.4102
     113       2.5709
     114       2.6608
     115       2.7211
     116       2.4061
     117       2.6358
     118       2.1820
     119       2.3066
     120       2.5762
     121       2.5184
     122       2.3217
     123       2.5610
     124       2.6804
     125       2.6521
     126       2.4195
     127       2.5548
     128       2.8556
     129       2.3543
     130       2.4887
     131       1.9949
     132       2.6033
     133       2.3319
     134       2.4302
     135       2.2903
     136       2.0599
     137       2.7382
     138       2.5538
     139       2.2479
     140       2.6775
     141       2.3913
     142       2.4286
     143       2.4912
     144       2.6541
     145       2.5214
     146       2.2985
     147       2.5511
     148       2.2119
     149       3.2854
     150       3.0425
     151       2.1974
     152       2.5363
     153       2.3239
     154       2.5639
     155       2.4387
     156       2.3058
     157       2.0926
     158       2.4437
     159       2.6354
     160       3.1705
     161       2.5957
     162       3.3489
     163       2.9271
     164       2.5131
     165       2.2492
     166       2.3155
     167       2.3764
     168       2.2557
     169       2.2541
     170       2.4278
     171       2.3115
     172       2.2538
     173       2.2317
     174       2.7587
     175       2.5027
     176       2.8721
     177       2.8040
     178       2.3784
     179       2.2218
     180       2.3676
     181       2.2738
     182       2.5933
     183       2.5743
     184       2.7552
     185       2.2943
     186       2.2626
     187       2.7998
     188       3.2783
     189       3.2033
     190       2.2054
     191       2.1380
     192       2.5010
     193       2.7952
     194       3.1468
     195       2.6718
     196       3.0661
     197       2.5261
     198       2.6899
     199       2.9245
     200       2.4681
     201       2.2794
     202       3.3973
     203       2.5547
     204       2.9897
     205       3.3688
     206       2.7137
     207       2.8557
     208       2.5450
     209       3.0734
     210       2.6264
     211       3.0889
     212       2.7415
     213       2.4376
     214       2.4728
     215       2.8788
     216       2.7095
     217       2.8410
     218       2.1805
     219       2.2609
     220       2.3126
     221       3.0098
     222       2.3937
     223       2.3173
     224       2.5731
     225       2.6696
     226       2.4490
     227       2.1477
     228       2.0253
     229       1.8394
     230       1.9619
     231       1.9603
     232       2.1088
     233       2.0296
     234       2.1345
     235       2.1510
     236       2.1146
     237       2.5085
     238       2.1939
     239       2.2419
     240       2.0082
     241       2.6630
     242       2.5145
     243       2.2325
     244       2.1932
     245       2.2057
     246       2.1520
     247       2.0324
     248       2.2430
     249       2.1607
     250       2.5494
     251       2.5489
     252       2.3059
     253       2.3042
     254       2.3833
     255       2.3479
     256       2.8311
     257       2.5593
     258       2.8844
     259       2.5321
     260       2.2830
     261       2.2854
     262       2.5157
     263       2.6871
     264       2.4385
     265       2.1071
     266       2.0706
     267       2.3831
     268       2.1340
     269       2.7010
     270       2.4550
     271       2.7473
     272       2.3391
     273       2.5813
     274       2.5598
     275       2.2264
     276       2.6479
     277       2.2212
     278       2.4767
     279       2.4302
     280       2.3381
     281       2.5074
     282       2.2830
     283       2.0075
     284       2.7751
     285       2.0735
     286       2.8100
     287       2.3336
     288       2.6932
     289       2.4730
     290       2.2855
     291       2.4348
     292       2.5226
     293       2.4806
     294       2.2209
     295       2.2639
     296       2.0154
     297       1.9647
     298       2.0641
     299       2.2275
     300       2.2367
     301       1.9174
     302       1.9913
     303       2.0863
     304       2.2767
     305       2.6479
     306       2.3597
     307       2.0368
     308       2.1854
     309       2.0395
     310       2.1123
     311       2.1784
     312       2.1220
     313       1.9861
     314       2.1448
     315       2.4569
     316       2.5001
     317       2.5550
     318       2.3553
     319       2.2479
     320       2.3220
     321       2.1924
     322       2.5750
     323       2.4393
     324       2.3704
     325       2.1242
     326       2.2597
     327       2.4836
     328       2.5063
     329       2.3802
     330       2.5906
     331       2.6643
     332       2.7987
     333       3.2638
     334       2.9216
     335       2.5261
     336       3.3520
     337       2.2751
     338       2.7587
     339       2.7736
     340       2.3983
     341       2.5534
     342       2.6454
     343       2.3608
     344       2.4939
     345       2.7252
     346       2.8607
     347       2.5608
     348       2.5146
     349       2.7343
     350       2.6915
     351       2.6146
     352       2.2319
     353       2.3226
     354       2.5043
     355       2.6388
     356       2.9317
     357       3.2649
     358       2.8687
     359       2.5234
     360       2.7357
     361       2.9833
     362       2.7112
     363       2.8541
     364       2.7785
     365       2.4944
     366       2.7905
     367       3.0798
     368       3.0249
     369       2.5384
     370       2.2855
     371       2.2760
     372       2.6533
     373       2.4044
     374       2.1087
     375       2.4681
     376       2.3483
     377       2.2338
     378       2.5932
     379       2.3412
     380       2.5422
     381       2.3813
     382       2.6804
     383       2.7944
     384       2.9070
     385       3.2949
     386       3.4822
     387       2.6111
     388       2.4463
     389       2.9280
     390       3.0921
     391       2.6469
     392       2.7049
     393       3.1393
     394       3.0528
     395       2.9657
     396       2.8922
     397       2.9094
     398       2.4450
     399       2.2177
     400       2.4537
     401       2.2098
     402       2.1413
     403       2.6622
     404       2.6850
     405       3.5259
     406       2.3420
     407       2.6495
     408       2.4425
     409       1.9362
     410       2.3009
     411       2.3993
     412       2.6115
     413       2.8726
     414       2.8156
     415       2.6676
     416       2.6247
     417       2.5651
     418       2.2583
     419       2.4498
     420       2.2605
     421       2.2797
     422       2.6967
     423       2.4468
     424       3.4465
     425       3.3168
     426       3.1553
     427       2.8624
     428       2.4041
     429       2.2343
     430       2.0590
     431       2.1731
     432       2.5667
     433       2.3915
     434       2.1040
     435       2.3831
     436       2.2445
     437       2.0605
     438       2.3774
     439       2.5531
     440       2.3908
     441       2.0382
     442       2.5918
     443       2.3299
     444       2.1814
     445       1.9573
     446       2.4569
     447       1.9864
     448       2.5338
     449       2.2663
     450       2.3114
     451       2.5973
     452       2.7122
     453       3.0114
     454       2.6559
     455       2.4497
     456       2.5894
     457       2.4064
     458       2.2323
     459       2.3855
     460       2.4727
     461       2.4925
     462       2.4872
     463       2.3782
     464       2.4168
     465       2.3257
     466       2.2945
     467       2.7793
     468       3.0889
     469       2.3965
     470       2.3568
     471       2.7059
     472       2.2215
     473       2.3239
     474       2.8871
     475       2.8862
     476       1.9678
     477       2.6245
     478       2.4402
     479       2.0575
     480       3.0008
     481       2.9998
     482       2.3374
     483       2.8048
     484       2.8963
     485       3.0372
     486       3.5611
     487       2.9237
     488       3.1360
     489       2.8425
     490       2.5674
     491       2.6526
     492       3.3828
     493       3.6605
     494       3.4147
     495       2.5193
     496       2.8883
     497       2.8870
     498       4.1333
     499       3.5603
     500       3.8324
     501       3.3434
     502       3.8825
     503       3.5871
     504       3.5395
     505       3.6046
     506       3.5201
     507       3.8027
     508       3.6269
     509       3.8790
     510       4.1311
     511       4.2762
     512       3.2454
     513       4.1737
     514       3.8061
     515       3.5375
     516       3.9427
     517       4.4371
     518       3.5349
     519       3.7684
     520       3.2483
     521       3.5552
     522       2.6374
     523       3.7586
     524       4.4612
     525       3.5493
     526       2.7938
     527       3.5352
     528       2.9563
     529       3.1572
     530       2.8858
     531       3.3999
     532       3.7951
     533       3.3759
     534       3.3758
     535       3.1413
     536       4.0336
     537       4.5970
     538       3.5397
     539       3.9159
     540       4.2479
     541       3.7194
     542       3.5149
     543       3.3727
     544       3.0864
     545       2.7895
     546       3.0166
     547       3.4088
     548       3.5516
     549       3.5020
     550       3.7284
     551       3.5499
     552       3.5358
     553       3.7364
     554       3.6339
     555       4.2581
     556       3.7142
     557       3.7311
     558       3.2433
     559       3.9277
     560       3.6342
     561       4.1851
     562       3.0552
     563       3.0011
     564       4.0850
     565       3.9355
     566       3.3075
     567       4.3723
     568       3.6028
     569       3.7515
     570       3.8019
     571       4.2351
     572       4.0849
     573       3.6555
     574       3.5598
     575       3.5343
     576       4.0130
     577       3.8567
     578       3.9453
     579       3.2809
     580       3.8656
     581       3.4518
     582       3.1677
     583       3.5740
     584       3.2292
     585       3.0780
     586       4.2282
     587       3.4696
     588       3.6958
     589       3.6313
     590       4.1004
     591       3.7111
     592       3.5513
     593       3.2919
     594       3.6449
     595       3.5269
     596       3.6483
     597       3.4570
     598       3.6887
     599       3.2341
     600       3.7571
     601       3.3308
     602       3.4517
     603       3.4847
     604       3.5628
     605       3.5656
     606       3.5298
     607       3.1456
     608       3.4153
     609       3.3094
     610       3.4828
     611       3.7328
     612       3.8069
     613       3.6303
     614       3.1527
     615       3.3895
     616       3.5969
     617       3.1354
     618       3.7975
     619       3.3149
     620       3.1653
     621       3.3666
     622       2.9456
     623       3.4880
     624       3.7016
     625       4.3068
     626       2.8911
     627       3.7318
     628       3.4497
     629       3.2694
     630       3.2668
     631       2.6089
     632       3.3161
     633       3.3043
     634       2.8533
     635       2.7894
     636       3.0889
     637       2.7037
     638       3.5573
     639       3.2913
     640       3.2203
     641       3.4831
     642       2.9174
     643       2.9514
     644       3.0916
     645       3.2277
     646       3.5715
     647       3.3246
     648       2.7647
     649       3.0557
     650       2.6670
     651       3.5069
     652       2.9489
     653       3.3774
     654       3.5299
     655       3.8919
     656       4.1713
     657       3.6801
     658       3.9047
     659       3.7026
     660       3.5716
     661       3.2283
     662       3.1203
     663       3.7363
     664       3.8901
     665       3.0276
     666       4.1538
     667       3.6985
     668       4.0622
     669       2.9942
     670       3.3248
     671       2.9611
     672       2.5446
     673       3.6243
     674       3.9498
     675       3.6747
     676       4.1083
     677       3.5415
     678       4.2275
     679       3.9669
     680       4.0298
     681       3.9793
     682       3.2756
     683       3.9629
     684       4.2474
     685       3.5981
     686       3.2777
     687       3.9436
     688       3.3404
     689       3.1066
     690       3.2819
     691       3.9508
     692       4.3545
     693       4.2033
     694       3.9307
     695       3.2162
     696       2.4163
     697       3.0289
     698       4.4556
     699       4.4566
     700       3.8557
     701       3.9522
     702       3.8840
     703       3.5695
     704       3.8798
     705       4.0403
     706       3.8271
     707       3.4236
     708       4.3927
     709       3.4372
     710       2.9288
     711       3.1208
     712       2.9864
     713       3.8973
     714       3.6214
     715       3.2794
     716       3.9208
     717       3.2880
     718       3.9165
     719       3.5417
     720       3.7089
     721       4.0206
     722       3.6154
     723       3.5608
     724       4.0411
     725       3.1616
     726       3.9158
     727       3.3694
     728       3.7635
     729       4.2559
     730       3.7306
     731       3.5931
     732       4.1627
     733       3.7286
     734       3.9706
     735       3.5535
     736       3.3589
     737       4.0276
     738       3.1727
     739       3.5985
     740       3.0350
     741       3.3872
     742       3.9313
     743       3.9860
     744       3.8186
     745       3.8723
     746       4.1855
     747       3.6303
     748       3.8909
     749       3.3798
     750       4.3158
     751       3.6900
     752       3.5309
     753       3.3597
     754       3.8573
     755       4.0557
     756       3.8032
     757       3.7659
     758       3.6079
     759       4.2001
     760       3.8332
     761       3.3898
     762       3.4930
     763       4.3210
     764       3.6757
     765       3.6291
     766       4.1786
     767       3.5698
     768       2.6064
     769       3.7707
     770       3.9128
     771       3.4162
     772       3.2546
     773       3.3797
     774       4.1706
     775       3.6478
     776       4.1398
     777       3.4889
     778       3.5895
     779       3.7921
     780       3.4445
     781       3.1203
     782       3.5132
     783       3.6672
     784       4.1162
     785       3.3144
     786       3.5450
     787       2.8821
     788       3.7038
     789       3.2085
     790       3.7512
     791       3.9847
     792       3.9185
     793       2.8488
     794       3.7005
     795       3.4520
     796       3.5152
     797       3.7033
     798       3.8571
     799       3.8246
     800       4.3060
     801       3.7260
     802       3.7095
     803       4.1148
     804       4.0761
     805       4.1114
     806       3.7141
     807       3.3188
     808       2.9855
     809       3.9405
     810       3.3840
     811       3.5144
     812       3.1689
     813       3.6928
     814       2.9824
     815       3.2638
     816       2.8616
     817       3.4764
     818       2.8758
     819       3.1586
     820       3.6696
     821       3.5912
     822       3.7184
     823       3.3428
     824       3.9486
     825       3.9776
     826       3.8562
     827       3.4348
     828       4.0326
     829       4.1050
     830       3.8519
     831       3.7275
     832       3.4243
     833       3.1533
     834       3.5100
     835       2.9295
     836       3.3210
     837       3.7535
     838       3.4125
     839       3.6018
     840       3.2057
     841       3.8963
     842       3.2344
     843       3.9023
     844       3.3565
     845       3.5417
     846       3.5539
     847       3.3034
     848       3.5522
     849       3.6048
     850       2.7128
     851       2.9943
     852       3.9712
     853       2.7153
     854       3.0021
     855       2.4852
     856       2.5194
     857       3.1974
     858       2.7727
     859       3.0936
     860       3.4241
     861       3.1616
     862       2.8058
     863       3.5665
     864       3.2391
     865       3.2109
     866       3.6172
     867       2.5451
     868       2.3129
     869       3.0397
     870       2.7803
     871       3.3196
     872       3.4199
     873       2.8778
     874       3.2280
     875       3.0221
     876       3.1341
     877       3.0941
     878       2.2262
     879       2.2278
     880       2.5082
     881       2.2827
     882       3.1787
     883       3.2468
     884       2.3663
     885       3.4574
     886       3.7700
     887       3.8001
     888       3.1126
     889       3.0633
     890       3.5781
     891       4.1415
     892       3.8263
     893       3.0408
     894       2.8486
     895       3.2769
     896       3.4605
     897       3.4638
     898       2.8382
     899       3.1976
     900       2.8724
     901       3.2613
     902       3.0284
     903       3.2723
     904       3.0614
     905       2.9075
     906       3.0089
     907       3.1985
     908       3.0889
     909       2.9880
     910       3.4277
     911       3.8760
     912       3.6827
     913       3.3653
     914       2.8715
     915       3.8947
     916       3.2436
     917       3.5800
     918       2.9296
     919       3.0038
     920       3.0808
     921       3.3093
     922       2.8152
     923       2.8798
     924       2.3882
     925       2.2739
     926       3.2392
     927       3.7946
     928       3.1234
     929       3.5654
     930       3.7214
     931       3.6972
     932       3.5785
     933       3.6315
     934       3.4075
     935       3.6837
     936       3.3438
     937       3.0264
     938       3.0003
     939       3.4905
     940       3.5415
     941       2.8216
     942       3.3216
     943       3.3152
     944       2.7647
     945       3.1393
     946       3.0769
     947       3.1227
     948       3.3499
     949       4.1431
     950       3.4574
     951       3.1678
     952       2.9511
     953       2.9805
     954       3.2867
     955       3.6875
     956       3.7622
     957       3.0819
     958       3.6466
     959       3.5867
     960       3.4866
     961       3.4151
     962       3.0254
     963       3.0161
     964       3.4817
     965       2.7355
     966       3.5609
     967       3.7430
     968       3.7791
     969       3.2818
     970       4.0510
     971       3.9952
     972       4.1415
     973       3.3214
     974       3.7450
     975       3.5126
     976       3.7551
     977       3.6136
     978       3.7881
     979       3.4264
     980       3.4390
     981       3.5657
     982       3.5300
     983       3.5216
     984       3.7488
     985       3.7435
     986       3.5366
     987       3.3465
     988       4.2555
     989       3.1773
     990       3.7891
     991       3.6358
     992       3.6973
     993       3.8545
     994       4.3042
     995       3.5847
     996       3.8052
     997       4.1655
     998       4.3377
     999       3.5977
    1000       4.0143
    1001       3.6509
    1002       4.3084
    1003       4.4629
    1004       3.8950
    1005       3.7407
    1006       3.3527
    1007       2.9560
    1008       3.3563
    1009       3.6413
    1010       3.1259
    1011       3.5216
    1012       3.6369
    1013       3.9317
    1014       4.3639
    1015       4.0169
    1016       3.7862
    1017       3.9825
    1018       3.6980
    1019       3.8217
    1020       3.8693
    1021       4.0532
    1022       3.1390
    1023       3.9526
    1024       3.2666
    1025       3.5414
    1026       4.0085
    1027       3.7398
    1028       3.9174
    1029       3.7063
    1030       4.2258
    1031       3.9785
    1032       4.1332
    1033       4.0534
    1034       3.0851
    1035       3.0194
    1036       3.7215
    1037       3.8550
    1038       4.0041
    1039       4.1553
    1040       3.9695
    1041       4.0824
    1042       3.6561
    1043       3.6269
    1044       3.6643
    1045       3.6739
    1046       4.0999
    1047       3.4003
    1048       3.9926
    1049       4.0009
    1050       3.7662
    1051       3.6276
    1052       3.5280
    1053       3.9969
    1054       3.2509
    1055       3.6908
    1056       3.6193
    1057       3.5496
    1058       3.6240
    1059       4.1618
    1060       4.4160
    1061       4.5647
    1062       4.4348
    1063       4.6170
    1064       3.6581
    1065       4.1398
    1066       3.7417
    1067       3.6631
    1068       3.9786
    1069       3.1611
    1070       3.4278
    1071       3.6273
    1072       3.7264
    1073       4.1613
    1074       3.3023
    1075       3.4654
    1076       4.3491
    1077       3.7669
    1078       3.4470
    1079       3.1692
    1080       3.9929
    1081       3.3802
    1082       3.6434
    1083       3.5128
    1084       2.9426
    1085       3.2031
    1086       2.7903
    1087       3.4678
    1088       3.4298
    1089       3.6528
    1090       3.3497
    1091       3.1384
    1092       3.6119
    1093       2.9060
    1094       3.3903
    1095       3.3148
    1096       3.3550
    1097       3.4539
    1098       3.5472
    1099       3.9908
    1100       3.8430
    1101       4.2811
    1102       3.4154
    1103       4.0042
    1104       3.6107
    1105       3.4946
    1106       3.2072
    1107       3.1710
    1108       3.3690
    1109       3.9503
    1110       3.8581
    1111       2.9486
    1112       3.2323
    1113       3.0683
    1114       3.5397
    1115       3.0234
    1116       3.5551
    1117       3.7927
    1118       3.4787
    1119       2.9733
    1120       3.1489
    1121       2.9016
    1122       2.4765
    1123       3.5817
    1124       2.8521
    1125       2.8376
    1126       3.2237
    1127       3.1104
    1128       3.1542
    1129       2.9402
    1130       2.8540
    1131       3.0560
    1132       3.3201
    1133       2.8592
    1134       3.1053
    1135       2.7810
    1136       2.2489
    1137       2.4935
    1138       2.3873
    1139       2.6001
    1140       2.8061
    1141       3.2207
    1142       2.8705
    1143       3.1040
    1144       3.2294
    1145       3.0982
    1146       3.3475
    1147       2.6204
    1148       3.2619
    1149       2.7698
    1150       3.6585
    1151       2.7758
    1152       3.0754
    1153       3.2583
    1154       3.6789
    1155       3.6588
    1156       2.6043
    1157       2.8361
    1158       3.0432
    1159       3.7117
    1160       2.9055
    1161       3.1160
    1162       3.1692
    1163       2.8380
    1164       3.3811
    1165       3.7943
    1166       2.9141
    1167       3.3140
    1168       3.1597
    1169       3.0417
    1170       2.5668
    1171       2.8881
    1172       3.0214
    1173       3.0041
    1174       2.7946
    1175       2.3236
    1176       2.6344
    1177       3.3472
    1178       2.8376
    1179       2.4730
    1180       3.0243
    1181       2.8446
    1182       3.5461
    1183       2.8199
    1184       2.3963
    1185       2.8600
    1186       2.5024
    1187       3.4578
    1188       2.5330
    1189       3.5231
    1190       3.1913
    1191       3.5069
    1192       2.8446
    1193       2.8363
    1194       2.8767
    1195       2.8156
    1196       2.8901
    1197       3.3256
    1198       3.1796
    1199       3.3794
    1200       3.0190
    1201       3.1122
    1202       3.4243
    1203       3.2377
    1204       2.9920
    1205       3.5749
    1206       3.2214
    1207       3.4841
    1208       2.9068
    1209       3.2673
    1210       3.3469
    1211       3.3012
    1212       2.9521
    1213       3.0435
    1214       3.7520
    1215       3.1597
    1216       3.0661
    1217       2.7345
    1218       3.7984
    1219       3.3753
    1220       3.1092
    1221       3.4121
    1222       3.9990
    1223       4.0601
    1224       2.7089
    1225       4.2432
    1226       4.1091
    1227       4.2028
    1228       3.4353
    1229       3.5143
    1230       3.3030
    1231       3.0249
    1232       3.4125
    1233       3.3779
    1234       3.5841
    1235       3.3777
    1236       2.7592
    1237       2.7047
    1238       3.6991
    1239       3.2876
    1240       3.5363
    1241       3.6627
    1242       3.7255
    1243       2.9852
    1244       2.7803
    1245       3.0502
    1246       3.1631
    1247       3.2405
    1248       3.1728
    1249       3.8549
    1250       3.0622
    1251       3.7455
    1252       2.8280
    1253       2.7891
    1254       2.8494
    1255       3.2520
    1256       3.6026
    1257       2.9887
    1258       3.3879
    1259       3.6244
    1260       2.2096
    1261       2.9166
    1262       3.3697
    1263       3.2381
    1264       3.2292
    1265       3.2491
    1266       3.5722
    1267       3.2486
    1268       2.8797
    1269       3.9948
    1270       3.6924
    1271       2.9838
    1272       2.8059
    1273       2.7317
    1274       3.2279
    1275       4.2670
    1276       3.0631
    1277       3.1309
    1278       3.5405
    1279       3.2540
    1280       2.5853
    1281       2.7671
    1282       3.1435
    1283       3.2412
    1284       1.9905
    1285       2.5589
    1286       2.4487
    1287       2.8525
    1288       2.9594
    1289       2.8265
    1290       3.0641
    1291       3.1070
    1292       2.6352
    1293       3.3173
    1294       3.4218
    1295       3.4025
    1296       3.4821
    1297       2.8388
    1298       2.9795
    1299       3.3634
    1300       3.7257
    1301       3.0153
    1302       2.9498
    1303       3.7471
    1304       3.3870
    1305       3.6880
    1306       3.4630
    1307       3.6950
    1308       2.9018
    1309       3.4303
    1310       2.8345
    1311       4.0942
    1312       3.1166
    1313       3.3011
    1314       2.7467
    1315       3.5632
    1316       3.9798
    1317       3.6106
    1318       3.4047
    1319       2.3897
    1320       3.3651
    1321       2.9963
    1322       3.3839
    1323       3.9176
    1324       2.9954
    1325       2.5820
    1326       3.8599
    1327       2.9630
    1328       3.5217
    1329       2.9481
    1330       3.3656
    1331       2.2829
    1332       2.8528
    1333       3.1842
    1334       3.6553
    1335       3.0313
    1336       3.6923
    1337       4.0930
    1338       3.2234
    1339       4.2648
    1340       3.1911
    1341       3.6411
    1342       3.0238
    1343       2.6715
    1344       3.1496
    1345       2.7405
    1346       2.8184
    1347       2.9542
    1348       3.3110
    1349       3.1748
    1350       3.2896
    1351       3.6193
    1352       3.1223
    1353       2.7329
    1354       3.1572
    1355       3.2686
    1356       3.0980
    1357       3.1530
    1358       3.3500
    1359       3.4478
    1360       3.5699
    1361       2.9063
    1362       2.9402
    1363       3.4829
    1364       2.8826
    1365       2.9901
    1366       2.8808
    1367       3.3132
    1368       3.2874
    1369       2.7779
    1370       2.7963
    1371       3.9881
    1372       3.5927
    1373       3.5213
    1374       3.7569
    1375       2.9419
    1376       3.4624
    1377       3.6874
    1378       2.4467
    1379       3.2920
    1380       3.4482
    1381       2.7496
    1382       3.3943
    1383       3.0077
    1384       3.1008
    1385       3.7569
    1386       3.1029
    1387       3.3781
    1388       3.1849
    1389       3.2516
    1390       2.4647
    1391       3.0667
    1392       3.3492
    1393       3.1282
    1394       3.1902
    1395       3.8784
    1396       3.4013
    1397       3.1740
    1398       3.4847
    1399       3.9083
    1400       3.7439
    1401       3.4514
    1402       2.7648
    1403       3.4806
    1404       2.6916
    1405       3.1842
    1406       3.3833
    1407       3.4039
    1408       3.2676
    1409       2.7753
    1410       2.9062
    1411       2.5116
    1412       2.4447
    1413       2.7314
    1414       3.2474
    1415       3.7279
    1416       3.9338
    1417       3.2648
    1418       3.8781
    1419       3.4403
    1420       3.2557
    1421       3.0037
    1422       3.5258
    1423       3.5253
    1424       3.4881
    1425       3.6599
    1426       3.3695
    1427       3.1959
    1428       3.2478
    1429       3.3825
    1430       3.8258
    1431       3.8649
    1432       3.5042
    1433       3.0679
    1434       4.0774
    1435       4.1558
    1436       3.5316
    1437       3.0574
    1438       3.4573
    1439       3.6742
    1440       3.3528
    1441       2.7834
    1442       3.8102
    1443       2.7812
    1444       2.9225
    1445       2.9272
    1446       3.7142
    1447       3.5644
    1448       3.2272
    1449       3.0122
    1450       3.2915
    1451       3.5338
    1452       2.9169
    1453       2.9864
    1454       3.1952
    1455       3.1823
    1456       3.3509
    1457       3.4970
    1458       4.2547
    1459       3.9525
    1460       3.3584
    1461       3.1276
    1462       3.1863
    1463       3.5791
    1464       3.4956
    1465       2.8370
    1466       2.9515
    1467       3.1700
    1468       3.1512
    1469       2.2458
    1470       2.4057
    1471       3.2311
    1472       3.4410
    1473       3.3998
    1474       3.6321
    1475       2.9790
    1476       3.1713
    1477       3.0843
    1478       3.5514
    1479       3.7961
    1480       3.5841
    1481       3.4380
    1482       3.1025
    1483       3.0099
    1484       3.4478
    1485       2.9448
    1486       3.8748
    1487       3.4118
    1488       3.2898
    1489       3.3045
    1490       2.7044
    1491       2.8676
    1492       2.7121
    1493       2.8297
    1494       2.8139
    1495       3.0339
    1496       3.7977
    1497       3.5037
    1498       4.0336
    1499       3.0972
    1500       3.9456
    1501       2.6372
    1502       3.4617
    1503       3.6044
    1504       3.1905
    1505       3.4489
    1506       3.7823
    1507       3.3967
    1508       3.7572
    1509       3.8277
    1510       4.3071
    1511       3.9107
    1512       4.2291
    1513       4.2093
    1514       3.7562
    1515       3.3378
    1516       3.1877
    1517       4.0760
    1518       3.0820
    1519       2.8959
    1520       3.7514
    1521       3.4146
    1522       3.7163
    1523       3.5066
    1524       3.5731
    1525       3.5865
    1526       2.9737
    1527       3.4769
    1528       3.5326
    1529       4.1637
    1530       3.5386
    1531       3.4145
    1532       3.5063
    1533       3.1332
    1534       3.2912
    1535       3.3669
    1536       3.4651
    1537       3.3116
    1538       3.3874
    1539       3.4421
    1540       3.0956
    1541       3.0327
    1542       3.5004
    1543       3.1054
    1544       3.5630
    1545       3.7910
    1546       3.5116
    1547       4.1232
    1548       3.7288
    1549       3.5987
    1550       3.4099
    1551       3.5558
    1552       3.5010
    1553       4.0686
    1554       3.4597
    1555       3.3553
    1556       3.7422
    1557       3.8799
    1558       3.2467
    1559       3.6093
    1560       3.6542
    1561       4.1457
    1562       3.4330
    1563       3.5896
    1564       3.1245
    1565       3.4617
    1566       3.2410
    1567       3.1352
    1568       3.7131
    1569       3.4786
    1570       3.3720
    1571       2.8812
    1572       3.9983
    1573       3.6143
    1574       3.3781
    1575       3.5357
    1576       3.7981
    1577       3.5545
    1578       3.1947
    1579       3.4044
    1580       3.4808
    1581       3.3454
    1582       2.5390
    1583       2.7872
    1584       3.0170
    1585       3.8370
    1586       3.4514
    1587       4.2274
    1588       4.2072
    1589       3.6870
    1590       4.0560
    1591       4.2509
    1592       3.2437
    1593       2.6629
    1594       3.6031
    1595       3.4218
    1596       3.0267
    1597       2.9813
    1598       3.3100
    1599       3.3630
    1600       3.9517
    1601       4.2993
    1602       3.6346
    1603       3.3954
    1604       4.1990
    1605       3.7847
    1606       4.1860
    1607       3.5938
    1608       3.5884
    1609       3.9240
    1610       3.6354
    1611       3.5576
    1612       3.1555
    1613       3.9367
    1614       4.0004
    1615       4.0730
    1616       3.8864
    1617       4.2941
    1618       4.3400
    1619       4.1821
    1620       4.2631
    1621       3.7756
    1622       4.6108
    1623       3.8340
    1624       3.7940
    1625       3.8863
    1626       3.3009
    1627       3.5464
    1628       3.2918
    1629       3.4529
    1630       3.9421
    1631       2.9943
    1632       3.7404
    1633       4.2040
    1634       4.1017
    1635       3.5837
    1636       3.8548
    1637       3.7646
    1638       4.0220
    1639       3.5935
    1640       4.0165
    1641       3.4613
    1642       3.1414
    1643       3.5864
    1644       3.3481
    1645       3.6789
    1646       3.5762
    1647       3.4854
    1648       3.4994
    1649       4.1906
    1650       3.8442
    1651       2.8808
    1652       4.7438
    1653       3.7865
    1654       3.7177
    1655       4.0971
    1656       3.6944
    1657       4.2338
    1658       3.7697
    1659       4.0183
    1660       4.6040
    1661       3.3827
    1662       3.7851
    1663       4.1933
    1664       3.7627
    1665       3.4873
    1666       3.3087
    1667       3.5894
    1668       3.7972
    1669       2.6903
    1670       2.9971
    1671       3.4725
    1672       3.7704
    1673       3.9563
    1674       3.3778
    1675       4.0245
    1676       3.9206
    1677       3.3857
    1678       2.6580
    1679       3.8284
    1680       3.9567
    1681       3.3907
    1682       3.9423
    1683       3.4534
    1684       3.5133
    1685       4.2003
    1686       4.1048
    1687       4.5504
    1688       5.0489
    1689       3.6830
    1690       4.5621
    1691       3.7780
    1692       4.3225
    1693       4.5116
    1694       3.7282
    1695       4.1609
    1696       3.8870
    1697       4.6225
    1698       4.4206
    1699       4.1807
    1700       3.7504
    1701       3.4213
    1702       3.7845
    1703       3.7377
    1704       3.5198
    1705       4.3955
    1706       4.5753
    1707       4.4004
    1708       4.0293
    1709       3.9936
    1710       3.0241
    1711       3.9807
    1712       3.3917
    1713       3.1131
    1714       3.5880
    1715       3.3827
    1716       3.5219
    1717       3.5463
    1718       3.0385
    1719       3.2329
    1720       4.0322
    1721       3.7124
    1722       2.8143
    1723       2.4604
    1724       2.3025
    1725       3.1765
    1726       2.8662
    1727       3.1336
    1728       3.0454
    1729       2.7268
    1730       3.4183
    1731       3.3498
    1732       3.8884
    1733       4.5386
    1734       3.5428
    1735       4.5110
    1736       3.4534
    1737       3.7517
    1738       3.9660
    1739       3.9943
    1740       4.7910
    1741       3.9077
    1742       3.8420
    1743       4.1081
    1744       4.3654
    1745       4.0087
    1746       4.3025
    1747       4.5039
    1748       4.1905
    1749       4.0641
    1750       3.8842
    1751       3.6868
    1752       3.5674
    1753       4.0979
    1754       4.1154
    1755       3.5609
    1756       3.3855
    1757       2.9155
    1758       2.8654
    1759       2.1305
    1760       3.0240
    1761       2.7832
    1762       3.5253
    1763       4.4127
    1764       3.1720
    1765       3.7364
    1766       4.1765
    1767       3.9270
    1768       3.3081
    1769       4.0973
    1770       4.0109
    1771       3.5517
    1772       3.5900
    1773       3.8578
    1774       3.5067
    1775       4.1523
    1776       3.8372
    1777       4.9559
    1778       3.8045
    1779       3.7239
    1780       4.2649
    1781       3.7950
    1782       4.1415
    1783       3.5694
    1784       3.9338
    1785       3.9199
    1786       4.1014
    1787       3.6301
    1788       4.4457
    1789       3.8819
    1790       3.7916
    1791       4.0969
    1792       3.9573
    1793       4.2772
    1794       3.6041
    1795       4.2241
    1796       4.6132
    1797       4.1185
    1798       4.5428
    1799       3.7538
    1800       4.1104
    1801       3.7249
    1802       3.7550
    1803       3.6106
    1804       4.2106
    1805       3.9074
    1806       3.9744
    1807       3.4908
    1808       3.3589
    1809       3.5062
    1810       4.0351
    1811       3.5570
    1812       3.7993
    1813       4.7248
    1814       4.8870
    1815       4.6189
    1816       4.6306
    1817       3.7688
    1818       3.6939
    1819       3.3617
    1820       3.8839
    1821       4.3312
    1822       4.3914
    1823       3.8806
    1824       4.2174
    1825       3.8364
    1826       3.5613
    1827       3.2253
    1828       3.6717
    1829       4.4890
    1830       4.3595
    1831       4.5405
    1832       3.8331
    1833       4.7650
    1834       4.6766
    1835       4.2673
    1836       4.5754
    1837       4.6468
    1838       4.5107
    1839       4.7943
    1840       4.6832
    1841       4.3199
    1842       4.6331
    1843       4.1330
    1844       4.6158
    1845       4.1597
    1846       4.7252
    1847       3.9831
    1848       4.3001
    1849       3.6881
    1850       2.9919
    1851       3.7196
    1852       3.9479
    1853       5.4438
    1854       4.7886
    1855       3.1615
    1856       4.4152
    1857       3.6186
    1858       3.3917
    1859       4.0052
    1860       3.5331
    1861       3.9694
    1862       4.3699
    1863       3.7265
    1864       3.7256
    1865       3.2994
    1866       3.5533
    1867       3.7222
    1868       3.2535
    1869       3.6125
    1870       3.3610
    1871       3.6297
    1872       3.8208
    1873       3.5829
    1874       3.8848
    1875       3.9594
    1876       3.4613
    1877       3.5442
    1878       3.4844
    1879       4.0831
    1880       3.5905
    1881       3.2462
    1882       3.5295
    1883       3.5732
    1884       3.6100
    1885       3.2107
    1886       3.1219
    1887       3.0224
    1888       3.0673
    1889       3.3767
    1890       3.1788
    1891       3.7817
    1892       3.1760
    1893       2.9446
    1894       3.4237
    1895       3.7133
    1896       3.8958
    1897       3.3455
    1898       3.3576
    1899       3.4208
    1900       3.4925
    1901       3.7037
    1902       4.1753
    1903       3.7089
    1904       3.0387
    1905       3.8327
    1906       3.4091
    1907       3.8745
    1908       3.7832
    1909       3.5148
    1910       3.0898
    1911       3.3534
    1912       3.5945
    1913       3.6446
    1914       3.9252
    1915       4.4167
    1916       3.6548
    1917       4.2672
    1918       3.6641
    1919       3.2744
    1920       4.4586
    1921       3.6545
    1922       3.7319
    1923       3.5502
    1924       3.5086
    1925       3.3640
    1926       3.0018
    1927       2.9643
    1928       3.0731
    1929       3.0136
    1930       2.5308
    1931       2.5260
    1932       2.6925
    1933       2.7976
    1934       2.8993
    1935       2.8069
    1936       2.2810
    1937       2.3995
    1938       1.9889
    1939       2.2103
    1940       2.1307
    1941       2.7468
    1942       2.0658
    1943       2.5357
    1944       2.7307
    1945       3.0195
    1946       3.8022
    1947       3.3354
    1948       3.2758
    1949       3.0481
    1950       3.6277
    1951       3.3838
    1952       2.5915
    1953       2.5343
    1954       2.5136
    1955       2.3748
    1956       2.5783
    1957       2.4066
    1958       2.7665
    1959       2.5342
    1960       3.4751
    1961       3.2564
    1962       3.3648
    1963       3.4111
    1964       3.0823
    1965       3.5495
    1966       2.5350
    1967       2.5720
    1968       2.9696
    1969       2.8261
    1970       3.3411
    1971       2.9564
    1972       3.9820
    1973       3.8345
    1974       4.0215
    1975       4.3038
    1976       3.4869
    1977       3.3126
    1978       3.2451
    1979       3.1137
    1980       3.4499
    1981       4.0395
    1982       3.6932
    1983       2.7589
    1984       3.3154
    1985       3.7585
    1986       4.5893
    1987       4.4887
    1988       3.8324
    1989       3.8158
    1990       4.5124
    1991       3.8718
    1992       4.1145
    1993       3.8059
    1994       3.3940
    1995       3.6012
    1996       3.6850
    1997       4.2602
    1998       4.1779
    1999       3.9709
    2000       3.8728
    2001       3.5558
    2002       3.5887
    2003       3.3899
    2004       2.8636
    2005       3.6289
    2006       3.1694
    2007       2.8050
    2008       3.6689
    2009       4.6850
    2010       4.5645
    2011       4.0814
    2012       4.1488
    2013       3.7889
    2014       3.7675
    2015       4.1594
    2016       3.5176
    2017       4.1363
    2018       3.4064
    2019       3.7771
    2020       4.3425
    2021       3.3943
    2022       3.5585
    2023       4.1642
    2024       3.6653
    2025       4.4961
    2026       3.7182
    2027       3.5574
    2028       3.6910
    2029       3.6589
    2030       3.8785
    2031       3.9429
    2032       2.9738
    2033       3.3268
    2034       3.7591
    2035       3.5843
    2036       3.7817
    2037       3.4870
    2038       4.3010
    2039       3.2552
    2040       4.0264
    2041       3.8781
    2042       4.0263
    2043       3.6604
    2044       3.9743
    2045       3.9835
    2046       3.9547
    2047       4.6318
    2048       4.0109
    2049       4.5143
    2050       3.5253
    2051       3.5328
    2052       3.1781
    2053       3.6280
    2054       3.1996
    2055       3.3055
    2056       4.1908
    2057       3.6402
    2058       4.7851
    2059       2.8288
    2060       2.7578
    2061       3.1780
    2062       3.5781
    2063       3.7856
    2064       3.6541
    2065       4.0892
    2066       3.3342
    2067       3.4862
    2068       3.4318
    2069       3.6358
    2070       3.3984
    2071       3.8033
    2072       3.3305
    2073       3.8959
    2074       3.2819
    2075       2.6188
    2076       3.4833
    2077       3.1878
    2078       3.4901
    2079       3.4560
    2080       4.2438
    2081       3.7663
    2082       3.9408
    2083       4.3663
    2084       4.4780
    2085       4.3021
    2086       4.0637
    2087       3.6545
    2088       3.5599
    2089       3.9810
    2090       3.9528
    2091       3.3523
    2092       2.7788
    2093       3.2050
    2094       3.5059
    2095       3.4573
    2096       3.4478
    2097       3.0099
    2098       4.1457
    2099       3.7968
    2100       3.7097
    2101       3.7234
    2102       2.6377
    2103       2.8117
    2104       3.4197
    2105       3.3619
    2106       3.6599
    2107       3.3175
    2108       3.6440
    2109       3.0624
    2110       4.6246
    2111       4.2888
    2112       4.0008
    2113       4.2430
    2114       3.6527
    2115       3.7946
    2116       4.0738
    2117       4.9463
    2118       4.2197
    2119       4.2060
    2120       4.3777
    2121       4.0571
    2122       3.1546
    2123       3.9507
    2124       4.1247
    2125       3.4205
    2126       4.3205
    2127       3.6687
    2128       4.0150
    2129       4.8530
    2130       4.5951
    2131       3.6186
    2132       4.8723
    2133       4.2587
    2134       4.4476
    2135       3.6263
    2136       4.3623
    2137       3.7483
    2138       4.2091
    2139       3.2567
    2140       3.7620
    2141       4.1647
    2142       4.0870
    2143       3.5198
    2144       3.9078
    2145       4.0007
    2146       3.5698
    2147       3.0280
    2148       3.7294
    2149       3.4335
    2150       4.0652
    2151       3.7765
    2152       4.0137
    2153       3.4701
    2154       3.5941
    2155       4.3419
    2156       4.3795
    2157       3.7293
    2158       4.1681
    2159       4.1437
    2160       3.5005
    2161       3.6363
    2162       3.7049
    2163       3.9278
    2164       4.2266
    2165       3.6396
    2166       4.0490
    2167       3.3904
    2168       3.3803
    2169       3.4779
    2170       3.8307
    2171       3.5562
    2172       4.9887
    2173       5.1189
    2174       5.0280
    2175       4.0054
    2176       3.5025
    2177       3.5718
    2178       4.1677
    2179       3.6271
    2180       4.8923
    2181       3.4236
    2182       4.0999
    2183       4.5871
    2184       4.1336
    2185       3.7068
    2186       3.7152
    2187       4.7716
    2188       4.8626
    2189       3.2510
    2190       3.5693
    2191       3.6856
    2192       3.5417
    2193       4.1308
    2194       3.2024
    2195       2.9480
    2196       3.2267
    2197       3.5415
    2198       3.5292
    2199       4.2116
    2200       4.2333
    2201       4.2499
    2202       3.6292
    2203       3.7072
    2204       4.0073
    2205       3.7087
    2206       4.2221
    2207       3.6310
    2208       3.2201
    2209       3.7886
    2210       3.6543
    2211       4.3507
    2212       4.0561
    2213       4.2466
    2214       4.4159
    2215       3.5542
    2216       4.0691
    2217       3.6696
    2218       3.4215
    2219       4.4982
    2220       3.6778
    2221       3.7555
    2222       3.3782
    2223       3.2211
    2224       3.4302
    2225       4.6240
    2226       4.0475
    2227       3.7206
    2228       3.1806
    2229       3.5990
    2230       3.5603
    2231       3.4713
    2232       3.1070
    2233       4.2006
    2234       3.6015
    2235       3.9943
    2236       2.9649
    2237       2.8852
    2238       3.1019
    2239       3.5415
    2240       2.7750
    2241       2.7679
    2242       2.2955
    2243       2.3090
    2244       3.5955
    2245       3.2450
    2246       3.7219
    2247       3.7643
    2248       3.1825
    2249       3.0295
    2250       3.1279
    2251       3.2304
    2252       3.3854
    2253       3.6473
    2254       3.9854
    2255       3.5499
    2256       2.9678
    2257       2.7627
    2258       2.2970
    2259       3.1889
    2260       3.4470
    2261       3.2386
    2262       2.3219
    2263       2.4025
    2264       2.3372
    2265       2.4842
    2266       2.9954
    2267       3.5035
    2268       2.2593
    2269       2.8660
    2270       2.5314
    2271       2.5991
    2272       3.4195
    2273       4.2128
    2274       2.8524
    2275       3.4695
    2276       2.9691
    2277       2.6953
    2278       2.7852
    2279       2.3688
    2280       3.4881
    2281       2.7799
    2282       3.4775
    2283       3.9826
    2284       3.6093
    2285       3.4608
    2286       3.7691
    2287       3.4338
    2288       3.7558
    2289       3.1386
    2290       3.1278
    2291       3.3728
    2292       3.1743
    2293       3.6055
    2294       3.3284
    2295       3.4049
    2296       3.3156
    2297       2.9917
    2298       2.8593
    2299       3.2556
    2300       3.4561
    2301       3.8169
    2302       3.6890
    2303       4.1264
    2304       3.3304
    2305       3.3134
    2306       2.9600
    2307       3.7583
    2308       3.4030
    2309       3.8202
    2310       4.3773
    2311       3.5616
    2312       3.1461
    2313       3.1133
    2314       3.9639
    2315       3.1858
    2316       3.1860
    2317       2.9818
    2318       3.8369
    2319       3.6857
    2320       3.7579
    2321       3.8613
    2322       3.8978
    2323       2.9097
    2324       3.4058
    2325       3.8516
    2326       3.0914
    2327       3.1468
    2328       3.7035
    2329       3.7695
    2330       3.8093
    2331       3.8327
    2332       3.0745
    2333       3.2953
    2334       3.9617
    2335       3.3226
    2336       3.5415
    2337       3.7565
    2338       2.9595
    2339       3.3084
    2340       3.2801
    2341       2.8620
    2342       3.9591
    2343       3.1118
    2344       3.3993
    2345       3.1119
    2346       3.7516
    2347       3.3460
    2348       3.4428
    2349       3.8463
    2350       3.5848
    2351       3.6482
    2352       2.9453
    2353       4.3654
    2354       3.9567
    2355       4.1557
    2356       3.5569
    2357       2.9152
    2358       2.4525
    2359       3.4638
    2360       3.8264
    2361       3.6796
    2362       3.7122
    2363       4.4827
    2364       4.0110
    2365       3.3108
    2366       3.3790
    2367       4.0074
    2368       3.9532
    2369       4.9888
    2370       4.1125
    2371       3.6011
    2372       4.0339
    2373       3.0396
    2374       3.2975
    2375       3.9493
    2376       3.7447
    2377       2.8181
    2378       3.2396
    2379       2.9393
    2380       3.6125
    2381       4.0738
    2382       3.5918
    2383       4.2451
    2384       4.0152
    2385       4.1994
    2386       3.9898
    2387       3.6524
    2388       2.6879
    2389       3.0152
    2390       3.3271
    2391       2.9824
    2392       4.1743
    2393       3.8931
    2394       4.2441
    2395       3.8396
    2396       3.4045
    2397       4.4676
    2398       3.4024
    2399       3.7091
    2400       3.9363
    2401       4.0055
    2402       3.7393
    2403       4.1768
    2404       3.2477
    2405       3.9007
    2406       3.1012
    2407       4.3767
    2408       4.9182
    2409       3.2941
    2410       3.1246
    2411       3.0482
    2412       2.8928
    2413       2.9502
    2414       3.1882
    2415       4.0010
    2416       3.9771
    2417       3.8156
    2418       4.0131
    2419       4.3279
    2420       4.0563
    2421       4.7591
    2422       3.4629
    2423       4.2941
    2424       3.6379
    2425       3.2802
    2426       3.9473
    2427       3.4660
    2428       3.4538
    2429       3.5951
    2430       3.8486
    2431       3.2182
    2432       4.0960
    2433       3.6110
    2434       3.2938
    2435       3.4710
    2436       3.8149
    2437       3.8665
    2438       3.4100
    2439       3.3105
    2440       3.7574
    2441       3.3676
    2442       3.9142
    2443       4.0275
    2444       3.4825
    2445       3.4639
    2446       4.1242
    2447       3.5708
    2448       3.4078
    2449       3.0636
    2450       3.0080
    2451       3.3750
    2452       2.7570
    2453       3.0228
    2454       2.9599
    2455       3.4214
    2456       3.0273
    2457       3.8357
    2458       3.0626
    2459       3.3213
    2460       3.0469
    2461       3.5659
    2462       3.2120
    2463       3.2137
    2464       2.8174
    2465       2.8829
    2466       4.1151
    2467       3.5003
    2468       3.3031
    2469       2.8593
    2470       2.8133
    2471       3.1519
    2472       3.7088
    2473       3.3234
    2474       3.7554
    2475       3.1867
    2476       2.3444
    2477       2.4200
    2478       2.5799
    2479       3.4407
    2480       3.1634
    2481       2.6859
    2482       3.2619
    2483       3.0557
    2484       2.9737
    2485       3.3945
    2486       3.0235
    2487       3.4982
    2488       4.0892
    2489       3.5213
    2490       3.3665
    2491       3.1114
    2492       3.7645
    2493       3.2511
    2494       2.6604
    2495       2.7066
    2496       2.2514
    2497       2.2314
    2498       2.5131
    2499       2.6503
    2500       3.1949
    2501       2.7793
    2502       3.5411
    2503       3.1607
    2504       3.0761
    2505       3.0366
    2506       2.5150
    2507       3.0710
    2508       2.6511
    2509       2.5910
    2510       3.1915
    2511       3.0955
    2512       3.2990
    2513       3.3934
    2514       4.0160
    2515       3.8813
    2516       3.9907
    2517       3.4139
    2518       3.0217
    2519       3.1532
    2520       3.9635
    2521       3.4436
    2522       3.7058
    2523       3.9064
    2524       3.6656
    2525       4.0019
    2526       3.8629
    2527       3.8887
    2528       3.2738
    2529       3.8552
    2530       4.1640
    2531       3.4234
    2532       4.6417
    2533       3.8070
    2534       4.1455
    2535       3.7982
    2536       3.2858
    2537       3.3868
    2538       4.0918
    2539       4.1067
    2540       5.0035
    2541       3.8019
    2542       4.3461
    2543       4.1987
    2544       4.6205
    2545       3.6595
    2546       3.1152
    2547       3.8204
    2548       3.7903
    2549       3.7502
    2550       4.3217
    2551       3.7949
    2552       3.9859
    2553       3.6431
    2554       3.3756
    2555       2.8683
    2556       3.8495
    2557       4.0175
    2558       3.7905
    2559       3.8524
    2560       3.2231
    2561       3.7828
    2562       3.8176
    2563       3.5754
    2564       3.7895
    2565       3.8214
    2566       3.9699
    2567       3.7883
    2568       3.6258
    2569       3.4977
    2570       3.8817
    2571       4.0657
    2572       4.0145
    2573       3.8871
    2574       4.0065
    2575       4.4655
    2576       3.9360
    2577       4.5853
    2578       3.8627
    2579       3.8250
    2580       3.2776
    2581       3.4913
    2582       3.3983
    2583       3.5948
    2584       3.2592
    2585       3.3669
    2586       3.9843
    2587       4.4502
    2588       3.9407
    2589       3.5767
    2590       3.6831
    2591       4.4143
    2592       3.3132
    2593       3.9436
    2594       4.5509
    2595       3.8355
    2596       4.3354
    2597       4.5349
    2598       3.6452
    2599       3.6889
    2600       3.5444
    2601       3.7979
    2602       3.7284
    2603       3.6404
    2604       4.1412
    2605       4.2557
    2606       3.9811
    2607       3.8963
    2608       4.5336
    2609       4.5489
    2610       3.5200
    2611       3.5783
    2612       3.6807
    2613       3.5719
    2614       3.4520
    2615       3.4613
    2616       4.0829
    2617       3.3263
    2618       3.7795
    2619       4.3843
    2620       3.0368
    2621       2.4011
    2622       2.6660
    2623       2.5760
    2624       3.0131
    2625       2.8664
    2626       2.9804
    2627       2.9069
    2628       3.0084
    2629       3.4636
    2630       2.9733
    2631       3.3706
    2632       2.5058
    2633       2.7669
    2634       2.9153
    2635       3.4236
    2636       2.7612
    2637       3.6647
    2638       3.3864
    2639       4.1065
    2640       3.8642
    2641       3.2980
    2642       3.2455
    2643       4.3880
    2644       2.8268
    2645       3.1689
    2646       3.2195
    2647       3.6084
    2648       4.0827
    2649       3.0710
    2650       2.8987
    2651       3.5858
    2652       3.1174
    2653       3.0606
    2654       3.3462
    2655       2.7034
    2656       2.8569
    2657       2.7528
    2658       3.6283
    2659       3.7667
    2660       3.0994
    2661       3.6741
    2662       3.1561
    2663       3.0376
    2664       3.0774
    2665       3.2611
    2666       2.4291
    2667       2.5990
    2668       2.7685
    2669       2.7274
    2670       2.4828
    2671       3.2528
    2672       2.8650
    2673       3.7502
    2674       4.0046
    2675       3.9268
    2676       3.8353
    2677       3.3590
    2678       3.8399
    2679       3.2062
    2680       2.4388
    2681       3.4872
    2682       3.0522
    2683       3.8456
    2684       4.0962
    2685       3.3390
    2686       3.0216
    2687       3.0638
    2688       3.9385
    2689       3.4793
    2690       3.2138
    2691       3.3717
    2692       3.0304
    2693       2.6847
    2694       2.8247
    2695       2.7496
    2696       3.3302
    2697       3.5124
    2698       3.5212
    2699       2.7361
    2700       2.6515
    2701       2.8981
    2702       2.4681
    2703       3.0674
    2704       3.8071
    2705       3.3078
    2706       2.8376
    2707       2.6804
    2708       2.9389
    2709       3.2259
    2710       3.4344
    2711       3.2068
    2712       3.7252
    2713       3.6066
    2714       3.2584
    2715       2.9076
    2716       2.6099
    2717       2.3898
    2718       2.3770
    2719       2.4714
    2720       2.4893
    2721       2.0460
    2722       2.4624
    2723       2.5908
    2724       2.8219
    2725       2.2869
    2726       2.3000
    2727       2.2928
    2728       2.6309
    2729       2.9554
    2730       3.2587
    2731       2.8019
    2732       2.5478
    2733       3.1461
    2734       2.3172
    2735       2.8039
    2736       3.2760
    2737       2.8798
    2738       3.1142
    2739       2.6234
    2740       2.1676
    2741       3.1950
    2742       3.1598
    2743       2.9477
    2744       3.0319
    2745       3.0449
    2746       4.0408
    2747       3.3256
    2748       3.4068
    2749       3.2901
    2750       2.8998
    2751       3.2977
    2752       3.5193
    2753       2.9261
    2754       2.5735
    2755       3.0195
    2756       3.3035
    2757       3.6296
    2758       3.2618
    2759       3.7655
    2760       3.5594
    2761       3.1479
    2762       3.7070
    2763       3.1347
    2764       3.8420
    2765       3.3185
    2766       3.8289
    2767       4.0626
    2768       4.3331
    2769       3.2901
    2770       3.4806
    2771       3.0054
    2772       3.1969
    2773       3.3497
    2774       2.7335
    2775       3.5691
    2776       3.1447
    2777       4.0717
    2778       4.2547
    2779       4.3434
    2780       4.0083
    2781       3.4001
    2782       4.3633
    2783       4.4797
    2784       4.3852
    2785       4.0792
    2786       3.7922
    2787       3.6889
    2788       4.0191
    2789       3.2992
    2790       3.6221
    2791       4.0977
    2792       4.0225
    2793       3.7029
    2794       3.8636
    2795       3.3033
    2796       3.5305
    2797       4.7841
    2798       3.3182
    2799       3.8278
    2800       3.7282
    2801       3.7406
    2802       3.9455
    2803       4.4334
    2804       3.7784
    2805       4.5483
    2806       4.8661
    2807       4.5415
    2808       4.5250
    2809       4.5314
    2810       4.4612
    2811       3.7556
    2812       3.6171
    2813       3.1543
    2814       3.0012
    2815       3.9081
    2816       3.8334
    2817       3.7067
    2818       4.8392
    2819       3.5131
    2820       3.8174
    2821       4.5801
    2822       3.6047
    2823       3.5105
    2824       2.9065
    2825       2.2929
    2826       2.9254
    2827       2.6608
    2828       2.2893
    2829       2.6464
    2830       3.0565
    2831       2.3534
    2832       2.6445
    2833       2.2843
    2834       2.3992
    2835       3.2462
    2836       2.8265
    2837       2.5500
    2838       2.5538
    2839       2.8819
    2840       2.3241
    2841       3.1287
    2842       3.0047
    2843       2.7960
    2844       2.9900
    2845       3.5941
    2846       3.1189
    2847       3.2901
    2848       2.8484
    2849       3.4172
    2850       2.7351
    2851       2.6292
    2852       3.2850
    2853       2.9866
    2854       3.5359
    2855       3.3575
    2856       3.1141
    2857       2.8618
    2858       2.9939
    2859       2.6483
    2860       3.2418
    2861       2.5358
    2862       2.8193
    2863       2.6007
    2864       2.3126
    2865       3.3574
    2866       3.3234
    2867       3.3402
    2868       3.4503
    2869       2.9970
    2870       3.2950
    2871       2.6990
    2872       2.8583
    2873       3.6304
    2874       3.6125
    2875       3.6239
    2876       4.3147
    2877       3.7823
    2878       3.0059
    2879       3.6442
    2880       3.0767
    2881       2.7876
    2882       2.9276
    2883       2.6693
    2884       3.7845
    2885       3.6515
    2886       3.7361
    2887       3.3851
    2888       4.3060
    2889       3.7769
    2890       3.4986
    2891       3.8725
    2892       3.0680
    2893       4.2148
    2894       2.9560
    2895       3.8742
    2896       3.4047
    2897       3.9799
    2898       2.8585
    2899       3.1434
    2900       3.5499
    2901       3.8025
    2902       3.6964
    2903       3.6651
    2904       4.2543
    2905       4.8382
    2906       5.0168
    2907       4.0696
    2908       3.7678
    2909       3.9470
    2910       3.7551
    2911       3.5282
    2912       3.4921
    2913       3.8891
    2914       4.1659
    2915       4.4015
    2916       4.9347
    2917       4.6380
    2918       3.8262
    2919       3.8449
    2920       3.9726
    2921       5.3176
    2922       4.4749
    2923       4.4930
    2924       4.3276
    2925       4.1255
    2926       5.3928
    2927       4.2005
    2928       3.8611
    2929       3.5704
    2930       3.7864
    2931       3.9109
    2932       3.6324
    2933       3.7340
    2934       3.9149
    2935       3.7798
    2936       3.6623
    2937       4.5270
    2938       4.7637
    2939       3.5088
    2940       2.7918
    2941       3.3970
    2942       3.3905
    2943       3.2755
    2944       3.2473
    2945       2.5887
    2946       2.8827
    2947       2.4892
    2948       3.2358
    2949       2.9394
    2950       3.2822
    2951       3.4066
    2952       4.3922
    2953       3.8899
    2954       3.7787
    2955       3.6781
    2956       2.9973
    2957       2.6532
    2958       2.5167
    2959       2.4033
    2960       3.5751
    2961       4.9852
    2962       4.7496
    2963       3.5159
    2964       2.9365
    2965       3.1975
    2966       2.8198
    2967       3.2941
    2968       3.0059
    2969       2.4580
    2970       3.0715
    2971       3.3336
    2972       3.3916
    2973       3.4805
    2974       4.0252
    2975       3.7217
    2976       3.6783
    2977       4.4896
    2978       3.4991
    2979       4.2514
    2980       3.9678
    2981       3.7206
    2982       4.2427
    2983       4.0232
    2984       3.9701
    2985       4.0473
    2986       4.2458
    2987       4.4090
    2988       5.1308
    2989       4.5407
    2990       4.0378
    2991       3.5038
    2992       3.3873
    2993       3.1622
    2994       3.5285
    2995       3.6946
    2996       4.1186
    2997       3.8093
    2998       4.2263
    2999       4.5763
    3000       4.8210
    3001       3.5460
    3002       3.7664
    3003       3.7333
    3004       3.6300
    3005       3.7309
    3006       3.6648
    3007       3.5696
    3008       3.9075
    3009       4.1513
    3010       4.6619
    3011       4.3082
    3012       4.9764
    3013       3.6612
    3014       3.5067
    3015       4.1351
    3016       3.0488
    3017       3.6869
    3018       3.7578
    3019       4.0052
    3020       3.8624
    3021       4.1843
    3022       4.4285
    3023       3.9754
    3024       3.7394
    3025       3.5517
    3026       3.6868
    3027       3.8807
    3028       3.1303
    3029       3.8730
    3030       4.3660
    3031       2.9725
    3032       2.5456
    3033       3.2019
    3034       3.7132
    3035       3.2710
    3036       3.5057
    3037       3.1065
    3038       3.5056
    3039       3.5327
    3040       3.2484
    3041       3.1992
    3042       2.5213
    3043       3.3672
    3044       3.8321
    3045       4.2554
    3046       4.3477
    3047       3.7973
    3048       2.8154
    3049       2.9838
    3050       2.9433
    3051       2.8954
    3052       3.7104
    3053       4.1607
    3054       4.0692
    3055       3.4964
    3056       3.8326
    3057       2.8779
    3058       3.2664
    3059       2.5936
    3060       3.4753
    3061       3.4086
    3062       3.2980
    3063       2.7155
    3064       3.2669
    3065       2.6790
    3066       2.0210
    3067       2.9215
    3068       2.7232
    3069       3.8094
    3070       2.7043
    3071       3.3738
    3072       2.8905
    3073       2.9475
    3074       2.4515
    3075       2.7254
    3076       3.1153
    3077       2.9516
    3078       2.6730
    3079       3.0110
    3080       3.1610
    3081       3.6286
    3082       4.0151
    3083       4.1641
    3084       3.3722
    3085       3.0768
    3086       2.9457
    3087       2.7754
    3088       3.2200
    3089       2.5520
    3090       3.3997
    3091       3.5633
    3092       3.4105
    3093       2.8180
    3094       3.2578
    3095       3.1388
    3096       3.2395
    3097       2.7503
    3098       2.8120
    3099       3.2096
    3100       3.1404
    3101       3.0311
    3102       2.7231
    3103       2.3512
    3104       2.6179
    3105       3.0445
    3106       3.0969
    3107       3.1018
    3108       2.3234
    3109       2.9992
    3110       3.4508
    3111       3.3050
    3112       2.8663
    3113       2.7173
    3114       2.6757
    3115       2.6561
    3116       2.7718
    3117       2.1416
    3118       2.5476
    3119       2.3669
    3120       2.9482
    3121       2.6318
    3122       2.6356
    3123       2.6993
    3124       3.6625
    3125       3.5005
    3126       3.1072
    3127       2.7369
    3128       2.8796
    3129       2.7892
    3130       2.8242
    3131       2.7522
    3132       2.9264
    3133       2.7807
    3134       2.9707
    3135       3.3460
    3136       3.4213
    3137       4.0189
    3138       3.0187
    3139       3.3442
    3140       3.2239
    3141       3.1743
    3142       3.7726
    3143       3.9067
    3144       3.8613
    3145       3.0739
    3146       3.8284
    3147       3.3992
    3148       3.0864
    3149       3.4027
    3150       4.0955
    3151       3.8728
    3152       3.5537
    3153       3.3593
    3154       3.3840
    3155       3.4559
    3156       3.6900
    3157       3.4290
    3158       3.6732
    3159       3.2399
    3160       3.2006
    3161       2.9656
    3162       3.4856
    3163       2.9816
    3164       3.6065
    3165       3.2068
    3166       3.5692
    3167       3.1646
    3168       3.0575
    3169       2.6941
    3170       2.8244
    3171       3.2508
    3172       4.1152
    3173       3.5523
    3174       3.3094
    3175       4.1148
    3176       4.5524
    3177       2.7165
    3178       3.6635
    3179       3.2950
    3180       3.0964
    3181       3.4111
    3182       3.7628
    3183       2.9363
    3184       3.4666
    3185       3.0008
    3186       3.9270
    3187       2.7168
    3188       2.7076
    3189       3.4805
    3190       4.2051
    3191       3.2723
    3192       3.6893
    3193       4.3947
    3194       3.6370
    3195       3.5455
    3196       4.0466
    3197       3.8462
    3198       4.5198
    3199       4.6270
    3200       3.5791
    3201       4.0001
    3202       4.6214
    3203       3.7977
    3204       3.7002
    3205       3.8890
    3206       3.7872
    3207       3.9165
    3208       3.9042
    3209       3.7333
    3210       4.3128
    3211       3.1807
    3212       3.9059
    3213       4.0644
    3214       4.0380
    3215       3.2268
    3216       3.9120
    3217       3.3737
    3218       3.0228
    3219       3.2758
    3220       3.6572
    3221       4.8805
    3222       3.9148
    3223       3.3396
    3224       3.4348
    3225       3.4775
    3226       3.5888
    3227       3.4739
    3228       3.8182
    3229       2.7050
    3230       3.0735
    3231       2.7054
    3232       2.7957
    3233       3.1772
    3234       3.3719
    3235       3.0236
    3236       2.7121
    3237       3.2925
    3238       3.7621
    3239       3.7239
    3240       3.2736
    3241       3.6563
    3242       3.1481
    3243       3.9147
    3244       3.7079
    3245       4.5049
    3246       4.3617
    3247       3.7736
    3248       4.5210
    3249       4.7940
    3250       3.9144
    3251       4.2358
    3252       3.5117
    3253       3.4637
    3254       3.4005
    3255       3.9422
    3256       2.8741
    3257       3.9058
    3258       3.7004
    3259       3.7088
    3260       2.6100
    3261       3.2509
    3262       3.5217
    3263       3.0274
    3264       3.1721
    3265       2.8458
    3266       3.3674
    3267       2.7269
    3268       2.3150
    3269       2.5386
    3270       3.1858
    3271       2.9580
    3272       3.5553
    3273       3.2807
    3274       3.2348
    3275       3.3693
    3276       3.3329
    3277       3.4694
    3278       3.0742
    3279       3.5784
    3280       3.3832
    3281       3.1377
    3282       2.9554
    3283       2.7174
    3284       3.0618
    3285       3.0358
    3286       2.6705
    3287       3.2437
    3288       2.5675
    3289       2.6323
    3290       3.6510
    3291       3.5902
    3292       3.2346
    3293       3.0016
    3294       3.2968
    3295       3.5684
    3296       3.3470
    3297       3.3889
    3298       3.2856
    3299       3.2389
    3300       2.7791
    3301       2.9125
    3302       2.8517
    3303       3.0424
    3304       3.0037
    3305       2.2685
    3306       2.5739
    3307       2.2613
    3308       2.6826
    3309       3.4820
    3310       2.8786
    3311       3.2948
    3312       3.3998
    3313       3.4913
    3314       3.4832
    3315       3.2184
    3316       3.1628
    3317       3.6428
    3318       3.3967
    3319       3.1658
    3320       3.0865
    3321       3.0298
    3322       2.7740
    3323       3.2673
    3324       3.2085
    3325       3.1718
    3326       3.5118
    3327       3.5756
    3328       3.1389
    3329       2.5086
    3330       3.5915
    3331       3.9114
    3332       3.4826
    3333       3.0818
    3334       3.6530
    3335       3.4557
    3336       3.5353
    3337       3.2277
    3338       2.8143
    3339       2.5798
    3340       2.5320
    3341       2.3173
    3342       3.3744
    3343       3.0689
    3344       2.2353
    3345       2.7092
    3346       3.2804
    3347       3.3110
    3348       3.7866
    3349       2.9756
    3350       3.6644
    3351       2.7773
    3352       2.8291
    3353       2.9472
    3354       3.8612
    3355       3.0115
    3356       3.2565
    3357       2.6598
    3358       2.4701
    3359       3.5664
    3360       3.1574
    3361       3.1175
    3362       3.2226
    3363       3.0989
    3364       3.4957
    3365       3.9105
    3366       3.6548
    3367       3.4377
    3368       3.3560
    3369       3.2156
    3370       3.4004
    3371       3.3917
    3372       3.2742
    3373       2.7160
    3374       3.1573
    3375       3.3318
    3376       3.9748
    3377       2.9116
    3378       2.7653
    3379       4.2761
    3380       2.9900
    3381       3.1175
    3382       3.2408
    3383       2.9452
    3384       3.1306
    3385       3.3167
    3386       3.1792
    3387       3.3027
    3388       3.3885
    3389       3.1642
    3390       2.8575
    3391       3.5585
    3392       3.4642
    3393       3.6236
    3394       3.8253
    3395       2.8971
    3396       2.9547
    3397       3.7397
    3398       3.5951
    3399       4.2189
    3400       3.2070
    3401       3.4339
    3402       3.9347
    3403       3.3048
    3404       4.3283
    3405       3.2859
    3406       3.3505
    3407       2.9342
    3408       3.1559
    3409       3.1141
    3410       3.3811
    3411       2.2254
    3412       3.4645
    3413       4.0953
    3414       3.7225
    3415       3.8301
    3416       3.7261
    3417       3.3454
    3418       4.1625
    3419       4.1511
    3420       4.0503
    3421       3.7201
    3422       3.7255
    3423       3.5287
    3424       4.4819
    3425       3.7968
    3426       3.1891
    3427       3.1794
    3428       2.6210
    3429       2.8126
    3430       3.0174
    3431       3.4043
    3432       2.5486
    3433       3.1599
    3434       2.7279
    3435       2.4201
    3436       3.7214
    3437       2.9584
    3438       3.6825
    3439       3.1248
    3440       2.8038
    3441       3.5223
    3442       2.7145
    3443       3.0269
    3444       3.1223
    3445       3.1077
    3446       2.8440
    3447       3.8474
    3448       2.8565
    3449       2.8418
    3450       2.8509
    3451       3.6651
    3452       3.0962
    3453       3.1327
    3454       2.9124
    3455       3.4749
    3456       2.9466
    3457       2.9446
    3458       3.8423
    3459       3.6595
    3460       3.4253
    3461       3.4066
    3462       3.1983
    3463       3.8712
    3464       3.5694
    3465       3.7040
    3466       3.3701
    3467       3.7319
    3468       3.9213
    3469       3.8930
    3470       3.8373
    3471       3.5181
    3472       3.0009
    3473       3.6385
    3474       3.4568
    3475       4.0199
    3476       3.5512
    3477       3.4035
    3478       3.4472
    3479       3.0190
    3480       3.3839
    3481       3.5680
    3482       2.6056
    3483       2.4383
    3484       3.0847
    3485       3.4688
    3486       2.3576
    3487       2.7409
    3488       2.3792
    3489       2.7994
    3490       3.2620
    3491       2.6735
    3492       3.3485
    3493       2.7600
    3494       3.4583
    3495       2.7002
    3496       2.6749
    3497       3.0864
    3498       2.7465
    3499       2.4247
    3500       3.0041
    3501       3.1871
    3502       2.3872
    3503       2.2720
    3504       2.9274
    3505       2.8029
    3506       2.7060
    3507       2.5914
    3508       2.7718
    3509       2.8581
    3510       3.3512
    3511       3.3082
    3512       2.8189
    3513       3.2316
    3514       3.0747
    3515       3.4458
    3516       2.8761
    3517       2.9788
    3518       3.1091
    3519       2.6003
    3520       3.8418
    3521       2.5701
    3522       3.6482
    3523       3.0667
    3524       2.9545
    3525       3.0866
    3526       4.3144
    3527       3.1633
    3528       2.8172
    3529       2.8504
    3530       3.0780
    3531       3.3046
    3532       3.2146
    3533       3.3170
    3534       3.1589
    3535       3.2218
    3536       2.7592
    3537       3.1163
    3538       2.8073
    3539       2.8926
    3540       2.6545
    3541       3.1361
    3542       3.0764
    3543       3.1721
    3544       3.2686
    3545       3.7694
    3546       2.5061
    3547       2.3432
    3548       3.1448
    3549       3.3415
    3550       3.5482
    3551       2.9426
    3552       2.8124
    3553       2.7757
    3554       2.9429
    3555       2.5463
    3556       3.0109
    3557       3.8116
    3558       3.0527
    3559       3.2094
    3560       3.2586
    3561       3.5886
    3562       2.8726
    3563       2.8219
    3564       3.4146
    3565       3.5214
    3566       3.5119
    3567       2.8789
    3568       2.8734
    3569       2.9583
    3570       3.4011
    3571       3.1685
    3572       2.3593
    3573       4.0276
    3574       3.1090
    3575       2.6528
    3576       2.3710
    3577       2.4201
    3578       2.9956
    3579       3.0670
    3580       2.6073
    3581       2.5039
    3582       2.8009
    3583       2.3310
    3584       2.9213
    3585       2.3554
    3586       2.4573
    3587       3.1949
    3588       2.6361
    3589       2.5238
    3590       2.4359
    3591       2.4754
    3592       3.3767
    3593       2.7436
    3594       3.0910
    3595       2.6028
    3596       2.1084
    3597       2.9484
    3598       2.3973
    3599       2.1718
    3600       2.5430
    3601       2.5514
    3602       2.3738
    3603       2.6125
    3604       2.4410
    3605       3.4851
    3606       3.2369
    3607       3.2690
    3608       3.5184
    3609       4.1486
    3610       3.6429
    3611       4.2438
    3612       3.7884
    3613       3.0678
    3614       4.1821
    3615       3.5755
    3616       2.9654
    3617       3.6603
    3618       3.8323
    3619       3.7597
    3620       3.5980
    3621       2.8585
    3622       2.8158
    3623       2.2673
    3624       2.7653
    3625       1.9602
    3626       2.2678
    3627       3.0969
    3628       2.9159
    3629       2.9631
    3630       2.8243
    3631       2.8643
    3632       3.1524
    3633       2.8555
    3634       2.4119
    3635       3.0864
    3636       2.8412
    3637       2.9037
    3638       2.8966
    3639       2.7324
    3640       2.9907
    3641       3.4192
    3642       2.4758
    3643       2.7546
    3644       3.1702
    3645       3.5832
    3646       3.8810
    3647       3.6337
    3648       2.6190
    3649       3.0283
    3650       2.4605
    3651       2.3467
    3652       3.0035
    3653       2.7767
    3654       3.0243
    3655       3.5111
    3656       3.5975
    3657       3.3490
    3658       2.9559
    3659       3.5746
    3660       3.0660
    3661       2.6572
    3662       2.4511
    3663       3.3557
    3664       3.1634
    3665       2.7241
    3666       2.7032
    3667       2.5846
    3668       2.6860
    3669       2.1376
    3670       2.2697
    3671       2.4654
    3672       2.9096
    3673       2.5991
    3674       3.3293
    3675       2.5251
    3676       3.4517
    3677       2.8207
    3678       2.6272
    3679       2.7858
    3680       2.9308
    3681       2.4090
    3682       2.4762
    3683       2.4461
    3684       2.0133
    3685       2.1942
    3686       2.5391
    3687       2.6086
    3688       2.9262
    3689       4.0270
    3690       3.9845
    3691       3.2272
    3692       2.7922
    3693       3.3464
    3694       3.1315
    3695       2.5902
    3696       3.7664
    3697       2.4388
    3698       3.0825
    3699       2.9613
    3700       2.4190
    3701       2.7314
    3702       3.1810
    3703       2.6361
    3704       2.8989
    3705       2.8000
    3706       3.3448
    3707       3.5247
    3708       3.0305
    3709       3.4117
    3710       3.1880
    3711       3.0218
    3712       3.2949
    3713       4.2794
    3714       3.8581
    3715       4.7127
    3716       4.2343
    3717       3.4478
    3718       4.0063
    3719       3.9318
    3720       3.6370
    3721       3.5507
    3722       4.6790
    3723       3.7560
    3724       5.0849
    3725       3.7911
    3726       4.5593
    3727       4.2170
    3728       4.4008
    3729       3.5825
    3730       3.9267
    3731       4.6158
    3732       4.5131
    3733       3.9705
    3734       4.1659
    3735       3.8524
    3736       3.9424
    3737       3.1676
    3738       4.1531
    3739       4.0544
    3740       4.0160
    3741       4.6530
    3742       4.7844
    3743       4.1790
    3744       4.6339
    3745       3.5134
    3746       3.4584
    3747       3.9236
    3748       3.6169
    3749       3.8285
    3750       3.8815
    3751       4.7174
    3752       3.8181
    3753       4.0918
    3754       4.7126
    3755       4.2115
    3756       2.8367
    3757       3.8031
    3758       3.6614
    3759       3.1009
    3760       3.8143
    3761       3.1624
    3762       2.9836
    3763       2.9620
    3764       3.5696
    3765       3.7618
    3766       4.0237
    3767       3.6779
    3768       3.3771
    3769       3.4861
    3770       4.2342
    3771       3.2144
    3772       4.0726
    3773       4.3792
    3774       3.5843
    3775       3.1216
    3776       3.9737
    3777       3.8343
    3778       2.9911
    3779       2.4731
    3780       3.1328
    3781       4.3578
    3782       3.6501
    3783       3.7263
    3784       3.6070
    3785       3.3228
    3786       3.0848
    3787       3.6398
    3788       3.7781
    3789       4.4873
    3790       2.9781
    3791       2.4824
    3792       3.2374
    3793       3.3838
    3794       3.1745
    3795       2.7485
    3796       2.8042
    3797       3.0007
    3798       3.0623
    3799       3.0917
    3800       3.4121
    3801       2.7492
    3802       2.2895
    3803       3.1583
    3804       2.9024
    3805       2.9640
    3806       2.9158
    3807       3.0036
    3808       4.1422
    3809       3.0371
    3810       3.1706
    3811       3.3453
    3812       3.3956
    3813       3.7550
    3814       3.4082
    3815       3.1690
    3816       3.3352
    3817       3.3267
    3818       2.7684
    3819       2.8430
    3820       3.4491
    3821       3.5491
    3822       2.2449
    3823       2.6217
    3824       2.8298
    3825       3.1329
    3826       2.9801
    3827       3.0478
    3828       2.8866
    3829       3.3304
    3830       2.4422
    3831       3.1415
    3832       2.9620
    3833       2.4752
    3834       2.3756
    3835       2.2194
    3836       2.3845
    3837       2.6626
    3838       2.9080
    3839       2.9265
    3840       3.9149
    3841       3.5927
    3842       3.5391
    3843       3.5994
    3844       2.6465
    3845       2.7161
    3846       3.1101
    3847       2.3120
    3848       3.4461
    3849       3.6115
    3850       3.2365
    3851       3.6328
    3852       3.2975
    3853       3.4528
    3854       2.8913
    3855       2.8012
    3856       3.0554
    3857       2.9484
    3858       3.7339
    3859       3.1510
    3860       3.1184
    3861       2.8709
    3862       2.9659
    3863       3.0413
    3864       2.7827
    3865       3.3223
    3866       2.5191
    3867       3.2322
    3868       3.3441
    3869       3.1553
    3870       3.1968
    3871       2.5643
    3872       2.8374
    3873       3.3118
    3874       3.1870
    3875       3.2237
    3876       2.7213
    3877       2.9112
    3878       3.5532
    3879       3.4753
    3880       3.2753
    3881       2.5255
    3882       3.0349
    3883       2.6720
    3884       2.6289
    3885       2.8016
    3886       2.7860
    3887       2.6546
    3888       2.8515
    3889       3.0537
    3890       3.2596
    3891       2.4917
    3892       2.7189
    3893       2.6467
    3894       3.0790
    3895       2.5434
    3896       2.8304
    3897       2.9324
    3898       2.8935
    3899       3.0237
    3900       2.9980
    3901       2.6090
    3902       2.9371
    3903       3.7095
    3904       3.6037
    3905       3.9052
    3906       3.6919
    3907       2.7794
    3908       3.0125
    3909       2.9373
    3910       3.0248
    3911       3.2633
    3912       3.3825
    3913       3.5181
    3914       3.4944
    3915       3.1645
    3916       2.4123
    3917       2.5016
    3918       2.5005
    3919       2.6724
    3920       2.6880
    3921       2.3736
    3922       2.4186
    3923       2.7179
    3924       2.6130
    3925       2.8826
    3926       2.8598
    3927       3.1739
    3928       2.7645
    3929       2.2538
    3930       3.0829
    3931       3.0944
    3932       2.6287
    3933       3.6965
    3934       3.3312
    3935       2.4612
    3936       2.9281
    3937       3.2763
    3938       3.0073
    3939       3.2331
    3940       3.2569
    3941       3.1001
    3942       3.1608
    3943       3.4175
    3944       4.2028
    3945       3.3987
    3946       2.7240
    3947       3.1696
    3948       2.8873
    3949       3.3488
    3950       3.0415
    3951       2.8700
    3952       3.0106
    3953       2.8964
    3954       3.0934
    3955       3.7752
    3956       3.0687
    3957       2.4554
    3958       3.3416
    3959       3.2397
    3960       2.9046
    3961       3.2339
    3962       2.7154
    3963       3.0865
    3964       3.0789
    3965       2.4305
    3966       2.5830
    3967       2.9861
    3968       3.0837
    3969       2.9589
    3970       2.7726
    3971       3.3344
    3972       2.7572
    3973       3.1215
    3974       3.0388
    3975       2.4899
    3976       2.5026
    3977       2.9952
    3978       2.8767
    3979       3.2260
    3980       3.2503
    3981       3.2540
    3982       2.9911
    3983       3.9705
    3984       2.5712
    3985       3.1977
    3986       3.6494
    3987       2.9170
    3988       3.1000
    3989       3.0961
    3990       3.1352
    3991       2.7567
    3992       2.9866
    3993       2.5694
    3994       3.0748
    3995       4.1281
    3996       2.9383
    3997       3.1581
    3998       3.6366
    3999       3.4718
    4000       2.8179
    4001       2.8040
    4002       2.8443
    4003       3.7097
    4004       3.7932
    4005       3.9020
    4006       3.9852
    4007       3.9533
    4008       3.4837
    4009       3.3154
    4010       2.9415
    4011       3.1718
    4012       2.6384
    4013       3.0218
    4014       2.6884
    4015       2.3347
    4016       2.9138
    4017       2.6452
    4018       2.4879
    4019       2.8103
    4020       3.5458
    4021       3.3232
    4022       2.5169
    4023       3.1075
    4024       3.3764
    4025       3.1973
    4026       3.1447
    4027       2.6721
    4028       2.7130
    4029       2.8417
    4030       2.7196
    4031       2.9115
    4032       2.7904
    4033       2.6383
    4034       2.6069
    4035       2.7313
    4036       2.9153
    4037       3.1204
    4038       3.0624
    4039       2.8322
    4040       3.4765
    4041       3.3560
    4042       3.0269
    4043       3.1508
    4044       2.9561
    4045       2.7431
    4046       3.5934
    4047       3.1729
    4048       2.9568
    4049       3.2748
    4050       3.0150
    4051       3.3833
    4052       3.2557
    4053       3.3801
    4054       3.2079
    4055       2.8557
    4056       3.1558
    4057       2.7287
    4058       2.9318
    4059       2.6037
    4060       3.3904
    4061       2.8480
    4062       4.1624
    4063       4.2531
    4064       5.4378
    4065       4.2425
    4066       4.7505
    4067       3.9504
    4068       3.4083
    4069       2.7442
    4070       3.1387
    4071       2.8809
    4072       2.9971
    4073       3.2106
    4074       3.2876
    4075       3.6252
    4076       2.8404
    4077       2.7257
    4078       2.8169
    4079       2.6173
    4080       2.6751
    4081       3.2036
    4082       3.1360
    4083       2.6429
    4084       2.9941
    4085       2.6698
    4086       2.5233
    4087       2.1906
    4088       2.5536
    4089       2.4947
    4090       3.1774
    4091       3.5012
    4092       3.3311
    4093       3.3614
    4094       3.3273
    4095       3.1835
    4096       2.8358
    4097       2.9734
    4098       3.1642
    4099       2.9276
    4100       3.5930
    4101       3.4871
    4102       2.4345
    4103       2.8464
    4104       3.8535
    4105       3.9327
    4106       3.2923
    4107       2.6034
    4108       2.5615
    4109       2.6009
    4110       2.5097
    4111       2.9198
    4112       3.0087
    4113       3.5154
    4114       3.3309
    4115       2.8070
    4116       3.0540
    4117       3.4308
    4118       2.9524
    4119       3.1356
    4120       2.8405
    4121       3.4089
    4122       2.7852
    4123       2.8110
    4124       3.2321
    4125       2.8642
    4126       3.3968
    4127       3.0959
    4128       2.8053
    4129       3.9472
    4130       3.7431
    4131       2.8438
    4132       2.7906
    4133       2.8972
    4134       2.9312
    4135       2.7563
    4136       3.6708
    4137       3.9863
    4138       5.1928
    4139       4.5769
    4140       4.0344
    4141       4.6162
    4142       3.7712
    4143       3.1115
    4144       3.1813
    4145       3.5376
    4146       3.4572
    4147       3.8545
    4148       3.9714
    4149       4.2536
    4150       4.1402
    4151       3.3177
    4152       2.4154
    4153       2.5528
    4154       2.6262
    4155       2.2132
    4156       2.6378
    4157       3.0442
    4158       3.0286
    4159       4.0737
    4160       3.4714
    4161       3.9998
    4162       3.9921
    4163       3.5522
    4164       4.1224
    4165       3.4695
    4166       3.8957
    4167       3.9372
    4168       3.9501
    4169       4.1081
    4170       3.1344
    4171       3.7560
    4172       3.7681
    4173       4.1701
    4174       4.4199
    4175       4.2367
    4176       4.0368
    4177       3.6653
    4178       3.6145
    4179       3.6453
    4180       4.2768
    4181       3.9528
    4182       4.1105
    4183       3.8779
    4184       4.7150
    4185       4.2506
    4186       4.0344
    4187       3.7296
    4188       4.0944
    4189       4.3273
    4190       4.9684
    4191       4.7050
    4192       4.7602
    4193       4.8058
    4194       5.0141
    4195       4.2382
    4196       4.6158
    4197       3.9818
    4198       4.2021
    4199       3.4996
    4200       4.1171
    4201       3.7590
    4202       4.0350
    4203       4.8583
    4204       4.5900
    4205       3.8416
    4206       4.3997
    4207       3.9958
    4208       4.4766
    4209       3.9932
    4210       4.1246
    4211       4.0051
    4212       4.1224
    4213       3.6756
    4214       4.1625
    4215       4.2501
    4216       4.0684
    4217       4.2746
    4218       4.0988
    4219       4.2620
    4220       4.4399
    4221       4.2649
    4222       3.8521
    4223       4.4735
    4224       4.2687
    4225       3.7090
    4226       3.6055
    4227       3.7564
    4228       3.8844
    4229       4.5112
    4230       4.0112
    4231       3.7550
    4232       3.9511
    4233       4.8330
    4234       4.3343
    4235       3.9158
    4236       4.1495
    4237       4.2966
    4238       4.8388
    4239       4.9965
    4240       5.1101
    4241       5.2066
    4242       5.0347
    4243       4.6171
    4244       3.9377
    4245       4.2749
    4246       4.2539
    4247       4.0122
    4248       3.5584
    4249       4.3396
    4250       3.5405
    4251       3.8876
    4252       3.5784
    4253       3.5760
    4254       3.6281
    4255       4.0839
    4256       4.6374
    4257       4.2359
    4258       4.3351
    4259       3.9578
    4260       3.2430
    4261       3.7448
    4262       3.9565
    4263       3.7993
    4264       3.4816
    4265       3.5005
    4266       4.1734
    4267       3.9231
    4268       3.4797
    4269       3.5185
    4270       4.2274
    4271       4.4018
    4272       3.8342
    4273       4.0820
    4274       3.9638
    4275       4.5195
    4276       4.2722
    4277       3.9794
    4278       3.3800
    4279       3.5441
    4280       3.5593
    4281       4.2700
    4282       3.8594
    4283       4.1727
    4284       3.4615
    4285       3.9265
    4286       4.4420
    4287       4.2043
    4288       4.5281
    4289       4.8025
    4290       3.8603
    4291       3.7339
    4292       3.7625
    4293       3.8769
    4294       3.6250
    4295       3.5393
    4296       3.1940
    4297       3.6652
    4298       3.7791
    4299       4.0020
    4300       3.8083
    4301       3.5447
    4302       2.9433
    4303       2.9117
    4304       2.5562
    4305       2.5487
    4306       2.6964
    4307       2.6331
    4308       2.3931
    4309       2.7578
    4310       2.8168
    4311       2.7671
    4312       3.0133
    4313       2.6413
    4314       2.3782
    4315       2.5493
    4316       2.3457
    4317       2.4575
    4318       2.7944
    4319       2.3538
    4320       3.8085
    4321       4.2004
    4322       3.8904
    4323       4.9491
    4324       4.9015
    4325       3.8730
    4326       2.9197
    4327       3.7071
    4328       3.1074
    4329       2.7615
    4330       2.4119
    4331       2.7421
    4332       2.5434
    4333       2.3636
    4334       2.8939
    4335       2.0810
    4336       2.4889
    4337       2.7238
    4338       2.9230
    4339       2.8160
    4340       3.2515
    4341       3.6333
    4342       3.3263
    4343       3.6474
    4344       3.4267
    4345       3.9511
    4346       2.9595
    4347       3.3136
    4348       3.2914
    4349       3.5694
    4350       3.3592
    4351       2.7593
    4352       3.3463
    4353       3.7339
    4354       4.3171
    4355       3.6650
    4356       3.3200
    4357       3.5283
    4358       3.8945
    4359       2.7822
    4360       3.4832
    4361       3.3502
    4362       3.3412
    4363       4.2200
    4364       3.4807
    4365       4.2462
    4366       3.9045
    4367       3.6115
    4368       3.1571
    4369       3.3988
    4370       2.9029
    4371       2.9929
    4372       3.7525
    4373       3.9360
    4374       4.1938
    4375       2.9933
    4376       2.4201
    4377       2.2157
    4378       2.6606
    4379       2.7482
    4380       2.9171
    4381       3.4607
    4382       3.9448
    4383       3.1798
    4384       1.7973
    4385       2.7497
    4386       2.3364
    4387       2.2607
    4388       3.3104
    4389       2.5690
    4390       2.4706
    4391       2.5617
    4392       2.3238
    4393       2.4562
    4394       2.7312
    4395       2.3490
    4396       2.4123
    4397       2.3932
    4398       2.4030
    4399       2.5481
    4400       2.6448
    4401       3.1005
    4402       2.5001
    4403       3.2094
    4404       2.7570
    4405       3.0716
    4406       3.1136
    4407       2.2964
    4408       2.7828
    4409       2.8578
    4410       2.3820
    4411       2.8998
    4412       2.3419
    4413       2.9732
    4414       2.6050
    4415       2.7916
    4416       2.4105
    4417       2.5354
    4418       2.3857
    4419       2.3657
    4420       2.7821
    4421       2.7567
    4422       2.2665
    4423       2.5505
    4424       2.1752
    4425       2.5009
    4426       2.8934
    4427       3.0689
    4428       2.8247
    4429       3.2224
    4430       2.6527
    4431       2.7605
    4432       3.0655
    4433       2.6011
    4434       2.4104
    4435       2.8362
    4436       2.2126
    4437       2.3486
    4438       2.6314
    4439       2.4073
    4440       2.1612
    4441       2.4503
    4442       2.6195
    4443       2.4108
    4444       2.0876
    4445       2.2385
    4446       2.1858
    4447       2.4349
    4448       2.9448
    4449       2.1045
    4450       2.1174
    4451       2.7256
    4452       2.3330
    4453       2.1336
    4454       1.9427
    4455       2.3154
    4456       2.1259
    4457       2.0622
    4458       2.7619
    4459       2.1607
    4460       2.3001
    4461       2.5622
    4462       2.0438
    4463       1.9940
    4464       2.1065
    4465       1.8522
    4466       2.8834
    4467       2.5246
    4468       2.1464
    4469       1.9894
    4470       2.7261
    4471       3.4936
    4472       2.9966
    4473       2.9455
    4474       2.7994
    4475       3.1502
    4476       2.4327
    4477       3.0064
    4478       2.9855
    4479       2.8118
    4480       3.0888
    4481       3.1187
    4482       4.0479
    4483       3.1177
    4484       2.9899
    4485       3.4577
    4486       2.7807
    4487       2.5795
    4488       3.0390
    4489       3.4890
    4490       3.8466
    4491       3.2229
    4492       4.2343
    4493       3.8744
    4494       3.0348
    4495       4.0245
    4496       3.3532
    4497       3.3492
    4498       3.4675
    4499       3.2016
    4500       3.3262
    4501       3.0198
    4502       3.3437
    4503       3.8239
    4504       3.1723
    4505       3.1932
    4506       3.0071
    4507       2.7318
    4508       2.9120
    4509       2.3313
    4510       2.6403
    4511       2.8455
    4512       2.5192
    4513       2.5066
    4514       2.8248
    4515       2.4333
    4516       2.5178
    4517       2.8398
    4518       3.0654
    4519       2.7550
    4520       2.8192
    4521       2.3439
    4522       2.4346
    4523       3.9697
    4524       3.6061
    4525       2.7001
    4526       2.8686
    4527       3.0801
    4528       2.8833
    4529       3.0985
    4530       2.6127
    4531       2.6362
    4532       2.3514
    4533       2.3283
    4534       2.9651
    4535       2.4880
    4536       3.2322
    4537       3.4427
    4538       3.8397
    4539       2.5203
    4540       3.7752
    4541       3.0579
    4542       4.2732
    4543       4.0154
    4544       3.8325
    4545       3.8644
    4546       3.1768
    4547       3.4138
    4548       3.5856
    4549       3.4889
    4550       3.0392
    4551       2.8080
    4552       3.1147
    4553       2.6971
    4554       2.6504
    4555       3.3119
    4556       2.8316
    4557       3.1992
    4558       3.0461
    4559       3.2064
    4560       2.7503
    4561       2.7676
    4562       3.0541
    4563       3.6598
    4564       3.4214
    4565       3.2386
    4566       3.2885
    4567       3.0728
    4568       3.8947
    4569       3.2357
    4570       2.8489
    4571       2.8573
    4572       2.7516
    4573       3.8544
    4574       3.2911
    4575       2.6371
    4576       2.8918
    4577       3.1379
    4578       2.8794
    4579       3.1620
    4580       2.7036
    4581       2.7003
    4582       2.9054
    4583       3.2795
    4584       3.5123
    4585       3.0571
    4586       3.5092
    4587       2.6422
    4588       2.8716
    4589       2.7063
    4590       2.5534
    4591       3.3452
    4592       2.7237
    4593       3.0461
    4594       3.0198
    4595       3.0671
    4596       3.1189
    4597       2.9339
    4598       3.6510
    4599       3.5696
    4600       3.9791
    4601       3.8520
    4602       3.3777
    4603       3.7056
    4604       2.7514
    4605       3.4224
    4606       3.1788
    4607       2.8972
    4608       2.5188
    4609       2.7324
    4610       2.8091
    4611       3.0607
    4612       2.9928
    4613       3.8104
    4614       4.3450
    4615       3.6309
    4616       3.3283
    4617       3.0364
    4618       2.5833
    4619       3.1657
    4620       4.1431
    4621       5.9412
    4622       5.5556
    4623       3.4142
    4624       4.1136
    4625       3.1504
    4626       3.2578
    4627       3.2896
    4628       2.9950
    4629       3.0484
    4630       3.2454
    4631       2.5123
    4632       2.7001
    4633       2.5910
    4634       2.8596
    4635       2.5571
    4636       2.8743
    4637       3.2459
    4638       3.1533
    4639       2.9084
    4640       3.0235
    4641       3.1421
    4642       2.6803
    4643       4.1200
    4644       2.5350
    4645       2.5268
    4646       2.3421
    4647       2.1135
    4648       3.0180
    4649       2.4067
    4650       2.1721
    4651       1.9590
    4652       3.3710
    4653       3.3702
    4654       3.8751
    4655       3.5212
    4656       3.1448
    4657       3.0115
    4658       3.3270
    4659       2.4497
    4660       3.4311
    4661       3.2193
    4662       2.7037
    4663       2.8734
    4664       2.4841
    4665       2.5207
    4666       2.3582
    4667       2.9997
    4668       3.6876
    4669       2.6300
    4670       2.8078
    4671       2.5723
    4672       2.9210
    4673       3.2055
    4674       3.1076
    4675       3.1907
    4676       2.7026
    4677       2.7561
    4678       3.1723
    4679       3.8933
    4680       2.9652
    4681       2.7943
    4682       2.7402
    4683       2.0895
    4684       2.1131
    4685       2.2681
    4686       3.0826
    4687       2.1744
    4688       2.3201
    4689       2.5559
    4690       2.4090
    4691       2.2262
    4692       2.0949
    4693       2.2521
    4694       2.6468
    4695       2.4131
    4696       2.3060
    4697       2.4415
    4698       2.1812
    4699       2.6542
    4700       2.2267
    4701       2.2075
    4702       2.0205
    4703       2.3167
    4704       2.9122
    4705       2.5056
    4706       2.1836
    4707       2.3062
    4708       2.4520
    4709       2.2842
    4710       2.7193
    4711       2.7947
    4712       2.3432
    4713       2.1522
    4714       2.4166
    4715       2.0236
    4716       2.9218
    4717       2.4678
    4718       2.1907
    4719       2.4110
    4720       2.6289
    4721       2.0636
    4722       2.1400
    4723       2.2982
    4724       2.0669
    4725       2.2489
    4726       2.9088
    4727       2.0901
    4728       2.3991
    4729       3.1250
    4730       2.0446
    4731       2.2717
    4732       1.9857
    4733       2.2027
    4734       2.6153
    4735       2.8205
    4736       2.6989
    4737       2.4335
    4738       2.5626
    4739       2.2505
    4740       1.8693
    4741       2.5025
    4742       2.5483
    4743       1.9687
    4744       2.3383
    4745       2.1409
    4746       2.0355
    4747       2.2939
    4748       2.1081
    4749       1.9211
    4750       1.9204
    4751       1.9326
    4752       2.1749
    4753       1.9783
    4754       2.2332
    4755       2.1806
    4756       1.9149
    4757       2.2214
    4758       2.1756
    4759       1.8026
    4760       1.5449
    4761       2.1532
    4762       2.1936
    4763       2.3321
    4764       2.4070
    4765       2.1154
    4766       1.9795
    4767       2.0647
    4768       2.2702
    4769       2.6497
    4770       2.2015
    4771       2.2977
    4772       2.2773
    4773       2.8783
    4774       2.4156
    4775       2.1890
    4776       2.1249
    4777       1.8390
    4778       2.0600
    4779       2.2157
    4780       2.1255
    4781       2.2248
    4782       2.5375
    4783       2.1975
    4784       1.9280
    4785       2.1651
    4786       2.2996
    4787       2.0949
    4788       2.5033
    4789       2.4526
    4790       2.8128
    4791       2.8237
    4792       2.5798
    4793       2.2924
    4794       2.7050
    4795       2.9367
    4796       2.2934
    4797       2.1918
    4798       2.7116
    4799       2.1118
    4800       2.2002
    4801       2.2688
    4802       2.0662
    4803       1.9469
    4804       2.1337
    4805       2.1429
    4806       2.6150
    4807       2.4427
    4808       2.0802
    4809       2.2744
    4810       1.9537
    4811       2.1988
    4812       2.2650
    4813       2.1428
    4814       1.8455
    4815       2.0386
    4816       3.0354
    4817       2.7640
    4818       2.9581
    4819       2.9226
    4820       3.7171
    4821       2.6503
    4822       2.7825
    4823       2.7136
    4824       2.5351
    4825       2.2486
    4826       2.3264
    4827       3.3451
    4828       2.7395
    4829       2.7584
    4830       2.3199
    4831       1.8623
    4832       1.7772
    4833       2.1677
    4834       2.1334
    4835       2.4695
    4836       1.8722
    4837       1.7450
    4838       2.4519
    4839       2.1766
    4840       2.6772
    4841       2.5648
    4842       2.1457
    4843       2.2611
    4844       2.4373
    4845       2.4768
    4846       2.7873
    4847       2.6899
    4848       2.3279
    4849       2.1353
    4850       2.2419
    4851       2.4148
    4852       2.0883
    4853       2.5754
    4854       2.5695
    4855       2.5896
    4856       2.0946
    4857       2.7022
    4858       2.3944
    4859       2.4257
    4860       2.3182
    4861       2.3818
    4862       2.3292
    4863       2.2769
    4864       2.5224
    4865       2.2983
    4866       2.6726
    4867       2.3257
    4868       2.3080
    4869       2.4512
    4870       2.1262
    4871       2.3448
    4872       2.1560
    4873       2.1158
    4874       2.3109
    4875       2.2265
    4876       2.2446
    4877       2.1585
    4878       2.4620
    4879       2.2282
    4880       2.2357
    4881       1.9687
    4882       2.5935
    4883       2.5160
    4884       2.2060
    4885       2.1585
    4886       2.2946
    4887       2.3382
    4888       2.0233
    4889       2.2631
    4890       2.5945
    4891       1.9900
    4892       2.2564
    4893       1.8352
    4894       2.2551
    4895       1.9675
    4896       2.0107
    4897       2.3751
    4898       2.3083
    4899       1.8425
    4900       2.1826
    4901       2.1105
    4902       2.5460
    4903       2.0180
    4904       2.2384
    4905       2.0423
    4906       2.2040
    4907       1.9575
    4908       2.0184
    4909       1.8946
    4910       2.0027
    4911       2.0059
    4912       2.2225
    4913       1.9919
    4914       2.2640
    4915       2.0622
    4916       2.3525
    4917       2.3826
    4918       2.2225
    4919       2.1471
    4920       2.5639
    4921       2.2779
    4922       1.9998
    4923       2.1216
    4924       1.9990
    4925       2.2133
    4926       2.3750
    4927       1.9792
    4928       2.0786
    4929       2.1395
    4930       2.1440
    4931       2.0947
    4932       2.0341
    4933       2.2711
    4934       2.2328
    4935       2.4272
    4936       2.0752
    4937       2.0734
    4938       2.1771
    4939       2.1435
    4940       2.1186
    4941       2.0836
    4942       2.4058
    4943       2.0492
    4944       2.0907
    4945       2.1766
    4946       2.4158
    4947       2.4378
    4948       2.3594
    4949       2.1127
    4950       2.0910
    4951       2.0888
    4952       1.8842
    4953       1.9834
    4954       2.1797
    4955       1.9961
    4956       1.9976
    4957       2.1375
    4958       1.9939
    4959       1.9886
    4960       2.2169
    4961       1.8958
    4962       1.9017
    4963       1.8143
    4964       2.0511
    4965       2.2287
    4966       2.2174
    4967       1.9377
    4968       2.0072
    4969       2.0568
    4970       2.0163
    4971       2.2977
    4972       1.9272
    4973       1.9407
    4974       2.1821
    4975       1.8227
    4976       2.3270
    4977       2.5507
    4978       2.3390
    4979       2.6390
    4980       2.2078
    4981       2.0785
    4982       2.2818
    4983       2.6271
    4984       2.8570
    4985       2.8308
    4986       2.4927
    4987       2.4061
    4988       2.1049
    4989       2.1394
    4990       2.5826
    4991       2.5067
    4992       2.4430
    4993       2.2024
    4994       2.9655
    4995       2.6755
    4996       2.2612
    4997       2.3094
    4998       2.0990
    4999       2.2114
    5000       2.0117
