# Supplementary material for: Incorporation of sensing modalities into de novo designed fluorescence-activating proteins
Source: Nat Commun. 2021 Feb 8;12:856. doi: 10.1038/s41467-020-18911-w (PMC7870846; doi:10.1038/s41467-020-18911-w)
Supplement: Supplementary file 24 — Source Data [file 41467_2020_18911_MOESM24_ESM.xlsx › raw_data_graphs/Supplementary_Figure_17/RMSD/Xtal_ligand_bound_500ns_loop7RMSD_backbone.r01.dat]

#Frame     RMSD_00002
       1       1.5452
       2       2.1273
       3       1.4821
       4       1.3730
       5       1.7450
       6       1.5366
       7       1.4172
       8       1.6116
       9       1.6467
      10       1.9396
      11       1.6009
      12       1.5788
      13       1.3116
      14       1.2293
      15       1.5308
      16       1.6068
      17       1.9825
      18       1.7875
      19       1.6902
      20       1.6855
      21       1.3376
      22       1.7270
      23       1.6979
      24       1.8759
      25       1.9527
      26       1.9761
      27       1.6564
      28       1.4163
      29       1.8328
      30       2.0624
      31       1.7218
      32       1.7454
      33       1.1356
      34       2.1239
      35       1.6128
      36       1.3522
      37       1.4871
      38       1.4061
      39       1.7145
      40       1.5139
      41       1.4836
      42       1.9444
      43       1.4492
      44       1.4628
      45       1.7257
      46       1.3892
      47       1.6816
      48       1.7192
      49       1.8485
      50       1.8840
      51       1.8357
      52       1.6610
      53       1.4000
      54       1.4260
      55       1.4270
      56       1.4683
      57       1.5126
      58       1.1758
      59       1.7402
      60       1.2920
      61       1.5452
      62       1.1006
      63       1.2079
      64       1.3744
      65       1.8942
      66       1.4414
      67       1.4637
      68       1.8330
      69       2.0102
      70       1.8322
      71       1.6141
      72       1.9902
      73       1.7676
      74       2.8599
      75       2.1908
      76       3.5033
      77       3.0132
      78       3.7513
      79       2.6948
      80       2.7206
      81       2.2930
      82       2.5329
      83       2.4282
      84       1.5581
      85       1.9703
      86       1.9972
      87       1.7761
      88       2.5106
      89       2.4714
      90       2.9352
      91       2.4083
      92       2.6435
      93       2.7941
      94       2.9336
      95       3.1309
      96       2.6989
      97       3.7656
      98       3.1900
      99       2.5758
     100       2.4240
     101       2.7194
     102       2.6844
     103       2.9989
     104       3.3383
     105       3.1721
     106       3.5342
     107       3.0998
     108       2.4153
     109       3.2257
     110       3.6607
     111       3.3228
     112       3.5909
     113       3.5307
     114       2.8310
     115       3.4610
     116       3.4891
     117       2.8077
     118       3.3774
     119       2.9191
     120       3.3602
     121       2.8852
     122       3.1766
     123       3.3099
     124       3.0359
     125       3.0754
     126       2.7630
     127       3.5477
     128       2.7945
     129       2.6260
     130       2.9176
     131       3.0670
     132       2.7791
     133       2.3173
     134       2.6208
     135       2.3739
     136       2.0211
     137       1.7447
     138       2.2327
     139       1.6638
     140       2.2526
     141       1.6641
     142       1.4144
     143       1.5197
     144       1.9407
     145       1.6707
     146       1.6075
     147       1.8149
     148       2.4182
     149       2.8850
     150       3.7296
     151       3.4612
     152       3.5833
     153       3.1697
     154       3.7879
     155       3.1628
     156       2.9613
     157       2.9382
     158       2.1941
     159       2.6049
     160       2.2227
     161       2.6476
     162       2.6032
     163       2.5941
     164       2.7224
     165       2.3656
     166       2.2763
     167       2.3885
     168       2.2442
     169       2.3039
     170       2.4364
     171       2.7930
     172       2.2578
     173       2.7106
     174       2.5599
     175       3.0409
     176       2.7445
     177       2.4429
     178       2.5886
     179       2.6742
     180       2.4757
     181       2.7667
     182       2.3523
     183       2.1915
     184       2.2263
     185       2.6621
     186       2.7305
     187       2.7271
     188       2.0740
     189       2.8288
     190       2.7617
     191       2.8490
     192       2.6130
     193       2.6672
     194       2.4188
     195       2.6703
     196       2.4354
     197       2.4799
     198       2.2971
     199       2.5209
     200       2.4164
     201       2.4134
     202       2.2493
     203       2.5302
     204       3.2302
     205       2.6314
     206       2.7259
     207       2.2667
     208       2.3715
     209       2.8342
     210       2.1807
     211       2.4174
     212       2.7920
     213       2.3465
     214       2.6744
     215       2.8144
     216       2.9741
     217       2.5336
     218       3.2013
     219       2.5557
     220       2.4931
     221       2.6780
     222       3.0144
     223       2.4447
     224       2.2331
     225       2.6610
     226       2.4237
     227       2.3566
     228       2.8075
     229       2.7306
     230       2.3978
     231       2.4374
     232       2.6990
     233       2.1126
     234       2.0384
     235       2.0645
     236       2.2897
     237       2.4346
     238       2.1695
     239       3.4717
     240       3.2006
     241       3.2575
     242       3.1881
     243       2.9680
     244       2.1770
     245       2.0988
     246       2.6821
     247       2.2144
     248       2.3841
     249       2.3076
     250       2.2964
     251       1.8634
     252       2.7134
     253       2.8148
     254       2.7748
     255       2.4050
     256       2.5590
     257       2.4004
     258       2.4325
     259       2.5092
     260       2.5407
     261       2.5205
     262       2.3789
     263       2.3130
     264       2.8941
     265       2.6087
     266       2.5147
     267       2.2101
     268       2.5090
     269       2.6559
     270       2.4073
     271       2.1740
     272       2.3378
     273       2.3786
     274       2.2064
     275       2.3305
     276       2.6583
     277       2.9487
     278       2.7025
     279       2.4007
     280       2.7321
     281       3.2099
     282       2.7580
     283       3.2414
     284       3.5383
     285       2.8608
     286       3.8062
     287       3.2909
     288       3.3184
     289       3.2076
     290       3.3375
     291       2.6288
     292       2.3309
     293       2.3420
     294       2.0467
     295       2.5234
     296       2.3187
     297       2.7624
     298       1.9540
     299       2.3731
     300       2.1301
     301       2.1441
     302       3.0540
     303       3.1647
     304       3.6346
     305       2.5102
     306       1.7227
     307       1.4469
     308       1.8330
     309       1.4796
     310       1.9563
     311       2.1328
     312       1.5912
     313       1.7204
     314       1.5015
     315       1.7317
     316       1.8537
     317       2.0603
     318       1.5939
     319       1.4427
     320       0.9902
     321       1.5131
     322       1.6410
     323       1.6594
     324       2.0168
     325       1.6023
     326       2.0772
     327       1.3798
     328       2.4700
     329       1.8195
     330       1.4584
     331       1.8202
     332       1.7335
     333       1.7534
     334       1.6281
     335       1.6395
     336       2.4334
     337       2.0873
     338       2.5032
     339       2.0197
     340       1.5708
     341       2.4277
     342       1.5579
     343       1.9535
     344       2.3102
     345       2.7664
     346       3.1411
     347       1.8888
     348       1.9449
     349       1.2959
     350       1.4078
     351       1.3384
     352       1.5461
     353       1.8449
     354       1.9279
     355       1.3627
     356       1.7196
     357       1.7731
     358       2.8206
     359       2.1044
     360       1.8433
     361       1.9902
     362       1.8634
     363       2.0549
     364       2.1551
     365       2.5786
     366       1.9850
     367       2.7266
     368       3.1317
     369       2.5485
     370       1.6699
     371       2.6923
     372       2.6797
     373       1.8436
     374       3.0978
     375       2.0959
     376       2.9005
     377       2.1184
     378       2.2092
     379       2.1973
     380       2.5337
     381       2.4564
     382       2.2425
     383       2.0165
     384       2.2133
     385       1.9778
     386       3.2823
     387       2.9928
     388       2.7859
     389       2.6242
     390       3.5617
     391       3.1547
     392       2.6911
     393       3.2061
     394       2.3748
     395       1.6261
     396       2.2824
     397       2.0343
     398       2.3841
     399       3.4689
     400       2.5260
     401       2.1984
     402       2.7684
     403       2.1832
     404       2.8595
     405       2.5552
     406       2.3537
     407       1.8349
     408       3.0712
     409       2.1503
     410       2.4758
     411       2.6554
     412       1.9468
     413       2.6294
     414       1.8423
     415       2.5598
     416       2.2399
     417       1.9908
     418       2.8572
     419       2.1139
     420       2.0345
     421       1.5292
     422       1.3048
     423       1.3891
     424       2.1478
     425       1.9871
     426       1.4086
     427       2.1104
     428       2.6453
     429       1.6469
     430       1.7706
     431       2.1421
     432       1.9322
     433       2.0900
     434       2.1033
     435       2.2732
     436       2.3921
     437       2.8048
     438       1.8707
     439       3.0633
     440       2.4989
     441       3.3268
     442       2.5263
     443       1.8926
     444       1.3157
     445       1.9862
     446       1.5979
     447       1.8666
     448       1.9322
     449       2.0482
     450       2.4345
     451       2.0442
     452       2.6850
     453       1.3888
     454       2.5920
     455       1.9483
     456       1.9455
     457       2.3759
     458       2.2615
     459       2.8617
     460       1.3627
     461       2.1398
     462       2.4833
     463       2.1110
     464       2.6666
     465       2.2663
     466       2.1183
     467       2.0187
     468       2.7653
     469       2.3664
     470       2.2593
     471       2.8234
     472       2.5476
     473       2.5275
     474       2.7878
     475       1.8444
     476       1.5598
     477       1.4683
     478       2.1389
     479       2.1639
     480       1.8004
     481       2.3109
     482       1.8761
     483       2.3423
     484       1.6152
     485       1.8710
     486       1.7497
     487       1.8086
     488       1.3828
     489       1.4474
     490       1.6860
     491       1.2663
     492       1.1988
     493       1.9744
     494       1.6025
     495       1.5576
     496       1.5057
     497       1.3885
     498       2.0140
     499       1.6385
     500       1.6528
     501       1.9300
     502       1.7149
     503       1.4674
     504       1.2564
     505       1.1919
     506       1.8146
     507       2.2234
     508       2.0096
     509       2.0565
     510       2.4958
     511       2.0710
     512       2.2075
     513       1.2951
     514       2.0495
     515       2.1000
     516       1.6277
     517       2.5972
     518       2.1360
     519       1.7860
     520       2.0772
     521       1.6604
     522       1.5959
     523       1.2385
     524       1.4493
     525       2.2130
     526       2.0768
     527       1.3859
     528       1.5148
     529       1.3728
     530       1.8686
     531       2.4531
     532       1.6887
     533       2.0015
     534       2.2898
     535       2.5973
     536       1.5787
     537       1.6271
     538       1.7831
     539       1.7666
     540       2.0659
     541       1.5310
     542       1.7179
     543       1.3469
     544       2.1934
     545       1.8804
     546       1.4546
     547       2.0831
     548       1.5871
     549       1.3518
     550       2.0076
     551       2.2565
     552       1.9511
     553       2.3737
     554       1.4104
     555       1.8231
     556       1.3561
     557       1.2711
     558       1.2019
     559       1.2355
     560       1.4945
     561       1.4498
     562       2.3765
     563       1.4950
     564       1.3509
     565       1.8689
     566       1.5802
     567       3.1579
     568       2.6364
     569       2.1931
     570       2.6944
     571       2.4998
     572       2.4532
     573       1.7085
     574       1.5324
     575       2.1830
     576       1.9718
     577       2.5246
     578       2.0458
     579       1.5045
     580       2.0400
     581       2.0392
     582       3.8689
     583       2.1762
     584       2.0106
     585       1.8776
     586       1.4995
     587       2.6070
     588       1.7006
     589       1.7500
     590       1.4341
     591       1.4518
     592       1.2161
     593       1.4186
     594       1.6534
     595       1.4309
     596       1.3933
     597       1.9416
     598       1.3325
     599       1.6345
     600       1.3441
     601       1.6193
     602       1.5311
     603       1.4917
     604       1.4310
     605       1.4980
     606       1.3619
     607       1.4051
     608       1.3088
     609       1.8247
     610       1.9767
     611       2.0141
     612       2.3577
     613       2.3068
     614       2.3918
     615       2.5991
     616       1.3636
     617       1.1073
     618       1.7308
     619       1.3617
     620       1.5422
     621       1.8946
     622       1.9221
     623       2.1787
     624       1.5664
     625       2.1006
     626       1.9186
     627       2.4023
     628       2.1131
     629       2.3096
     630       1.8191
     631       1.1135
     632       2.1038
     633       1.4621
     634       1.5105
     635       1.3913
     636       1.3326
     637       1.3778
     638       1.9680
     639       2.1302
     640       1.9153
     641       2.2146
     642       2.4010
     643       2.2291
     644       1.9644
     645       2.3854
     646       1.9534
     647       2.1563
     648       2.4724
     649       2.6740
     650       2.8889
     651       3.1074
     652       2.7103
     653       2.0817
     654       1.9012
     655       1.7228
     656       1.5761
     657       1.7650
     658       1.8820
     659       2.2174
     660       2.0426
     661       1.8252
     662       1.3651
     663       1.7713
     664       1.9864
     665       1.8209
     666       1.8927
     667       2.1437
     668       1.4633
     669       1.7427
     670       1.8631
     671       1.4548
     672       1.5644
     673       1.3726
     674       1.8324
     675       1.8292
     676       1.4438
     677       1.7452
     678       1.7161
     679       1.6131
     680       1.7203
     681       1.6453
     682       1.6332
     683       1.5567
     684       1.7787
     685       1.3542
     686       1.7566
     687       2.1122
     688       1.7442
     689       1.7312
     690       2.2876
     691       2.3131
     692       2.2791
     693       2.1639
     694       1.3062
     695       1.4689
     696       1.4926
     697       2.3927
     698       1.6317
     699       1.4044
     700       1.6020
     701       1.8655
     702       1.4152
     703       1.5595
     704       2.1031
     705       1.7848
     706       1.7533
     707       1.7861
     708       1.9282
     709       1.6541
     710       1.7623
     711       2.0365
     712       1.9144
     713       2.0027
     714       2.2889
     715       1.8105
     716       1.6963
     717       2.0367
     718       1.4338
     719       1.8978
     720       1.5519
     721       1.7406
     722       1.5326
     723       1.7532
     724       1.6705
     725       1.8678
     726       1.4248
     727       2.1396
     728       1.9358
     729       1.7109
     730       2.5203
     731       1.6023
     732       1.7159
     733       1.8126
     734       2.1337
     735       1.7259
     736       1.8195
     737       1.6242
     738       1.5025
     739       1.9420
     740       1.9890
     741       1.4318
     742       1.7536
     743       1.8881
     744       2.2917
     745       2.0056
     746       1.8328
     747       1.8978
     748       1.4864
     749       1.8107
     750       2.1694
     751       1.8214
     752       1.8785
     753       1.7528
     754       1.8218
     755       2.3187
     756       1.7588
     757       1.6912
     758       1.6416
     759       1.7421
     760       2.1216
     761       2.2213
     762       2.7992
     763       3.2275
     764       2.4479
     765       2.7649
     766       2.8464
     767       2.4370
     768       2.1295
     769       1.8832
     770       1.8932
     771       1.9505
     772       1.9423
     773       2.1461
     774       1.6924
     775       1.6051
     776       1.2383
     777       1.5633
     778       1.9526
     779       2.2540
     780       1.5674
     781       1.4516
     782       1.5903
     783       1.5099
     784       1.5708
     785       2.3540
     786       1.4896
     787       1.6585
     788       1.8378
     789       1.7063
     790       1.8426
     791       1.5428
     792       1.6587
     793       1.6368
     794       1.5151
     795       1.9141
     796       2.0277
     797       1.6282
     798       1.4923
     799       1.6066
     800       2.0550
     801       1.5437
     802       1.9221
     803       1.7539
     804       2.0190
     805       2.2103
     806       2.0144
     807       1.9723
     808       1.7496
     809       1.8628
     810       2.2354
     811       1.6688
     812       1.7915
     813       1.7374
     814       1.9287
     815       1.6716
     816       1.7492
     817       1.6445
     818       1.6709
     819       1.5616
     820       1.4285
     821       2.1234
     822       1.4825
     823       1.4086
     824       1.8999
     825       1.5093
     826       1.7831
     827       1.5482
     828       1.3857
     829       1.6691
     830       1.6804
     831       1.8077
     832       1.4070
     833       2.0439
     834       2.0217
     835       1.5667
     836       1.3192
     837       1.3913
     838       1.9943
     839       1.3517
     840       1.2575
     841       1.4829
     842       1.9630
     843       1.6784
     844       1.3548
     845       1.5592
     846       1.3886
     847       1.8583
     848       1.5849
     849       1.8142
     850       2.0908
     851       1.5755
     852       1.7400
     853       2.3041
     854       1.4930
     855       1.7139
     856       1.8281
     857       1.6332
     858       1.6539
     859       2.3505
     860       1.9469
     861       1.7789
     862       1.7136
     863       1.5759
     864       1.7058
     865       1.6269
     866       1.5853
     867       1.5301
     868       1.4524
     869       1.4613
     870       1.7193
     871       2.0427
     872       2.0877
     873       1.5294
     874       1.4399
     875       1.6886
     876       2.2229
     877       1.9547
     878       1.7773
     879       1.7003
     880       1.6750
     881       2.0642
     882       1.7026
     883       1.7527
     884       1.6373
     885       1.6595
     886       1.6248
     887       1.3107
     888       1.7984
     889       1.7031
     890       1.6066
     891       1.7287
     892       2.0155
     893       1.9263
     894       2.2435
     895       2.3886
     896       2.0663
     897       1.9187
     898       2.0801
     899       2.1819
     900       2.1591
     901       1.6054
     902       1.5108
     903       2.5788
     904       2.3789
     905       2.2264
     906       1.5831
     907       2.3386
     908       1.7938
     909       2.4086
     910       2.2771
     911       1.8450
     912       2.8205
     913       1.8123
     914       1.6556
     915       2.1298
     916       2.3994
     917       2.0216
     918       1.7931
     919       1.5121
     920       1.8545
     921       1.9301
     922       1.6988
     923       2.6613
     924       1.7087
     925       1.5708
     926       1.2936
     927       1.8879
     928       2.6469
     929       2.1226
     930       1.8702
     931       1.5468
     932       1.9621
     933       1.8876
     934       1.2990
     935       1.8027
     936       1.9813
     937       1.2048
     938       1.6059
     939       1.8276
     940       1.3700
     941       1.7486
     942       1.5779
     943       1.9219
     944       1.7485
     945       2.1185
     946       1.5484
     947       1.6251
     948       1.9278
     949       1.3825
     950       1.9083
     951       1.5124
     952       1.4375
     953       1.4055
     954       1.6020
     955       1.6176
     956       1.7830
     957       1.2416
     958       1.5341
     959       1.1988
     960       1.4701
     961       1.7788
     962       1.3704
     963       1.7165
     964       1.3127
     965       1.5566
     966       1.1555
     967       1.1613
     968       1.3255
     969       1.2616
     970       1.2701
     971       2.0422
     972       1.5210
     973       1.2190
     974       1.1806
     975       1.2864
     976       1.3643
     977       1.1968
     978       1.9696
     979       1.8509
     980       1.3472
     981       2.5505
     982       2.2225
     983       1.9516
     984       1.5105
     985       2.2521
     986       1.8453
     987       1.8343
     988       1.2673
     989       1.1531
     990       2.2002
     991       2.2525
     992       1.6551
     993       1.8065
     994       2.4399
     995       2.5382
     996       2.5612
     997       2.7421
     998       2.8007
     999       2.6681
    1000       1.6756
    1001       1.7337
    1002       1.9358
    1003       1.4444
    1004       1.2478
    1005       1.6897
    1006       1.3233
    1007       1.9122
    1008       1.7989
    1009       1.3114
    1010       1.5307
    1011       1.9536
    1012       1.9409
    1013       2.0696
    1014       1.8815
    1015       1.6832
    1016       2.1850
    1017       1.9935
    1018       1.5786
    1019       1.6958
    1020       1.4436
    1021       1.7798
    1022       2.3743
    1023       1.6885
    1024       1.3500
    1025       1.3923
    1026       1.5596
    1027       1.2370
    1028       1.2868
    1029       1.3802
    1030       1.4873
    1031       2.0395
    1032       2.0076
    1033       1.3359
    1034       1.2652
    1035       1.2574
    1036       1.8202
    1037       1.8879
    1038       1.8713
    1039       2.5301
    1040       2.2318
    1041       2.3967
    1042       2.3300
    1043       2.4460
    1044       1.7400
    1045       2.3847
    1046       2.6379
    1047       3.0184
    1048       2.3161
    1049       2.7649
    1050       1.9158
    1051       2.4818
    1052       1.6381
    1053       1.9647
    1054       2.4741
    1055       2.4792
    1056       3.4623
    1057       2.9314
    1058       2.4487
    1059       2.9769
    1060       3.1372
    1061       3.6575
    1062       2.3160
    1063       3.4857
    1064       3.5021
    1065       2.4420
    1066       2.7835
    1067       2.5600
    1068       3.1698
    1069       1.8886
    1070       2.3838
    1071       2.8804
    1072       2.8623
    1073       2.2136
    1074       4.1541
    1075       2.2971
    1076       3.4341
    1077       3.3712
    1078       3.2834
    1079       1.4762
    1080       1.6428
    1081       1.1663
    1082       1.7489
    1083       2.0867
    1084       1.9452
    1085       2.2358
    1086       2.7399
    1087       3.1323
    1088       3.4476
    1089       2.9674
    1090       2.3704
    1091       1.7745
    1092       2.3749
    1093       2.4910
    1094       2.4883
    1095       1.5769
    1096       2.1041
    1097       2.1184
    1098       1.9917
    1099       2.0706
    1100       2.1902
    1101       1.7200
    1102       2.0677
    1103       2.6291
    1104       1.8761
    1105       1.9921
    1106       2.2295
    1107       2.5632
    1108       1.5836
    1109       1.5226
    1110       2.0988
    1111       1.9147
    1112       1.9687
    1113       2.5394
    1114       2.3808
    1115       1.9110
    1116       2.5141
    1117       1.2933
    1118       3.4353
    1119       3.7397
    1120       2.5676
    1121       2.0949
    1122       2.0714
    1123       1.5878
    1124       1.4761
    1125       2.0579
    1126       2.4087
    1127       1.8151
    1128       2.2922
    1129       2.5778
    1130       1.8352
    1131       1.9121
    1132       1.9811
    1133       2.0483
    1134       2.5113
    1135       2.2740
    1136       1.8497
    1137       2.0903
    1138       2.2937
    1139       2.2035
    1140       1.9804
    1141       1.9836
    1142       1.7945
    1143       1.7662
    1144       1.8007
    1145       1.4894
    1146       1.9276
    1147       1.8665
    1148       2.4021
    1149       2.0698
    1150       1.9903
    1151       1.6175
    1152       1.9028
    1153       2.2392
    1154       2.1013
    1155       2.1980
    1156       1.9386
    1157       1.2645
    1158       1.9755
    1159       1.6647
    1160       1.6377
    1161       1.9419
    1162       1.6561
    1163       2.2772
    1164       2.4933
    1165       1.7770
    1166       1.9272
    1167       1.9018
    1168       2.2273
    1169       2.8261
    1170       2.5031
    1171       2.2879
    1172       2.4589
    1173       2.1104
    1174       2.8560
    1175       2.6683
    1176       2.9121
    1177       1.9869
    1178       2.2959
    1179       2.2850
    1180       1.9828
    1181       3.1618
    1182       3.1250
    1183       2.4320
    1184       2.3509
    1185       2.7900
    1186       2.4458
    1187       2.7403
    1188       2.2941
    1189       2.7845
    1190       2.6725
    1191       2.1611
    1192       1.9909
    1193       2.3770
    1194       1.6374
    1195       1.5026
    1196       1.6357
    1197       1.9342
    1198       2.1174
    1199       2.0378
    1200       1.5325
    1201       2.0038
    1202       2.1147
    1203       2.2410
    1204       1.5743
    1205       1.5122
    1206       1.8030
    1207       1.7717
    1208       1.6461
    1209       2.1431
    1210       2.3129
    1211       1.6900
    1212       1.7740
    1213       1.5072
    1214       1.3530
    1215       1.6912
    1216       1.8055
    1217       2.0388
    1218       2.4129
    1219       2.5497
    1220       2.2034
    1221       2.1333
    1222       2.0377
    1223       3.0622
    1224       2.7096
    1225       2.6444
    1226       2.8674
    1227       2.8516
    1228       2.3837
    1229       3.4379
    1230       2.8335
    1231       3.0174
    1232       3.4332
    1233       2.5774
    1234       2.4295
    1235       2.1192
    1236       2.3692
    1237       2.7894
    1238       2.1087
    1239       2.5094
    1240       1.8800
    1241       2.0147
    1242       2.3577
    1243       2.2063
    1244       2.0011
    1245       2.6932
    1246       2.6564
    1247       2.1768
    1248       2.2477
    1249       2.4019
    1250       1.7228
    1251       1.5705
    1252       1.6160
    1253       1.4311
    1254       1.7696
    1255       1.3167
    1256       1.6658
    1257       2.0864
    1258       1.6891
    1259       1.7523
    1260       1.8203
    1261       1.2944
    1262       1.4829
    1263       1.4338
    1264       1.7120
    1265       1.8452
    1266       2.2802
    1267       1.6713
    1268       1.8840
    1269       2.4690
    1270       2.4788
    1271       1.3079
    1272       2.2276
    1273       2.0640
    1274       1.5165
    1275       2.2662
    1276       2.6953
    1277       2.2755
    1278       2.1180
    1279       2.6329
    1280       2.4157
    1281       3.1623
    1282       2.7927
    1283       2.4552
    1284       2.5904
    1285       2.9263
    1286       2.3866
    1287       2.3246
    1288       2.4773
    1289       2.7347
    1290       2.6930
    1291       2.3044
    1292       3.3537
    1293       3.0922
    1294       3.5762
    1295       3.7215
    1296       3.3284
    1297       3.4484
    1298       2.9927
    1299       2.7243
    1300       2.9607
    1301       2.8305
    1302       3.5139
    1303       3.0639
    1304       3.0556
    1305       3.0002
    1306       3.4072
    1307       2.9276
    1308       3.2623
    1309       3.2980
    1310       3.2096
    1311       3.5846
    1312       3.0677
    1313       3.2096
    1314       3.3484
    1315       2.6064
    1316       3.5646
    1317       2.6537
    1318       2.7907
    1319       2.5683
    1320       2.6401
    1321       3.3222
    1322       2.5639
    1323       2.8066
    1324       3.1858
    1325       2.7565
    1326       2.6848
    1327       3.5523
    1328       3.3593
    1329       2.9120
    1330       2.5155
    1331       2.3389
    1332       2.4111
    1333       2.4437
    1334       2.6156
    1335       2.7569
    1336       2.7865
    1337       2.3618
    1338       2.7137
    1339       2.9524
    1340       2.8510
    1341       2.4632
    1342       2.7168
    1343       2.3453
    1344       2.4275
    1345       2.4928
    1346       2.4771
    1347       2.4542
    1348       2.4370
    1349       2.2109
    1350       2.5368
    1351       2.6329
    1352       2.6021
    1353       2.9085
    1354       3.0303
    1355       2.7450
    1356       2.4760
    1357       2.9153
    1358       2.5842
    1359       2.4998
    1360       2.8426
    1361       3.0076
    1362       3.0693
    1363       2.9568
    1364       3.3134
    1365       4.0617
    1366       3.8904
    1367       4.1391
    1368       3.7898
    1369       3.8159
    1370       3.7427
    1371       3.5389
    1372       3.1415
    1373       2.6240
    1374       2.5857
    1375       3.4915
    1376       3.6799
    1377       4.1543
    1378       2.9298
    1379       3.1780
    1380       3.2899
    1381       2.6961
    1382       2.8330
    1383       1.6740
    1384       1.8729
    1385       2.2154
    1386       2.6015
    1387       1.9700
    1388       2.3719
    1389       1.8984
    1390       2.0848
    1391       1.8113
    1392       2.2120
    1393       2.2360
    1394       1.9574
    1395       1.7829
    1396       2.9719
    1397       1.9811
    1398       2.0625
    1399       2.0856
    1400       1.9660
    1401       1.9640
    1402       1.8217
    1403       2.0899
    1404       2.1341
    1405       1.9969
    1406       2.0300
    1407       2.2290
    1408       1.7842
    1409       2.0007
    1410       1.8848
    1411       1.6870
    1412       1.8784
    1413       2.1011
    1414       1.8196
    1415       2.0904
    1416       1.5997
    1417       2.5986
    1418       1.9933
    1419       1.6208
    1420       1.6670
    1421       2.0384
    1422       1.8065
    1423       2.0705
    1424       1.5041
    1425       1.8168
    1426       1.3520
    1427       1.5102
    1428       2.6040
    1429       1.8493
    1430       1.6159
    1431       2.2407
    1432       2.8393
    1433       2.3577
    1434       2.6290
    1435       3.3961
    1436       2.4020
    1437       1.7934
    1438       1.3841
    1439       2.3691
    1440       2.0411
    1441       2.0274
    1442       2.0393
    1443       2.3363
    1444       2.1609
    1445       2.1003
    1446       1.5875
    1447       1.3134
    1448       1.7514
    1449       1.6896
    1450       1.9608
    1451       1.8315
    1452       1.1954
    1453       2.6621
    1454       1.9319
    1455       1.8819
    1456       1.5867
    1457       1.4256
    1458       1.4967
    1459       1.3030
    1460       1.5327
    1461       1.5671
    1462       1.5712
    1463       1.2160
    1464       1.4616
    1465       1.4040
    1466       1.6465
    1467       1.5872
    1468       1.2852
    1469       1.7077
    1470       1.6211
    1471       2.2344
    1472       2.1915
    1473       2.1724
    1474       2.2026
    1475       2.0922
    1476       2.4552
    1477       1.9764
    1478       1.9188
    1479       2.1064
    1480       2.0219
    1481       2.0909
    1482       1.3290
    1483       1.9349
    1484       1.7082
    1485       2.5150
    1486       2.2936
    1487       2.2036
    1488       2.0519
    1489       2.6355
    1490       1.9391
    1491       2.5778
    1492       2.7209
    1493       1.6386
    1494       1.8479
    1495       2.5587
    1496       2.2541
    1497       2.9364
    1498       2.2074
    1499       2.0428
    1500       2.0122
    1501       2.6102
    1502       3.0748
    1503       2.8776
    1504       2.7067
    1505       2.0766
    1506       1.9433
    1507       1.6042
    1508       2.0327
    1509       1.9939
    1510       1.4099
    1511       2.0865
    1512       3.1095
    1513       2.3992
    1514       1.8301
    1515       1.9818
    1516       2.1580
    1517       2.7676
    1518       2.4500
    1519       2.4382
    1520       2.3186
    1521       2.3465
    1522       2.3652
    1523       2.3765
    1524       1.8143
    1525       2.1032
    1526       2.2515
    1527       2.1406
    1528       2.6923
    1529       2.6468
    1530       1.8919
    1531       1.7856
    1532       1.5421
    1533       2.0699
    1534       2.2255
    1535       2.2854
    1536       2.5337
    1537       3.0211
    1538       2.0688
    1539       2.1418
    1540       2.5700
    1541       2.6569
    1542       1.9395
    1543       2.4226
    1544       2.2153
    1545       2.1870
    1546       2.5074
    1547       2.6228
    1548       2.3175
    1549       2.5249
    1550       2.5302
    1551       2.3938
    1552       2.9309
    1553       3.1663
    1554       2.5473
    1555       2.7005
    1556       2.3574
    1557       2.4765
    1558       2.7887
    1559       2.5153
    1560       2.4982
    1561       2.1937
    1562       2.7781
    1563       2.6503
    1564       2.1208
    1565       2.6274
    1566       2.1517
    1567       2.0308
    1568       2.5191
    1569       2.8069
    1570       3.4203
    1571       2.9491
    1572       3.6563
    1573       3.5676
    1574       3.0809
    1575       3.6623
    1576       3.5065
    1577       3.2538
    1578       3.7864
    1579       2.9365
    1580       3.3521
    1581       3.1029
    1582       2.6731
    1583       3.5842
    1584       2.8483
    1585       3.2221
    1586       2.5825
    1587       3.0938
    1588       2.9578
    1589       3.0848
    1590       3.0371
    1591       2.6965
    1592       3.0779
    1593       2.6075
    1594       2.4229
    1595       3.0697
    1596       2.2398
    1597       2.2466
    1598       2.0131
    1599       2.7833
    1600       2.3191
    1601       2.3335
    1602       2.5813
    1603       2.1386
    1604       2.6450
    1605       2.4020
    1606       2.0792
    1607       3.3229
    1608       2.8786
    1609       2.7158
    1610       2.4965
    1611       2.9106
    1612       3.5100
    1613       3.2346
    1614       3.4721
    1615       3.0460
    1616       2.3022
    1617       3.1603
    1618       3.9288
    1619       3.5375
    1620       3.6885
    1621       3.4564
    1622       3.1757
    1623       3.3323
    1624       3.4439
    1625       4.3992
    1626       3.5433
    1627       3.9768
    1628       3.3269
    1629       4.2112
    1630       3.0472
    1631       3.6849
    1632       3.6686
    1633       4.2018
    1634       4.1984
    1635       3.6686
    1636       3.1988
    1637       4.0215
    1638       3.5025
    1639       4.2056
    1640       4.3362
    1641       3.6780
    1642       3.6407
    1643       4.4850
    1644       4.0713
    1645       3.8855
    1646       4.2371
    1647       4.0200
    1648       4.8471
    1649       4.5860
    1650       4.1905
    1651       4.1708
    1652       4.4991
    1653       4.3136
    1654       4.5052
    1655       4.4211
    1656       3.5061
    1657       3.6143
    1658       4.5083
    1659       3.3397
    1660       4.1654
    1661       3.5884
    1662       3.3694
    1663       4.1573
    1664       3.3303
    1665       3.7761
    1666       4.0964
    1667       3.8208
    1668       3.5750
    1669       3.6207
    1670       4.1548
    1671       4.3286
    1672       4.2590
    1673       4.6564
    1674       3.7182
    1675       4.0468
    1676       3.4085
    1677       4.4574
    1678       5.3585
    1679       4.5159
    1680       4.8615
    1681       4.2522
    1682       3.6194
    1683       3.6055
    1684       4.6152
    1685       4.1801
    1686       4.4461
    1687       4.8735
    1688       5.6149
    1689       4.3808
    1690       4.4983
    1691       4.0167
    1692       4.0346
    1693       4.0578
    1694       3.6489
    1695       4.6784
    1696       4.9399
    1697       4.6591
    1698       4.0292
    1699       3.5959
    1700       4.1589
    1701       4.1072
    1702       4.4357
    1703       4.2400
    1704       5.3226
    1705       4.5878
    1706       5.0564
    1707       5.4048
    1708       4.9979
    1709       4.3967
    1710       4.5462
    1711       4.8321
    1712       3.4574
    1713       3.1598
    1714       4.1214
    1715       3.3260
    1716       3.4033
    1717       3.6539
    1718       3.2467
    1719       3.5627
    1720       3.0443
    1721       3.0784
    1722       3.3874
    1723       3.4812
    1724       3.5249
    1725       3.9369
    1726       3.3190
    1727       3.9574
    1728       3.9592
    1729       4.1466
    1730       4.2021
    1731       4.1872
    1732       4.3547
    1733       3.6561
    1734       3.0262
    1735       3.7460
    1736       4.1852
    1737       4.4036
    1738       4.7890
    1739       5.3475
    1740       4.9864
    1741       4.4272
    1742       3.9059
    1743       4.6686
    1744       5.2121
    1745       5.4098
    1746       4.8811
    1747       4.8743
    1748       4.8045
    1749       4.6566
    1750       5.3136
    1751       4.9451
    1752       5.4007
    1753       5.1021
    1754       4.5560
    1755       4.4559
    1756       3.4517
    1757       3.7569
    1758       4.1121
    1759       3.4740
    1760       4.9060
    1761       4.3328
    1762       4.3353
    1763       3.3099
    1764       3.6567
    1765       3.8132
    1766       3.5633
    1767       3.9566
    1768       3.8392
    1769       3.5464
    1770       3.8997
    1771       4.2513
    1772       3.9092
    1773       3.6471
    1774       3.2390
    1775       3.1348
    1776       3.9714
    1777       3.9192
    1778       3.5437
    1779       3.9689
    1780       3.4899
    1781       3.6195
    1782       3.5914
    1783       3.2290
    1784       3.5208
    1785       2.5677
    1786       3.3945
    1787       2.8493
    1788       3.7773
    1789       2.7603
    1790       4.2211
    1791       3.5230
    1792       3.4963
    1793       2.8549
    1794       3.2033
    1795       3.0384
    1796       3.3122
    1797       2.9785
    1798       3.6543
    1799       3.3507
    1800       3.1971
    1801       3.1384
    1802       2.6602
    1803       3.4886
    1804       3.0398
    1805       4.0063
    1806       3.6860
    1807       4.0641
    1808       4.4769
    1809       3.7169
    1810       3.5517
    1811       3.7837
    1812       3.7747
    1813       3.4812
    1814       3.5348
    1815       4.3649
    1816       3.5095
    1817       4.4005
    1818       5.1759
    1819       4.4928
    1820       4.1304
    1821       4.5467
    1822       4.5562
    1823       4.3947
    1824       4.7868
    1825       5.0079
    1826       5.5984
    1827       5.1438
    1828       5.0100
    1829       5.7698
    1830       5.1038
    1831       4.6585
    1832       5.8248
    1833       5.9112
    1834       5.4370
    1835       6.1324
    1836       5.2845
    1837       5.2254
    1838       5.6617
    1839       5.8218
    1840       5.2732
    1841       5.4843
    1842       6.1823
    1843       5.1248
    1844       5.0183
    1845       4.4141
    1846       5.3402
    1847       4.4003
    1848       4.2221
    1849       4.7787
    1850       4.8007
    1851       4.6979
    1852       5.2375
    1853       4.2346
    1854       4.1648
    1855       5.2613
    1856       4.6834
    1857       5.6868
    1858       5.1906
    1859       4.8919
    1860       4.9729
    1861       5.0465
    1862       5.2893
    1863       5.0044
    1864       5.2147
    1865       4.5054
    1866       4.9607
    1867       5.3473
    1868       3.9070
    1869       3.3606
    1870       3.4055
    1871       2.8896
    1872       2.5289
    1873       3.1218
    1874       2.7430
    1875       3.7033
    1876       3.9602
    1877       5.4688
    1878       4.8230
    1879       4.4905
    1880       5.2275
    1881       5.4309
    1882       4.8686
    1883       4.8951
    1884       4.2462
    1885       4.4868
    1886       4.9138
    1887       4.2484
    1888       4.8231
    1889       5.5152
    1890       4.5547
    1891       4.7546
    1892       4.9176
    1893       3.6809
    1894       4.8443
    1895       3.9997
    1896       4.5014
    1897       4.4375
    1898       4.7833
    1899       3.7736
    1900       4.7763
    1901       4.2409
    1902       5.3485
    1903       5.0954
    1904       4.3637
    1905       5.0055
    1906       4.7147
    1907       4.3742
    1908       4.6634
    1909       4.1728
    1910       4.2321
    1911       4.4716
    1912       4.6909
    1913       4.3597
    1914       4.7313
    1915       4.1878
    1916       4.7094
    1917       4.4465
    1918       5.1162
    1919       4.9073
    1920       5.0112
    1921       3.8613
    1922       4.0516
    1923       4.1836
    1924       4.8729
    1925       4.4580
    1926       4.4159
    1927       4.7009
    1928       4.5793
    1929       5.0232
    1930       4.0266
    1931       4.4769
    1932       4.1607
    1933       4.1463
    1934       4.2288
    1935       4.0817
    1936       3.9105
    1937       4.3532
    1938       4.1875
    1939       4.3376
    1940       4.1208
    1941       4.1299
    1942       4.5633
    1943       4.1993
    1944       4.3488
    1945       4.3695
    1946       3.8948
    1947       4.7728
    1948       4.5727
    1949       3.9533
    1950       4.4478
    1951       4.2855
    1952       4.1775
    1953       4.2046
    1954       3.2569
    1955       3.3598
    1956       3.1415
    1957       3.0405
    1958       3.7102
    1959       3.9366
    1960       3.2123
    1961       3.6783
    1962       3.4387
    1963       3.4792
    1964       4.2249
    1965       4.3006
    1966       4.2004
    1967       4.1403
    1968       3.7474
    1969       4.0059
    1970       2.9953
    1971       3.6554
    1972       4.2677
    1973       4.3216
    1974       5.2498
    1975       4.5457
    1976       4.5482
    1977       5.8083
    1978       5.9838
    1979       5.4700
    1980       5.8195
    1981       4.3160
    1982       4.4905
    1983       4.3368
    1984       4.1275
    1985       3.3486
    1986       3.3779
    1987       3.1234
    1988       3.9863
    1989       2.9501
    1990       3.8857
    1991       3.6867
    1992       3.2589
    1993       3.4871
    1994       4.0902
    1995       3.6175
    1996       3.5864
    1997       3.4529
    1998       3.1928
    1999       2.9965
    2000       3.3305
    2001       3.5735
    2002       3.6401
    2003       3.4838
    2004       3.2268
    2005       3.9036
    2006       3.0045
    2007       2.8077
    2008       2.5588
    2009       2.9799
    2010       3.0192
    2011       3.0750
    2012       3.0307
    2013       2.5450
    2014       2.8317
    2015       3.2140
    2016       3.0486
    2017       3.1344
    2018       3.3322
    2019       2.8992
    2020       3.4118
    2021       3.3180
    2022       3.8837
    2023       3.7469
    2024       3.2086
    2025       3.6083
    2026       3.5331
    2027       3.2837
    2028       3.7655
    2029       2.9781
    2030       3.0032
    2031       2.9246
    2032       2.8371
    2033       2.9244
    2034       2.8690
    2035       3.0245
    2036       2.9503
    2037       2.8439
    2038       3.0231
    2039       3.1769
    2040       3.0020
    2041       3.3044
    2042       3.2189
    2043       2.7813
    2044       2.5330
    2045       3.3194
    2046       3.4089
    2047       4.5639
    2048       4.3222
    2049       4.5523
    2050       4.5697
    2051       5.0920
    2052       4.1926
    2053       4.2211
    2054       3.9534
    2055       3.8751
    2056       4.2349
    2057       3.6152
    2058       3.9295
    2059       4.4054
    2060       4.8654
    2061       4.2659
    2062       4.3791
    2063       3.8034
    2064       4.5622
    2065       4.0187
    2066       4.1845
    2067       3.8726
    2068       3.3459
    2069       3.1112
    2070       2.9003
    2071       2.8035
    2072       2.8938
    2073       2.7907
    2074       2.8884
    2075       3.1080
    2076       3.6833
    2077       3.1062
    2078       2.9258
    2079       3.3241
    2080       3.3787
    2081       3.6800
    2082       5.1585
    2083       5.2936
    2084       4.5631
    2085       4.4563
    2086       3.8213
    2087       4.6612
    2088       3.5191
    2089       3.8116
    2090       4.4230
    2091       4.4776
    2092       4.1493
    2093       3.7515
    2094       3.9572
    2095       3.6024
    2096       3.1156
    2097       3.3533
    2098       2.8552
    2099       4.2770
    2100       4.2678
    2101       2.8447
    2102       3.9106
    2103       4.7161
    2104       3.9843
    2105       4.5062
    2106       5.0679
    2107       5.1640
    2108       4.6281
    2109       5.5677
    2110       4.7871
    2111       4.2692
    2112       4.8477
    2113       4.8599
    2114       4.0221
    2115       3.4965
    2116       3.4696
    2117       3.5585
    2118       3.6628
    2119       3.4283
    2120       4.3112
    2121       4.0423
    2122       3.8922
    2123       3.6515
    2124       3.7376
    2125       3.7452
    2126       4.0748
    2127       4.3864
    2128       4.9582
    2129       4.6265
    2130       5.0724
    2131       4.7222
    2132       4.7281
    2133       4.8642
    2134       3.6366
    2135       4.1649
    2136       3.4699
    2137       3.5327
    2138       3.9497
    2139       3.2361
    2140       4.0050
    2141       3.5943
    2142       3.8948
    2143       3.8259
    2144       3.8036
    2145       3.5094
    2146       3.8407
    2147       4.0026
    2148       4.2485
    2149       3.9553
    2150       3.0076
    2151       3.8443
    2152       3.4691
    2153       3.1158
    2154       2.7029
    2155       3.2958
    2156       3.4589
    2157       3.0039
    2158       3.7699
    2159       3.2687
    2160       3.3819
    2161       3.2555
    2162       3.2900
    2163       3.0563
    2164       3.8553
    2165       3.2446
    2166       3.3486
    2167       3.0398
    2168       3.6406
    2169       3.0147
    2170       3.4654
    2171       3.3872
    2172       3.5303
    2173       4.0898
    2174       3.3814
    2175       4.0298
    2176       3.9113
    2177       3.4543
    2178       4.0757
    2179       3.7958
    2180       3.5306
    2181       4.0216
    2182       3.4624
    2183       3.2471
    2184       3.6281
    2185       3.6357
    2186       3.4353
    2187       3.5299
    2188       3.4421
    2189       3.8069
    2190       3.4061
    2191       3.7534
    2192       3.3569
    2193       3.9451
    2194       3.4416
    2195       3.5435
    2196       3.3112
    2197       3.4892
    2198       3.3406
    2199       3.3140
    2200       3.0457
    2201       3.3499
    2202       3.0694
    2203       3.5124
    2204       3.7161
    2205       3.6707
    2206       2.7212
    2207       2.2494
    2208       2.4922
    2209       3.1103
    2210       3.4928
    2211       3.4164
    2212       3.1953
    2213       2.9897
    2214       3.4179
    2215       3.3584
    2216       3.0881
    2217       3.0109
    2218       3.0668
    2219       3.8127
    2220       3.1746
    2221       3.2603
    2222       3.3013
    2223       3.0972
    2224       3.4359
    2225       3.5162
    2226       3.2086
    2227       3.3384
    2228       3.2560
    2229       2.9430
    2230       3.3983
    2231       3.6811
    2232       3.2669
    2233       3.4878
    2234       3.1594
    2235       3.0566
    2236       3.1420
    2237       2.8066
    2238       3.1135
    2239       3.1790
    2240       2.4634
    2241       2.2407
    2242       2.2606
    2243       2.9381
    2244       2.9098
    2245       3.4878
    2246       3.3549
    2247       2.9673
    2248       2.3744
    2249       3.2403
    2250       3.1052
    2251       3.1428
    2252       3.0586
    2253       2.7979
    2254       2.6458
    2255       2.7299
    2256       2.9154
    2257       2.9731
    2258       3.5029
    2259       2.9441
    2260       2.7289
    2261       3.0976
    2262       3.0967
    2263       2.3334
    2264       2.7298
    2265       2.5705
    2266       2.5966
    2267       3.0170
    2268       2.4660
    2269       2.7021
    2270       2.3808
    2271       2.3760
    2272       2.4015
    2273       2.2726
    2274       2.6748
    2275       3.2047
    2276       3.0142
    2277       3.3278
    2278       3.1989
    2279       3.3522
    2280       3.2468
    2281       4.0256
    2282       3.2143
    2283       3.2989
    2284       3.5177
    2285       3.2663
    2286       3.4095
    2287       2.7848
    2288       2.9471
    2289       3.1233
    2290       3.0088
    2291       3.0394
    2292       2.7614
    2293       2.5244
    2294       2.7543
    2295       2.9330
    2296       2.8807
    2297       3.0491
    2298       3.2102
    2299       2.4705
    2300       2.7840
    2301       3.7939
    2302       3.1553
    2303       3.5280
    2304       2.8826
    2305       2.8018
    2306       3.3274
    2307       3.2126
    2308       3.4027
    2309       3.7143
    2310       3.7047
    2311       2.9243
    2312       2.6683
    2313       3.0531
    2314       2.9239
    2315       3.0430
    2316       4.6187
    2317       3.9622
    2318       3.2246
    2319       4.0595
    2320       3.5334
    2321       4.0145
    2322       3.8286
    2323       4.2765
    2324       3.6184
    2325       3.9575
    2326       4.2937
    2327       3.7583
    2328       3.4281
    2329       4.2590
    2330       3.8614
    2331       3.7227
    2332       3.5870
    2333       4.1721
    2334       3.4417
    2335       3.5297
    2336       3.2635
    2337       3.4036
    2338       4.0020
    2339       4.2139
    2340       4.4684
    2341       3.7718
    2342       4.6303
    2343       3.7097
    2344       3.9690
    2345       3.7673
    2346       4.0997
    2347       3.5693
    2348       4.2879
    2349       3.8591
    2350       3.8843
    2351       3.9415
    2352       3.9323
    2353       4.5998
    2354       4.2189
    2355       4.4234
    2356       4.1474
    2357       3.5939
    2358       3.5098
    2359       3.3367
    2360       3.4043
    2361       3.3749
    2362       2.9399
    2363       2.9199
    2364       2.4546
    2365       3.2071
    2366       2.8627
    2367       2.3438
    2368       2.7238
    2369       2.7633
    2370       2.4618
    2371       3.1247
    2372       2.8376
    2373       3.2111
    2374       2.7154
    2375       3.5335
    2376       3.0833
    2377       2.5923
    2378       2.7458
    2379       2.7807
    2380       1.9865
    2381       2.4665
    2382       2.2247
    2383       2.2067
    2384       2.5822
    2385       2.3475
    2386       3.0795
    2387       3.8024
    2388       4.0914
    2389       4.2576
    2390       4.6724
    2391       4.5296
    2392       4.1318
    2393       3.3558
    2394       3.5282
    2395       4.3511
    2396       4.1993
    2397       4.2217
    2398       4.1611
    2399       4.0927
    2400       4.0475
    2401       4.0078
    2402       3.8176
    2403       4.1801
    2404       4.1666
    2405       4.1883
    2406       3.6573
    2407       3.4448
    2408       3.8736
    2409       4.0029
    2410       3.8107
    2411       3.9209
    2412       3.8491
    2413       3.9025
    2414       4.2906
    2415       3.4970
    2416       4.5972
    2417       4.2242
    2418       4.0038
    2419       4.5888
    2420       5.0064
    2421       5.0554
    2422       4.9616
    2423       4.1220
    2424       4.5124
    2425       4.9182
    2426       4.8259
    2427       4.6473
    2428       3.8604
    2429       3.4894
    2430       3.3956
    2431       4.1467
    2432       3.9059
    2433       3.8104
    2434       4.9987
    2435       4.2877
    2436       3.3842
    2437       3.7916
    2438       3.7245
    2439       3.7070
    2440       4.4538
    2441       5.2503
    2442       3.9368
    2443       4.6703
    2444       4.6549
    2445       5.0930
    2446       4.3129
    2447       5.0014
    2448       3.9952
    2449       4.6860
    2450       4.4206
    2451       3.8120
    2452       4.2830
    2453       4.2726
    2454       3.4281
    2455       4.2741
    2456       3.1980
    2457       3.8054
    2458       4.1661
    2459       3.4943
    2460       3.5723
    2461       3.5146
    2462       3.1749
    2463       3.1179
    2464       3.8019
    2465       3.6868
    2466       3.7806
    2467       4.2942
    2468       4.2991
    2469       4.1647
    2470       4.5216
    2471       4.0485
    2472       4.3719
    2473       4.4943
    2474       4.0683
    2475       4.0728
    2476       4.3570
    2477       3.3861
    2478       4.3297
    2479       3.7408
    2480       3.9764
    2481       4.4323
    2482       4.2482
    2483       3.7410
    2484       3.7336
    2485       3.0130
    2486       3.9517
    2487       4.1227
    2488       4.5107
    2489       4.1577
    2490       4.3819
    2491       4.2112
    2492       4.5444
    2493       4.5517
    2494       4.5801
    2495       4.3151
    2496       4.2933
    2497       3.9764
    2498       3.9683
    2499       4.0339
    2500       3.8314
    2501       3.8621
    2502       3.5832
    2503       3.8524
    2504       4.0231
    2505       4.0996
    2506       4.0752
    2507       3.8006
    2508       4.0200
    2509       4.0014
    2510       4.6641
    2511       4.6867
    2512       3.6747
    2513       3.9563
    2514       4.9822
    2515       3.8721
    2516       3.8047
    2517       4.3327
    2518       3.8751
    2519       4.1551
    2520       3.9826
    2521       4.2797
    2522       4.5055
    2523       4.2905
    2524       4.0614
    2525       3.7006
    2526       4.6043
    2527       4.7498
    2528       4.1058
    2529       3.6415
    2530       4.0720
    2531       3.6336
    2532       3.5130
    2533       3.6760
    2534       3.1109
    2535       4.1220
    2536       4.0709
    2537       3.8662
    2538       3.8717
    2539       3.5841
    2540       4.2740
    2541       4.1926
    2542       3.9593
    2543       3.2751
    2544       3.9186
    2545       3.7844
    2546       3.4903
    2547       3.5267
    2548       3.2806
    2549       3.8596
    2550       3.3933
    2551       3.7356
    2552       4.8146
    2553       3.9858
    2554       3.9664
    2555       3.9752
    2556       4.2592
    2557       3.5334
    2558       3.5358
    2559       3.9336
    2560       3.5582
    2561       3.5382
    2562       3.5379
    2563       4.2121
    2564       3.9879
    2565       3.9765
    2566       4.3434
    2567       3.6966
    2568       3.9962
    2569       4.2698
    2570       4.6382
    2571       3.3990
    2572       4.1351
    2573       3.6639
    2574       3.5168
    2575       3.4180
    2576       3.4372
    2577       3.3560
    2578       3.5120
    2579       3.6200
    2580       3.7270
    2581       3.8733
    2582       3.3886
    2583       3.8215
    2584       3.6301
    2585       4.1809
    2586       3.8279
    2587       3.3876
    2588       3.5408
    2589       3.6865
    2590       3.9660
    2591       3.4694
    2592       3.4899
    2593       3.9695
    2594       3.6263
    2595       3.4726
    2596       3.3738
    2597       3.6535
    2598       3.6218
    2599       3.6082
    2600       4.2057
    2601       4.6010
    2602       4.0862
    2603       3.9344
    2604       3.6398
    2605       3.7486
    2606       3.6089
    2607       3.8286
    2608       4.2679
    2609       4.6120
    2610       4.4407
    2611       3.4421
    2612       3.4787
    2613       3.5688
    2614       4.1063
    2615       3.5597
    2616       3.6749
    2617       3.3901
    2618       3.7900
    2619       3.2186
    2620       3.6848
    2621       3.7235
    2622       2.7004
    2623       3.0878
    2624       3.5332
    2625       3.4148
    2626       3.8474
    2627       4.0871
    2628       4.1524
    2629       3.6632
    2630       3.4665
    2631       3.0499
    2632       3.4728
    2633       3.1103
    2634       2.8646
    2635       3.5478
    2636       2.7021
    2637       3.4462
    2638       3.1125
    2639       3.0570
    2640       3.0662
    2641       3.1824
    2642       3.1421
    2643       3.1707
    2644       3.1250
    2645       3.5170
    2646       3.0512
    2647       2.9878
    2648       3.0106
    2649       3.2114
    2650       3.3425
    2651       3.1170
    2652       3.3013
    2653       3.5023
    2654       3.4431
    2655       3.5692
    2656       3.6482
    2657       3.3462
    2658       3.9639
    2659       3.7277
    2660       3.8409
    2661       2.7810
    2662       3.2139
    2663       3.1461
    2664       2.5888
    2665       2.5424
    2666       2.5280
    2667       2.8562
    2668       2.7685
    2669       2.7567
    2670       2.8819
    2671       3.1042
    2672       2.6324
    2673       2.8424
    2674       2.7541
    2675       2.8834
    2676       2.5336
    2677       2.8744
    2678       2.6121
    2679       2.8567
    2680       2.4935
    2681       3.1897
    2682       2.7779
    2683       3.1211
    2684       3.1364
    2685       2.5241
    2686       2.4942
    2687       2.8857
    2688       2.6393
    2689       2.5765
    2690       2.3977
    2691       2.6903
    2692       2.6446
    2693       2.7295
    2694       2.3023
    2695       2.6419
    2696       2.6566
    2697       2.7200
    2698       2.7979
    2699       2.3844
    2700       3.1198
    2701       2.8553
    2702       2.9422
    2703       2.8404
    2704       2.9597
    2705       2.8979
    2706       4.3302
    2707       4.1448
    2708       4.3246
    2709       4.4199
    2710       4.6588
    2711       3.8895
    2712       3.8553
    2713       3.3057
    2714       3.7150
    2715       4.3554
    2716       3.0286
    2717       3.7250
    2718       3.4859
    2719       3.2507
    2720       3.5661
    2721       2.8312
    2722       2.9302
    2723       3.4824
    2724       3.6824
    2725       3.7417
    2726       3.0066
    2727       3.1021
    2728       3.0322
    2729       2.8202
    2730       3.1682
    2731       2.7962
    2732       3.8942
    2733       3.7492
    2734       3.5112
    2735       4.2284
    2736       4.1703
    2737       4.0149
    2738       4.4613
    2739       4.5081
    2740       3.5124
    2741       4.1824
    2742       4.6319
    2743       4.8509
    2744       4.0361
    2745       3.9111
    2746       4.0845
    2747       3.5976
    2748       3.7222
    2749       4.1481
    2750       4.1675
    2751       3.9205
    2752       4.4969
    2753       3.9453
    2754       3.7015
    2755       4.0479
    2756       4.2276
    2757       4.2043
    2758       3.6643
    2759       3.3287
    2760       3.5982
    2761       3.6853
    2762       3.4946
    2763       3.8690
    2764       3.3451
    2765       3.8578
    2766       3.6023
    2767       3.6896
    2768       3.5941
    2769       4.0359
    2770       4.3264
    2771       4.1078
    2772       3.5382
    2773       4.1618
    2774       3.9527
    2775       3.7367
    2776       3.3095
    2777       4.7823
    2778       4.4834
    2779       4.1122
    2780       4.1639
    2781       3.4191
    2782       3.7773
    2783       3.3878
    2784       3.7995
    2785       3.5621
    2786       3.3957
    2787       3.6774
    2788       3.3624
    2789       2.6839
    2790       3.4719
    2791       3.7130
    2792       3.0968
    2793       3.4627
    2794       2.9579
    2795       3.0869
    2796       3.2093
    2797       3.2495
    2798       2.6789
    2799       3.3113
    2800       2.5250
    2801       3.2402
    2802       4.8938
    2803       3.4482
    2804       3.7357
    2805       3.5317
    2806       3.7926
    2807       2.7118
    2808       2.4115
    2809       2.7083
    2810       2.0318
    2811       2.2212
    2812       2.1147
    2813       2.4354
    2814       2.3682
    2815       2.6528
    2816       2.4417
    2817       2.6342
    2818       2.4228
    2819       2.8911
    2820       2.8997
    2821       2.5543
    2822       3.0473
    2823       2.4940
    2824       2.8644
    2825       3.0194
    2826       2.9563
    2827       3.0394
    2828       3.0061
    2829       2.9985
    2830       3.5545
    2831       2.8434
    2832       3.0854
    2833       3.4448
    2834       2.8757
    2835       2.5633
    2836       3.0550
    2837       2.1871
    2838       2.5457
    2839       2.8358
    2840       3.5993
    2841       3.1826
    2842       3.1158
    2843       2.9482
    2844       2.9434
    2845       2.8360
    2846       2.7915
    2847       2.4259
    2848       2.6680
    2849       2.6376
    2850       2.4780
    2851       3.0557
    2852       3.3330
    2853       3.0926
    2854       2.5630
    2855       2.4971
    2856       2.7282
    2857       2.8355
    2858       2.7995
    2859       2.4707
    2860       2.3600
    2861       2.5635
    2862       2.7517
    2863       2.7513
    2864       2.7720
    2865       2.6595
    2866       3.3402
    2867       3.2477
    2868       2.6951
    2869       3.0709
    2870       3.3411
    2871       3.3488
    2872       3.3415
    2873       3.3145
    2874       3.2506
    2875       3.3710
    2876       3.0089
    2877       3.2959
    2878       3.9249
    2879       3.5380
    2880       3.5056
    2881       3.5026
    2882       3.3867
    2883       3.3526
    2884       3.2633
    2885       3.5001
    2886       3.5012
    2887       3.5017
    2888       2.7910
    2889       3.3759
    2890       3.5661
    2891       3.4681
    2892       2.9281
    2893       3.0015
    2894       2.8773
    2895       2.5395
    2896       2.6895
    2897       2.7615
    2898       3.0613
    2899       2.7129
    2900       2.9402
    2901       3.0362
    2902       2.7015
    2903       2.5990
    2904       2.6069
    2905       2.6004
    2906       2.7238
    2907       2.3101
    2908       2.3974
    2909       2.6789
    2910       2.0372
    2911       2.8112
    2912       2.7064
    2913       2.3093
    2914       2.7224
    2915       2.5204
    2916       2.5981
    2917       2.4602
    2918       2.2014
    2919       2.5768
    2920       3.0935
    2921       2.9238
    2922       2.4694
    2923       2.8068
    2924       2.5331
    2925       2.3112
    2926       2.8993
    2927       2.5897
    2928       2.3886
    2929       2.7209
    2930       2.8542
    2931       2.7724
    2932       2.6571
    2933       2.3430
    2934       2.4361
    2935       2.2318
    2936       2.0845
    2937       2.4307
    2938       2.6915
    2939       2.5211
    2940       2.6571
    2941       2.4787
    2942       2.3009
    2943       2.4224
    2944       3.1642
    2945       2.0703
    2946       2.6052
    2947       2.7459
    2948       3.1024
    2949       3.1768
    2950       2.7623
    2951       2.2326
    2952       2.1396
    2953       2.7965
    2954       2.7188
    2955       2.6305
    2956       2.4849
    2957       2.6752
    2958       2.6273
    2959       2.5418
    2960       2.7539
    2961       2.2999
    2962       2.7792
    2963       3.1081
    2964       2.6078
    2965       3.3519
    2966       2.5219
    2967       2.5069
    2968       2.5789
    2969       2.5716
    2970       2.5243
    2971       2.1640
    2972       2.6756
    2973       2.7888
    2974       2.4084
    2975       2.8313
    2976       2.6103
    2977       2.4046
    2978       2.7126
    2979       2.5790
    2980       2.5267
    2981       2.1876
    2982       2.5617
    2983       2.4917
    2984       2.1024
    2985       3.0897
    2986       2.2985
    2987       3.0101
    2988       2.9380
    2989       2.6618
    2990       2.9048
    2991       2.6177
    2992       2.6031
    2993       3.0569
    2994       2.8494
    2995       2.4424
    2996       2.7471
    2997       2.3424
    2998       2.8412
    2999       1.9615
    3000       2.4377
    3001       2.3787
    3002       2.1971
    3003       2.1340
    3004       2.4542
    3005       2.8022
    3006       2.2083
    3007       2.1871
    3008       2.2713
    3009       2.7553
    3010       2.8473
    3011       2.4297
    3012       2.8054
    3013       2.5025
    3014       2.4778
    3015       2.8730
    3016       2.8724
    3017       3.0304
    3018       3.1039
    3019       2.9420
    3020       2.7800
    3021       3.1969
    3022       2.7203
    3023       2.9185
    3024       2.4612
    3025       2.1475
    3026       3.0901
    3027       2.8313
    3028       2.2701
    3029       2.7148
    3030       2.8158
    3031       3.0326
    3032       3.1187
    3033       3.1249
    3034       2.9057
    3035       2.8307
    3036       2.6041
    3037       3.1266
    3038       3.1231
    3039       3.9213
    3040       3.4517
    3041       3.8225
    3042       4.4587
    3043       3.3027
    3044       2.6914
    3045       3.2112
    3046       3.6172
    3047       3.4395
    3048       3.9393
    3049       3.6123
    3050       4.3720
    3051       4.0715
    3052       3.3783
    3053       3.2517
    3054       3.1134
    3055       4.2635
    3056       3.8514
    3057       4.1886
    3058       3.9130
    3059       3.4269
    3060       3.1662
    3061       3.0794
    3062       3.0306
    3063       3.0050
    3064       3.3406
    3065       3.2433
    3066       3.4443
    3067       2.8359
    3068       2.7753
    3069       2.8542
    3070       3.0294
    3071       2.8860
    3072       2.8181
    3073       2.7042
    3074       2.6291
    3075       2.8810
    3076       2.9403
    3077       2.8541
    3078       2.6149
    3079       2.7815
    3080       3.2245
    3081       3.3210
    3082       3.8182
    3083       3.8040
    3084       3.9990
    3085       4.0067
    3086       3.9433
    3087       3.6329
    3088       3.4165
    3089       3.2850
    3090       4.1151
    3091       4.1819
    3092       3.5161
    3093       3.1542
    3094       2.8657
    3095       3.0851
    3096       3.1442
    3097       2.3183
    3098       2.5426
    3099       2.8293
    3100       2.7889
    3101       2.8750
    3102       2.9892
    3103       3.5738
    3104       3.8984
    3105       2.7521
    3106       3.7784
    3107       3.0196
    3108       3.9618
    3109       3.4646
    3110       2.5875
    3111       2.7443
    3112       3.7044
    3113       3.3209
    3114       2.1890
    3115       3.1171
    3116       2.2288
    3117       2.8730
    3118       2.9841
    3119       2.6778
    3120       3.0011
    3121       3.4338
    3122       3.7904
    3123       3.0095
    3124       3.4581
    3125       4.3188
    3126       3.8502
    3127       3.5805
    3128       3.2077
    3129       3.6117
    3130       3.7077
    3131       5.4418
    3132       5.4133
    3133       5.0773
    3134       4.7753
    3135       5.2058
    3136       4.2903
    3137       3.9591
    3138       3.5883
    3139       3.3861
    3140       2.5403
    3141       3.3924
    3142       2.9370
    3143       2.9827
    3144       3.7755
    3145       4.0664
    3146       3.5778
    3147       3.5956
    3148       3.7963
    3149       3.2986
    3150       2.9203
    3151       2.3546
    3152       2.1956
    3153       2.5471
    3154       2.5949
    3155       2.3767
    3156       2.2359
    3157       2.3146
    3158       2.2331
    3159       2.0788
    3160       2.8996
    3161       3.3745
    3162       2.7764
    3163       3.0162
    3164       3.5774
    3165       4.0905
    3166       3.3673
    3167       2.3338
    3168       2.8661
    3169       2.2248
    3170       2.8933
    3171       2.5060
    3172       2.5329
    3173       2.6523
    3174       2.3876
    3175       2.3751
    3176       2.2553
    3177       2.9139
    3178       2.6968
    3179       2.1937
    3180       2.1773
    3181       2.0298
    3182       2.6271
    3183       2.7964
    3184       2.6835
    3185       3.4317
    3186       2.3696
    3187       2.6407
    3188       2.6485
    3189       2.4225
    3190       3.3926
    3191       2.9711
    3192       2.8324
    3193       3.0316
    3194       2.1805
    3195       2.4069
    3196       2.8536
    3197       2.4285
    3198       2.8220
    3199       2.5633
    3200       3.0478
    3201       2.9938
    3202       2.5530
    3203       2.7036
    3204       2.9699
    3205       2.7936
    3206       3.3295
    3207       3.6266
    3208       3.6798
    3209       3.7023
    3210       3.0814
    3211       2.3264
    3212       2.9599
    3213       2.4434
    3214       2.2510
    3215       2.3734
    3216       2.5435
    3217       3.1985
    3218       2.7230
    3219       2.8986
    3220       2.9691
    3221       2.4340
    3222       2.6697
    3223       2.5938
    3224       3.3842
    3225       3.5997
    3226       3.2444
    3227       3.0431
    3228       3.1064
    3229       2.9364
    3230       2.6634
    3231       2.5319
    3232       2.9443
    3233       2.8334
    3234       3.0537
    3235       2.9625
    3236       2.9881
    3237       4.5604
    3238       3.8674
    3239       3.9808
    3240       3.9003
    3241       4.7722
    3242       4.3845
    3243       5.0029
    3244       4.3912
    3245       3.9002
    3246       4.1213
    3247       4.9524
    3248       5.1120
    3249       4.5719
    3250       4.3629
    3251       3.7573
    3252       3.6488
    3253       3.5473
    3254       3.6000
    3255       4.6521
    3256       5.0414
    3257       5.0287
    3258       4.5610
    3259       4.8325
    3260       5.2284
    3261       5.7455
    3262       6.4935
    3263       5.6850
    3264       5.8301
    3265       6.0151
    3266       6.1320
    3267       6.0089
    3268       5.8468
    3269       7.1988
    3270       6.6081
    3271       6.6354
    3272       6.7276
    3273       6.9739
    3274       6.5791
    3275       6.9900
    3276       7.0766
    3277       6.7307
    3278       7.4540
    3279       7.1338
    3280       7.7010
    3281       6.3805
    3282       6.5540
    3283       6.9551
    3284       6.9321
    3285       6.5479
    3286       6.9342
    3287       7.2920
    3288       7.0564
    3289       6.8936
    3290       6.5174
    3291       7.2276
    3292       7.6560
    3293       7.1829
    3294       7.0222
    3295       6.1588
    3296       6.8807
    3297       6.5140
    3298       6.2975
    3299       6.3569
    3300       6.0740
    3301       6.1512
    3302       5.5783
    3303       5.8985
    3304       6.1140
    3305       6.0973
    3306       5.0442
    3307       5.3456
    3308       5.8599
    3309       6.1376
    3310       6.3882
    3311       6.4067
    3312       5.3759
    3313       6.2438
    3314       6.5707
    3315       6.5340
    3316       5.3137
    3317       4.8972
    3318       6.0060
    3319       5.9201
    3320       5.6419
    3321       5.8763
    3322       5.7576
    3323       5.7478
    3324       5.7502
    3325       6.2133
    3326       6.4655
    3327       5.5576
    3328       6.2362
    3329       6.5232
    3330       6.2904
    3331       5.9989
    3332       6.7335
    3333       6.4952
    3334       6.2401
    3335       6.2585
    3336       6.7913
    3337       6.7771
    3338       6.8032
    3339       6.1678
    3340       6.2433
    3341       6.5668
    3342       6.0472
    3343       6.7916
    3344       6.6001
    3345       6.9627
    3346       7.0051
    3347       6.4567
    3348       6.8103
    3349       6.1681
    3350       6.0082
    3351       5.8632
    3352       5.3812
    3353       6.1392
    3354       5.2011
    3355       5.7105
    3356       5.7026
    3357       5.8278
    3358       5.3833
    3359       5.6116
    3360       5.7983
    3361       5.2492
    3362       5.0666
    3363       5.7185
    3364       5.7028
    3365       6.0682
    3366       6.1533
    3367       6.7601
    3368       6.6718
    3369       6.1979
    3370       6.9277
    3371       7.0758
    3372       6.0147
    3373       5.5334
    3374       6.6577
    3375       6.5648
    3376       6.6840
    3377       6.1589
    3378       6.2989
    3379       6.8665
    3380       6.8614
    3381       6.3397
    3382       5.8160
    3383       6.3598
    3384       6.6431
    3385       6.3365
    3386       6.0712
    3387       5.6646
    3388       6.2687
    3389       6.4018
    3390       5.5973
    3391       6.1300
    3392       5.3932
    3393       6.2743
    3394       6.0759
    3395       6.6031
    3396       6.2826
    3397       6.7967
    3398       7.0809
    3399       6.3040
    3400       6.8548
    3401       7.1311
    3402       6.5596
    3403       7.3418
    3404       6.6755
    3405       5.1993
    3406       4.9175
    3407       5.8037
    3408       5.2892
    3409       6.2398
    3410       6.5621
    3411       6.4800
    3412       6.5247
    3413       5.7443
    3414       5.7120
    3415       6.4690
    3416       7.2731
    3417       6.4840
    3418       6.1483
    3419       6.4343
    3420       5.6973
    3421       6.0130
    3422       6.4762
    3423       6.9144
    3424       6.9414
    3425       6.2835
    3426       6.2452
    3427       5.9929
    3428       6.7178
    3429       6.1135
    3430       6.6532
    3431       6.8283
    3432       6.0221
    3433       6.3379
    3434       6.6734
    3435       5.4707
    3436       5.9575
    3437       6.4608
    3438       5.9114
    3439       6.8294
    3440       6.0311
    3441       5.5384
    3442       6.1291
    3443       7.1102
    3444       6.7818
    3445       6.2523
    3446       6.3232
    3447       6.6487
    3448       6.2106
    3449       6.4783
    3450       5.6114
    3451       5.6412
    3452       6.1557
    3453       6.4911
    3454       6.2989
    3455       6.9010
    3456       5.9652
    3457       5.8811
    3458       5.7857
    3459       5.8628
    3460       5.7897
    3461       6.1397
    3462       6.0559
    3463       5.3899
    3464       5.7377
    3465       6.0150
    3466       5.8625
    3467       6.0819
    3468       6.4337
    3469       6.3461
    3470       6.6864
    3471       5.4217
    3472       6.1142
    3473       5.9669
    3474       5.3707
    3475       5.5799
    3476       4.9901
    3477       5.1084
    3478       4.8733
    3479       5.1178
    3480       4.8850
    3481       5.1907
    3482       5.1036
    3483       5.8430
    3484       5.9400
    3485       4.9373
    3486       4.9426
    3487       5.6726
    3488       5.7611
    3489       5.2566
    3490       5.8844
    3491       6.1714
    3492       6.4282
    3493       5.7589
    3494       5.4488
    3495       5.5678
    3496       5.0753
    3497       4.6417
    3498       5.5681
    3499       5.0147
    3500       5.6947
    3501       5.1296
    3502       5.4469
    3503       5.5058
    3504       5.8413
    3505       6.5025
    3506       6.1441
    3507       6.2301
    3508       5.3178
    3509       5.7912
    3510       5.3830
    3511       5.4740
    3512       5.3308
    3513       5.6341
    3514       6.0546
    3515       5.4713
    3516       5.9617
    3517       5.8693
    3518       5.7883
    3519       6.2539
    3520       6.0912
    3521       5.6557
    3522       5.3343
    3523       5.6953
    3524       5.7615
    3525       6.2536
    3526       6.1414
    3527       5.9011
    3528       6.4107
    3529       5.6795
    3530       5.9560
    3531       6.0175
    3532       5.3137
    3533       5.8003
    3534       5.2469
    3535       5.4780
    3536       6.5792
    3537       5.5336
    3538       5.6095
    3539       5.9422
    3540       6.5937
    3541       6.2029
    3542       5.5575
    3543       5.2181
    3544       5.5047
    3545       5.0550
    3546       4.4343
    3547       4.9542
    3548       5.6017
    3549       5.8607
    3550       5.9757
    3551       5.7063
    3552       5.4971
    3553       5.5141
    3554       5.5691
    3555       5.4108
    3556       5.4291
    3557       5.9327
    3558       5.9630
    3559       6.0205
    3560       6.1903
    3561       5.7325
    3562       6.0688
    3563       5.1413
    3564       6.0407
    3565       6.5940
    3566       6.3260
    3567       6.1377
    3568       6.1593
    3569       6.1594
    3570       5.9242
    3571       6.4943
    3572       6.2419
    3573       5.4988
    3574       5.2169
    3575       5.2425
    3576       5.3357
    3577       5.2003
    3578       5.6591
    3579       5.6842
    3580       6.0201
    3581       5.6521
    3582       5.2174
    3583       5.1810
    3584       5.3023
    3585       5.5074
    3586       5.2509
    3587       5.3564
    3588       5.4183
    3589       5.6612
    3590       5.7261
    3591       6.0393
    3592       5.9431
    3593       5.2701
    3594       5.1931
    3595       5.7489
    3596       5.6180
    3597       5.9254
    3598       5.7558
    3599       5.5786
    3600       5.9672
    3601       5.4882
    3602       5.8819
    3603       5.6245
    3604       5.5934
    3605       5.4529
    3606       5.9752
    3607       5.8593
    3608       5.5985
    3609       6.1785
    3610       6.4980
    3611       5.8693
    3612       5.3882
    3613       5.6288
    3614       5.0894
    3615       5.3424
    3616       5.2275
    3617       5.3012
    3618       5.5134
    3619       5.8265
    3620       5.9836
    3621       6.3840
    3622       6.4027
    3623       6.4605
    3624       6.6839
    3625       6.6390
    3626       7.1393
    3627       8.0564
    3628       7.6361
    3629       6.8024
    3630       6.0431
    3631       6.6047
    3632       6.8148
    3633       6.7396
    3634       6.8388
    3635       7.3083
    3636       6.3105
    3637       6.1620
    3638       6.4087
    3639       5.4555
    3640       6.0151
    3641       6.5583
    3642       6.6860
    3643       6.0603
    3644       6.1199
    3645       6.2916
    3646       6.2874
    3647       6.5916
    3648       6.7315
    3649       6.6669
    3650       6.4160
    3651       5.9327
    3652       7.0412
    3653       6.1279
    3654       5.9125
    3655       6.3069
    3656       7.2163
    3657       6.9931
    3658       7.0720
    3659       7.1748
    3660       7.1267
    3661       7.4674
    3662       6.7749
    3663       6.6858
    3664       6.6099
    3665       6.0875
    3666       6.8675
    3667       6.6619
    3668       7.3822
    3669       7.1699
    3670       7.0170
    3671       6.9218
    3672       6.2795
    3673       6.6715
    3674       6.1169
    3675       6.4283
    3676       7.1148
    3677       6.4558
    3678       6.2703
    3679       6.5620
    3680       6.3459
    3681       7.0881
    3682       6.8062
    3683       6.1449
    3684       6.3616
    3685       7.1051
    3686       6.7589
    3687       7.3406
    3688       6.9652
    3689       6.9372
    3690       6.7874
    3691       7.0724
    3692       6.8697
    3693       6.8359
    3694       7.2051
    3695       6.5719
    3696       5.9802
    3697       6.1147
    3698       5.9306
    3699       6.0817
    3700       6.0226
    3701       6.4217
    3702       6.3611
    3703       5.9952
    3704       5.9627
    3705       5.6586
    3706       6.6958
    3707       6.6514
    3708       6.3886
    3709       6.2426
    3710       6.0712
    3711       6.2659
    3712       6.1612
    3713       6.8130
    3714       6.3908
    3715       6.4907
    3716       6.3722
    3717       6.8828
    3718       6.3026
    3719       6.3702
    3720       6.5877
    3721       6.4576
    3722       5.8405
    3723       6.1857
    3724       6.0973
    3725       6.2085
    3726       5.9365
    3727       5.9841
    3728       6.3970
    3729       5.9828
    3730       5.1122
    3731       5.1612
    3732       5.2560
    3733       5.2564
    3734       5.8209
    3735       5.3480
    3736       5.8254
    3737       5.7501
    3738       5.6413
    3739       6.5414
    3740       7.0762
    3741       5.9617
    3742       6.1674
    3743       6.9849
    3744       6.5716
    3745       6.6782
    3746       6.4888
    3747       6.0045
    3748       6.6139
    3749       6.7540
    3750       5.9828
    3751       6.7773
    3752       6.1841
    3753       6.7857
    3754       6.1700
    3755       5.9071
    3756       6.2144
    3757       5.9973
    3758       6.3671
    3759       6.4045
    3760       6.6077
    3761       6.3640
    3762       6.9308
    3763       7.1788
    3764       6.3028
    3765       6.5112
    3766       6.2467
    3767       6.7255
    3768       6.7935
    3769       7.6572
    3770       6.9821
    3771       6.3311
    3772       6.7475
    3773       6.9128
    3774       6.7321
    3775       6.8913
    3776       7.2159
    3777       7.3844
    3778       6.2905
    3779       6.7453
    3780       6.6773
    3781       6.9631
    3782       6.9077
    3783       6.3818
    3784       5.9957
    3785       6.0100
    3786       5.6349
    3787       4.4310
    3788       4.7043
    3789       5.6659
    3790       5.4930
    3791       6.4568
    3792       6.3144
    3793       5.5930
    3794       5.8730
    3795       6.5473
    3796       5.9627
    3797       6.5631
    3798       6.3247
    3799       5.8018
    3800       5.7319
    3801       5.8098
    3802       5.5747
    3803       6.0355
    3804       6.2479
    3805       5.7118
    3806       5.8721
    3807       5.8504
    3808       6.2187
    3809       6.3459
    3810       6.0384
    3811       6.3500
    3812       5.6790
    3813       5.5473
    3814       5.7296
    3815       6.5691
    3816       6.4708
    3817       6.5073
    3818       5.9788
    3819       6.3250
    3820       6.4121
    3821       5.6652
    3822       6.2199
    3823       6.1068
    3824       6.4521
    3825       6.1173
    3826       6.5966
    3827       5.8244
    3828       6.2064
    3829       6.6799
    3830       6.5246
    3831       6.0915
    3832       6.0616
    3833       6.0037
    3834       6.5326
    3835       5.9402
    3836       6.5151
    3837       6.0457
    3838       6.4162
    3839       6.2301
    3840       6.1875
    3841       5.8535
    3842       6.0066
    3843       6.2533
    3844       6.0755
    3845       5.9898
    3846       6.1796
    3847       5.9664
    3848       6.3946
    3849       6.2175
    3850       6.2050
    3851       6.3858
    3852       6.8250
    3853       6.8406
    3854       6.0490
    3855       5.9504
    3856       6.1745
    3857       6.4720
    3858       7.1811
    3859       6.1361
    3860       6.0959
    3861       6.4689
    3862       7.3034
    3863       6.4407
    3864       6.0560
    3865       6.5754
    3866       7.5705
    3867       7.2110
    3868       7.2309
    3869       6.8304
    3870       7.2472
    3871       6.8051
    3872       7.4899
    3873       6.1073
    3874       7.0784
    3875       5.9520
    3876       6.1102
    3877       5.9575
    3878       6.5585
    3879       6.2556
    3880       6.1917
    3881       6.5982
    3882       6.2238
    3883       6.7029
    3884       6.7456
    3885       6.5260
    3886       6.3347
    3887       7.1138
    3888       7.2188
    3889       7.0731
    3890       7.0473
    3891       6.8103
    3892       6.4631
    3893       6.5362
    3894       6.5141
    3895       5.9234
    3896       6.5940
    3897       6.6355
    3898       5.7948
    3899       5.8772
    3900       6.7322
    3901       6.2007
    3902       6.1751
    3903       6.0148
    3904       6.1164
    3905       6.1411
    3906       6.8063
    3907       6.2707
    3908       6.5423
    3909       7.0254
    3910       7.1549
    3911       6.6759
    3912       6.1830
    3913       7.0926
    3914       6.8656
    3915       6.5334
    3916       7.5194
    3917       7.6754
    3918       7.8288
    3919       7.5769
    3920       7.2189
    3921       6.8375
    3922       7.2771
    3923       6.9905
    3924       6.7608
    3925       7.0956
    3926       6.6989
    3927       7.1623
    3928       7.3939
    3929       7.0738
    3930       6.7953
    3931       7.3235
    3932       7.5372
    3933       7.5818
    3934       7.9110
    3935       7.7486
    3936       6.6745
    3937       7.5312
    3938       7.8171
    3939       7.0700
    3940       7.8286
    3941       8.0653
    3942       7.7786
    3943       7.8003
    3944       7.6632
    3945       7.9152
    3946       8.1886
    3947       8.1692
    3948       8.4716
    3949       8.4692
    3950       7.8983
    3951       8.1595
    3952       7.9921
    3953       7.7016
    3954       8.5791
    3955       8.1655
    3956       7.9516
    3957       7.6381
    3958       8.3952
    3959       8.7334
    3960       8.0351
    3961       8.4899
    3962       6.9372
    3963       7.0221
    3964       7.1962
    3965       7.5314
    3966       6.8746
    3967       7.7425
    3968       7.2344
    3969       7.4720
    3970       7.5272
    3971       7.9871
    3972       8.5297
    3973       8.1933
    3974       7.5377
    3975       7.7547
    3976       7.4206
    3977       7.5070
    3978       8.0543
    3979       7.8439
    3980       7.7531
    3981       7.2360
    3982       7.1209
    3983       7.0985
    3984       7.2151
    3985       6.9346
    3986       6.8971
    3987       6.8340
    3988       6.7353
    3989       7.9213
    3990       7.4195
    3991       7.2818
    3992       7.6127
    3993       7.3826
    3994       6.8994
    3995       6.8407
    3996       6.9247
    3997       6.2945
    3998       7.2096
    3999       7.6048
    4000       7.2683
    4001       8.0480
    4002       7.5419
    4003       6.6866
    4004       7.0655
    4005       6.7712
    4006       7.7147
    4007       7.4396
    4008       7.4087
    4009       7.6486
    4010       7.4575
    4011       7.3041
    4012       7.9160
    4013       7.6651
    4014       7.5563
    4015       7.1552
    4016       6.6086
    4017       7.3767
    4018       7.9932
    4019       8.1179
    4020       7.4249
    4021       7.6601
    4022       7.5364
    4023       7.5913
    4024       6.9374
    4025       7.0499
    4026       7.0718
    4027       7.1050
    4028       7.2432
    4029       7.2477
    4030       7.8029
    4031       6.6532
    4032       7.0334
    4033       7.1056
    4034       6.9641
    4035       6.9596
    4036       7.1220
    4037       6.7739
    4038       7.0736
    4039       7.1988
    4040       7.4261
    4041       7.1899
    4042       6.9026
    4043       7.2088
    4044       7.1964
    4045       7.1777
    4046       7.3340
    4047       7.1309
    4048       7.4396
    4049       7.0484
    4050       7.2566
    4051       6.3933
    4052       6.7372
    4053       6.1954
    4054       7.0074
    4055       6.7595
    4056       7.7476
    4057       7.1582
    4058       7.2893
    4059       6.8481
    4060       6.6651
    4061       6.5125
    4062       6.7900
    4063       6.2303
    4064       5.7563
    4065       6.1588
    4066       6.2958
    4067       6.4607
    4068       7.0721
    4069       7.0190
    4070       6.6288
    4071       6.4748
    4072       6.4230
    4073       6.9556
    4074       6.8345
    4075       6.9092
    4076       6.7384
    4077       6.2103
    4078       6.7597
    4079       6.4984
    4080       7.1515
    4081       6.8932
    4082       6.2986
    4083       6.8849
    4084       7.3670
    4085       6.7049
    4086       6.5010
    4087       7.0234
    4088       7.3522
    4089       6.6904
    4090       7.3932
    4091       7.2027
    4092       7.1524
    4093       7.4987
    4094       6.8550
    4095       6.8828
    4096       7.4574
    4097       6.9280
    4098       7.1406
    4099       7.3738
    4100       6.7423
    4101       6.8494
    4102       6.5273
    4103       7.3688
    4104       6.9195
    4105       6.7312
    4106       6.8588
    4107       6.6914
    4108       6.7247
    4109       6.8000
    4110       6.8894
    4111       6.9631
    4112       7.3686
    4113       7.1693
    4114       6.5086
    4115       6.7310
    4116       7.1089
    4117       7.0111
    4118       5.9468
    4119       7.1032
    4120       7.3404
    4121       7.2010
    4122       6.8391
    4123       7.0661
    4124       7.0481
    4125       7.4229
    4126       7.1090
    4127       6.7851
    4128       7.7794
    4129       7.8819
    4130       7.3182
    4131       7.4649
    4132       6.9290
    4133       6.9993
    4134       6.8347
    4135       6.8706
    4136       6.7447
    4137       6.6280
    4138       6.4776
    4139       6.8187
    4140       6.3198
    4141       6.0992
    4142       6.6714
    4143       6.3163
    4144       6.3190
    4145       6.6653
    4146       6.8565
    4147       6.3400
    4148       6.5566
    4149       6.2389
    4150       6.7501
    4151       6.6778
    4152       6.7331
    4153       6.7363
    4154       7.2939
    4155       6.2557
    4156       7.2604
    4157       6.8091
    4158       7.3731
    4159       7.5149
    4160       7.1241
    4161       7.3876
    4162       6.8764
    4163       6.7771
    4164       6.2994
    4165       6.9262
    4166       7.0583
    4167       7.4512
    4168       7.2092
    4169       7.2883
    4170       7.4580
    4171       6.9719
    4172       7.2215
    4173       7.3916
    4174       7.8298
    4175       6.9397
    4176       7.3064
    4177       6.9185
    4178       7.7966
    4179       7.1427
    4180       7.3594
    4181       6.9230
    4182       7.3491
    4183       6.8628
    4184       6.9336
    4185       6.9439
    4186       7.1772
    4187       7.8317
    4188       7.1481
    4189       7.3409
    4190       7.1259
    4191       7.0125
    4192       7.3527
    4193       7.3639
    4194       7.4350
    4195       7.5588
    4196       7.2934
    4197       7.4807
    4198       7.0799
    4199       6.7265
    4200       6.2985
    4201       6.5644
    4202       7.2591
    4203       6.5797
    4204       6.6064
    4205       6.7697
    4206       6.9648
    4207       6.4121
    4208       6.3038
    4209       5.9271
    4210       6.9208
    4211       6.5537
    4212       6.5494
    4213       6.8456
    4214       7.2338
    4215       7.0299
    4216       6.9051
    4217       6.4181
    4218       6.6228
    4219       7.2086
    4220       7.0029
    4221       6.3716
    4222       6.8936
    4223       6.4786
    4224       6.2839
    4225       7.0803
    4226       7.0852
    4227       7.1830
    4228       6.6813
    4229       6.5131
    4230       6.7033
    4231       6.5501
    4232       6.6563
    4233       6.5391
    4234       6.7170
    4235       6.5321
    4236       6.1069
    4237       6.2377
    4238       5.7093
    4239       5.7855
    4240       5.7780
    4241       6.4616
    4242       6.9792
    4243       6.6345
    4244       6.5869
    4245       6.9170
    4246       7.1699
    4247       6.9653
    4248       6.8800
    4249       6.6112
    4250       6.6705
    4251       6.6231
    4252       6.2343
    4253       6.0533
    4254       6.3169
    4255       6.7160
    4256       5.5983
    4257       5.6401
    4258       5.6770
    4259       5.8245
    4260       5.9352
    4261       5.4633
    4262       5.6941
    4263       5.9376
    4264       5.5604
    4265       5.7671
    4266       5.9307
    4267       5.6925
    4268       5.8637
    4269       5.4949
    4270       5.8048
    4271       6.2304
    4272       6.0578
    4273       6.4446
    4274       6.0712
    4275       5.9346
    4276       6.2162
    4277       6.1725
    4278       5.6269
    4279       5.9391
    4280       5.5418
    4281       6.3027
    4282       6.3865
    4283       6.2174
    4284       6.6155
    4285       6.7510
    4286       6.2459
    4287       7.0447
    4288       6.1823
    4289       6.4328
    4290       6.6132
    4291       6.6337
    4292       6.3043
    4293       6.4732
    4294       6.1784
    4295       6.9930
    4296       6.6735
    4297       6.7793
    4298       6.5488
    4299       6.7279
    4300       5.8161
    4301       6.7713
    4302       6.5736
    4303       6.2493
    4304       6.3071
    4305       6.6507
    4306       6.1847
    4307       6.2199
    4308       6.3058
    4309       6.3385
    4310       6.2147
    4311       5.9376
    4312       6.4418
    4313       6.3067
    4314       6.4341
    4315       6.1627
    4316       6.7235
    4317       6.3966
    4318       6.7515
    4319       6.1567
    4320       6.6730
    4321       6.5604
    4322       6.4287
    4323       6.5175
    4324       6.2581
    4325       6.7926
    4326       6.0414
    4327       6.6042
    4328       5.8298
    4329       6.3301
    4330       6.6852
    4331       6.7533
    4332       6.7685
    4333       6.1966
    4334       6.0400
    4335       6.4609
    4336       6.2825
    4337       6.5075
    4338       7.1031
    4339       6.3084
    4340       6.2881
    4341       6.7960
    4342       6.3362
    4343       6.2382
    4344       6.8307
    4345       6.1420
    4346       6.1913
    4347       6.0277
    4348       6.8046
    4349       6.4963
    4350       6.1396
    4351       6.2413
    4352       6.3194
    4353       6.4611
    4354       6.1522
    4355       6.3313
    4356       6.2472
    4357       6.0577
    4358       6.1816
    4359       6.3922
    4360       6.5596
    4361       6.2489
    4362       6.1798
    4363       6.3706
    4364       5.7500
    4365       6.1508
    4366       6.1028
    4367       6.0332
    4368       6.0612
    4369       6.0249
    4370       6.0783
    4371       6.4401
    4372       6.2895
    4373       6.5538
    4374       5.9867
    4375       6.0095
    4376       5.7873
    4377       6.2966
    4378       6.2741
    4379       6.2811
    4380       6.2857
    4381       5.2280
    4382       5.9715
    4383       6.4995
    4384       6.0216
    4385       6.1920
    4386       5.8017
    4387       6.8215
    4388       6.3877
    4389       6.3288
    4390       5.7164
    4391       6.1001
    4392       6.1710
    4393       5.7218
    4394       5.1264
    4395       6.3630
    4396       6.5705
    4397       6.2526
    4398       6.3610
    4399       6.1126
    4400       6.5414
    4401       5.9881
    4402       5.8967
    4403       5.7521
    4404       5.3045
    4405       6.2398
    4406       6.3932
    4407       6.2296
    4408       6.6741
    4409       6.3740
    4410       6.3619
    4411       6.3180
    4412       6.0608
    4413       6.3857
    4414       6.0687
    4415       6.1663
    4416       5.6167
    4417       5.8842
    4418       6.1069
    4419       6.6286
    4420       6.3095
    4421       6.3867
    4422       6.5927
    4423       6.5232
    4424       6.9081
    4425       6.4092
    4426       6.7941
    4427       6.3087
    4428       6.5927
    4429       6.2650
    4430       6.2176
    4431       6.4115
    4432       6.0260
    4433       6.7174
    4434       6.6071
    4435       6.1739
    4436       6.2777
    4437       6.1305
    4438       5.9024
    4439       6.0848
    4440       6.1695
    4441       6.3056
    4442       6.1771
    4443       6.6704
    4444       6.2961
    4445       6.7530
    4446       6.4399
    4447       6.0912
    4448       6.5020
    4449       6.2342
    4450       5.9420
    4451       6.5422
    4452       6.6037
    4453       6.7976
    4454       6.1376
    4455       6.3427
    4456       6.3512
    4457       6.7021
    4458       6.2450
    4459       6.4909
    4460       6.9930
    4461       6.5464
    4462       5.9533
    4463       6.4837
    4464       5.9683
    4465       6.3987
    4466       6.3544
    4467       5.9161
    4468       5.8321
    4469       6.3741
    4470       6.1148
    4471       6.2517
    4472       6.3659
    4473       6.7037
    4474       6.9415
    4475       6.1408
    4476       6.2647
    4477       6.3049
    4478       6.7952
    4479       7.3650
    4480       7.1677
    4481       6.9072
    4482       7.5615
    4483       6.9346
    4484       6.9833
    4485       6.1586
    4486       6.4105
    4487       7.2165
    4488       6.5901
    4489       6.3429
    4490       6.5497
    4491       6.5359
    4492       6.6133
    4493       6.4138
    4494       6.3157
    4495       6.2801
    4496       6.2552
    4497       6.6960
    4498       6.9211
    4499       6.9120
    4500       6.2888
    4501       6.4527
    4502       6.4015
    4503       6.8877
    4504       5.9792
    4505       6.3575
    4506       6.4017
    4507       6.3838
    4508       5.8060
    4509       6.6514
    4510       6.1573
    4511       6.3932
    4512       6.4297
    4513       6.3275
    4514       6.2785
    4515       6.4556
    4516       6.4528
    4517       6.3394
    4518       6.1187
    4519       6.1686
    4520       6.3312
    4521       6.5339
    4522       6.6590
    4523       6.3555
    4524       6.1920
    4525       5.9279
    4526       6.2995
    4527       6.6161
    4528       6.5716
    4529       6.4085
    4530       6.3598
    4531       6.7411
    4532       7.1039
    4533       7.2777
    4534       7.0281
    4535       6.6468
    4536       7.2197
    4537       6.8643
    4538       6.6046
    4539       6.4755
    4540       6.6379
    4541       6.6577
    4542       6.3718
    4543       6.4522
    4544       6.4064
    4545       6.1712
    4546       6.0011
    4547       6.6574
    4548       5.7359
    4549       6.5298
    4550       6.2419
    4551       6.2371
    4552       6.4374
    4553       5.7919
    4554       5.3985
    4555       6.1335
    4556       6.9623
    4557       6.5040
    4558       6.1164
    4559       5.6435
    4560       6.1426
    4561       6.1628
    4562       6.3066
    4563       6.3501
    4564       6.5622
    4565       5.7974
    4566       6.2230
    4567       6.1250
    4568       6.4220
    4569       6.5153
    4570       6.5665
    4571       6.0658
    4572       6.0531
    4573       5.4799
    4574       6.4371
    4575       6.1447
    4576       5.8913
    4577       6.0941
    4578       6.9819
    4579       6.7854
    4580       6.4887
    4581       6.5820
    4582       6.9675
    4583       7.1137
    4584       6.9818
    4585       6.7579
    4586       6.7061
    4587       6.7952
    4588       6.5766
    4589       6.8737
    4590       7.1433
    4591       7.4173
    4592       7.3549
    4593       6.6379
    4594       6.6534
    4595       6.7701
    4596       6.5135
    4597       6.4962
    4598       6.6094
    4599       6.5271
    4600       6.9454
    4601       6.2948
    4602       7.2709
    4603       7.0348
    4604       7.0445
    4605       7.0666
    4606       6.7189
    4607       7.4641
    4608       7.6966
    4609       6.6329
    4610       7.6054
    4611       7.5108
    4612       7.9161
    4613       6.4151
    4614       5.4426
    4615       4.6194
    4616       4.7362
    4617       5.0290
    4618       6.5233
    4619       6.2656
    4620       6.2910
    4621       6.6846
    4622       6.8377
    4623       6.3651
    4624       7.2319
    4625       6.1413
    4626       6.5987
    4627       5.8045
    4628       6.7363
    4629       6.5248
    4630       6.4481
    4631       7.1793
    4632       6.5729
    4633       6.5011
    4634       6.2098
    4635       5.8582
    4636       6.0108
    4637       6.3980
    4638       6.4523
    4639       6.7373
    4640       6.7956
    4641       6.6225
    4642       6.3684
    4643       6.3246
    4644       6.5644
    4645       6.3692
    4646       6.3462
    4647       6.3501
    4648       6.3053
    4649       6.2493
    4650       6.2859
    4651       6.0536
    4652       5.9251
    4653       7.0916
    4654       6.8619
    4655       6.6442
    4656       5.7157
    4657       6.1024
    4658       6.0318
    4659       6.4518
    4660       6.0712
    4661       6.5000
    4662       6.3666
    4663       5.6521
    4664       6.0342
    4665       5.7984
    4666       6.1847
    4667       7.0051
    4668       6.3179
    4669       6.6135
    4670       6.3800
    4671       6.3375
    4672       6.3306
    4673       6.1872
    4674       6.7639
    4675       6.6980
    4676       6.1919
    4677       6.4044
    4678       6.8860
    4679       6.7302
    4680       6.2912
    4681       6.2317
    4682       6.3160
    4683       6.2757
    4684       6.5628
    4685       6.1295
    4686       6.1516
    4687       6.0121
    4688       6.3012
    4689       6.2815
    4690       6.3425
    4691       6.3000
    4692       5.8471
    4693       6.1625
    4694       6.3492
    4695       7.0608
    4696       7.0622
    4697       7.0983
    4698       6.8474
    4699       6.3060
    4700       6.1456
    4701       5.8169
    4702       5.8398
    4703       7.0060
    4704       6.5622
    4705       6.4638
    4706       6.5209
    4707       5.9606
    4708       6.5054
    4709       6.6555
    4710       6.9241
    4711       6.8447
    4712       6.5048
    4713       7.1279
    4714       6.9542
    4715       6.9761
    4716       6.8709
    4717       6.5790
    4718       6.8578
    4719       7.1326
    4720       7.0564
    4721       7.1217
    4722       7.0571
    4723       6.9147
    4724       6.6760
    4725       6.8200
    4726       6.8371
    4727       6.8705
    4728       6.0557
    4729       6.4497
    4730       6.1179
    4731       6.5816
    4732       7.1017
    4733       7.1508
    4734       6.5130
    4735       7.0326
    4736       6.9494
    4737       6.6957
    4738       6.7167
    4739       7.0705
    4740       7.1623
    4741       6.4313
    4742       5.9221
    4743       6.4084
    4744       6.7061
    4745       6.8851
    4746       7.0683
    4747       6.7250
    4748       6.9446
    4749       6.6049
    4750       7.0761
    4751       6.8952
    4752       6.9244
    4753       7.1153
    4754       7.2723
    4755       6.4067
    4756       7.3648
    4757       7.6106
    4758       7.0116
    4759       7.3010
    4760       7.1618
    4761       7.1656
    4762       7.0196
    4763       6.6244
    4764       6.4781
    4765       6.4784
    4766       5.9320
    4767       6.3732
    4768       5.9527
    4769       5.9459
    4770       5.9197
    4771       5.6826
    4772       5.1551
    4773       5.1567
    4774       5.7588
    4775       6.8359
    4776       6.7235
    4777       6.0465
    4778       6.0229
    4779       6.1030
    4780       5.6642
    4781       6.1553
    4782       6.2606
    4783       7.2779
    4784       6.7637
    4785       6.7173
    4786       6.4297
    4787       6.2266
    4788       6.4426
    4789       6.0553
    4790       6.3091
    4791       6.1989
    4792       6.5699
    4793       6.1039
    4794       6.2380
    4795       6.2386
    4796       6.0418
    4797       4.9816
    4798       5.5303
    4799       5.9049
    4800       5.5716
    4801       5.7661
    4802       5.5188
    4803       6.1665
    4804       6.1232
    4805       6.3157
    4806       6.3262
    4807       6.8214
    4808       6.7179
    4809       6.4070
    4810       6.6722
    4811       6.6529
    4812       5.9847
    4813       6.6767
    4814       6.4242
    4815       6.7942
    4816       6.5311
    4817       6.7315
    4818       6.5774
    4819       6.3982
    4820       6.7217
    4821       6.6724
    4822       6.5047
    4823       6.7361
    4824       6.8608
    4825       7.1144
    4826       6.0775
    4827       6.5483
    4828       6.8332
    4829       6.5210
    4830       5.5355
    4831       5.8357
    4832       6.5667
    4833       7.1161
    4834       6.1107
    4835       6.3873
    4836       6.7069
    4837       6.2165
    4838       6.3295
    4839       5.7152
    4840       5.5917
    4841       5.6897
    4842       5.6823
    4843       5.8153
    4844       6.1453
    4845       5.7887
    4846       5.9641
    4847       5.9228
    4848       5.8098
    4849       5.3800
    4850       5.8364
    4851       5.9180
    4852       5.2993
    4853       5.4890
    4854       5.0103
    4855       4.9203
    4856       5.3154
    4857       4.8471
    4858       5.1600
    4859       5.1322
    4860       5.2776
    4861       4.5966
    4862       4.6401
    4863       5.0423
    4864       5.2360
    4865       5.2275
    4866       5.7917
    4867       5.9398
    4868       6.4390
    4869       5.5571
    4870       5.2305
    4871       4.9967
    4872       5.0209
    4873       5.7805
    4874       5.8425
    4875       5.4063
    4876       5.8608
    4877       5.6040
    4878       5.5843
    4879       5.7463
    4880       5.5860
    4881       5.8325
    4882       5.3767
    4883       5.0764
    4884       5.0613
    4885       5.2029
    4886       5.1672
    4887       4.5464
    4888       5.4476
    4889       4.7663
    4890       5.2120
    4891       5.2588
    4892       5.3759
    4893       5.2290
    4894       5.7833
    4895       5.7479
    4896       5.9254
    4897       5.4275
    4898       5.5849
    4899       5.2352
    4900       5.5797
    4901       5.4405
    4902       5.2152
    4903       5.6286
    4904       5.7735
    4905       5.5996
    4906       5.5805
    4907       6.2439
    4908       5.2152
    4909       5.7972
    4910       5.7474
    4911       5.6846
    4912       5.2823
    4913       5.8021
    4914       6.0874
    4915       5.8030
    4916       6.4063
    4917       6.2667
    4918       6.1724
    4919       5.9874
    4920       6.2850
    4921       6.2394
    4922       6.4618
    4923       6.1756
    4924       6.0243
    4925       6.4805
    4926       6.3453
    4927       5.8190
    4928       6.1446
    4929       6.1949
    4930       5.6182
    4931       5.9839
    4932       5.6514
    4933       5.7890
    4934       5.8093
    4935       5.9181
    4936       5.9757
    4937       6.3015
    4938       6.1601
    4939       6.1429
    4940       5.4557
    4941       5.9614
    4942       6.5650
    4943       6.1088
    4944       5.9972
    4945       6.5630
    4946       5.7808
    4947       5.6042
    4948       5.6976
    4949       5.9530
    4950       5.4708
    4951       5.3662
    4952       4.7000
    4953       5.5116
    4954       5.3085
    4955       5.3012
    4956       4.9426
    4957       5.2930
    4958       5.6503
    4959       5.1342
    4960       5.5124
    4961       5.4853
    4962       5.7833
    4963       5.6413
    4964       6.3120
    4965       5.7443
    4966       5.5889
    4967       5.3964
    4968       5.8007
    4969       5.8007
    4970       5.5499
    4971       5.3708
    4972       5.9183
    4973       5.1949
    4974       6.2589
    4975       6.3606
    4976       5.8676
    4977       5.6537
    4978       6.2936
    4979       6.3075
    4980       6.4061
    4981       6.2329
    4982       5.3820
    4983       5.7041
    4984       5.5998
    4985       5.7400
    4986       5.6567
    4987       5.5421
    4988       5.1634
    4989       5.4443
    4990       5.2595
    4991       5.3442
    4992       5.4528
    4993       5.7136
    4994       6.1744
    4995       6.3701
    4996       7.0048
    4997       6.7288
    4998       5.7532
    4999       6.4766
    5000       6.3147
