# Supplementary material for: Incorporation of sensing modalities into de novo designed fluorescence-activating proteins
Source: Nat Commun. 2021 Feb 8;12:856. doi: 10.1038/s41467-020-18911-w (PMC7870846; doi:10.1038/s41467-020-18911-w)
Supplement: Supplementary file 24 — Source Data [file 41467_2020_18911_MOESM24_ESM.xlsx › raw_data_graphs/Supplementary_Figure_17/RMSD/Xtal_ligand_bound_loop7RMSD_backbone.r01.in]

parm /scratch/epecoradebarros/Baker_project/Caopt/Analysis/loop7_RMSD/Xtal_ligand_bound.pdb

parm /gpfs/amarolab/epecoradebarros/Baker_project/298K_biggerBox/Caopt/Xtal_ligand_bound/Xtal_ligand_bound.prmtop
trajin /gpfs/amarolab/epecoradebarros/Baker_project/298K_biggerBox/Caopt/Xtal_ligand_bound/Xtal_ligand_bound_500ns_298K_bb_protein+water_wrapped+aligned_to_refDesign.r01.nc parmindex 1

reference /scratch/epecoradebarros/Baker_project/Caopt/Analysis/loop7_RMSD/Xtal_ligand_bound.pdb parmindex 0

rms reference :1-101@C,N,CA
rmsd :102-119@C,N,CA reference nofit out Xtal_ligand_bound_500ns_loop7RMSD_backbone.r01.dat
