# Supplementary material for: Incorporation of sensing modalities into de novo designed fluorescence-activating proteins
Source: Nat Commun. 2021 Feb 8;12:856. doi: 10.1038/s41467-020-18911-w (PMC7870846; doi:10.1038/s41467-020-18911-w)
Supplement: Supplementary file 24 — Source Data [file 41467_2020_18911_MOESM24_ESM.xlsx › raw_data_graphs/Supplementary_Figure_17/RMSD/Xtal_holo_500ns_loop7RMSD_backbone.r01.dat]

#Frame     RMSD_00002
       1       1.5016
       2       1.6665
       3       1.1573
       4       2.1332
       5       1.2287
       6       2.1095
       7       1.4842
       8       1.4435
       9       0.7546
      10       1.0498
      11       1.5843
      12       2.0311
      13       1.5518
      14       1.5544
      15       2.1210
      16       1.6171
      17       1.5591
      18       1.5904
      19       1.4800
      20       2.2257
      21       2.0962
      22       1.8408
      23       1.7726
      24       1.0430
      25       1.3653
      26       1.2376
      27       1.5250
      28       1.1234
      29       1.7805
      30       1.3162
      31       1.5126
      32       1.1571
      33       1.0069
      34       2.2960
      35       1.4937
      36       0.9494
      37       1.3496
      38       2.2233
      39       3.7635
      40       3.4254
      41       2.3812
      42       2.9203
      43       3.3807
      44       2.5581
      45       3.4676
      46       2.6774
      47       2.7412
      48       2.8303
      49       3.6510
      50       2.8318
      51       3.2924
      52       3.7212
      53       3.6581
      54       3.4814
      55       3.9418
      56       2.6966
      57       4.1835
      58       3.3827
      59       3.3871
      60       3.1560
      61       2.8134
      62       2.3044
      63       2.3768
      64       3.1433
      65       2.8974
      66       4.0305
      67       3.4487
      68       4.2691
      69       3.2112
      70       2.7714
      71       2.7677
      72       2.9884
      73       2.5039
      74       2.5837
      75       2.0252
      76       2.6641
      77       2.1577
      78       2.2465
      79       2.6391
      80       2.0996
      81       2.0865
      82       2.1680
      83       3.8224
      84       2.7903
      85       2.4783
      86       3.1142
      87       3.4460
      88       2.0649
      89       2.1129
      90       1.8872
      91       1.7671
      92       2.0905
      93       2.5242
      94       2.3393
      95       2.0790
      96       2.2141
      97       2.5657
      98       1.9137
      99       1.8958
     100       1.6827
     101       1.8521
     102       2.3112
     103       1.2061
     104       2.0370
     105       1.5557
     106       2.0602
     107       2.2424
     108       1.9044
     109       1.4106
     110       1.2921
     111       0.9609
     112       1.9006
     113       2.5394
     114       1.3955
     115       1.8148
     116       1.2248
     117       1.2054
     118       1.7328
     119       1.8172
     120       1.4227
     121       1.3795
     122       0.8893
     123       1.4065
     124       1.1566
     125       1.7412
     126       2.5496
     127       0.9883
     128       1.8672
     129       1.5996
     130       1.4271
     131       2.0925
     132       1.4039
     133       1.3340
     134       1.8461
     135       2.2976
     136       1.7279
     137       1.7504
     138       2.4098
     139       1.4563
     140       2.0516
     141       1.3523
     142       1.3760
     143       1.5274
     144       1.4746
     145       1.6272
     146       1.0714
     147       1.6972
     148       2.0636
     149       1.2515
     150       1.3872
     151       1.6166
     152       1.1825
     153       1.0108
     154       1.1144
     155       1.6778
     156       1.0289
     157       1.3988
     158       0.7309
     159       1.2943
     160       1.2119
     161       2.0376
     162       1.4317
     163       1.9719
     164       2.0700
     165       1.6925
     166       1.8777
     167       1.6875
     168       1.2590
     169       1.3464
     170       1.8960
     171       1.7229
     172       2.0809
     173       2.3287
     174       3.0858
     175       3.0997
     176       4.8115
     177       4.2522
     178       4.3620
     179       3.9222
     180       3.2519
     181       2.4994
     182       3.6163
     183       3.6907
     184       4.0348
     185       5.0571
     186       3.4166
     187       2.6821
     188       2.4280
     189       2.8870
     190       2.5066
     191       2.6542
     192       2.8584
     193       2.1206
     194       3.4505
     195       2.3851
     196       2.2891
     197       2.8980
     198       3.0419
     199       3.5091
     200       2.0216
     201       2.7403
     202       2.4096
     203       2.2822
     204       2.7886
     205       3.8860
     206       3.6278
     207       2.9449
     208       2.9675
     209       3.3725
     210       2.9663
     211       3.1484
     212       3.5122
     213       3.0295
     214       3.6896
     215       3.7124
     216       3.4777
     217       3.7165
     218       3.5893
     219       2.5662
     220       2.0949
     221       2.2943
     222       2.6537
     223       2.1317
     224       2.0493
     225       3.4990
     226       3.4168
     227       2.9280
     228       2.2148
     229       2.6131
     230       3.6682
     231       3.9585
     232       2.9190
     233       2.8886
     234       1.9073
     235       2.7243
     236       2.7087
     237       3.1594
     238       3.7753
     239       3.3554
     240       3.9847
     241       3.5277
     242       2.5507
     243       2.9107
     244       2.4522
     245       2.8180
     246       3.5287
     247       2.0956
     248       2.6528
     249       2.6264
     250       2.6627
     251       2.2649
     252       2.4759
     253       2.5543
     254       3.5454
     255       2.6928
     256       2.3302
     257       2.6706
     258       2.3493
     259       2.0980
     260       1.9122
     261       1.4674
     262       1.1157
     263       1.4668
     264       2.5521
     265       2.0265
     266       2.2905
     267       2.3852
     268       3.3323
     269       3.3021
     270       3.7770
     271       3.4461
     272       2.7806
     273       3.6615
     274       2.7825
     275       3.0827
     276       3.1782
     277       2.6203
     278       3.5862
     279       2.9395
     280       3.5521
     281       3.5926
     282       3.4028
     283       2.8186
     284       3.0511
     285       2.9226
     286       3.0940
     287       2.8991
     288       2.9934
     289       2.9360
     290       2.5591
     291       2.6436
     292       2.8291
     293       3.3410
     294       3.0476
     295       3.8869
     296       2.4437
     297       3.8786
     298       3.1803
     299       3.1807
     300       2.9855
     301       3.2621
     302       2.3559
     303       3.9757
     304       3.1189
     305       3.5670
     306       2.6477
     307       3.0174
     308       3.3623
     309       4.1065
     310       3.1659
     311       2.5477
     312       2.6436
     313       3.2191
     314       2.7977
     315       3.2908
     316       2.8215
     317       2.9980
     318       2.7700
     319       3.1572
     320       2.5823
     321       2.8180
     322       2.3269
     323       2.9106
     324       3.0502
     325       3.2784
     326       2.5480
     327       2.7503
     328       3.3333
     329       3.4844
     330       3.3743
     331       3.8253
     332       3.0145
     333       2.5974
     334       2.6923
     335       2.7915
     336       2.6827
     337       2.3349
     338       2.5737
     339       3.1852
     340       3.5586
     341       2.4964
     342       2.1116
     343       3.2262
     344       2.5859
     345       2.6557
     346       2.9218
     347       2.7052
     348       3.1896
     349       2.5866
     350       2.7825
     351       2.4132
     352       2.8716
     353       3.2712
     354       2.9230
     355       2.5461
     356       2.7348
     357       2.5087
     358       3.2680
     359       3.1899
     360       2.5007
     361       2.7807
     362       3.1870
     363       3.0163
     364       3.0850
     365       2.7763
     366       1.9737
     367       1.7642
     368       2.7857
     369       2.4833
     370       2.6531
     371       2.2246
     372       2.7830
     373       2.5468
     374       2.8471
     375       2.9393
     376       3.2326
     377       2.4922
     378       2.6622
     379       2.3700
     380       2.2524
     381       3.0966
     382       2.7345
     383       2.8319
     384       1.7869
     385       3.4066
     386       2.9606
     387       2.9351
     388       2.4545
     389       2.4550
     390       2.4371
     391       2.8802
     392       2.5645
     393       4.4373
     394       3.1488
     395       3.4133
     396       2.8582
     397       2.8019
     398       2.7247
     399       2.6717
     400       2.4500
     401       2.7980
     402       2.8805
     403       2.5459
     404       2.8299
     405       3.3823
     406       3.3104
     407       2.2809
     408       3.2644
     409       2.7279
     410       2.9994
     411       2.5975
     412       2.9986
     413       2.5273
     414       3.3183
     415       2.4655
     416       2.0845
     417       2.4211
     418       2.8356
     419       3.1661
     420       3.1531
     421       2.0815
     422       2.9453
     423       3.5086
     424       3.2998
     425       2.9934
     426       3.1753
     427       3.7348
     428       3.0181
     429       3.6400
     430       4.1286
     431       3.0561
     432       3.6031
     433       2.6499
     434       2.9855
     435       2.9257
     436       2.9601
     437       3.2098
     438       3.1806
     439       2.4289
     440       3.1115
     441       3.1342
     442       3.0874
     443       2.5572
     444       2.7368
     445       2.8288
     446       3.1486
     447       3.0844
     448       3.6664
     449       2.9997
     450       4.1237
     451       3.4670
     452       3.9489
     453       4.3588
     454       4.5877
     455       2.9110
     456       3.6214
     457       3.4426
     458       4.1891
     459       3.7902
     460       3.5518
     461       3.5523
     462       4.1059
     463       4.7512
     464       4.0373
     465       5.0364
     466       4.6958
     467       4.2984
     468       4.0160
     469       4.5921
     470       5.0580
     471       4.1297
     472       4.1846
     473       4.0408
     474       4.1811
     475       4.4509
     476       4.0996
     477       4.2141
     478       4.8155
     479       5.9306
     480       6.2995
     481       4.3231
     482       4.5809
     483       4.7929
     484       5.1026
     485       5.6509
     486       4.1363
     487       3.2599
     488       3.7748
     489       3.8977
     490       2.9654
     491       3.3883
     492       3.4215
     493       2.7380
     494       3.5037
     495       3.0709
     496       2.9525
     497       3.4461
     498       3.6954
     499       4.6253
     500       4.3965
     501       3.2364
     502       3.5134
     503       3.4184
     504       3.2202
     505       4.2739
     506       3.4918
     507       3.9863
     508       3.4726
     509       3.5731
     510       3.4471
     511       3.5036
     512       3.2920
     513       3.3367
     514       3.4824
     515       4.0651
     516       3.7237
     517       4.0123
     518       3.0433
     519       3.0565
     520       3.1438
     521       2.5801
     522       2.9441
     523       3.7465
     524       3.1939
     525       3.4142
     526       2.5176
     527       1.6576
     528       1.9725
     529       1.8328
     530       1.8222
     531       1.4527
     532       2.0353
     533       2.4117
     534       2.1296
     535       1.8200
     536       1.6272
     537       1.4083
     538       2.2169
     539       2.4521
     540       2.7098
     541       3.0339
     542       3.3710
     543       2.8650
     544       3.2225
     545       3.3287
     546       2.4844
     547       3.0905
     548       2.7479
     549       2.6130
     550       2.4327
     551       3.2037
     552       3.8374
     553       4.7197
     554       4.7421
     555       4.5911
     556       4.8791
     557       3.3586
     558       2.4957
     559       2.8587
     560       3.1205
     561       2.8151
     562       2.7681
     563       3.2488
     564       2.9903
     565       3.1359
     566       3.6128
     567       2.9479
     568       2.8125
     569       2.5982
     570       2.7443
     571       3.4487
     572       3.5617
     573       2.7406
     574       2.9922
     575       2.1950
     576       2.2057
     577       3.1079
     578       3.2545
     579       2.6408
     580       3.2902
     581       3.2547
     582       3.1679
     583       3.2289
     584       3.4997
     585       3.8072
     586       3.6867
     587       3.7770
     588       3.2527
     589       2.9659
     590       3.0241
     591       2.8789
     592       2.5899
     593       2.3017
     594       2.5645
     595       2.9550
     596       3.0406
     597       3.0028
     598       2.8090
     599       3.4349
     600       2.7983
     601       2.9076
     602       3.0662
     603       2.2638
     604       3.0284
     605       2.4790
     606       2.5132
     607       2.3715
     608       2.8737
     609       2.5057
     610       2.9021
     611       2.6038
     612       2.6011
     613       2.8425
     614       3.6374
     615       3.1445
     616       3.2463
     617       2.8913
     618       2.4892
     619       2.8021
     620       3.2707
     621       3.6849
     622       2.7194
     623       3.5084
     624       3.9729
     625       3.5584
     626       2.3396
     627       2.5767
     628       2.7941
     629       2.5035
     630       2.3433
     631       2.4014
     632       3.1539
     633       3.5516
     634       3.7244
     635       3.8567
     636       2.9054
     637       3.2294
     638       2.4932
     639       2.1654
     640       2.9256
     641       2.7339
     642       2.7334
     643       3.7330
     644       3.2121
     645       3.8385
     646       2.9658
     647       3.1925
     648       3.3715
     649       3.3357
     650       3.0323
     651       3.4379
     652       6.1255
     653       5.8650
     654       7.0328
     655       6.0178
     656       6.5993
     657       5.8556
     658       6.1776
     659       6.3749
     660       5.6841
     661       4.3463
     662       4.3399
     663       4.8384
     664       5.5345
     665       5.7102
     666       6.5135
     667       4.9973
     668       5.7090
     669       4.9291
     670       4.4381
     671       3.8715
     672       3.2608
     673       3.7032
     674       3.9719
     675       4.5029
     676       4.5017
     677       3.0734
     678       3.7143
     679       3.2583
     680       3.2141
     681       2.9091
     682       3.6291
     683       3.1592
     684       3.4743
     685       3.4852
     686       3.6033
     687       3.0734
     688       2.9439
     689       3.7555
     690       3.1523
     691       2.7576
     692       3.5337
     693       3.2266
     694       2.9060
     695       2.8731
     696       2.4226
     697       2.4252
     698       2.7023
     699       3.1824
     700       2.5118
     701       3.1957
     702       2.3745
     703       2.7985
     704       2.6708
     705       2.9567
     706       3.3481
     707       3.4305
     708       3.1266
     709       3.0326
     710       2.5726
     711       2.6087
     712       2.7682
     713       2.7185
     714       3.2708
     715       2.3321
     716       3.3857
     717       3.6632
     718       3.1978
     719       2.9921
     720       2.7379
     721       3.9212
     722       5.0517
     723       3.9293
     724       4.1157
     725       5.3499
     726       5.7090
     727       4.9746
     728       6.1417
     729       5.8597
     730       5.8787
     731       5.4405
     732       5.1705
     733       5.4437
     734       4.4261
     735       3.0255
     736       3.7579
     737       3.6683
     738       2.7741
     739       2.5858
     740       2.3970
     741       3.1587
     742       2.5086
     743       2.9484
     744       3.4173
     745       3.0726
     746       3.9010
     747       3.0372
     748       2.7785
     749       2.5724
     750       2.5165
     751       2.5184
     752       3.1465
     753       2.4769
     754       2.1844
     755       2.3003
     756       2.9675
     757       3.0904
     758       3.8167
     759       3.1794
     760       3.0245
     761       3.1048
     762       2.5239
     763       2.3757
     764       2.2125
     765       2.1441
     766       1.8627
     767       1.8371
     768       2.2955
     769       2.1102
     770       2.3842
     771       2.9055
     772       3.3866
     773       3.2122
     774       4.0830
     775       3.0476
     776       3.1181
     777       2.8211
     778       3.0058
     779       2.9914
     780       2.8522
     781       3.9878
     782       4.4436
     783       4.8472
     784       3.3945
     785       3.2067
     786       4.0540
     787       5.0623
     788       5.3647
     789       5.9364
     790       6.3730
     791       5.6002
     792       5.6303
     793       5.9101
     794       5.7406
     795       4.7916
     796       6.3429
     797       5.9080
     798       3.2326
     799       3.2958
     800       3.5055
     801       2.9928
     802       2.8016
     803       2.4218
     804       3.2248
     805       2.9402
     806       3.2848
     807       2.8676
     808       2.6672
     809       2.7345
     810       3.7136
     811       3.7600
     812       3.4315
     813       3.2623
     814       2.8277
     815       2.7422
     816       3.6315
     817       3.4838
     818       3.9272
     819       3.7986
     820       3.6002
     821       4.1709
     822       3.3476
     823       3.1773
     824       3.5835
     825       3.6404
     826       3.9048
     827       2.7812
     828       3.4976
     829       3.3209
     830       3.6262
     831       3.2555
     832       4.0440
     833       2.7941
     834       3.8802
     835       3.4139
     836       4.4051
     837       3.8224
     838       4.8651
     839       5.7853
     840       6.9839
     841       6.6457
     842       7.6202
     843       8.4983
     844       7.2010
     845       6.1552
     846       5.6821
     847       4.4468
     848       5.5514
     849       5.5327
     850       6.3379
     851       6.4719
     852       7.3646
     853       7.1500
     854       7.8905
     855       7.8463
     856       7.8748
     857       7.5015
     858       6.7932
     859       7.8847
     860       6.8166
     861       8.1092
     862       7.1425
     863       7.4094
     864       7.3817
     865       8.2113
     866       6.6823
     867       5.1788
     868       4.0151
     869       3.1564
     870       2.9613
     871       2.7527
     872       2.3285
     873       3.0232
     874       6.3550
     875       6.3300
     876       6.1675
     877       6.0682
     878       5.9477
     879       5.0088
     880       4.4778
     881       4.8140
     882       3.2657
     883       3.3356
     884       3.0189
     885       3.2873
     886       2.9550
     887       3.4303
     888       3.1244
     889       2.6969
     890       3.2503
     891       3.1457
     892       2.8136
     893       3.3064
     894       3.9510
     895       2.7578
     896       3.4752
     897       3.4632
     898       3.1458
     899       3.1792
     900       3.7314
     901       3.2304
     902       3.2666
     903       3.7748
     904       3.5253
     905       3.1076
     906       4.4199
     907       3.0451
     908       2.9295
     909       3.2195
     910       3.3379
     911       3.4937
     912       3.3136
     913       3.2981
     914       3.2155
     915       3.3255
     916       3.9928
     917       4.7117
     918       3.7336
     919       5.0449
     920       6.3312
     921       5.8603
     922       4.8655
     923       5.3375
     924       5.2183
     925       4.3359
     926       4.1379
     927       3.1904
     928       4.6761
     929       3.3218
     930       3.5272
     931       3.6376
     932       3.3388
     933       4.9329
     934       5.2622
     935       6.9748
     936       6.7511
     937       6.5523
     938       5.9184
     939       6.2160
     940       8.3026
     941       6.1506
     942       6.2911
     943       5.7187
     944       4.1288
     945       5.7367
     946       6.4254
     947       6.6350
     948       7.1431
     949       7.2730
     950       6.9556
     951       6.7083
     952       8.3993
     953       6.9939
     954       7.1163
     955       7.6763
     956       8.1139
     957       8.8614
     958       8.7660
     959       8.2195
     960       6.8475
     961       6.7734
     962       6.8898
     963       8.1599
     964       8.2636
     965       6.7689
     966       6.4456
     967       7.6334
     968       6.7400
     969       6.0564
     970       6.3959
     971       7.6296
     972       6.3709
     973       6.3284
     974       8.1059
     975       7.0971
     976       6.8075
     977       6.2698
     978       6.4082
     979       7.5226
     980       7.8691
     981       8.2124
     982       6.7321
     983       5.4994
     984       6.1398
     985       5.8710
     986       6.4375
     987       8.0928
     988       7.9096
     989       7.4023
     990       6.0069
     991       6.0354
     992       4.1709
     993       3.1008
     994       3.1692
     995       3.4405
     996       3.2008
     997       3.1758
     998       3.4401
     999       2.8786
    1000       3.2114
    1001       3.3927
    1002       3.8946
    1003       2.9060
    1004       3.2642
    1005       3.2388
    1006       3.2093
    1007       2.6040
    1008       3.7954
    1009       3.2066
    1010       2.7157
    1011       3.1410
    1012       2.5337
    1013       3.4641
    1014       3.8096
    1015       3.7425
    1016       3.1863
    1017       4.4393
    1018       4.4281
    1019       4.6389
    1020       4.8338
    1021       4.2622
    1022       4.9818
    1023       3.6311
    1024       3.8939
    1025       3.5763
    1026       3.5516
    1027       2.9355
    1028       3.5265
    1029       3.3849
    1030       3.3587
    1031       3.2504
    1032       3.0325
    1033       3.1531
    1034       4.2007
    1035       3.4878
    1036       3.7292
    1037       3.0486
    1038       2.4352
    1039       3.8569
    1040       3.4787
    1041       3.0488
    1042       3.4055
    1043       3.5431
    1044       3.4999
    1045       3.2432
    1046       4.3398
    1047       4.9152
    1048       6.5429
    1049       5.0865
    1050       6.2361
    1051       7.0063
    1052       8.1087
    1053       5.0388
    1054       4.8764
    1055       5.9716
    1056       7.6482
    1057       7.3214
    1058       8.0326
    1059       7.9136
    1060       7.5118
    1061       6.7190
    1062       6.4329
    1063       8.0956
    1064       7.0092
    1065       6.9283
    1066       6.5399
    1067       3.5937
    1068       3.4355
    1069       3.6144
    1070       3.0799
    1071       3.1650
    1072       2.7392
    1073       2.3726
    1074       2.9667
    1075       2.4376
    1076       3.2052
    1077       2.3798
    1078       1.6688
    1079       1.6369
    1080       2.8329
    1081       2.8141
    1082       3.5616
    1083       3.1173
    1084       3.1779
    1085       2.9123
    1086       2.7842
    1087       2.6570
    1088       2.6560
    1089       2.8700
    1090       3.5802
    1091       3.1584
    1092       2.5689
    1093       2.3523
    1094       2.0682
    1095       2.5084
    1096       2.0729
    1097       2.4070
    1098       2.2807
    1099       2.6934
    1100       3.2611
    1101       2.5950
    1102       2.9178
    1103       3.4870
    1104       3.1407
    1105       2.7392
    1106       3.1309
    1107       2.4304
    1108       2.9251
    1109       3.4719
    1110       2.8834
    1111       2.5371
    1112       3.3499
    1113       3.1643
    1114       3.0067
    1115       2.3913
    1116       2.2178
    1117       2.3575
    1118       2.9410
    1119       2.5073
    1120       3.0467
    1121       2.5489
    1122       2.8186
    1123       2.8443
    1124       2.8690
    1125       2.6921
    1126       2.5128
    1127       2.5979
    1128       2.6167
    1129       2.9335
    1130       3.1242
    1131       2.6316
    1132       3.0283
    1133       2.9415
    1134       2.7655
    1135       2.7638
    1136       2.4191
    1137       3.4871
    1138       3.9064
    1139       2.7407
    1140       3.1175
    1141       2.9169
    1142       2.6542
    1143       3.7338
    1144       3.2176
    1145       3.3009
    1146       3.3980
    1147       3.2269
    1148       3.0331
    1149       2.9084
    1150       3.1293
    1151       3.1743
    1152       3.4466
    1153       2.8767
    1154       3.1380
    1155       3.1674
    1156       3.0848
    1157       3.0055
    1158       2.7842
    1159       2.6981
    1160       2.7085
    1161       2.7840
    1162       2.8639
    1163       2.9089
    1164       2.7492
    1165       3.1811
    1166       2.7938
    1167       2.6219
    1168       3.2365
    1169       2.8571
    1170       3.5224
    1171       3.0593
    1172       3.2150
    1173       2.6946
    1174       2.2362
    1175       2.7034
    1176       2.4977
    1177       2.5736
    1178       2.8190
    1179       2.0017
    1180       2.4425
    1181       2.1394
    1182       2.4739
    1183       2.9765
    1184       2.5876
    1185       2.8669
    1186       3.1669
    1187       2.5356
    1188       1.9762
    1189       2.4226
    1190       2.8387
    1191       2.3691
    1192       2.9968
    1193       3.3086
    1194       2.8810
    1195       3.2626
    1196       2.8142
    1197       2.7951
    1198       2.8904
    1199       3.3067
    1200       2.5181
    1201       3.5330
    1202       2.8839
    1203       3.1364
    1204       2.9650
    1205       2.6642
    1206       3.3919
    1207       3.3290
    1208       3.1506
    1209       3.4999
    1210       3.0782
    1211       2.9522
    1212       3.0113
    1213       2.9176
    1214       2.4261
    1215       2.9379
    1216       3.3523
    1217       2.6396
    1218       2.6540
    1219       2.5591
    1220       2.7690
    1221       3.5075
    1222       3.1477
    1223       3.1820
    1224       2.7244
    1225       2.5585
    1226       2.6834
    1227       2.8700
    1228       3.4458
    1229       3.3041
    1230       3.1091
    1231       2.2999
    1232       3.2241
    1233       3.2518
    1234       3.0622
    1235       2.9638
    1236       2.6374
    1237       3.0324
    1238       3.1973
    1239       3.7507
    1240       2.4091
    1241       2.7586
    1242       2.6980
    1243       3.3758
    1244       3.5218
    1245       3.5166
    1246       2.8110
    1247       2.9683
    1248       2.8136
    1249       2.9101
    1250       3.5502
    1251       3.5617
    1252       3.3094
    1253       2.8280
    1254       3.4851
    1255       3.6948
    1256       3.2191
    1257       4.0333
    1258       3.8753
    1259       3.1571
    1260       3.8785
    1261       3.5559
    1262       3.5216
    1263       3.5103
    1264       3.0527
    1265       2.8451
    1266       3.2992
    1267       3.3331
    1268       3.2870
    1269       3.9478
    1270       3.0298
    1271       3.2481
    1272       3.0561
    1273       2.8414
    1274       3.0324
    1275       2.7382
    1276       4.1023
    1277       3.4589
    1278       2.7369
    1279       2.4687
    1280       2.9822
    1281       3.5486
    1282       3.2130
    1283       2.9533
    1284       2.4477
    1285       2.6336
    1286       2.6651
    1287       2.5337
    1288       2.7902
    1289       2.7340
    1290       2.6733
    1291       3.1120
    1292       2.7237
    1293       3.4193
    1294       3.0613
    1295       2.8602
    1296       3.5668
    1297       3.1213
    1298       2.9163
    1299       2.8769
    1300       2.9346
    1301       3.3477
    1302       3.6223
    1303       2.8565
    1304       3.1904
    1305       3.8722
    1306       2.1205
    1307       2.6786
    1308       3.3046
    1309       3.7536
    1310       3.2024
    1311       2.9218
    1312       2.7664
    1313       3.6407
    1314       3.6514
    1315       3.1705
    1316       3.8421
    1317       3.5994
    1318       5.3601
    1319       5.1669
    1320       5.0466
    1321       4.8885
    1322       6.0904
    1323       3.3395
    1324       4.1509
    1325       3.5915
    1326       3.5928
    1327       3.3094
    1328       3.0212
    1329       2.7032
    1330       2.1880
    1331       2.4736
    1332       1.9758
    1333       2.5385
    1334       2.2849
    1335       2.2199
    1336       1.9008
    1337       2.1660
    1338       2.4001
    1339       2.6990
    1340       2.6442
    1341       2.8855
    1342       3.0530
    1343       3.0689
    1344       2.2481
    1345       2.5125
    1346       2.6320
    1347       2.7578
    1348       2.0360
    1349       2.7514
    1350       3.7969
    1351       2.7742
    1352       2.7917
    1353       2.8660
    1354       2.8547
    1355       2.5853
    1356       3.3725
    1357       2.8478
    1358       2.4125
    1359       2.7103
    1360       2.2667
    1361       2.4166
    1362       2.9941
    1363       2.7543
    1364       2.4800
    1365       3.6240
    1366       4.0511
    1367       5.0581
    1368       5.7934
    1369       4.9016
    1370       5.2589
    1371       5.4164
    1372       6.2576
    1373       5.5816
    1374       4.9042
    1375       5.9605
    1376       4.9049
    1377       4.5019
    1378       4.5693
    1379       4.9553
    1380       4.9484
    1381       4.5955
    1382       3.8128
    1383       4.6215
    1384       3.4506
    1385       3.3331
    1386       3.1962
    1387       3.2161
    1388       3.2289
    1389       3.0158
    1390       2.4862
    1391       2.3232
    1392       2.5036
    1393       3.4466
    1394       2.7537
    1395       2.2416
    1396       2.3410
    1397       1.6815
    1398       2.0760
    1399       1.9396
    1400       2.1306
    1401       3.6358
    1402       2.8431
    1403       2.9567
    1404       2.9937
    1405       2.7598
    1406       2.7242
    1407       2.4363
    1408       2.8930
    1409       2.9483
    1410       2.6844
    1411       3.8236
    1412       3.1032
    1413       2.3671
    1414       2.2784
    1415       2.5847
    1416       2.3758
    1417       3.1830
    1418       3.4982
    1419       2.6396
    1420       2.3544
    1421       2.4328
    1422       3.8969
    1423       3.5700
    1424       2.8193
    1425       2.8294
    1426       3.2214
    1427       2.6899
    1428       2.4216
    1429       3.1839
    1430       3.1368
    1431       3.7223
    1432       3.4908
    1433       2.7474
    1434       3.6709
    1435       3.3811
    1436       4.0091
    1437       4.3399
    1438       3.6251
    1439       3.0461
    1440       3.4059
    1441       3.1575
    1442       2.1776
    1443       2.7862
    1444       3.5258
    1445       2.4973
    1446       3.0854
    1447       2.7151
    1448       2.3333
    1449       3.8424
    1450       3.9983
    1451       4.5158
    1452       4.8232
    1453       5.0096
    1454       6.2175
    1455       4.9903
    1456       5.6714
    1457       5.4892
    1458       4.4750
    1459       4.0086
    1460       4.0519
    1461       4.3732
    1462       5.0101
    1463       4.1479
    1464       4.3541
    1465       4.4952
    1466       4.4854
    1467       4.4977
    1468       4.7808
    1469       4.2928
    1470       4.1990
    1471       4.5949
    1472       4.0473
    1473       4.7401
    1474       4.1763
    1475       3.7793
    1476       4.9635
    1477       4.6113
    1478       5.3794
    1479       5.2387
    1480       5.4528
    1481       5.3595
    1482       5.2549
    1483       5.2381
    1484       5.7321
    1485       5.7720
    1486       5.7781
    1487       4.2269
    1488       4.9559
    1489       5.5810
    1490       6.4419
    1491       5.9204
    1492       5.6598
    1493       5.4460
    1494       6.2282
    1495       6.1193
    1496       6.0643
    1497       5.9213
    1498       5.9518
    1499       5.4891
    1500       5.0205
    1501       4.6550
    1502       5.4057
    1503       5.4463
    1504       5.6807
    1505       5.4273
    1506       5.6029
    1507       5.9358
    1508       5.2160
    1509       5.4243
    1510       5.6284
    1511       5.1131
    1512       5.2433
    1513       5.8788
    1514       5.9872
    1515       5.3963
    1516       5.4430
    1517       5.2377
    1518       5.4665
    1519       5.2026
    1520       4.7779
    1521       5.4741
    1522       5.0698
    1523       5.8371
    1524       5.5370
    1525       4.9866
    1526       4.9889
    1527       5.0393
    1528       5.3774
    1529       5.2468
    1530       5.8050
    1531       5.1531
    1532       5.7879
    1533       5.8817
    1534       4.7272
    1535       4.4862
    1536       3.9936
    1537       4.4725
    1538       4.9251
    1539       4.3619
    1540       4.3164
    1541       4.6374
    1542       3.8189
    1543       3.8226
    1544       4.0162
    1545       4.0729
    1546       3.6780
    1547       3.5957
    1548       3.2146
    1549       3.8802
    1550       3.5178
    1551       3.5661
    1552       3.7029
    1553       3.4525
    1554       3.6127
    1555       3.5164
    1556       2.9531
    1557       3.2944
    1558       3.8003
    1559       3.1450
    1560       3.0204
    1561       4.1977
    1562       3.9292
    1563       4.2862
    1564       4.4363
    1565       3.9080
    1566       4.6174
    1567       4.6274
    1568       4.0406
    1569       3.5982
    1570       3.7278
    1571       4.2523
    1572       4.1653
    1573       4.1084
    1574       3.6103
    1575       4.2338
    1576       4.2919
    1577       4.3333
    1578       4.3023
    1579       3.4885
    1580       3.5986
    1581       3.4059
    1582       3.8669
    1583       3.0559
    1584       4.2022
    1585       4.3646
    1586       4.1639
    1587       3.6721
    1588       3.4683
    1589       3.5250
    1590       3.1118
    1591       4.0775
    1592       3.7432
    1593       3.7001
    1594       3.7777
    1595       4.6229
    1596       3.8555
    1597       3.6021
    1598       3.4998
    1599       3.7814
    1600       4.3481
    1601       3.2484
    1602       4.2052
    1603       3.9768
    1604       3.8003
    1605       2.9689
    1606       3.5966
    1607       3.4691
    1608       4.1201
    1609       3.3489
    1610       4.1658
    1611       3.7558
    1612       4.2026
    1613       4.0988
    1614       4.2129
    1615       3.4387
    1616       4.2731
    1617       3.2643
    1618       3.1504
    1619       4.1981
    1620       2.7754
    1621       2.5848
    1622       4.1584
    1623       3.2053
    1624       3.8703
    1625       3.4436
    1626       4.0132
    1627       2.8294
    1628       3.8455
    1629       3.9515
    1630       3.9947
    1631       4.5007
    1632       3.9571
    1633       5.0872
    1634       4.6307
    1635       5.6983
    1636       5.2655
    1637       4.4350
    1638       4.3775
    1639       3.9989
    1640       5.0538
    1641       4.5463
    1642       4.0317
    1643       3.8092
    1644       4.3921
    1645       5.1023
    1646       4.3890
    1647       4.7151
    1648       4.3194
    1649       5.1719
    1650       5.3154
    1651       4.9962
    1652       6.4992
    1653       4.7848
    1654       5.1119
    1655       5.0497
    1656       4.8549
    1657       5.3642
    1658       5.3630
    1659       4.7226
    1660       4.9533
    1661       5.3459
    1662       4.4583
    1663       4.8954
    1664       4.9605
    1665       5.2399
    1666       5.4809
    1667       5.7849
    1668       5.4138
    1669       5.1666
    1670       5.1025
    1671       5.1835
    1672       5.1785
    1673       5.1143
    1674       5.4379
    1675       4.0546
    1676       4.6145
    1677       4.5600
    1678       4.6219
    1679       4.2431
    1680       4.0302
    1681       3.7112
    1682       5.4755
    1683       4.1370
    1684       4.1182
    1685       4.3116
    1686       4.1435
    1687       4.7109
    1688       4.6473
    1689       4.3157
    1690       4.4671
    1691       4.7824
    1692       4.2941
    1693       4.6394
    1694       4.6094
    1695       4.8232
    1696       3.8132
    1697       3.9644
    1698       4.8134
    1699       4.0054
    1700       4.4876
    1701       4.7621
    1702       4.2925
    1703       4.5837
    1704       4.7817
    1705       4.9015
    1706       4.4644
    1707       4.8763
    1708       4.8715
    1709       5.1949
    1710       4.3018
    1711       4.7839
    1712       4.5225
    1713       4.3719
    1714       3.4550
    1715       4.3079
    1716       5.8529
    1717       5.4245
    1718       7.2264
    1719       6.8136
    1720       6.2590
    1721       6.8613
    1722       6.1339
    1723       6.8508
    1724       7.4344
    1725       6.7541
    1726       7.1937
    1727       8.0186
    1728       6.9608
    1729       6.3272
    1730       6.4634
    1731       6.2070
    1732       5.7582
    1733       7.5531
    1734       6.0433
    1735       6.2620
    1736       5.9170
    1737       6.3403
    1738       7.3589
    1739       7.1141
    1740       7.2551
    1741       7.1020
    1742       7.8869
    1743       8.1790
    1744       6.9517
    1745       7.1342
    1746       6.5390
    1747       6.0353
    1748       4.6886
    1749       4.3961
    1750       3.7996
    1751       3.1752
    1752       3.4870
    1753       3.1669
    1754       3.5503
    1755       3.7265
    1756       2.8436
    1757       3.5961
    1758       3.1002
    1759       3.6181
    1760       2.6016
    1761       3.0760
    1762       3.1165
    1763       3.2697
    1764       2.4270
    1765       3.1671
    1766       1.9839
    1767       2.3383
    1768       2.8535
    1769       2.3898
    1770       2.1686
    1771       2.1934
    1772       2.6968
    1773       2.8709
    1774       3.2661
    1775       2.6121
    1776       2.9362
    1777       2.2390
    1778       2.6005
    1779       2.9313
    1780       2.8414
    1781       3.4389
    1782       3.7506
    1783       3.8653
    1784       4.3651
    1785       3.3837
    1786       4.5149
    1787       5.1203
    1788       5.4971
    1789       6.2051
    1790       5.7424
    1791       5.1073
    1792       3.7203
    1793       3.2687
    1794       3.0518
    1795       3.1051
    1796       2.8617
    1797       3.1088
    1798       3.1186
    1799       2.9575
    1800       3.5854
    1801       2.3001
    1802       3.2711
    1803       3.6084
    1804       2.6265
    1805       2.7391
    1806       3.0079
    1807       2.8888
    1808       2.8352
    1809       2.9456
    1810       2.9046
    1811       3.0830
    1812       2.2286
    1813       2.1135
    1814       2.9281
    1815       2.0783
    1816       2.2664
    1817       2.5128
    1818       2.6090
    1819       4.1981
    1820       5.9690
    1821       6.1639
    1822       5.4774
    1823       4.9257
    1824       6.6770
    1825       5.0998
    1826       6.3902
    1827       6.4366
    1828       4.9620
    1829       6.1521
    1830       5.3342
    1831       6.1480
    1832       7.4476
    1833       6.5380
    1834       7.4745
    1835       8.2413
    1836       6.9448
    1837       7.9147
    1838       7.7248
    1839       6.8820
    1840       6.2759
    1841       5.1300
    1842       4.9070
    1843       5.3898
    1844       3.5682
    1845       4.9440
    1846       4.8124
    1847       4.6085
    1848       4.0041
    1849       2.6127
    1850       2.7872
    1851       2.1079
    1852       3.1259
    1853       3.0265
    1854       2.7972
    1855       3.1679
    1856       2.7627
    1857       4.1403
    1858       3.6705
    1859       4.1988
    1860       2.6958
    1861       2.9889
    1862       2.7774
    1863       2.7479
    1864       2.6684
    1865       3.4159
    1866       3.4320
    1867       3.4990
    1868       3.0944
    1869       2.9919
    1870       2.7079
    1871       2.2819
    1872       3.1175
    1873       2.9354
    1874       3.1401
    1875       3.1129
    1876       3.1825
    1877       2.5502
    1878       3.6307
    1879       3.6757
    1880       4.6890
    1881       6.0156
    1882       5.1974
    1883       6.8969
    1884       7.3516
    1885       6.4405
    1886       7.6079
    1887       7.2566
    1888       7.3358
    1889       6.1412
    1890       8.3848
    1891       5.9790
    1892       5.7743
    1893       6.8829
    1894       7.3891
    1895       6.8056
    1896       6.2943
    1897       5.5981
    1898       4.9310
    1899       5.0536
    1900       5.4726
    1901       6.1948
    1902       5.8858
    1903       6.8281
    1904       7.4985
    1905       8.4099
    1906       7.7478
    1907       7.1558
    1908       5.9412
    1909       6.1448
    1910       7.7333
    1911       6.9082
    1912       6.1704
    1913       6.3637
    1914       7.3330
    1915       6.7995
    1916       6.1675
    1917       5.4797
    1918       5.3940
    1919       6.9273
    1920       7.2739
    1921       7.3964
    1922       7.8919
    1923       6.0977
    1924       5.8363
    1925       6.8041
    1926       6.5252
    1927       7.4599
    1928       7.1299
    1929       6.3704
    1930       5.7818
    1931       5.4782
    1932       4.9127
    1933       3.7912
    1934       3.6863
    1935       3.9036
    1936       3.7771
    1937       2.9823
    1938       3.8058
    1939       3.3556
    1940       2.5821
    1941       2.9614
    1942       2.2542
    1943       2.7649
    1944       2.8675
    1945       3.3169
    1946       3.1172
    1947       4.0076
    1948       2.7700
    1949       2.5441
    1950       2.3522
    1951       2.9131
    1952       3.0257
    1953       3.2631
    1954       2.8498
    1955       2.1013
    1956       2.3254
    1957       2.6948
    1958       3.3287
    1959       3.8886
    1960       3.1751
    1961       4.0356
    1962       2.9071
    1963       3.1893
    1964       2.9605
    1965       2.9421
    1966       2.9160
    1967       2.9797
    1968       2.8946
    1969       2.8198
    1970       2.4547
    1971       2.5612
    1972       2.0063
    1973       1.9060
    1974       1.9784
    1975       1.6068
    1976       3.4709
    1977       2.8342
    1978       2.9256
    1979       2.6133
    1980       3.5674
    1981       3.1704
    1982       3.0252
    1983       3.3087
    1984       2.9709
    1985       2.7486
    1986       2.8810
    1987       3.4626
    1988       3.4934
    1989       2.1577
    1990       2.4141
    1991       2.8601
    1992       2.5003
    1993       2.0634
    1994       2.9796
    1995       2.9723
    1996       3.3299
    1997       2.8782
    1998       2.6101
    1999       2.7155
    2000       3.3626
    2001       2.6785
    2002       2.4623
    2003       2.5664
    2004       2.5665
    2005       2.4572
    2006       2.2299
    2007       2.6732
    2008       2.2244
    2009       3.2044
    2010       3.0865
    2011       3.2165
    2012       3.2750
    2013       3.1420
    2014       2.9535
    2015       2.4641
    2016       3.0901
    2017       3.2969
    2018       2.5136
    2019       3.1515
    2020       2.8545
    2021       3.3582
    2022       2.7855
    2023       3.6365
    2024       3.0295
    2025       2.9746
    2026       2.5397
    2027       2.3120
    2028       2.3690
    2029       2.9943
    2030       4.2067
    2031       2.8327
    2032       3.3862
    2033       2.8066
    2034       2.9864
    2035       3.0798
    2036       2.5746
    2037       2.9092
    2038       3.1412
    2039       3.1958
    2040       3.0458
    2041       3.2902
    2042       2.8120
    2043       3.1278
    2044       2.8540
    2045       3.1388
    2046       2.8961
    2047       2.5455
    2048       2.7250
    2049       3.1102
    2050       2.9410
    2051       3.4547
    2052       3.6628
    2053       3.9966
    2054       3.6575
    2055       2.9012
    2056       2.3630
    2057       2.5808
    2058       2.2024
    2059       2.5754
    2060       2.8989
    2061       2.5499
    2062       2.3837
    2063       2.9004
    2064       2.3405
    2065       2.5834
    2066       2.8888
    2067       2.8999
    2068       2.6804
    2069       3.0769
    2070       2.4819
    2071       2.5592
    2072       2.9681
    2073       2.7873
    2074       3.0796
    2075       2.7304
    2076       2.4772
    2077       2.5354
    2078       2.5828
    2079       3.0929
    2080       2.6219
    2081       3.2903
    2082       3.0132
    2083       2.9045
    2084       2.4867
    2085       2.6094
    2086       2.5912
    2087       2.5959
    2088       2.0296
    2089       2.2699
    2090       2.2204
    2091       2.1255
    2092       2.5392
    2093       3.0119
    2094       2.1345
    2095       2.5338
    2096       2.6166
    2097       2.2046
    2098       2.5580
    2099       2.2110
    2100       2.4759
    2101       2.2769
    2102       2.2927
    2103       2.9814
    2104       2.8627
    2105       2.4703
    2106       2.4789
    2107       2.5615
    2108       2.5038
    2109       3.2187
    2110       2.6775
    2111       3.9658
    2112       3.0170
    2113       3.5968
    2114       3.4156
    2115       4.4811
    2116       4.9049
    2117       5.1008
    2118       3.8469
    2119       4.1262
    2120       2.3262
    2121       2.6794
    2122       2.5439
    2123       2.5873
    2124       2.6894
    2125       2.7632
    2126       2.2077
    2127       2.7318
    2128       2.1506
    2129       2.8219
    2130       2.6384
    2131       2.7082
    2132       2.3136
    2133       2.3871
    2134       2.8189
    2135       3.6943
    2136       2.5684
    2137       2.8703
    2138       2.6053
    2139       2.1600
    2140       2.5366
    2141       2.3957
    2142       3.6785
    2143       4.7500
    2144       3.1470
    2145       2.9673
    2146       2.2664
    2147       2.2258
    2148       2.5677
    2149       2.6556
    2150       3.2233
    2151       2.6786
    2152       2.2854
    2153       1.8977
    2154       3.2586
    2155       2.1623
    2156       1.8347
    2157       1.8424
    2158       2.3575
    2159       1.9525
    2160       2.4209
    2161       3.0828
    2162       2.5625
    2163       2.6171
    2164       2.7924
    2165       2.9473
    2166       2.1678
    2167       2.1900
    2168       2.3449
    2169       2.2380
    2170       1.2844
    2171       1.3410
    2172       1.5981
    2173       1.7556
    2174       1.1468
    2175       2.1166
    2176       2.2047
    2177       1.6563
    2178       2.0134
    2179       2.2513
    2180       2.2157
    2181       2.0674
    2182       1.9641
    2183       2.9410
    2184       2.8966
    2185       3.3966
    2186       1.8049
    2187       2.7231
    2188       1.8521
    2189       2.1735
    2190       2.8955
    2191       1.7554
    2192       2.2854
    2193       3.3940
    2194       3.2931
    2195       3.9594
    2196       2.6393
    2197       2.8609
    2198       2.4226
    2199       2.2372
    2200       2.8422
    2201       3.4276
    2202       3.4737
    2203       2.3623
    2204       2.6925
    2205       2.3677
    2206       2.9798
    2207       2.8478
    2208       3.7449
    2209       4.1045
    2210       4.0374
    2211       3.3809
    2212       3.6013
    2213       4.0728
    2214       2.8765
    2215       3.5694
    2216       1.8125
    2217       1.6182
    2218       2.3265
    2219       1.6746
    2220       1.5322
    2221       1.6212
    2222       2.6678
    2223       1.1505
    2224       3.3616
    2225       2.6465
    2226       2.3255
    2227       3.0934
    2228       3.6803
    2229       4.6511
    2230       4.1549
    2231       3.3998
    2232       3.5113
    2233       4.4407
    2234       3.3513
    2235       4.5798
    2236       4.0174
    2237       3.9123
    2238       3.8234
    2239       3.8090
    2240       3.1734
    2241       3.1690
    2242       3.1373
    2243       2.6248
    2244       3.2529
    2245       3.0750
    2246       3.9558
    2247       4.3150
    2248       3.7242
    2249       4.3694
    2250       2.5861
    2251       2.5121
    2252       2.7455
    2253       3.6944
    2254       2.9199
    2255       2.2915
    2256       2.3702
    2257       2.4230
    2258       2.7649
    2259       2.7765
    2260       2.6450
    2261       2.9858
    2262       2.1379
    2263       2.7390
    2264       3.0329
    2265       3.1376
    2266       2.5961
    2267       2.8811
    2268       2.9180
    2269       2.4128
    2270       2.9948
    2271       2.0806
    2272       2.5519
    2273       3.0663
    2274       3.2552
    2275       2.8989
    2276       3.9012
    2277       2.7146
    2278       3.0205
    2279       3.4240
    2280       3.3563
    2281       2.2354
    2282       3.2658
    2283       4.0592
    2284       2.6742
    2285       4.6261
    2286       3.3334
    2287       2.5326
    2288       2.7842
    2289       2.4624
    2290       3.0821
    2291       3.0416
    2292       3.2198
    2293       3.8460
    2294       4.4458
    2295       3.7762
    2296       4.5824
    2297       5.2012
    2298       6.3023
    2299       5.2880
    2300       5.6502
    2301       4.1504
    2302       4.5743
    2303       4.7781
    2304       5.3319
    2305       5.8753
    2306       5.4886
    2307       4.9751
    2308       4.8861
    2309       4.1826
    2310       4.3376
    2311       3.2896
    2312       2.9661
    2313       2.7574
    2314       3.8867
    2315       4.3085
    2316       4.7277
    2317       5.5605
    2318       5.8021
    2319       4.3687
    2320       4.9553
    2321       4.1890
    2322       5.1869
    2323       4.5879
    2324       3.8136
    2325       2.6768
    2326       3.4480
    2327       4.1430
    2328       4.3923
    2329       4.1382
    2330       3.2797
    2331       3.0871
    2332       3.5074
    2333       2.8257
    2334       3.7665
    2335       2.8436
    2336       3.5235
    2337       3.6928
    2338       3.3045
    2339       3.7358
    2340       4.1949
    2341       3.1747
    2342       2.9502
    2343       4.2296
    2344       3.7025
    2345       4.0007
    2346       3.5589
    2347       3.1464
    2348       2.9890
    2349       2.4282
    2350       2.9587
    2351       3.2876
    2352       3.1743
    2353       2.9830
    2354       2.7856
    2355       3.3949
    2356       3.1387
    2357       2.7512
    2358       2.1921
    2359       1.9274
    2360       2.1409
    2361       2.8789
    2362       2.7154
    2363       2.1491
    2364       2.6195
    2365       2.6530
    2366       2.8547
    2367       2.5490
    2368       3.9169
    2369       3.0197
    2370       3.1820
    2371       2.9177
    2372       2.9480
    2373       2.6375
    2374       3.5626
    2375       4.8279
    2376       5.5307
    2377       4.4064
    2378       3.3454
    2379       6.2451
    2380       8.0088
    2381       7.9791
    2382       7.3982
    2383       7.5866
    2384       6.5414
    2385       7.2192
    2386       7.9827
    2387       7.3931
    2388       7.6939
    2389       7.2990
    2390       7.2628
    2391       6.5377
    2392       7.1463
    2393       7.5656
    2394       8.4571
    2395       8.2293
    2396       6.8445
    2397       6.8957
    2398       7.2851
    2399       7.1038
    2400       7.4630
    2401       7.8605
    2402       7.1652
    2403       6.8317
    2404       5.8608
    2405       6.0505
    2406       5.6615
    2407       7.2456
    2408       7.5727
    2409       5.3278
    2410       5.6542
    2411       7.2619
    2412       7.8682
    2413       6.8473
    2414       6.2261
    2415       5.8138
    2416       5.7862
    2417       5.5750
    2418       5.0905
    2419       6.0141
    2420       6.3785
    2421       5.0304
    2422       5.4965
    2423       3.9047
    2424       3.1931
    2425       3.4454
    2426       2.9083
    2427       3.4766
    2428       3.0557
    2429       3.6169
    2430       3.2715
    2431       2.4569
    2432       3.5898
    2433       2.5611
    2434       2.2732
    2435       2.1523
    2436       2.5374
    2437       3.7408
    2438       2.9907
    2439       2.7893
    2440       2.9536
    2441       2.8508
    2442       2.6936
    2443       3.0149
    2444       3.1341
    2445       3.0401
    2446       2.7033
    2447       3.5789
    2448       3.4098
    2449       3.0636
    2450       2.7228
    2451       2.8279
    2452       3.4580
    2453       4.2048
    2454       3.4108
    2455       2.1530
    2456       2.6468
    2457       3.8488
    2458       4.7035
    2459       4.3567
    2460       5.0682
    2461       4.8408
    2462       4.4046
    2463       5.5144
    2464       5.7009
    2465       6.3016
    2466       8.2926
    2467       8.2131
    2468       6.3160
    2469       6.8243
    2470       6.8506
    2471       6.3296
    2472       8.0278
    2473       9.0435
    2474       8.8833
    2475       9.0914
    2476       8.6078
    2477       9.3266
    2478       7.1100
    2479       7.4666
    2480       8.0903
    2481       6.8456
    2482       6.7588
    2483       8.1456
    2484       7.5959
    2485       6.9748
    2486       6.8298
    2487       7.6002
    2488       5.1819
    2489       5.6258
    2490       5.1878
    2491       4.9568
    2492       4.3862
    2493       4.6075
    2494       4.2625
    2495       2.7009
    2496       2.1827
    2497       2.8010
    2498       2.1449
    2499       3.6874
    2500       3.6680
    2501       4.0067
    2502       4.2095
    2503       4.7438
    2504       2.8953
    2505       3.1171
    2506       2.6092
    2507       2.8262
    2508       2.3763
    2509       3.5812
    2510       3.5009
    2511       3.6059
    2512       3.4940
    2513       3.0159
    2514       2.8312
    2515       3.1946
    2516       3.2703
    2517       4.0465
    2518       4.4891
    2519       3.0228
    2520       3.6936
    2521       3.2279
    2522       4.1787
    2523       4.8115
    2524       3.4157
    2525       3.1402
    2526       3.0560
    2527       2.8677
    2528       2.8172
    2529       3.7114
    2530       3.0068
    2531       2.6936
    2532       3.1148
    2533       3.6075
    2534       4.9439
    2535       3.7599
    2536       5.6097
    2537       4.3653
    2538       4.3033
    2539       4.1563
    2540       3.9277
    2541       5.5746
    2542       5.1247
    2543       4.6282
    2544       4.6579
    2545       4.3576
    2546       4.3676
    2547       4.6274
    2548       4.4429
    2549       4.6323
    2550       3.9664
    2551       4.5904
    2552       3.8097
    2553       4.0591
    2554       4.1265
    2555       4.3783
    2556       4.3970
    2557       3.9946
    2558       4.3123
    2559       4.6714
    2560       4.9210
    2561       3.9371
    2562       4.4322
    2563       4.8337
    2564       4.7928
    2565       5.1762
    2566       5.1058
    2567       4.6537
    2568       4.5468
    2569       6.4413
    2570       5.8981
    2571       6.5894
    2572       5.5235
    2573       5.4876
    2574       5.9803
    2575       6.1809
    2576       5.8451
    2577       5.3048
    2578       6.1677
    2579       5.9515
    2580       7.1687
    2581       6.5401
    2582       5.9500
    2583       5.6986
    2584       4.9713
    2585       5.0931
    2586       4.9553
    2587       5.3438
    2588       4.7459
    2589       4.5509
    2590       4.5135
    2591       5.5876
    2592       5.3536
    2593       5.3830
    2594       4.7231
    2595       4.5814
    2596       5.7934
    2597       5.6799
    2598       4.1961
    2599       6.0106
    2600       6.2396
    2601       5.7597
    2602       6.3821
    2603       6.8646
    2604       5.9057
    2605       4.3130
    2606       4.7054
    2607       5.7552
    2608       6.0759
    2609       5.0159
    2610       4.5863
    2611       5.3209
    2612       4.3013
    2613       3.9145
    2614       4.8065
    2615       5.1676
    2616       7.1014
    2617       5.7341
    2618       6.3394
    2619       5.1790
    2620       5.8603
    2621       7.5593
    2622       6.0384
    2623       7.1479
    2624       5.3462
    2625       5.9649
    2626       7.6549
    2627       7.5436
    2628       5.9979
    2629       6.6695
    2630       6.7515
    2631       6.3706
    2632       7.4113
    2633       7.1254
    2634       8.3456
    2635       8.7776
    2636       8.8753
    2637       9.3196
    2638       9.0256
    2639       7.8192
    2640       7.9577
    2641       6.6577
    2642       6.7445
    2643       6.7464
    2644       5.8821
    2645       5.7869
    2646       6.1802
    2647       7.3762
    2648       6.6810
    2649       5.7692
    2650       5.8484
    2651       6.1852
    2652       6.3790
    2653       3.9822
    2654       5.3075
    2655       6.3986
    2656       6.4157
    2657       6.4954
    2658       7.3467
    2659       7.4893
    2660       7.4948
    2661       6.4413
    2662       6.5064
    2663       5.2820
    2664       5.8147
    2665       5.3188
    2666       5.0782
    2667       4.7629
    2668       4.4472
    2669       4.0389
    2670       3.6587
    2671       3.6970
    2672       2.8560
    2673       3.1977
    2674       3.0956
    2675       2.6990
    2676       3.4158
    2677       3.2781
    2678       2.9744
    2679       2.4525
    2680       2.2871
    2681       2.6678
    2682       2.9031
    2683       2.5658
    2684       2.7290
    2685       3.2331
    2686       3.2552
    2687       2.8023
    2688       3.3255
    2689       4.0455
    2690       4.6535
    2691       3.4520
    2692       3.1729
    2693       3.5682
    2694       3.1943
    2695       3.0629
    2696       3.0123
    2697       3.9604
    2698       3.1587
    2699       3.6693
    2700       3.2139
    2701       3.4125
    2702       2.9397
    2703       2.8671
    2704       3.2699
    2705       2.6576
    2706       3.7274
    2707       3.4243
    2708       3.1276
    2709       3.1413
    2710       2.7408
    2711       3.5330
    2712       2.7980
    2713       2.3566
    2714       2.6510
    2715       2.0336
    2716       2.6604
    2717       3.2115
    2718       3.2410
    2719       2.9059
    2720       2.3749
    2721       2.3340
    2722       2.9939
    2723       2.8366
    2724       2.3536
    2725       2.6886
    2726       2.2393
    2727       1.7874
    2728       2.3742
    2729       2.5424
    2730       2.5929
    2731       3.3479
    2732       3.1556
    2733       3.3277
    2734       2.5051
    2735       2.8897
    2736       3.8137
    2737       3.6763
    2738       3.7144
    2739       4.4383
    2740       4.1076
    2741       6.1874
    2742       6.0934
    2743       5.2030
    2744       5.1899
    2745       3.9137
    2746       2.6076
    2747       2.9125
    2748       2.4538
    2749       2.0840
    2750       2.1518
    2751       2.7960
    2752       2.6139
    2753       3.2375
    2754       2.9793
    2755       2.7579
    2756       3.3807
    2757       5.4974
    2758       5.4028
    2759       6.4547
    2760       5.2036
    2761       4.8798
    2762       6.2204
    2763       5.8605
    2764       5.1098
    2765       4.5046
    2766       4.6222
    2767       5.6244
    2768       3.9289
    2769       4.1909
    2770       3.3837
    2771       3.2489
    2772       2.9849
    2773       3.0276
    2774       3.8263
    2775       2.4813
    2776       2.5984
    2777       2.4619
    2778       3.3936
    2779       3.2307
    2780       2.7300
    2781       2.8620
    2782       2.1962
    2783       2.4216
    2784       3.1692
    2785       2.9372
    2786       4.0491
    2787       4.1162
    2788       5.1756
    2789       5.4669
    2790       5.1372
    2791       3.6300
    2792       3.2369
    2793       2.8362
    2794       3.3521
    2795       3.4793
    2796       2.7139
    2797       3.4074
    2798       2.8966
    2799       2.7560
    2800       2.5810
    2801       2.4762
    2802       2.9745
    2803       2.9458
    2804       2.7824
    2805       3.4181
    2806       2.9270
    2807       3.2355
    2808       2.8875
    2809       2.9535
    2810       2.6979
    2811       3.0420
    2812       2.7522
    2813       3.1687
    2814       3.0100
    2815       3.0868
    2816       2.9763
    2817       3.4292
    2818       2.1651
    2819       3.1866
    2820       2.9819
    2821       2.1821
    2822       2.6181
    2823       2.1307
    2824       2.1840
    2825       3.1171
    2826       2.4618
    2827       2.7366
    2828       3.6101
    2829       3.8697
    2830       3.1143
    2831       3.1172
    2832       2.2466
    2833       3.3769
    2834       3.9799
    2835       3.9593
    2836       4.2254
    2837       3.4632
    2838       2.3779
    2839       3.7365
    2840       3.8080
    2841       4.0179
    2842       3.4470
    2843       2.5152
    2844       2.3405
    2845       3.5850
    2846       4.0892
    2847       3.3761
    2848       2.4078
    2849       3.1514
    2850       2.5811
    2851       3.0954
    2852       3.2440
    2853       3.0290
    2854       2.8921
    2855       2.7683
    2856       3.2503
    2857       2.9949
    2858       2.4951
    2859       2.2054
    2860       2.2225
    2861       2.7293
    2862       2.7378
    2863       2.7943
    2864       2.2869
    2865       3.6512
    2866       4.2047
    2867       3.4357
    2868       3.4529
    2869       3.2744
    2870       2.1656
    2871       2.8729
    2872       3.8737
    2873       3.4483
    2874       4.5194
    2875       2.4478
    2876       2.5747
    2877       2.8759
    2878       2.4835
    2879       3.6244
    2880       2.8074
    2881       3.1532
    2882       2.5805
    2883       2.0452
    2884       2.0267
    2885       2.2957
    2886       2.8417
    2887       3.1821
    2888       2.5442
    2889       3.8953
    2890       2.8024
    2891       2.7011
    2892       2.7947
    2893       2.2549
    2894       2.5445
    2895       2.6610
    2896       3.0273
    2897       4.1002
    2898       1.9876
    2899       1.7531
    2900       2.1071
    2901       2.1585
    2902       3.0170
    2903       2.9279
    2904       2.2388
    2905       3.3823
    2906       2.8687
    2907       2.4490
    2908       3.1553
    2909       2.2402
    2910       2.2358
    2911       2.6996
    2912       3.2935
    2913       2.3669
    2914       2.4503
    2915       2.4249
    2916       3.1037
    2917       3.0723
    2918       3.2061
    2919       4.8983
    2920       4.5792
    2921       4.7231
    2922       3.4396
    2923       3.7711
    2924       4.6965
    2925       4.9477
    2926       2.2803
    2927       2.4081
    2928       2.5044
    2929       2.5724
    2930       3.1645
    2931       3.3947
    2932       3.6580
    2933       2.5478
    2934       3.2634
    2935       2.6866
    2936       2.2891
    2937       2.5642
    2938       2.4966
    2939       2.9044
    2940       3.4967
    2941       2.2449
    2942       3.1085
    2943       4.1936
    2944       3.8597
    2945       3.0566
    2946       3.2213
    2947       3.0963
    2948       3.4604
    2949       3.1089
    2950       3.6544
    2951       3.8229
    2952       1.9399
    2953       2.1734
    2954       3.0731
    2955       2.3295
    2956       3.0477
    2957       2.3461
    2958       2.4988
    2959       3.2899
    2960       3.5623
    2961       3.1629
    2962       2.7697
    2963       4.2871
    2964       3.5685
    2965       3.5691
    2966       4.5377
    2967       3.1922
    2968       3.4670
    2969       3.5484
    2970       3.5769
    2971       2.7018
    2972       4.6226
    2973       4.0197
    2974       3.0114
    2975       2.4365
    2976       2.6938
    2977       3.3710
    2978       2.4726
    2979       3.4167
    2980       3.1263
    2981       2.8787
    2982       2.5248
    2983       2.5111
    2984       3.5571
    2985       3.3909
    2986       2.2512
    2987       2.7168
    2988       2.0017
    2989       2.4990
    2990       3.0052
    2991       2.7589
    2992       2.8084
    2993       2.2967
    2994       2.6451
    2995       2.7356
    2996       2.9354
    2997       3.0750
    2998       3.0245
    2999       2.9059
    3000       2.6113
    3001       2.8163
    3002       2.6564
    3003       2.4321
    3004       1.9984
    3005       2.7605
    3006       2.8454
    3007       2.6272
    3008       2.6474
    3009       5.0544
    3010       3.8911
    3011       2.7641
    3012       2.9862
    3013       3.0951
    3014       2.7792
    3015       2.8968
    3016       4.1059
    3017       2.6758
    3018       2.8616
    3019       2.8003
    3020       3.6022
    3021       2.9388
    3022       3.5528
    3023       2.9965
    3024       2.7219
    3025       2.8869
    3026       2.5749
    3027       2.6740
    3028       2.0475
    3029       3.3447
    3030       2.6959
    3031       2.3321
    3032       3.4390
    3033       2.7456
    3034       2.4140
    3035       1.9375
    3036       2.8987
    3037       2.3153
    3038       3.3840
    3039       2.5378
    3040       3.0677
    3041       3.1989
    3042       2.4418
    3043       3.2208
    3044       2.9611
    3045       2.3568
    3046       2.7479
    3047       2.3913
    3048       2.5438
    3049       2.4874
    3050       2.4161
    3051       2.5972
    3052       2.5182
    3053       2.2221
    3054       2.7572
    3055       2.9195
    3056       2.7173
    3057       2.3155
    3058       2.0789
    3059       1.9954
    3060       2.9682
    3061       2.6817
    3062       2.5865
    3063       2.5407
    3064       3.3094
    3065       2.8336
    3066       2.9589
    3067       2.7123
    3068       3.4943
    3069       3.2370
    3070       2.8477
    3071       2.8776
    3072       2.6037
    3073       2.8600
    3074       2.3832
    3075       2.7105
    3076       2.4715
    3077       2.9099
    3078       2.4756
    3079       2.6719
    3080       2.6615
    3081       3.1605
    3082       2.2755
    3083       2.6299
    3084       2.8411
    3085       2.3314
    3086       2.1535
    3087       2.4864
    3088       2.5142
    3089       2.8229
    3090       2.3935
    3091       1.8676
    3092       2.3619
    3093       2.6795
    3094       2.6876
    3095       2.7077
    3096       3.3977
    3097       2.8152
    3098       3.1180
    3099       2.9518
    3100       3.0384
    3101       2.5413
    3102       2.2572
    3103       2.9654
    3104       3.4259
    3105       3.0594
    3106       2.6686
    3107       2.7452
    3108       3.1087
    3109       2.7095
    3110       2.7588
    3111       2.6686
    3112       2.4489
    3113       2.3993
    3114       2.6950
    3115       2.7411
    3116       2.7488
    3117       2.9935
    3118       2.3001
    3119       3.3612
    3120       3.2639
    3121       2.6446
    3122       2.2642
    3123       2.7231
    3124       2.6443
    3125       3.3969
    3126       3.1462
    3127       2.4204
    3128       2.4723
    3129       2.8324
    3130       2.3669
    3131       2.3533
    3132       2.9673
    3133       2.2829
    3134       2.0914
    3135       2.8241
    3136       2.8099
    3137       2.7660
    3138       2.7348
    3139       2.5697
    3140       2.6683
    3141       2.9662
    3142       2.3060
    3143       2.6106
    3144       2.2241
    3145       3.2152
    3146       3.2062
    3147       4.7775
    3148       4.8354
    3149       3.9164
    3150       4.1531
    3151       6.8152
    3152       5.8873
    3153       6.8355
    3154       6.2184
    3155       6.7231
    3156       7.3390
    3157       6.9178
    3158       6.5476
    3159       8.4534
    3160       6.9061
    3161       6.8041
    3162       5.9441
    3163       4.1755
    3164       4.3590
    3165       5.1327
    3166       4.9275
    3167       4.7783
    3168       3.2249
    3169       3.7777
    3170       3.7443
    3171       3.3632
    3172       2.9695
    3173       3.3222
    3174       2.5834
    3175       2.2463
    3176       3.3259
    3177       3.9413
    3178       2.9821
    3179       2.6804
    3180       4.6305
    3181       3.2134
    3182       3.4067
    3183       3.3218
    3184       3.5437
    3185       2.2055
    3186       2.3579
    3187       2.1869
    3188       2.3339
    3189       3.0888
    3190       3.0634
    3191       3.3376
    3192       2.6540
    3193       3.2256
    3194       2.7885
    3195       2.7754
    3196       3.1292
    3197       2.6606
    3198       2.4819
    3199       3.3992
    3200       3.1755
    3201       2.7594
    3202       2.6598
    3203       3.6691
    3204       2.8132
    3205       2.5957
    3206       2.6647
    3207       2.3880
    3208       2.7144
    3209       2.5309
    3210       2.5261
    3211       2.5665
    3212       2.2175
    3213       3.0655
    3214       3.7922
    3215       3.4546
    3216       3.5910
    3217       3.6443
    3218       2.8983
    3219       2.1804
    3220       3.0935
    3221       2.8223
    3222       3.4177
    3223       3.4669
    3224       2.2215
    3225       2.1530
    3226       2.5693
    3227       2.7153
    3228       2.4267
    3229       3.1890
    3230       3.2442
    3231       2.8085
    3232       3.1595
    3233       3.3110
    3234       2.4058
    3235       3.1074
    3236       2.7936
    3237       2.7800
    3238       2.3585
    3239       2.8983
    3240       2.7230
    3241       3.0785
    3242       2.4741
    3243       2.2137
    3244       2.3331
    3245       3.4749
    3246       4.1833
    3247       5.0718
    3248       6.2031
    3249       6.1414
    3250       4.9221
    3251       4.9993
    3252       4.9837
    3253       6.0094
    3254       5.7158
    3255       4.9620
    3256       5.9568
    3257       4.7800
    3258       5.0179
    3259       6.3104
    3260       5.6773
    3261       6.0299
    3262       6.3727
    3263       5.6542
    3264       4.9761
    3265       6.2464
    3266       5.7285
    3267       6.5916
    3268       5.5955
    3269       6.1906
    3270       4.9369
    3271       5.2931
    3272       4.8185
    3273       6.1849
    3274       7.4465
    3275       6.9142
    3276       7.6864
    3277       5.8858
    3278       5.4821
    3279       3.5545
    3280       3.8595
    3281       4.0477
    3282       4.5605
    3283       3.7922
    3284       3.1943
    3285       3.2847
    3286       3.3997
    3287       4.1365
    3288       3.4925
    3289       2.9578
    3290       3.0103
    3291       3.8404
    3292       2.6589
    3293       3.2673
    3294       2.7353
    3295       3.1665
    3296       2.3179
    3297       2.3541
    3298       3.4109
    3299       3.0232
    3300       3.7280
    3301       3.2207
    3302       2.8874
    3303       2.8327
    3304       2.8182
    3305       2.5501
    3306       2.2810
    3307       2.6536
    3308       2.1995
    3309       2.5929
    3310       2.5338
    3311       2.3072
    3312       3.0460
    3313       2.7185
    3314       3.0221
    3315       2.8589
    3316       2.8945
    3317       2.7525
    3318       1.9929
    3319       2.3849
    3320       2.1242
    3321       2.3843
    3322       2.8417
    3323       2.3585
    3324       3.5122
    3325       2.3763
    3326       1.4755
    3327       2.7497
    3328       2.6592
    3329       2.6200
    3330       2.2527
    3331       3.1115
    3332       2.8222
    3333       3.7858
    3334       3.3114
    3335       3.2939
    3336       5.1277
    3337       5.5127
    3338       6.7992
    3339       7.5175
    3340       7.8291
    3341       7.0913
    3342       5.7268
    3343       6.3186
    3344       6.1005
    3345       5.6738
    3346       6.3562
    3347       8.7335
    3348       5.7213
    3349       5.4727
    3350       5.4011
    3351       4.0133
    3352       3.4594
    3353       4.6759
    3354       3.0622
    3355       2.9009
    3356       2.5839
    3357       2.6208
    3358       2.5085
    3359       2.3329
    3360       2.8338
    3361       3.1920
    3362       4.0227
    3363       3.8698
    3364       4.8498
    3365       5.5050
    3366       5.5042
    3367       5.9291
    3368       4.8255
    3369       6.8260
    3370       6.8190
    3371       8.2241
    3372       9.1139
    3373       8.9646
    3374       8.4977
    3375       7.7549
    3376       7.1754
    3377       6.8138
    3378       6.4006
    3379       5.5834
    3380       6.7514
    3381       5.6640
    3382       6.0557
    3383       6.9492
    3384       6.6076
    3385       7.6126
    3386       7.9566
    3387       8.2000
    3388       7.4739
    3389       6.1012
    3390       5.9113
    3391       5.1565
    3392       4.3252
    3393       2.6576
    3394       2.7345
    3395       3.7930
    3396       5.2060
    3397       4.3057
    3398       4.4662
    3399       4.0771
    3400       3.8534
    3401       5.7990
    3402       3.7428
    3403       4.3839
    3404       4.0693
    3405       3.8669
    3406       4.4551
    3407       3.7054
    3408       3.8708
    3409       4.7787
    3410       3.3936
    3411       3.7353
    3412       3.8220
    3413       4.0319
    3414       3.9394
    3415       3.8833
    3416       4.2081
    3417       3.6592
    3418       3.3332
    3419       2.6267
    3420       2.8716
    3421       2.6795
    3422       2.3645
    3423       2.3399
    3424       2.8171
    3425       2.7757
    3426       2.6848
    3427       2.0064
    3428       2.2447
    3429       2.1827
    3430       2.7911
    3431       2.9908
    3432       2.7722
    3433       3.2144
    3434       2.8421
    3435       2.9686
    3436       2.5668
    3437       2.4680
    3438       2.1124
    3439       2.5894
    3440       2.7794
    3441       2.6711
    3442       2.6370
    3443       2.8710
    3444       2.4742
    3445       2.2750
    3446       2.2690
    3447       2.3495
    3448       2.7279
    3449       2.4650
    3450       2.7715
    3451       2.1981
    3452       2.4548
    3453       2.3244
    3454       2.2182
    3455       2.1812
    3456       3.4291
    3457       2.5857
    3458       2.6291
    3459       2.2822
    3460       2.8282
    3461       2.1883
    3462       2.3163
    3463       2.8276
    3464       2.9714
    3465       2.4158
    3466       3.2212
    3467       2.9597
    3468       2.3548
    3469       2.0895
    3470       2.0339
    3471       2.4480
    3472       2.2595
    3473       2.1623
    3474       1.9518
    3475       2.0844
    3476       2.2384
    3477       2.1212
    3478       2.2743
    3479       1.9639
    3480       2.1658
    3481       2.6460
    3482       2.4383
    3483       2.6477
    3484       2.7603
    3485       3.1206
    3486       2.7963
    3487       2.6880
    3488       2.5311
    3489       2.6849
    3490       2.3541
    3491       2.7422
    3492       2.7741
    3493       2.3945
    3494       2.1541
    3495       2.7607
    3496       3.1377
    3497       2.8481
    3498       2.9284
    3499       2.2319
    3500       3.2678
    3501       2.4672
    3502       2.5586
    3503       3.3054
    3504       2.7238
    3505       2.5119
    3506       2.6818
    3507       2.8202
    3508       3.2592
    3509       3.0271
    3510       3.5086
    3511       2.4747
    3512       2.7353
    3513       3.0797
    3514       2.4335
    3515       2.9914
    3516       3.2272
    3517       2.7029
    3518       3.1538
    3519       2.9368
    3520       2.5978
    3521       2.5928
    3522       2.9328
    3523       3.4482
    3524       2.7379
    3525       2.8830
    3526       2.9049
    3527       2.3763
    3528       2.6594
    3529       2.7740
    3530       2.3068
    3531       2.1518
    3532       3.1390
    3533       3.2720
    3534       3.1864
    3535       3.2382
    3536       2.9531
    3537       3.1999
    3538       4.6324
    3539       5.0806
    3540       4.7186
    3541       3.9393
    3542       4.2306
    3543       4.2140
    3544       3.9865
    3545       3.2996
    3546       3.3972
    3547       3.7523
    3548       2.3762
    3549       3.1782
    3550       3.2364
    3551       3.7130
    3552       3.8033
    3553       3.3388
    3554       2.6645
    3555       3.6193
    3556       3.0012
    3557       2.5776
    3558       3.6389
    3559       2.9487
    3560       3.1151
    3561       2.8505
    3562       3.3813
    3563       3.4695
    3564       2.6010
    3565       3.1721
    3566       3.0597
    3567       2.5305
    3568       2.5731
    3569       1.8476
    3570       2.0923
    3571       3.1291
    3572       2.6859
    3573       2.8607
    3574       2.8412
    3575       2.8128
    3576       3.1530
    3577       2.6269
    3578       2.9223
    3579       2.9383
    3580       2.5364
    3581       2.7631
    3582       2.8731
    3583       2.4733
    3584       3.2391
    3585       3.1512
    3586       3.1881
    3587       3.9408
    3588       3.4775
    3589       2.9614
    3590       2.6594
    3591       2.5679
    3592       3.2746
    3593       2.6889
    3594       3.8444
    3595       2.9316
    3596       3.7640
    3597       2.6131
    3598       3.5320
    3599       2.8717
    3600       2.9616
    3601       3.5654
    3602       2.7436
    3603       2.6920
    3604       3.2359
    3605       2.3175
    3606       2.9620
    3607       2.3299
    3608       2.9249
    3609       3.1727
    3610       3.2227
    3611       3.4553
    3612       3.2216
    3613       2.9711
    3614       3.8288
    3615       3.5116
    3616       2.1532
    3617       2.7130
    3618       3.5059
    3619       3.0938
    3620       2.5925
    3621       3.3128
    3622       3.3507
    3623       3.0668
    3624       2.5105
    3625       2.9167
    3626       3.0361
    3627       3.0283
    3628       2.6060
    3629       2.6794
    3630       3.4186
    3631       2.7900
    3632       2.9418
    3633       3.4055
    3634       2.2689
    3635       3.1541
    3636       2.5767
    3637       2.5004
    3638       2.2146
    3639       2.4385
    3640       2.1579
    3641       2.5938
    3642       2.6997
    3643       2.5856
    3644       3.1115
    3645       3.0683
    3646       2.7462
    3647       3.4995
    3648       2.7293
    3649       2.7303
    3650       3.1000
    3651       2.9830
    3652       2.8892
    3653       2.7532
    3654       2.5114
    3655       3.3948
    3656       2.8372
    3657       3.1667
    3658       2.6734
    3659       2.5819
    3660       2.7642
    3661       3.1106
    3662       3.0784
    3663       3.6717
    3664       3.7074
    3665       3.6031
    3666       3.4502
    3667       3.6994
    3668       3.3069
    3669       2.7913
    3670       2.1078
    3671       1.8770
    3672       2.2188
    3673       2.0393
    3674       1.7187
    3675       2.6762
    3676       2.4264
    3677       3.1007
    3678       2.4889
    3679       2.5498
    3680       2.4998
    3681       2.2613
    3682       2.1792
    3683       1.6811
    3684       1.9913
    3685       2.3545
    3686       3.1472
    3687       2.5846
    3688       2.5702
    3689       2.4815
    3690       2.6148
    3691       3.0202
    3692       2.5787
    3693       2.2194
    3694       2.8903
    3695       2.9138
    3696       2.8905
    3697       2.9607
    3698       2.6919
    3699       3.0394
    3700       2.3410
    3701       2.5846
    3702       2.7050
    3703       2.5705
    3704       2.9751
    3705       2.3015
    3706       2.7151
    3707       3.0985
    3708       2.5127
    3709       3.4248
    3710       2.8234
    3711       2.8798
    3712       2.5386
    3713       2.9312
    3714       3.0142
    3715       2.9001
    3716       2.8767
    3717       2.3748
    3718       2.6156
    3719       2.5036
    3720       2.4126
    3721       2.8773
    3722       2.6698
    3723       2.8843
    3724       2.4561
    3725       3.1886
    3726       2.5982
    3727       2.8556
    3728       2.5232
    3729       2.3919
    3730       2.3148
    3731       2.4147
    3732       2.2753
    3733       2.3859
    3734       2.4544
    3735       2.5029
    3736       2.9137
    3737       3.3643
    3738       2.3817
    3739       2.4993
    3740       3.8051
    3741       3.2344
    3742       2.4658
    3743       2.4344
    3744       2.5240
    3745       2.2609
    3746       3.0713
    3747       2.9262
    3748       3.2415
    3749       2.7093
    3750       2.0312
    3751       2.3057
    3752       2.1987
    3753       2.3576
    3754       2.2544
    3755       2.1329
    3756       3.0971
    3757       2.2270
    3758       2.7265
    3759       3.1022
    3760       3.4915
    3761       2.2177
    3762       2.5794
    3763       3.5160
    3764       3.7015
    3765       3.3999
    3766       2.4591
    3767       3.1225
    3768       3.4004
    3769       3.2373
    3770       3.2363
    3771       3.6697
    3772       3.5351
    3773       2.8408
    3774       3.4129
    3775       4.6088
    3776       3.7959
    3777       2.8048
    3778       2.3681
    3779       3.0356
    3780       2.7432
    3781       2.8827
    3782       3.3804
    3783       3.2908
    3784       3.9834
    3785       4.1364
    3786       4.1347
    3787       3.2382
    3788       2.6719
    3789       3.4017
    3790       4.3250
    3791       3.1134
    3792       4.2763
    3793       4.6537
    3794       4.7346
    3795       4.2496
    3796       5.0269
    3797       4.3496
    3798       5.2450
    3799       3.9043
    3800       3.7741
    3801       3.9249
    3802       3.3371
    3803       4.3244
    3804       5.4113
    3805       5.2140
    3806       4.0872
    3807       3.1064
    3808       2.8303
    3809       3.1315
    3810       2.7423
    3811       3.0069
    3812       2.3946
    3813       3.0042
    3814       3.0781
    3815       3.3142
    3816       2.6225
    3817       3.3021
    3818       3.2037
    3819       3.6904
    3820       3.2982
    3821       3.3067
    3822       3.6776
    3823       2.9976
    3824       3.2972
    3825       3.5111
    3826       3.5891
    3827       3.0361
    3828       2.9500
    3829       2.5104
    3830       3.1051
    3831       2.6251
    3832       3.9600
    3833       4.0140
    3834       4.1306
    3835       4.0441
    3836       4.6376
    3837       4.4297
    3838       5.1730
    3839       6.0560
    3840       6.8525
    3841       6.2271
    3842       4.6210
    3843       4.5121
    3844       4.4969
    3845       4.9252
    3846       4.6490
    3847       4.1666
    3848       4.4836
    3849       4.6228
    3850       4.1540
    3851       4.7904
    3852       4.8073
    3853       4.5893
    3854       4.3048
    3855       4.0428
    3856       4.5228
    3857       4.2006
    3858       4.9640
    3859       4.0706
    3860       3.5683
    3861       4.0707
    3862       4.9755
    3863       4.6599
    3864       3.9302
    3865       4.2264
    3866       4.1424
    3867       4.3553
    3868       4.1783
    3869       4.4175
    3870       4.6623
    3871       4.7705
    3872       4.6847
    3873       4.4087
    3874       4.4859
    3875       3.8909
    3876       4.0292
    3877       4.0902
    3878       3.5150
    3879       4.3205
    3880       3.6794
    3881       3.7784
    3882       3.0818
    3883       3.0316
    3884       2.7027
    3885       1.8935
    3886       2.1615
    3887       2.6696
    3888       3.6564
    3889       2.8733
    3890       2.7587
    3891       3.0494
    3892       2.8700
    3893       2.9084
    3894       3.4812
    3895       2.5212
    3896       2.6926
    3897       2.4427
    3898       3.4985
    3899       2.4152
    3900       2.5813
    3901       2.5070
    3902       2.3387
    3903       2.9853
    3904       2.3411
    3905       2.6576
    3906       2.1900
    3907       2.7565
    3908       2.6376
    3909       2.6935
    3910       3.0202
    3911       2.8447
    3912       3.3372
    3913       2.2899
    3914       2.6787
    3915       2.6175
    3916       2.3744
    3917       2.8517
    3918       3.7398
    3919       3.5698
    3920       3.4908
    3921       3.4119
    3922       3.2106
    3923       2.7135
    3924       2.3072
    3925       2.3040
    3926       2.5050
    3927       2.9556
    3928       3.0168
    3929       2.3706
    3930       3.5927
    3931       3.4431
    3932       3.4777
    3933       3.9343
    3934       2.8911
    3935       2.5793
    3936       2.5550
    3937       2.6713
    3938       2.9933
    3939       3.0264
    3940       2.8464
    3941       3.3387
    3942       4.1073
    3943       3.2832
    3944       2.7187
    3945       2.3621
    3946       2.6378
    3947       2.9028
    3948       2.5673
    3949       2.7927
    3950       2.4409
    3951       2.4549
    3952       2.7271
    3953       2.7246
    3954       1.8521
    3955       2.1206
    3956       2.0738
    3957       2.6175
    3958       2.5751
    3959       3.0582
    3960       2.8052
    3961       2.4584
    3962       2.8142
    3963       2.3522
    3964       2.1258
    3965       2.5654
    3966       2.6997
    3967       2.7112
    3968       2.3970
    3969       2.0092
    3970       2.4567
    3971       2.5710
    3972       2.3634
    3973       3.3011
    3974       2.8790
    3975       3.4878
    3976       3.1346
    3977       2.8215
    3978       3.5922
    3979       3.9542
    3980       3.7226
    3981       3.2312
    3982       3.4716
    3983       3.3482
    3984       4.4224
    3985       3.9505
    3986       4.0475
    3987       3.0784
    3988       3.3063
    3989       3.1433
    3990       3.1243
    3991       2.7734
    3992       2.9835
    3993       2.9666
    3994       2.2649
    3995       3.7816
    3996       3.8266
    3997       3.8816
    3998       5.2588
    3999       6.0231
    4000       6.5070
    4001       6.4616
    4002       6.6421
    4003       7.0660
    4004       7.8919
    4005       7.4787
    4006       6.6104
    4007       6.2560
    4008       6.0014
    4009       4.7907
    4010       6.8272
    4011       7.1786
    4012       6.7541
    4013       7.6757
    4014       7.1325
    4015       6.4310
    4016       7.1153
    4017       6.9920
    4018       7.3466
    4019       8.0982
    4020       7.5925
    4021       6.3365
    4022       5.9274
    4023       6.0526
    4024       5.9496
    4025       5.3060
    4026       3.4282
    4027       4.6214
    4028       4.4385
    4029       4.8148
    4030       4.5401
    4031       4.8286
    4032       5.7364
    4033       6.4318
    4034       6.3564
    4035       6.9762
    4036       7.6553
    4037       6.8553
    4038       6.2403
    4039       6.9867
    4040       6.9207
    4041       6.2326
    4042       7.4173
    4043       8.5842
    4044       7.6193
    4045       6.5831
    4046       6.2126
    4047       6.1304
    4048       7.9621
    4049       8.6918
    4050       8.8631
    4051       8.2124
    4052       7.7743
    4053       6.3895
    4054       6.1040
    4055       4.9875
    4056       5.9412
    4057       6.6577
    4058       5.2894
    4059       4.9795
    4060       6.6023
    4061       4.6197
    4062       4.4622
    4063       4.5546
    4064       4.1532
    4065       4.4088
    4066       4.2371
    4067       5.2597
    4068       5.6387
    4069       3.5345
    4070       3.0203
    4071       3.7585
    4072       3.8475
    4073       3.7720
    4074       4.6097
    4075       3.9973
    4076       2.8506
    4077       3.4534
    4078       4.1361
    4079       2.4951
    4080       2.6097
    4081       2.7534
    4082       2.6650
    4083       2.8680
    4084       2.8991
    4085       2.6185
    4086       3.0856
    4087       2.8324
    4088       2.4807
    4089       3.8128
    4090       3.1695
    4091       2.3193
    4092       2.5987
    4093       2.6098
    4094       2.6287
    4095       2.7823
    4096       2.7324
    4097       2.0531
    4098       2.4237
    4099       3.1346
    4100       3.2947
    4101       3.6841
    4102       4.6890
    4103       5.5237
    4104       4.6600
    4105       4.1295
    4106       3.2082
    4107       2.9149
    4108       2.8756
    4109       3.8051
    4110       3.0222
    4111       2.6956
    4112       3.5100
    4113       3.2652
    4114       3.2692
    4115       2.4834
    4116       3.4313
    4117       2.0585
    4118       2.3582
    4119       2.5679
    4120       2.3696
    4121       2.7634
    4122       3.2749
    4123       3.3465
    4124       2.7150
    4125       2.5146
    4126       2.9081
    4127       3.0583
    4128       2.6711
    4129       3.4991
    4130       2.8837
    4131       2.9781
    4132       3.2473
    4133       3.5743
    4134       3.1091
    4135       2.8321
    4136       3.2705
    4137       2.7219
    4138       3.6914
    4139       2.4701
    4140       2.7130
    4141       2.6672
    4142       2.5154
    4143       2.4984
    4144       2.7645
    4145       2.3358
    4146       3.5004
    4147       2.9999
    4148       3.2092
    4149       2.7832
    4150       2.2178
    4151       2.6926
    4152       2.6764
    4153       3.1171
    4154       2.7940
    4155       2.5493
    4156       2.2755
    4157       2.8160
    4158       3.3656
    4159       3.9298
    4160       3.0674
    4161       2.4897
    4162       3.4167
    4163       3.6715
    4164       3.7073
    4165       3.7097
    4166       4.6486
    4167       6.4903
    4168       6.4881
    4169       6.1536
    4170       5.2787
    4171       5.0361
    4172       5.3511
    4173       4.9363
    4174       4.3215
    4175       3.7995
    4176       2.5834
    4177       3.9169
    4178       3.0532
    4179       2.7215
    4180       2.6054
    4181       2.9070
    4182       2.7354
    4183       2.4621
    4184       3.0013
    4185       2.5125
    4186       3.3175
    4187       3.3721
    4188       2.6524
    4189       3.0568
    4190       2.8579
    4191       2.7268
    4192       2.6490
    4193       2.2329
    4194       1.9496
    4195       1.9300
    4196       2.2047
    4197       2.5428
    4198       1.6462
    4199       1.6989
    4200       2.2869
    4201       1.6300
    4202       1.7773
    4203       2.0147
    4204       1.7568
    4205       2.0962
    4206       1.8973
    4207       1.7521
    4208       2.1330
    4209       1.8323
    4210       1.8819
    4211       2.1241
    4212       1.7259
    4213       1.5646
    4214       1.8976
    4215       1.9214
    4216       1.8403
    4217       2.4331
    4218       1.9002
    4219       1.6765
    4220       1.7156
    4221       2.1638
    4222       2.9917
    4223       3.2100
    4224       3.1423
    4225       2.5292
    4226       3.2286
    4227       2.8052
    4228       2.2953
    4229       2.8932
    4230       2.9317
    4231       3.2568
    4232       2.8114
    4233       3.2409
    4234       4.4976
    4235       3.6495
    4236       3.5112
    4237       4.3567
    4238       2.8240
    4239       3.5531
    4240       2.7394
    4241       3.4142
    4242       3.2732
    4243       3.1415
    4244       2.8294
    4245       2.0842
    4246       2.8909
    4247       2.7893
    4248       2.6516
    4249       2.2886
    4250       2.6904
    4251       2.7433
    4252       3.9752
    4253       3.6406
    4254       3.9065
    4255       3.0594
    4256       3.3477
    4257       3.9895
    4258       4.2583
    4259       5.2505
    4260       4.9511
    4261       4.2620
    4262       5.7076
    4263       4.7196
    4264       5.1130
    4265       5.0939
    4266       6.0076
    4267       6.5374
    4268       6.0798
    4269       5.9784
    4270       6.3094
    4271       6.0437
    4272       6.1868
    4273       7.4053
    4274       6.7595
    4275       6.4881
    4276       7.7956
    4277       7.1445
    4278       8.1551
    4279       6.6480
    4280       6.2141
    4281       5.2300
    4282       5.4721
    4283       6.0892
    4284       5.0666
    4285       4.9784
    4286       3.6962
    4287       3.5012
    4288       4.4874
    4289       3.4405
    4290       3.4787
    4291       4.0623
    4292       3.4744
    4293       3.2366
    4294       2.9888
    4295       3.4452
    4296       2.9225
    4297       2.9650
    4298       3.7555
    4299       3.5202
    4300       3.1666
    4301       2.5293
    4302       2.4354
    4303       2.5423
    4304       2.0122
    4305       2.2998
    4306       2.6608
    4307       1.9676
    4308       3.3265
    4309       3.0578
    4310       2.8217
    4311       2.6914
    4312       2.4043
    4313       2.7713
    4314       3.1086
    4315       3.2703
    4316       3.1344
    4317       2.9661
    4318       2.0935
    4319       1.9240
    4320       2.5109
    4321       2.6912
    4322       3.5637
    4323       3.7919
    4324       5.2121
    4325       6.0197
    4326       5.1309
    4327       5.3887
    4328       5.5271
    4329       5.3900
    4330       6.0679
    4331       4.8367
    4332       4.8491
    4333       4.6982
    4334       5.1879
    4335       4.8013
    4336       4.1793
    4337       4.0257
    4338       4.0362
    4339       3.2474
    4340       4.5215
    4341       5.0317
    4342       3.6899
    4343       4.0888
    4344       3.9574
    4345       3.9030
    4346       4.3968
    4347       4.4366
    4348       4.2216
    4349       2.9912
    4350       4.2056
    4351       4.6207
    4352       4.0615
    4353       4.4644
    4354       3.0422
    4355       2.7185
    4356       3.1693
    4357       2.8917
    4358       3.8634
    4359       2.3909
    4360       3.0404
    4361       2.9670
    4362       2.7385
    4363       3.0186
    4364       2.2206
    4365       2.2467
    4366       2.4998
    4367       2.7725
    4368       2.9728
    4369       2.5973
    4370       2.2006
    4371       2.8692
    4372       2.6493
    4373       2.8112
    4374       3.1332
    4375       2.7979
    4376       2.8112
    4377       3.3748
    4378       2.8130
    4379       2.6815
    4380       2.8455
    4381       2.7272
    4382       3.2098
    4383       2.9484
    4384       3.1368
    4385       3.6215
    4386       3.0276
    4387       4.1314
    4388       3.2396
    4389       2.5641
    4390       2.5362
    4391       3.4220
    4392       2.9411
    4393       1.9785
    4394       3.8176
    4395       3.2023
    4396       3.2114
    4397       3.0371
    4398       3.2154
    4399       3.0501
    4400       3.3061
    4401       3.1134
    4402       2.8578
    4403       3.1448
    4404       2.6854
    4405       2.6767
    4406       2.8442
    4407       3.2536
    4408       2.8214
    4409       3.0993
    4410       2.9003
    4411       3.6485
    4412       4.4332
    4413       4.5868
    4414       5.2517
    4415       4.9540
    4416       3.6596
    4417       2.7468
    4418       2.9652
    4419       2.8113
    4420       3.0836
    4421       3.5708
    4422       3.7658
    4423       3.3399
    4424       3.6245
    4425       2.8951
    4426       2.9398
    4427       2.6166
    4428       3.3361
    4429       2.7348
    4430       2.7563
    4431       2.6068
    4432       3.4778
    4433       3.9751
    4434       4.2699
    4435       4.4046
    4436       4.5702
    4437       4.8280
    4438       4.2335
    4439       4.4594
    4440       4.4365
    4441       4.4307
    4442       3.9738
    4443       4.2119
    4444       4.0282
    4445       4.2382
    4446       3.8429
    4447       4.8526
    4448       4.0080
    4449       3.3009
    4450       3.6158
    4451       3.8335
    4452       4.5934
    4453       3.8417
    4454       3.2372
    4455       3.0878
    4456       2.7697
    4457       2.5783
    4458       3.2378
    4459       2.7860
    4460       2.9237
    4461       2.3842
    4462       3.2851
    4463       3.4324
    4464       3.0263
    4465       2.6484
    4466       3.0072
    4467       3.2502
    4468       2.8937
    4469       2.7828
    4470       3.0094
    4471       2.7028
    4472       3.4773
    4473       2.8435
    4474       2.2167
    4475       3.4569
    4476       3.0292
    4477       2.7889
    4478       2.6457
    4479       2.7610
    4480       2.6179
    4481       2.2578
    4482       2.4343
    4483       2.9186
    4484       2.7615
    4485       2.6638
    4486       2.6507
    4487       2.5548
    4488       3.1062
    4489       2.6649
    4490       2.8808
    4491       3.2987
    4492       2.7007
    4493       2.4819
    4494       2.8074
    4495       3.3617
    4496       3.8222
    4497       2.6428
    4498       4.0994
    4499       3.6365
    4500       2.5725
    4501       3.4977
    4502       2.8603
    4503       2.4599
    4504       2.6913
    4505       2.9124
    4506       2.8480
    4507       2.7956
    4508       2.9891
    4509       2.5378
    4510       2.6605
    4511       2.5678
    4512       3.3229
    4513       2.5860
    4514       2.9992
    4515       2.7789
    4516       2.8337
    4517       2.6204
    4518       2.4306
    4519       3.0640
    4520       3.0199
    4521       3.2955
    4522       3.2252
    4523       3.0926
    4524       3.4970
    4525       2.8392
    4526       2.7997
    4527       2.7747
    4528       2.8072
    4529       3.3939
    4530       3.0830
    4531       3.5441
    4532       3.1202
    4533       3.0711
    4534       3.8441
    4535       2.9887
    4536       2.3862
    4537       2.3433
    4538       2.8799
    4539       3.4339
    4540       2.4744
    4541       3.7048
    4542       2.6224
    4543       2.5764
    4544       2.8589
    4545       2.8570
    4546       3.2710
    4547       2.6579
    4548       2.8954
    4549       3.2268
    4550       3.3618
    4551       3.3171
    4552       3.9958
    4553       4.3157
    4554       3.3280
    4555       2.9405
    4556       4.2146
    4557       3.0288
    4558       3.1908
    4559       2.3327
    4560       2.0830
    4561       3.2807
    4562       3.0297
    4563       3.1208
    4564       4.7630
    4565       4.5254
    4566       4.2262
    4567       5.6571
    4568       5.5266
    4569       5.7304
    4570       5.9214
    4571       7.2272
    4572       6.1635
    4573       6.6362
    4574       5.4990
    4575       7.1318
    4576       6.6978
    4577       6.5799
    4578       5.7841
    4579       7.4117
    4580       7.7693
    4581       7.2875
    4582       6.4987
    4583       7.8764
    4584       8.4999
    4585       7.6550
    4586       8.9967
    4587       8.8869
    4588       8.2749
    4589       7.2714
    4590       7.1906
    4591       7.6921
    4592       6.6091
    4593       5.8383
    4594       6.4657
    4595       5.4514
    4596       7.0310
    4597       8.4908
    4598       8.4858
    4599       8.6600
    4600       8.3921
    4601       9.3949
    4602       9.4002
    4603       8.8586
    4604       8.2108
    4605       7.6047
    4606       7.4965
    4607       8.7396
    4608       7.5229
    4609       8.3919
    4610       8.8569
    4611       8.6595
    4612       9.0169
    4613       8.2212
    4614       8.4145
    4615       7.2947
    4616       7.2762
    4617       5.3203
    4618       3.4219
    4619       3.0648
    4620       3.3753
    4621       4.9961
    4622       3.9590
    4623       3.3165
    4624       2.8764
    4625       2.3786
    4626       2.5445
    4627       3.0946
    4628       2.6922
    4629       2.3506
    4630       2.1073
    4631       2.3418
    4632       2.6352
    4633       2.7103
    4634       3.2004
    4635       2.4679
    4636       2.7623
    4637       3.0073
    4638       2.4115
    4639       2.6169
    4640       2.0411
    4641       2.9307
    4642       2.6315
    4643       2.9682
    4644       3.5068
    4645       3.3843
    4646       2.5788
    4647       2.8792
    4648       2.3838
    4649       3.4258
    4650       3.0788
    4651       5.1245
    4652       4.1314
    4653       4.0217
    4654       4.2257
    4655       4.1955
    4656       4.6019
    4657       3.7860
    4658       3.9373
    4659       4.0431
    4660       4.0673
    4661       4.0294
    4662       4.6509
    4663       4.0042
    4664       4.0395
    4665       4.6759
    4666       4.3243
    4667       5.2000
    4668       3.5552
    4669       4.4762
    4670       3.8077
    4671       3.2183
    4672       4.1555
    4673       4.4067
    4674       4.4782
    4675       4.7868
    4676       3.9726
    4677       3.7019
    4678       3.7058
    4679       4.7520
    4680       4.8650
    4681       6.3479
    4682       4.0556
    4683       5.3816
    4684       4.4157
    4685       4.1177
    4686       4.0713
    4687       3.8098
    4688       5.2927
    4689       3.6876
    4690       4.5122
    4691       3.7366
    4692       2.9241
    4693       2.6032
    4694       2.7679
    4695       3.3296
    4696       3.1992
    4697       3.1296
    4698       3.6703
    4699       3.2538
    4700       3.2729
    4701       4.1629
    4702       3.9905
    4703       3.6853
    4704       3.2025
    4705       3.1691
    4706       2.7988
    4707       2.8889
    4708       3.5411
    4709       2.2512
    4710       2.1518
    4711       2.7806
    4712       3.1629
    4713       2.7342
    4714       2.7458
    4715       2.7341
    4716       3.0277
    4717       2.9226
    4718       3.0141
    4719       3.5704
    4720       2.6765
    4721       3.8329
    4722       3.7769
    4723       2.4592
    4724       2.3309
    4725       2.2727
    4726       2.6560
    4727       2.5138
    4728       2.4279
    4729       2.4753
    4730       2.1631
    4731       2.5906
    4732       2.3669
    4733       2.4553
    4734       3.3748
    4735       2.7303
    4736       2.2153
    4737       2.5033
    4738       2.9006
    4739       3.0160
    4740       3.0098
    4741       3.0123
    4742       2.3865
    4743       2.6989
    4744       2.3708
    4745       2.9305
    4746       2.5259
    4747       3.1470
    4748       2.9569
    4749       2.9900
    4750       2.4887
    4751       2.4796
    4752       2.9298
    4753       2.6109
    4754       2.6287
    4755       2.2905
    4756       2.6631
    4757       2.4265
    4758       2.3260
    4759       2.3916
    4760       2.5466
    4761       2.0495
    4762       1.5948
    4763       1.6365
    4764       2.1871
    4765       2.6895
    4766       2.5792
    4767       2.3639
    4768       2.7595
    4769       3.2912
    4770       3.0249
    4771       2.4511
    4772       2.6483
    4773       2.4448
    4774       2.7399
    4775       2.8180
    4776       3.0920
    4777       3.3505
    4778       3.1126
    4779       3.1484
    4780       2.3046
    4781       2.2498
    4782       2.6624
    4783       2.6699
    4784       2.4908
    4785       3.1045
    4786       2.4960
    4787       3.0965
    4788       2.8155
    4789       2.2604
    4790       2.7775
    4791       2.4449
    4792       2.8843
    4793       2.2404
    4794       2.9081
    4795       2.8334
    4796       2.4927
    4797       3.3827
    4798       1.8551
    4799       2.7260
    4800       2.7608
    4801       2.2734
    4802       3.3453
    4803       4.1326
    4804       2.9414
    4805       2.7009
    4806       2.4745
    4807       2.1977
    4808       2.9271
    4809       3.2242
    4810       3.2736
    4811       2.9547
    4812       2.5622
    4813       2.4944
    4814       2.6735
    4815       2.3776
    4816       3.0730
    4817       2.6928
    4818       2.1820
    4819       2.9938
    4820       3.0990
    4821       2.7174
    4822       3.0829
    4823       3.3339
    4824       3.4879
    4825       3.7103
    4826       3.2614
    4827       3.1836
    4828       3.1313
    4829       3.2341
    4830       2.7637
    4831       2.5604
    4832       2.7045
    4833       2.2666
    4834       3.4039
    4835       3.0131
    4836       3.3650
    4837       3.0175
    4838       3.0080
    4839       2.8284
    4840       2.5534
    4841       2.3560
    4842       2.9356
    4843       3.1212
    4844       2.8369
    4845       3.3161
    4846       3.3451
    4847       3.5932
    4848       2.6566
    4849       2.5955
    4850       2.8659
    4851       2.6821
    4852       3.9357
    4853       3.0824
    4854       2.9372
    4855       2.6238
    4856       3.5425
    4857       2.7595
    4858       3.2159
    4859       2.9291
    4860       3.0260
    4861       3.1572
    4862       3.0561
    4863       2.4033
    4864       3.1486
    4865       3.1401
    4866       3.7428
    4867       2.8332
    4868       2.6373
    4869       2.6417
    4870       2.7055
    4871       3.1281
    4872       2.8452
    4873       3.6198
    4874       3.0437
    4875       2.6546
    4876       3.4193
    4877       3.7332
    4878       3.8603
    4879       2.7518
    4880       3.6498
    4881       3.0674
    4882       2.7147
    4883       2.7970
    4884       2.4215
    4885       2.6641
    4886       2.0807
    4887       1.7688
    4888       1.6147
    4889       2.0034
    4890       2.6961
    4891       2.4464
    4892       2.9481
    4893       3.6266
    4894       3.9173
    4895       3.9901
    4896       3.8410
    4897       3.8568
    4898       3.5052
    4899       3.4842
    4900       4.2780
    4901       3.8710
    4902       4.8542
    4903       4.2554
    4904       4.3973
    4905       3.9186
    4906       4.9282
    4907       4.3900
    4908       4.6955
    4909       4.0029
    4910       4.2310
    4911       4.3067
    4912       3.2368
    4913       4.2911
    4914       3.8481
    4915       4.5937
    4916       4.6686
    4917       4.5550
    4918       4.2491
    4919       4.3952
    4920       3.7490
    4921       4.9005
    4922       4.1678
    4923       4.1948
    4924       4.0568
    4925       4.3918
    4926       4.1408
    4927       4.2018
    4928       3.8332
    4929       4.2941
    4930       3.8080
    4931       5.1829
    4932       4.1253
    4933       3.9875
    4934       3.7039
    4935       4.4521
    4936       3.6973
    4937       4.0325
    4938       4.2595
    4939       4.8056
    4940       3.6674
    4941       4.7042
    4942       5.1168
    4943       4.5792
    4944       4.1871
    4945       3.5009
    4946       4.2843
    4947       3.9535
    4948       3.9037
    4949       3.0696
    4950       4.2427
    4951       3.7314
    4952       4.3724
    4953       3.8308
    4954       3.6808
    4955       3.7357
    4956       4.7884
    4957       4.5859
    4958       4.0808
    4959       4.4928
    4960       4.3535
    4961       4.4699
    4962       4.5876
    4963       4.8276
    4964       4.1828
    4965       4.2811
    4966       4.2220
    4967       3.8866
    4968       4.0536
    4969       3.8817
    4970       3.8345
    4971       3.3587
    4972       3.9896
    4973       4.9436
    4974       4.1414
    4975       4.2422
    4976       3.6251
    4977       5.1369
    4978       4.0687
    4979       4.4210
    4980       4.6345
    4981       4.8280
    4982       4.2665
    4983       4.0685
    4984       3.8880
    4985       4.8951
    4986       4.9200
    4987       4.8917
    4988       5.1025
    4989       5.4394
    4990       5.3822
    4991       4.3652
    4992       4.8391
    4993       5.2397
    4994       4.5064
    4995       5.1830
    4996       5.1343
    4997       5.1147
    4998       4.3918
    4999       4.8453
    5000       5.1552
