# Supplementary material for: Incorporation of sensing modalities into de novo designed fluorescence-activating proteins
Source: Nat Commun. 2021 Feb 8;12:856. doi: 10.1038/s41467-020-18911-w (PMC7870846; doi:10.1038/s41467-020-18911-w)
Supplement: Supplementary file 24 — Source Data [file 41467_2020_18911_MOESM24_ESM.xlsx › raw_data_graphs/Supplementary_Figure_17/RMSD/Xtal_apo_500ns_loop7RMSD_backbone.r02.dat]

#Frame     RMSD_00002
       1       3.5124
       2       4.2118
       3       3.9355
       4       4.8884
       5       3.3897
       6       2.9100
       7       4.4028
       8       4.2154
       9       3.8658
      10       4.3944
      11       4.6134
      12       3.9708
      13       2.6152
      14       3.3881
      15       3.8145
      16       2.9472
      17       4.3851
      18       3.2458
      19       5.0843
      20       4.3496
      21       2.9233
      22       4.0305
      23       3.9463
      24       3.3288
      25       3.8525
      26       4.5034
      27       4.0058
      28       3.2297
      29       4.5882
      30       4.1511
      31       6.2537
      32       6.3384
      33       5.3309
      34       6.2648
      35       5.6589
      36       5.5287
      37       4.9584
      38       4.2961
      39       5.0752
      40       6.7730
      41       4.7335
      42       4.5260
      43       4.1533
      44       3.4723
      45       3.4033
      46       3.1928
      47       3.6097
      48       2.8880
      49       3.1648
      50       3.3067
      51       3.5351
      52       3.7729
      53       4.0015
      54       3.9417
      55       2.7564
      56       3.7075
      57       2.8129
      58       4.3298
      59       4.6267
      60       4.6271
      61       5.6946
      62       3.7169
      63       5.3248
      64       4.2593
      65       4.2198
      66       5.4265
      67       6.3137
      68       7.0907
      69       7.9237
      70       8.0140
      71       8.4042
      72       7.1694
      73       6.7957
      74       6.3439
      75       6.6156
      76       6.3002
      77       6.2680
      78       6.9792
      79       7.0620
      80       6.8257
      81       5.8788
      82       4.8511
      83       4.0592
      84       5.6619
      85       6.0187
      86       8.5051
      87       8.3404
      88       7.4564
      89       8.6087
      90       8.8858
      91       9.7103
      92       8.0705
      93       8.9412
      94       9.3431
      95       8.9245
      96       7.0773
      97       7.5763
      98       7.8237
      99       5.8138
     100       5.8356
     101       6.6757
     102       7.0295
     103       6.2243
     104       6.4881
     105       6.7110
     106       6.8005
     107       6.4556
     108       4.9211
     109       4.9750
     110       4.7705
     111       4.9848
     112       4.5289
     113       3.7471
     114       3.5413
     115       3.3785
     116       3.7841
     117       3.6442
     118       3.6392
     119       3.4003
     120       3.8796
     121       4.6880
     122       5.1229
     123       5.4713
     124       5.1494
     125       4.5879
     126       3.5721
     127       2.7234
     128       4.3423
     129       4.7742
     130       4.9587
     131       4.8522
     132       5.2047
     133       5.5115
     134       5.1382
     135       5.2209
     136       5.4845
     137       5.9457
     138       5.8756
     139       5.0870
     140       4.7359
     141       6.9354
     142       7.1855
     143       6.7427
     144       5.1054
     145       4.5129
     146       5.1012
     147       5.3073
     148       4.7922
     149       4.7790
     150       5.3234
     151       4.6268
     152       5.1740
     153       6.2938
     154       5.8305
     155       6.1550
     156       5.6021
     157       5.5703
     158       5.8835
     159       6.3344
     160       6.3067
     161       5.1194
     162       5.2530
     163       5.8466
     164       4.7497
     165       4.9858
     166       5.2029
     167       5.1066
     168       6.2884
     169       6.8668
     170       6.2521
     171       6.3736
     172       7.0603
     173       5.9650
     174       6.5292
     175       6.1017
     176       7.0886
     177       6.2183
     178       7.0593
     179       6.7933
     180       6.5758
     181       5.9543
     182       6.5113
     183       6.0999
     184       5.8333
     185       6.8367
     186       5.6768
     187       5.6755
     188       6.0490
     189       6.0779
     190       6.4228
     191       6.3133
     192       6.1500
     193       6.3931
     194       6.1407
     195       6.4369
     196       6.3057
     197       6.4493
     198       5.9323
     199       6.2444
     200       5.6488
     201       6.4908
     202       6.6390
     203       5.7501
     204       5.9664
     205       5.6973
     206       5.6190
     207       6.4709
     208       6.7441
     209       6.4711
     210       6.9394
     211       6.4543
     212       6.9370
     213       6.7530
     214       7.2356
     215       8.6684
     216       7.5851
     217       6.7154
     218       7.7068
     219       7.1019
     220       7.1642
     221       7.8838
     222       9.6484
     223       8.4441
     224       9.3139
     225       8.9795
     226       8.8951
     227       8.8487
     228       9.7045
     229       9.1235
     230       8.8999
     231       9.4909
     232       9.5289
     233       9.0829
     234       9.9392
     235       9.3260
     236      10.2312
     237       8.7793
     238       8.0585
     239       9.0943
     240       8.1330
     241       8.6590
     242       8.0447
     243       8.9128
     244       8.1031
     245       7.8592
     246       8.3100
     247       8.7301
     248       7.7046
     249       8.0003
     250       8.2997
     251       8.3163
     252       9.3145
     253       8.9960
     254       8.6822
     255       9.5527
     256       8.8905
     257       9.4321
     258       9.2499
     259       9.0283
     260       8.2834
     261       8.1056
     262       9.5121
     263       9.2310
     264       9.4237
     265       8.7470
     266       9.4949
     267       9.5646
     268       8.4601
     269       9.0710
     270       9.0333
     271       9.0180
     272       9.5861
     273       9.8915
     274      10.3547
     275       8.9670
     276       8.7920
     277       9.1250
     278       7.8610
     279       8.2569
     280       8.7298
     281       8.5923
     282       8.0698
     283       8.3635
     284       8.4178
     285       8.7864
     286       9.1354
     287       8.4357
     288       9.5227
     289       9.0105
     290       9.4687
     291      10.6581
     292      10.2592
     293      10.7624
     294       9.6666
     295       8.8869
     296       8.6594
     297       9.6652
     298      10.5140
     299       9.9318
     300       9.7475
     301       9.3064
     302      10.9134
     303      10.2914
     304       9.5291
     305       8.9885
     306       8.6583
     307       9.0749
     308       8.0293
     309       8.4901
     310       8.1206
     311       7.4424
     312       7.6884
     313       7.8876
     314       7.8798
     315       8.2656
     316       8.2003
     317       8.2141
     318       8.0150
     319       8.1770
     320       9.1399
     321       9.1953
     322       8.3526
     323       8.7102
     324       9.3928
     325      10.0969
     326       9.3391
     327      10.4669
     328       9.5227
     329       8.6863
     330       9.2120
     331       8.1942
     332      10.6016
     333       9.6979
     334      10.7327
     335      10.3764
     336      11.2305
     337      10.2573
     338       9.1719
     339       9.1856
     340       8.2391
     341       7.3138
     342       8.2315
     343       8.8038
     344       7.6180
     345      10.2598
     346       7.4147
     347       8.6797
     348       8.4734
     349       9.1247
     350       8.8082
     351       8.4902
     352       8.5826
     353       8.7409
     354      10.3400
     355       9.2016
     356       9.0265
     357       7.7580
     358       7.8796
     359       8.3905
     360       9.0909
     361       8.9386
     362      10.1971
     363      11.0435
     364       9.3485
     365       7.7344
     366       9.3839
     367       8.8590
     368       8.7591
     369       9.5734
     370       8.7330
     371       8.3188
     372       8.4247
     373       7.5713
     374       8.2282
     375       8.4833
     376       7.4937
     377       7.6479
     378       9.4163
     379       7.7686
     380       7.5670
     381       7.8750
     382       8.1323
     383       7.6780
     384       7.5085
     385       8.1044
     386       8.2995
     387       8.0424
     388       8.0612
     389       9.0287
     390       8.9763
     391       8.5204
     392       8.5615
     393       9.4070
     394       9.0855
     395       9.9961
     396       7.9066
     397       8.9092
     398       9.4414
     399       8.3166
     400       8.3029
     401       9.5062
     402       9.9764
     403      10.3990
     404       8.8748
     405       9.3416
     406      10.7129
     407       9.9253
     408      10.8682
     409      11.3614
     410      12.0953
     411      10.9207
     412      11.6517
     413      11.3271
     414      10.0543
     415       9.6446
     416       9.1634
     417       9.4244
     418      10.5715
     419      11.2677
     420      13.7287
     421      12.4706
     422      11.1568
     423      10.8513
     424      12.2485
     425      10.8899
     426      10.2089
     427      10.0901
     428       9.2070
     429       9.6102
     430       9.4951
     431       9.4163
     432      10.1986
     433      11.1365
     434      11.0663
     435      10.9812
     436      10.1462
     437      10.5537
     438      11.6986
     439      10.6789
     440      11.6097
     441      10.3668
     442      11.0564
     443      11.9541
     444      12.3584
     445      11.8333
     446      11.9204
     447      12.8058
     448      13.4362
     449      13.2830
     450      12.0798
     451      11.6021
     452      11.8814
     453      11.5872
     454      13.7855
     455      14.1659
     456      13.2954
     457      12.8496
     458      11.6598
     459      12.5997
     460      11.9855
     461      11.8568
     462      11.6426
     463      10.2947
     464      11.8923
     465      12.3988
     466      12.2603
     467      13.0028
     468      10.8994
     469      10.3491
     470      10.2541
     471      10.6529
     472      12.3628
     473      10.6841
     474      10.4221
     475       9.9997
     476       9.9035
     477       9.7907
     478      10.3012
     479      10.6635
     480      10.4600
     481      12.8720
     482      13.6382
     483      13.4409
     484      12.2505
     485      11.9087
     486      12.3391
     487      11.9332
     488      10.2926
     489      10.7418
     490      10.9664
     491      12.0442
     492      10.9774
     493      11.6093
     494      10.9809
     495      11.6880
     496      11.9033
     497      12.2157
     498      12.0500
     499      12.4726
     500      11.4224
     501      11.2773
     502      11.3345
     503      11.7006
     504      11.3009
     505      10.9242
     506      10.7904
     507      10.3312
     508      10.7062
     509      10.9981
     510      10.5509
     511      11.2986
     512      11.8302
     513      11.3146
     514      12.1843
     515      11.3194
     516      11.1796
     517      10.7652
     518      10.5827
     519      10.5306
     520       9.9742
     521      10.3164
     522      10.3687
     523      10.4491
     524      10.8166
     525      10.9302
     526      11.3132
     527      10.9468
     528      11.8223
     529      11.4271
     530      11.3611
     531      12.0465
     532      12.7002
     533      11.8246
     534      12.8835
     535      13.8435
     536      13.6026
     537      12.1327
     538      13.2070
     539      12.8599
     540      12.3609
     541      11.7580
     542      11.9727
     543      12.4159
     544      12.1318
     545      12.2187
     546      11.6185
     547      11.8330
     548      12.1775
     549      11.9037
     550      11.7502
     551      11.6435
     552      12.2452
     553      12.3916
     554      11.8495
     555      11.8005
     556      12.1570
     557      12.6179
     558      12.4611
     559      12.8772
     560      12.2133
     561      12.6975
     562      12.3610
     563      11.8486
     564      10.8667
     565      11.7450
     566      12.4962
     567      13.6248
     568      11.9090
     569      12.6467
     570      12.0562
     571      12.3188
     572      12.1644
     573      12.3763
     574      11.7513
     575      11.1452
     576      12.5975
     577      11.3054
     578      11.8762
     579      11.2636
     580      11.1690
     581      11.7387
     582      11.5322
     583      11.7101
     584      11.3672
     585      12.5077
     586      11.0970
     587      10.2919
     588       9.7412
     589       8.8783
     590      10.7723
     591      10.3950
     592      10.3796
     593       9.5424
     594       9.2890
     595       8.9906
     596       9.2397
     597       8.1787
     598       9.1868
     599       8.3636
     600       8.9695
     601       9.1542
     602       9.7884
     603       9.0548
     604       8.2525
     605       8.6848
     606       8.1496
     607       9.0681
     608       8.9621
     609       8.8932
     610       8.8732
     611       9.3570
     612       9.4603
     613      10.6054
     614      10.6892
     615       8.5792
     616       8.6183
     617       9.4324
     618       8.9070
     619       9.1719
     620       8.6331
     621       8.2932
     622       8.2575
     623       8.2206
     624       8.1591
     625       8.0704
     626       7.9199
     627       7.5520
     628       7.7768
     629       8.1359
     630       8.3427
     631       8.7240
     632       8.1044
     633       8.6329
     634       8.3918
     635       8.3379
     636       8.3362
     637       7.7870
     638       8.1601
     639       8.1901
     640       7.7258
     641       7.5967
     642       7.5721
     643       7.0677
     644       7.6544
     645       7.8174
     646       7.9612
     647       8.1850
     648       8.3615
     649       8.2335
     650       8.0608
     651       8.1504
     652       8.1633
     653       8.5002
     654       7.9854
     655       7.4453
     656       8.1601
     657       7.7226
     658       8.2155
     659       8.0951
     660       7.9693
     661       8.2944
     662       8.2068
     663       8.3452
     664       8.4659
     665       8.5708
     666       8.2424
     667       8.0465
     668       8.1875
     669       8.3874
     670       8.3969
     671       7.8263
     672       8.4422
     673       8.2430
     674       8.5893
     675       8.3643
     676       8.8987
     677       8.3541
     678       8.1783
     679       8.0935
     680       6.7188
     681       6.5496
     682       8.7639
     683       8.5921
     684       8.5553
     685       8.7451
     686       8.7418
     687       7.7581
     688       7.3790
     689       8.0855
     690       7.6215
     691       7.9362
     692       7.8501
     693       8.4660
     694       8.7864
     695       7.6574
     696       8.5687
     697       8.5827
     698       7.8724
     699       8.2509
     700       7.8101
     701       9.0688
     702       8.1978
     703       8.0799
     704       8.1773
     705       8.8141
     706       8.7879
     707       8.6100
     708       9.2132
     709       9.3720
     710       8.9758
     711       7.8103
     712       7.2622
     713       7.2702
     714       7.4266
     715       7.9996
     716       7.8230
     717       8.3491
     718       8.5880
     719       8.1437
     720       7.8163
     721       8.1791
     722       7.2760
     723       7.7340
     724       7.9388
     725       7.2532
     726       7.0876
     727       7.3879
     728       7.3453
     729       7.2831
     730       7.5181
     731       6.9512
     732       8.0229
     733       7.9976
     734       7.8818
     735       7.9310
     736       8.4810
     737       8.2824
     738       7.8763
     739       7.8636
     740       9.5758
     741       8.3863
     742       6.6537
     743       6.7194
     744       7.2543
     745       7.6153
     746       7.2667
     747       7.2192
     748       6.8323
     749       7.3935
     750       8.0227
     751       7.7123
     752       7.2321
     753       7.8360
     754       7.7982
     755       8.1796
     756       8.7745
     757       8.7445
     758       8.3945
     759       9.1256
     760       9.9091
     761       9.3855
     762       8.3066
     763       8.2375
     764       8.0221
     765       8.7342
     766       9.1803
     767       9.0093
     768       7.7688
     769       8.2746
     770       7.9721
     771       8.1832
     772       8.5983
     773       8.4965
     774       8.3244
     775       9.0978
     776       9.6646
     777       9.1039
     778      10.6221
     779       9.9681
     780      10.7365
     781       9.9284
     782       9.4004
     783       9.7062
     784      10.2048
     785       9.6329
     786       8.9018
     787       8.7796
     788       8.9693
     789       9.8006
     790      10.0794
     791      10.6359
     792      11.0283
     793      11.2039
     794      10.1173
     795       9.4320
     796       9.8822
     797      10.3194
     798      11.3372
     799      10.5405
     800      10.8388
     801      10.5613
     802      10.1830
     803       9.8914
     804       9.9468
     805       9.9841
     806      10.9319
     807      10.4709
     808       9.8504
     809       9.9925
     810      10.3362
     811      10.2233
     812       9.8101
     813       9.8410
     814       9.4393
     815       8.5270
     816       9.6155
     817      10.6608
     818      10.4390
     819       9.2055
     820      10.3805
     821      10.3611
     822      10.1185
     823      10.8580
     824      10.4896
     825       9.5525
     826       9.5658
     827       9.9341
     828      10.4716
     829      10.7190
     830      10.2451
     831      10.3895
     832       9.5216
     833      10.1103
     834       9.7029
     835       9.1105
     836       9.9745
     837       9.2981
     838       8.7464
     839       9.3028
     840       9.9654
     841      10.0569
     842       9.5014
     843       9.1491
     844       9.3562
     845       8.9252
     846       9.1912
     847       9.0053
     848       9.1005
     849      10.3953
     850      10.0084
     851       9.8475
     852       9.8366
     853       9.2140
     854      10.5446
     855       9.6266
     856       9.2142
     857       9.9583
     858       9.9959
     859       9.8796
     860       9.5151
     861       8.9297
     862       8.8821
     863       9.7821
     864       9.6335
     865       9.6927
     866       9.0268
     867       9.3665
     868       8.8359
     869       9.4866
     870       8.9776
     871       8.8576
     872       9.2807
     873       9.1527
     874       9.1263
     875       9.0984
     876       8.8987
     877       8.3180
     878       8.9823
     879       9.2230
     880       9.2215
     881       9.2944
     882       8.3855
     883       8.8154
     884       9.8378
     885       9.7204
     886       8.7182
     887       9.1739
     888       9.1143
     889       8.8379
     890       8.7017
     891       8.9659
     892       8.6969
     893       8.9016
     894       9.0268
     895       9.3423
     896       9.9597
     897       9.8353
     898       9.5639
     899       8.7981
     900       9.2118
     901       8.9125
     902       9.4359
     903       9.5285
     904       9.6532
     905       9.9573
     906       9.8064
     907       9.0088
     908       8.7954
     909       8.4672
     910       8.4528
     911       8.7558
     912       8.7419
     913       9.1860
     914       8.4583
     915       8.7285
     916       8.9343
     917       8.9343
     918       8.1842
     919       8.1703
     920       8.3085
     921       8.2601
     922       8.5548
     923       8.2896
     924       8.7213
     925       9.0723
     926       8.8260
     927       8.6588
     928       9.5590
     929       9.0099
     930       8.8840
     931      10.2137
     932       9.1815
     933       9.7660
     934       9.6485
     935       9.8625
     936       9.6183
     937       9.8395
     938      10.2158
     939       9.6660
     940       9.7382
     941       9.7736
     942       9.7253
     943       9.8258
     944      10.4860
     945       9.9114
     946       9.5558
     947       9.9757
     948       9.5793
     949       9.5930
     950       9.4329
     951       9.9175
     952       9.3916
     953       9.5919
     954       9.5062
     955       9.6609
     956       9.5166
     957       9.5592
     958       9.8611
     959      10.4602
     960       9.8052
     961       9.8433
     962      10.0727
     963      10.9697
     964      10.2074
     965      10.0882
     966      10.0041
     967       9.6379
     968       9.7796
     969      10.2452
     970      10.2443
     971      10.0025
     972      10.5258
     973       9.9897
     974       9.7253
     975      10.4000
     976      10.3710
     977       9.8087
     978       9.6745
     979      10.3110
     980      10.5092
     981      10.4822
     982      10.0277
     983      10.2108
     984      10.3251
     985      10.3299
     986       9.7368
     987       9.7947
     988       9.2539
     989       9.4079
     990      11.0047
     991      10.1835
     992       9.1176
     993       9.6484
     994       8.9035
     995       9.9049
     996       9.4731
     997       9.5606
     998       9.1534
     999       9.2281
    1000       9.9062
    1001       8.9755
    1002      10.4830
    1003       9.8492
    1004       9.5695
    1005       9.2008
    1006       9.5683
    1007       9.7412
    1008       9.9217
    1009       9.2144
    1010      10.5803
    1011      10.2492
    1012       9.9144
    1013       9.5054
    1014       9.1623
    1015       9.1542
    1016       9.3465
    1017       9.4530
    1018       8.6147
    1019       8.9867
    1020       8.6570
    1021       8.7696
    1022       9.8413
    1023       9.7488
    1024       9.3306
    1025       9.7114
    1026       9.1164
    1027       9.2537
    1028       9.3408
    1029       9.2342
    1030      10.0343
    1031       8.9307
    1032       8.7622
    1033       9.2578
    1034       9.0850
    1035       8.9889
    1036       8.9088
    1037       9.8508
    1038       9.8511
    1039       9.2243
    1040       8.9742
    1041       9.5542
    1042       8.7965
    1043       8.6501
    1044       9.9587
    1045       9.5554
    1046       9.2755
    1047      10.1457
    1048      10.6829
    1049       9.9143
    1050      10.6379
    1051       9.4562
    1052      10.4625
    1053      10.4520
    1054      10.2042
    1055      10.0389
    1056       9.9805
    1057      10.3119
    1058       9.2726
    1059      10.0160
    1060      10.0222
    1061      10.9322
    1062       9.5448
    1063       8.7823
    1064       9.5101
    1065      10.3958
    1066      10.3053
    1067      10.8487
    1068      10.3294
    1069      10.6572
    1070       9.4401
    1071       9.2838
    1072       8.3392
    1073       8.9658
    1074       8.8822
    1075       8.7995
    1076      10.1091
    1077       9.9445
    1078      10.5813
    1079       9.7599
    1080       9.9625
    1081       8.9335
    1082       9.1901
    1083       8.8798
    1084       8.4354
    1085       8.9048
    1086       7.9469
    1087       8.5702
    1088       8.3181
    1089       9.9337
    1090      10.1326
    1091      10.0008
    1092      10.2651
    1093      10.4846
    1094      11.1179
    1095      10.6034
    1096      11.3753
    1097      11.8051
    1098      10.6874
    1099      10.1095
    1100      11.2728
    1101      11.1040
    1102      10.3678
    1103      11.6466
    1104      11.0139
    1105      11.0555
    1106      10.3824
    1107       9.7876
    1108      10.8263
    1109      10.5896
    1110       9.1320
    1111       9.3005
    1112      10.4269
    1113      11.4086
    1114      11.5100
    1115      11.2589
    1116      11.2104
    1117      11.9687
    1118      11.9522
    1119      11.9372
    1120      12.0324
    1121      11.1229
    1122      11.7385
    1123      11.7271
    1124      12.1972
    1125      11.9330
    1126      12.0129
    1127      12.1023
    1128      10.8492
    1129      10.2690
    1130      11.5805
    1131      10.6680
    1132      12.1341
    1133      10.9115
    1134      11.3825
    1135      11.2996
    1136      11.0457
    1137      11.5517
    1138      11.8424
    1139      11.3670
    1140      11.6486
    1141      11.9483
    1142      13.0211
    1143      12.5224
    1144      13.3465
    1145      12.4662
    1146      10.6135
    1147      10.4441
    1148       9.3648
    1149       8.9164
    1150       8.9753
    1151       9.2665
    1152      10.0581
    1153      10.6569
    1154      10.8414
    1155      10.6124
    1156      10.6429
    1157      10.1365
    1158      10.2756
    1159       8.6472
    1160       9.4643
    1161       9.8565
    1162       9.8288
    1163      10.7004
    1164       9.7762
    1165      10.4515
    1166      11.0020
    1167      10.1011
    1168      10.3398
    1169      10.3210
    1170      10.5281
    1171      10.4586
    1172      10.6426
    1173       9.5464
    1174      10.5465
    1175      10.9449
    1176      10.9680
    1177      11.1247
    1178      11.0697
    1179      10.1419
    1180       9.9765
    1181      11.1946
    1182      10.6189
    1183      11.3422
    1184      10.4684
    1185      10.7837
    1186      11.0166
    1187       9.5866
    1188       8.6905
    1189       8.4859
    1190       7.6960
    1191       6.9685
    1192       6.7835
    1193       7.1055
    1194       7.0440
    1195       7.0497
    1196       6.9749
    1197       7.7414
    1198       8.3311
    1199       9.1061
    1200       7.9169
    1201       7.4112
    1202       7.7306
    1203       8.0669
    1204       7.6705
    1205       7.0798
    1206       8.7061
    1207       9.4701
    1208       8.5206
    1209       9.2793
    1210       9.9251
    1211       8.2299
    1212       8.5914
    1213       8.0830
    1214       8.6686
    1215       9.0589
    1216       8.2973
    1217       8.7516
    1218       9.1904
    1219       9.2300
    1220       9.8970
    1221       9.6236
    1222       9.8816
    1223       9.7490
    1224       9.8353
    1225      10.7625
    1226      10.2996
    1227       9.6354
    1228       8.8836
    1229       8.0399
    1230       8.1878
    1231       8.0044
    1232       8.2601
    1233       7.5406
    1234       8.0520
    1235       7.6044
    1236       8.7654
    1237       8.4607
    1238       8.4163
    1239       8.7466
    1240       8.6066
    1241       9.1342
    1242       8.6891
    1243       8.7584
    1244       7.7080
    1245       7.7139
    1246       7.9674
    1247       7.7792
    1248       7.5900
    1249       7.4388
    1250       7.6124
    1251       7.4299
    1252       7.0217
    1253       7.1173
    1254       7.6829
    1255       7.7422
    1256       8.2509
    1257       8.4983
    1258       7.8531
    1259       8.0349
    1260       7.9933
    1261       7.7754
    1262       8.6744
    1263       8.0611
    1264       8.3740
    1265       7.9249
    1266       7.1893
    1267       8.5612
    1268       8.0297
    1269       8.6273
    1270       8.6598
    1271       8.8887
    1272      10.2205
    1273       9.6041
    1274       9.0416
    1275       8.8657
    1276       8.9218
    1277       9.0891
    1278       9.2002
    1279       8.7673
    1280       9.1476
    1281       9.6997
    1282       9.5516
    1283       9.1077
    1284       8.8826
    1285       9.6069
    1286       8.5108
    1287       7.6520
    1288       8.1377
    1289       7.9525
    1290       8.4705
    1291       8.7211
    1292       8.8597
    1293       8.4799
    1294       9.2276
    1295       8.7781
    1296       8.8987
    1297       8.5775
    1298       9.0874
    1299       8.5328
    1300       8.0726
    1301       8.0477
    1302       7.7906
    1303       8.2854
    1304       8.5192
    1305       8.6485
    1306       9.5740
    1307       9.7564
    1308       9.4593
    1309       8.2677
    1310       7.6445
    1311       7.5344
    1312       7.1937
    1313       7.3122
    1314       7.1134
    1315       7.4351
    1316       7.6795
    1317       6.8116
    1318       7.1147
    1319       6.5358
    1320       7.0175
    1321       7.1242
    1322       7.3730
    1323       7.9460
    1324       7.7764
    1325       7.8575
    1326       7.4618
    1327       7.4908
    1328       7.2684
    1329       6.8028
    1330       7.4543
    1331       7.8333
    1332       8.2826
    1333       8.9789
    1334       9.2999
    1335       9.0017
    1336       9.5477
    1337       9.3290
    1338       9.6572
    1339       9.1056
    1340      10.0046
    1341       9.3489
    1342       9.9344
    1343       9.7182
    1344       9.4729
    1345       9.6937
    1346      10.0898
    1347       9.5660
    1348      10.5868
    1349       9.5118
    1350       8.8230
    1351       9.2443
    1352       8.9665
    1353       9.1119
    1354       9.0477
    1355       9.5902
    1356       9.3688
    1357       9.0047
    1358       8.6424
    1359       9.4376
    1360       8.3979
    1361       8.7416
    1362       8.6543
    1363       8.8717
    1364       9.0215
    1365       8.9916
    1366       8.8279
    1367       7.6322
    1368       8.1091
    1369       8.1065
    1370       8.3962
    1371       8.4985
    1372       8.7217
    1373       8.9291
    1374       8.7154
    1375       8.5368
    1376       8.6946
    1377       9.3075
    1378      10.9992
    1379      10.8580
    1380      10.8343
    1381       9.6189
    1382       9.3198
    1383       9.3641
    1384      10.3622
    1385       9.5028
    1386       8.8247
    1387       8.4812
    1388       8.1392
    1389       8.4719
    1390       9.0815
    1391       8.6455
    1392       8.2201
    1393       8.1532
    1394       8.2325
    1395       8.9680
    1396       8.9744
    1397       8.4909
    1398       8.0145
    1399       8.2833
    1400       8.1750
    1401       8.3137
    1402       8.1650
    1403       8.9293
    1404       8.7850
    1405       8.6870
    1406       8.2798
    1407       8.8390
    1408       8.9130
    1409       8.8650
    1410       8.4281
    1411       8.5512
    1412       8.6780
    1413       8.2803
    1414       8.0693
    1415       7.7489
    1416       8.0537
    1417       8.0575
    1418       7.6224
    1419       8.6717
    1420       8.6085
    1421       8.7513
    1422       8.5167
    1423       7.9706
    1424       8.2045
    1425       7.7889
    1426       8.0658
    1427       7.2050
    1428       6.6640
    1429       7.6337
    1430       7.6251
    1431       7.7447
    1432       7.8936
    1433       7.5080
    1434       8.7260
    1435       8.2395
    1436       7.1681
    1437       7.3178
    1438       7.5423
    1439       7.6106
    1440       7.6541
    1441       7.7285
    1442       8.2252
    1443       8.9205
    1444       8.4533
    1445       8.4197
    1446       8.2192
    1447       8.3066
    1448       8.3489
    1449       8.8350
    1450       9.1716
    1451       9.0921
    1452       9.5074
    1453       9.7249
    1454       9.3084
    1455       9.3170
    1456       9.7745
    1457       8.8604
    1458       9.1263
    1459       9.0562
    1460       9.4735
    1461       9.8454
    1462       9.5974
    1463       9.4684
    1464       9.5015
    1465       9.4144
    1466       9.3905
    1467       8.5821
    1468       9.4716
    1469       9.4690
    1470       9.3600
    1471       9.3642
    1472       9.4236
    1473       9.1447
    1474       9.1853
    1475       8.2272
    1476       8.8309
    1477       8.5005
    1478       9.3705
    1479       8.0174
    1480       8.9320
    1481       8.9680
    1482       8.9723
    1483       8.4745
    1484       8.4464
    1485       8.9505
    1486       8.8534
    1487       8.3849
    1488       8.3216
    1489       8.2505
    1490       8.9895
    1491       8.1560
    1492       8.2441
    1493       8.4496
    1494       8.4889
    1495       8.2177
    1496       8.3003
    1497       7.8605
    1498       7.5074
    1499       8.7983
    1500       8.5248
    1501       8.4323
    1502       9.0821
    1503       8.7782
    1504       8.8517
    1505       9.5930
    1506      10.1901
    1507      10.0425
    1508       9.3846
    1509       9.3770
    1510       9.5098
    1511       9.4457
    1512       9.4734
    1513       9.1144
    1514       9.5431
    1515       8.9202
    1516      10.4295
    1517       9.7375
    1518       9.8409
    1519       9.7981
    1520       9.7462
    1521       9.0423
    1522       8.8707
    1523       8.7507
    1524       8.0046
    1525       8.2720
    1526       8.4000
    1527       9.1132
    1528       9.0307
    1529       9.4959
    1530       8.4623
    1531       9.0186
    1532       8.5973
    1533       8.3124
    1534       8.6146
    1535       8.5600
    1536       8.4348
    1537       8.6446
    1538       9.0590
    1539       9.1114
    1540       8.9092
    1541       8.9721
    1542       7.9323
    1543       8.2016
    1544       8.5653
    1545       8.1830
    1546       8.0375
    1547       8.5067
    1548       8.0671
    1549       8.0456
    1550       8.6858
    1551       8.5278
    1552       8.3702
    1553       8.4669
    1554       8.8550
    1555       8.7816
    1556       8.3527
    1557       8.1342
    1558       9.3444
    1559       8.7157
    1560       8.9516
    1561       8.9969
    1562       8.2534
    1563       8.9179
    1564       8.5155
    1565       8.2085
    1566       8.9627
    1567       9.3634
    1568       8.6918
    1569       8.2495
    1570       8.7372
    1571       8.8429
    1572       8.5074
    1573       8.7488
    1574       7.9786
    1575       8.6315
    1576       8.7240
    1577       8.9391
    1578       8.9459
    1579       9.2784
    1580       8.7214
    1581       9.1330
    1582       9.6266
    1583       9.4715
    1584       9.6624
    1585       9.8120
    1586       9.2317
    1587       9.5756
    1588       9.6194
    1589       9.7555
    1590       9.2444
    1591       8.9674
    1592       9.5260
    1593       9.1079
    1594       9.2632
    1595       9.2752
    1596       9.9177
    1597       9.0803
    1598       9.0091
    1599       8.6655
    1600       9.2201
    1601       9.4922
    1602       9.5571
    1603       9.0483
    1604       9.3161
    1605       9.1442
    1606       9.6163
    1607       9.1064
    1608       9.6424
    1609       9.1682
    1610       9.6107
    1611      10.3045
    1612       9.3356
    1613       9.6471
    1614       9.3857
    1615       9.2223
    1616       9.1380
    1617       9.1613
    1618      10.2250
    1619       9.8127
    1620       9.3770
    1621       9.6901
    1622       9.2918
    1623       9.1042
    1624       9.4921
    1625       9.2175
    1626       9.5810
    1627       9.5637
    1628       9.3365
    1629       9.7973
    1630       9.4133
    1631       9.4857
    1632       9.6729
    1633       9.7505
    1634       9.8176
    1635       9.6955
    1636      10.0046
    1637      10.2496
    1638      10.1787
    1639      10.1407
    1640      10.2599
    1641      10.3213
    1642       9.9782
    1643       9.9817
    1644      10.1766
    1645      10.3541
    1646      10.2674
    1647       9.5143
    1648       9.4977
    1649       9.3366
    1650       9.2729
    1651       9.5220
    1652      10.0545
    1653      10.0902
    1654       9.1651
    1655       9.3906
    1656      10.3731
    1657       9.7729
    1658      10.1968
    1659      10.2309
    1660      10.3232
    1661       9.8694
    1662      10.5466
    1663       9.8654
    1664       9.6030
    1665       9.3619
    1666       9.3824
    1667       9.0368
    1668       9.1446
    1669       9.3656
    1670       9.3759
    1671       9.8588
    1672       9.8829
    1673      10.0784
    1674       9.2987
    1675      10.1784
    1676      10.2287
    1677       9.3621
    1678       9.6775
    1679       9.8564
    1680       8.9832
    1681       9.1727
    1682       9.1326
    1683       9.1079
    1684       9.5591
    1685       9.4723
    1686       9.6546
    1687       9.4816
    1688       9.5442
    1689       9.1355
    1690      10.4862
    1691      10.3502
    1692      10.3503
    1693      10.4774
    1694      10.1886
    1695       9.6657
    1696      10.1666
    1697       9.7048
    1698       9.5853
    1699       9.8206
    1700      10.0567
    1701       9.5087
    1702       9.4342
    1703      10.3245
    1704       9.5523
    1705       9.9725
    1706       9.9941
    1707       9.2407
    1708      10.0425
    1709       9.8577
    1710       9.2052
    1711       9.2792
    1712       9.7382
    1713       8.8623
    1714       9.8018
    1715       9.3215
    1716      10.3336
    1717       9.5647
    1718       9.9140
    1719       9.8667
    1720       9.7734
    1721      10.1132
    1722       9.7526
    1723       9.9137
    1724      10.1972
    1725      10.1098
    1726       9.5877
    1727       9.0194
    1728       9.4525
    1729       9.8496
    1730      10.1920
    1731       9.8514
    1732       9.7961
    1733       9.2697
    1734       9.8820
    1735       9.6797
    1736      10.5448
    1737       9.9907
    1738      10.1471
    1739      10.5950
    1740       9.9431
    1741       9.6670
    1742      10.3727
    1743      10.2423
    1744       9.9285
    1745      10.2644
    1746      10.1285
    1747       9.7160
    1748       9.8905
    1749      10.1846
    1750      10.0686
    1751      10.1351
    1752       9.4338
    1753       8.5605
    1754       8.7313
    1755       8.3530
    1756       9.0862
    1757       8.4446
    1758       9.7423
    1759       9.2789
    1760       9.0719
    1761       8.9305
    1762       9.2397
    1763       8.9370
    1764      10.0207
    1765      10.0321
    1766      10.5729
    1767      10.8264
    1768       9.6297
    1769      10.7463
    1770       9.5918
    1771       9.5774
    1772       9.5881
    1773       9.4993
    1774       9.8362
    1775       9.2063
    1776       9.4459
    1777       9.0309
    1778       9.2295
    1779      10.0167
    1780      10.2565
    1781       9.8990
    1782      10.2160
    1783       8.8805
    1784       8.8712
    1785       9.4563
    1786       9.1756
    1787       9.3689
    1788       8.9595
    1789       8.9075
    1790       9.4034
    1791       8.7314
    1792       8.9135
    1793       9.2488
    1794      10.1506
    1795       9.4602
    1796       9.7538
    1797       9.6833
    1798       9.6651
    1799       9.8641
    1800       9.6699
    1801      10.0782
    1802       9.6488
    1803       9.1133
    1804       9.4629
    1805       9.6778
    1806      10.0827
    1807      10.4546
    1808      10.3911
    1809       9.9977
    1810      10.0947
    1811       9.6829
    1812       9.7748
    1813       9.9941
    1814       9.5001
    1815       9.7282
    1816       9.4278
    1817       9.3910
    1818       9.9956
    1819       9.8037
    1820      10.2337
    1821       9.1061
    1822       9.2954
    1823      10.5529
    1824      10.0704
    1825       9.8536
    1826       9.3679
    1827       8.6890
    1828       9.4950
    1829       8.7278
    1830       9.9296
    1831       9.7282
    1832       9.4000
    1833       9.4399
    1834       9.5837
    1835      10.1086
    1836       9.7519
    1837       9.8596
    1838      10.1153
    1839       9.6874
    1840      10.4231
    1841       9.2978
    1842       9.3748
    1843      10.0751
    1844       9.8511
    1845       9.4341
    1846       9.0065
    1847      10.3492
    1848       9.4912
    1849       9.5155
    1850       9.4963
    1851       9.5031
    1852       9.4674
    1853       9.5791
    1854       9.0367
    1855       9.5483
    1856       9.0304
    1857       9.2989
    1858       9.7469
    1859       9.8869
    1860       9.5346
    1861       9.4037
    1862       9.5047
    1863       9.8919
    1864      10.2835
    1865       9.9089
    1866      10.2857
    1867      10.4325
    1868      10.3794
    1869      10.3788
    1870       9.6878
    1871       9.8166
    1872       9.9650
    1873       9.9464
    1874       9.7558
    1875      10.1512
    1876       9.8614
    1877       9.6515
    1878      10.1448
    1879       9.8524
    1880      10.2675
    1881       9.9594
    1882       9.7669
    1883       9.9711
    1884       9.4036
    1885       9.5226
    1886       9.8151
    1887       9.5822
    1888       9.4185
    1889       9.9300
    1890      10.1374
    1891       9.9969
    1892      10.1687
    1893      10.2120
    1894      10.2341
    1895      10.5260
    1896       9.7233
    1897      10.0094
    1898       9.9374
    1899       9.8757
    1900      10.0114
    1901      10.0768
    1902       9.8244
    1903       9.6579
    1904      10.0290
    1905       9.5865
    1906      10.3836
    1907      10.7706
    1908      10.2022
    1909       9.7779
    1910       9.7666
    1911       9.4822
    1912       9.4104
    1913       9.0882
    1914       9.8638
    1915       8.8935
    1916       9.4733
    1917       9.9177
    1918       9.5927
    1919       9.8620
    1920      11.0160
    1921       9.9835
    1922      10.3949
    1923      10.2116
    1924       9.7338
    1925      10.2189
    1926      10.8942
    1927      10.3353
    1928      10.1135
    1929      10.0565
    1930       9.8179
    1931      10.3091
    1932       9.5186
    1933       9.5867
    1934       9.3244
    1935       9.1611
    1936       9.1261
    1937       9.7483
    1938      10.2993
    1939      10.0400
    1940       9.5850
    1941       9.8273
    1942      10.2101
    1943      10.3045
    1944       9.9337
    1945       9.4414
    1946       9.5451
    1947       8.8895
    1948       9.3589
    1949       9.4037
    1950       9.3809
    1951       9.2412
    1952       9.5658
    1953       9.6314
    1954       9.2923
    1955       9.4996
    1956       9.2423
    1957       9.5261
    1958       9.5968
    1959       9.2853
    1960       8.9942
    1961       9.1401
    1962       9.1414
    1963       9.0920
    1964       9.2072
    1965       9.0716
    1966       9.0916
    1967       9.2593
    1968       9.1046
    1969       8.9693
    1970       8.9240
    1971       8.1675
    1972       7.7870
    1973       8.2339
    1974       7.6446
    1975       8.4400
    1976       8.3019
    1977       9.0004
    1978       9.4672
    1979       8.9038
    1980       8.6981
    1981       8.1809
    1982       8.1629
    1983       8.6997
    1984       8.2380
    1985       8.6139
    1986       9.5367
    1987       9.4716
    1988       8.5976
    1989       9.0160
    1990       8.9864
    1991       9.9111
    1992       9.1552
    1993       9.2451
    1994       9.8404
    1995       9.2031
    1996       9.0795
    1997       9.0679
    1998       8.8490
    1999       8.6944
    2000       9.0609
    2001       8.5635
    2002       8.6006
    2003       8.2739
    2004       8.7576
    2005       8.7717
    2006       8.6266
    2007       8.7170
    2008       8.5574
    2009       8.5812
    2010       8.9546
    2011       8.3936
    2012       8.7763
    2013       8.7267
    2014       9.2714
    2015       8.5774
    2016       8.8163
    2017       9.1270
    2018       8.4022
    2019       9.2025
    2020       8.8589
    2021       8.7590
    2022       8.4781
    2023       8.7461
    2024       8.6836
    2025       8.8532
    2026       8.7051
    2027       9.1226
    2028       8.6572
    2029       8.7921
    2030       8.7162
    2031       8.9872
    2032       8.7904
    2033       8.9821
    2034       9.1960
    2035       8.8661
    2036       8.2648
    2037       8.7377
    2038       8.9643
    2039       8.7398
    2040       8.8257
    2041       8.8580
    2042       9.2728
    2043       8.6536
    2044       9.2158
    2045       7.8099
    2046       8.0747
    2047       7.9994
    2048       9.4140
    2049       9.2379
    2050       8.9158
    2051       8.7364
    2052       8.7402
    2053       8.9959
    2054       9.4245
    2055       9.0202
    2056       8.9294
    2057       8.5118
    2058       9.0380
    2059       8.8818
    2060       9.3483
    2061       8.7787
    2062       9.0934
    2063       9.0207
    2064       9.0952
    2065       8.8276
    2066       9.0280
    2067       9.1503
    2068       9.3499
    2069       8.9904
    2070       8.9471
    2071       9.2992
    2072       9.5054
    2073       9.6545
    2074       8.6576
    2075       8.9435
    2076       9.1893
    2077       9.1234
    2078       7.8940
    2079       8.3413
    2080       9.0263
    2081       9.0868
    2082       8.6219
    2083       8.5553
    2084       8.9706
    2085       8.6197
    2086       8.8689
    2087       8.4768
    2088       8.2891
    2089       7.9264
    2090       8.1200
    2091       8.1792
    2092       8.5128
    2093       8.3002
    2094       7.9804
    2095       9.0607
    2096       8.4222
    2097       8.2612
    2098       9.4616
    2099       9.3146
    2100       8.4324
    2101       8.9263
    2102       8.6322
    2103       9.0010
    2104       9.3515
    2105       8.5091
    2106       8.7140
    2107       9.0180
    2108       8.8376
    2109       9.2059
    2110       8.9946
    2111       9.0823
    2112       8.7730
    2113       8.9036
    2114       8.2936
    2115       8.7955
    2116       8.7329
    2117       8.1420
    2118       8.7807
    2119       9.5344
    2120       8.8114
    2121       8.9977
    2122       8.9538
    2123       9.0540
    2124       8.9105
    2125       8.9896
    2126       9.1457
    2127       8.9688
    2128       9.2254
    2129       9.1590
    2130       9.2078
    2131       9.1633
    2132       9.0588
    2133       9.1268
    2134       9.2006
    2135       9.2851
    2136       9.4392
    2137       9.5141
    2138       9.5238
    2139       9.4193
    2140       9.4814
    2141       8.9618
    2142       9.2704
    2143       9.0858
    2144       9.1012
    2145       9.6219
    2146       9.7157
    2147       9.8290
    2148       9.2673
    2149       9.0423
    2150       9.2207
    2151       9.4061
    2152       8.9791
    2153       9.0785
    2154       9.0271
    2155       8.8610
    2156       9.7169
    2157       9.4561
    2158       9.3804
    2159       9.5295
    2160       9.7186
    2161       9.3000
    2162       9.1951
    2163       9.4382
    2164       9.2154
    2165       8.4459
    2166       9.2913
    2167       8.6555
    2168       8.6008
    2169       9.2488
    2170       9.1207
    2171       9.1639
    2172       9.4274
    2173       9.0268
    2174       9.1237
    2175       8.9520
    2176       9.6626
    2177       8.9424
    2178       8.9773
    2179       9.3992
    2180       8.7911
    2181       8.8865
    2182       8.3704
    2183       8.1352
    2184       7.8178
    2185       8.3118
    2186       7.9359
    2187       8.6014
    2188       7.6867
    2189       7.7997
    2190       7.2617
    2191       7.5847
    2192       7.5923
    2193       7.7392
    2194       7.7493
    2195       7.8458
    2196       8.2260
    2197       7.9604
    2198       7.6554
    2199       7.1090
    2200       7.3600
    2201       6.7251
    2202       7.1937
    2203       8.3603
    2204       8.3577
    2205       7.3858
    2206       6.2318
    2207       6.5485
    2208       6.5271
    2209       6.8143
    2210       7.4946
    2211       8.0607
    2212       8.2917
    2213       8.7264
    2214       8.4492
    2215       8.9846
    2216       8.8955
    2217       7.9776
    2218       7.8788
    2219       7.6814
    2220       7.2035
    2221       8.3073
    2222       8.0219
    2223       7.4119
    2224       7.9351
    2225       7.7418
    2226       8.0627
    2227       7.8406
    2228       7.3929
    2229       7.4594
    2230       7.1994
    2231       7.9610
    2232       7.5163
    2233       6.9607
    2234       7.7752
    2235       7.7781
    2236       7.7689
    2237       8.1681
    2238       6.4281
    2239       7.6294
    2240       8.0169
    2241       7.7829
    2242       8.1493
    2243       8.3378
    2244       8.6595
    2245       8.6135
    2246       8.0015
    2247       8.4145
    2248       8.0112
    2249       7.5304
    2250       7.8983
    2251       7.8432
    2252       8.6136
    2253       9.4823
    2254       9.0650
    2255       8.3562
    2256       7.1477
    2257       6.2369
    2258       6.5059
    2259       7.1089
    2260       7.0074
    2261       6.7635
    2262       6.5571
    2263       7.2446
    2264       7.7851
    2265       8.7706
    2266       9.5697
    2267       9.5584
    2268       9.5369
    2269       9.5945
    2270       9.7329
    2271       9.9645
    2272       9.4444
    2273       8.8638
    2274       9.0165
    2275       9.2889
    2276       9.5086
    2277       9.9700
    2278       9.6864
    2279      10.2290
    2280       9.6332
    2281       9.8440
    2282       9.9417
    2283       9.4186
    2284       9.5961
    2285       9.4927
    2286       9.4652
    2287       9.1154
    2288       9.3436
    2289      10.2158
    2290       9.0953
    2291       9.8257
    2292       9.3513
    2293       9.1749
    2294       9.9766
    2295       9.3752
    2296       9.3456
    2297       9.1301
    2298       9.2089
    2299       9.6633
    2300       9.8273
    2301       9.7031
    2302       9.3753
    2303       9.5873
    2304       9.3280
    2305       9.1762
    2306       9.1192
    2307       8.7153
    2308       9.7364
    2309       8.5064
    2310       8.7269
    2311       8.8802
    2312       9.2222
    2313       9.4489
    2314      10.1854
    2315       9.2910
    2316       9.0185
    2317       9.2170
    2318       9.2010
    2319      10.1735
    2320      10.3058
    2321      10.4787
    2322      10.4558
    2323      10.0243
    2324       9.8000
    2325       9.6810
    2326       9.8959
    2327      10.5232
    2328       9.4162
    2329       9.2983
    2330      10.0007
    2331       9.9520
    2332       8.8781
    2333       9.5342
    2334       9.4324
    2335       9.6658
    2336       9.4697
    2337       9.9266
    2338       9.8563
    2339       9.7173
    2340       9.3379
    2341       9.1920
    2342       9.1243
    2343       9.3587
    2344       9.4653
    2345       8.7390
    2346       8.8282
    2347       8.4437
    2348       9.4525
    2349       8.8332
    2350       8.5910
    2351       8.8277
    2352       8.6169
    2353       8.9519
    2354       7.9347
    2355       8.6816
    2356       8.4162
    2357       8.6815
    2358       8.4821
    2359       8.8182
    2360       8.4362
    2361       8.5798
    2362       8.7478
    2363       8.6681
    2364       8.4462
    2365       8.1446
    2366       8.2165
    2367       8.4469
    2368       8.8277
    2369       9.4739
    2370      10.0480
    2371      10.3200
    2372       9.8254
    2373       9.8718
    2374       8.8194
    2375       9.2863
    2376       9.4778
    2377       9.2263
    2378       9.2961
    2379       9.0850
    2380       9.1773
    2381       8.9641
    2382       9.5975
    2383       9.2216
    2384       8.4116
    2385      10.1236
    2386       9.9125
    2387       9.9724
    2388       9.7717
    2389       9.5173
    2390       8.9632
    2391       9.2903
    2392      10.7176
    2393       9.4911
    2394       8.4151
    2395       8.4658
    2396       8.6320
    2397       9.0302
    2398       8.3272
    2399       6.9712
    2400       7.9046
    2401       8.2718
    2402       8.6900
    2403       8.8950
    2404       9.4476
    2405       9.5620
    2406       9.4640
    2407       9.3372
    2408       9.6411
    2409       8.9138
    2410       8.6551
    2411       8.7300
    2412       8.4112
    2413       8.3534
    2414       8.4419
    2415       8.6060
    2416       7.8658
    2417       8.0208
    2418       8.3777
    2419       7.7918
    2420       7.8357
    2421       7.9017
    2422       8.4928
    2423       9.3185
    2424       9.1897
    2425      10.0533
    2426       9.8912
    2427       9.9208
    2428       9.9010
    2429      10.1715
    2430       9.6601
    2431       9.6881
    2432       9.2223
    2433       9.2783
    2434       8.7230
    2435       8.1777
    2436       8.2950
    2437       8.3424
    2438       8.6501
    2439       8.6344
    2440       8.8499
    2441       8.3743
    2442       8.2171
    2443       7.8497
    2444       8.3275
    2445       8.1094
    2446       8.3571
    2447       7.7048
    2448       8.4560
    2449       8.0304
    2450       8.9224
    2451       9.4499
    2452       9.6508
    2453      10.1755
    2454       9.8475
    2455      10.1685
    2456      10.4976
    2457       9.7594
    2458       9.3173
    2459      10.2679
    2460      10.0088
    2461      10.2605
    2462      10.2721
    2463       9.7465
    2464       9.1165
    2465       9.0999
    2466      10.0032
    2467       9.9270
    2468       9.6750
    2469      10.0979
    2470      10.2576
    2471      10.6585
    2472      11.0932
    2473      10.6946
    2474      10.5594
    2475      10.4901
    2476      10.7932
    2477      10.8690
    2478      11.0188
    2479      10.4532
    2480      10.3830
    2481      10.2013
    2482      10.2149
    2483      10.3791
    2484      10.1732
    2485      10.7319
    2486      10.7187
    2487      10.8124
    2488      11.4681
    2489      11.3918
    2490      11.3123
    2491      11.2636
    2492      11.0732
    2493      11.7776
    2494      11.8355
    2495      11.2853
    2496      11.0494
    2497      10.9876
    2498      11.9274
    2499      10.6480
    2500      10.9179
    2501      10.4512
    2502      11.0182
    2503      10.7629
    2504      11.1997
    2505      11.3179
    2506      11.2046
    2507      10.4351
    2508      10.6259
    2509      10.6870
    2510      10.7094
    2511      10.5259
    2512      11.4641
    2513      11.2165
    2514      11.2742
    2515      11.0121
    2516      11.1099
    2517      11.2305
    2518      11.2772
    2519      11.0925
    2520      10.9317
    2521      10.2797
    2522      11.8979
    2523      11.5303
    2524      11.7057
    2525      11.2606
    2526      11.2214
    2527      10.8779
    2528      10.7000
    2529      11.3979
    2530      11.0800
    2531      10.7868
    2532      10.7670
    2533      10.6282
    2534      11.5437
    2535      11.7786
    2536      11.0592
    2537      10.6862
    2538      10.9836
    2539      11.7924
    2540      11.0961
    2541      11.6843
    2542      10.7068
    2543      10.5759
    2544      10.2801
    2545      10.6866
    2546      10.1485
    2547      10.3325
    2548       9.7047
    2549      10.6068
    2550      11.2302
    2551      10.4427
    2552      10.4722
    2553      10.0803
    2554      11.0254
    2555      11.0273
    2556      11.3307
    2557      10.7830
    2558       9.9191
    2559       9.9023
    2560      10.4938
    2561      10.5871
    2562      11.6333
    2563      10.8073
    2564      10.3517
    2565      10.5092
    2566      12.0884
    2567      12.0781
    2568      12.1905
    2569      11.6277
    2570      12.5157
    2571      11.6403
    2572      11.2976
    2573      11.6600
    2574      12.5771
    2575      11.6225
    2576      11.6596
    2577      10.9078
    2578      11.8312
    2579      11.8920
    2580      12.0562
    2581      10.7244
    2582      12.0764
    2583      11.6674
    2584      11.2655
    2585      11.3117
    2586      10.6559
    2587      11.8621
    2588      11.3373
    2589      11.2745
    2590      11.2817
    2591      10.2167
    2592      11.4060
    2593      11.1008
    2594      11.2764
    2595      11.6098
    2596      10.8971
    2597      10.1564
    2598      11.2065
    2599      11.2507
    2600      11.7783
    2601      10.8558
    2602      10.7611
    2603       9.9448
    2604      10.1782
    2605      12.1119
    2606      11.7690
    2607      11.4227
    2608      11.3241
    2609      10.6752
    2610       9.9006
    2611      10.5872
    2612       8.9623
    2613       9.6897
    2614       9.5362
    2615       9.0321
    2616       9.1044
    2617       9.2004
    2618       9.7460
    2619      10.5950
    2620      10.3464
    2621      10.0156
    2622      10.0507
    2623      10.7030
    2624      11.3652
    2625      11.7173
    2626      11.6289
    2627      10.1252
    2628       9.4706
    2629       9.0094
    2630       8.8206
    2631       9.8437
    2632      10.4681
    2633      11.9211
    2634      10.7097
    2635      10.2813
    2636      10.7620
    2637      11.2090
    2638      11.9338
    2639      11.1328
    2640      10.9248
    2641      11.0207
    2642      10.1722
    2643      10.3921
    2644       9.7615
    2645      10.0923
    2646       9.5968
    2647      10.0314
    2648      10.4383
    2649      10.7380
    2650      10.3054
    2651      10.4493
    2652      11.0155
    2653      12.1154
    2654      11.5463
    2655      11.4888
    2656      10.8376
    2657      10.9261
    2658      10.6269
    2659      10.7440
    2660      11.1919
    2661      11.2642
    2662      10.8634
    2663      11.0804
    2664      11.0743
    2665      10.1664
    2666       9.9703
    2667      10.8259
    2668      11.3580
    2669      11.4285
    2670      10.5276
    2671      11.1108
    2672      11.0380
    2673      11.2907
    2674      11.0455
    2675      10.5720
    2676      10.6637
    2677      11.5921
    2678      10.5488
    2679      10.2865
    2680      11.1902
    2681      10.7135
    2682      10.5999
    2683      10.4787
    2684      11.2522
    2685       9.8486
    2686      10.3441
    2687      10.1859
    2688      10.3982
    2689      10.4669
    2690      10.4254
    2691      12.0187
    2692      11.2565
    2693      10.7112
    2694      10.1023
    2695      10.9349
    2696      10.5285
    2697      10.9314
    2698      10.4377
    2699       9.8945
    2700       9.9655
    2701      10.4494
    2702       9.9087
    2703      10.2266
    2704      10.7101
    2705      10.7595
    2706      11.6906
    2707      11.2921
    2708      12.5222
    2709      11.2390
    2710      10.5576
    2711      10.7604
    2712      11.3654
    2713      10.9419
    2714      10.5982
    2715      11.8684
    2716      12.8597
    2717      12.7504
    2718      12.1267
    2719      12.2254
    2720      11.4417
    2721      11.9809
    2722      11.2934
    2723      12.7654
    2724      13.3970
    2725      12.0113
    2726      12.4289
    2727      12.8158
    2728      12.8540
    2729      13.4694
    2730      12.1607
    2731      12.5336
    2732      14.0194
    2733      13.1114
    2734      12.8375
    2735      11.5869
    2736      12.3443
    2737      13.2071
    2738      12.9737
    2739      13.3856
    2740      13.2574
    2741      12.5018
    2742      13.3828
    2743      12.5029
    2744      11.9611
    2745      11.4341
    2746      11.9060
    2747      12.3488
    2748      12.4137
    2749      11.5550
    2750      11.6010
    2751      12.5096
    2752      11.5394
    2753      11.7101
    2754      12.1248
    2755      13.0651
    2756      12.0570
    2757      13.3234
    2758      11.5969
    2759      12.0062
    2760      12.2928
    2761      11.9891
    2762      11.1988
    2763      11.7346
    2764      11.6092
    2765      10.8099
    2766      12.0459
    2767      12.1140
    2768      11.7722
    2769      11.1897
    2770      11.3649
    2771      11.7267
    2772      11.4594
    2773      10.4078
    2774      10.5885
    2775      10.6465
    2776      10.9380
    2777      11.8567
    2778      11.1580
    2779      11.1472
    2780      11.1871
    2781      11.3785
    2782      11.6400
    2783      11.4605
    2784      11.4525
    2785      10.7363
    2786      10.8849
    2787      11.7184
    2788      10.9133
    2789      11.2589
    2790      10.5090
    2791      10.0428
    2792      11.0030
    2793      10.4382
    2794      10.3653
    2795       9.8860
    2796       9.8627
    2797       8.8055
    2798       9.3332
    2799       8.8157
    2800       8.7605
    2801       9.6189
    2802       9.3937
    2803      10.9548
    2804      11.3075
    2805      11.5766
    2806      11.1308
    2807      10.1351
    2808      10.8342
    2809       9.8748
    2810       9.4657
    2811       8.9788
    2812       9.7607
    2813      10.5690
    2814      10.6376
    2815      10.2840
    2816      10.6239
    2817      10.1482
    2818      10.7079
    2819       9.7747
    2820       9.6654
    2821      10.7258
    2822      10.8084
    2823      10.0638
    2824      10.2203
    2825      10.6127
    2826      10.9809
    2827      12.9851
    2828      13.8430
    2829      14.1274
    2830      13.1466
    2831      12.6878
    2832      12.1479
    2833      12.4008
    2834      12.1368
    2835      12.5783
    2836      14.5641
    2837      13.8313
    2838      15.0118
    2839      14.0676
    2840      12.6787
    2841      13.3538
    2842      14.1514
    2843      13.2413
    2844      13.6631
    2845      13.0281
    2846      13.4074
    2847      12.8873
    2848      13.5222
    2849      12.3054
    2850      13.3546
    2851      12.5700
    2852      12.9432
    2853      10.8931
    2854       9.9770
    2855      10.1804
    2856      10.0264
    2857      10.5339
    2858       9.7780
    2859      11.4418
    2860      11.1108
    2861      11.6642
    2862      14.0349
    2863      13.1917
    2864      12.5429
    2865      12.4749
    2866      13.0870
    2867      12.7235
    2868      13.3161
    2869      12.3960
    2870      12.1273
    2871      11.6846
    2872      10.4648
    2873      12.6289
    2874      12.2816
    2875      10.5947
    2876      10.4316
    2877      10.5371
    2878      10.5098
    2879       9.6015
    2880      10.5302
    2881      10.1008
    2882       9.8803
    2883       8.7820
    2884       9.3904
    2885      10.1400
    2886      10.0771
    2887      10.0738
    2888      10.7994
    2889      10.1379
    2890       9.9036
    2891       9.6735
    2892       9.9991
    2893      11.1166
    2894      10.3182
    2895       9.9150
    2896       8.9393
    2897       9.4139
    2898       9.4803
    2899       9.8801
    2900       9.5664
    2901       9.9282
    2902       9.4121
    2903      10.0615
    2904       9.8171
    2905       9.7176
    2906       9.2281
    2907       8.9036
    2908       8.8210
    2909       9.5089
    2910       9.6034
    2911      10.0518
    2912      10.4345
    2913      10.1176
    2914       9.7705
    2915       9.7014
    2916      10.2364
    2917      11.1798
    2918      11.1657
    2919      10.2136
    2920      10.5218
    2921      11.6886
    2922      10.6524
    2923       9.6729
    2924      10.1768
    2925      10.5730
    2926      10.4063
    2927      10.3375
    2928       9.5246
    2929       9.4760
    2930       9.7983
    2931       9.9125
    2932       9.8657
    2933      10.4059
    2934      11.3962
    2935      10.5098
    2936      10.6173
    2937      10.3276
    2938      10.5302
    2939      10.5782
    2940      10.0420
    2941      11.2135
    2942       9.5914
    2943      10.5963
    2944       9.9888
    2945      10.0466
    2946       9.1008
    2947       9.4145
    2948      10.7473
    2949       9.7842
    2950       9.3107
    2951       9.3073
    2952       9.4400
    2953       8.9239
    2954       9.1631
    2955       9.6504
    2956       8.6789
    2957       9.5972
    2958       9.3713
    2959      10.2072
    2960      10.2440
    2961      10.4425
    2962       9.9945
    2963      10.0899
    2964      10.0769
    2965      10.7318
    2966      10.8838
    2967      11.0208
    2968      11.5972
    2969      10.1509
    2970       9.8288
    2971      10.1995
    2972      10.5200
    2973      11.0311
    2974      11.2765
    2975       9.8408
    2976      10.2365
    2977      10.3497
    2978      10.5446
    2979      11.1982
    2980      11.6638
    2981      10.4096
    2982      10.2622
    2983       9.6295
    2984      10.0506
    2985       8.5402
    2986       9.7399
    2987      10.3914
    2988       9.5395
    2989       8.9830
    2990       9.4031
    2991       9.8805
    2992      10.5375
    2993      10.5102
    2994      10.3754
    2995      10.4542
    2996      10.4302
    2997      10.9083
    2998      10.9021
    2999      11.9891
    3000      11.6877
    3001      12.0235
    3002      11.4395
    3003      11.2343
    3004      11.1764
    3005      12.1188
    3006      11.6518
    3007      12.4482
    3008      12.0439
    3009      10.3188
    3010      10.0764
    3011       9.5662
    3012       8.9506
    3013       9.0958
    3014       8.7424
    3015       8.9777
    3016      10.3792
    3017      12.1286
    3018      12.0013
    3019      10.4936
    3020      10.0807
    3021       9.1121
    3022       9.4537
    3023       9.0215
    3024       9.2139
    3025       9.7303
    3026       9.9226
    3027       9.7516
    3028      11.1464
    3029      10.6041
    3030       9.2921
    3031       9.3834
    3032       9.3660
    3033       9.1242
    3034       8.5243
    3035       8.4636
    3036       9.2386
    3037       8.3515
    3038       8.0482
    3039       7.7598
    3040       8.0635
    3041       8.2247
    3042       8.4647
    3043       8.2543
    3044       8.3364
    3045       8.4086
    3046       9.0441
    3047       8.6946
    3048       9.2640
    3049       8.4255
    3050       8.5646
    3051       8.7191
    3052       8.7199
    3053       8.8152
    3054       9.0708
    3055       7.9586
    3056       7.9010
    3057       8.2846
    3058       8.8148
    3059      10.0883
    3060       8.8323
    3061       8.3507
    3062       7.7485
    3063       8.1403
    3064       8.4180
    3065       8.7482
    3066       8.9635
    3067       9.7032
    3068       9.3496
    3069       9.3447
    3070       8.3000
    3071       9.1917
    3072       8.6734
    3073       8.9804
    3074       8.3148
    3075       8.8377
    3076       8.1921
    3077       8.8519
    3078       7.9238
    3079       8.9744
    3080       7.5758
    3081       7.3278
    3082       8.3041
    3083       7.7419
    3084       7.6430
    3085       7.6809
    3086       7.2288
    3087       7.3714
    3088       7.3823
    3089       7.1310
    3090       7.2888
    3091       7.3649
    3092       7.4930
    3093       7.2749
    3094       6.8003
    3095       7.5875
    3096       6.8882
    3097       7.1274
    3098       6.1917
    3099       6.7400
    3100       7.4446
    3101       8.2494
    3102       8.0218
    3103       7.4422
    3104       6.6025
    3105       6.8759
    3106       7.3039
    3107       6.7013
    3108       7.3855
    3109       6.8022
    3110       6.8267
    3111       7.3621
    3112       6.9002
    3113       7.0401
    3114       7.1141
    3115       7.4076
    3116       7.1583
    3117       7.3289
    3118       7.3030
    3119       7.4536
    3120       7.1459
    3121       8.2235
    3122       7.1342
    3123       7.0857
    3124       6.8322
    3125       6.7538
    3126       6.4891
    3127       6.6955
    3128       7.7692
    3129       7.3132
    3130       8.0555
    3131       7.8876
    3132       7.9045
    3133       7.0181
    3134       7.4527
    3135       6.7866
    3136       6.7115
    3137       7.0429
    3138       7.1893
    3139       7.2348
    3140       8.4256
    3141       7.2912
    3142       7.9391
    3143       7.5501
    3144       7.4262
    3145       7.5545
    3146       7.7887
    3147       7.8788
    3148       6.8800
    3149       6.3125
    3150       6.8066
    3151       7.3123
    3152       7.2203
    3153       6.9223
    3154       6.6439
    3155       7.0136
    3156       7.1852
    3157       6.5953
    3158       6.4840
    3159       6.4212
    3160       7.2714
    3161       7.1934
    3162       7.6573
    3163       7.6727
    3164       8.3042
    3165       6.8236
    3166       7.2061
    3167       6.8429
    3168       6.9180
    3169       8.0465
    3170       7.8756
    3171       8.5336
    3172       7.9674
    3173       6.3921
    3174       6.2988
    3175       6.5192
    3176       6.6168
    3177       7.1312
    3178       6.9685
    3179       7.3239
    3180       7.0807
    3181       6.7250
    3182       7.5354
    3183       6.6522
    3184       8.1444
    3185       8.1396
    3186       8.0568
    3187       7.8346
    3188       7.3068
    3189       8.1660
    3190       8.5500
    3191       7.3037
    3192       8.1813
    3193       8.0261
    3194       7.7484
    3195       7.3543
    3196       6.5301
    3197       7.5452
    3198       7.7250
    3199       8.0962
    3200       8.7597
    3201       8.7092
    3202       9.3909
    3203       9.0569
    3204      10.0126
    3205       8.5470
    3206       9.2379
    3207       9.7110
    3208       8.7480
    3209       8.3459
    3210       8.4467
    3211       7.9594
    3212       7.6271
    3213       7.2768
    3214       7.6717
    3215       6.9785
    3216       6.9862
    3217       7.2799
    3218       7.5747
    3219       8.6424
    3220       7.9277
    3221       6.8368
    3222       7.1606
    3223       6.1866
    3224       6.9058
    3225       6.1694
    3226       5.4803
    3227       5.7943
    3228       6.1620
    3229       6.3903
    3230       6.0819
    3231       5.8970
    3232       6.1606
    3233       6.2999
    3234       6.3580
    3235       6.3026
    3236       6.0668
    3237       6.2263
    3238       6.5835
    3239       6.8861
    3240       7.1049
    3241       6.5742
    3242       6.3836
    3243       5.8656
    3244       6.4941
    3245       5.7634
    3246       5.7082
    3247       5.7252
    3248       5.2039
    3249       5.3510
    3250       5.8553
    3251       5.5078
    3252       5.8621
    3253       5.5055
    3254       5.8983
    3255       5.6581
    3256       5.8230
    3257       6.0788
    3258       6.0035
    3259       6.1887
    3260       5.9956
    3261       5.8887
    3262       6.1609
    3263       6.0907
    3264       5.8224
    3265       6.7457
    3266       6.2504
    3267       5.8584
    3268       6.4884
    3269       6.1238
    3270       5.8546
    3271       4.9814
    3272       5.4899
    3273       4.7611
    3274       4.6794
    3275       5.9155
    3276       5.3151
    3277       5.8612
    3278       6.1854
    3279       6.2395
    3280       5.8918
    3281       6.1832
    3282       5.8623
    3283       6.1567
    3284       6.8784
    3285       5.9680
    3286       5.7768
    3287       6.5065
    3288       6.7645
    3289       6.2165
    3290       5.9393
    3291       6.1527
    3292       5.6994
    3293       5.9951
    3294       5.9890
    3295       6.3626
    3296       5.9986
    3297       6.2453
    3298       6.4480
    3299       6.4558
    3300       7.3189
    3301       7.0738
    3302       6.6116
    3303       6.9386
    3304       6.6775
    3305       6.7170
    3306       6.5037
    3307       6.7169
    3308       6.6876
    3309       6.0665
    3310       6.8747
    3311       6.9415
    3312       6.8195
    3313       6.6423
    3314       6.7361
    3315       6.6868
    3316       6.5647
    3317       6.5480
    3318       7.0200
    3319       7.1939
    3320       7.1433
    3321       7.0702
    3322       7.4673
    3323       7.1879
    3324       6.7362
    3325       7.2044
    3326       6.9702
    3327       7.1378
    3328       6.7742
    3329       6.8909
    3330       6.6024
    3331       6.2813
    3332       6.1145
    3333       6.0011
    3334       6.2525
    3335       5.9653
    3336       6.0507
    3337       6.1732
    3338       6.0430
    3339       6.0351
    3340       5.8801
    3341       5.8668
    3342       6.0267
    3343       6.1766
    3344       5.9347
    3345       6.2057
    3346       5.8352
    3347       5.9378
    3348       6.6025
    3349       6.1436
    3350       6.0437
    3351       6.2079
    3352       6.1808
    3353       5.3758
    3354       6.0095
    3355       5.4884
    3356       6.1023
    3357       5.8597
    3358       5.4826
    3359       5.7283
    3360       5.5751
    3361       5.7874
    3362       5.9155
    3363       5.6747
    3364       6.0333
    3365       6.2155
    3366       6.1082
    3367       6.0729
    3368       6.1450
    3369       6.0156
    3370       5.8588
    3371       5.9505
    3372       5.5079
    3373       5.6154
    3374       5.6682
    3375       5.3190
    3376       5.9795
    3377       5.3818
    3378       5.6793
    3379       6.1989
    3380       6.5309
    3381       6.4042
    3382       6.1637
    3383       6.1541
    3384       6.7742
    3385       6.6996
    3386       6.5175
    3387       5.9144
    3388       6.0959
    3389       5.8596
    3390       6.3289
    3391       6.0933
    3392       6.0070
    3393       5.6303
    3394       5.7075
    3395       6.2751
    3396       6.2688
    3397       5.9718
    3398       6.4106
    3399       6.5026
    3400       5.9584
    3401       5.9529
    3402       5.9772
    3403       6.5298
    3404       6.2370
    3405       6.3408
    3406       6.1913
    3407       6.3881
    3408       6.2294
    3409       5.8061
    3410       6.0090
    3411       6.1779
    3412       5.9478
    3413       5.8710
    3414       5.8639
    3415       6.1408
    3416       6.0072
    3417       6.1666
    3418       5.7467
    3419       5.8641
    3420       5.7864
    3421       5.4856
    3422       5.9203
    3423       6.1131
    3424       5.9376
    3425       5.9668
    3426       6.5203
    3427       5.9744
    3428       5.8251
    3429       6.0395
    3430       5.9114
    3431       5.7388
    3432       5.8531
    3433       6.2782
    3434       6.2214
    3435       6.4051
    3436       6.1636
    3437       6.5084
    3438       6.5141
    3439       7.1568
    3440       6.9396
    3441       6.8194
    3442       6.7762
    3443       6.8662
    3444       6.9945
    3445       7.0526
    3446       6.6454
    3447       6.0991
    3448       7.4492
    3449       6.4320
    3450       7.2258
    3451       6.7504
    3452       6.3885
    3453       6.8421
    3454       6.8764
    3455       7.1734
    3456       6.5949
    3457       6.7836
    3458       6.9821
    3459       6.8693
    3460       6.8449
    3461       6.8190
    3462       6.4831
    3463       6.4691
    3464       6.3786
    3465       6.8421
    3466       6.7388
    3467       6.7827
    3468       6.9075
    3469       6.6338
    3470       6.7029
    3471       6.8041
    3472       6.8083
    3473       7.0538
    3474       6.5769
    3475       6.2018
    3476       6.4434
    3477       6.8916
    3478       6.8346
    3479       6.1906
    3480       6.7409
    3481       6.6922
    3482       5.8816
    3483       6.0391
    3484       6.3503
    3485       6.5752
    3486       6.5831
    3487       6.5677
    3488       6.4977
    3489       6.5551
    3490       6.9941
    3491       6.9363
    3492       7.0829
    3493       6.7329
    3494       6.5962
    3495       6.2311
    3496       6.5515
    3497       6.2706
    3498       6.3089
    3499       6.9369
    3500       7.1549
    3501       6.8149
    3502       6.8389
    3503       6.1194
    3504       6.1184
    3505       6.2577
    3506       6.0235
    3507       6.0143
    3508       6.5954
    3509       6.3918
    3510       6.6968
    3511       7.0694
    3512       6.4779
    3513       6.8703
    3514       6.6164
    3515       7.1357
    3516       6.9003
    3517       7.4415
    3518       6.6642
    3519       6.7302
    3520       6.5729
    3521       6.8491
    3522       7.1576
    3523       6.4416
    3524       6.7469
    3525       6.9887
    3526       6.5963
    3527       6.5896
    3528       6.8433
    3529       6.4051
    3530       6.3730
    3531       5.9054
    3532       5.8905
    3533       6.1129
    3534       5.9387
    3535       6.0637
    3536       6.1628
    3537       6.3605
    3538       6.2642
    3539       6.8364
    3540       6.3794
    3541       6.1918
    3542       6.0399
    3543       6.4670
    3544       6.1486
    3545       6.5016
    3546       5.9276
    3547       6.4843
    3548       6.1891
    3549       6.3489
    3550       6.0750
    3551       5.9878
    3552       5.9542
    3553       5.9700
    3554       6.4450
    3555       6.2384
    3556       6.3892
    3557       6.4238
    3558       6.0506
    3559       6.4138
    3560       6.3229
    3561       6.1066
    3562       5.9871
    3563       5.9341
    3564       6.0463
    3565       6.4417
    3566       6.6894
    3567       6.5567
    3568       5.8474
    3569       6.0244
    3570       6.4814
    3571       5.9076
    3572       6.1745
    3573       6.2921
    3574       6.1729
    3575       6.2325
    3576       6.2565
    3577       6.4539
    3578       6.3778
    3579       6.2774
    3580       6.6410
    3581       6.3550
    3582       6.4842
    3583       6.5931
    3584       6.5905
    3585       6.6726
    3586       6.2333
    3587       6.3288
    3588       6.5633
    3589       6.2908
    3590       6.2391
    3591       5.9171
    3592       5.7185
    3593       6.2179
    3594       5.8378
    3595       6.0618
    3596       6.6681
    3597       6.7405
    3598       5.9849
    3599       6.0668
    3600       6.3764
    3601       6.4043
    3602       6.1041
    3603       6.3030
    3604       6.0750
    3605       6.2602
    3606       6.4908
    3607       6.2371
    3608       5.3487
    3609       5.0422
    3610       4.9740
    3611       5.1556
    3612       5.5423
    3613       5.5750
    3614       5.5571
    3615       5.7082
    3616       5.5266
    3617       5.1623
    3618       5.6404
    3619       5.7413
    3620       5.9042
    3621       5.7469
    3622       5.7156
    3623       5.8910
    3624       5.7857
    3625       5.8853
    3626       5.5635
    3627       5.3186
    3628       5.6308
    3629       5.7711
    3630       5.7317
    3631       5.3604
    3632       5.7442
    3633       5.9878
    3634       5.6211
    3635       5.6635
    3636       5.4609
    3637       5.7618
    3638       5.5571
    3639       5.7354
    3640       5.5759
    3641       5.8006
    3642       5.2857
    3643       4.8950
    3644       5.4746
    3645       5.6481
    3646       5.7483
    3647       5.9476
    3648       5.3857
    3649       5.7091
    3650       5.3799
    3651       5.5404
    3652       5.3450
    3653       6.1761
    3654       5.8470
    3655       5.4383
    3656       6.1853
    3657       5.8181
    3658       6.1984
    3659       6.3871
    3660       5.8544
    3661       6.1312
    3662       6.3153
    3663       6.0702
    3664       6.5188
    3665       6.1149
    3666       5.9441
    3667       6.1780
    3668       5.9633
    3669       6.0691
    3670       5.8058
    3671       5.5242
    3672       6.5949
    3673       6.3080
    3674       6.7437
    3675       6.5790
    3676       6.2852
    3677       6.3064
    3678       6.4463
    3679       6.2341
    3680       6.1234
    3681       6.0064
    3682       6.3154
    3683       6.5916
    3684       5.9927
    3685       6.2873
    3686       6.4485
    3687       6.2427
    3688       6.1290
    3689       5.6618
    3690       5.4957
    3691       5.5377
    3692       5.6982
    3693       5.5131
    3694       5.8242
    3695       5.5982
    3696       5.4828
    3697       5.9029
    3698       5.6439
    3699       5.3922
    3700       5.7894
    3701       5.8911
    3702       5.5137
    3703       5.5140
    3704       5.3511
    3705       5.1990
    3706       5.9765
    3707       5.8249
    3708       5.0620
    3709       5.7774
    3710       5.7529
    3711       5.1752
    3712       5.3123
    3713       5.7305
    3714       5.7543
    3715       5.4251
    3716       5.8304
    3717       5.2872
    3718       5.8158
    3719       5.9897
    3720       5.8436
    3721       5.3777
    3722       5.7267
    3723       5.8117
    3724       5.7125
    3725       5.6405
    3726       5.6545
    3727       5.6363
    3728       5.3709
    3729       5.5512
    3730       5.3550
    3731       5.2816
    3732       4.9764
    3733       4.9603
    3734       5.2642
    3735       4.9404
    3736       5.5906
    3737       5.0067
    3738       5.1942
    3739       5.3997
    3740       4.9257
    3741       5.3714
    3742       5.1320
    3743       5.3172
    3744       5.2360
    3745       5.4283
    3746       5.2144
    3747       5.0494
    3748       5.1310
    3749       5.2265
    3750       5.9328
    3751       5.5308
    3752       5.4536
    3753       5.8353
    3754       5.2022
    3755       5.4348
    3756       5.2855
    3757       5.3835
    3758       5.7031
    3759       5.6276
    3760       5.7102
    3761       5.8103
    3762       5.5567
    3763       5.6664
    3764       5.3297
    3765       5.3649
    3766       5.4630
    3767       5.5851
    3768       5.3571
    3769       5.5123
    3770       5.4225
    3771       5.5157
    3772       5.5711
    3773       5.9078
    3774       5.7974
    3775       5.4092
    3776       5.3258
    3777       5.6843
    3778       5.3227
    3779       5.2855
    3780       5.6807
    3781       5.0605
    3782       5.1571
    3783       5.1088
    3784       5.5144
    3785       5.1120
    3786       5.4852
    3787       5.3832
    3788       5.3580
    3789       5.5246
    3790       5.5164
    3791       5.3846
    3792       5.4195
    3793       5.3871
    3794       5.3229
    3795       5.3505
    3796       5.7499
    3797       5.4897
    3798       5.1190
    3799       5.3295
    3800       5.6376
    3801       5.0364
    3802       5.1442
    3803       5.5566
    3804       5.2169
    3805       5.2987
    3806       5.2875
    3807       5.0877
    3808       5.3784
    3809       5.4001
    3810       5.8054
    3811       5.4218
    3812       5.4440
    3813       5.0176
    3814       4.9362
    3815       5.2320
    3816       5.0578
    3817       5.6333
    3818       5.8008
    3819       5.6564
    3820       5.8986
    3821       5.6267
    3822       5.7321
    3823       5.3277
    3824       4.9334
    3825       5.5027
    3826       5.4693
    3827       5.5690
    3828       5.2087
    3829       5.5398
    3830       5.3743
    3831       5.2919
    3832       5.4951
    3833       5.3012
    3834       5.1582
    3835       5.4657
    3836       5.6305
    3837       5.2744
    3838       5.4320
    3839       5.4153
    3840       5.2457
    3841       5.2050
    3842       5.6702
    3843       5.3159
    3844       5.5655
    3845       5.2422
    3846       4.9363
    3847       5.5578
    3848       5.5514
    3849       5.2396
    3850       5.3462
    3851       5.0761
    3852       5.2030
    3853       5.6411
    3854       5.7466
    3855       5.6108
    3856       5.6302
    3857       5.3203
    3858       5.6348
    3859       5.2220
    3860       5.8559
    3861       5.7638
    3862       5.6586
    3863       5.3460
    3864       5.4209
    3865       5.0564
    3866       5.3533
    3867       5.7185
    3868       5.5159
    3869       5.3775
    3870       5.1289
    3871       5.3963
    3872       5.3099
    3873       5.6520
    3874       5.3680
    3875       5.5547
    3876       5.5042
    3877       5.9198
    3878       5.9234
    3879       4.8868
    3880       5.0551
    3881       4.9313
    3882       4.7932
    3883       5.3715
    3884       5.3282
    3885       5.7232
    3886       5.6919
    3887       5.4057
    3888       5.0731
    3889       5.1373
    3890       5.1805
    3891       5.3537
    3892       5.1168
    3893       5.3691
    3894       4.9375
    3895       5.5667
    3896       5.4583
    3897       5.2609
    3898       5.3677
    3899       5.5661
    3900       5.3585
    3901       5.1200
    3902       5.0623
    3903       5.4124
    3904       5.2356
    3905       5.3866
    3906       5.3261
    3907       5.2315
    3908       5.3554
    3909       5.0946
    3910       5.1851
    3911       4.8514
    3912       4.9747
    3913       5.3171
    3914       5.1434
    3915       5.1182
    3916       5.0592
    3917       5.6676
    3918       5.4579
    3919       5.1698
    3920       5.0853
    3921       5.0727
    3922       5.2205
    3923       5.3255
    3924       5.6657
    3925       5.4937
    3926       5.7215
    3927       5.9559
    3928       5.3785
    3929       5.2423
    3930       5.3579
    3931       5.2851
    3932       5.0821
    3933       4.8871
    3934       5.1421
    3935       5.2948
    3936       5.1771
    3937       4.7970
    3938       4.9395
    3939       5.2440
    3940       4.8399
    3941       5.3895
    3942       5.5221
    3943       5.2147
    3944       5.1581
    3945       5.2813
    3946       5.3965
    3947       5.1611
    3948       5.7088
    3949       4.9779
    3950       5.2299
    3951       5.1356
    3952       5.5082
    3953       5.2188
    3954       5.4229
    3955       5.6660
    3956       5.1254
    3957       5.2821
    3958       5.4108
    3959       4.9731
    3960       5.1590
    3961       5.3200
    3962       5.0575
    3963       5.1330
    3964       5.5304
    3965       5.6006
    3966       5.1533
    3967       5.3284
    3968       5.4429
    3969       5.2621
    3970       5.3248
    3971       5.4436
    3972       5.3687
    3973       5.0509
    3974       5.0986
    3975       4.9409
    3976       4.9032
    3977       5.4271
    3978       5.5768
    3979       5.5367
    3980       5.4305
    3981       5.1145
    3982       4.9603
    3983       5.2806
    3984       5.9128
    3985       4.8683
    3986       4.9673
    3987       5.2384
    3988       4.9990
    3989       5.4820
    3990       5.5246
    3991       5.5019
    3992       5.3857
    3993       5.2735
    3994       5.6528
    3995       5.2933
    3996       5.5369
    3997       5.1729
    3998       5.2546
    3999       5.1249
    4000       5.2387
    4001       5.4679
    4002       5.5324
    4003       5.0466
    4004       5.6381
    4005       5.1197
    4006       5.2176
    4007       5.2840
    4008       4.8082
    4009       5.3691
    4010       5.2487
    4011       5.4041
    4012       4.9018
    4013       5.1504
    4014       5.1658
    4015       5.0687
    4016       5.1617
    4017       4.8247
    4018       4.9530
    4019       5.0994
    4020       5.3229
    4021       5.1660
    4022       4.9646
    4023       4.9624
    4024       5.1400
    4025       4.6830
    4026       4.9468
    4027       5.0837
    4028       5.2182
    4029       5.4052
    4030       5.0014
    4031       4.8351
    4032       5.0072
    4033       5.2732
    4034       5.0335
    4035       5.4957
    4036       5.1439
    4037       5.0683
    4038       5.4421
    4039       5.2381
    4040       5.4863
    4041       5.3917
    4042       5.0859
    4043       5.7428
    4044       5.0923
    4045       5.0342
    4046       5.4280
    4047       5.2136
    4048       5.1787
    4049       5.3701
    4050       5.2684
    4051       5.4173
    4052       5.5606
    4053       5.6616
    4054       5.2054
    4055       5.4207
    4056       5.3774
    4057       5.4836
    4058       5.8975
    4059       5.4376
    4060       5.2728
    4061       5.6890
    4062       5.6608
    4063       5.7163
    4064       6.0963
    4065       5.5002
    4066       5.4273
    4067       5.6605
    4068       4.9877
    4069       5.2666
    4070       5.6711
    4071       5.3765
    4072       5.3423
    4073       5.2133
    4074       4.9496
    4075       5.2426
    4076       5.2853
    4077       5.5834
    4078       5.2834
    4079       5.4672
    4080       5.2884
    4081       4.9685
    4082       5.0577
    4083       5.2083
    4084       5.3192
    4085       5.3095
    4086       5.0148
    4087       5.3594
    4088       5.0468
    4089       5.4889
    4090       4.9702
    4091       4.9776
    4092       4.9686
    4093       5.2322
    4094       5.4236
    4095       5.1229
    4096       5.1641
    4097       5.4043
    4098       5.4659
    4099       5.3805
    4100       5.2066
    4101       5.4058
    4102       4.9496
    4103       5.2434
    4104       5.3258
    4105       4.8895
    4106       4.9948
    4107       5.1240
    4108       5.3147
    4109       5.4304
    4110       5.5517
    4111       5.1976
    4112       5.1629
    4113       5.1491
    4114       5.2968
    4115       5.3102
    4116       5.3385
    4117       5.5989
    4118       5.6452
    4119       5.1867
    4120       5.4490
    4121       5.0527
    4122       5.4203
    4123       5.1285
    4124       5.1095
    4125       4.9056
    4126       5.0506
    4127       5.1042
    4128       5.4326
    4129       5.7072
    4130       5.6090
    4131       5.3447
    4132       4.7487
    4133       5.4965
    4134       5.2711
    4135       5.6386
    4136       5.3276
    4137       5.3703
    4138       5.4058
    4139       5.2120
    4140       5.5388
    4141       5.4815
    4142       5.1944
    4143       5.7227
    4144       5.5982
    4145       5.1706
    4146       5.2388
    4147       5.4600
    4148       5.8347
    4149       5.6710
    4150       5.6513
    4151       5.6389
    4152       5.0686
    4153       5.2493
    4154       4.9339
    4155       5.4067
    4156       5.3150
    4157       5.3925
    4158       5.2097
    4159       5.0589
    4160       5.1974
    4161       5.1648
    4162       4.9608
    4163       5.3100
    4164       5.3139
    4165       5.5447
    4166       5.0230
    4167       5.4843
    4168       5.4406
    4169       5.1676
    4170       5.6119
    4171       5.0305
    4172       5.2822
    4173       5.2597
    4174       5.4508
    4175       5.0622
    4176       5.1393
    4177       4.6214
    4178       5.1314
    4179       4.9142
    4180       5.2162
    4181       5.1335
    4182       5.4981
    4183       5.5121
    4184       4.9289
    4185       4.8264
    4186       5.5064
    4187       5.4529
    4188       5.5528
    4189       5.6285
    4190       5.2563
    4191       4.7608
    4192       5.2000
    4193       5.5590
    4194       5.3556
    4195       5.7337
    4196       5.7644
    4197       5.7231
    4198       5.7515
    4199       5.6668
    4200       5.9205
    4201       5.7154
    4202       5.2984
    4203       5.6710
    4204       5.7359
    4205       6.1785
    4206       5.7556
    4207       5.9470
    4208       6.1699
    4209       6.2459
    4210       6.4814
    4211       6.4832
    4212       6.4324
    4213       6.2527
    4214       6.3215
    4215       6.5678
    4216       6.6511
    4217       6.8429
    4218       6.7234
    4219       6.5177
    4220       6.5712
    4221       6.7507
    4222       6.7787
    4223       6.3115
    4224       6.2418
    4225       6.1849
    4226       6.3157
    4227       6.7427
    4228       6.5660
    4229       6.7749
    4230       6.5112
    4231       6.5989
    4232       6.7890
    4233       7.2801
    4234       7.2336
    4235       7.2672
    4236       6.8887
    4237       7.0788
    4238       6.7842
    4239       6.9902
    4240       6.8850
    4241       6.3451
    4242       6.6239
    4243       6.3137
    4244       6.8221
    4245       6.2900
    4246       6.7119
    4247       6.8503
    4248       6.6754
    4249       6.8096
    4250       6.0925
    4251       6.7797
    4252       6.9840
    4253       6.8165
    4254       6.6371
    4255       6.4746
    4256       6.4904
    4257       7.0522
    4258       6.5025
    4259       6.6165
    4260       6.6797
    4261       7.1046
    4262       6.6419
    4263       6.7979
    4264       6.7608
    4265       6.6316
    4266       6.7398
    4267       6.9382
    4268       6.6874
    4269       6.9306
    4270       6.7470
    4271       6.6973
    4272       6.6787
    4273       6.8903
    4274       6.8144
    4275       6.3652
    4276       7.0362
    4277       6.4362
    4278       6.6420
    4279       6.2066
    4280       6.7917
    4281       6.5453
    4282       6.8361
    4283       6.3114
    4284       6.5791
    4285       6.3892
    4286       6.4742
    4287       6.7877
    4288       6.5499
    4289       6.8857
    4290       6.1991
    4291       6.3056
    4292       6.0970
    4293       6.4981
    4294       6.1620
    4295       6.4548
    4296       6.5535
    4297       6.3958
    4298       6.4421
    4299       6.2544
    4300       6.1587
    4301       6.5801
    4302       6.3462
    4303       6.2653
    4304       6.0827
    4305       6.1070
    4306       6.5930
    4307       6.2341
    4308       6.1207
    4309       6.3644
    4310       6.2424
    4311       6.6742
    4312       6.6493
    4313       6.3633
    4314       6.5087
    4315       6.5418
    4316       5.9125
    4317       6.3472
    4318       6.8372
    4319       6.8059
    4320       6.0762
    4321       6.8754
    4322       6.5522
    4323       6.9822
    4324       7.0547
    4325       7.1503
    4326       6.9407
    4327       6.9816
    4328       6.6224
    4329       6.7698
    4330       6.6171
    4331       6.3165
    4332       6.3589
    4333       6.7867
    4334       6.7750
    4335       6.8858
    4336       6.6982
    4337       6.7535
    4338       6.4742
    4339       6.6258
    4340       6.2973
    4341       6.4450
    4342       6.2033
    4343       6.5909
    4344       6.5461
    4345       6.9487
    4346       6.8177
    4347       6.7362
    4348       6.8691
    4349       7.0930
    4350       6.8114
    4351       7.2151
    4352       7.1819
    4353       7.1089
    4354       7.1534
    4355       7.1171
    4356       7.3595
    4357       7.3706
    4358       7.2205
    4359       7.5572
    4360       7.5347
    4361       7.4860
    4362       7.2856
    4363       7.2950
    4364       7.0591
    4365       7.4468
    4366       8.0285
    4367       7.7833
    4368       7.8824
    4369       7.5406
    4370       8.0830
    4371       8.1314
    4372       7.7819
    4373       7.8142
    4374       8.0551
    4375       7.8819
    4376       7.0055
    4377       6.5233
    4378       6.5195
    4379       6.3791
    4380       6.6440
    4381       6.6106
    4382       6.7109
    4383       6.6177
    4384       6.5113
    4385       6.6139
    4386       6.9039
    4387       6.8749
    4388       6.6630
    4389       6.9150
    4390       7.0145
    4391       6.4266
    4392       6.6709
    4393       6.8402
    4394       6.7380
    4395       6.7268
    4396       6.3229
    4397       6.3212
    4398       6.5137
    4399       6.4710
    4400       6.4141
    4401       6.2105
    4402       6.5064
    4403       5.8506
    4404       6.3320
    4405       6.4333
    4406       6.5267
    4407       6.0876
    4408       6.7636
    4409       6.9624
    4410       6.9144
    4411       7.1311
    4412       7.0665
    4413       6.9126
    4414       6.7076
    4415       6.9595
    4416       6.7994
    4417       7.2219
    4418       6.7466
    4419       6.5354
    4420       6.6152
    4421       6.5340
    4422       6.5799
    4423       7.1362
    4424       6.5332
    4425       6.3134
    4426       6.4509
    4427       5.8386
    4428       5.7757
    4429       5.6687
    4430       6.1933
    4431       5.9998
    4432       5.9836
    4433       5.4860
    4434       5.9816
    4435       6.4926
    4436       6.6190
    4437       6.2471
    4438       6.3394
    4439       5.6603
    4440       6.0814
    4441       5.6008
    4442       5.8808
    4443       5.9180
    4444       5.9169
    4445       5.8726
    4446       5.6973
    4447       5.7369
    4448       5.6850
    4449       5.9875
    4450       5.8198
    4451       6.5103
    4452       6.3005
    4453       6.4576
    4454       6.6748
    4455       8.0789
    4456       6.9565
    4457       7.0547
    4458       7.0488
    4459       7.1160
    4460       6.9336
    4461       6.6183
    4462       6.5974
    4463       6.7549
    4464       6.0302
    4465       6.6073
    4466       6.0777
    4467       6.3789
    4468       6.4799
    4469       6.7289
    4470       7.1342
    4471       6.6768
    4472       6.7521
    4473       6.2253
    4474       6.8541
    4475       6.7582
    4476       6.8298
    4477       6.6695
    4478       6.6069
    4479       6.5341
    4480       7.1811
    4481       7.3592
    4482       6.6874
    4483       6.9974
    4484       6.8628
    4485       6.7844
    4486       7.1199
    4487       6.9836
    4488       6.8025
    4489       6.8629
    4490       7.0212
    4491       6.9010
    4492       7.0508
    4493       7.3037
    4494       7.6881
    4495       7.8725
    4496       7.2688
    4497       6.9615
    4498       7.0641
    4499       7.1503
    4500       6.9189
    4501       6.8877
    4502       6.8290
    4503       6.7421
    4504       6.7452
    4505       7.2077
    4506       7.3519
    4507       7.1350
    4508       7.8620
    4509       7.9861
    4510       7.9973
    4511       7.8066
    4512       7.7175
    4513       8.0131
    4514       7.9836
    4515       7.7235
    4516       7.8755
    4517       7.8192
    4518       7.8484
    4519       7.7959
    4520       7.9054
    4521       7.7693
    4522       8.1699
    4523       8.1555
    4524       8.0524
    4525       8.2214
    4526       7.9996
    4527       8.2058
    4528       8.0817
    4529       7.9940
    4530       8.1942
    4531       7.8544
    4532       8.2325
    4533       8.0035
    4534       7.9343
    4535       7.4987
    4536       7.4391
    4537       7.7013
    4538       7.5572
    4539       7.4471
    4540       7.4263
    4541       7.6729
    4542       7.6835
    4543       7.9546
    4544       7.7109
    4545       7.9435
    4546       7.8183
    4547       8.1871
    4548       8.1174
    4549       8.0800
    4550       8.0909
    4551       8.1802
    4552       8.2808
    4553       7.9062
    4554       7.9614
    4555       8.2866
    4556       8.0308
    4557       8.0187
    4558       7.8814
    4559       8.3571
    4560       8.2506
    4561       8.1899
    4562       7.6471
    4563       7.9548
    4564       7.8359
    4565       8.2244
    4566       7.9852
    4567       8.0741
    4568       7.7392
    4569       7.8051
    4570       7.8182
    4571       8.0586
    4572       7.8735
    4573       8.2382
    4574       7.8546
    4575       8.0419
    4576       7.6251
    4577       7.4934
    4578       7.7024
    4579       7.7466
    4580       7.6145
    4581       7.9515
    4582       8.0083
    4583       8.0047
    4584       7.9365
    4585       8.2734
    4586       8.1943
    4587       7.6244
    4588       7.5399
    4589       8.0208
    4590       7.7210
    4591       8.0740
    4592       8.0124
    4593       7.9140
    4594       7.5292
    4595       7.5894
    4596       7.6867
    4597       7.9777
    4598       8.0602
    4599       8.1840
    4600       8.1854
    4601       8.8216
    4602       8.1708
    4603       7.8985
    4604       8.1803
    4605       8.5165
    4606       8.2935
    4607       7.8836
    4608       7.9949
    4609       7.5586
    4610       7.7945
    4611       7.6538
    4612       7.5956
    4613       8.2383
    4614       8.3431
    4615       8.3536
    4616       8.0177
    4617       7.7967
    4618       7.9751
    4619       7.7518
    4620       8.2197
    4621       8.3578
    4622       8.2187
    4623       8.1668
    4624       8.2786
    4625       8.1225
    4626       8.1502
    4627       8.2878
    4628       7.7868
    4629       7.8805
    4630       7.6619
    4631       7.9862
    4632       7.8256
    4633       7.7987
    4634       7.7847
    4635       7.9422
    4636       7.5679
    4637       7.5973
    4638       7.8669
    4639       7.7409
    4640       7.7100
    4641       7.8800
    4642       8.1665
    4643       7.8543
    4644       7.9942
    4645       7.6008
    4646       7.5850
    4647       7.8046
    4648       7.9714
    4649       8.0382
    4650       7.4533
    4651       7.6745
    4652       7.8651
    4653       7.6829
    4654       7.5759
    4655       7.7786
    4656       7.8678
    4657       7.3441
    4658       7.4792
    4659       7.4607
    4660       7.8487
    4661       7.2819
    4662       7.6227
    4663       7.5970
    4664       7.7674
    4665       7.5351
    4666       8.0959
    4667       8.3242
    4668       8.1319
    4669       8.2471
    4670       7.8831
    4671       8.2403
    4672       8.2475
    4673       8.4682
    4674       8.4767
    4675       8.0737
    4676       7.8492
    4677       8.1228
    4678       8.8811
    4679       8.8272
    4680       8.5338
    4681       9.2474
    4682       9.6535
    4683       9.3204
    4684       9.1134
    4685       9.2390
    4686       8.3011
    4687       8.0360
    4688       8.2513
    4689       8.2390
    4690       8.2522
    4691       7.7963
    4692       7.8826
    4693       8.2631
    4694       8.4442
    4695       8.7126
    4696       8.8961
    4697       8.6283
    4698       8.8699
    4699       8.4291
    4700       7.8567
    4701       7.8414
    4702       8.0742
    4703       7.8036
    4704       7.7220
    4705       7.7719
    4706       8.3829
    4707       7.2105
    4708       7.3788
    4709       7.9102
    4710       8.8685
    4711       9.2908
    4712       8.4916
    4713       8.1027
    4714       8.2328
    4715       7.6341
    4716       7.7501
    4717       7.6067
    4718       7.6003
    4719       7.7817
    4720       7.8263
    4721       7.6254
    4722       7.5597
    4723       8.0810
    4724       7.9282
    4725       8.2425
    4726       8.2149
    4727       8.3903
    4728       8.5608
    4729       8.2653
    4730       8.2793
    4731       8.0773
    4732       7.9844
    4733       8.2360
    4734       7.9771
    4735       8.2395
    4736       8.1446
    4737       8.2700
    4738       8.1646
    4739       8.2788
    4740       8.1059
    4741       7.9652
    4742       8.1143
    4743       8.1417
    4744       8.0751
    4745       8.2549
    4746       7.8508
    4747       8.0219
    4748       7.9840
    4749       7.8490
    4750       8.2062
    4751       8.3177
    4752       8.1898
    4753       8.0306
    4754       7.9974
    4755       8.8203
    4756       8.9362
    4757       8.5131
    4758       9.3817
    4759       9.2321
    4760       8.3433
    4761       8.4770
    4762       8.6472
    4763       9.1482
    4764       8.9334
    4765       9.2897
    4766       9.0731
    4767       9.3434
    4768       9.2957
    4769       9.3801
    4770       9.6505
    4771       9.6653
    4772       8.2603
    4773       8.4588
    4774       8.2551
    4775       8.8967
    4776       8.4608
    4777       8.0278
    4778       8.8175
    4779       8.6341
    4780       8.9045
    4781       8.7873
    4782       8.8906
    4783       8.2963
    4784       8.4139
    4785       9.1766
    4786       9.4824
    4787       9.9159
    4788       9.0301
    4789       9.3544
    4790       8.8437
    4791       9.2268
    4792       9.3474
    4793       9.7343
    4794       9.1343
    4795       8.6575
    4796       8.7659
    4797       9.1586
    4798       9.0004
    4799       9.1674
    4800       8.7611
    4801       8.5609
    4802       8.2130
    4803       7.9588
    4804       7.8710
    4805       7.9316
    4806       7.4984
    4807       7.9752
    4808       7.8415
    4809       8.0951
    4810       7.5394
    4811       7.9362
    4812       8.0073
    4813       8.1022
    4814       7.6954
    4815       7.3920
    4816       7.6125
    4817       7.5912
    4818       7.5717
    4819       7.7506
    4820       7.7588
    4821       7.7772
    4822       8.1274
    4823       7.8237
    4824       7.8470
    4825       7.9196
    4826       7.7791
    4827       7.4138
    4828       7.4339
    4829       7.5571
    4830       7.6215
    4831       7.7404
    4832       7.9050
    4833       7.7279
    4834       7.7587
    4835       7.6775
    4836       8.1068
    4837       7.9235
    4838       8.0610
    4839       7.7425
    4840       8.1028
    4841       7.8700
    4842       7.7506
    4843       7.8754
    4844       8.0120
    4845       7.8053
    4846       7.7782
    4847       7.5968
    4848       8.1287
    4849       7.5901
    4850       7.6524
    4851       7.5714
    4852       7.5372
    4853       7.7783
    4854       7.7801
    4855       7.4574
    4856       7.8750
    4857       7.7796
    4858       7.7007
    4859       7.8315
    4860       7.5535
    4861       7.3567
    4862       7.7071
    4863       7.7475
    4864       7.4804
    4865       7.5687
    4866       7.5948
    4867       7.8554
    4868       8.0236
    4869       8.2180
    4870       8.1571
    4871       8.2099
    4872       8.3706
    4873       8.1780
    4874       8.0100
    4875       8.1553
    4876       7.7052
    4877       8.1201
    4878       8.0313
    4879       8.1679
    4880       7.7218
    4881       8.0595
    4882       7.7749
    4883       7.6303
    4884       8.5240
    4885       9.4637
    4886       8.8874
    4887       8.5391
    4888       8.3359
    4889       8.5111
    4890       8.0868
    4891       8.1517
    4892       7.8054
    4893       7.7884
    4894       7.8040
    4895       7.7046
    4896       7.7358
    4897       7.4934
    4898       7.7060
    4899       7.7319
    4900       7.9138
    4901       7.8085
    4902       8.2416
    4903       8.2832
    4904       8.2514
    4905       8.1763
    4906       8.3277
    4907       8.4164
    4908       8.2850
    4909       8.1634
    4910       8.2625
    4911       8.1069
    4912       7.8311
    4913       7.6405
    4914       7.5806
    4915       8.0416
    4916       7.8662
    4917       7.7861
    4918       7.7685
    4919       7.9875
    4920       8.0593
    4921       7.6677
    4922       7.3352
    4923       7.6304
    4924       7.5209
    4925       7.7432
    4926       7.8194
    4927       7.7742
    4928       7.5655
    4929       7.5629
    4930       7.7576
    4931       7.7132
    4932       7.7511
    4933       7.8411
    4934       7.5181
    4935       7.6074
    4936       7.8093
    4937       7.6305
    4938       7.4949
    4939       7.9308
    4940       7.6153
    4941       7.5679
    4942       8.1392
    4943       7.6979
    4944       7.6540
    4945       7.7483
    4946       7.5720
    4947       7.2612
    4948       7.7885
    4949       7.8841
    4950       7.4137
    4951       7.6540
    4952       7.9656
    4953       7.7950
    4954       7.8558
    4955       7.6492
    4956       7.6399
    4957       8.0094
    4958       7.4930
    4959       7.6389
    4960       7.7977
    4961       7.5973
    4962       7.7876
    4963       7.6675
    4964       7.7139
    4965       7.5127
    4966       7.7874
    4967       7.7278
    4968       7.6155
    4969       7.6069
    4970       7.7322
    4971       7.5130
    4972       7.5338
    4973       7.6692
    4974       7.5807
    4975       7.7359
    4976       7.7933
    4977       7.5722
    4978       7.8567
    4979       7.6476
    4980       7.8437
    4981       7.5767
    4982       7.7225
    4983       7.6895
    4984       7.6473
    4985       7.9550
    4986       7.8366
    4987       7.7823
    4988       7.9444
    4989       8.2775
    4990       7.5185
    4991       7.6020
    4992       7.6123
    4993       7.9719
    4994       7.9644
    4995       8.0494
    4996       7.9815
    4997       7.7241
    4998       7.7670
    4999       7.3623
    5000       7.4218
