# Supplementary material for: Incorporation of sensing modalities into de novo designed fluorescence-activating proteins
Source: Nat Commun. 2021 Feb 8;12:856. doi: 10.1038/s41467-020-18911-w (PMC7870846; doi:10.1038/s41467-020-18911-w)
Supplement: Supplementary file 24 — Source Data [file 41467_2020_18911_MOESM24_ESM.xlsx › raw_data_graphs/Supplementary_Figure_17/RMSD/Xtal_apo_500ns_loop7RMSD_backbone.r03.dat]

#Frame     RMSD_00002
       1       4.3297
       2       3.6582
       3       3.8582
       4       3.8806
       5       3.2654
       6       3.5871
       7       2.8001
       8       4.3015
       9       4.1732
      10       3.5754
      11       3.6760
      12       3.1367
      13       5.6546
      14       4.6545
      15       4.6299
      16       5.8569
      17       5.9696
      18       4.1954
      19       4.9854
      20       4.8368
      21       4.2529
      22       5.0903
      23       5.1395
      24       4.2628
      25       4.2095
      26       4.1661
      27       5.7173
      28       4.9214
      29       5.4780
      30       5.6745
      31       5.1184
      32       5.4502
      33       5.3867
      34       6.2731
      35       5.5647
      36       5.1357
      37       4.7725
      38       4.0691
      39       3.8146
      40       4.1000
      41       4.5640
      42       4.4949
      43       3.5113
      44       2.7772
      45       3.0948
      46       2.7986
      47       3.1990
      48       2.8842
      49       3.5629
      50       3.3261
      51       3.7132
      52       2.6918
      53       2.8918
      54       4.4766
      55       4.2719
      56       3.0817
      57       4.8428
      58       5.2031
      59       5.2898
      60       5.0171
      61       4.2393
      62       3.5679
      63       3.8933
      64       3.8846
      65       3.7885
      66       4.6569
      67       3.9464
      68       3.7733
      69       3.7855
      70       3.7220
      71       3.3218
      72       3.3623
      73       2.9117
      74       2.0422
      75       2.4164
      76       2.2082
      77       2.0260
      78       2.0815
      79       2.2513
      80       2.8037
      81       2.1890
      82       2.9794
      83       2.6145
      84       2.9577
      85       2.9973
      86       3.5646
      87       2.6968
      88       2.5610
      89       3.3478
      90       2.7178
      91       3.2172
      92       2.8791
      93       2.7222
      94       2.2402
      95       2.4722
      96       2.9656
      97       2.9041
      98       2.9186
      99       2.2268
     100       2.7401
     101       3.1744
     102       2.5883
     103       2.7726
     104       2.7556
     105       2.6008
     106       2.5284
     107       2.5011
     108       2.4001
     109       2.8454
     110       2.4108
     111       3.3124
     112       2.9141
     113       3.1886
     114       3.3627
     115       3.9291
     116       3.1611
     117       2.7375
     118       2.7578
     119       2.8749
     120       2.8695
     121       3.0522
     122       2.8145
     123       2.6673
     124       3.2854
     125       2.7512
     126       3.0156
     127       3.0169
     128       2.9195
     129       2.4663
     130       2.8552
     131       3.0105
     132       3.4591
     133       3.3400
     134       3.3646
     135       2.3059
     136       2.5193
     137       2.3142
     138       1.9375
     139       2.6858
     140       3.4470
     141       3.7586
     142       2.9886
     143       3.7528
     144       4.0990
     145       3.6998
     146       3.7311
     147       4.1581
     148       4.0168
     149       3.7840
     150       3.6281
     151       3.6891
     152       2.7664
     153       3.0956
     154       3.4306
     155       3.3598
     156       2.4063
     157       2.6954
     158       3.0898
     159       2.9865
     160       2.6533
     161       3.1841
     162       3.2496
     163       3.6267
     164       3.1174
     165       4.4633
     166       4.6357
     167       3.8507
     168       2.9515
     169       4.1610
     170       3.6348
     171       2.6279
     172       2.7756
     173       2.3102
     174       2.5529
     175       3.2506
     176       3.0108
     177       2.7110
     178       2.8410
     179       2.7061
     180       2.1518
     181       2.5067
     182       2.8081
     183       3.2597
     184       2.7439
     185       3.7618
     186       4.4674
     187       3.3554
     188       2.9216
     189       2.7099
     190       3.1761
     191       2.7596
     192       1.8723
     193       2.0726
     194       2.1121
     195       1.9682
     196       1.9974
     197       2.0788
     198       2.1775
     199       2.4153
     200       2.4063
     201       1.8237
     202       2.2052
     203       2.1010
     204       2.6409
     205       1.9438
     206       2.0508
     207       1.9371
     208       2.1471
     209       1.9494
     210       1.8058
     211       1.9169
     212       1.9174
     213       1.9120
     214       2.2297
     215       2.3720
     216       2.3480
     217       2.0270
     218       2.1734
     219       2.0988
     220       2.1293
     221       1.8197
     222       1.8186
     223       1.6431
     224       1.5414
     225       1.7447
     226       2.3700
     227       2.0009
     228       1.8402
     229       1.6917
     230       2.2820
     231       1.8458
     232       1.6688
     233       1.7471
     234       2.0147
     235       3.0470
     236       3.1625
     237       3.1638
     238       3.7868
     239       3.6133
     240       3.3819
     241       2.8128
     242       2.9807
     243       2.1817
     244       2.2361
     245       1.7595
     246       2.2778
     247       1.9466
     248       2.4131
     249       3.3079
     250       2.3900
     251       2.0606
     252       2.2927
     253       2.2178
     254       2.7303
     255       2.2099
     256       2.7493
     257       2.0765
     258       2.1581
     259       2.1279
     260       2.7860
     261       2.6541
     262       2.2995
     263       2.5604
     264       2.3759
     265       1.7631
     266       1.7751
     267       2.1591
     268       1.9534
     269       2.5546
     270       2.3848
     271       3.0035
     272       2.3392
     273       2.7509
     274       3.5500
     275       3.5427
     276       3.0025
     277       2.7644
     278       3.0411
     279       2.4911
     280       1.9539
     281       2.6891
     282       2.9103
     283       3.3445
     284       3.0608
     285       2.5945
     286       2.7128
     287       2.7186
     288       2.5451
     289       2.5053
     290       2.1652
     291       2.3851
     292       2.9652
     293       2.4364
     294       2.6239
     295       2.2876
     296       2.5762
     297       2.2179
     298       2.2766
     299       2.2746
     300       2.5326
     301       2.8897
     302       2.6377
     303       1.7636
     304       1.6962
     305       2.7828
     306       3.1268
     307       2.9370
     308       1.7446
     309       2.0218
     310       1.5908
     311       1.9136
     312       2.3033
     313       1.7343
     314       2.2039
     315       2.3533
     316       1.7395
     317       1.9225
     318       2.4620
     319       1.6541
     320       1.7056
     321       2.3603
     322       2.2605
     323       2.1142
     324       2.2207
     325       1.7524
     326       1.4612
     327       2.1523
     328       1.5777
     329       1.7319
     330       2.2818
     331       2.4980
     332       2.6705
     333       2.9784
     334       3.7091
     335       2.5133
     336       2.7919
     337       3.0911
     338       2.7878
     339       3.0363
     340       3.1791
     341       3.2048
     342       2.0873
     343       2.5628
     344       3.0574
     345       3.0005
     346       2.4861
     347       1.9707
     348       1.6433
     349       1.4678
     350       2.3902
     351       2.6217
     352       3.5692
     353       4.8270
     354       3.9246
     355       4.4739
     356       3.6054
     357       3.7896
     358       3.2523
     359       4.2502
     360       4.2001
     361       4.4428
     362       3.7657
     363       4.3240
     364       5.3523
     365       5.6167
     366       3.7138
     367       4.9398
     368       5.1111
     369       4.1233
     370       3.3599
     371       4.0765
     372       5.2248
     373       3.9416
     374       4.8475
     375       4.5547
     376       4.5194
     377       4.2096
     378       3.7710
     379       3.4316
     380       3.1412
     381       2.5182
     382       2.2237
     383       1.9066
     384       2.3964
     385       2.3219
     386       2.2565
     387       2.8713
     388       2.2970
     389       3.3616
     390       3.2582
     391       2.8118
     392       2.4862
     393       3.4007
     394       2.3348
     395       2.1368
     396       1.8314
     397       3.6938
     398       2.2660
     399       2.5036
     400       1.7977
     401       2.6625
     402       1.4555
     403       2.6043
     404       2.3190
     405       3.1273
     406       3.6585
     407       2.9057
     408       2.6357
     409       2.3861
     410       3.2611
     411       2.4856
     412       1.9563
     413       2.0728
     414       2.0697
     415       1.9350
     416       1.9656
     417       2.3108
     418       1.8978
     419       2.0432
     420       2.1513
     421       1.6032
     422       2.5085
     423       2.5281
     424       2.1724
     425       1.9376
     426       1.5960
     427       1.9124
     428       2.7046
     429       1.8794
     430       2.3888
     431       1.9192
     432       2.1279
     433       2.3694
     434       2.0442
     435       2.1082
     436       1.6753
     437       1.9668
     438       1.9039
     439       1.6167
     440       1.8565
     441       2.4798
     442       2.6605
     443       1.8770
     444       1.9486
     445       2.7406
     446       2.2466
     447       2.0445
     448       1.9382
     449       1.7050
     450       1.7415
     451       1.5520
     452       1.9955
     453       1.6926
     454       2.1523
     455       2.4234
     456       2.0487
     457       1.9462
     458       1.9460
     459       2.6027
     460       2.4391
     461       1.8152
     462       1.8554
     463       1.8952
     464       1.9242
     465       2.7438
     466       2.1091
     467       2.2822
     468       1.9878
     469       1.9982
     470       1.4728
     471       2.8882
     472       2.8869
     473       1.8525
     474       1.9585
     475       1.8813
     476       2.1535
     477       1.7296
     478       2.5079
     479       2.7538
     480       2.5595
     481       1.6386
     482       1.9876
     483       1.9203
     484       2.3477
     485       1.8565
     486       1.6058
     487       2.1757
     488       2.0190
     489       2.6941
     490       2.3078
     491       1.3100
     492       1.9672
     493       1.7656
     494       2.2386
     495       1.7687
     496       2.3624
     497       1.9563
     498       1.6818
     499       2.0509
     500       1.8382
     501       1.6496
     502       2.0686
     503       2.5109
     504       2.6310
     505       1.9970
     506       1.7994
     507       1.8304
     508       2.0542
     509       2.4860
     510       1.9009
     511       1.9662
     512       2.4797
     513       2.3142
     514       2.4799
     515       2.0723
     516       1.9954
     517       2.4652
     518       2.4326
     519       1.7550
     520       2.6998
     521       2.6207
     522       1.7385
     523       1.6276
     524       1.6091
     525       2.0763
     526       1.6239
     527       1.8051
     528       2.4898
     529       1.9867
     530       1.6334
     531       2.3201
     532       1.9846
     533       2.0351
     534       1.9563
     535       1.6142
     536       1.9418
     537       2.2442
     538       1.9661
     539       2.4944
     540       2.1168
     541       2.5553
     542       2.3945
     543       2.4658
     544       2.4585
     545       2.4575
     546       2.5778
     547       2.2872
     548       3.2107
     549       4.1507
     550       3.6756
     551       3.4138
     552       2.4817
     553       2.8795
     554       3.1308
     555       4.6292
     556       4.1301
     557       4.1911
     558       3.0383
     559       2.6175
     560       3.6526
     561       4.0601
     562       3.4159
     563       3.0279
     564       3.6392
     565       3.8333
     566       4.1831
     567       3.1938
     568       3.2761
     569       3.2750
     570       3.8208
     571       3.3394
     572       3.3415
     573       3.9976
     574       4.4435
     575       3.9900
     576       3.4038
     577       3.8793
     578       3.9229
     579       2.1181
     580       3.4363
     581       3.1543
     582       4.7284
     583       3.4913
     584       4.2493
     585       4.2708
     586       3.2463
     587       3.6034
     588       3.4546
     589       3.2250
     590       3.8493
     591       2.9408
     592       2.9680
     593       3.3752
     594       2.6327
     595       2.7318
     596       2.5858
     597       2.3818
     598       3.1888
     599       3.4497
     600       3.4809
     601       3.7109
     602       4.4499
     603       4.4843
     604       4.6087
     605       3.5003
     606       3.9785
     607       4.5391
     608       5.2670
     609       3.3764
     610       3.7975
     611       3.7275
     612       4.6675
     613       3.1325
     614       3.8357
     615       3.3619
     616       3.9483
     617       3.8658
     618       4.0347
     619       3.4526
     620       3.8403
     621       3.0505
     622       2.5215
     623       3.0358
     624       3.7478
     625       3.3069
     626       4.3286
     627       3.6894
     628       2.9240
     629       2.9420
     630       3.3993
     631       2.5676
     632       2.5933
     633       2.1988
     634       2.4826
     635       2.7071
     636       2.5418
     637       2.2949
     638       2.6642
     639       2.2930
     640       2.9209
     641       4.4946
     642       3.6136
     643       4.2589
     644       3.0091
     645       2.1100
     646       2.1756
     647       2.4523
     648       2.8942
     649       2.8185
     650       3.0699
     651       3.1100
     652       2.8432
     653       3.7728
     654       3.4431
     655       3.3167
     656       2.8334
     657       2.9875
     658       3.2582
     659       3.8162
     660       3.5241
     661       4.3625
     662       3.5331
     663       3.9818
     664       3.4622
     665       4.3253
     666       5.0597
     667       3.9330
     668       3.8165
     669       3.1637
     670       3.1774
     671       2.6101
     672       2.8286
     673       4.4680
     674       2.1174
     675       3.5010
     676       4.0123
     677       3.3532
     678       3.3411
     679       2.9875
     680       3.4658
     681       2.5297
     682       2.9408
     683       2.8527
     684       4.1672
     685       3.1068
     686       3.8080
     687       3.8425
     688       4.4510
     689       4.8215
     690       4.0490
     691       4.3650
     692       3.7569
     693       3.3654
     694       3.7702
     695       3.3386
     696       2.9801
     697       3.4477
     698       2.8718
     699       4.3291
     700       3.7258
     701       4.4095
     702       3.2041
     703       3.2027
     704       3.8574
     705       4.2540
     706       4.6914
     707       3.9716
     708       3.0611
     709       3.4133
     710       2.8762
     711       3.0154
     712       3.0583
     713       3.2143
     714       3.0430
     715       3.3032
     716       3.4651
     717       3.5635
     718       3.5955
     719       3.2484
     720       4.0253
     721       3.7404
     722       4.0602
     723       4.1646
     724       3.6983
     725       3.6037
     726       4.1873
     727       3.1753
     728       4.4857
     729       2.8226
     730       3.9886
     731       4.3906
     732       5.2861
     733       4.3930
     734       3.6826
     735       3.2008
     736       3.4674
     737       3.3779
     738       3.6018
     739       3.8949
     740       3.4092
     741       3.4782
     742       3.4884
     743       4.2272
     744       4.1254
     745       3.4103
     746       4.3226
     747       4.7205
     748       4.4236
     749       3.9470
     750       4.3340
     751       3.9844
     752       4.0804
     753       4.5592
     754       4.0600
     755       4.4200
     756       4.3999
     757       4.5562
     758       4.0038
     759       4.7872
     760       3.6557
     761       3.8561
     762       4.3986
     763       4.4741
     764       4.7215
     765       5.1192
     766       5.4491
     767       4.6039
     768       3.9294
     769       3.8276
     770       3.5963
     771       3.7204
     772       3.8246
     773       6.1426
     774       4.9087
     775       5.4634
     776       4.6784
     777       4.6724
     778       4.0086
     779       3.5421
     780       3.2669
     781       3.2390
     782       3.8028
     783       3.9174
     784       4.6872
     785       5.1501
     786       6.4524
     787       4.4217
     788       4.8448
     789       4.8400
     790       3.3506
     791       4.0355
     792       3.9607
     793       3.2668
     794       2.9819
     795       2.9022
     796       3.6098
     797       3.4069
     798       3.0917
     799       5.6814
     800       5.1782
     801       4.1960
     802       3.5094
     803       3.4608
     804       2.8075
     805       2.2779
     806       3.1681
     807       2.8096
     808       3.1186
     809       3.4523
     810       4.4217
     811       3.3794
     812       3.4984
     813       2.9901
     814       3.2304
     815       3.2208
     816       3.2765
     817       3.3549
     818       3.1876
     819       3.6200
     820       4.0530
     821       4.5229
     822       3.8921
     823       3.5454
     824       3.0929
     825       3.4050
     826       3.2928
     827       3.4389
     828       3.9358
     829       4.6347
     830       3.0941
     831       3.5621
     832       2.8471
     833       3.2389
     834       2.8133
     835       3.8062
     836       4.4783
     837       4.0535
     838       3.7146
     839       4.7903
     840       4.1004
     841       5.0310
     842       4.3979
     843       3.0769
     844       2.7297
     845       2.6514
     846       2.1452
     847       2.2758
     848       3.2592
     849       3.0282
     850       3.0193
     851       3.3787
     852       3.5743
     853       3.5772
     854       4.4492
     855       5.1612
     856       4.3791
     857       4.2957
     858       5.6386
     859       4.3781
     860       3.7848
     861       3.4229
     862       3.2963
     863       4.0907
     864       4.4635
     865       3.9980
     866       5.2115
     867       6.1200
     868       5.0611
     869       4.9221
     870       5.0803
     871       5.5678
     872       4.4852
     873       4.2281
     874       4.9989
     875       4.9209
     876       4.0126
     877       3.9419
     878       4.5707
     879       5.3410
     880       4.7998
     881       5.5749
     882       3.8824
     883       4.8483
     884       5.2393
     885       5.2484
     886       4.4834
     887       5.4547
     888       6.2524
     889       5.7233
     890       4.9021
     891       5.5766
     892       6.0390
     893       6.1410
     894       5.6430
     895       4.4696
     896       4.1913
     897       4.5307
     898       5.3462
     899       5.5050
     900       6.3376
     901       5.1959
     902       4.6104
     903       4.7384
     904       5.3231
     905       3.9616
     906       4.3423
     907       6.4515
     908       4.4910
     909       3.9110
     910       4.8839
     911       4.7728
     912       4.0836
     913       4.5154
     914       4.2147
     915       3.5489
     916       3.9082
     917       5.1121
     918       5.8691
     919       5.3700
     920       5.2040
     921       4.5653
     922       4.3659
     923       5.4923
     924       4.8624
     925       5.5111
     926       5.9446
     927       5.4816
     928       4.1308
     929       5.1125
     930       5.1680
     931       4.8633
     932       5.6037
     933       6.0272
     934       6.5744
     935       5.5543
     936       4.7706
     937       4.5170
     938       4.3135
     939       5.5816
     940       4.2042
     941       4.8320
     942       6.9046
     943       7.3496
     944       6.8324
     945       5.7376
     946       5.4468
     947       4.4049
     948       4.2237
     949       5.7128
     950       4.3278
     951       2.7083
     952       2.3122
     953       2.6045
     954       2.4806
     955       2.5705
     956       3.1548
     957       3.2188
     958       3.3167
     959       3.7700
     960       3.8771
     961       4.0206
     962       3.9064
     963       3.9508
     964       3.7580
     965       3.5013
     966       3.7061
     967       3.5049
     968       3.6817
     969       3.1414
     970       3.4940
     971       4.0351
     972       3.6337
     973       4.1368
     974       3.3236
     975       3.7859
     976       3.5433
     977       3.4040
     978       3.0153
     979       3.4024
     980       3.5172
     981       3.3659
     982       2.9950
     983       3.6774
     984       3.7745
     985       3.7810
     986       3.4517
     987       3.4016
     988       3.7349
     989       3.5453
     990       3.5705
     991       3.5250
     992       3.4727
     993       3.3104
     994       3.5593
     995       4.3016
     996       3.5319
     997       4.2473
     998       3.8269
     999       3.6613
    1000       3.9163
    1001       4.0391
    1002       4.1347
    1003       3.8332
    1004       3.7877
    1005       3.7236
    1006       3.7893
    1007       2.8416
    1008       3.1687
    1009       3.3186
    1010       3.6398
    1011       3.6771
    1012       3.5417
    1013       3.5357
    1014       3.3425
    1015       3.1780
    1016       3.3863
    1017       3.8446
    1018       3.5591
    1019       3.8798
    1020       3.2348
    1021       4.0141
    1022       3.4647
    1023       3.4209
    1024       3.4938
    1025       3.2555
    1026       3.1594
    1027       3.5543
    1028       3.5357
    1029       3.2515
    1030       3.8266
    1031       3.4171
    1032       3.6226
    1033       3.6131
    1034       3.7398
    1035       3.8874
    1036       3.3302
    1037       4.0379
    1038       3.7204
    1039       4.1587
    1040       3.5755
    1041       2.9957
    1042       2.8273
    1043       3.1440
    1044       3.7809
    1045       3.2756
    1046       3.1906
    1047       3.0983
    1048       3.2375
    1049       3.4116
    1050       3.7608
    1051       3.3311
    1052       3.3306
    1053       4.1308
    1054       3.7571
    1055       3.7892
    1056       3.3403
    1057       3.3970
    1058       3.1584
    1059       3.1277
    1060       3.7644
    1061       3.3622
    1062       3.2593
    1063       3.3358
    1064       3.6243
    1065       4.0025
    1066       3.4757
    1067       3.1594
    1068       3.3361
    1069       2.9880
    1070       2.8267
    1071       2.8907
    1072       3.3693
    1073       3.2917
    1074       3.3075
    1075       3.0659
    1076       3.2140
    1077       3.6467
    1078       4.2656
    1079       3.8993
    1080       3.2309
    1081       4.1118
    1082       3.2319
    1083       3.3418
    1084       3.6710
    1085       3.5568
    1086       3.7883
    1087       4.1247
    1088       4.5041
    1089       3.4808
    1090       3.3425
    1091       3.9347
    1092       3.9027
    1093       3.8050
    1094       3.4503
    1095       3.9721
    1096       4.3848
    1097       4.3742
    1098       4.1998
    1099       4.2509
    1100       4.1803
    1101       4.1821
    1102       4.0789
    1103       4.0621
    1104       3.6306
    1105       3.8930
    1106       4.0162
    1107       4.2603
    1108       3.7584
    1109       4.1764
    1110       4.1666
    1111       3.8467
    1112       3.0290
    1113       4.2959
    1114       2.7985
    1115       3.9510
    1116       4.0038
    1117       4.1232
    1118       3.8191
    1119       4.1112
    1120       3.6557
    1121       4.3554
    1122       4.0353
    1123       3.9809
    1124       4.1939
    1125       4.1332
    1126       3.9353
    1127       3.8396
    1128       3.9864
    1129       3.9337
    1130       4.2438
    1131       3.7820
    1132       3.6851
    1133       4.2152
    1134       3.7051
    1135       3.5674
    1136       4.2461
    1137       4.2902
    1138       4.2976
    1139       3.9048
    1140       4.3037
    1141       3.9373
    1142       4.3168
    1143       4.3838
    1144       4.1947
    1145       4.5700
    1146       3.8939
    1147       4.7899
    1148       4.1204
    1149       3.7977
    1150       4.2991
    1151       4.6973
    1152       4.5821
    1153       3.9290
    1154       3.9601
    1155       3.5359
    1156       3.9624
    1157       3.7595
    1158       3.4491
    1159       3.5733
    1160       3.1476
    1161       2.8693
    1162       3.4279
    1163       3.5092
    1164       3.5853
    1165       3.1130
    1166       3.4864
    1167       3.3166
    1168       2.9813
    1169       3.2773
    1170       3.2887
    1171       3.3671
    1172       3.5431
    1173       3.4181
    1174       2.8986
    1175       2.8497
    1176       2.8032
    1177       4.0604
    1178       4.2847
    1179       4.1126
    1180       4.0083
    1181       4.3406
    1182       4.6994
    1183       4.4378
    1184       4.3427
    1185       3.9647
    1186       4.8157
    1187       4.8136
    1188       4.2958
    1189       4.1111
    1190       4.4157
    1191       4.3553
    1192       4.6599
    1193       4.6979
    1194       3.7524
    1195       4.6293
    1196       4.3276
    1197       3.6069
    1198       4.4707
    1199       4.9097
    1200       4.5344
    1201       4.5721
    1202       5.2070
    1203       4.7571
    1204       5.2157
    1205       4.5311
    1206       4.1397
    1207       4.9813
    1208       5.0670
    1209       4.8384
    1210       4.3036
    1211       4.7767
    1212       5.0501
    1213       5.1786
    1214       4.8231
    1215       4.7952
    1216       5.5518
    1217       5.3284
    1218       5.4445
    1219       4.9060
    1220       5.6650
    1221       4.5663
    1222       4.8286
    1223       4.3876
    1224       4.3595
    1225       4.5581
    1226       5.5516
    1227       4.9300
    1228       5.0625
    1229       4.3169
    1230       5.0171
    1231       4.9730
    1232       5.1133
    1233       4.9648
    1234       5.0722
    1235       4.8940
    1236       5.1066
    1237       5.3509
    1238       4.6458
    1239       5.1223
    1240       3.9202
    1241       3.9157
    1242       4.2419
    1243       4.6112
    1244       4.2690
    1245       4.1851
    1246       3.8844
    1247       4.6127
    1248       4.3592
    1249       3.9647
    1250       4.9506
    1251       5.2070
    1252       4.8494
    1253       4.3124
    1254       4.3923
    1255       4.6925
    1256       4.1628
    1257       4.5716
    1258       4.3626
    1259       4.8653
    1260       5.1934
    1261       4.6688
    1262       5.3735
    1263       4.6310
    1264       4.3549
    1265       4.2638
    1266       3.9906
    1267       4.3037
    1268       4.7009
    1269       3.8117
    1270       4.1154
    1271       4.3046
    1272       3.7834
    1273       4.1082
    1274       4.0246
    1275       4.5670
    1276       5.2351
    1277       4.8374
    1278       4.4186
    1279       4.8750
    1280       4.5095
    1281       4.2045
    1282       3.6310
    1283       4.6816
    1284       3.6036
    1285       4.4410
    1286       4.0635
    1287       4.4768
    1288       4.5353
    1289       3.9382
    1290       4.7790
    1291       4.8899
    1292       5.2831
    1293       4.6178
    1294       4.6285
    1295       4.3603
    1296       4.5507
    1297       4.8359
    1298       4.1269
    1299       4.1067
    1300       4.1534
    1301       4.1471
    1302       4.2063
    1303       4.9752
    1304       4.4971
    1305       4.2319
    1306       4.5660
    1307       4.0274
    1308       4.2718
    1309       3.7536
    1310       4.3221
    1311       3.4127
    1312       3.7484
    1313       4.4295
    1314       3.5148
    1315       3.9931
    1316       3.0617
    1317       3.5550
    1318       3.8892
    1319       3.6840
    1320       3.2494
    1321       4.0202
    1322       3.8484
    1323       3.6245
    1324       3.5883
    1325       3.2167
    1326       3.1850
    1327       3.1323
    1328       3.1523
    1329       3.0867
    1330       2.6779
    1331       3.0615
    1332       3.5594
    1333       2.5456
    1334       2.8497
    1335       2.7948
    1336       3.1021
    1337       3.4818
    1338       3.4810
    1339       4.8164
    1340       3.1446
    1341       3.0337
    1342       3.3225
    1343       2.9378
    1344       2.3496
    1345       3.2675
    1346       3.2006
    1347       3.7257
    1348       3.5360
    1349       3.2120
    1350       2.8223
    1351       2.3928
    1352       2.7655
    1353       2.6273
    1354       3.1161
    1355       2.5065
    1356       3.3230
    1357       3.8369
    1358       4.1181
    1359       2.9401
    1360       4.0331
    1361       4.4375
    1362       3.4040
    1363       3.6763
    1364       4.4058
    1365       4.7499
    1366       3.9409
    1367       3.7022
    1368       4.1107
    1369       3.8987
    1370       3.7301
    1371       3.7415
    1372       3.0761
    1373       3.2696
    1374       3.1659
    1375       3.7884
    1376       3.5442
    1377       3.4413
    1378       3.1757
    1379       3.3265
    1380       4.3210
    1381       4.1183
    1382       3.4135
    1383       3.9368
    1384       3.8546
    1385       3.5909
    1386       4.7743
    1387       4.5810
    1388       4.1923
    1389       4.3374
    1390       4.6539
    1391       4.9975
    1392       4.0459
    1393       4.5741
    1394       3.6288
    1395       3.5909
    1396       3.4405
    1397       3.8501
    1398       4.0027
    1399       4.3820
    1400       3.5246
    1401       3.0051
    1402       2.9576
    1403       3.1488
    1404       3.3127
    1405       3.4145
    1406       3.6033
    1407       3.2656
    1408       3.1748
    1409       3.0291
    1410       3.1006
    1411       3.6404
    1412       2.9223
    1413       2.6698
    1414       3.1658
    1415       3.0394
    1416       3.6615
    1417       2.9746
    1418       3.4156
    1419       2.6404
    1420       2.8987
    1421       2.7463
    1422       2.7527
    1423       2.9201
    1424       3.2237
    1425       2.4832
    1426       3.0438
    1427       2.8435
    1428       2.9573
    1429       3.3998
    1430       2.7999
    1431       2.7546
    1432       2.9433
    1433       2.7496
    1434       2.5107
    1435       2.9361
    1436       2.5146
    1437       2.7576
    1438       2.7696
    1439       2.9247
    1440       3.2250
    1441       3.3478
    1442       3.2156
    1443       3.9831
    1444       4.2240
    1445       3.9016
    1446       3.6309
    1447       3.4766
    1448       3.9396
    1449       3.6929
    1450       4.3092
    1451       4.5197
    1452       4.9181
    1453       4.8773
    1454       4.6378
    1455       3.8313
    1456       4.0903
    1457       3.9796
    1458       3.4627
    1459       3.3796
    1460       4.0389
    1461       3.7786
    1462       3.8746
    1463       3.0695
    1464       3.1883
    1465       2.6625
    1466       2.3641
    1467       2.7589
    1468       2.8907
    1469       2.5998
    1470       2.9660
    1471       2.6144
    1472       2.4713
    1473       2.6507
    1474       2.8548
    1475       2.6472
    1476       3.0349
    1477       3.0849
    1478       2.5014
    1479       2.6754
    1480       2.2828
    1481       2.4501
    1482       2.3836
    1483       2.7376
    1484       2.3107
    1485       3.0357
    1486       2.5901
    1487       2.4955
    1488       3.0932
    1489       2.5500
    1490       2.7108
    1491       2.6542
    1492       2.3885
    1493       3.7995
    1494       3.2275
    1495       3.2246
    1496       3.2210
    1497       2.6809
    1498       4.0425
    1499       4.5283
    1500       3.9041
    1501       3.6211
    1502       4.0466
    1503       3.7108
    1504       4.1871
    1505       3.8496
    1506       3.7886
    1507       3.6684
    1508       3.4588
    1509       2.7736
    1510       2.2817
    1511       2.8053
    1512       2.7383
    1513       2.6893
    1514       2.7616
    1515       1.6616
    1516       1.9222
    1517       1.6718
    1518       1.9314
    1519       2.2938
    1520       2.6103
    1521       1.8488
    1522       2.1605
    1523       1.7490
    1524       2.1360
    1525       1.8362
    1526       3.3130
    1527       2.1798
    1528       2.2857
    1529       2.1751
    1530       2.4008
    1531       2.0656
    1532       1.9115
    1533       2.1011
    1534       2.0766
    1535       2.4215
    1536       2.7289
    1537       2.3533
    1538       1.6922
    1539       2.1333
    1540       2.1026
    1541       2.2079
    1542       2.1378
    1543       2.5482
    1544       2.4219
    1545       2.3702
    1546       3.1353
    1547       2.4942
    1548       2.4580
    1549       2.3914
    1550       1.7630
    1551       2.3817
    1552       2.6072
    1553       1.8039
    1554       2.1993
    1555       1.7755
    1556       1.8790
    1557       2.2265
    1558       1.8482
    1559       1.4849
    1560       2.3079
    1561       2.3830
    1562       2.0954
    1563       2.2600
    1564       2.8648
    1565       2.2573
    1566       1.5338
    1567       1.8571
    1568       1.6955
    1569       1.9869
    1570       1.7225
    1571       1.7744
    1572       2.0600
    1573       2.3095
    1574       1.6283
    1575       2.3384
    1576       2.1036
    1577       1.5154
    1578       1.5094
    1579       1.6286
    1580       2.0273
    1581       2.2115
    1582       1.6338
    1583       2.5979
    1584       1.8364
    1585       2.1640
    1586       2.8409
    1587       2.2494
    1588       2.1695
    1589       2.1449
    1590       2.1131
    1591       2.5024
    1592       2.3272
    1593       2.6491
    1594       3.3781
    1595       3.0400
    1596       2.1899
    1597       2.3745
    1598       1.9358
    1599       2.5541
    1600       1.7318
    1601       2.2664
    1602       2.1140
    1603       1.9098
    1604       2.1649
    1605       2.6496
    1606       2.3158
    1607       3.0988
    1608       3.5437
    1609       3.6035
    1610       3.6608
    1611       3.6090
    1612       4.6367
    1613       5.1629
    1614       4.4920
    1615       3.2144
    1616       3.8905
    1617       4.3773
    1618       3.9430
    1619       4.0095
    1620       3.7818
    1621       3.3338
    1622       3.5830
    1623       4.0284
    1624       3.8395
    1625       4.5858
    1626       3.2991
    1627       2.8368
    1628       2.7634
    1629       2.7915
    1630       2.6155
    1631       2.2739
    1632       3.0364
    1633       2.5546
    1634       2.4072
    1635       2.3985
    1636       2.4925
    1637       4.2571
    1638       5.1899
    1639       3.7843
    1640       4.2947
    1641       4.6797
    1642       4.6011
    1643       5.1468
    1644       5.4580
    1645       4.1576
    1646       4.9892
    1647       5.9333
    1648       5.7410
    1649       5.6641
    1650       5.4385
    1651       4.6408
    1652       4.6805
    1653       4.6856
    1654       3.9246
    1655       3.5319
    1656       4.7956
    1657       4.1468
    1658       4.3411
    1659       4.6487
    1660       4.3926
    1661       4.0646
    1662       2.9172
    1663       3.4422
    1664       2.5634
    1665       2.7894
    1666       2.5647
    1667       2.3721
    1668       2.4858
    1669       1.9717
    1670       2.0790
    1671       2.9506
    1672       1.8423
    1673       1.9361
    1674       2.9473
    1675       1.8279
    1676       2.2367
    1677       1.9522
    1678       1.8776
    1679       2.1467
    1680       2.1944
    1681       3.2057
    1682       3.1649
    1683       4.0440
    1684       2.7551
    1685       3.0071
    1686       2.6808
    1687       2.4751
    1688       2.5016
    1689       1.9797
    1690       2.8811
    1691       2.8491
    1692       3.2661
    1693       4.0700
    1694       3.9012
    1695       3.1956
    1696       2.6430
    1697       2.6236
    1698       2.6936
    1699       2.7683
    1700       2.2070
    1701       2.4816
    1702       2.2131
    1703       2.2464
    1704       2.8217
    1705       2.9105
    1706       2.8574
    1707       2.4178
    1708       2.4615
    1709       2.3402
    1710       2.8763
    1711       3.1374
    1712       4.2301
    1713       4.3784
    1714       4.6648
    1715       4.5711
    1716       4.6268
    1717       4.2978
    1718       4.2998
    1719       4.4162
    1720       4.2627
    1721       4.3785
    1722       4.0261
    1723       4.7413
    1724       4.1893
    1725       3.9434
    1726       4.2726
    1727       4.4425
    1728       4.1947
    1729       4.5708
    1730       4.1095
    1731       4.5033
    1732       4.2831
    1733       4.0105
    1734       4.3173
    1735       4.5567
    1736       4.3440
    1737       4.3504
    1738       5.0805
    1739       4.3808
    1740       4.9067
    1741       4.9186
    1742       4.9773
    1743       4.3866
    1744       4.5740
    1745       4.4497
    1746       4.8586
    1747       4.5702
    1748       5.2620
    1749       4.8959
    1750       4.2281
    1751       4.7395
    1752       4.9122
    1753       4.6054
    1754       4.9566
    1755       4.8495
    1756       5.2073
    1757       4.6452
    1758       5.1733
    1759       4.8226
    1760       4.7519
    1761       4.9932
    1762       4.5608
    1763       5.4821
    1764       4.9634
    1765       4.7003
    1766       5.1732
    1767       5.1752
    1768       4.8552
    1769       5.0725
    1770       4.2411
    1771       5.0310
    1772       5.1674
    1773       4.6201
    1774       4.4550
    1775       5.0005
    1776       5.2162
    1777       5.0453
    1778       4.7999
    1779       4.2968
    1780       5.3820
    1781       4.9254
    1782       4.9311
    1783       5.3810
    1784       4.9155
    1785       4.4369
    1786       4.8142
    1787       4.3973
    1788       4.6114
    1789       4.2429
    1790       3.7340
    1791       4.3647
    1792       4.5454
    1793       4.1606
    1794       4.3401
    1795       4.7550
    1796       4.6187
    1797       4.9617
    1798       4.6380
    1799       5.3741
    1800       5.7831
    1801       4.5685
    1802       4.8400
    1803       4.4346
    1804       4.3645
    1805       4.1216
    1806       4.4994
    1807       5.2076
    1808       4.7264
    1809       3.9320
    1810       4.4561
    1811       4.1226
    1812       4.4687
    1813       4.7024
    1814       4.9158
    1815       4.4969
    1816       3.9068
    1817       4.1540
    1818       3.6988
    1819       4.7901
    1820       5.0558
    1821       4.9115
    1822       4.3271
    1823       4.7037
    1824       4.2711
    1825       4.5180
    1826       4.1469
    1827       4.2965
    1828       4.2450
    1829       3.9106
    1830       4.1452
    1831       4.0861
    1832       4.1320
    1833       4.1111
    1834       4.7331
    1835       4.9471
    1836       4.6434
    1837       4.5612
    1838       4.9891
    1839       5.0480
    1840       5.6710
    1841       5.6660
    1842       5.4718
    1843       6.2996
    1844       5.2871
    1845       6.3695
    1846       6.7571
    1847       6.8439
    1848       7.0558
    1849       6.5607
    1850       6.7987
    1851       7.3431
    1852       6.2846
    1853       6.7877
    1854       6.8248
    1855       6.3972
    1856       5.8960
    1857       5.3112
    1858       5.7958
    1859       6.3380
    1860       5.8916
    1861       5.6662
    1862       5.8195
    1863       6.5367
    1864       6.2476
    1865       6.5719
    1866       7.0815
    1867       6.5375
    1868       6.2525
    1869       6.9519
    1870       7.5056
    1871       6.9447
    1872       6.2732
    1873       5.7917
    1874       6.3686
    1875       6.0724
    1876       5.4096
    1877       5.4378
    1878       5.1707
    1879       5.5449
    1880       5.7342
    1881       5.7892
    1882       6.2005
    1883       6.9851
    1884       6.2669
    1885       6.6567
    1886       6.6269
    1887       6.6944
    1888       6.6095
    1889       6.7746
    1890       6.8118
    1891       7.2977
    1892       5.9076
    1893       6.2646
    1894       6.0398
    1895       5.9795
    1896       6.3528
    1897       6.6446
    1898       6.3832
    1899       6.7377
    1900       6.8640
    1901       5.6619
    1902       5.5185
    1903       5.9796
    1904       6.2455
    1905       6.1504
    1906       5.7592
    1907       5.7820
    1908       6.2611
    1909       6.2275
    1910       5.4607
    1911       5.6421
    1912       5.2425
    1913       5.3607
    1914       5.3534
    1915       5.0532
    1916       5.1625
    1917       5.2864
    1918       5.1445
    1919       6.0113
    1920       5.8966
    1921       6.1794
    1922       5.7327
    1923       6.0052
    1924       5.7997
    1925       6.2278
    1926       5.7372
    1927       5.9698
    1928       6.2253
    1929       5.2342
    1930       5.0157
    1931       6.1868
    1932       5.6056
    1933       5.5114
    1934       5.2755
    1935       5.3148
    1936       5.5702
    1937       5.6121
    1938       5.7659
    1939       5.7614
    1940       5.2539
    1941       5.2880
    1942       5.0304
    1943       4.9372
    1944       5.9003
    1945       5.9024
    1946       5.8504
    1947       5.5972
    1948       5.8417
    1949       5.5849
    1950       5.1974
    1951       5.3087
    1952       5.2961
    1953       4.9324
    1954       5.1727
    1955       4.9925
    1956       4.4741
    1957       4.4205
    1958       5.1591
    1959       5.4221
    1960       4.4939
    1961       4.7694
    1962       5.0063
    1963       4.4887
    1964       4.6835
    1965       3.8543
    1966       4.8828
    1967       5.9995
    1968       5.4064
    1969       5.0573
    1970       5.1279
    1971       5.3488
    1972       5.7163
    1973       5.6991
    1974       4.8813
    1975       5.3485
    1976       5.6388
    1977       5.5960
    1978       4.9125
    1979       4.4628
    1980       4.9906
    1981       5.0556
    1982       5.3716
    1983       5.1236
    1984       5.2204
    1985       5.7914
    1986       6.1414
    1987       5.7746
    1988       6.1433
    1989       6.2535
    1990       6.7127
    1991       6.4770
    1992       6.9061
    1993       6.4265
    1994       5.8789
    1995       6.0867
    1996       5.8087
    1997       5.8506
    1998       6.8894
    1999       6.2503
    2000       7.3503
    2001       6.0034
    2002       6.3807
    2003       5.9434
    2004       6.0123
    2005       6.5025
    2006       5.9922
    2007       6.0558
    2008       5.2390
    2009       5.4346
    2010       5.4961
    2011       5.8845
    2012       6.4176
    2013       6.6512
    2014       7.0570
    2015       6.8272
    2016       6.0839
    2017       5.5989
    2018       5.9110
    2019       5.7370
    2020       6.1870
    2021       5.5545
    2022       4.7822
    2023       5.0010
    2024       4.7801
    2025       4.3092
    2026       4.8519
    2027       4.5794
    2028       4.7775
    2029       4.5361
    2030       5.5328
    2031       5.9669
    2032       5.4878
    2033       5.1588
    2034       5.2417
    2035       5.1517
    2036       4.5515
    2037       4.6343
    2038       4.7353
    2039       5.2389
    2040       5.2573
    2041       5.5584
    2042       5.7606
    2043       5.5592
    2044       5.3397
    2045       5.5662
    2046       5.8589
    2047       5.3216
    2048       5.4131
    2049       5.5739
    2050       4.9491
    2051       5.4573
    2052       5.0825
    2053       5.3511
    2054       5.6073
    2055       6.1545
    2056       5.9797
    2057       5.6375
    2058       5.7542
    2059       4.6897
    2060       5.8766
    2061       5.5801
    2062       5.2433
    2063       4.6821
    2064       5.1217
    2065       5.3335
    2066       5.3973
    2067       5.2259
    2068       4.3842
    2069       5.7379
    2070       5.9875
    2071       6.6204
    2072       6.8407
    2073       6.3678
    2074       5.7500
    2075       6.2393
    2076       5.8718
    2077       6.1928
    2078       6.3640
    2079       6.7364
    2080       6.6795
    2081       6.6013
    2082       6.4900
    2083       6.2561
    2084       6.2800
    2085       5.5766
    2086       5.6051
    2087       5.0148
    2088       5.0942
    2089       5.4683
    2090       5.7117
    2091       5.8270
    2092       6.4426
    2093       6.4299
    2094       6.4666
    2095       6.6784
    2096       7.0160
    2097       7.0794
    2098       6.8136
    2099       6.5859
    2100       7.0505
    2101       7.1084
    2102       7.1395
    2103       7.1114
    2104       6.4773
    2105       5.5072
    2106       5.7992
    2107       5.9888
    2108       6.2751
    2109       6.4863
    2110       6.1420
    2111       6.3532
    2112       6.5661
    2113       5.9239
    2114       5.8319
    2115       6.1602
    2116       5.6190
    2117       5.4528
    2118       5.9221
    2119       6.7949
    2120       6.5066
    2121       7.0663
    2122       6.8383
    2123       6.3057
    2124       6.9341
    2125       5.5295
    2126       6.5441
    2127       6.9020
    2128       6.0274
    2129       6.0487
    2130       6.8416
    2131       6.4213
    2132       6.3866
    2133       6.9657
    2134       7.2626
    2135       7.5611
    2136       6.1246
    2137       6.2978
    2138       6.0754
    2139       5.4296
    2140       6.1787
    2141       6.7278
    2142       5.5856
    2143       5.6437
    2144       5.2025
    2145       5.5921
    2146       4.9991
    2147       4.7794
    2148       4.6437
    2149       4.7362
    2150       4.8636
    2151       5.6686
    2152       5.4786
    2153       5.4375
    2154       5.2845
    2155       5.2470
    2156       5.3714
    2157       5.4441
    2158       5.0158
    2159       4.5966
    2160       4.9012
    2161       4.5603
    2162       5.0499
    2163       4.8781
    2164       4.4631
    2165       4.4215
    2166       4.8493
    2167       4.3157
    2168       4.2843
    2169       4.0858
    2170       4.1862
    2171       4.5215
    2172       4.6595
    2173       4.2436
    2174       4.7932
    2175       4.3828
    2176       4.5701
    2177       4.3990
    2178       4.7253
    2179       4.7932
    2180       4.5054
    2181       4.5149
    2182       4.3497
    2183       4.8096
    2184       4.5698
    2185       4.5897
    2186       4.2088
    2187       4.6489
    2188       4.2728
    2189       4.4220
    2190       5.0601
    2191       5.2820
    2192       5.3358
    2193       5.8629
    2194       5.3561
    2195       5.2460
    2196       4.8166
    2197       4.4882
    2198       4.2138
    2199       4.3347
    2200       4.5428
    2201       5.2889
    2202       5.2341
    2203       5.2952
    2204       4.9066
    2205       5.3939
    2206       4.7956
    2207       4.3573
    2208       4.7357
    2209       3.4612
    2210       3.4465
    2211       3.8661
    2212       4.1035
    2213       4.1554
    2214       4.2458
    2215       3.8794
    2216       3.9078
    2217       4.6377
    2218       4.3225
    2219       4.7722
    2220       5.4017
    2221       5.5051
    2222       6.3842
    2223       5.5958
    2224       5.3606
    2225       5.2525
    2226       5.2158
    2227       5.3789
    2228       5.6639
    2229       5.8696
    2230       5.7978
    2231       5.3766
    2232       5.0177
    2233       4.7632
    2234       5.3567
    2235       5.5376
    2236       5.9549
    2237       5.6659
    2238       4.8689
    2239       5.5114
    2240       5.3209
    2241       5.5766
    2242       5.7621
    2243       5.6861
    2244       5.6309
    2245       5.5908
    2246       5.6634
    2247       6.1687
    2248       5.7291
    2249       5.9230
    2250       6.1421
    2251       6.4354
    2252       5.7661
    2253       5.2395
    2254       5.4760
    2255       5.5750
    2256       5.3048
    2257       5.7766
    2258       6.0655
    2259       5.9492
    2260       5.4594
    2261       6.2898
    2262       5.5259
    2263       6.0569
    2264       5.0676
    2265       5.7954
    2266       6.1431
    2267       5.4818
    2268       4.4069
    2269       4.2016
    2270       4.1651
    2271       4.1455
    2272       4.4532
    2273       4.1333
    2274       3.8445
    2275       4.3754
    2276       4.2435
    2277       3.9350
    2278       4.1353
    2279       4.0685
    2280       4.3070
    2281       3.8748
    2282       4.1329
    2283       4.1871
    2284       4.4596
    2285       4.7970
    2286       4.2238
    2287       4.6478
    2288       5.2199
    2289       4.2085
    2290       4.4203
    2291       4.7016
    2292       4.6707
    2293       4.6800
    2294       4.9034
    2295       4.6901
    2296       4.3955
    2297       4.7389
    2298       4.2665
    2299       4.1083
    2300       4.4284
    2301       3.9150
    2302       4.7697
    2303       4.8873
    2304       4.9154
    2305       4.5117
    2306       4.4525
    2307       4.6074
    2308       4.4250
    2309       4.3804
    2310       4.5437
    2311       4.5079
    2312       4.5211
    2313       4.4597
    2314       5.0099
    2315       4.6612
    2316       4.7571
    2317       4.7337
    2318       4.6388
    2319       4.6868
    2320       4.3302
    2321       4.8617
    2322       4.8914
    2323       4.7457
    2324       4.8458
    2325       4.7939
    2326       4.8479
    2327       4.5778
    2328       4.4120
    2329       4.9121
    2330       4.5526
    2331       4.3813
    2332       4.1081
    2333       4.3205
    2334       4.1252
    2335       4.5002
    2336       4.6353
    2337       4.9959
    2338       4.7509
    2339       5.0560
    2340       4.7522
    2341       4.7291
    2342       5.6357
    2343       5.3408
    2344       5.5518
    2345       4.5309
    2346       4.7918
    2347       4.5834
    2348       4.6231
    2349       5.9826
    2350       5.6415
    2351       5.2092
    2352       4.5743
    2353       5.3269
    2354       4.7564
    2355       4.6347
    2356       4.7922
    2357       5.2794
    2358       5.6586
    2359       5.3161
    2360       5.2423
    2361       6.2472
    2362       5.0414
    2363       4.3811
    2364       4.5485
    2365       4.9617
    2366       4.8998
    2367       4.6803
    2368       4.3148
    2369       4.1378
    2370       4.6896
    2371       5.0600
    2372       4.9422
    2373       5.3979
    2374       5.4812
    2375       5.0195
    2376       5.0343
    2377       4.4878
    2378       4.5419
    2379       4.6625
    2380       4.7529
    2381       4.7021
    2382       4.7861
    2383       4.8479
    2384       4.9007
    2385       4.6090
    2386       4.9930
    2387       5.5073
    2388       5.8574
    2389       5.3644
    2390       4.6888
    2391       5.0518
    2392       5.5437
    2393       5.6157
    2394       6.7018
    2395       7.0776
    2396       6.5501
    2397       5.9771
    2398       4.9271
    2399       5.2098
    2400       4.5423
    2401       4.7819
    2402       4.6882
    2403       4.8236
    2404       4.9921
    2405       4.2285
    2406       4.7847
    2407       4.9203
    2408       4.7091
    2409       4.6670
    2410       4.5773
    2411       4.1256
    2412       4.5108
    2413       4.6991
    2414       4.2363
    2415       4.4152
    2416       4.5607
    2417       4.6671
    2418       4.3731
    2419       4.3701
    2420       4.2663
    2421       4.3276
    2422       4.3850
    2423       4.0106
    2424       4.0636
    2425       4.2175
    2426       4.2231
    2427       4.4899
    2428       4.3562
    2429       4.7442
    2430       4.4808
    2431       4.5945
    2432       4.5664
    2433       4.7496
    2434       4.8835
    2435       4.5584
    2436       4.3430
    2437       4.3886
    2438       4.4960
    2439       4.6878
    2440       4.8544
    2441       4.7599
    2442       4.7036
    2443       4.5271
    2444       4.4470
    2445       4.1904
    2446       4.1037
    2447       4.2038
    2448       4.1961
    2449       4.9402
    2450       4.6590
    2451       4.6469
    2452       4.8671
    2453       4.3017
    2454       4.8066
    2455       5.1344
    2456       4.6415
    2457       4.7208
    2458       4.2990
    2459       4.6707
    2460       4.8654
    2461       4.5477
    2462       4.4656
    2463       4.7469
    2464       4.2276
    2465       4.0716
    2466       4.2863
    2467       4.6733
    2468       4.6067
    2469       4.5921
    2470       4.2950
    2471       4.2678
    2472       4.3194
    2473       4.0474
    2474       4.8450
    2475       4.7308
    2476       4.7950
    2477       4.5715
    2478       4.6348
    2479       5.0757
    2480       4.8154
    2481       4.4310
    2482       4.5010
    2483       4.8444
    2484       4.6184
    2485       4.4514
    2486       4.2951
    2487       4.4580
    2488       4.1884
    2489       4.3398
    2490       4.4918
    2491       4.6771
    2492       4.2052
    2493       4.2815
    2494       4.2538
    2495       4.1282
    2496       4.3529
    2497       4.1579
    2498       4.0621
    2499       4.0731
    2500       4.5424
    2501       4.3299
    2502       4.8943
    2503       4.6317
    2504       4.6874
    2505       5.1818
    2506       5.1418
    2507       5.5323
    2508       5.2058
    2509       5.1155
    2510       5.1088
    2511       5.2134
    2512       4.8906
    2513       5.2385
    2514       5.3659
    2515       5.6620
    2516       5.9094
    2517       5.6674
    2518       5.5108
    2519       5.3186
    2520       5.2422
    2521       5.4377
    2522       5.0880
    2523       5.3943
    2524       4.9706
    2525       5.2885
    2526       5.3734
    2527       5.4536
    2528       5.6599
    2529       5.5588
    2530       5.3291
    2531       5.1402
    2532       5.2922
    2533       5.6182
    2534       5.4493
    2535       5.2711
    2536       5.4940
    2537       5.5576
    2538       5.0057
    2539       5.1676
    2540       5.2341
    2541       5.1989
    2542       5.4290
    2543       5.2418
    2544       5.0945
    2545       5.3476
    2546       5.0636
    2547       5.3751
    2548       4.9678
    2549       5.2350
    2550       5.3359
    2551       5.5914
    2552       5.2986
    2553       5.3050
    2554       5.4628
    2555       5.6686
    2556       5.1529
    2557       5.1384
    2558       5.2995
    2559       5.3965
    2560       5.3676
    2561       5.1349
    2562       5.4178
    2563       5.3807
    2564       5.5457
    2565       4.9815
    2566       5.2147
    2567       5.2640
    2568       5.5128
    2569       5.5305
    2570       5.7169
    2571       5.7011
    2572       5.4111
    2573       5.1085
    2574       4.9541
    2575       5.2765
    2576       5.0402
    2577       5.4750
    2578       5.6259
    2579       5.7598
    2580       5.2417
    2581       5.5752
    2582       5.5037
    2583       5.2881
    2584       5.4267
    2585       5.3374
    2586       4.9979
    2587       5.2726
    2588       5.1733
    2589       5.3905
    2590       5.1744
    2591       5.1911
    2592       5.0968
    2593       5.5047
    2594       5.2153
    2595       5.4157
    2596       5.2313
    2597       4.9717
    2598       5.4543
    2599       5.0570
    2600       5.3526
    2601       5.2213
    2602       5.1065
    2603       5.3703
    2604       5.3955
    2605       5.0578
    2606       5.6932
    2607       5.5047
    2608       5.3868
    2609       5.6183
    2610       5.5524
    2611       5.2375
    2612       5.2042
    2613       5.1943
    2614       5.4366
    2615       5.4984
    2616       5.1520
    2617       5.3302
    2618       5.5063
    2619       5.2877
    2620       5.0958
    2621       5.4561
    2622       5.2257
    2623       5.0924
    2624       5.1214
    2625       5.1239
    2626       5.6258
    2627       5.4649
    2628       5.7900
    2629       5.7124
    2630       5.6494
    2631       5.4401
    2632       5.7988
    2633       5.4707
    2634       5.2017
    2635       5.3588
    2636       5.4776
    2637       5.6496
    2638       5.5464
    2639       5.6538
    2640       5.4911
    2641       5.6452
    2642       5.3525
    2643       5.2917
    2644       5.4522
    2645       5.7806
    2646       5.7672
    2647       5.8571
    2648       5.7426
    2649       5.9228
    2650       5.9643
    2651       5.4049
    2652       5.1173
    2653       5.2068
    2654       5.6740
    2655       5.6005
    2656       5.6784
    2657       5.2977
    2658       5.6531
    2659       5.4114
    2660       5.5433
    2661       4.9961
    2662       4.9037
    2663       5.3890
    2664       5.3790
    2665       5.4944
    2666       4.9905
    2667       5.1906
    2668       5.0359
    2669       5.5098
    2670       5.5337
    2671       4.9990
    2672       5.4365
    2673       5.5620
    2674       5.4902
    2675       5.3387
    2676       5.6652
    2677       5.1830
    2678       4.9504
    2679       4.9229
    2680       4.7858
    2681       4.4640
    2682       5.0366
    2683       5.2912
    2684       4.6440
    2685       5.2001
    2686       4.8680
    2687       4.6232
    2688       4.5639
    2689       4.5056
    2690       4.9571
    2691       5.1388
    2692       5.2191
    2693       5.0149
    2694       5.0050
    2695       5.7629
    2696       5.9921
    2697       5.2528
    2698       5.0061
    2699       4.4063
    2700       5.4622
    2701       5.6896
    2702       5.6092
    2703       5.2544
    2704       5.0884
    2705       5.7247
    2706       5.2014
    2707       4.9160
    2708       4.9669
    2709       4.8696
    2710       4.8953
    2711       5.6208
    2712       4.9171
    2713       4.8334
    2714       4.8840
    2715       5.0854
    2716       4.9270
    2717       4.8950
    2718       4.9979
    2719       5.1883
    2720       5.2172
    2721       5.5697
    2722       5.6731
    2723       4.8063
    2724       4.7496
    2725       4.9868
    2726       4.8916
    2727       4.6906
    2728       4.6671
    2729       5.3607
    2730       5.9521
    2731       5.8698
    2732       5.7711
    2733       5.8910
    2734       5.9371
    2735       6.1221
    2736       6.0342
    2737       5.8365
    2738       5.7947
    2739       5.3747
    2740       5.7776
    2741       5.7836
    2742       5.7253
    2743       5.5204
    2744       5.0442
    2745       5.4182
    2746       4.6512
    2747       4.8614
    2748       5.3047
    2749       5.1948
    2750       5.2658
    2751       5.1585
    2752       4.9810
    2753       4.7482
    2754       4.8610
    2755       4.8420
    2756       5.4020
    2757       4.9720
    2758       5.3188
    2759       4.8649
    2760       5.3994
    2761       5.3505
    2762       4.8535
    2763       5.2691
    2764       4.8626
    2765       4.9169
    2766       5.4471
    2767       5.2877
    2768       5.2500
    2769       5.3880
    2770       5.0535
    2771       5.5454
    2772       5.0239
    2773       5.4875
    2774       5.7964
    2775       5.4363
    2776       5.3883
    2777       5.1431
    2778       5.4716
    2779       5.6782
    2780       5.8927
    2781       5.4537
    2782       5.5770
    2783       5.9123
    2784       5.4804
    2785       5.3136
    2786       6.0036
    2787       5.3856
    2788       5.6148
    2789       5.6249
    2790       5.5307
    2791       5.4214
    2792       5.4789
    2793       5.2940
    2794       5.3807
    2795       5.1371
    2796       5.3984
    2797       6.2460
    2798       5.8291
    2799       5.9614
    2800       6.2066
    2801       6.2807
    2802       5.8666
    2803       5.7477
    2804       6.5101
    2805       5.7329
    2806       5.8966
    2807       5.8507
    2808       5.9400
    2809       5.8828
    2810       5.8857
    2811       5.6291
    2812       5.0289
    2813       5.0645
    2814       5.2218
    2815       5.4563
    2816       5.9323
    2817       5.6386
    2818       5.7496
    2819       5.2796
    2820       4.5726
    2821       4.6998
    2822       4.9049
    2823       5.1534
    2824       5.3104
    2825       5.5443
    2826       5.4269
    2827       5.0500
    2828       5.4166
    2829       5.3043
    2830       5.4421
    2831       6.0134
    2832       5.2216
    2833       5.8397
    2834       5.5217
    2835       5.3787
    2836       5.2976
    2837       5.2925
    2838       5.5139
    2839       5.0986
    2840       5.4098
    2841       5.6701
    2842       6.1472
    2843       6.2226
    2844       5.6924
    2845       5.6600
    2846       5.3595
    2847       5.8638
    2848       5.0187
    2849       5.1928
    2850       5.4325
    2851       5.0009
    2852       5.6207
    2853       5.4595
    2854       5.1679
    2855       4.9977
    2856       5.0719
    2857       5.3307
    2858       5.2068
    2859       4.6455
    2860       4.9808
    2861       5.3859
    2862       5.6247
    2863       5.4665
    2864       4.8407
    2865       5.0958
    2866       5.2818
    2867       5.2121
    2868       5.2568
    2869       5.1171
    2870       5.1991
    2871       5.0667
    2872       5.5314
    2873       5.4798
    2874       5.6145
    2875       5.3756
    2876       5.6803
    2877       5.8640
    2878       5.6127
    2879       6.2997
    2880       6.1407
    2881       6.2553
    2882       6.3700
    2883       6.0195
    2884       5.8198
    2885       5.7429
    2886       5.9335
    2887       6.3265
    2888       5.6233
    2889       5.5856
    2890       5.5572
    2891       6.1297
    2892       6.3024
    2893       5.8604
    2894       5.8083
    2895       6.1971
    2896       6.3679
    2897       6.6528
    2898       7.1103
    2899       7.3360
    2900       7.7620
    2901       7.0470
    2902       7.5633
    2903       7.2938
    2904       6.0625
    2905       5.1914
    2906       6.3892
    2907       6.4436
    2908       5.8932
    2909       5.5199
    2910       5.3260
    2911       5.4850
    2912       5.5093
    2913       5.7490
    2914       6.3908
    2915       5.9611
    2916       5.9883
    2917       5.6198
    2918       5.6668
    2919       5.8696
    2920       6.0076
    2921       5.8361
    2922       6.3389
    2923       5.8025
    2924       6.6106
    2925       5.7684
    2926       6.3769
    2927       7.0279
    2928       7.7282
    2929       7.2719
    2930       7.1226
    2931       7.0927
    2932       7.2576
    2933       7.7380
    2934       7.4528
    2935       6.7938
    2936       6.1886
    2937       6.1343
    2938       6.1175
    2939       6.1042
    2940       6.8014
    2941       6.1792
    2942       5.3982
    2943       6.7678
    2944       6.8498
    2945       5.5348
    2946       5.7260
    2947       5.7768
    2948       6.1965
    2949       6.0556
    2950       5.4775
    2951       5.3335
    2952       6.8805
    2953       6.4016
    2954       6.4987
    2955       6.2341
    2956       5.6902
    2957       4.7323
    2958       5.5226
    2959       5.6990
    2960       5.9116
    2961       5.5690
    2962       5.6167
    2963       5.3630
    2964       5.8016
    2965       6.0588
    2966       4.6916
    2967       4.4331
    2968       4.8311
    2969       4.8317
    2970       5.0957
    2971       7.3308
    2972       6.4815
    2973       5.2835
    2974       6.0421
    2975       5.4088
    2976       5.3941
    2977       5.0946
    2978       5.7721
    2979       4.7855
    2980       4.4676
    2981       4.8045
    2982       4.8553
    2983       4.9880
    2984       4.5325
    2985       4.5853
    2986       4.4919
    2987       4.4861
    2988       4.3829
    2989       5.0473
    2990       4.6496
    2991       4.7920
    2992       5.1254
    2993       5.0302
    2994       5.3792
    2995       5.1574
    2996       5.2179
    2997       5.5937
    2998       5.2474
    2999       5.2902
    3000       4.6999
    3001       5.0742
    3002       4.6252
    3003       4.4803
    3004       5.2764
    3005       5.5822
    3006       5.4131
    3007       5.3961
    3008       4.9475
    3009       5.7427
    3010       5.1835
    3011       5.4975
    3012       5.6297
    3013       5.1609
    3014       5.3313
    3015       5.4843
    3016       5.4556
    3017       5.1416
    3018       5.6584
    3019       5.7985
    3020       5.0812
    3021       5.3160
    3022       5.2797
    3023       4.9821
    3024       4.7109
    3025       5.3243
    3026       5.2184
    3027       5.3322
    3028       4.9106
    3029       5.0684
    3030       4.7017
    3031       5.3300
    3032       5.0424
    3033       4.9422
    3034       5.1116
    3035       5.2742
    3036       4.8987
    3037       5.0873
    3038       5.0518
    3039       5.1337
    3040       5.0995
    3041       4.8506
    3042       5.2019
    3043       4.5716
    3044       4.9995
    3045       5.0717
    3046       4.9356
    3047       5.0122
    3048       4.9744
    3049       4.7394
    3050       5.2982
    3051       5.1335
    3052       5.1652
    3053       4.8979
    3054       5.0272
    3055       5.1272
    3056       5.3737
    3057       5.2994
    3058       5.0157
    3059       5.0395
    3060       5.1366
    3061       4.6902
    3062       5.0318
    3063       4.8055
    3064       4.9236
    3065       5.0574
    3066       5.1414
    3067       4.7101
    3068       4.6310
    3069       4.8817
    3070       4.9021
    3071       4.8031
    3072       5.1214
    3073       4.9226
    3074       4.6329
    3075       4.3782
    3076       4.7086
    3077       5.0895
    3078       4.6406
    3079       5.1714
    3080       4.9298
    3081       5.1098
    3082       4.9824
    3083       5.1021
    3084       5.2936
    3085       5.0036
    3086       5.3750
    3087       4.9380
    3088       4.6867
    3089       4.7557
    3090       5.3904
    3091       5.2694
    3092       5.2935
    3093       5.1384
    3094       5.2280
    3095       5.2477
    3096       5.3805
    3097       4.5897
    3098       4.5691
    3099       5.0971
    3100       4.9530
    3101       5.1964
    3102       4.5378
    3103       5.2929
    3104       5.3166
    3105       5.5228
    3106       5.1705
    3107       5.9492
    3108       5.6301
    3109       6.1826
    3110       5.5831
    3111       6.1440
    3112       7.0726
    3113       6.7846
    3114       5.7871
    3115       5.4713
    3116       5.9368
    3117       5.5237
    3118       5.6817
    3119       5.6066
    3120       5.9524
    3121       5.6836
    3122       5.5790
    3123       4.9859
    3124       5.2260
    3125       4.8400
    3126       5.5232
    3127       5.3646
    3128       6.6672
    3129       5.7790
    3130       5.1278
    3131       5.0579
    3132       4.9508
    3133       5.1139
    3134       5.3367
    3135       5.7800
    3136       6.1764
    3137       6.0891
    3138       6.0592
    3139       6.2188
    3140       5.4660
    3141       5.5917
    3142       6.3318
    3143       6.1843
    3144       5.5975
    3145       5.3577
    3146       5.3938
    3147       5.9580
    3148       5.8873
    3149       6.0841
    3150       4.8687
    3151       5.5850
    3152       5.6289
    3153       6.1015
    3154       6.2458
    3155       7.1424
    3156       6.1143
    3157       6.7938
    3158       6.2932
    3159       6.0431
    3160       5.8131
    3161       6.8705
    3162       7.1663
    3163       6.4410
    3164       6.4353
    3165       6.7494
    3166       5.8112
    3167       5.3877
    3168       5.1336
    3169       5.2550
    3170       5.3606
    3171       5.2304
    3172       5.2370
    3173       5.4309
    3174       5.4669
    3175       5.4117
    3176       5.2613
    3177       6.2530
    3178       6.9057
    3179       5.9321
    3180       5.2852
    3181       5.4505
    3182       5.5912
    3183       5.7071
    3184       5.4414
    3185       6.1422
    3186       5.4066
    3187       4.8438
    3188       5.8830
    3189       5.9330
    3190       5.7418
    3191       5.5618
    3192       5.8427
    3193       5.9609
    3194       5.4528
    3195       5.8629
    3196       5.4917
    3197       5.3627
    3198       5.6695
    3199       5.8401
    3200       5.6312
    3201       5.2950
    3202       5.4129
    3203       5.8556
    3204       5.6678
    3205       5.6762
    3206       5.4301
    3207       5.5207
    3208       5.4097
    3209       5.2909
    3210       5.3041
    3211       5.3893
    3212       5.0236
    3213       5.8147
    3214       5.4106
    3215       5.7936
    3216       5.4493
    3217       6.0831
    3218       5.3268
    3219       5.6736
    3220       5.9001
    3221       5.5994
    3222       5.8013
    3223       5.5090
    3224       5.5546
    3225       5.1437
    3226       5.4263
    3227       5.5185
    3228       5.1878
    3229       5.1665
    3230       5.3531
    3231       5.5628
    3232       5.4218
    3233       5.5966
    3234       5.2657
    3235       4.9689
    3236       5.4747
    3237       5.6221
    3238       5.7779
    3239       5.6721
    3240       5.6164
    3241       5.7128
    3242       5.8954
    3243       6.0050
    3244       5.6490
    3245       5.4944
    3246       5.5100
    3247       5.4391
    3248       5.2652
    3249       5.8391
    3250       5.4796
    3251       5.7836
    3252       5.9532
    3253       6.0683
    3254       5.3922
    3255       5.6635
    3256       5.6424
    3257       5.8928
    3258       5.8043
    3259       5.7556
    3260       5.8072
    3261       5.5954
    3262       5.6514
    3263       5.8627
    3264       5.6417
    3265       6.0462
    3266       5.4765
    3267       5.4693
    3268       5.7618
    3269       5.6394
    3270       5.2151
    3271       5.4047
    3272       5.5671
    3273       5.4398
    3274       5.5633
    3275       5.7086
    3276       5.6056
    3277       5.6659
    3278       5.7254
    3279       5.3726
    3280       5.6512
    3281       5.4890
    3282       6.2756
    3283       5.4383
    3284       5.6989
    3285       5.2970
    3286       5.6106
    3287       5.4597
    3288       5.7605
    3289       5.6312
    3290       5.7786
    3291       5.5216
    3292       5.2597
    3293       5.6726
    3294       5.5573
    3295       5.2697
    3296       5.5092
    3297       5.6973
    3298       5.6893
    3299       5.3461
    3300       5.1841
    3301       5.5834
    3302       5.6897
    3303       5.4839
    3304       5.4046
    3305       5.6884
    3306       5.3347
    3307       5.5199
    3308       5.5805
    3309       5.5244
    3310       5.3736
    3311       5.4471
    3312       5.6674
    3313       5.3034
    3314       5.8686
    3315       5.5419
    3316       5.4735
    3317       5.8338
    3318       5.9861
    3319       5.9246
    3320       5.7544
    3321       5.6979
    3322       5.8688
    3323       5.9933
    3324       5.7858
    3325       5.5605
    3326       5.4843
    3327       5.6301
    3328       5.7674
    3329       5.5450
    3330       5.7326
    3331       5.8813
    3332       5.8399
    3333       5.7122
    3334       5.9936
    3335       5.7731
    3336       5.6089
    3337       5.4613
    3338       5.8430
    3339       5.4553
    3340       5.3362
    3341       5.5715
    3342       5.5265
    3343       5.4715
    3344       5.5315
    3345       5.5844
    3346       5.3854
    3347       5.4375
    3348       5.6222
    3349       5.9546
    3350       5.7389
    3351       5.3469
    3352       5.8158
    3353       5.3809
    3354       5.1809
    3355       5.3547
    3356       5.5432
    3357       5.5786
    3358       5.0811
    3359       5.4699
    3360       5.8776
    3361       5.4296
    3362       5.3204
    3363       5.0355
    3364       4.9636
    3365       5.5628
    3366       5.5624
    3367       5.3976
    3368       5.3664
    3369       5.6927
    3370       5.8685
    3371       5.6045
    3372       5.1480
    3373       5.7735
    3374       5.3528
    3375       5.2706
    3376       5.3969
    3377       5.7037
    3378       6.1549
    3379       5.7417
    3380       5.9889
    3381       5.5682
    3382       5.9574
    3383       5.7450
    3384       6.2875
    3385       6.2149
    3386       6.5133
    3387       6.6159
    3388       6.6581
    3389       6.0008
    3390       5.7358
    3391       5.4252
    3392       5.8150
    3393       6.2841
    3394       5.2389
    3395       5.3745
    3396       6.0024
    3397       5.4929
    3398       5.3757
    3399       5.1631
    3400       4.8901
    3401       5.3744
    3402       5.3480
    3403       5.3611
    3404       5.4851
    3405       5.6719
    3406       5.7414
    3407       5.0149
    3408       5.1403
    3409       5.1531
    3410       5.5604
    3411       5.1862
    3412       5.6119
    3413       5.3265
    3414       5.8608
    3415       5.7919
    3416       5.3885
    3417       5.8711
    3418       5.0212
    3419       5.5619
    3420       5.7883
    3421       5.9441
    3422       5.7516
    3423       5.8900
    3424       5.8210
    3425       6.5462
    3426       6.0167
    3427       5.5040
    3428       5.2172
    3429       4.9677
    3430       5.5771
    3431       5.4750
    3432       6.2374
    3433       6.4234
    3434       6.2572
    3435       5.9325
    3436       6.3225
    3437       6.3537
    3438       5.8993
    3439       6.3015
    3440       6.4093
    3441       6.1099
    3442       5.8261
    3443       5.7030
    3444       5.8345
    3445       5.8859
    3446       6.2301
    3447       5.6137
    3448       5.9386
    3449       5.5750
    3450       6.0752
    3451       6.1158
    3452       6.5711
    3453       6.1898
    3454       6.1700
    3455       6.1648
    3456       5.8747
    3457       6.3627
    3458       6.2517
    3459       6.8353
    3460       6.3711
    3461       5.9306
    3462       6.1179
    3463       5.6943
    3464       6.1885
    3465       7.0887
    3466       6.6586
    3467       6.8531
    3468       6.3679
    3469       5.6501
    3470       5.3625
    3471       6.2677
    3472       6.7375
    3473       6.6975
    3474       6.7606
    3475       6.5656
    3476       5.4627
    3477       5.3638
    3478       5.4747
    3479       6.0795
    3480       6.3300
    3481       6.3283
    3482       5.9042
    3483       6.1399
    3484       5.5865
    3485       6.1163
    3486       5.9732
    3487       5.7053
    3488       5.6503
    3489       5.8038
    3490       5.9926
    3491       5.7029
    3492       6.0528
    3493       5.9202
    3494       5.2592
    3495       4.7227
    3496       4.8096
    3497       4.3548
    3498       4.6848
    3499       5.2757
    3500       4.8454
    3501       5.1806
    3502       5.2034
    3503       5.2157
    3504       4.8166
    3505       5.1140
    3506       5.1756
    3507       5.2562
    3508       4.8890
    3509       5.2123
    3510       5.1815
    3511       5.0964
    3512       5.4187
    3513       5.1024
    3514       5.0695
    3515       5.3359
    3516       5.6032
    3517       5.3405
    3518       5.2077
    3519       5.1615
    3520       5.0117
    3521       5.4012
    3522       5.7461
    3523       5.2414
    3524       5.0746
    3525       5.0547
    3526       5.0800
    3527       5.1352
    3528       5.3940
    3529       5.4171
    3530       5.4307
    3531       5.0307
    3532       5.5720
    3533       5.7257
    3534       5.6941
    3535       5.5453
    3536       6.2001
    3537       5.8846
    3538       5.2342
    3539       5.7468
    3540       5.8209
    3541       5.6990
    3542       6.1033
    3543       6.8750
    3544       6.9563
    3545       7.2086
    3546       6.3016
    3547       6.9881
    3548       7.2787
    3549       6.1194
    3550       6.4891
    3551       6.1217
    3552       6.1044
    3553       6.0634
    3554       5.6127
    3555       5.6487
    3556       5.5472
    3557       5.5689
    3558       6.2989
    3559       6.1758
    3560       5.7629
    3561       5.7230
    3562       5.6809
    3563       5.4428
    3564       5.7042
    3565       5.4391
    3566       5.6141
    3567       5.9935
    3568       5.9591
    3569       5.5430
    3570       5.0481
    3571       5.6388
    3572       5.2247
    3573       5.4814
    3574       5.2505
    3575       5.8321
    3576       5.6817
    3577       5.5707
    3578       5.5624
    3579       5.3550
    3580       5.4263
    3581       5.2662
    3582       5.5057
    3583       5.6018
    3584       5.3575
    3585       5.4416
    3586       5.8438
    3587       5.6892
    3588       5.7830
    3589       4.9405
    3590       5.3862
    3591       5.8949
    3592       5.4922
    3593       5.5383
    3594       5.3833
    3595       5.6095
    3596       5.2964
    3597       5.1737
    3598       5.9285
    3599       5.5290
    3600       5.6708
    3601       5.5939
    3602       5.9357
    3603       6.1692
    3604       5.7124
    3605       5.7870
    3606       5.4709
    3607       5.4922
    3608       6.2806
    3609       5.9644
    3610       6.2319
    3611       6.0689
    3612       5.7595
    3613       6.0935
    3614       6.3843
    3615       6.2071
    3616       6.4028
    3617       6.4272
    3618       6.2781
    3619       5.6100
    3620       6.4623
    3621       5.8764
    3622       6.1773
    3623       6.4991
    3624       6.4369
    3625       6.8132
    3626       6.9280
    3627       6.7570
    3628       6.3030
    3629       6.0666
    3630       5.7084
    3631       6.0276
    3632       5.9965
    3633       6.0908
    3634       5.9108
    3635       6.1722
    3636       6.2124
    3637       6.2455
    3638       5.9362
    3639       6.2422
    3640       5.9328
    3641       5.9372
    3642       6.3524
    3643       5.9052
    3644       5.8621
    3645       6.3657
    3646       6.0486
    3647       5.8877
    3648       5.8050
    3649       6.4336
    3650       6.3045
    3651       5.9749
    3652       5.9461
    3653       6.0518
    3654       6.2690
    3655       6.2676
    3656       5.8702
    3657       6.7081
    3658       6.6384
    3659       6.9136
    3660       6.7756
    3661       7.2079
    3662       7.1923
    3663       7.0385
    3664       6.4640
    3665       7.1140
    3666       7.0141
    3667       7.1261
    3668       6.7814
    3669       6.8502
    3670       6.6031
    3671       6.5670
    3672       6.8862
    3673       6.3989
    3674       6.9673
    3675       7.0173
    3676       6.6257
    3677       6.8610
    3678       7.0755
    3679       6.9012
    3680       6.9382
    3681       6.5819
    3682       6.3981
    3683       5.9548
    3684       5.9876
    3685       5.9117
    3686       5.5800
    3687       6.1355
    3688       5.4960
    3689       6.0775
    3690       5.9760
    3691       5.7915
    3692       5.9950
    3693       5.6961
    3694       5.8490
    3695       5.6065
    3696       5.5767
    3697       5.9905
    3698       5.9827
    3699       6.0516
    3700       6.0364
    3701       5.8340
    3702       6.4514
    3703       6.1265
    3704       5.7057
    3705       6.3190
    3706       6.0883
    3707       6.5270
    3708       6.2197
    3709       6.6681
    3710       6.7417
    3711       7.1701
    3712       6.7755
    3713       6.5548
    3714       6.7637
    3715       5.9887
    3716       6.4574
    3717       6.4458
    3718       6.7593
    3719       6.0176
    3720       6.1917
    3721       6.1619
    3722       6.0253
    3723       5.9628
    3724       5.9284
    3725       6.3803
    3726       6.2353
    3727       6.1940
    3728       6.1028
    3729       6.1914
    3730       5.5512
    3731       5.2855
    3732       5.1347
    3733       5.9452
    3734       5.4974
    3735       5.6054
    3736       6.5777
    3737       5.8823
    3738       5.8994
    3739       5.4385
    3740       6.1873
    3741       5.7037
    3742       6.4762
    3743       6.1512
    3744       5.6851
    3745       5.6521
    3746       5.8956
    3747       5.4620
    3748       6.1194
    3749       6.0785
    3750       5.7071
    3751       6.5093
    3752       6.2326
    3753       5.9186
    3754       6.2152
    3755       6.2239
    3756       5.9344
    3757       5.5539
    3758       6.0469
    3759       5.8664
    3760       5.8361
    3761       5.8115
    3762       5.7743
    3763       5.8016
    3764       5.7403
    3765       6.0053
    3766       6.3209
    3767       5.6029
    3768       5.3324
    3769       5.7238
    3770       5.5187
    3771       6.1186
    3772       6.0141
    3773       6.0489
    3774       6.0440
    3775       6.0479
    3776       5.8090
    3777       5.8556
    3778       6.2428
    3779       5.7126
    3780       5.7218
    3781       5.9081
    3782       5.7161
    3783       6.2376
    3784       6.0616
    3785       5.8296
    3786       6.2716
    3787       5.7517
    3788       5.7826
    3789       5.6153
    3790       6.1115
    3791       5.5034
    3792       5.5782
    3793       5.9832
    3794       5.9774
    3795       6.1995
    3796       6.2854
    3797       5.9101
    3798       6.3736
    3799       6.4020
    3800       6.2548
    3801       5.9423
    3802       6.2741
    3803       6.2252
    3804       6.1336
    3805       6.2146
    3806       6.0754
    3807       5.9238
    3808       6.0057
    3809       5.9462
    3810       5.9509
    3811       6.0757
    3812       6.0178
    3813       6.1732
    3814       6.2794
    3815       6.0239
    3816       6.3273
    3817       6.2965
    3818       6.4132
    3819       5.8694
    3820       6.1320
    3821       5.8633
    3822       6.1569
    3823       5.8673
    3824       5.6063
    3825       5.6121
    3826       5.9965
    3827       5.9288
    3828       6.0188
    3829       6.2809
    3830       6.1967
    3831       6.0794
    3832       6.3036
    3833       5.9305
    3834       5.6820
    3835       5.6682
    3836       5.4538
    3837       5.7491
    3838       5.8498
    3839       6.1448
    3840       5.9906
    3841       5.9356
    3842       5.9438
    3843       5.5689
    3844       5.9173
    3845       5.4696
    3846       5.3113
    3847       6.0032
    3848       5.7764
    3849       6.0441
    3850       5.7797
    3851       5.3804
    3852       5.6277
    3853       5.6637
    3854       5.8346
    3855       6.0310
    3856       5.9541
    3857       5.6729
    3858       5.1055
    3859       5.6735
    3860       5.5230
    3861       5.4058
    3862       5.6537
    3863       5.5416
    3864       5.6694
    3865       5.3509
    3866       5.7232
    3867       5.3333
    3868       6.4267
    3869       6.0104
    3870       5.0354
    3871       5.2190
    3872       5.0569
    3873       4.9123
    3874       5.0970
    3875       5.3309
    3876       5.4057
    3877       4.9362
    3878       5.9009
    3879       5.6284
    3880       5.5644
    3881       5.8648
    3882       5.4557
    3883       5.5532
    3884       5.5854
    3885       5.8590
    3886       5.6327
    3887       5.8436
    3888       5.6215
    3889       6.2449
    3890       5.6479
    3891       5.9203
    3892       5.9783
    3893       5.6459
    3894       5.3609
    3895       6.1680
    3896       5.6622
    3897       5.8495
    3898       5.2564
    3899       6.0174
    3900       5.7120
    3901       5.5043
    3902       5.2749
    3903       5.7213
    3904       5.2918
    3905       5.2559
    3906       5.8648
    3907       5.1922
    3908       5.3076
    3909       5.2059
    3910       5.6358
    3911       5.4986
    3912       6.0890
    3913       5.3620
    3914       5.0653
    3915       6.3728
    3916       6.0796
    3917       6.0164
    3918       5.8956
    3919       5.7039
    3920       5.5966
    3921       6.4142
    3922       6.0235
    3923       6.2006
    3924       5.6206
    3925       6.2714
    3926       6.3005
    3927       5.7536
    3928       6.3499
    3929       5.5204
    3930       5.9348
    3931       5.7480
    3932       6.0093
    3933       5.6445
    3934       5.5379
    3935       5.3405
    3936       5.5241
    3937       5.4053
    3938       5.6517
    3939       5.3808
    3940       5.6956
    3941       5.6655
    3942       5.5827
    3943       5.7277
    3944       5.9732
    3945       5.7137
    3946       5.4522
    3947       5.3351
    3948       6.0649
    3949       5.7074
    3950       5.8050
    3951       5.7591
    3952       5.5834
    3953       5.4737
    3954       5.8870
    3955       5.6449
    3956       5.4724
    3957       5.5311
    3958       5.3807
    3959       5.2815
    3960       5.7368
    3961       5.5287
    3962       5.4290
    3963       5.2152
    3964       5.8431
    3965       5.9455
    3966       5.0461
    3967       4.5973
    3968       5.5506
    3969       5.3773
    3970       5.5324
    3971       5.0193
    3972       6.0105
    3973       5.8448
    3974       5.3512
    3975       5.0455
    3976       5.1894
    3977       5.7185
    3978       5.2797
    3979       5.7712
    3980       5.5398
    3981       5.1468
    3982       5.4197
    3983       5.9981
    3984       6.5344
    3985       5.7466
    3986       5.8973
    3987       5.6676
    3988       6.3434
    3989       5.8484
    3990       6.7550
    3991       5.8654
    3992       5.8784
    3993       6.0623
    3994       5.9094
    3995       5.5736
    3996       5.7590
    3997       5.5022
    3998       5.3995
    3999       5.1196
    4000       5.4495
    4001       5.1672
    4002       5.6631
    4003       5.7513
    4004       5.7405
    4005       5.2793
    4006       5.6395
    4007       5.6541
    4008       5.4390
    4009       5.5659
    4010       5.1814
    4011       5.4484
    4012       5.2151
    4013       5.3870
    4014       5.5414
    4015       5.5491
    4016       5.7045
    4017       4.9645
    4018       5.5424
    4019       5.5332
    4020       5.3226
    4021       5.4045
    4022       5.2799
    4023       5.2165
    4024       5.8518
    4025       5.6379
    4026       5.6428
    4027       5.5004
    4028       5.2063
    4029       5.2805
    4030       5.2783
    4031       5.2622
    4032       5.5020
    4033       5.6002
    4034       5.4913
    4035       5.0914
    4036       5.2593
    4037       5.5741
    4038       5.4238
    4039       5.3551
    4040       5.3360
    4041       5.6335
    4042       5.5628
    4043       6.0282
    4044       5.5428
    4045       5.5968
    4046       5.1747
    4047       5.7700
    4048       5.6593
    4049       5.6746
    4050       5.5930
    4051       5.5465
    4052       5.6520
    4053       5.4444
    4054       5.5272
    4055       5.7829
    4056       5.5032
    4057       5.8484
    4058       5.9972
    4059       5.3582
    4060       5.3944
    4061       5.6129
    4062       5.5450
    4063       5.5168
    4064       5.9032
    4065       5.7701
    4066       5.5658
    4067       5.4551
    4068       5.6750
    4069       6.1219
    4070       5.9277
    4071       5.5732
    4072       5.9576
    4073       5.9701
    4074       6.0992
    4075       5.7838
    4076       6.2628
    4077       5.8549
    4078       5.6561
    4079       5.8505
    4080       5.6815
    4081       5.9537
    4082       5.6893
    4083       5.3411
    4084       5.6735
    4085       6.2592
    4086       5.4717
    4087       5.4913
    4088       5.3883
    4089       5.4599
    4090       5.4176
    4091       5.2969
    4092       5.4709
    4093       5.7083
    4094       5.2026
    4095       5.6209
    4096       5.3986
    4097       5.3419
    4098       5.6964
    4099       5.4393
    4100       5.5759
    4101       5.7870
    4102       5.9925
    4103       5.9637
    4104       5.9639
    4105       5.8654
    4106       5.6215
    4107       5.4691
    4108       5.7494
    4109       5.9169
    4110       5.7667
    4111       5.4540
    4112       5.8766
    4113       5.6199
    4114       5.6036
    4115       5.9711
    4116       5.6849
    4117       6.1523
    4118       5.7585
    4119       5.8526
    4120       5.7510
    4121       5.7417
    4122       5.3310
    4123       5.6294
    4124       5.5232
    4125       5.7511
    4126       6.0426
    4127       5.9116
    4128       5.8960
    4129       5.8853
    4130       5.9120
    4131       5.8169
    4132       6.1165
    4133       5.5144
    4134       5.8619
    4135       6.1492
    4136       5.9627
    4137       5.4054
    4138       5.8697
    4139       5.9235
    4140       6.0226
    4141       6.3842
    4142       6.2308
    4143       6.0535
    4144       6.1168
    4145       5.7482
    4146       5.9754
    4147       6.2478
    4148       5.9554
    4149       5.4541
    4150       5.8169
    4151       6.3443
    4152       6.4619
    4153       6.1148
    4154       6.1971
    4155       5.9272
    4156       5.8181
    4157       6.0972
    4158       6.1797
    4159       6.1554
    4160       6.2951
    4161       6.4351
    4162       6.3162
    4163       5.7985
    4164       5.7877
    4165       5.8844
    4166       5.9676
    4167       5.8244
    4168       6.0573
    4169       5.5118
    4170       6.0289
    4171       5.3808
    4172       6.0510
    4173       6.0548
    4174       5.8704
    4175       5.6202
    4176       5.8625
    4177       5.7394
    4178       5.6988
    4179       5.9172
    4180       5.6961
    4181       5.7123
    4182       5.8133
    4183       5.6824
    4184       5.9851
    4185       5.9908
    4186       5.7767
    4187       5.8575
    4188       5.5811
    4189       5.8116
    4190       5.7559
    4191       5.7638
    4192       5.8648
    4193       5.4650
    4194       5.7029
    4195       5.5568
    4196       5.7237
    4197       5.8850
    4198       5.1760
    4199       5.6041
    4200       5.7501
    4201       6.0451
    4202       5.9739
    4203       5.9199
    4204       5.7245
    4205       5.4021
    4206       6.0228
    4207       5.7659
    4208       6.1371
    4209       5.9300
    4210       5.7103
    4211       5.5683
    4212       5.5254
    4213       5.6544
    4214       5.6113
    4215       5.3809
    4216       5.7875
    4217       5.6658
    4218       5.3904
    4219       5.6641
    4220       5.8354
    4221       5.8050
    4222       5.7695
    4223       5.3536
    4224       5.7366
    4225       5.7934
    4226       5.9196
    4227       5.8733
    4228       5.6809
    4229       5.5448
    4230       5.8256
    4231       5.9758
    4232       5.7309
    4233       5.8832
    4234       5.7422
    4235       5.7909
    4236       5.7759
    4237       5.7265
    4238       5.7768
    4239       5.5527
    4240       5.4635
    4241       5.6450
    4242       5.6289
    4243       5.6003
    4244       5.6003
    4245       5.3122
    4246       5.9102
    4247       5.2585
    4248       5.4862
    4249       5.5446
    4250       5.6826
    4251       5.7438
    4252       5.9813
    4253       5.7996
    4254       5.3748
    4255       5.8421
    4256       5.2985
    4257       5.6893
    4258       5.9523
    4259       5.9098
    4260       5.4594
    4261       5.8813
    4262       5.6957
    4263       5.7089
    4264       5.5079
    4265       5.7332
    4266       5.7482
    4267       5.5141
    4268       6.0091
    4269       5.9619
    4270       5.9995
    4271       5.9189
    4272       6.0750
    4273       5.7181
    4274       5.5258
    4275       5.9918
    4276       6.0985
    4277       5.6996
    4278       5.9656
    4279       5.5336
    4280       5.6634
    4281       5.3912
    4282       5.3358
    4283       5.6059
    4284       5.4813
    4285       5.4728
    4286       5.7991
    4287       6.0088
    4288       6.1676
    4289       5.8954
    4290       6.1354
    4291       6.0443
    4292       5.6223
    4293       5.8755
    4294       5.8194
    4295       5.7743
    4296       5.6428
    4297       5.5027
    4298       5.7186
    4299       5.5325
    4300       5.7686
    4301       5.6699
    4302       5.6841
    4303       5.4552
    4304       5.8713
    4305       5.9894
    4306       5.5799
    4307       5.7937
    4308       5.8008
    4309       6.1475
    4310       5.9745
    4311       6.0569
    4312       6.2062
    4313       5.9604
    4314       5.8507
    4315       6.0062
    4316       6.0045
    4317       5.7189
    4318       6.1436
    4319       5.7914
    4320       6.1309
    4321       5.7615
    4322       5.7025
    4323       5.8249
    4324       5.8458
    4325       5.3399
    4326       5.4581
    4327       5.7142
    4328       5.7575
    4329       5.4628
    4330       5.5231
    4331       5.6352
    4332       5.9613
    4333       5.9945
    4334       5.0773
    4335       5.0049
    4336       5.1326
    4337       5.0539
    4338       5.1464
    4339       5.4108
    4340       4.8505
    4341       5.4239
    4342       5.4126
    4343       5.6111
    4344       5.9414
    4345       5.6750
    4346       5.4502
    4347       5.6431
    4348       5.4845
    4349       5.8623
    4350       5.9326
    4351       5.5734
    4352       5.7033
    4353       5.3477
    4354       5.4888
    4355       5.3152
    4356       5.3197
    4357       5.4430
    4358       4.9946
    4359       5.1979
    4360       5.2316
    4361       5.0532
    4362       5.3971
    4363       5.2046
    4364       5.3657
    4365       5.0012
    4366       5.1401
    4367       5.3457
    4368       4.9677
    4369       5.2283
    4370       5.1196
    4371       5.3007
    4372       5.2871
    4373       5.2277
    4374       5.3303
    4375       5.5344
    4376       5.2385
    4377       5.3353
    4378       5.3899
    4379       5.7424
    4380       5.7839
    4381       5.2206
    4382       5.2186
    4383       5.2604
    4384       5.1845
    4385       5.6029
    4386       5.2202
    4387       5.6584
    4388       5.4639
    4389       5.2175
    4390       5.6701
    4391       5.1416
    4392       5.3024
    4393       5.2322
    4394       5.2374
    4395       5.2014
    4396       5.6455
    4397       4.9954
    4398       5.4078
    4399       5.9779
    4400       5.4576
    4401       5.5530
    4402       5.6255
    4403       5.8268
    4404       5.6365
    4405       5.7561
    4406       5.6878
    4407       6.1300
    4408       5.7404
    4409       5.7603
    4410       5.5357
    4411       5.4284
    4412       5.2633
    4413       5.3402
    4414       5.8644
    4415       6.1044
    4416       5.7398
    4417       6.4272
    4418       5.8189
    4419       6.1424
    4420       5.8069
    4421       6.1362
    4422       6.1247
    4423       5.9679
    4424       5.9815
    4425       6.0213
    4426       6.1113
    4427       6.1391
    4428       5.7688
    4429       5.8304
    4430       6.2011
    4431       5.9797
    4432       5.8510
    4433       6.0820
    4434       6.2492
    4435       5.7169
    4436       5.9683
    4437       5.9512
    4438       5.8357
    4439       5.7688
    4440       6.0262
    4441       5.5808
    4442       5.6020
    4443       5.8737
    4444       5.6552
    4445       5.8956
    4446       5.9578
    4447       5.9412
    4448       5.9578
    4449       6.1675
    4450       6.0351
    4451       6.3219
    4452       5.8272
    4453       6.0029
    4454       5.8413
    4455       5.7169
    4456       6.2306
    4457       5.8101
    4458       5.6678
    4459       5.4212
    4460       5.5125
    4461       5.8125
    4462       6.0542
    4463       6.2026
    4464       5.7421
    4465       5.9168
    4466       5.8653
    4467       5.4605
    4468       5.5336
    4469       5.1170
    4470       6.1862
    4471       6.0376
    4472       5.8018
    4473       6.0624
    4474       5.7585
    4475       5.7876
    4476       5.6010
    4477       5.6730
    4478       5.8538
    4479       6.0203
    4480       5.7295
    4481       5.7955
    4482       5.6703
    4483       5.7680
    4484       5.7374
    4485       5.8119
    4486       5.5885
    4487       5.7971
    4488       5.9207
    4489       5.9573
    4490       5.9359
    4491       5.9433
    4492       5.9598
    4493       5.8221
    4494       6.0667
    4495       5.9877
    4496       6.0859
    4497       5.5601
    4498       5.7504
    4499       5.6814
    4500       5.7576
    4501       5.6283
    4502       5.9657
    4503       5.7972
    4504       5.8497
    4505       5.7823
    4506       5.7061
    4507       5.9545
    4508       5.5623
    4509       5.7286
    4510       5.7662
    4511       5.4691
    4512       5.6336
    4513       5.7245
    4514       5.9901
    4515       5.6940
    4516       5.3930
    4517       5.5697
    4518       5.1925
    4519       5.5529
    4520       5.7919
    4521       5.8614
    4522       5.8950
    4523       5.9886
    4524       6.4310
    4525       5.9536
    4526       5.3157
    4527       5.9432
    4528       5.9657
    4529       6.3319
    4530       6.2756
    4531       6.1061
    4532       6.0289
    4533       6.0794
    4534       5.9685
    4535       5.9597
    4536       5.6225
    4537       6.2800
    4538       6.0759
    4539       5.9884
    4540       6.0498
    4541       5.9372
    4542       5.6986
    4543       5.7035
    4544       5.7672
    4545       5.5786
    4546       5.2210
    4547       4.7948
    4548       5.0633
    4549       5.3081
    4550       5.1101
    4551       5.5489
    4552       5.8859
    4553       5.9884
    4554       5.1262
    4555       5.3665
    4556       5.2846
    4557       5.0936
    4558       5.3675
    4559       5.2363
    4560       5.3319
    4561       5.4465
    4562       5.7137
    4563       5.6095
    4564       5.4355
    4565       5.3719
    4566       5.2922
    4567       5.2693
    4568       5.3722
    4569       5.2861
    4570       5.3356
    4571       5.3721
    4572       5.3740
    4573       5.5992
    4574       5.1218
    4575       5.2617
    4576       5.0322
    4577       5.4490
    4578       5.3700
    4579       5.4107
    4580       5.7897
    4581       5.3847
    4582       5.3907
    4583       5.5980
    4584       5.6525
    4585       5.7553
    4586       5.8756
    4587       5.8383
    4588       6.0270
    4589       5.8859
    4590       5.7465
    4591       5.6900
    4592       5.4109
    4593       5.9112
    4594       5.3043
    4595       5.7607
    4596       5.7295
    4597       5.6687
    4598       5.1386
    4599       5.4325
    4600       5.1351
    4601       5.1606
    4602       5.0113
    4603       4.7473
    4604       4.5664
    4605       5.6603
    4606       5.5374
    4607       5.2446
    4608       4.9594
    4609       4.8318
    4610       5.0982
    4611       4.8486
    4612       4.8564
    4613       5.4876
    4614       5.3436
    4615       5.2544
    4616       4.9698
    4617       4.9405
    4618       5.1684
    4619       5.5811
    4620       5.4263
    4621       5.3860
    4622       5.3828
    4623       5.4715
    4624       5.1145
    4625       5.8024
    4626       5.3153
    4627       5.6051
    4628       5.3249
    4629       5.3649
    4630       5.6176
    4631       5.7988
    4632       5.6868
    4633       5.3597
    4634       5.3896
    4635       5.1186
    4636       5.4802
    4637       6.3660
    4638       5.8343
    4639       5.7009
    4640       5.7721
    4641       5.9136
    4642       5.9761
    4643       5.8106
    4644       5.4382
    4645       5.5082
    4646       5.3983
    4647       5.8922
    4648       5.1660
    4649       5.4707
    4650       5.1985
    4651       5.4805
    4652       5.5926
    4653       5.4011
    4654       5.2453
    4655       5.4155
    4656       5.5372
    4657       5.3473
    4658       5.2412
    4659       5.4052
    4660       5.6494
    4661       5.1758
    4662       5.5331
    4663       5.1673
    4664       5.2286
    4665       5.2946
    4666       5.7021
    4667       5.3238
    4668       5.1439
    4669       5.0050
    4670       5.3012
    4671       5.7611
    4672       5.2766
    4673       4.7253
    4674       5.3105
    4675       5.5862
    4676       5.5730
    4677       5.6310
    4678       5.4054
    4679       5.3965
    4680       5.6246
    4681       5.4756
    4682       5.9158
    4683       5.7642
    4684       5.8984
    4685       5.7765
    4686       5.7227
    4687       5.7839
    4688       5.6882
    4689       5.9221
    4690       5.6721
    4691       5.3365
    4692       5.8739
    4693       5.5310
    4694       5.3860
    4695       5.6436
    4696       5.4227
    4697       5.6273
    4698       5.6010
    4699       5.2432
    4700       5.3224
    4701       5.6171
    4702       4.8841
    4703       5.4530
    4704       5.2354
    4705       5.5396
    4706       5.6013
    4707       5.3123
    4708       5.8791
    4709       5.3225
    4710       4.9303
    4711       5.4205
    4712       5.7281
    4713       5.7908
    4714       5.4173
    4715       5.1043
    4716       5.4009
    4717       4.9474
    4718       5.2169
    4719       5.4339
    4720       5.0086
    4721       4.8347
    4722       5.5871
    4723       6.0977
    4724       6.2988
    4725       5.6473
    4726       5.0830
    4727       5.4686
    4728       5.6421
    4729       5.6603
    4730       5.4184
    4731       5.2931
    4732       5.6063
    4733       5.6298
    4734       5.5005
    4735       5.6193
    4736       5.4451
    4737       5.5891
    4738       5.7018
    4739       5.6684
    4740       5.2489
    4741       6.2114
    4742       5.5958
    4743       5.4896
    4744       5.6544
    4745       5.5085
    4746       5.5451
    4747       5.2586
    4748       5.2691
    4749       5.7275
    4750       5.0914
    4751       5.4458
    4752       5.5318
    4753       5.1511
    4754       5.8428
    4755       5.4154
    4756       5.6823
    4757       5.2618
    4758       5.5142
    4759       5.3812
    4760       5.5739
    4761       5.1024
    4762       5.2082
    4763       5.2446
    4764       5.6693
    4765       5.5606
    4766       5.2981
    4767       5.5462
    4768       5.4898
    4769       5.2161
    4770       5.3176
    4771       5.6239
    4772       5.8407
    4773       5.3282
    4774       5.5704
    4775       5.1812
    4776       5.2658
    4777       5.2446
    4778       5.3762
    4779       5.5985
    4780       5.3125
    4781       5.3950
    4782       5.7121
    4783       5.2873
    4784       5.7070
    4785       5.6096
    4786       5.0571
    4787       5.4242
    4788       6.1117
    4789       5.3132
    4790       5.1504
    4791       5.3584
    4792       5.0006
    4793       5.1966
    4794       5.6661
    4795       5.6340
    4796       5.2577
    4797       5.1535
    4798       5.5762
    4799       5.4025
    4800       5.4769
    4801       5.7264
    4802       5.8839
    4803       5.8087
    4804       6.1854
    4805       5.8522
    4806       5.8722
    4807       5.6693
    4808       5.4783
    4809       5.3745
    4810       5.6736
    4811       5.7240
    4812       5.7949
    4813       5.8417
    4814       5.6824
    4815       4.9213
    4816       5.8710
    4817       5.3024
    4818       5.6060
    4819       5.5274
    4820       5.3778
    4821       5.3695
    4822       5.0785
    4823       5.5508
    4824       5.7120
    4825       6.0464
    4826       5.6995
    4827       5.2620
    4828       5.8975
    4829       5.4702
    4830       5.3486
    4831       5.6175
    4832       5.9917
    4833       5.2947
    4834       5.5425
    4835       6.0008
    4836       5.7441
    4837       5.4871
    4838       5.2144
    4839       5.8955
    4840       5.7846
    4841       5.2001
    4842       5.5298
    4843       5.2775
    4844       4.9578
    4845       5.3287
    4846       5.8107
    4847       5.4279
    4848       6.0589
    4849       5.5802
    4850       5.8640
    4851       5.7453
    4852       5.2345
    4853       5.9366
    4854       5.6428
    4855       5.3367
    4856       5.4050
    4857       5.7448
    4858       5.5573
    4859       5.6074
    4860       5.2128
    4861       4.9760
    4862       5.5946
    4863       5.7447
    4864       5.1882
    4865       5.3192
    4866       5.8804
    4867       5.1176
    4868       5.3919
    4869       5.3214
    4870       5.1927
    4871       5.3897
    4872       5.5865
    4873       5.8839
    4874       5.4278
    4875       5.4799
    4876       5.4847
    4877       5.7946
    4878       5.0324
    4879       5.0542
    4880       5.0655
    4881       5.3528
    4882       5.4766
    4883       5.5932
    4884       5.7241
    4885       5.2501
    4886       5.4123
    4887       5.4869
    4888       5.8337
    4889       5.7153
    4890       5.8434
    4891       5.4501
    4892       5.0469
    4893       5.0464
    4894       5.2029
    4895       4.9175
    4896       4.7242
    4897       4.6185
    4898       4.9296
    4899       5.1314
    4900       4.8375
    4901       4.6312
    4902       4.5978
    4903       4.6538
    4904       4.8132
    4905       4.5633
    4906       5.1696
    4907       4.8212
    4908       4.0428
    4909       4.1421
    4910       4.1241
    4911       4.4658
    4912       4.6741
    4913       4.9786
    4914       4.9967
    4915       4.5638
    4916       4.4894
    4917       4.5852
    4918       4.5368
    4919       4.6443
    4920       5.1024
    4921       4.8891
    4922       4.7110
    4923       4.6519
    4924       4.5939
    4925       4.9506
    4926       5.0320
    4927       4.2984
    4928       5.0045
    4929       4.6429
    4930       4.4083
    4931       4.8220
    4932       5.1219
    4933       4.9313
    4934       4.8807
    4935       4.4155
    4936       4.7696
    4937       4.8668
    4938       5.0414
    4939       4.7557
    4940       4.8967
    4941       4.2511
    4942       4.6619
    4943       4.6246
    4944       5.1309
    4945       5.0622
    4946       5.4524
    4947       4.5466
    4948       4.3551
    4949       4.7898
    4950       4.2932
    4951       4.2143
    4952       4.2442
    4953       4.1905
    4954       3.9261
    4955       4.2575
    4956       4.4362
    4957       4.2392
    4958       4.0198
    4959       4.3983
    4960       4.2025
    4961       4.4439
    4962       4.0236
    4963       4.3072
    4964       4.3724
    4965       4.3563
    4966       4.5947
    4967       4.0315
    4968       4.2145
    4969       4.2276
    4970       4.2645
    4971       4.3287
    4972       4.3075
    4973       4.6942
    4974       4.5804
    4975       4.4913
    4976       4.4580
    4977       4.4396
    4978       4.1127
    4979       4.2526
    4980       4.5337
    4981       4.2956
    4982       4.2910
    4983       4.7172
    4984       4.3065
    4985       4.2338
    4986       4.5322
    4987       4.8346
    4988       4.5716
    4989       4.3963
    4990       4.8613
    4991       4.9012
    4992       4.6191
    4993       4.3827
    4994       4.9324
    4995       5.5030
    4996       4.7645
    4997       4.2751
    4998       4.6780
    4999       4.3446
    5000       4.7703
