# Supplementary material for: Incorporation of sensing modalities into de novo designed fluorescence-activating proteins
Source: Nat Commun. 2021 Feb 8;12:856. doi: 10.1038/s41467-020-18911-w (PMC7870846; doi:10.1038/s41467-020-18911-w)
Supplement: Supplementary file 24 — Source Data [file 41467_2020_18911_MOESM24_ESM.xlsx › raw_data_graphs/Supplementary_Figure_17/RMSD/Xtal_holo_500ns_loop7RMSD_backbone.r02.dat]

#Frame     RMSD_00002
       1       1.4782
       2       1.5713
       3       0.9795
       4       2.0312
       5       1.1667
       6       1.5426
       7       2.1819
       8       1.1265
       9       1.9145
      10       1.5702
      11       1.8728
      12       2.0043
      13       1.0845
      14       0.7211
      15       1.0393
      16       1.3326
      17       1.2554
      18       1.1092
      19       1.1188
      20       1.1390
      21       1.2928
      22       1.6016
      23       1.2075
      24       1.0948
      25       1.2017
      26       0.8702
      27       1.4284
      28       1.0120
      29       1.3512
      30       0.9666
      31       0.9095
      32       0.9561
      33       1.2125
      34       1.5961
      35       1.1743
      36       1.2038
      37       1.0190
      38       0.7762
      39       0.6516
      40       0.9347
      41       1.1980
      42       1.4848
      43       1.2600
      44       1.2593
      45       1.1464
      46       1.3546
      47       1.2366
      48       1.1285
      49       2.4398
      50       2.9546
      51       1.5908
      52       1.7736
      53       0.7837
      54       1.1146
      55       1.0937
      56       2.6040
      57       1.3019
      58       0.8837
      59       1.1668
      60       1.2331
      61       1.9919
      62       1.7450
      63       2.8098
      64       2.2590
      65       2.8332
      66       2.2696
      67       2.0868
      68       3.2065
      69       4.4541
      70       2.9865
      71       2.5295
      72       2.3880
      73       2.1396
      74       2.2182
      75       2.0407
      76       3.6391
      77       3.4475
      78       2.6976
      79       2.5118
      80       2.2370
      81       2.7893
      82       3.2659
      83       2.3614
      84       3.1020
      85       2.9358
      86       3.0071
      87       3.5886
      88       3.4560
      89       2.9201
      90       3.2972
      91       5.2059
      92       5.2433
      93       5.6435
      94       5.2909
      95       7.2825
      96       6.4515
      97       6.6723
      98       7.1208
      99       6.8110
     100       7.1682
     101       6.5233
     102       6.2337
     103       6.8634
     104       8.7331
     105       8.4078
     106       8.6397
     107       7.1517
     108       6.8745
     109       5.9575
     110       6.5512
     111       6.2081
     112       5.9542
     113       6.5684
     114       6.0536
     115       7.6142
     116       8.6062
     117       9.2892
     118       7.1384
     119       6.5636
     120       6.1694
     121       4.3627
     122       4.3565
     123       4.1392
     124       2.9324
     125       2.5588
     126       2.2525
     127       2.3356
     128       2.1526
     129       3.3049
     130       3.4534
     131       3.0034
     132       2.9407
     133       2.2913
     134       2.3540
     135       2.9793
     136       2.8973
     137       3.2976
     138       2.1391
     139       2.6553
     140       2.7732
     141       2.9441
     142       2.8263
     143       3.2131
     144       2.9432
     145       2.7768
     146       2.5332
     147       2.4258
     148       2.6692
     149       3.0309
     150       2.9978
     151       2.8668
     152       2.7835
     153       3.4228
     154       2.5047
     155       3.3472
     156       2.7709
     157       3.5219
     158       2.8394
     159       2.7110
     160       3.0833
     161       2.6708
     162       2.8852
     163       3.2194
     164       2.7342
     165       2.5526
     166       3.0006
     167       2.8484
     168       2.7258
     169       3.3408
     170       2.7751
     171       3.6805
     172       2.9116
     173       2.7424
     174       2.8746
     175       3.3183
     176       2.5553
     177       3.6162
     178       2.7735
     179       2.0600
     180       2.0514
     181       2.3491
     182       2.5801
     183       2.6084
     184       3.1096
     185       2.6283
     186       3.0970
     187       2.8320
     188       3.0604
     189       3.7772
     190       4.5908
     191       6.0974
     192       5.1223
     193       5.2903
     194       5.7582
     195       6.7865
     196       5.6929
     197       4.6051
     198       4.6838
     199       4.3171
     200       4.0775
     201       4.5248
     202       3.6684
     203       3.0115
     204       2.4184
     205       2.6222
     206       3.2235
     207       3.2303
     208       2.7592
     209       3.0717
     210       3.5982
     211       4.0526
     212       3.4095
     213       2.8913
     214       3.0540
     215       3.4104
     216       3.7544
     217       3.1704
     218       3.0607
     219       3.1690
     220       3.0006
     221       2.6299
     222       2.6671
     223       3.3992
     224       3.0905
     225       3.4920
     226       3.2392
     227       2.5409
     228       2.8537
     229       2.9960
     230       3.3678
     231       3.1910
     232       4.8679
     233       5.0352
     234       5.1447
     235       4.9891
     236       5.7116
     237       4.5410
     238       4.4623
     239       5.5150
     240       4.4983
     241       3.3701
     242       3.3260
     243       3.6586
     244       3.2870
     245       3.6399
     246       2.8857
     247       3.6241
     248       3.1844
     249       3.0057
     250       3.9474
     251       3.5556
     252       3.4009
     253       3.6199
     254       3.5356
     255       3.4834
     256       2.8256
     257       3.8106
     258       3.0943
     259       2.6402
     260       2.9054
     261       2.9871
     262       2.8753
     263       2.8720
     264       3.0424
     265       3.2329
     266       3.2366
     267       2.8596
     268       3.2981
     269       3.1763
     270       2.2180
     271       2.1734
     272       2.7608
     273       2.7417
     274       2.2040
     275       2.9178
     276       3.7306
     277       4.0815
     278       3.7405
     279       3.9369
     280       3.3415
     281       3.4591
     282       4.3535
     283       4.0112
     284       4.3104
     285       3.9238
     286       4.7086
     287       3.3174
     288       4.5144
     289       3.8142
     290       3.6239
     291       3.7621
     292       3.5086
     293       4.1667
     294       4.5448
     295       4.4262
     296       4.4567
     297       3.8293
     298       4.7266
     299       5.3238
     300       4.3654
     301       4.1347
     302       5.0317
     303       3.7872
     304       3.9825
     305       3.9914
     306       3.8112
     307       6.0261
     308       4.4500
     309       4.4138
     310       4.8391
     311       3.8930
     312       2.9913
     313       3.9101
     314       3.8352
     315       3.5941
     316       4.0084
     317       3.5524
     318       3.5317
     319       4.1150
     320       3.6179
     321       3.2629
     322       3.8895
     323       4.1067
     324       5.1033
     325       4.8850
     326       3.6182
     327       4.2640
     328       4.6005
     329       4.1181
     330       4.3506
     331       3.3429
     332       4.0604
     333       3.9166
     334       3.9458
     335       3.9968
     336       4.2911
     337       4.2803
     338       2.5333
     339       3.2088
     340       2.4848
     341       2.9782
     342       2.7950
     343       2.6362
     344       2.9351
     345       2.5037
     346       2.5183
     347       2.6141
     348       2.1866
     349       2.1978
     350       2.5326
     351       3.3461
     352       2.7886
     353       2.4247
     354       2.5409
     355       3.1873
     356       3.0535
     357       2.3440
     358       2.4648
     359       2.8969
     360       2.7685
     361       2.3762
     362       3.3411
     363       2.4047
     364       2.7765
     365       2.3058
     366       2.9175
     367       2.6130
     368       2.4043
     369       2.6452
     370       2.9231
     371       2.0825
     372       3.1627
     373       2.3752
     374       3.0288
     375       3.0644
     376       2.8205
     377       2.7178
     378       2.0538
     379       2.3759
     380       2.0974
     381       2.4706
     382       2.7524
     383       3.3135
     384       2.4735
     385       2.3425
     386       2.2674
     387       2.0318
     388       2.3111
     389       3.4744
     390       2.3256
     391       2.7801
     392       3.0326
     393       2.8908
     394       2.4058
     395       2.4007
     396       2.1832
     397       2.9559
     398       2.4558
     399       2.9165
     400       2.7000
     401       2.7673
     402       3.2858
     403       3.0965
     404       2.8489
     405       2.5113
     406       2.3823
     407       2.8273
     408       2.1034
     409       2.1687
     410       2.3525
     411       2.2566
     412       2.4535
     413       1.6789
     414       1.6852
     415       2.1179
     416       2.9914
     417       2.9652
     418       2.5485
     419       2.6556
     420       2.6522
     421       2.8115
     422       3.2186
     423       2.8846
     424       2.6018
     425       2.8692
     426       2.0273
     427       2.4785
     428       2.9183
     429       2.7811
     430       2.6569
     431       2.9852
     432       3.0161
     433       2.5719
     434       2.8929
     435       2.0636
     436       2.4038
     437       2.1574
     438       2.6334
     439       1.9756
     440       2.5700
     441       2.4713
     442       2.2686
     443       2.5081
     444       3.0516
     445       2.5266
     446       3.2068
     447       2.8967
     448       2.3138
     449       3.0223
     450       3.0315
     451       3.1216
     452       2.8148
     453       3.5496
     454       3.0378
     455       3.1428
     456       2.4509
     457       2.3123
     458       2.3444
     459       3.8093
     460       3.8326
     461       3.0756
     462       2.8444
     463       2.6821
     464       2.6993
     465       2.5123
     466       2.3805
     467       3.0130
     468       2.4359
     469       2.3761
     470       3.0711
     471       2.7195
     472       2.3208
     473       2.8002
     474       2.4148
     475       2.4758
     476       2.6726
     477       2.1964
     478       1.8299
     479       2.5264
     480       2.5410
     481       3.6397
     482       3.2936
     483       3.2352
     484       2.9955
     485       2.6273
     486       2.9670
     487       3.0933
     488       2.7719
     489       2.8393
     490       2.8856
     491       2.3987
     492       3.0070
     493       2.8291
     494       2.8405
     495       3.1425
     496       3.0529
     497       3.1843
     498       2.8562
     499       3.0770
     500       2.4256
     501       2.5598
     502       3.2030
     503       2.7391
     504       2.5659
     505       2.6806
     506       2.8229
     507       2.8316
     508       2.9701
     509       2.7725
     510       2.9988
     511       2.6415
     512       2.6435
     513       2.5916
     514       2.9042
     515       2.9863
     516       2.8182
     517       2.6788
     518       2.2263
     519       2.8456
     520       2.2347
     521       2.2723
     522       2.0959
     523       2.0023
     524       1.6671
     525       2.2937
     526       2.0495
     527       2.3715
     528       2.1439
     529       2.5472
     530       2.4061
     531       2.7034
     532       2.6167
     533       2.8260
     534       2.8923
     535       3.0093
     536       2.6620
     537       2.4165
     538       3.3222
     539       3.2176
     540       2.8952
     541       2.4991
     542       2.8764
     543       2.3758
     544       3.3960
     545       3.5749
     546       2.9550
     547       3.2320
     548       2.9538
     549       2.5676
     550       2.9945
     551       2.5534
     552       2.5528
     553       2.7373
     554       2.4448
     555       2.6906
     556       2.8186
     557       2.6390
     558       2.0462
     559       2.4396
     560       2.8246
     561       2.5114
     562       2.3960
     563       2.9805
     564       3.5302
     565       2.4998
     566       2.9393
     567       2.5996
     568       2.7563
     569       2.9088
     570       2.7209
     571       2.5325
     572       3.2319
     573       2.5471
     574       3.3921
     575       3.4606
     576       2.6583
     577       2.5690
     578       2.6861
     579       2.8470
     580       3.0013
     581       2.1361
     582       2.6594
     583       2.7852
     584       2.9333
     585       2.8142
     586       2.5486
     587       2.6794
     588       3.0187
     589       2.9095
     590       2.8344
     591       2.7222
     592       2.3977
     593       2.8870
     594       3.1679
     595       2.6807
     596       2.8145
     597       2.5545
     598       2.8129
     599       2.6269
     600       2.1302
     601       2.9680
     602       3.8594
     603       4.0861
     604       2.3396
     605       2.7671
     606       2.6893
     607       2.5219
     608       2.5263
     609       2.7839
     610       2.0897
     611       1.9705
     612       2.2329
     613       3.0692
     614       2.5401
     615       2.6880
     616       3.2973
     617       2.8374
     618       3.0024
     619       2.7600
     620       2.4390
     621       2.6925
     622       3.2734
     623       3.3755
     624       2.4355
     625       2.7649
     626       2.8911
     627       2.8153
     628       2.2615
     629       1.9755
     630       3.2776
     631       2.7573
     632       2.5556
     633       2.2042
     634       2.8091
     635       2.9879
     636       2.9491
     637       2.3426
     638       3.0936
     639       2.4391
     640       2.4901
     641       3.1558
     642       2.5290
     643       2.2982
     644       2.3282
     645       2.4010
     646       2.3519
     647       2.8410
     648       3.3928
     649       3.2084
     650       2.6131
     651       2.8477
     652       3.2482
     653       3.1701
     654       2.5509
     655       2.7316
     656       2.7818
     657       2.5928
     658       3.1190
     659       3.3227
     660       2.9485
     661       3.0563
     662       2.3281
     663       2.4205
     664       2.9092
     665       3.3587
     666       3.5236
     667       3.2723
     668       2.3762
     669       2.5738
     670       2.7406
     671       2.9804
     672       3.5275
     673       3.3007
     674       2.5903
     675       3.2530
     676       2.8182
     677       3.3182
     678       2.4813
     679       3.0464
     680       2.8930
     681       2.6902
     682       2.8333
     683       2.5059
     684       3.1097
     685       2.7847
     686       3.6752
     687       3.8836
     688       3.1609
     689       2.8353
     690       3.3364
     691       2.4900
     692       2.7701
     693       2.8201
     694       2.9600
     695       2.7614
     696       2.0385
     697       3.0888
     698       3.4756
     699       3.0927
     700       3.3596
     701       3.8622
     702       3.4791
     703       3.1894
     704       2.3059
     705       2.7005
     706       2.9698
     707       2.3060
     708       3.4689
     709       2.5447
     710       2.9332
     711       2.8425
     712       3.9520
     713       3.5630
     714       3.7093
     715       4.0843
     716       2.6737
     717       2.6009
     718       2.4732
     719       2.8344
     720       2.7788
     721       2.8389
     722       2.8404
     723       2.6297
     724       1.9445
     725       2.6974
     726       2.7135
     727       3.3049
     728       2.6166
     729       2.8636
     730       3.3146
     731       3.7031
     732       3.5203
     733       3.2786
     734       2.8262
     735       3.0050
     736       3.0950
     737       3.1159
     738       2.8596
     739       3.1758
     740       3.0217
     741       2.7784
     742       3.0199
     743       2.7672
     744       2.7213
     745       3.8717
     746       3.9415
     747       3.6549
     748       3.7911
     749       3.4965
     750       3.5498
     751       3.1671
     752       3.1888
     753       3.0992
     754       2.7519
     755       3.4834
     756       3.2722
     757       5.7233
     758       4.5261
     759       4.4247
     760       3.2736
     761       3.2863
     762       3.8353
     763       2.8934
     764       3.2261
     765       3.0058
     766       3.5000
     767       2.1923
     768       2.4340
     769       2.7548
     770       3.0396
     771       3.0180
     772       4.4297
     773       4.3843
     774       4.2931
     775       3.8698
     776       5.0999
     777       5.0334
     778       3.8975
     779       4.5159
     780       4.8588
     781       4.1244
     782       3.5516
     783       2.5078
     784       2.8415
     785       3.8573
     786       2.9510
     787       2.6709
     788       2.7699
     789       2.4844
     790       2.3764
     791       2.2487
     792       2.2943
     793       1.8742
     794       3.0748
     795       2.4406
     796       3.3954
     797       3.9989
     798       2.8792
     799       3.7339
     800       2.2634
     801       3.6742
     802       2.2900
     803       3.2270
     804       3.7929
     805       2.9192
     806       3.0990
     807       3.3224
     808       3.2628
     809       3.8150
     810       3.1434
     811       3.3438
     812       4.1361
     813       3.8229
     814       4.2266
     815       3.7551
     816       3.5034
     817       3.8784
     818       5.2631
     819       5.1150
     820       6.6632
     821       5.9161
     822       4.9859
     823       6.7706
     824       5.7352
     825       5.2839
     826       5.0880
     827       6.5990
     828       5.8739
     829       5.5883
     830       4.6232
     831       2.7855
     832       2.7843
     833       2.4560
     834       2.9311
     835       2.6574
     836       3.3365
     837       2.7096
     838       2.7934
     839       3.0960
     840       2.9902
     841       2.7560
     842       2.9742
     843       2.5294
     844       2.5295
     845       3.1600
     846       2.5497
     847       2.0902
     848       3.0642
     849       2.8577
     850       3.0339
     851       1.9645
     852       2.6382
     853       2.9888
     854       2.7947
     855       3.2075
     856       2.7959
     857       3.2434
     858       3.0535
     859       2.4339
     860       2.0184
     861       3.0880
     862       3.1585
     863       2.7127
     864       3.2400
     865       2.7885
     866       2.9899
     867       2.7864
     868       2.7914
     869       2.9799
     870       2.8723
     871       2.9795
     872       3.1291
     873       3.3296
     874       2.7400
     875       2.8090
     876       3.3268
     877       2.6223
     878       2.8375
     879       2.6592
     880       3.6675
     881       3.2856
     882       3.3556
     883       2.6757
     884       3.1636
     885       3.2501
     886       2.9854
     887       3.1640
     888       3.8815
     889       2.2309
     890       3.1751
     891       3.1597
     892       3.0170
     893       2.9138
     894       2.6255
     895       2.5215
     896       3.2532
     897       3.6743
     898       3.2818
     899       2.8445
     900       3.1390
     901       2.6970
     902       3.0238
     903       2.9072
     904       3.3931
     905       3.2825
     906       2.2472
     907       2.1632
     908       2.8559
     909       2.1200
     910       3.0929
     911       2.5562
     912       3.0107
     913       3.1240
     914       3.5316
     915       3.4095
     916       3.8069
     917       3.3490
     918       3.9938
     919       3.6924
     920       3.5988
     921       3.4676
     922       2.8340
     923       3.9903
     924       3.1234
     925       3.4135
     926       3.5472
     927       3.0666
     928       3.4412
     929       2.8091
     930       3.1934
     931       2.7562
     932       2.9953
     933       3.2926
     934       3.3150
     935       3.9333
     936       4.2947
     937       3.7218
     938       3.5352
     939       2.7389
     940       3.1631
     941       2.9642
     942       3.8028
     943       2.3243
     944       3.0652
     945       2.8801
     946       2.5854
     947       3.1229
     948       2.1659
     949       2.9769
     950       3.0359
     951       2.8366
     952       2.4713
     953       2.5008
     954       2.8641
     955       2.4535
     956       3.0704
     957       2.6125
     958       3.3358
     959       3.2334
     960       3.4608
     961       4.1402
     962       3.8378
     963       3.4399
     964       2.9715
     965       3.2715
     966       3.3605
     967       4.1221
     968       4.0099
     969       2.8695
     970       3.0658
     971       2.9829
     972       3.3220
     973       3.5893
     974       4.3559
     975       3.9334
     976       2.9335
     977       3.3141
     978       3.1964
     979       2.6001
     980       2.9991
     981       3.4277
     982       3.5443
     983       4.2576
     984       4.1492
     985       3.7919
     986       3.8454
     987       3.4991
     988       3.2099
     989       3.8811
     990       4.2290
     991       3.0450
     992       3.4985
     993       2.6524
     994       3.0885
     995       3.5106
     996       2.9943
     997       2.1051
     998       2.3770
     999       3.4409
    1000       3.1387
    1001       2.5996
    1002       2.6367
    1003       2.4684
    1004       3.2030
    1005       2.2334
    1006       2.1773
    1007       2.1051
    1008       2.5241
    1009       2.2826
    1010       2.2707
    1011       3.2020
    1012       2.4033
    1013       2.2153
    1014       2.7970
    1015       2.6475
    1016       3.0373
    1017       4.2300
    1018       3.0719
    1019       2.6669
    1020       2.5307
    1021       3.2182
    1022       3.1547
    1023       3.0565
    1024       3.4788
    1025       2.9993
    1026       3.3727
    1027       2.2344
    1028       2.5352
    1029       2.1224
    1030       3.1363
    1031       3.5837
    1032       3.2174
    1033       2.7669
    1034       2.4989
    1035       2.9124
    1036       2.5288
    1037       2.7384
    1038       2.6684
    1039       2.5812
    1040       2.8330
    1041       2.9565
    1042       2.7592
    1043       3.4138
    1044       2.8185
    1045       2.8542
    1046       2.6395
    1047       2.9420
    1048       3.2742
    1049       2.9636
    1050       2.8342
    1051       2.7949
    1052       3.3223
    1053       2.8297
    1054       2.6042
    1055       2.9373
    1056       2.3995
    1057       2.6203
    1058       2.0943
    1059       2.6307
    1060       2.4959
    1061       2.2303
    1062       2.5466
    1063       2.8006
    1064       3.5780
    1065       3.1744
    1066       4.5059
    1067       4.4565
    1068       3.1379
    1069       2.7744
    1070       2.7808
    1071       2.8145
    1072       2.8228
    1073       3.4183
    1074       2.5626
    1075       2.6913
    1076       2.9063
    1077       2.6127
    1078       2.5942
    1079       4.0955
    1080       3.9619
    1081       4.1203
    1082       4.2878
    1083       4.2435
    1084       4.0521
    1085       4.0023
    1086       5.0983
    1087       4.6370
    1088       4.0686
    1089       5.5087
    1090       5.3409
    1091       4.9587
    1092       5.7173
    1093       4.8562
    1094       5.8395
    1095       5.4959
    1096       7.1709
    1097       6.3838
    1098       6.5622
    1099       4.4964
    1100       4.7459
    1101       5.3933
    1102       4.3696
    1103       3.6314
    1104       3.6192
    1105       3.5609
    1106       4.1096
    1107       3.4765
    1108       4.0556
    1109       2.7555
    1110       3.7551
    1111       3.4086
    1112       3.6709
    1113       4.7014
    1114       2.9826
    1115       3.7958
    1116       3.1557
    1117       3.4438
    1118       3.5953
    1119       2.9769
    1120       2.9962
    1121       3.6537
    1122       4.3855
    1123       3.2985
    1124       3.6926
    1125       3.3402
    1126       3.5530
    1127       4.1393
    1128       3.2539
    1129       2.9158
    1130       2.5688
    1131       3.4183
    1132       3.5010
    1133       2.8380
    1134       2.8514
    1135       3.1480
    1136       4.0276
    1137       4.4673
    1138       3.4010
    1139       4.4728
    1140       3.5656
    1141       3.6939
    1142       4.3348
    1143       3.5986
    1144       3.6094
    1145       3.2819
    1146       3.7839
    1147       3.7822
    1148       3.1765
    1149       3.4730
    1150       4.1579
    1151       2.8088
    1152       2.6350
    1153       3.6930
    1154       2.1180
    1155       3.3043
    1156       4.0498
    1157       3.6855
    1158       3.4547
    1159       3.0000
    1160       3.8949
    1161       3.7668
    1162       3.3517
    1163       3.0376
    1164       2.7277
    1165       3.1344
    1166       2.7850
    1167       3.0306
    1168       2.7479
    1169       2.9834
    1170       3.3012
    1171       2.2467
    1172       2.8376
    1173       3.0169
    1174       2.7271
    1175       2.4992
    1176       2.8459
    1177       2.6429
    1178       2.7908
    1179       2.2494
    1180       2.9250
    1181       2.9067
    1182       3.8667
    1183       2.5887
    1184       2.5730
    1185       2.6883
    1186       3.2296
    1187       2.6195
    1188       2.7295
    1189       3.1157
    1190       3.2924
    1191       4.0966
    1192       3.1721
    1193       2.5852
    1194       3.7709
    1195       3.5857
    1196       3.9561
    1197       4.0322
    1198       3.5613
    1199       3.2132
    1200       3.4000
    1201       3.2931
    1202       3.0170
    1203       2.8397
    1204       2.2834
    1205       2.6534
    1206       2.8335
    1207       2.2847
    1208       2.6161
    1209       3.5200
    1210       3.2278
    1211       3.0079
    1212       2.4959
    1213       1.9049
    1214       1.7690
    1215       1.7529
    1216       1.8482
    1217       2.2554
    1218       2.5975
    1219       2.7250
    1220       2.9866
    1221       4.6003
    1222       2.9601
    1223       2.0582
    1224       2.4072
    1225       2.4009
    1226       2.2092
    1227       2.2516
    1228       2.0434
    1229       3.1321
    1230       3.3599
    1231       3.2838
    1232       3.7046
    1233       3.3716
    1234       4.0351
    1235       3.2815
    1236       3.7292
    1237       2.9347
    1238       3.0707
    1239       3.5947
    1240       2.9138
    1241       2.7473
    1242       3.1986
    1243       2.9676
    1244       4.8358
    1245       4.5871
    1246       3.3921
    1247       4.3010
    1248       4.6441
    1249       5.4390
    1250       6.2658
    1251       6.2520
    1252       6.5030
    1253       7.9578
    1254       7.2758
    1255       6.4428
    1256       7.1193
    1257       6.9725
    1258       6.5280
    1259       7.8839
    1260       6.6046
    1261       6.7553
    1262       8.0267
    1263       7.0848
    1264       7.1006
    1265       6.6876
    1266       8.3090
    1267       8.9425
    1268       8.7582
    1269       6.5764
    1270       6.7100
    1271       5.4690
    1272       4.8924
    1273       5.6242
    1274       6.8999
    1275       6.7198
    1276       6.4421
    1277       8.0653
    1278       7.7459
    1279       6.8213
    1280       6.9313
    1281       6.1037
    1282       7.3374
    1283       7.8637
    1284       7.7035
    1285       7.4698
    1286       6.6696
    1287       8.0302
    1288       7.8832
    1289       8.4322
    1290       7.8472
    1291       8.8916
    1292       8.1528
    1293       7.9502
    1294       6.2749
    1295       6.6525
    1296       6.3813
    1297       8.2782
    1298       6.4818
    1299       7.0334
    1300       7.2631
    1301       6.2403
    1302       6.0727
    1303       6.0748
    1304       4.6200
    1305       5.2409
    1306       4.5691
    1307       3.2287
    1308       4.1343
    1309       4.2780
    1310       3.8834
    1311       3.4258
    1312       2.7928
    1313       2.2970
    1314       2.7706
    1315       3.3671
    1316       3.2367
    1317       3.4526
    1318       4.0705
    1319       3.0624
    1320       3.3714
    1321       3.3701
    1322       3.4019
    1323       2.9625
    1324       4.0552
    1325       4.6378
    1326       3.6235
    1327       3.2073
    1328       2.7685
    1329       3.7241
    1330       3.5261
    1331       3.1260
    1332       3.1164
    1333       3.1230
    1334       3.8790
    1335       3.0976
    1336       4.7998
    1337       3.1013
    1338       3.5617
    1339       3.0305
    1340       3.2118
    1341       3.3153
    1342       3.3414
    1343       3.7431
    1344       3.0287
    1345       3.7964
    1346       3.5518
    1347       2.5738
    1348       3.5581
    1349       3.8516
    1350       4.1683
    1351       4.1191
    1352       3.1815
    1353       4.1916
    1354       3.1564
    1355       3.7569
    1356       3.3790
    1357       3.6273
    1358       3.2790
    1359       3.0834
    1360       3.1969
    1361       3.1260
    1362       3.0641
    1363       3.1465
    1364       3.0296
    1365       3.2593
    1366       3.4022
    1367       3.1855
    1368       3.3005
    1369       3.0932
    1370       2.9411
    1371       2.8555
    1372       2.7593
    1373       3.1269
    1374       4.7381
    1375       4.0480
    1376       3.7965
    1377       2.9237
    1378       3.4925
    1379       3.2151
    1380       3.3078
    1381       3.7006
    1382       2.9687
    1383       3.8296
    1384       4.1851
    1385       2.9369
    1386       2.8028
    1387       2.8465
    1388       3.7410
    1389       3.2357
    1390       2.4737
    1391       2.8496
    1392       2.6806
    1393       2.6635
    1394       3.1635
    1395       2.6284
    1396       2.9237
    1397       3.0909
    1398       3.1890
    1399       3.0304
    1400       3.2097
    1401       3.3933
    1402       2.7822
    1403       2.6330
    1404       3.2921
    1405       2.4169
    1406       3.0043
    1407       2.3046
    1408       2.7409
    1409       2.1624
    1410       1.7098
    1411       2.3645
    1412       2.8834
    1413       3.6492
    1414       3.1485
    1415       3.5940
    1416       3.4138
    1417       2.8957
    1418       3.3785
    1419       3.5696
    1420       2.6661
    1421       3.0098
    1422       2.7371
    1423       3.7715
    1424       3.2628
    1425       2.6955
    1426       3.5267
    1427       3.2168
    1428       3.0066
    1429       3.7394
    1430       3.5558
    1431       3.5353
    1432       3.8919
    1433       3.2280
    1434       3.2679
    1435       3.5044
    1436       2.6206
    1437       2.8819
    1438       3.3787
    1439       4.1747
    1440       4.4124
    1441       3.9823
    1442       3.8017
    1443       4.0478
    1444       3.2189
    1445       4.6025
    1446       4.8646
    1447       6.7243
    1448       6.4798
    1449       5.6200
    1450       6.2416
    1451       5.1605
    1452       5.1593
    1453       4.2296
    1454       3.6971
    1455       3.2082
    1456       4.0010
    1457       5.1430
    1458       6.2722
    1459       3.5937
    1460       3.6618
    1461       3.6839
    1462       3.4934
    1463       2.7652
    1464       3.5052
    1465       2.9926
    1466       3.3791
    1467       2.8182
    1468       3.0503
    1469       3.2325
    1470       2.9366
    1471       3.7863
    1472       2.8881
    1473       3.5404
    1474       3.3915
    1475       3.0213
    1476       3.8054
    1477       4.0835
    1478       3.9043
    1479       3.6112
    1480       2.8960
    1481       4.1991
    1482       3.2633
    1483       3.0062
    1484       3.3669
    1485       4.5720
    1486       3.6682
    1487       4.1796
    1488       4.2852
    1489       3.8330
    1490       4.3171
    1491       4.2217
    1492       4.0984
    1493       3.6855
    1494       2.5242
    1495       4.0252
    1496       5.2860
    1497       4.6589
    1498       5.1867
    1499       4.9061
    1500       3.4572
    1501       3.9022
    1502       3.4040
    1503       3.3319
    1504       4.2877
    1505       4.5958
    1506       3.8902
    1507       3.9921
    1508       3.6711
    1509       4.6904
    1510       4.2637
    1511       4.4327
    1512       3.9475
    1513       3.6525
    1514       3.2856
    1515       3.7667
    1516       3.4840
    1517       4.7248
    1518       3.4712
    1519       3.9367
    1520       3.2995
    1521       3.8332
    1522       3.4008
    1523       4.0223
    1524       4.3205
    1525       4.1793
    1526       3.8554
    1527       3.9129
    1528       4.2123
    1529       4.7244
    1530       3.8529
    1531       4.1737
    1532       3.3511
    1533       4.0950
    1534       3.9192
    1535       4.0459
    1536       3.8269
    1537       4.6459
    1538       4.0671
    1539       4.4569
    1540       4.1975
    1541       3.5678
    1542       3.7451
    1543       4.1738
    1544       4.4971
    1545       4.0173
    1546       3.7273
    1547       4.7255
    1548       5.1770
    1549       4.5745
    1550       5.4665
    1551       6.1303
    1552       4.7735
    1553       4.6550
    1554       6.0179
    1555       5.3484
    1556       4.1429
    1557       5.0731
    1558       4.9060
    1559       4.8329
    1560       5.7428
    1561       5.1730
    1562       6.0475
    1563       4.9529
    1564       4.9586
    1565       5.5633
    1566       4.6273
    1567       5.3641
    1568       5.4896
    1569       6.1062
    1570       6.2284
    1571       6.3446
    1572       6.3101
    1573       8.7529
    1574       5.7876
    1575       5.7883
    1576       4.7590
    1577       5.0007
    1578       5.0875
    1579       4.1056
    1580       3.9748
    1581       5.2084
    1582       4.7248
    1583       4.6175
    1584       4.1945
    1585       3.9079
    1586       4.1568
    1587       4.5377
    1588       4.5434
    1589       3.6730
    1590       4.3801
    1591       4.0696
    1592       4.4944
    1593       4.2493
    1594       3.6226
    1595       4.0034
    1596       3.1823
    1597       3.5235
    1598       5.0523
    1599       4.0231
    1600       4.7885
    1601       5.3216
    1602       5.5770
    1603       4.8439
    1604       4.7856
    1605       4.2293
    1606       4.9797
    1607       5.5582
    1608       4.2470
    1609       4.1653
    1610       4.1575
    1611       3.8250
    1612       4.3754
    1613       3.9607
    1614       2.9758
    1615       2.9412
    1616       3.2875
    1617       3.4396
    1618       4.3273
    1619       3.4888
    1620       4.0376
    1621       4.4647
    1622       3.6942
    1623       4.5681
    1624       3.5574
    1625       3.7609
    1626       2.6511
    1627       3.0155
    1628       2.9209
    1629       3.7125
    1630       3.7450
    1631       3.1708
    1632       3.1002
    1633       3.4141
    1634       3.1759
    1635       4.3701
    1636       4.0483
    1637       4.3497
    1638       4.7331
    1639       3.6408
    1640       3.3232
    1641       3.3702
    1642       3.5150
    1643       3.7190
    1644       3.6056
    1645       3.6855
    1646       3.8805
    1647       3.7221
    1648       3.4800
    1649       4.3278
    1650       4.9539
    1651       4.2376
    1652       3.2335
    1653       3.3117
    1654       3.9879
    1655       3.4671
    1656       3.4588
    1657       2.7516
    1658       2.0316
    1659       2.7129
    1660       2.4566
    1661       3.3848
    1662       3.0499
    1663       3.0156
    1664       3.7082
    1665       2.8203
    1666       3.5355
    1667       3.6048
    1668       3.4719
    1669       3.3710
    1670       3.9931
    1671       3.0350
    1672       2.6325
    1673       3.2688
    1674       3.5650
    1675       3.4051
    1676       2.9957
    1677       2.7900
    1678       2.9192
    1679       1.9684
    1680       2.6264
    1681       3.0084
    1682       3.8382
    1683       2.6318
    1684       1.9968
    1685       2.8428
    1686       2.6248
    1687       2.3485
    1688       2.5908
    1689       2.4205
    1690       2.7452
    1691       3.4934
    1692       3.6504
    1693       3.1474
    1694       3.5612
    1695       3.0452
    1696       3.7049
    1697       3.0891
    1698       2.6083
    1699       3.0914
    1700       2.4786
    1701       2.3743
    1702       3.1041
    1703       3.4281
    1704       3.1007
    1705       2.3889
    1706       3.3748
    1707       2.9878
    1708       2.6042
    1709       3.0642
    1710       2.9706
    1711       2.6183
    1712       3.3061
    1713       2.4562
    1714       3.0278
    1715       3.0400
    1716       3.3415
    1717       2.7181
    1718       3.0734
    1719       2.5934
    1720       3.2274
    1721       2.7043
    1722       2.2115
    1723       2.0745
    1724       2.1084
    1725       2.6291
    1726       3.2217
    1727       2.8215
    1728       3.4968
    1729       2.5422
    1730       3.0809
    1731       2.8380
    1732       2.6377
    1733       3.7501
    1734       3.5207
    1735       3.2943
    1736       2.9401
    1737       3.5966
    1738       3.2764
    1739       3.7862
    1740       2.9534
    1741       3.0753
    1742       3.3714
    1743       2.5307
    1744       2.4303
    1745       3.1616
    1746       3.4568
    1747       4.3959
    1748       4.0361
    1749       4.7531
    1750       3.7598
    1751       5.3325
    1752       5.8103
    1753       5.6014
    1754       6.5575
    1755       5.1682
    1756       3.5552
    1757       4.0333
    1758       3.6273
    1759       4.1348
    1760       4.5954
    1761       3.7959
    1762       3.7279
    1763       3.1924
    1764       3.1613
    1765       2.9817
    1766       4.1430
    1767       3.0094
    1768       2.6687
    1769       2.5413
    1770       3.0079
    1771       2.7719
    1772       2.3124
    1773       2.6646
    1774       3.2073
    1775       3.0698
    1776       3.4751
    1777       2.8301
    1778       3.2481
    1779       3.1090
    1780       2.8495
    1781       3.1311
    1782       4.2101
    1783       3.8978
    1784       4.2134
    1785       3.4977
    1786       3.1056
    1787       3.0210
    1788       3.1049
    1789       3.6782
    1790       3.3927
    1791       2.7153
    1792       2.5174
    1793       2.7237
    1794       2.5933
    1795       2.7018
    1796       2.7421
    1797       3.0871
    1798       3.5994
    1799       3.8371
    1800       3.2711
    1801       3.7783
    1802       3.5935
    1803       2.9434
    1804       3.3455
    1805       3.8522
    1806       3.5617
    1807       5.1583
    1808       3.8149
    1809       3.5544
    1810       2.7419
    1811       3.8574
    1812       3.6046
    1813       4.6086
    1814       3.8217
    1815       4.5855
    1816       3.5412
    1817       3.5342
    1818       2.5889
    1819       3.7944
    1820       3.3022
    1821       3.4968
    1822       2.6276
    1823       3.6640
    1824       2.1701
    1825       2.5382
    1826       2.4583
    1827       4.3388
    1828       5.1199
    1829       3.4830
    1830       4.4932
    1831       3.9207
    1832       4.3255
    1833       4.2858
    1834       4.3731
    1835       3.4865
    1836       4.2133
    1837       3.3501
    1838       4.0168
    1839       4.3419
    1840       4.3278
    1841       5.4408
    1842       3.3054
    1843       3.6240
    1844       3.8596
    1845       3.7151
    1846       2.9322
    1847       3.2397
    1848       3.4929
    1849       3.7474
    1850       3.2087
    1851       3.0718
    1852       3.1590
    1853       2.8086
    1854       3.3731
    1855       3.7240
    1856       3.1347
    1857       3.0546
    1858       3.4864
    1859       3.1208
    1860       3.1505
    1861       3.3138
    1862       3.5865
    1863       2.7666
    1864       2.6906
    1865       2.1915
    1866       1.5068
    1867       1.2068
    1868       1.7432
    1869       2.2210
    1870       2.0586
    1871       1.6380
    1872       1.7683
    1873       1.7287
    1874       1.4858
    1875       1.5085
    1876       1.4405
    1877       1.2675
    1878       1.2940
    1879       1.7378
    1880       1.1859
    1881       1.1691
    1882       1.2019
    1883       1.2523
    1884       1.4620
    1885       1.3592
    1886       1.7962
    1887       1.0090
    1888       1.2087
    1889       1.1888
    1890       1.2847
    1891       0.8687
    1892       1.2723
    1893       1.0271
    1894       0.9477
    1895       1.0010
    1896       0.9172
    1897       1.4857
    1898       0.7172
    1899       1.3898
    1900       0.9625
    1901       1.5472
    1902       1.3280
    1903       1.2258
    1904       1.2676
    1905       1.0846
    1906       1.0597
    1907       1.0636
    1908       1.0334
    1909       1.0127
    1910       1.4751
    1911       1.4792
    1912       1.3859
    1913       1.1293
    1914       1.5795
    1915       1.1763
    1916       1.8574
    1917       0.9283
    1918       2.0161
    1919       1.0043
    1920       1.3787
    1921       1.1412
    1922       1.2449
    1923       0.8232
    1924       1.4045
    1925       1.2837
    1926       1.1531
    1927       1.4814
    1928       1.0680
    1929       1.1211
    1930       1.2809
    1931       0.9644
    1932       1.3930
    1933       1.0864
    1934       0.7549
    1935       0.9510
    1936       0.9370
    1937       0.9798
    1938       1.0087
    1939       1.5884
    1940       1.2858
    1941       1.0832
    1942       0.8281
    1943       0.9159
    1944       1.6763
    1945       1.5353
    1946       0.7930
    1947       1.0361
    1948       0.9718
    1949       1.3028
    1950       1.2440
    1951       1.1909
    1952       1.0334
    1953       1.2641
    1954       1.1237
    1955       1.3988
    1956       1.2703
    1957       1.6061
    1958       1.2153
    1959       0.6839
    1960       0.8162
    1961       1.4965
    1962       1.3299
    1963       1.0010
    1964       0.9305
    1965       0.9608
    1966       1.4053
    1967       1.3309
    1968       0.7789
    1969       1.1059
    1970       0.8883
    1971       1.1951
    1972       1.1090
    1973       1.3732
    1974       1.2142
    1975       2.0744
    1976       1.2262
    1977       1.3274
    1978       0.8792
    1979       1.4189
    1980       0.9390
    1981       1.1762
    1982       1.6367
    1983       1.2186
    1984       1.0748
    1985       1.1897
    1986       1.1106
    1987       0.8944
    1988       0.9221
    1989       1.1248
    1990       1.5433
    1991       1.6121
    1992       1.4004
    1993       1.6880
    1994       2.2443
    1995       1.3124
    1996       1.1296
    1997       1.3210
    1998       0.8854
    1999       1.0934
    2000       1.6003
    2001       1.0868
    2002       0.8248
    2003       1.3676
    2004       1.2636
    2005       1.6520
    2006       1.4521
    2007       1.5910
    2008       0.9673
    2009       0.9632
    2010       1.2018
    2011       0.9619
    2012       0.8945
    2013       1.1092
    2014       1.1379
    2015       1.0311
    2016       1.1871
    2017       1.2909
    2018       1.3096
    2019       1.8397
    2020       2.3738
    2021       2.4854
    2022       2.0376
    2023       3.2251
    2024       2.9081
    2025       3.1564
    2026       3.4110
    2027       3.1950
    2028       2.8371
    2029       2.3730
    2030       2.3204
    2031       2.8149
    2032       2.8131
    2033       3.0219
    2034       2.6076
    2035       2.8424
    2036       2.7613
    2037       2.2556
    2038       2.8781
    2039       2.8288
    2040       3.2854
    2041       2.9080
    2042       2.8902
    2043       2.9710
    2044       2.7329
    2045       3.4830
    2046       2.8547
    2047       2.9753
    2048       2.9789
    2049       3.7044
    2050       4.6292
    2051       3.6244
    2052       3.1643
    2053       3.6999
    2054       3.0896
    2055       2.8256
    2056       3.0624
    2057       2.9253
    2058       2.9461
    2059       2.4126
    2060       2.3066
    2061       3.3700
    2062       3.1541
    2063       2.4428
    2064       2.9078
    2065       2.7266
    2066       2.5879
    2067       2.0390
    2068       1.8815
    2069       2.1266
    2070       2.3023
    2071       2.5071
    2072       2.8845
    2073       3.3547
    2074       3.0819
    2075       2.6440
    2076       2.9440
    2077       2.9803
    2078       2.7627
    2079       2.2056
    2080       2.2973
    2081       2.2387
    2082       1.7611
    2083       2.1385
    2084       3.0787
    2085       3.3378
    2086       2.5798
    2087       2.6201
    2088       3.4811
    2089       3.1145
    2090       2.9627
    2091       2.9924
    2092       4.1498
    2093       2.9335
    2094       3.0973
    2095       3.5067
    2096       2.4918
    2097       2.4387
    2098       2.6712
    2099       2.5424
    2100       2.4586
    2101       2.1805
    2102       1.6540
    2103       1.5190
    2104       2.4098
    2105       2.6700
    2106       2.7084
    2107       2.6769
    2108       1.7325
    2109       1.6378
    2110       2.7338
    2111       3.3024
    2112       2.8617
    2113       2.9532
    2114       2.5932
    2115       2.5929
    2116       2.2895
    2117       2.2474
    2118       2.5029
    2119       2.4866
    2120       2.1490
    2121       2.1436
    2122       2.7672
    2123       3.0359
    2124       3.0491
    2125       2.7766
    2126       3.6722
    2127       2.3391
    2128       2.5086
    2129       2.7297
    2130       3.4267
    2131       2.6630
    2132       2.5667
    2133       2.7280
    2134       2.9167
    2135       2.1857
    2136       2.3926
    2137       2.6657
    2138       2.6201
    2139       2.9411
    2140       2.8019
    2141       2.4044
    2142       2.2879
    2143       3.0168
    2144       2.5545
    2145       3.1300
    2146       2.8801
    2147       2.4912
    2148       3.4110
    2149       3.0664
    2150       2.7492
    2151       2.6978
    2152       3.9480
    2153       3.0020
    2154       3.0018
    2155       2.7591
    2156       2.4479
    2157       2.5930
    2158       2.6764
    2159       3.0609
    2160       3.0955
    2161       3.2946
    2162       2.9812
    2163       3.2639
    2164       3.5233
    2165       3.3720
    2166       2.9781
    2167       3.0796
    2168       2.6131
    2169       2.6692
    2170       3.2073
    2171       2.9711
    2172       3.6034
    2173       3.2055
    2174       3.1138
    2175       2.6766
    2176       2.9027
    2177       2.7244
    2178       2.7691
    2179       3.3184
    2180       2.8985
    2181       2.1670
    2182       2.5083
    2183       2.1008
    2184       2.9087
    2185       4.4341
    2186       4.5321
    2187       5.0811
    2188       4.4774
    2189       3.9479
    2190       4.6325
    2191       4.2577
    2192       4.5774
    2193       5.0484
    2194       5.5215
    2195       5.6176
    2196       7.1324
    2197       6.9378
    2198       7.7998
    2199       7.1138
    2200       8.8239
    2201       7.8572
    2202      10.1293
    2203       9.0237
    2204       8.9333
    2205       7.2190
    2206       7.8743
    2207       6.7282
    2208      10.3784
    2209       9.0084
    2210       8.3148
    2211       7.7858
    2212       7.7398
    2213       6.8092
    2214       7.4799
    2215       6.1466
    2216       7.3905
    2217       7.2003
    2218       7.0462
    2219       6.4463
    2220       5.0321
    2221       6.4658
    2222       6.1773
    2223       4.2607
    2224       4.5626
    2225       4.0375
    2226       5.3182
    2227       5.0715
    2228       5.2893
    2229       4.0243
    2230       4.6227
    2231       5.3259
    2232       5.6315
    2233       4.9588
    2234       4.5223
    2235       4.5615
    2236       4.1909
    2237       5.9475
    2238       5.0787
    2239       5.1037
    2240       3.8728
    2241       4.3514
    2242       3.8640
    2243       4.3073
    2244       4.5482
    2245       4.3983
    2246       4.5907
    2247       4.0653
    2248       4.4640
    2249       4.6857
    2250       4.2615
    2251       4.1271
    2252       4.3057
    2253       4.8767
    2254       5.2370
    2255       4.8335
    2256       5.3708
    2257       5.5010
    2258       4.7112
    2259       4.9984
    2260       5.0926
    2261       4.4715
    2262       5.1063
    2263       4.9784
    2264       4.9041
    2265       5.3167
    2266       4.5451
    2267       4.1778
    2268       4.5228
    2269       5.8251
    2270       5.0484
    2271       5.0853
    2272       5.8378
    2273       4.9408
    2274       4.8732
    2275       6.2341
    2276       5.8057
    2277       6.1789
    2278       5.7216
    2279       6.1931
    2280       6.3084
    2281       5.3012
    2282       5.4943
    2283       6.3679
    2284       5.4393
    2285       5.7751
    2286       5.8190
    2287       5.6337
    2288       4.9372
    2289       5.2129
    2290       5.6095
    2291       5.9082
    2292       5.8582
    2293       6.2575
    2294       5.9886
    2295       4.8620
    2296       4.5015
    2297       4.6499
    2298       4.5794
    2299       5.1440
    2300       5.5964
    2301       5.4658
    2302       4.2427
    2303       4.4222
    2304       4.8732
    2305       4.2668
    2306       3.7696
    2307       3.9737
    2308       4.6081
    2309       5.0748
    2310       3.8963
    2311       5.0761
    2312       4.1660
    2313       3.9441
    2314       5.0037
    2315       4.6087
    2316       4.9595
    2317       4.8269
    2318       4.4434
    2319       4.6700
    2320       3.6847
    2321       5.0030
    2322       5.1144
    2323       4.0967
    2324       5.7858
    2325       5.0297
    2326       3.9997
    2327       4.1266
    2328       4.1753
    2329       4.4072
    2330       4.5031
    2331       5.2089
    2332       3.9410
    2333       4.4459
    2334       4.7106
    2335       4.2026
    2336       3.5738
    2337       4.1086
    2338       3.9422
    2339       3.9667
    2340       3.9801
    2341       4.5500
    2342       3.6167
    2343       4.0058
    2344       3.9647
    2345       4.8941
    2346       4.6885
    2347       5.1167
    2348       6.0924
    2349       4.9497
    2350       4.3517
    2351       5.1744
    2352       4.9499
    2353       5.2432
    2354       5.4162
    2355       5.3701
    2356       4.4980
    2357       5.9779
    2358       4.0051
    2359       4.6886
    2360       4.4954
    2361       4.3242
    2362       4.1226
    2363       5.9068
    2364       5.1416
    2365       4.9589
    2366       4.3161
    2367       4.6628
    2368       6.0202
    2369       5.2226
    2370       5.8356
    2371       7.1806
    2372       4.7635
    2373       5.0547
    2374       5.6598
    2375       5.0404
    2376       4.3698
    2377       5.0397
    2378       4.8771
    2379       5.4813
    2380       5.3145
    2381       6.1310
    2382       5.7379
    2383       5.1206
    2384       6.2886
    2385       5.5102
    2386       5.4456
    2387       5.1922
    2388       5.6875
    2389       5.1740
    2390       5.0751
    2391       5.0767
    2392       4.9534
    2393       4.2291
    2394       4.3431
    2395       4.3484
    2396       4.1734
    2397       4.7877
    2398       3.9363
    2399       4.1893
    2400       4.5487
    2401       5.4202
    2402       5.1567
    2403       5.0662
    2404       6.0098
    2405       6.3942
    2406       5.7876
    2407       4.0819
    2408       3.4915
    2409       3.3643
    2410       3.0424
    2411       2.6514
    2412       3.4970
    2413       2.5961
    2414       2.7767
    2415       3.7633
    2416       3.9515
    2417       3.3413
    2418       3.4212
    2419       4.3043
    2420       3.9769
    2421       3.8986
    2422       3.6585
    2423       3.7487
    2424       4.5617
    2425       3.6305
    2426       3.2737
    2427       3.2781
    2428       3.3822
    2429       4.1139
    2430       3.9957
    2431       4.5952
    2432       3.3170
    2433       3.0520
    2434       4.4673
    2435       4.5646
    2436       2.9474
    2437       2.4564
    2438       3.3223
    2439       2.9956
    2440       3.0243
    2441       2.9305
    2442       3.1832
    2443       3.2980
    2444       3.2115
    2445       2.7704
    2446       2.9978
    2447       3.8814
    2448       3.7860
    2449       4.1702
    2450       3.8631
    2451       4.2071
    2452       4.7635
    2453       6.7173
    2454       5.8583
    2455       5.2694
    2456       4.0992
    2457       4.7448
    2458       5.7046
    2459       5.8187
    2460       5.1471
    2461       6.3262
    2462       6.2164
    2463       6.7227
    2464       5.5951
    2465       7.2056
    2466       7.5270
    2467       6.2333
    2468       6.0986
    2469       7.0239
    2470       7.5876
    2471       6.6701
    2472       6.7710
    2473       5.7620
    2474       6.1864
    2475       6.8245
    2476       6.4123
    2477       7.0763
    2478       6.9347
    2479       7.2156
    2480       7.4411
    2481       6.3943
    2482       6.3894
    2483       6.1302
    2484       5.1820
    2485       4.4030
    2486       5.5939
    2487       3.4173
    2488       5.4090
    2489       4.5630
    2490       4.9559
    2491       4.1971
    2492       4.2559
    2493       4.0769
    2494       3.6595
    2495       3.9794
    2496       3.1847
    2497       3.2450
    2498       3.5378
    2499       3.1015
    2500       2.2716
    2501       3.4234
    2502       3.7558
    2503       4.2962
    2504       4.0782
    2505       2.6665
    2506       1.9945
    2507       3.1143
    2508       2.4198
    2509       1.6345
    2510       3.2230
    2511       2.4338
    2512       3.1267
    2513       1.7851
    2514       1.9410
    2515       3.0438
    2516       2.4576
    2517       3.5905
    2518       3.0893
    2519       2.7306
    2520       4.0211
    2521       4.4746
    2522       3.4026
    2523       3.5096
    2524       3.0895
    2525       3.2933
    2526       3.5785
    2527       3.6526
    2528       4.0138
    2529       4.4938
    2530       4.1563
    2531       4.2174
    2532       5.5590
    2533       5.1258
    2534       6.2886
    2535       5.5598
    2536       4.6954
    2537       5.4699
    2538       4.9962
    2539       5.5447
    2540       5.7597
    2541       5.4564
    2542       3.9909
    2543       4.6190
    2544       3.5954
    2545       3.5760
    2546       3.5253
    2547       3.2866
    2548       3.8696
    2549       2.9989
    2550       2.9769
    2551       2.4156
    2552       2.8764
    2553       1.8443
    2554       1.9833
    2555       2.0023
    2556       2.6591
    2557       4.1672
    2558       2.9846
    2559       3.5165
    2560       3.1649
    2561       3.4234
    2562       2.7105
    2563       2.9344
    2564       2.1007
    2565       3.7165
    2566       3.1499
    2567       3.2309
    2568       3.2525
    2569       3.2864
    2570       2.9959
    2571       3.0230
    2572       3.5342
    2573       3.1828
    2574       4.2489
    2575       4.4374
    2576       2.9457
    2577       3.1971
    2578       3.0131
    2579       3.0129
    2580       3.6574
    2581       3.4418
    2582       2.5735
    2583       2.8669
    2584       4.0450
    2585       2.8174
    2586       2.6020
    2587       3.8427
    2588       2.7579
    2589       3.9252
    2590       3.3606
    2591       3.6401
    2592       3.1505
    2593       3.9665
    2594       3.8190
    2595       4.4131
    2596       4.7521
    2597       5.0233
    2598       6.7383
    2599       5.4959
    2600       4.8077
    2601       4.5733
    2602       4.0101
    2603       4.1893
    2604       4.0674
    2605       4.1675
    2606       4.0671
    2607       3.4432
    2608       3.6089
    2609       4.1977
    2610       4.3724
    2611       4.7946
    2612       4.6899
    2613       4.7220
    2614       3.6967
    2615       3.2121
    2616       3.2787
    2617       4.2613
    2618       3.3486
    2619       4.6064
    2620       3.4603
    2621       3.6365
    2622       3.5227
    2623       3.4562
    2624       3.4122
    2625       2.5905
    2626       2.3048
    2627       2.8252
    2628       2.4653
    2629       3.2027
    2630       3.2446
    2631       4.3326
    2632       4.0507
    2633       3.2015
    2634       3.9957
    2635       4.4489
    2636       4.3179
    2637       4.0088
    2638       4.6952
    2639       6.0073
    2640       3.8691
    2641       3.8821
    2642       4.0683
    2643       2.6961
    2644       3.3999
    2645       5.1780
    2646       5.7055
    2647       3.4251
    2648       3.5354
    2649       4.4540
    2650       4.0121
    2651       5.3604
    2652       3.9566
    2653       4.5410
    2654       4.1485
    2655       3.5961
    2656       2.6420
    2657       3.4406
    2658       3.5988
    2659       2.5134
    2660       3.1539
    2661       2.9905
    2662       3.2717
    2663       3.2220
    2664       2.7009
    2665       3.4912
    2666       2.9756
    2667       3.1566
    2668       2.5116
    2669       2.8428
    2670       3.1795
    2671       3.1471
    2672       3.0616
    2673       3.2336
    2674       3.1117
    2675       3.2660
    2676       2.5099
    2677       2.8107
    2678       3.1773
    2679       2.3500
    2680       1.8358
    2681       1.9472
    2682       2.2246
    2683       2.1750
    2684       2.1172
    2685       3.0559
    2686       2.9964
    2687       2.9400
    2688       2.6888
    2689       2.4259
    2690       2.7867
    2691       1.9322
    2692       2.5684
    2693       2.3678
    2694       2.6619
    2695       3.0118
    2696       2.3677
    2697       2.8671
    2698       3.1874
    2699       3.6311
    2700       3.0111
    2701       2.8189
    2702       2.5637
    2703       2.5859
    2704       3.4749
    2705       2.4636
    2706       2.7248
    2707       2.7697
    2708       2.8679
    2709       3.6598
    2710       3.5313
    2711       3.0744
    2712       3.1970
    2713       3.6283
    2714       3.0737
    2715       2.8891
    2716       2.8961
    2717       2.9983
    2718       3.2474
    2719       3.6225
    2720       3.0443
    2721       3.1945
    2722       3.7876
    2723       3.5422
    2724       2.6925
    2725       3.0665
    2726       3.1372
    2727       3.7648
    2728       3.7999
    2729       3.0366
    2730       3.7307
    2731       3.0483
    2732       3.7501
    2733       3.5777
    2734       4.0201
    2735       3.1423
    2736       3.3078
    2737       3.0839
    2738       3.2353
    2739       3.0992
    2740       3.6707
    2741       3.4508
    2742       3.2781
    2743       3.3767
    2744       3.1678
    2745       3.3098
    2746       2.7963
    2747       2.6546
    2748       2.4759
    2749       2.8892
    2750       3.1750
    2751       3.4047
    2752       2.7736
    2753       3.1236
    2754       2.8739
    2755       2.7755
    2756       3.4960
    2757       3.1720
    2758       3.2829
    2759       2.7647
    2760       3.9401
    2761       4.1527
    2762       4.0094
    2763       3.5737
    2764       3.5792
    2765       3.4218
    2766       3.6487
    2767       2.8734
    2768       3.1750
    2769       3.6354
    2770       3.0223
    2771       3.3262
    2772       4.1892
    2773       3.5947
    2774       3.6266
    2775       3.7518
    2776       4.2306
    2777       3.6270
    2778       4.4046
    2779       3.7391
    2780       3.5514
    2781       3.7928
    2782       3.7274
    2783       2.7994
    2784       3.4859
    2785       4.2959
    2786       3.2617
    2787       2.6800
    2788       2.9650
    2789       5.4141
    2790       6.1631
    2791       4.6124
    2792       6.0214
    2793       4.9697
    2794       6.1000
    2795       6.6203
    2796       7.3263
    2797       7.7914
    2798       8.8596
    2799       8.2717
    2800       7.2042
    2801       8.4119
    2802       6.1003
    2803       6.8061
    2804       4.6513
    2805       3.4978
    2806       3.9188
    2807       2.8573
    2808       4.0160
    2809       3.7123
    2810       3.3318
    2811       3.3448
    2812       3.1449
    2813       3.1413
    2814       2.6446
    2815       2.9065
    2816       2.5551
    2817       2.6218
    2818       2.3370
    2819       1.9647
    2820       2.0975
    2821       2.8498
    2822       2.2160
    2823       1.8355
    2824       1.8897
    2825       2.3435
    2826       2.5813
    2827       2.2695
    2828       3.3586
    2829       2.9251
    2830       4.0042
    2831       4.6232
    2832       4.2223
    2833       3.9920
    2834       4.0875
    2835       4.6487
    2836       4.2158
    2837       5.2637
    2838       4.4510
    2839       3.7112
    2840       3.6183
    2841       3.6943
    2842       3.1353
    2843       3.8734
    2844       3.9246
    2845       3.5314
    2846       3.5676
    2847       4.0554
    2848       3.4323
    2849       3.9376
    2850       3.9548
    2851       4.0300
    2852       3.6072
    2853       4.1457
    2854       3.7767
    2855       3.7713
    2856       3.8715
    2857       3.8721
    2858       3.9386
    2859       3.7787
    2860       3.9152
    2861       3.7235
    2862       2.7644
    2863       2.6065
    2864       3.0041
    2865       2.7353
    2866       2.9578
    2867       2.8803
    2868       2.7216
    2869       2.5724
    2870       3.0323
    2871       4.0971
    2872       3.3106
    2873       3.0278
    2874       2.5491
    2875       3.1413
    2876       2.5869
    2877       3.4301
    2878       2.8739
    2879       3.5151
    2880       3.7645
    2881       5.5752
    2882       5.5101
    2883       5.8675
    2884       4.9318
    2885       4.7468
    2886       5.8188
    2887       6.1288
    2888       5.7304
    2889       7.1323
    2890       5.7235
    2891       4.2044
    2892       6.3289
    2893       6.0973
    2894       5.9592
    2895       7.1845
    2896       5.4893
    2897       5.5689
    2898       6.7477
    2899       7.2408
    2900       7.4769
    2901       6.9569
    2902       6.8650
    2903       8.6296
    2904       8.1387
    2905       7.4949
    2906       7.4908
    2907       6.6369
    2908       7.9329
    2909       8.5456
    2910       7.1334
    2911       6.9375
    2912       6.4022
    2913       6.6193
    2914       6.4937
    2915       6.7881
    2916       4.8096
    2917       5.2067
    2918       4.7219
    2919       2.9831
    2920       3.2388
    2921       2.4276
    2922       4.1106
    2923       3.8374
    2924       4.7561
    2925       4.6722
    2926       3.9649
    2927       4.2341
    2928       4.2035
    2929       3.7052
    2930       5.0547
    2931       5.2108
    2932       5.0215
    2933       5.7478
    2934       5.2869
    2935       5.1875
    2936       5.2668
    2937       3.7146
    2938       3.4073
    2939       2.9766
    2940       2.6738
    2941       2.0385
    2942       2.2320
    2943       2.5487
    2944       2.4256
    2945       2.9585
    2946       3.0560
    2947       2.5561
    2948       2.8676
    2949       2.1103
    2950       1.8493
    2951       2.4227
    2952       1.9742
    2953       2.2431
    2954       1.8829
    2955       1.7599
    2956       2.3417
    2957       2.2166
    2958       2.7826
    2959       2.9404
    2960       2.4227
    2961       2.4948
    2962       3.6962
    2963       3.3142
    2964       2.5113
    2965       2.2571
    2966       2.5778
    2967       2.5306
    2968       2.0807
    2969       2.1642
    2970       2.4124
    2971       2.4742
    2972       2.7004
    2973       2.2255
    2974       3.5432
    2975       2.4575
    2976       2.3920
    2977       2.8954
    2978       2.8655
    2979       2.5253
    2980       2.3703
    2981       2.8624
    2982       2.3738
    2983       2.1013
    2984       2.6467
    2985       2.1885
    2986       2.4114
    2987       2.4201
    2988       2.0630
    2989       2.0328
    2990       2.4524
    2991       2.0396
    2992       2.0430
    2993       2.2192
    2994       2.5912
    2995       2.8898
    2996       2.8218
    2997       1.9923
    2998       2.3782
    2999       1.7895
    3000       1.7232
    3001       1.8250
    3002       1.9149
    3003       2.2669
    3004       2.4804
    3005       2.1190
    3006       1.7432
    3007       2.4197
    3008       2.3984
    3009       2.1881
    3010       2.0689
    3011       2.0883
    3012       2.3194
    3013       2.2331
    3014       1.6745
    3015       2.3389
    3016       2.4274
    3017       2.4833
    3018       3.2456
    3019       2.6540
    3020       2.3887
    3021       2.2101
    3022       3.0515
    3023       1.9663
    3024       2.4446
    3025       2.5632
    3026       1.9620
    3027       2.5681
    3028       2.5655
    3029       1.5923
    3030       2.9821
    3031       2.4537
    3032       2.8172
    3033       1.9067
    3034       2.6130
    3035       2.0742
    3036       3.1208
    3037       2.8894
    3038       3.2170
    3039       2.6654
    3040       2.6042
    3041       2.6834
    3042       2.6657
    3043       2.1109
    3044       2.9785
    3045       2.2999
    3046       2.8607
    3047       2.6021
    3048       2.9515
    3049       2.9016
    3050       2.4471
    3051       2.0645
    3052       1.5540
    3053       1.9530
    3054       2.0241
    3055       2.0559
    3056       2.4603
    3057       2.6244
    3058       2.2275
    3059       1.5033
    3060       2.1412
    3061       2.1012
    3062       2.0871
    3063       1.6838
    3064       2.3401
    3065       1.8403
    3066       1.8952
    3067       2.2207
    3068       2.1355
    3069       1.8948
    3070       1.9335
    3071       2.0000
    3072       1.8971
    3073       2.1362
    3074       2.0416
    3075       2.1047
    3076       2.0735
    3077       2.3532
    3078       1.8338
    3079       2.3421
    3080       2.5146
    3081       1.9350
    3082       1.6388
    3083       2.3871
    3084       1.8685
    3085       2.4092
    3086       2.4535
    3087       2.3681
    3088       1.8721
    3089       2.5326
    3090       1.9583
    3091       2.6347
    3092       2.4189
    3093       2.7214
    3094       2.9207
    3095       2.6094
    3096       2.0767
    3097       2.0385
    3098       2.1001
    3099       1.9828
    3100       2.0670
    3101       2.5310
    3102       2.8146
    3103       2.3936
    3104       2.8976
    3105       2.1176
    3106       2.3115
    3107       2.4138
    3108       3.8293
    3109       2.2705
    3110       1.9839
    3111       2.1177
    3112       1.9209
    3113       2.6202
    3114       1.6537
    3115       1.9289
    3116       2.5453
    3117       2.1634
    3118       2.6442
    3119       2.3430
    3120       2.8897
    3121       2.5530
    3122       2.5423
    3123       2.3536
    3124       2.7553
    3125       2.6647
    3126       2.5808
    3127       2.6221
    3128       2.9179
    3129       2.8586
    3130       2.4041
    3131       2.4405
    3132       1.6752
    3133       2.0854
    3134       2.0027
    3135       1.5815
    3136       1.9612
    3137       3.0791
    3138       2.7127
    3139       2.8882
    3140       2.2456
    3141       2.6312
    3142       3.0360
    3143       2.7324
    3144       2.6551
    3145       2.9484
    3146       3.7577
    3147       4.0471
    3148       3.2637
    3149       3.3621
    3150       3.2690
    3151       3.5232
    3152       3.2464
    3153       2.4527
    3154       4.3693
    3155       4.5267
    3156       3.2638
    3157       3.0700
    3158       2.8804
    3159       2.8749
    3160       2.9222
    3161       2.7233
    3162       2.7153
    3163       2.7865
    3164       2.6237
    3165       2.7362
    3166       3.2961
    3167       1.8639
    3168       2.8435
    3169       2.7384
    3170       2.7615
    3171       2.2526
    3172       2.7768
    3173       2.5459
    3174       3.1273
    3175       2.8883
    3176       3.1426
    3177       2.8202
    3178       2.4776
    3179       2.8211
    3180       3.2198
    3181       3.2230
    3182       2.6283
    3183       2.9770
    3184       2.9829
    3185       3.0033
    3186       2.8008
    3187       3.0822
    3188       3.5696
    3189       3.1683
    3190       2.8933
    3191       2.8032
    3192       2.8454
    3193       2.9889
    3194       3.5926
    3195       2.9206
    3196       2.9188
    3197       3.1856
    3198       3.1788
    3199       2.5072
    3200       2.8232
    3201       2.9610
    3202       2.4893
    3203       3.1135
    3204       3.1603
    3205       3.2744
    3206       2.6854
    3207       3.1959
    3208       2.8193
    3209       2.6431
    3210       2.3469
    3211       2.6036
    3212       3.5401
    3213       2.8611
    3214       2.8459
    3215       2.8619
    3216       2.4248
    3217       2.7821
    3218       2.5656
    3219       2.9251
    3220       3.0716
    3221       3.2663
    3222       2.9759
    3223       2.9811
    3224       2.9841
    3225       3.5819
    3226       2.5312
    3227       3.4522
    3228       3.4800
    3229       2.9560
    3230       3.4368
    3231       3.0948
    3232       3.2907
    3233       3.8020
    3234       5.5191
    3235       5.2139
    3236       5.8798
    3237       6.0606
    3238       5.3272
    3239       5.3732
    3240       4.7905
    3241       5.2384
    3242       6.2213
    3243       5.8302
    3244       6.3630
    3245       6.6277
    3246       7.0699
    3247       5.6984
    3248       5.3681
    3249       5.0459
    3250       4.1313
    3251       4.7761
    3252       4.2003
    3253       4.9483
    3254       4.8516
    3255       5.2202
    3256       5.9217
    3257       4.7548
    3258       5.8963
    3259       6.2184
    3260       7.0010
    3261       7.7459
    3262       7.1158
    3263       5.6901
    3264       6.1251
    3265       6.9685
    3266       6.3918
    3267       6.6771
    3268       6.4875
    3269       5.6301
    3270       4.4420
    3271       4.1987
    3272       4.6602
    3273       4.6837
    3274       5.2379
    3275       5.1445
    3276       4.4234
    3277       4.3394
    3278       4.4650
    3279       4.8706
    3280       4.5764
    3281       4.1362
    3282       5.1712
    3283       4.4755
    3284       4.6289
    3285       5.1978
    3286       4.7489
    3287       5.5043
    3288       4.5661
    3289       3.6793
    3290       4.9671
    3291       5.3510
    3292       6.6222
    3293       5.2805
    3294       4.3077
    3295       4.0749
    3296       5.0356
    3297       4.9062
    3298       5.8250
    3299       4.3866
    3300       4.6397
    3301       4.7328
    3302       6.4050
    3303       5.8385
    3304       5.8895
    3305       5.1727
    3306       5.5151
    3307       5.1228
    3308       4.9965
    3309       4.8711
    3310       4.7659
    3311       4.3620
    3312       4.4323
    3313       4.7759
    3314       4.4980
    3315       4.3094
    3316       3.8949
    3317       5.0606
    3318       4.6797
    3319       5.6301
    3320       6.3148
    3321       5.4785
    3322       4.8525
    3323       5.0928
    3324       4.5505
    3325       4.7832
    3326       4.4619
    3327       5.1406
    3328       5.7145
    3329       5.7297
    3330       5.7381
    3331       5.6195
    3332       6.3288
    3333       4.5946
    3334       3.1347
    3335       3.2939
    3336       4.1786
    3337       3.8462
    3338       4.0343
    3339       3.4716
    3340       2.7720
    3341       2.6172
    3342       2.7701
    3343       2.1580
    3344       2.2062
    3345       2.2359
    3346       2.2324
    3347       3.3303
    3348       3.9009
    3349       4.3359
    3350       4.2175
    3351       4.7403
    3352       3.9402
    3353       3.3912
    3354       2.8216
    3355       2.6935
    3356       2.3752
    3357       2.9942
    3358       3.4010
    3359       2.4230
    3360       2.2846
    3361       2.6672
    3362       3.1818
    3363       4.2333
    3364       3.9968
    3365       3.5496
    3366       3.7436
    3367       4.1329
    3368       3.8784
    3369       3.2457
    3370       3.3287
    3371       3.4323
    3372       3.3255
    3373       3.4549
    3374       2.9750
    3375       2.8179
    3376       3.0470
    3377       3.3341
    3378       4.9186
    3379       4.1909
    3380       3.5966
    3381       2.9321
    3382       3.0371
    3383       3.7760
    3384       3.6195
    3385       3.6726
    3386       2.5967
    3387       3.0148
    3388       3.3520
    3389       3.4123
    3390       3.2009
    3391       3.4393
    3392       2.9970
    3393       3.2412
    3394       3.0586
    3395       4.3086
    3396       5.1619
    3397       6.7648
    3398       6.6124
    3399       7.5955
    3400       7.3520
    3401       7.6742
    3402       7.8972
    3403       8.1229
    3404       7.2628
    3405       7.4726
    3406       7.0059
    3407       8.2067
    3408       7.6920
    3409       7.3169
    3410       6.9264
    3411       7.0453
    3412       6.5597
    3413       4.9835
    3414       4.7243
    3415       3.8993
    3416       4.5026
    3417       4.5539
    3418       3.7970
    3419       3.5084
    3420       4.4056
    3421       6.0349
    3422       4.1414
    3423       4.6658
    3424       3.7936
    3425       3.9743
    3426       4.0719
    3427       4.8989
    3428       5.9558
    3429       4.7423
    3430       3.7161
    3431       4.1515
    3432       4.2699
    3433       4.0050
    3434       3.5602
    3435       4.0087
    3436       3.7057
    3437       3.9849
    3438       4.1157
    3439       3.6344
    3440       3.6941
    3441       5.2287
    3442       4.6869
    3443       4.0735
    3444       3.0403
    3445       3.5522
    3446       4.2619
    3447       2.8253
    3448       5.0474
    3449       4.5977
    3450       4.9540
    3451       3.8961
    3452       3.9258
    3453       4.3403
    3454       4.2349
    3455       4.4771
    3456       3.6465
    3457       3.6788
    3458       3.9697
    3459       4.5599
    3460       3.7963
    3461       4.0148
    3462       4.7115
    3463       2.9977
    3464       2.6954
    3465       2.8041
    3466       2.5392
    3467       2.7301
    3468       2.6363
    3469       2.8765
    3470       3.2898
    3471       3.8081
    3472       4.4185
    3473       3.9724
    3474       3.6390
    3475       3.0529
    3476       2.5046
    3477       3.6697
    3478       2.8399
    3479       2.7737
    3480       2.6236
    3481       2.8866
    3482       3.3020
    3483       2.0049
    3484       2.2874
    3485       3.1471
    3486       2.4071
    3487       2.1485
    3488       2.5176
    3489       2.4883
    3490       2.4081
    3491       3.3674
    3492       3.3888
    3493       2.7787
    3494       2.9970
    3495       3.9525
    3496       2.7670
    3497       2.5724
    3498       2.8548
    3499       3.2226
    3500       4.5996
    3501       3.4650
    3502       2.0014
    3503       2.2981
    3504       2.6129
    3505       2.1983
    3506       2.4221
    3507       3.2893
    3508       2.8500
    3509       3.8361
    3510       3.8385
    3511       3.7019
    3512       3.0320
    3513       3.0869
    3514       2.3956
    3515       3.4087
    3516       4.1905
    3517       3.7607
    3518       5.0359
    3519       5.9116
    3520       5.1856
    3521       3.4892
    3522       3.2840
    3523       2.7276
    3524       2.6021
    3525       2.2229
    3526       2.2473
    3527       2.1378
    3528       2.4673
    3529       1.5338
    3530       2.0647
    3531       1.9187
    3532       1.6511
    3533       1.6023
    3534       1.8053
    3535       2.2346
    3536       2.0559
    3537       2.1124
    3538       3.2577
    3539       3.8802
    3540       4.7020
    3541       4.6246
    3542       4.6970
    3543       4.6633
    3544       2.8507
    3545       4.5349
    3546       5.4405
    3547       5.0706
    3548       5.2273
    3549       4.8959
    3550       5.1619
    3551       7.0910
    3552       6.0696
    3553       6.1621
    3554       6.5036
    3555       4.5946
    3556       4.5732
    3557       5.0290
    3558       5.8767
    3559       5.0843
    3560       6.6749
    3561       6.6527
    3562       6.6409
    3563       7.5612
    3564       7.2755
    3565       7.6310
    3566       6.3343
    3567       5.5100
    3568       5.5211
    3569       5.9083
    3570       5.4599
    3571       4.7381
    3572       4.3460
    3573       3.6862
    3574       3.6466
    3575       4.4312
    3576       4.3475
    3577       4.7654
    3578       3.8330
    3579       4.2032
    3580       3.2356
    3581       2.6234
    3582       2.8100
    3583       2.5178
    3584       2.5558
    3585       2.5702
    3586       1.8865
    3587       2.4181
    3588       1.4411
    3589       1.6562
    3590       1.3606
    3591       1.7730
    3592       1.2167
    3593       1.4549
    3594       1.6197
    3595       1.1427
    3596       1.3638
    3597       1.2958
    3598       0.8376
    3599       1.1361
    3600       1.2458
    3601       1.2054
    3602       1.5025
    3603       1.1600
    3604       1.5061
    3605       1.8884
    3606       1.7608
    3607       1.9169
    3608       1.7283
    3609       1.2520
    3610       1.0610
    3611       1.3396
    3612       1.3175
    3613       2.2751
    3614       2.1860
    3615       1.9131
    3616       2.0840
    3617       1.8250
    3618       1.4378
    3619       1.6503
    3620       1.5265
    3621       1.6463
    3622       1.8310
    3623       0.9593
    3624       1.8770
    3625       1.2814
    3626       1.8643
    3627       3.6433
    3628       2.5007
    3629       3.6054
    3630       4.2817
    3631       4.5197
    3632       4.3809
    3633       3.3478
    3634       3.0354
    3635       2.4482
    3636       2.1733
    3637       3.7344
    3638       2.9208
    3639       2.9344
    3640       2.7487
    3641       2.9811
    3642       2.7803
    3643       3.0258
    3644       2.9290
    3645       3.4154
    3646       3.2690
    3647       2.9394
    3648       2.9267
    3649       3.0966
    3650       3.4462
    3651       3.0717
    3652       2.9612
    3653       2.7121
    3654       2.6478
    3655       2.7091
    3656       3.3835
    3657       2.9327
    3658       3.3634
    3659       3.0420
    3660       3.1930
    3661       3.1128
    3662       3.0263
    3663       3.1866
    3664       2.9190
    3665       2.6603
    3666       3.0073
    3667       2.4398
    3668       2.9493
    3669       4.0498
    3670       3.0218
    3671       3.2419
    3672       3.4954
    3673       3.1492
    3674       2.3130
    3675       3.9058
    3676       4.1707
    3677       3.0115
    3678       2.4557
    3679       3.7525
    3680       2.6137
    3681       2.2038
    3682       2.9702
    3683       3.6286
    3684       3.1520
    3685       2.9725
    3686       2.0971
    3687       2.1436
    3688       3.2130
    3689       3.1615
    3690       2.9436
    3691       2.4642
    3692       2.8537
    3693       2.7116
    3694       2.6636
    3695       2.8625
    3696       3.2329
    3697       2.7564
    3698       3.2507
    3699       2.4851
    3700       2.9781
    3701       2.9700
    3702       2.6053
    3703       2.5476
    3704       3.7527
    3705       3.5041
    3706       3.4085
    3707       3.3510
    3708       2.6725
    3709       2.7283
    3710       2.9840
    3711       2.4132
    3712       2.8127
    3713       2.4162
    3714       2.0256
    3715       2.0041
    3716       2.9268
    3717       2.5736
    3718       2.3900
    3719       2.5902
    3720       2.7132
    3721       2.7876
    3722       1.9556
    3723       2.7603
    3724       2.7163
    3725       2.8033
    3726       2.1952
    3727       1.9073
    3728       2.5754
    3729       2.7465
    3730       2.1773
    3731       2.7372
    3732       2.3689
    3733       2.9725
    3734       2.7639
    3735       3.1036
    3736       2.7725
    3737       3.5699
    3738       2.6852
    3739       3.4165
    3740       3.0136
    3741       3.3554
    3742       3.0994
    3743       2.9001
    3744       3.0173
    3745       2.9799
    3746       3.0933
    3747       2.9145
    3748       2.8681
    3749       2.7456
    3750       3.0699
    3751       2.9722
    3752       2.7281
    3753       3.1775
    3754       2.6592
    3755       3.6432
    3756       3.9954
    3757       2.8630
    3758       2.2978
    3759       3.0457
    3760       2.6043
    3761       2.1866
    3762       2.1099
    3763       2.1741
    3764       2.5600
    3765       2.1279
    3766       1.8310
    3767       2.0061
    3768       2.1897
    3769       2.2731
    3770       2.1954
    3771       2.5224
    3772       3.1681
    3773       2.4589
    3774       2.6012
    3775       2.0402
    3776       2.6152
    3777       2.7851
    3778       2.8119
    3779       2.1153
    3780       3.0235
    3781       2.5571
    3782       2.6855
    3783       2.4870
    3784       2.8355
    3785       2.8869
    3786       2.9150
    3787       3.4141
    3788       2.9604
    3789       2.4876
    3790       2.6966
    3791       3.3091
    3792       3.0812
    3793       3.3072
    3794       3.1252
    3795       2.7366
    3796       3.0479
    3797       2.4692
    3798       2.7648
    3799       3.7501
    3800       2.6359
    3801       3.6623
    3802       3.4208
    3803       3.8427
    3804       2.5974
    3805       2.6818
    3806       3.8964
    3807       3.5378
    3808       4.0879
    3809       3.4477
    3810       2.6444
    3811       2.5813
    3812       2.5974
    3813       3.2552
    3814       2.9529
    3815       3.3724
    3816       2.6955
    3817       3.1929
    3818       3.7344
    3819       3.5226
    3820       3.2498
    3821       3.6398
    3822       3.5464
    3823       2.9133
    3824       3.1156
    3825       2.8224
    3826       2.9915
    3827       2.5138
    3828       2.8517
    3829       2.8206
    3830       2.4630
    3831       2.7598
    3832       3.3459
    3833       3.0185
    3834       3.3478
    3835       3.5583
    3836       3.2173
    3837       3.5760
    3838       3.3482
    3839       3.6263
    3840       3.3301
    3841       3.3470
    3842       3.3120
    3843       3.3867
    3844       2.6307
    3845       2.7282
    3846       3.3144
    3847       3.0903
    3848       2.9374
    3849       3.2036
    3850       3.7695
    3851       3.6266
    3852       3.4425
    3853       2.3493
    3854       3.5315
    3855       4.5126
    3856       5.8704
    3857       5.5774
    3858       6.5771
    3859       6.2301
    3860       5.9000
    3861       4.1072
    3862       3.4281
    3863       4.3853
    3864       3.6931
    3865       3.7235
    3866       3.2700
    3867       4.0117
    3868       3.4986
    3869       4.2621
    3870       4.1463
    3871       3.9384
    3872       3.4474
    3873       2.8827
    3874       3.2817
    3875       2.5089
    3876       3.4338
    3877       3.6133
    3878       2.8701
    3879       2.9483
    3880       2.9569
    3881       2.9229
    3882       3.0027
    3883       3.9390
    3884       2.8650
    3885       3.2297
    3886       2.6350
    3887       3.2053
    3888       3.2031
    3889       3.2834
    3890       2.5301
    3891       3.0065
    3892       2.8923
    3893       3.5863
    3894       3.8643
    3895       3.2020
    3896       2.8815
    3897       2.4556
    3898       3.3506
    3899       2.8662
    3900       3.0426
    3901       3.1979
    3902       2.4651
    3903       2.9587
    3904       2.4955
    3905       3.3806
    3906       2.8895
    3907       3.5614
    3908       4.0648
    3909       3.6343
    3910       3.0401
    3911       3.5666
    3912       3.6701
    3913       3.5731
    3914       3.1918
    3915       5.0043
    3916       3.9936
    3917       3.9223
    3918       5.4554
    3919       4.5254
    3920       4.7689
    3921       5.9262
    3922       3.6277
    3923       4.9720
    3924       3.6327
    3925       4.4463
    3926       3.7552
    3927       3.5194
    3928       3.3106
    3929       3.2553
    3930       3.6561
    3931       2.6090
    3932       4.7055
    3933       4.0032
    3934       3.0839
    3935       3.8958
    3936       2.6933
    3937       2.6649
    3938       2.8588
    3939       3.1262
    3940       3.4445
    3941       4.1310
    3942       3.6344
    3943       3.3473
    3944       2.3128
    3945       3.1981
    3946       3.3347
    3947       2.5565
    3948       3.4702
    3949       3.8413
    3950       3.3288
    3951       3.0152
    3952       2.5528
    3953       3.5018
    3954       3.8114
    3955       3.8300
    3956       3.0354
    3957       2.6078
    3958       3.8396
    3959       3.5003
    3960       3.1841
    3961       3.0600
    3962       2.1761
    3963       2.6825
    3964       2.6809
    3965       2.9589
    3966       2.8631
    3967       3.2720
    3968       2.8560
    3969       3.0174
    3970       2.3454
    3971       2.4861
    3972       2.6030
    3973       3.1622
    3974       2.9064
    3975       3.0839
    3976       2.9344
    3977       2.4731
    3978       2.7035
    3979       2.9170
    3980       2.5526
    3981       2.7550
    3982       4.1139
    3983       3.2191
    3984       2.9956
    3985       3.0079
    3986       2.9559
    3987       3.0897
    3988       2.6581
    3989       2.4730
    3990       3.0618
    3991       3.5787
    3992       3.0592
    3993       2.4225
    3994       3.1300
    3995       3.0704
    3996       3.3633
    3997       2.8778
    3998       3.2759
    3999       2.8560
    4000       1.8381
    4001       2.2543
    4002       2.5473
    4003       2.7031
    4004       2.7650
    4005       3.6108
    4006       3.1463
    4007       3.1166
    4008       3.4972
    4009       2.8487
    4010       3.8154
    4011       3.2921
    4012       2.9076
    4013       4.0535
    4014       4.2863
    4015       4.6790
    4016       3.6744
    4017       3.1310
    4018       2.8594
    4019       3.0177
    4020       2.6928
    4021       2.3973
    4022       3.6285
    4023       3.0807
    4024       4.4103
    4025       3.0830
    4026       3.4303
    4027       5.2074
    4028       7.0018
    4029       6.6885
    4030       8.2045
    4031       8.2000
    4032       7.4854
    4033       8.7763
    4034       7.9403
    4035       8.0272
    4036       6.9656
    4037       7.0753
    4038       8.3361
    4039       6.6293
    4040       7.0668
    4041       7.4233
    4042       6.0191
    4043       5.5551
    4044       4.6768
    4045       5.7836
    4046       5.3247
    4047       5.2443
    4048       4.2121
    4049       4.3800
    4050       3.2920
    4051       4.6602
    4052       6.1885
    4053       6.2349
    4054       6.5151
    4055       7.0088
    4056       5.2554
    4057       5.0239
    4058       8.5156
    4059       8.5079
    4060       9.3653
    4061       8.3307
    4062       7.5108
    4063       8.3152
    4064       7.3453
    4065       7.4682
    4066       8.2826
    4067       7.5723
    4068       7.7768
    4069       6.6578
    4070       7.6451
    4071       7.4941
    4072       6.5755
    4073       7.1936
    4074       7.0807
    4075       7.7040
    4076       6.6014
    4077       6.5162
    4078       6.3336
    4079       8.1298
    4080       7.9925
    4081       8.6806
    4082       6.7788
    4083       5.4242
    4084       6.5444
    4085       5.8926
    4086       7.3497
    4087       9.1854
    4088       6.9966
    4089       7.3167
    4090       7.2573
    4091       8.6735
    4092       8.0816
    4093       8.5979
    4094       8.0497
    4095       7.9073
    4096       7.2481
    4097       8.0963
    4098       8.6194
    4099       7.2402
    4100       5.7361
    4101       6.5696
    4102       4.6831
    4103       5.8284
    4104       6.5903
    4105       5.3630
    4106       5.6557
    4107       6.8406
    4108       7.1981
    4109       6.0966
    4110       4.5747
    4111       5.6062
    4112       5.5067
    4113       5.5198
    4114       4.2356
    4115       6.0435
    4116       6.8312
    4117       7.8369
    4118       7.9120
    4119       7.5835
    4120       7.9519
    4121       7.2175
    4122       9.0540
    4123       8.4675
    4124       7.9366
    4125       8.0194
    4126       7.5045
    4127       7.2143
    4128       6.8060
    4129       7.4577
    4130       8.1366
    4131       8.6810
    4132       8.1558
    4133       7.7830
    4134       7.8541
    4135       7.9003
    4136       9.5061
    4137       8.9200
    4138       8.4166
    4139       8.3518
    4140       9.0366
    4141       8.7064
    4142       7.3315
    4143       7.7080
    4144       7.4166
    4145       8.5732
    4146       8.3073
    4147       6.8304
    4148       7.9342
    4149       7.4020
    4150       7.0616
    4151       7.8920
    4152       8.2387
    4153       8.0057
    4154       6.1062
    4155       5.1088
    4156       4.4124
    4157       4.7319
    4158       2.8445
    4159       4.0884
    4160       5.1264
    4161       4.8377
    4162       4.6430
    4163       5.3149
    4164       3.5099
    4165       4.0355
    4166       4.6128
    4167       5.7331
    4168       5.2537
    4169       6.1203
    4170       7.1873
    4171       7.4669
    4172       5.8947
    4173       7.4305
    4174       7.0803
    4175       7.4981
    4176       8.9261
    4177       7.9596
    4178       8.3627
    4179       8.3225
    4180       7.9587
    4181       6.3756
    4182       6.5554
    4183       5.4299
    4184       6.6656
    4185       6.4949
    4186       7.4734
    4187       8.2187
    4188       6.0518
    4189       6.8219
    4190       6.5272
    4191       7.7709
    4192       7.9137
    4193       8.0291
    4194       7.3180
    4195       9.1462
    4196       9.1069
    4197       9.0348
    4198       8.5907
    4199       8.5313
    4200       6.7938
    4201       8.6102
    4202       8.2040
    4203       7.9803
    4204       7.0134
    4205       7.7991
    4206       7.9293
    4207       7.6813
    4208       6.6893
    4209       7.2018
    4210       7.7216
    4211       7.4651
    4212       7.8255
    4213       8.8082
    4214       7.7878
    4215       6.9392
    4216       6.6763
    4217       7.8715
    4218       7.0549
    4219       7.1233
    4220       8.3700
    4221       9.2410
    4222       8.6175
    4223       7.2186
    4224       6.7997
    4225       6.6215
    4226       6.6954
    4227       6.4701
    4228       6.6175
    4229       7.7618
    4230       8.3007
    4231       7.7538
    4232       7.8935
    4233       8.0747
    4234       8.3786
    4235       7.5631
    4236       8.3604
    4237       7.8617
    4238       6.8234
    4239       6.2000
    4240       6.2098
    4241       5.1240
    4242       4.2844
    4243       2.9699
    4244       2.9463
    4245       2.5162
    4246       3.4033
    4247       3.0316
    4248       3.1002
    4249       3.0564
    4250       2.6484
    4251       3.2966
    4252       3.3305
    4253       3.1110
    4254       3.2462
    4255       3.7499
    4256       2.6764
    4257       2.7574
    4258       2.9556
    4259       2.9983
    4260       2.6854
    4261       3.0978
    4262       3.3448
    4263       3.6019
    4264       3.3122
    4265       2.7372
    4266       2.6110
    4267       3.4070
    4268       3.8872
    4269       3.3375
    4270       4.9624
    4271       3.4846
    4272       4.8475
    4273       4.6355
    4274       4.1661
    4275       6.6655
    4276       5.9819
    4277       5.2078
    4278       6.2875
    4279       6.0590
    4280       5.9203
    4281       5.0914
    4282       3.2055
    4283       2.9473
    4284       3.7340
    4285       4.3711
    4286       3.4463
    4287       3.8985
    4288       3.1288
    4289       2.7132
    4290       2.9869
    4291       3.9724
    4292       2.8009
    4293       3.0451
    4294       3.1248
    4295       2.4597
    4296       3.3259
    4297       3.2969
    4298       2.7895
    4299       2.7528
    4300       3.2717
    4301       2.6424
    4302       2.7825
    4303       2.0898
    4304       2.7224
    4305       2.9799
    4306       3.2301
    4307       3.3205
    4308       2.9093
    4309       3.3235
    4310       3.7469
    4311       3.1093
    4312       2.5132
    4313       3.9515
    4314       3.8903
    4315       4.2641
    4316       4.0827
    4317       2.4320
    4318       2.5573
    4319       2.6387
    4320       2.8253
    4321       1.8106
    4322       2.2424
    4323       2.9807
    4324       1.9673
    4325       2.5542
    4326       3.0835
    4327       3.9140
    4328       3.8229
    4329       2.9002
    4330       2.8258
    4331       2.8590
    4332       2.1001
    4333       2.2562
    4334       3.2939
    4335       2.7322
    4336       2.5996
    4337       2.7962
    4338       3.2353
    4339       3.4853
    4340       3.1284
    4341       2.3661
    4342       2.3234
    4343       4.1280
    4344       2.9178
    4345       2.6825
    4346       3.2693
    4347       2.7780
    4348       2.5886
    4349       2.5052
    4350       2.7687
    4351       2.7883
    4352       2.7030
    4353       2.9550
    4354       3.1228
    4355       2.8224
    4356       2.9316
    4357       2.9135
    4358       2.6279
    4359       2.8927
    4360       3.2602
    4361       3.1907
    4362       2.6487
    4363       2.5785
    4364       2.6294
    4365       2.5493
    4366       3.2783
    4367       3.7578
    4368       2.4275
    4369       3.9383
    4370       3.9546
    4371       3.0689
    4372       2.4908
    4373       2.0422
    4374       3.0777
    4375       2.8075
    4376       3.1888
    4377       2.8827
    4378       2.7795
    4379       2.7354
    4380       3.9161
    4381       3.7711
    4382       3.6428
    4383       3.5927
    4384       3.6217
    4385       4.1032
    4386       3.1594
    4387       3.0972
    4388       3.5183
    4389       2.5974
    4390       2.4825
    4391       2.7689
    4392       2.6137
    4393       3.2269
    4394       3.3009
    4395       3.3767
    4396       2.8029
    4397       2.6855
    4398       2.9877
    4399       2.6606
    4400       3.0169
    4401       2.9094
    4402       2.8714
    4403       3.0686
    4404       3.0949
    4405       3.4754
    4406       2.2393
    4407       3.3243
    4408       3.1645
    4409       2.7310
    4410       2.7942
    4411       2.9494
    4412       3.3121
    4413       2.3222
    4414       3.2292
    4415       2.3270
    4416       2.8894
    4417       2.8189
    4418       2.9159
    4419       2.5801
    4420       2.1153
    4421       2.8472
    4422       2.5579
    4423       3.0313
    4424       2.9514
    4425       2.5679
    4426       2.9578
    4427       2.8503
    4428       3.2145
    4429       3.0612
    4430       3.0824
    4431       2.9409
    4432       3.2107
    4433       2.7644
    4434       2.8091
    4435       3.2677
    4436       3.2728
    4437       2.5523
    4438       2.9889
    4439       3.3529
    4440       2.7906
    4441       3.1363
    4442       3.2230
    4443       2.9435
    4444       2.8995
    4445       2.3201
    4446       3.7266
    4447       3.3120
    4448       3.4791
    4449       3.5743
    4450       3.2709
    4451       3.4296
    4452       3.2629
    4453       4.8024
    4454       5.0363
    4455       4.0809
    4456       4.1624
    4457       3.1031
    4458       2.2635
    4459       2.5776
    4460       3.2807
    4461       2.2674
    4462       2.7885
    4463       2.7604
    4464       2.9385
    4465       3.2655
    4466       2.6189
    4467       3.4237
    4468       3.8644
    4469       3.7659
    4470       2.9351
    4471       3.2507
    4472       3.1793
    4473       2.9650
    4474       2.4323
    4475       3.0100
    4476       2.8734
    4477       2.6613
    4478       2.7218
    4479       2.4321
    4480       2.6059
    4481       2.2322
    4482       2.3884
    4483       2.3240
    4484       1.8930
    4485       2.0606
    4486       2.2352
    4487       2.5039
    4488       2.8732
    4489       2.7274
    4490       2.6732
    4491       2.6732
    4492       2.2220
    4493       2.7414
    4494       3.5252
    4495       3.9483
    4496       3.2838
    4497       2.6892
    4498       2.9791
    4499       3.1046
    4500       2.9276
    4501       3.4767
    4502       3.2010
    4503       2.9568
    4504       2.4821
    4505       2.6914
    4506       2.3114
    4507       2.4883
    4508       2.9410
    4509       3.1780
    4510       3.6655
    4511       3.1809
    4512       2.8650
    4513       2.6866
    4514       3.2658
    4515       2.8186
    4516       3.2620
    4517       2.6913
    4518       2.5920
    4519       2.9622
    4520       3.0218
    4521       2.8040
    4522       2.2539
    4523       2.2589
    4524       2.5473
    4525       2.2108
    4526       2.6240
    4527       2.4876
    4528       2.1176
    4529       2.6674
    4530       2.7449
    4531       2.4063
    4532       2.5742
    4533       3.0040
    4534       3.2557
    4535       3.3803
    4536       2.5719
    4537       2.9245
    4538       2.5490
    4539       2.6183
    4540       3.4454
    4541       2.9931
    4542       2.5882
    4543       2.9271
    4544       2.6085
    4545       2.8322
    4546       3.2424
    4547       3.3284
    4548       2.8129
    4549       3.1601
    4550       2.5489
    4551       2.6633
    4552       3.0118
    4553       2.9384
    4554       3.0747
    4555       2.9316
    4556       3.3217
    4557       3.0020
    4558       3.1515
    4559       2.9212
    4560       2.7689
    4561       2.6717
    4562       2.4252
    4563       2.5976
    4564       2.9213
    4565       2.5278
    4566       2.9731
    4567       2.7261
    4568       2.4877
    4569       1.9950
    4570       2.2665
    4571       2.4089
    4572       2.6948
    4573       2.7391
    4574       1.2868
    4575       1.2955
    4576       1.9693
    4577       1.7039
    4578       2.2232
    4579       2.3902
    4580       2.9430
    4581       3.3653
    4582       2.5086
    4583       2.2696
    4584       2.6153
    4585       3.1130
    4586       2.8580
    4587       2.8166
    4588       3.2411
    4589       2.5390
    4590       2.9163
    4591       3.1550
    4592       3.2215
    4593       2.5757
    4594       3.0073
    4595       3.5540
    4596       2.7331
    4597       2.9872
    4598       2.9213
    4599       2.9134
    4600       2.5663
    4601       2.6787
    4602       2.7270
    4603       2.9225
    4604       2.3357
    4605       2.6780
    4606       2.3744
    4607       2.6097
    4608       2.6211
    4609       3.0030
    4610       2.7287
    4611       3.9924
    4612       3.0612
    4613       2.9290
    4614       2.9303
    4615       2.8605
    4616       3.4801
    4617       2.8521
    4618       2.5409
    4619       2.6691
    4620       2.8712
    4621       2.4976
    4622       3.5396
    4623       2.9663
    4624       2.7706
    4625       2.7942
    4626       2.5571
    4627       2.0457
    4628       2.6137
    4629       1.9191
    4630       3.2930
    4631       3.2644
    4632       4.7583
    4633       5.9131
    4634       5.9173
    4635       5.4604
    4636       6.1926
    4637       6.4342
    4638       5.9459
    4639       5.0531
    4640       4.7669
    4641       4.4522
    4642       3.0088
    4643       2.9365
    4644       3.4932
    4645       3.3858
    4646       2.9381
    4647       2.6027
    4648       2.9210
    4649       3.7354
    4650       2.7916
    4651       2.7987
    4652       3.0209
    4653       3.6000
    4654       3.0703
    4655       4.6540
    4656       4.5431
    4657       4.1584
    4658       3.0751
    4659       3.2446
    4660       4.1132
    4661       3.6897
    4662       2.8933
    4663       3.2240
    4664       2.8979
    4665       3.3122
    4666       4.4874
    4667       3.7446
    4668       4.1756
    4669       5.7552
    4670       5.6580
    4671       6.4826
    4672       6.5279
    4673       6.5854
    4674       7.1733
    4675       7.4746
    4676       7.7313
    4677       8.7467
    4678       7.3853
    4679       6.2818
    4680       6.7344
    4681       6.5830
    4682       7.1337
    4683       7.2430
    4684       7.4550
    4685       6.2306
    4686       6.6466
    4687       6.5457
    4688       7.3527
    4689       7.0831
    4690       7.6084
    4691       7.0143
    4692       8.3598
    4693       7.3983
    4694       8.2361
    4695       7.5366
    4696       7.3435
    4697       6.9680
    4698       6.9263
    4699       7.4298
    4700       7.2245
    4701       6.9347
    4702       7.3138
    4703       7.2025
    4704       6.8482
    4705       7.7157
    4706       6.0977
    4707       7.2006
    4708       4.9839
    4709       5.3980
    4710       5.1385
    4711       5.6548
    4712       6.8151
    4713       5.9729
    4714       7.1641
    4715       7.6674
    4716       8.6686
    4717       7.8262
    4718       7.2049
    4719       7.3719
    4720       7.9161
    4721       9.1006
    4722       8.7603
    4723       8.9556
    4724       9.0854
    4725       7.6591
    4726       7.0909
    4727       7.2283
    4728       8.2353
    4729       8.1038
    4730       7.8203
    4731       8.0063
    4732       8.6281
    4733       8.2088
    4734       8.4056
    4735       9.8145
    4736       9.9186
    4737       9.0651
    4738       7.5059
    4739       6.8805
    4740       7.5070
    4741       7.7782
    4742       7.4069
    4743       6.8329
    4744       6.2262
    4745       6.2776
    4746       7.6752
    4747       7.6600
    4748       6.8397
    4749       8.0207
    4750       7.9494
    4751       7.1757
    4752       7.6937
    4753       6.5535
    4754       7.2000
    4755       8.5006
    4756       8.5171
    4757       9.1695
    4758       8.2736
    4759       7.1619
    4760       6.2211
    4761       6.8957
    4762       7.2213
    4763       6.7124
    4764       8.4905
    4765       7.6732
    4766       8.7057
    4767       8.3568
    4768       7.7143
    4769       7.5146
    4770       8.3284
    4771       9.4051
    4772       9.2350
    4773       8.0640
    4774       7.6074
    4775       8.5977
    4776       9.4927
    4777       8.4322
    4778       8.0213
    4779       8.2483
    4780       8.2066
    4781       6.2061
    4782       7.8773
    4783       7.4925
    4784       6.8326
    4785       7.0678
    4786       5.5573
    4787       5.6036
    4788       5.9067
    4789       6.1247
    4790       7.1063
    4791       5.9235
    4792       6.6541
    4793       5.9202
    4794       8.0416
    4795       7.2356
    4796       6.2957
    4797       5.9780
    4798       7.4814
    4799       7.0336
    4800       6.0317
    4801       7.0608
    4802       7.8525
    4803       8.1859
    4804       7.4632
    4805       5.9314
    4806       7.4343
    4807       7.2809
    4808       7.0944
    4809       6.3383
    4810       6.1288
    4811       6.1840
    4812       4.3996
    4813       5.3727
    4814       3.9337
    4815       4.0080
    4816       3.8593
    4817       2.8964
    4818       2.9306
    4819       2.9296
    4820       3.6562
    4821       2.3378
    4822       2.7410
    4823       2.6440
    4824       2.9690
    4825       2.8435
    4826       2.9293
    4827       3.3548
    4828       3.9585
    4829       3.4317
    4830       4.2899
    4831       3.8799
    4832       4.1788
    4833       4.4927
    4834       3.6486
    4835       3.4433
    4836       2.6843
    4837       3.9846
    4838       2.6439
    4839       3.7240
    4840       3.1749
    4841       3.4494
    4842       3.8152
    4843       3.6145
    4844       2.8350
    4845       3.0990
    4846       3.1343
    4847       2.6025
    4848       3.3378
    4849       2.7431
    4850       3.1657
    4851       2.9775
    4852       3.6895
    4853       2.5776
    4854       2.7088
    4855       3.4047
    4856       3.1706
    4857       3.2416
    4858       2.8149
    4859       2.6340
    4860       3.3787
    4861       2.5518
    4862       3.1227
    4863       3.4195
    4864       2.8130
    4865       2.3745
    4866       2.6296
    4867       3.5355
    4868       2.8782
    4869       2.8464
    4870       2.2749
    4871       2.9474
    4872       3.3907
    4873       2.9071
    4874       3.0926
    4875       3.2583
    4876       3.1521
    4877       2.9069
    4878       2.7943
    4879       2.5861
    4880       2.8128
    4881       3.1676
    4882       2.8509
    4883       1.9687
    4884       2.9697
    4885       3.2613
    4886       3.9098
    4887       2.7250
    4888       2.9541
    4889       2.5470
    4890       2.9723
    4891       2.6960
    4892       2.9438
    4893       2.6976
    4894       3.2829
    4895       2.7142
    4896       2.7477
    4897       2.4441
    4898       2.8675
    4899       2.6487
    4900       3.5507
    4901       2.9414
    4902       3.2436
    4903       3.0822
    4904       2.8555
    4905       2.7676
    4906       2.4165
    4907       3.3577
    4908       3.1768
    4909       2.3959
    4910       2.5949
    4911       3.2868
    4912       2.3679
    4913       2.5033
    4914       1.7280
    4915       3.0522
    4916       1.9806
    4917       1.6491
    4918       2.8243
    4919       2.5954
    4920       2.6789
    4921       2.5425
    4922       2.3539
    4923       2.6119
    4924       2.0371
    4925       2.7374
    4926       2.3955
    4927       2.0782
    4928       2.2243
    4929       2.5594
    4930       3.1106
    4931       2.7618
    4932       2.9002
    4933       3.2397
    4934       3.1930
    4935       2.6585
    4936       3.5045
    4937       3.0082
    4938       2.6288
    4939       2.3999
    4940       3.2612
    4941       3.4856
    4942       3.1684
    4943       3.6203
    4944       2.3421
    4945       2.5952
    4946       2.7277
    4947       2.9371
    4948       3.0019
    4949       2.7016
    4950       3.0879
    4951       3.2323
    4952       3.0574
    4953       2.9786
    4954       3.5571
    4955       3.2072
    4956       3.5376
    4957       3.0534
    4958       3.4978
    4959       3.1685
    4960       2.9014
    4961       2.9062
    4962       1.6551
    4963       3.6516
    4964       4.0471
    4965       3.7907
    4966       3.1571
    4967       3.0061
    4968       3.5406
    4969       2.9821
    4970       2.9513
    4971       3.2717
    4972       3.4335
    4973       5.1270
    4974       4.5044
    4975       4.2633
    4976       3.3979
    4977       3.4231
    4978       4.1952
    4979       3.2363
    4980       2.3040
    4981       2.7329
    4982       1.8197
    4983       2.3833
    4984       1.8903
    4985       2.2135
    4986       2.7438
    4987       2.6891
    4988       2.3170
    4989       3.1043
    4990       3.8235
    4991       2.5519
    4992       3.4832
    4993       3.2758
    4994       4.1448
    4995       3.5259
    4996       2.8690
    4997       2.2616
    4998       2.6168
    4999       2.8595
    5000       2.7704
