# Supplementary material for: Incorporation of sensing modalities into de novo designed fluorescence-activating proteins
Source: Nat Commun. 2021 Feb 8;12:856. doi: 10.1038/s41467-020-18911-w (PMC7870846; doi:10.1038/s41467-020-18911-w)
Supplement: Supplementary file 24 — Source Data [file 41467_2020_18911_MOESM24_ESM.xlsx › raw_data_graphs/Supplementary_Figure_17/RMSD/Xtal_apo_500ns_loop7RMSD_backbone.r01.dat]

#Frame     RMSD_00002
       1       3.5932
       2       4.4355
       3       3.6265
       4       3.0244
       5       3.5224
       6       2.6498
       7       2.9703
       8       3.0712
       9       2.4668
      10       2.5940
      11       3.0018
      12       3.0784
      13       2.9259
      14       3.0744
      15       2.8517
      16       3.5780
      17       4.4786
      18       3.7922
      19       5.4374
      20       5.1177
      21       5.2584
      22       4.4719
      23       4.7359
      24       4.3963
      25       4.5901
      26       5.5222
      27       4.0372
      28       4.1916
      29       3.1495
      30       3.6553
      31       3.0060
      32       3.3539
      33       3.4480
      34       4.3945
      35       3.4221
      36       2.8771
      37       2.7037
      38       2.8180
      39       2.9257
      40       3.4037
      41       2.8396
      42       2.6365
      43       2.7873
      44       2.4831
      45       2.3818
      46       2.4507
      47       2.0400
      48       2.7230
      49       2.7181
      50       2.5706
      51       2.2183
      52       3.0134
      53       3.0961
      54       2.7461
      55       2.4303
      56       2.8347
      57       2.1542
      58       2.4069
      59       3.4113
      60       3.8838
      61       4.1642
      62       5.0864
      63       4.1242
      64       3.5482
      65       4.8527
      66       3.1900
      67       2.9639
      68       4.5226
      69       4.4345
      70       4.1824
      71       2.9098
      72       4.3863
      73       3.9849
      74       4.4187
      75       3.8833
      76       3.9768
      77       4.0828
      78       3.1205
      79       3.9016
      80       3.4088
      81       4.0471
      82       3.0104
      83       3.0213
      84       3.4480
      85       3.0025
      86       3.0695
      87       2.9102
      88       3.8162
      89       3.2546
      90       4.0166
      91       3.2811
      92       3.5023
      93       4.3734
      94       3.2801
      95       3.3882
      96       3.0822
      97       3.5850
      98       3.6813
      99       2.8005
     100       4.0071
     101       4.0456
     102       4.1854
     103       3.9150
     104       3.2947
     105       4.5735
     106       4.6354
     107       4.1697
     108       5.0444
     109       4.5720
     110       4.3425
     111       4.8525
     112       4.3033
     113       2.9457
     114       3.2485
     115       3.2997
     116       2.8378
     117       3.7396
     118       3.4574
     119       4.2047
     120       4.5177
     121       4.4433
     122       4.2991
     123       4.8329
     124       4.7771
     125       4.3601
     126       4.0088
     127       3.9455
     128       3.5880
     129       3.9910
     130       3.6517
     131       4.1376
     132       5.4694
     133       4.9195
     134       4.3993
     135       4.1284
     136       3.8429
     137       4.1060
     138       3.8436
     139       3.4863
     140       4.0108
     141       3.8810
     142       4.5309
     143       3.7227
     144       3.2865
     145       3.3044
     146       3.1318
     147       2.0710
     148       2.5225
     149       2.2243
     150       1.6360
     151       1.5553
     152       1.9443
     153       1.4643
     154       1.7592
     155       1.6536
     156       2.0333
     157       1.5544
     158       2.0265
     159       1.5110
     160       1.9067
     161       1.8672
     162       1.7412
     163       1.6509
     164       1.7384
     165       1.9477
     166       2.1803
     167       2.1107
     168       1.5889
     169       1.6490
     170       2.0829
     171       1.6507
     172       1.6643
     173       1.8456
     174       2.4277
     175       1.8835
     176       2.1922
     177       1.9420
     178       2.2695
     179       1.9871
     180       1.9741
     181       1.9566
     182       1.8491
     183       2.0814
     184       1.7872
     185       2.4104
     186       1.9258
     187       1.9984
     188       1.7365
     189       1.7487
     190       1.9078
     191       1.6607
     192       1.9038
     193       1.8345
     194       2.2114
     195       1.8952
     196       1.9648
     197       2.4019
     198       1.6924
     199       2.0371
     200       1.9405
     201       1.8181
     202       1.6968
     203       1.4946
     204       2.1619
     205       2.0467
     206       2.5424
     207       2.3985
     208       2.7454
     209       3.2231
     210       2.9215
     211       2.7539
     212       2.8430
     213       3.0057
     214       1.5640
     215       1.8250
     216       2.4276
     217       1.9364
     218       2.2493
     219       2.2165
     220       2.6145
     221       3.0767
     222       2.3081
     223       3.1316
     224       3.0524
     225       3.3052
     226       2.9585
     227       2.6497
     228       3.1210
     229       2.5509
     230       2.5086
     231       2.7369
     232       2.6399
     233       2.2847
     234       2.7066
     235       2.8005
     236       2.2867
     237       2.3680
     238       2.3970
     239       1.9209
     240       1.8747
     241       1.8020
     242       1.9675
     243       1.7350
     244       1.6525
     245       1.7687
     246       1.8682
     247       1.9512
     248       2.0868
     249       1.7746
     250       1.8968
     251       1.6808
     252       1.9493
     253       1.6149
     254       1.6404
     255       1.5554
     256       2.0452
     257       2.0762
     258       2.2805
     259       2.0504
     260       1.8334
     261       1.9102
     262       2.2511
     263       1.9222
     264       1.7460
     265       1.7097
     266       1.9210
     267       2.0586
     268       1.6653
     269       1.8441
     270       2.4033
     271       1.8442
     272       2.1504
     273       1.8539
     274       2.0876
     275       1.9680
     276       2.2463
     277       1.7302
     278       2.2192
     279       1.6275
     280       2.0173
     281       1.9874
     282       2.6608
     283       2.1528
     284       2.3863
     285       1.8922
     286       1.7029
     287       1.8217
     288       1.7000
     289       1.8412
     290       2.4087
     291       1.9655
     292       1.8688
     293       1.8075
     294       2.1025
     295       1.9673
     296       2.2744
     297       2.0576
     298       1.9272
     299       2.0005
     300       2.4117
     301       2.0329
     302       2.3371
     303       2.4536
     304       1.7586
     305       1.7517
     306       2.1045
     307       1.9912
     308       1.7907
     309       2.2474
     310       2.1275
     311       1.7851
     312       1.9436
     313       2.1581
     314       2.1201
     315       1.9117
     316       1.8674
     317       1.9840
     318       2.2081
     319       1.8543
     320       1.9489
     321       1.9161
     322       1.8031
     323       1.8701
     324       2.0330
     325       2.5461
     326       2.6812
     327       2.2957
     328       2.5173
     329       2.6446
     330       2.1497
     331       2.3380
     332       2.5136
     333       2.7692
     334       2.6612
     335       2.1534
     336       2.6998
     337       2.5499
     338       2.0133
     339       2.4305
     340       2.5962
     341       2.9194
     342       3.1865
     343       2.3563
     344       2.1972
     345       2.6615
     346       1.9334
     347       2.9438
     348       2.6292
     349       1.9695
     350       2.3882
     351       2.3860
     352       3.0930
     353       2.3017
     354       2.3081
     355       2.7694
     356       2.1678
     357       1.4286
     358       2.6332
     359       2.6295
     360       2.6024
     361       2.5520
     362       2.5911
     363       2.7427
     364       2.4988
     365       2.6346
     366       2.8431
     367       2.4337
     368       2.1320
     369       2.1463
     370       2.0326
     371       2.4951
     372       1.9210
     373       2.7271
     374       2.2231
     375       3.1259
     376       3.3295
     377       2.9886
     378       3.9197
     379       4.5003
     380       4.3561
     381       5.1890
     382       5.2551
     383       4.7547
     384       4.4999
     385       4.7641
     386       5.2610
     387       4.9229
     388       3.9190
     389       4.2982
     390       5.9384
     391       5.4169
     392       5.6135
     393       4.9156
     394       4.9715
     395       4.8559
     396       5.3380
     397       5.1333
     398       4.9380
     399       5.0439
     400       4.9972
     401       5.1141
     402       4.6023
     403       4.8862
     404       5.6552
     405       5.6019
     406       5.2604
     407       4.7241
     408       4.9823
     409       4.7147
     410       3.7335
     411       4.0877
     412       3.0284
     413       3.5845
     414       4.2851
     415       5.5361
     416       4.7122
     417       5.6831
     418       5.1181
     419       5.7859
     420       5.2757
     421       5.4943
     422       5.8416
     423       5.3940
     424       5.4279
     425       4.8536
     426       5.5342
     427       5.0506
     428       5.7517
     429       5.3426
     430       5.4306
     431       4.6374
     432       4.3614
     433       3.8684
     434       3.4165
     435       5.0587
     436       5.2913
     437       5.4819
     438       5.4687
     439       5.8927
     440       5.2454
     441       4.8278
     442       6.1613
     443       6.0180
     444       5.3294
     445       5.0640
     446       5.0575
     447       5.5270
     448       5.3535
     449       5.2985
     450       5.6555
     451       5.5222
     452       4.2417
     453       4.6397
     454       4.9486
     455       5.2949
     456       5.0388
     457       4.9155
     458       5.5048
     459       5.8153
     460       5.4503
     461       5.3712
     462       5.1362
     463       6.1294
     464       5.8409
     465       5.9390
     466       5.8046
     467       5.9871
     468       5.9996
     469       5.8282
     470       5.6641
     471       6.1369
     472       6.1400
     473       6.2000
     474       6.0628
     475       6.2632
     476       6.0451
     477       6.0625
     478       5.6541
     479       6.2575
     480       5.8434
     481       6.0362
     482       6.0089
     483       5.9270
     484       6.0555
     485       6.1261
     486       6.4054
     487       6.2238
     488       6.5212
     489       6.0583
     490       6.4759
     491       6.5683
     492       6.3826
     493       6.4768
     494       6.6108
     495       6.1234
     496       6.4973
     497       6.1739
     498       6.1594
     499       5.4638
     500       5.9377
     501       6.0155
     502       5.8189
     503       5.5695
     504       5.7792
     505       5.8313
     506       6.0628
     507       5.7857
     508       6.1708
     509       5.7154
     510       5.7993
     511       5.7158
     512       6.4310
     513       5.9185
     514       5.9766
     515       6.4273
     516       5.8893
     517       6.1412
     518       5.8744
     519       5.5668
     520       4.5893
     521       5.6577
     522       6.0839
     523       5.7825
     524       5.7686
     525       5.6277
     526       5.9923
     527       5.6382
     528       5.7865
     529       6.0709
     530       5.9175
     531       5.9665
     532       6.0720
     533       5.5878
     534       5.0197
     535       5.0831
     536       5.1688
     537       5.2245
     538       5.1148
     539       5.8816
     540       5.9029
     541       5.6717
     542       5.4899
     543       5.6705
     544       5.1402
     545       4.9154
     546       5.4995
     547       5.4227
     548       6.1514
     549       5.4797
     550       5.5911
     551       5.7851
     552       5.5644
     553       5.3636
     554       5.6716
     555       5.3608
     556       4.9561
     557       4.3251
     558       4.5622
     559       5.3159
     560       4.8399
     561       5.2266
     562       4.9732
     563       5.3786
     564       5.5640
     565       5.1663
     566       5.2554
     567       4.7880
     568       4.5200
     569       4.7536
     570       4.9412
     571       5.0092
     572       4.6800
     573       5.0328
     574       5.4269
     575       4.8153
     576       4.6458
     577       4.9199
     578       5.3838
     579       5.6993
     580       5.0145
     581       5.3784
     582       4.8486
     583       4.7739
     584       4.8919
     585       5.1147
     586       5.2932
     587       5.0371
     588       5.2065
     589       5.1794
     590       4.5725
     591       4.6453
     592       4.8291
     593       5.2138
     594       5.4577
     595       4.3596
     596       4.7037
     597       4.4770
     598       4.0744
     599       3.8143
     600       3.8854
     601       4.0980
     602       3.8633
     603       3.7880
     604       4.0898
     605       4.2475
     606       3.7523
     607       3.9702
     608       3.8766
     609       4.3969
     610       4.1493
     611       4.2380
     612       4.0812
     613       4.2419
     614       4.4290
     615       4.4554
     616       4.3179
     617       4.2206
     618       4.4076
     619       4.9833
     620       4.5109
     621       5.4619
     622       5.3771
     623       5.4432
     624       5.5523
     625       5.3533
     626       5.2446
     627       5.4814
     628       4.8540
     629       5.0400
     630       5.3100
     631       5.2441
     632       5.3693
     633       5.0311
     634       5.5354
     635       5.3992
     636       5.8801
     637       5.7242
     638       5.6671
     639       5.3326
     640       4.9509
     641       5.1213
     642       5.0146
     643       5.0695
     644       4.5382
     645       4.0952
     646       4.5927
     647       4.6769
     648       4.8274
     649       4.6641
     650       5.2792
     651       4.9641
     652       5.8554
     653       5.1995
     654       4.8955
     655       5.0123
     656       5.2401
     657       5.5071
     658       5.4999
     659       5.6124
     660       5.4502
     661       4.9730
     662       5.2084
     663       5.0299
     664       5.1436
     665       5.0743
     666       4.5646
     667       4.9852
     668       5.1681
     669       4.9828
     670       5.1717
     671       5.0199
     672       5.4173
     673       5.1073
     674       5.1640
     675       5.6955
     676       5.3841
     677       5.4721
     678       5.1093
     679       5.6315
     680       5.2632
     681       5.1823
     682       5.0605
     683       4.9519
     684       5.0403
     685       5.2886
     686       4.7165
     687       4.8148
     688       4.9019
     689       4.8870
     690       4.5841
     691       5.1566
     692       4.5977
     693       5.3858
     694       4.7571
     695       4.8201
     696       5.1004
     697       5.3314
     698       5.6112
     699       5.9401
     700       6.2541
     701       5.8308
     702       6.1032
     703       5.8687
     704       5.8333
     705       6.2452
     706       5.6836
     707       5.6836
     708       6.2742
     709       5.1181
     710       4.9980
     711       5.4636
     712       5.1123
     713       5.2042
     714       5.7569
     715       5.3840
     716       5.2541
     717       5.4932
     718       5.0151
     719       5.8612
     720       4.9798
     721       5.6406
     722       5.9977
     723       5.7016
     724       5.4842
     725       5.1409
     726       5.9854
     727       5.8037
     728       5.8379
     729       5.2660
     730       5.3052
     731       5.6723
     732       5.2634
     733       5.4230
     734       5.7569
     735       5.7720
     736       5.4147
     737       5.8089
     738       5.8300
     739       5.0572
     740       5.5440
     741       5.6335
     742       5.8521
     743       5.3717
     744       4.9883
     745       5.1883
     746       5.4378
     747       5.6920
     748       5.8241
     749       5.5634
     750       5.5901
     751       5.3608
     752       5.2506
     753       5.3099
     754       5.1047
     755       5.2381
     756       5.5626
     757       5.3343
     758       5.4696
     759       5.3115
     760       5.3689
     761       5.4661
     762       5.8154
     763       5.2139
     764       5.9931
     765       5.1952
     766       5.3155
     767       5.3765
     768       5.1472
     769       5.4994
     770       6.0330
     771       5.6360
     772       5.4535
     773       5.6898
     774       5.6739
     775       6.1884
     776       5.7847
     777       6.5063
     778       5.6160
     779       5.6703
     780       5.2716
     781       5.1143
     782       5.3901
     783       5.7260
     784       5.3200
     785       5.4158
     786       5.4154
     787       5.1654
     788       5.0449
     789       4.7458
     790       4.3995
     791       4.9542
     792       4.9748
     793       5.0291
     794       5.1502
     795       6.0496
     796       5.6130
     797       5.2843
     798       5.2547
     799       5.1599
     800       5.1905
     801       5.3744
     802       5.1663
     803       5.2015
     804       5.9655
     805       5.5988
     806       5.0229
     807       4.9815
     808       4.9436
     809       5.2062
     810       5.5419
     811       5.3163
     812       5.6861
     813       5.6434
     814       5.6161
     815       5.1543
     816       5.4300
     817       5.4592
     818       5.2263
     819       5.3077
     820       5.1634
     821       5.4739
     822       5.0987
     823       6.1529
     824       5.3663
     825       5.9584
     826       5.3246
     827       5.9610
     828       5.8589
     829       5.1369
     830       5.8726
     831       5.1127
     832       5.3440
     833       5.3247
     834       5.2943
     835       5.0679
     836       4.9967
     837       5.2310
     838       5.0757
     839       5.1499
     840       4.9083
     841       5.3053
     842       5.3511
     843       5.5346
     844       5.7708
     845       5.0270
     846       5.3880
     847       5.3212
     848       5.6473
     849       5.0336
     850       5.5013
     851       5.3520
     852       5.6573
     853       5.3718
     854       5.4085
     855       5.9516
     856       5.2123
     857       5.7457
     858       6.2654
     859       5.4597
     860       5.7587
     861       5.6099
     862       5.6757
     863       5.8971
     864       5.1842
     865       5.7316
     866       5.6555
     867       5.6504
     868       5.2946
     869       5.6330
     870       5.1908
     871       6.1222
     872       6.1404
     873       6.0262
     874       6.2636
     875       6.0508
     876       5.6210
     877       5.9953
     878       5.7463
     879       5.6517
     880       5.6685
     881       5.5633
     882       5.1270
     883       4.7855
     884       4.6476
     885       4.8912
     886       5.3774
     887       4.6498
     888       4.5400
     889       5.1076
     890       5.0336
     891       4.7708
     892       5.0852
     893       5.1155
     894       4.8925
     895       4.9645
     896       5.2486
     897       6.4274
     898       5.5706
     899       5.4913
     900       5.5730
     901       6.0532
     902       5.9991
     903       5.4884
     904       5.7205
     905       5.5190
     906       5.5972
     907       5.2512
     908       5.7398
     909       5.9885
     910       5.5655
     911       5.3966
     912       4.7773
     913       4.9730
     914       4.0673
     915       4.1452
     916       4.2163
     917       3.9547
     918       4.8550
     919       4.5540
     920       4.6916
     921       4.6824
     922       4.2636
     923       4.1683
     924       3.2937
     925       4.5005
     926       6.0020
     927       6.4620
     928       6.9106
     929       6.5312
     930       6.6973
     931       6.4257
     932       5.7205
     933       6.4283
     934       6.3308
     935       6.6653
     936       6.8799
     937       5.7381
     938       5.8354
     939       5.2273
     940       6.1288
     941       5.7384
     942       6.0522
     943       6.3350
     944       5.5446
     945       5.2439
     946       5.3752
     947       5.1702
     948       4.6715
     949       4.8636
     950       5.3598
     951       5.7812
     952       6.2013
     953       5.5375
     954       5.8926
     955       6.5827
     956       6.6064
     957       7.1613
     958       6.4427
     959       6.1886
     960       6.3938
     961       6.5383
     962       6.3343
     963       6.6960
     964       6.1022
     965       6.3201
     966       6.3007
     967       6.4825
     968       6.5737
     969       5.9594
     970       6.4878
     971       6.5350
     972       6.5733
     973       7.0496
     974       6.8201
     975       6.5371
     976       6.3079
     977       6.4360
     978       6.1193
     979       5.3019
     980       5.9815
     981       5.0783
     982       5.5623
     983       6.3383
     984       6.3295
     985       6.1933
     986       5.5669
     987       6.4220
     988       5.6835
     989       5.9507
     990       5.8629
     991       5.3283
     992       5.3701
     993       6.3150
     994       6.8805
     995       6.3301
     996       5.9987
     997       6.1616
     998       6.2640
     999       5.6715
    1000       6.5941
    1001       5.9747
    1002       5.9414
    1003       6.5145
    1004       6.7274
    1005       6.3835
    1006       6.4183
    1007       5.9741
    1008       6.1127
    1009       6.5021
    1010       5.7309
    1011       5.6879
    1012       5.8455
    1013       5.3143
    1014       5.8018
    1015       5.7877
    1016       6.5190
    1017       6.7847
    1018       6.9081
    1019       6.1357
    1020       6.5444
    1021       6.0587
    1022       5.8987
    1023       6.7094
    1024       6.0102
    1025       6.7604
    1026       7.0727
    1027       6.8864
    1028       5.5730
    1029       6.1220
    1030       5.9285
    1031       6.1018
    1032       5.6988
    1033       6.4951
    1034       5.7007
    1035       6.1903
    1036       6.5453
    1037       5.6716
    1038       5.4162
    1039       5.3705
    1040       6.4199
    1041       5.1117
    1042       5.3417
    1043       4.6415
    1044       5.0264
    1045       4.9045
    1046       5.3876
    1047       5.9586
    1048       5.8390
    1049       5.8496
    1050       6.1312
    1051       6.1058
    1052       5.7247
    1053       5.3377
    1054       5.4603
    1055       5.7811
    1056       6.3287
    1057       5.6863
    1058       6.0124
    1059       5.6486
    1060       6.0365
    1061       6.3063
    1062       5.8910
    1063       5.5637
    1064       5.4613
    1065       5.6442
    1066       5.8049
    1067       6.0776
    1068       5.9931
    1069       6.4655
    1070       5.5586
    1071       5.2297
    1072       5.8515
    1073       5.6255
    1074       6.3025
    1075       5.3528
    1076       5.3176
    1077       5.3402
    1078       5.7402
    1079       5.6294
    1080       5.1239
    1081       4.9277
    1082       4.1757
    1083       4.1004
    1084       4.4525
    1085       4.1549
    1086       4.0588
    1087       4.6493
    1088       4.7829
    1089       4.4421
    1090       4.7712
    1091       4.3230
    1092       4.7931
    1093       5.2709
    1094       4.8579
    1095       5.4382
    1096       5.0071
    1097       4.7502
    1098       4.8010
    1099       5.1372
    1100       5.2236
    1101       4.5821
    1102       5.5044
    1103       4.8141
    1104       5.2315
    1105       5.1584
    1106       5.4510
    1107       5.1806
    1108       5.5208
    1109       5.2106
    1110       5.5014
    1111       4.6126
    1112       4.7032
    1113       4.7228
    1114       4.5826
    1115       4.4602
    1116       4.3296
    1117       4.8929
    1118       4.5682
    1119       4.5548
    1120       4.9831
    1121       4.8856
    1122       4.7000
    1123       4.8743
    1124       4.3481
    1125       4.4062
    1126       4.6582
    1127       4.2198
    1128       4.3939
    1129       3.9991
    1130       4.2965
    1131       3.9862
    1132       4.3588
    1133       4.4490
    1134       4.9321
    1135       4.3119
    1136       4.8460
    1137       4.7122
    1138       5.0685
    1139       5.3600
    1140       4.9180
    1141       5.1843
    1142       5.2440
    1143       5.2410
    1144       5.0624
    1145       5.3567
    1146       6.2741
    1147       5.1886
    1148       5.2424
    1149       5.5998
    1150       5.3289
    1151       4.9967
    1152       5.4868
    1153       6.4562
    1154       5.3672
    1155       5.8470
    1156       6.0278
    1157       5.1060
    1158       5.0624
    1159       5.4818
    1160       5.7098
    1161       5.8016
    1162       5.2854
    1163       4.8579
    1164       5.1046
    1165       5.2584
    1166       5.4710
    1167       5.8915
    1168       5.4566
    1169       5.2029
    1170       5.6763
    1171       5.5279
    1172       5.5419
    1173       4.8999
    1174       5.3479
    1175       5.1826
    1176       4.9475
    1177       4.7600
    1178       4.7411
    1179       5.1546
    1180       5.9090
    1181       5.3360
    1182       5.2392
    1183       5.4142
    1184       4.6047
    1185       5.2844
    1186       5.9025
    1187       6.0271
    1188       6.0684
    1189       5.8978
    1190       5.7898
    1191       6.0348
    1192       6.2050
    1193       6.4815
    1194       5.5755
    1195       5.4025
    1196       5.5307
    1197       5.5844
    1198       6.0116
    1199       6.2040
    1200       5.5808
    1201       5.5182
    1202       5.8388
    1203       6.4921
    1204       5.9445
    1205       5.7749
    1206       5.4664
    1207       5.6642
    1208       5.5530
    1209       5.9868
    1210       6.0178
    1211       5.0671
    1212       4.4078
    1213       4.5931
    1214       4.1173
    1215       4.1451
    1216       5.4195
    1217       5.2407
    1218       6.9460
    1219       6.5447
    1220       6.2221
    1221       6.0056
    1222       6.1568
    1223       6.0821
    1224       5.9612
    1225       5.6771
    1226       5.7135
    1227       5.7120
    1228       5.6734
    1229       5.5918
    1230       5.7916
    1231       6.1911
    1232       5.3413
    1233       6.0398
    1234       5.7727
    1235       5.8432
    1236       7.1376
    1237       6.2333
    1238       6.0742
    1239       5.6608
    1240       5.8296
    1241       6.1997
    1242       6.2769
    1243       6.0137
    1244       6.3734
    1245       6.2752
    1246       5.9747
    1247       6.8073
    1248       7.0185
    1249       6.9421
    1250       6.3537
    1251       6.3833
    1252       5.8530
    1253       6.2904
    1254       6.1885
    1255       5.7546
    1256       6.0759
    1257       5.5052
    1258       5.7753
    1259       4.8137
    1260       5.1983
    1261       5.2303
    1262       5.7374
    1263       5.1938
    1264       4.4286
    1265       5.2044
    1266       4.8861
    1267       6.6490
    1268       7.0152
    1269       6.5944
    1270       6.9305
    1271       6.6507
    1272       6.9700
    1273       6.8911
    1274       6.7001
    1275       7.5353
    1276       6.5754
    1277       6.3057
    1278       6.2001
    1279       6.6604
    1280       6.5177
    1281       6.6980
    1282       6.7341
    1283       6.9235
    1284       6.4362
    1285       6.8624
    1286       7.3187
    1287       6.8672
    1288       7.0982
    1289       6.3184
    1290       6.5934
    1291       6.4358
    1292       5.9401
    1293       7.6855
    1294       7.0385
    1295       5.8430
    1296       6.5102
    1297       6.9876
    1298       6.5905
    1299       6.3674
    1300       6.8166
    1301       6.0196
    1302       6.7889
    1303       7.0148
    1304       8.0786
    1305       7.2495
    1306       6.4880
    1307       6.8579
    1308       6.7979
    1309       6.9923
    1310       6.3020
    1311       5.1603
    1312       5.9352
    1313       5.2112
    1314       6.2397
    1315       5.4859
    1316       6.0185
    1317       5.0806
    1318       5.9730
    1319       5.4265
    1320       5.2306
    1321       5.5183
    1322       5.6653
    1323       5.4636
    1324       5.3803
    1325       4.9645
    1326       4.5882
    1327       4.6386
    1328       4.8384
    1329       4.8166
    1330       4.8150
    1331       4.6196
    1332       5.1771
    1333       5.0825
    1334       4.7781
    1335       4.1677
    1336       5.2509
    1337       6.1404
    1338       5.6394
    1339       6.0664
    1340       5.4211
    1341       6.2269
    1342       4.7804
    1343       5.3822
    1344       6.6618
    1345       6.2749
    1346       5.7084
    1347       6.2198
    1348       6.6654
    1349       7.2556
    1350       7.5809
    1351       7.8345
    1352       8.1672
    1353       7.8576
    1354       7.8474
    1355       8.0548
    1356       8.2779
    1357       8.5199
    1358       7.3724
    1359       7.7568
    1360       8.3964
    1361       7.6781
    1362       7.7312
    1363       7.2354
    1364       7.0182
    1365       7.2204
    1366       7.1674
    1367       7.1826
    1368       6.9809
    1369       6.4761
    1370       6.9924
    1371       6.9535
    1372       7.7936
    1373       7.2406
    1374       6.8835
    1375       6.5476
    1376       6.7988
    1377       5.9522
    1378       6.1037
    1379       7.3032
    1380       7.5494
    1381       7.1065
    1382       7.0646
    1383       6.7363
    1384       7.0641
    1385       7.6721
    1386       7.3787
    1387       7.0249
    1388       7.8365
    1389       7.0629
    1390       7.7000
    1391       7.3044
    1392       7.0205
    1393       6.4847
    1394       7.3128
    1395       7.7173
    1396       6.6700
    1397       6.7299
    1398       7.1546
    1399       6.8908
    1400       7.1493
    1401       7.3109
    1402       7.9553
    1403       7.0008
    1404       7.3303
    1405       7.1380
    1406       6.9611
    1407       6.4155
    1408       6.9324
    1409       6.7745
    1410       6.6093
    1411       7.3486
    1412       7.2623
    1413       5.9919
    1414       6.0949
    1415       6.6389
    1416       7.2000
    1417       7.1148
    1418       7.5749
    1419       7.3467
    1420       6.4739
    1421       6.5791
    1422       6.9349
    1423       7.1159
    1424       6.5612
    1425       6.4953
    1426       6.9052
    1427       6.3860
    1428       6.4469
    1429       6.2669
    1430       5.9468
    1431       5.2911
    1432       5.5426
    1433       6.0263
    1434       5.6684
    1435       5.4831
    1436       5.9198
    1437       4.5747
    1438       4.3467
    1439       5.0387
    1440       4.3624
    1441       4.5352
    1442       4.3350
    1443       4.2343
    1444       4.3979
    1445       4.1613
    1446       4.5460
    1447       4.9719
    1448       5.0942
    1449       4.8556
    1450       5.7455
    1451       5.0477
    1452       4.6051
    1453       4.5696
    1454       5.0414
    1455       4.8795
    1456       5.1452
    1457       5.2145
    1458       5.4287
    1459       5.3471
    1460       5.7827
    1461       5.9677
    1462       5.8744
    1463       5.7494
    1464       5.5552
    1465       5.6448
    1466       5.9554
    1467       5.7755
    1468       5.4910
    1469       5.5331
    1470       5.8886
    1471       5.6728
    1472       5.5828
    1473       5.5934
    1474       5.7707
    1475       5.8345
    1476       5.9914
    1477       5.5755
    1478       5.8219
    1479       5.8085
    1480       5.3527
    1481       5.8805
    1482       5.5771
    1483       5.8111
    1484       5.5191
    1485       5.7092
    1486       5.8533
    1487       5.9098
    1488       6.1089
    1489       6.0436
    1490       5.6703
    1491       5.9277
    1492       5.6013
    1493       5.3879
    1494       5.5266
    1495       5.9554
    1496       5.8667
    1497       5.9053
    1498       6.0251
    1499       5.7672
    1500       5.5102
    1501       5.7719
    1502       5.9309
    1503       6.0145
    1504       5.7801
    1505       5.5894
    1506       5.7489
    1507       5.7647
    1508       5.8354
    1509       5.9752
    1510       5.8531
    1511       5.5745
    1512       5.7711
    1513       5.4140
    1514       5.4920
    1515       6.1565
    1516       6.7957
    1517       5.4623
    1518       6.0659
    1519       5.4633
    1520       5.7763
    1521       5.4294
    1522       5.7876
    1523       5.6427
    1524       5.8710
    1525       5.7327
    1526       5.6759
    1527       5.8886
    1528       5.9517
    1529       5.4732
    1530       5.7733
    1531       5.3290
    1532       5.4341
    1533       5.4883
    1534       5.0810
    1535       5.5044
    1536       5.5109
    1537       5.3491
    1538       5.4776
    1539       4.5473
    1540       5.2599
    1541       5.4549
    1542       5.3733
    1543       5.5186
    1544       5.3839
    1545       5.3457
    1546       5.4334
    1547       5.3895
    1548       5.4594
    1549       5.2731
    1550       5.7382
    1551       5.5730
    1552       5.2785
    1553       5.3853
    1554       5.4700
    1555       5.6721
    1556       5.7701
    1557       5.9466
    1558       5.7266
    1559       5.8113
    1560       5.6743
    1561       5.5601
    1562       5.6968
    1563       5.9593
    1564       5.6654
    1565       5.7201
    1566       5.5796
    1567       5.8890
    1568       5.7893
    1569       5.7406
    1570       5.3470
    1571       5.5119
    1572       5.5601
    1573       5.7473
    1574       5.8145
    1575       6.0463
    1576       5.6449
    1577       5.7073
    1578       5.7024
    1579       5.5731
    1580       5.9305
    1581       5.5405
    1582       5.3175
    1583       5.3959
    1584       5.6154
    1585       5.5678
    1586       5.6923
    1587       5.6280
    1588       5.6292
    1589       5.8718
    1590       6.0023
    1591       5.5809
    1592       5.6335
    1593       6.1057
    1594       5.7338
    1595       5.8546
    1596       5.7896
    1597       6.0162
    1598       6.0412
    1599       5.9378
    1600       6.0273
    1601       5.8378
    1602       5.8410
    1603       6.0727
    1604       5.8599
    1605       5.4886
    1606       5.2952
    1607       4.8391
    1608       5.3960
    1609       5.3977
    1610       5.8096
    1611       5.6037
    1612       5.5052
    1613       6.0015
    1614       6.0833
    1615       6.0930
    1616       5.1864
    1617       5.3531
    1618       5.2924
    1619       5.4052
    1620       5.7480
    1621       5.7219
    1622       5.2343
    1623       5.1400
    1624       5.0813
    1625       5.2584
    1626       5.6553
    1627       5.3570
    1628       5.4736
    1629       5.2638
    1630       5.9017
    1631       5.6157
    1632       5.6867
    1633       5.3896
    1634       5.2981
    1635       5.9015
    1636       5.8919
    1637       5.8031
    1638       5.6968
    1639       5.3802
    1640       5.5453
    1641       5.4777
    1642       5.3840
    1643       5.2819
    1644       5.6841
    1645       5.4206
    1646       5.3059
    1647       5.5747
    1648       5.4897
    1649       5.5342
    1650       5.4634
    1651       5.6288
    1652       5.9666
    1653       5.6077
    1654       5.7941
    1655       5.0396
    1656       5.2408
    1657       4.3168
    1658       4.7196
    1659       4.6427
    1660       4.7303
    1661       4.1983
    1662       4.4097
    1663       4.6643
    1664       4.7839
    1665       4.7699
    1666       4.3508
    1667       4.7266
    1668       4.8589
    1669       5.3402
    1670       5.2792
    1671       4.7733
    1672       4.7895
    1673       4.6017
    1674       4.2885
    1675       4.0949
    1676       4.6170
    1677       4.6189
    1678       4.5132
    1679       4.2695
    1680       4.7218
    1681       4.8670
    1682       5.2074
    1683       5.0504
    1684       5.4089
    1685       5.2829
    1686       4.9893
    1687       5.0250
    1688       4.9910
    1689       5.4289
    1690       5.5502
    1691       5.6628
    1692       5.9609
    1693       5.1054
    1694       4.9490
    1695       5.1488
    1696       5.2165
    1697       4.8507
    1698       5.1976
    1699       5.2708
    1700       5.4381
    1701       5.6318
    1702       5.6455
    1703       5.3760
    1704       5.3844
    1705       5.7132
    1706       5.5808
    1707       5.8137
    1708       5.5011
    1709       5.4773
    1710       5.6033
    1711       5.4672
    1712       5.3067
    1713       4.5894
    1714       4.7423
    1715       4.9320
    1716       5.2925
    1717       4.8705
    1718       5.3231
    1719       5.0191
    1720       5.2553
    1721       5.0345
    1722       4.5234
    1723       4.6666
    1724       5.0396
    1725       4.6774
    1726       4.7234
    1727       4.8222
    1728       4.2952
    1729       4.9563
    1730       4.7732
    1731       4.3712
    1732       4.7843
    1733       4.8047
    1734       4.5148
    1735       4.3273
    1736       4.0544
    1737       4.2157
    1738       4.2340
    1739       4.2019
    1740       4.6182
    1741       4.7077
    1742       5.0634
    1743       5.5047
    1744       4.6795
    1745       4.7475
    1746       5.3331
    1747       5.2942
    1748       5.6115
    1749       5.0541
    1750       5.2762
    1751       5.1667
    1752       4.9452
    1753       4.7915
    1754       4.8938
    1755       5.2988
    1756       4.7682
    1757       5.4541
    1758       5.2363
    1759       5.8051
    1760       5.5572
    1761       5.5612
    1762       5.9239
    1763       5.3281
    1764       5.5264
    1765       5.7897
    1766       6.4392
    1767       6.1138
    1768       5.8201
    1769       5.9148
    1770       5.8745
    1771       5.8445
    1772       5.8844
    1773       5.5204
    1774       5.2086
    1775       5.1503
    1776       5.0065
    1777       5.1712
    1778       5.1016
    1779       5.5670
    1780       5.2798
    1781       5.5258
    1782       5.6354
    1783       5.2624
    1784       5.5287
    1785       5.0747
    1786       5.5663
    1787       5.2516
    1788       5.6907
    1789       5.6973
    1790       5.8643
    1791       5.6440
    1792       5.3447
    1793       5.3997
    1794       5.1087
    1795       5.5034
    1796       5.6456
    1797       5.2338
    1798       5.8675
    1799       5.0400
    1800       5.6417
    1801       5.6074
    1802       6.0001
    1803       5.1019
    1804       5.9933
    1805       5.0053
    1806       5.4911
    1807       5.1659
    1808       4.8564
    1809       5.1003
    1810       4.9553
    1811       5.1014
    1812       5.7435
    1813       5.7594
    1814       6.0336
    1815       5.6837
    1816       5.6036
    1817       6.1939
    1818       5.6333
    1819       5.9529
    1820       5.8922
    1821       5.5207
    1822       5.6174
    1823       4.5229
    1824       4.6086
    1825       5.4047
    1826       5.4907
    1827       5.9099
    1828       5.5709
    1829       5.8475
    1830       5.4996
    1831       5.6433
    1832       5.1019
    1833       5.2614
    1834       5.3363
    1835       5.3743
    1836       5.5178
    1837       5.1969
    1838       4.9807
    1839       5.0305
    1840       5.2043
    1841       5.2016
    1842       5.3395
    1843       5.2786
    1844       5.3338
    1845       5.1429
    1846       5.6499
    1847       5.6653
    1848       5.5709
    1849       5.1531
    1850       5.8089
    1851       5.6287
    1852       5.8772
    1853       5.6163
    1854       5.6400
    1855       5.7561
    1856       5.1928
    1857       5.3651
    1858       5.4943
    1859       5.9208
    1860       5.6508
    1861       5.4646
    1862       5.0138
    1863       5.2487
    1864       4.7248
    1865       5.1318
    1866       5.1423
    1867       5.0392
    1868       4.7453
    1869       4.8213
    1870       4.5076
    1871       5.1794
    1872       4.8459
    1873       4.7891
    1874       5.1368
    1875       4.6308
    1876       4.3861
    1877       4.2335
    1878       4.7799
    1879       4.7523
    1880       5.1253
    1881       4.7744
    1882       4.9943
    1883       5.8187
    1884       4.6202
    1885       4.3352
    1886       5.2500
    1887       5.7900
    1888       5.3956
    1889       5.3526
    1890       5.4437
    1891       5.2404
    1892       5.2042
    1893       5.4906
    1894       5.2856
    1895       5.5225
    1896       5.8504
    1897       5.5744
    1898       5.9874
    1899       6.0314
    1900       5.6142
    1901       6.2121
    1902       5.2577
    1903       6.1447
    1904       5.4535
    1905       5.7124
    1906       5.4599
    1907       5.5541
    1908       5.6485
    1909       5.6189
    1910       5.3133
    1911       5.5414
    1912       4.9986
    1913       5.5650
    1914       5.6019
    1915       5.4473
    1916       5.2685
    1917       5.4648
    1918       5.8955
    1919       5.5355
    1920       5.1614
    1921       5.3807
    1922       5.8595
    1923       5.4354
    1924       5.6128
    1925       5.7052
    1926       5.3724
    1927       5.7166
    1928       5.2471
    1929       5.1620
    1930       5.6436
    1931       5.3475
    1932       5.1106
    1933       5.7074
    1934       5.3361
    1935       5.3390
    1936       5.6063
    1937       5.1302
    1938       5.5460
    1939       5.5959
    1940       5.3420
    1941       4.9440
    1942       5.4400
    1943       5.1145
    1944       5.7428
    1945       5.3498
    1946       5.3462
    1947       5.3076
    1948       5.5481
    1949       5.0093
    1950       5.4416
    1951       5.1122
    1952       5.0827
    1953       5.0800
    1954       5.1764
    1955       5.4981
    1956       5.1876
    1957       5.2172
    1958       5.0493
    1959       5.4406
    1960       5.4537
    1961       5.5017
    1962       5.3412
    1963       5.2256
    1964       5.0541
    1965       5.2313
    1966       5.0167
    1967       5.1709
    1968       5.0013
    1969       5.3816
    1970       5.4497
    1971       5.0878
    1972       5.1860
    1973       5.1081
    1974       5.2183
    1975       4.9685
    1976       5.1390
    1977       5.4093
    1978       5.7947
    1979       5.5608
    1980       5.6714
    1981       5.3283
    1982       5.3112
    1983       5.1019
    1984       4.6025
    1985       4.8797
    1986       5.5149
    1987       5.3155
    1988       5.3330
    1989       5.3664
    1990       5.4689
    1991       5.0464
    1992       5.1761
    1993       5.0636
    1994       5.1536
    1995       5.1943
    1996       5.2236
    1997       5.3983
    1998       5.2891
    1999       5.3472
    2000       5.4523
    2001       4.9690
    2002       5.5709
    2003       5.5619
    2004       5.6376
    2005       5.7721
    2006       5.7104
    2007       5.4621
    2008       5.4556
    2009       5.1630
    2010       5.3008
    2011       5.7150
    2012       5.7368
    2013       6.0576
    2014       5.6637
    2015       5.6002
    2016       5.6562
    2017       5.9056
    2018       6.1554
    2019       6.1165
    2020       5.5053
    2021       5.5547
    2022       5.4334
    2023       5.1102
    2024       5.5768
    2025       5.2219
    2026       5.3177
    2027       5.7127
    2028       5.3068
    2029       5.3171
    2030       5.9161
    2031       5.8893
    2032       5.3295
    2033       5.4500
    2034       5.4197
    2035       5.1767
    2036       5.1991
    2037       5.4711
    2038       5.5144
    2039       5.7380
    2040       5.3038
    2041       5.6554
    2042       5.3992
    2043       5.5720
    2044       5.3036
    2045       5.9010
    2046       5.6421
    2047       5.9252
    2048       5.6763
    2049       5.2154
    2050       5.7926
    2051       5.3114
    2052       4.9138
    2053       5.1064
    2054       5.0037
    2055       5.0719
    2056       5.2089
    2057       5.2837
    2058       5.1047
    2059       5.2383
    2060       5.2964
    2061       5.1512
    2062       4.7781
    2063       5.1503
    2064       5.3153
    2065       5.1045
    2066       5.0777
    2067       5.4008
    2068       4.7811
    2069       5.0881
    2070       5.0977
    2071       5.2762
    2072       5.5625
    2073       5.5025
    2074       5.3206
    2075       5.3047
    2076       5.0896
    2077       5.0536
    2078       5.1110
    2079       4.9574
    2080       5.3017
    2081       5.3148
    2082       5.4459
    2083       5.2881
    2084       5.3888
    2085       5.4056
    2086       5.5357
    2087       5.3079
    2088       5.5318
    2089       5.3486
    2090       4.6145
    2091       5.3747
    2092       5.5329
    2093       5.5785
    2094       5.5868
    2095       5.5121
    2096       5.3038
    2097       5.7067
    2098       5.8172
    2099       5.3457
    2100       5.4719
    2101       5.5601
    2102       5.8666
    2103       5.4692
    2104       5.4785
    2105       5.3105
    2106       5.2053
    2107       5.0977
    2108       5.2038
    2109       5.2591
    2110       5.4563
    2111       5.8437
    2112       5.5068
    2113       5.3779
    2114       5.5645
    2115       5.1868
    2116       5.0019
    2117       5.0030
    2118       5.8754
    2119       6.0678
    2120       5.7297
    2121       5.3508
    2122       4.8871
    2123       5.2608
    2124       5.5263
    2125       5.7007
    2126       5.5104
    2127       5.5736
    2128       5.7855
    2129       5.5738
    2130       5.7649
    2131       5.5985
    2132       5.5519
    2133       6.1214
    2134       5.9449
    2135       5.4407
    2136       5.3382
    2137       5.4707
    2138       5.6326
    2139       5.8740
    2140       5.8268
    2141       6.1940
    2142       6.0792
    2143       5.6703
    2144       5.6062
    2145       6.0006
    2146       5.6172
    2147       5.8903
    2148       5.7148
    2149       5.4803
    2150       5.2977
    2151       5.6794
    2152       5.4939
    2153       5.7606
    2154       5.8345
    2155       5.6515
    2156       5.5375
    2157       5.4218
    2158       5.9882
    2159       5.9367
    2160       5.5887
    2161       5.5821
    2162       5.6201
    2163       5.5476
    2164       5.4455
    2165       5.3503
    2166       5.0752
    2167       5.4738
    2168       5.6782
    2169       5.6867
    2170       5.5561
    2171       5.5903
    2172       6.0828
    2173       5.5836
    2174       5.8217
    2175       5.6501
    2176       6.3719
    2177       5.6993
    2178       5.1486
    2179       4.4966
    2180       4.8981
    2181       4.6324
    2182       5.6627
    2183       5.4011
    2184       5.8923
    2185       5.9692
    2186       5.1069
    2187       5.6470
    2188       6.0662
    2189       5.2975
    2190       5.7224
    2191       5.3719
    2192       5.4769
    2193       5.2405
    2194       5.2466
    2195       5.4766
    2196       5.5198
    2197       6.1049
    2198       5.5463
    2199       5.9037
    2200       5.4303
    2201       5.4911
    2202       5.2459
    2203       5.8467
    2204       5.3433
    2205       5.4175
    2206       4.9648
    2207       5.4430
    2208       5.3462
    2209       5.5068
    2210       5.4480
    2211       6.0896
    2212       4.8843
    2213       5.2206
    2214       4.7165
    2215       4.8132
    2216       5.2534
    2217       4.6537
    2218       4.9226
    2219       4.8334
    2220       5.2445
    2221       5.2211
    2222       4.8268
    2223       5.1699
    2224       5.0679
    2225       5.4801
    2226       5.3794
    2227       5.1937
    2228       5.2140
    2229       5.4920
    2230       5.2643
    2231       5.2274
    2232       5.6821
    2233       6.1594
    2234       5.9185
    2235       5.6247
    2236       5.5040
    2237       5.4826
    2238       5.0539
    2239       5.5165
    2240       5.2737
    2241       4.6366
    2242       4.8312
    2243       4.8976
    2244       5.2159
    2245       5.3379
    2246       5.3818
    2247       5.4742
    2248       4.9656
    2249       4.9737
    2250       5.3566
    2251       5.7861
    2252       5.8818
    2253       5.7542
    2254       6.2037
    2255       6.1274
    2256       5.9035
    2257       6.0149
    2258       5.3614
    2259       5.5362
    2260       5.5725
    2261       5.6736
    2262       5.4275
    2263       5.1355
    2264       5.5693
    2265       6.0393
    2266       5.8441
    2267       5.5908
    2268       5.6478
    2269       5.9309
    2270       6.1732
    2271       5.5534
    2272       5.8822
    2273       5.5714
    2274       5.7139
    2275       6.1891
    2276       6.2741
    2277       6.3375
    2278       5.6862
    2279       6.2078
    2280       5.7632
    2281       5.9525
    2282       5.6566
    2283       5.7801
    2284       5.2569
    2285       5.4876
    2286       5.6469
    2287       5.3352
    2288       5.3141
    2289       5.4275
    2290       5.2885
    2291       5.6612
    2292       5.5401
    2293       6.3974
    2294       5.6574
    2295       5.7967
    2296       5.9897
    2297       5.9780
    2298       6.6343
    2299       6.3027
    2300       6.2588
    2301       6.1784
    2302       6.0232
    2303       6.1658
    2304       5.9513
    2305       6.4524
    2306       5.8525
    2307       5.7655
    2308       6.2986
    2309       5.6836
    2310       5.8557
    2311       6.0579
    2312       6.0309
    2313       6.2703
    2314       6.0248
    2315       6.0592
    2316       6.2646
    2317       6.1923
    2318       5.8811
    2319       6.3335
    2320       6.0833
    2321       6.3405
    2322       6.2735
    2323       6.1074
    2324       6.3896
    2325       6.0092
    2326       6.0240
    2327       5.3304
    2328       5.7196
    2329       5.8308
    2330       5.6126
    2331       5.9664
    2332       4.9424
    2333       6.1683
    2334       6.0563
    2335       5.8352
    2336       5.4914
    2337       5.4486
    2338       6.1066
    2339       5.9758
    2340       5.9042
    2341       5.8862
    2342       5.6916
    2343       5.3660
    2344       5.8429
    2345       5.5930
    2346       5.9982
    2347       5.8405
    2348       6.0893
    2349       5.9687
    2350       6.5086
    2351       6.6314
    2352       5.7893
    2353       5.9995
    2354       6.0444
    2355       6.2409
    2356       5.8306
    2357       5.9726
    2358       5.9517
    2359       5.5557
    2360       5.6205
    2361       5.7551
    2362       5.8148
    2363       5.7685
    2364       5.1074
    2365       4.8992
    2366       5.1635
    2367       5.1238
    2368       5.7963
    2369       5.3233
    2370       5.4547
    2371       5.1829
    2372       4.9284
    2373       4.7511
    2374       4.8203
    2375       5.2131
    2376       4.9318
    2377       5.0122
    2378       5.1203
    2379       4.8818
    2380       4.7826
    2381       4.6829
    2382       4.6879
    2383       5.4170
    2384       4.6474
    2385       4.9819
    2386       5.7408
    2387       5.0307
    2388       4.8070
    2389       4.9448
    2390       5.0409
    2391       4.6006
    2392       4.9673
    2393       4.8061
    2394       4.8351
    2395       4.9662
    2396       5.0990
    2397       5.4286
    2398       5.4222
    2399       5.1305
    2400       4.7926
    2401       4.7930
    2402       5.8030
    2403       5.4493
    2404       5.3362
    2405       4.9251
    2406       4.4516
    2407       4.6859
    2408       4.6464
    2409       4.7781
    2410       5.0425
    2411       5.1341
    2412       5.0660
    2413       5.1127
    2414       6.0088
    2415       5.2776
    2416       6.2577
    2417       5.5375
    2418       5.3510
    2419       5.1746
    2420       5.1120
    2421       5.2592
    2422       5.8658
    2423       4.9566
    2424       5.2498
    2425       4.9517
    2426       5.6922
    2427       5.3943
    2428       5.5091
    2429       5.6791
    2430       5.4029
    2431       5.4740
    2432       4.9836
    2433       5.4511
    2434       5.4991
    2435       5.3726
    2436       5.7636
    2437       5.3647
    2438       5.5716
    2439       5.2727
    2440       5.6582
    2441       5.1874
    2442       5.5436
    2443       5.6905
    2444       5.6480
    2445       5.7797
    2446       4.8349
    2447       5.2484
    2448       4.9852
    2449       5.5083
    2450       4.9685
    2451       5.4354
    2452       4.5952
    2453       5.3132
    2454       4.9591
    2455       4.7847
    2456       4.7287
    2457       5.7059
    2458       5.1451
    2459       5.1242
    2460       5.3710
    2461       4.7845
    2462       4.6539
    2463       5.5743
    2464       5.3962
    2465       5.0165
    2466       5.1488
    2467       5.2923
    2468       5.4143
    2469       5.1285
    2470       5.0162
    2471       4.9601
    2472       4.8909
    2473       4.9922
    2474       4.6126
    2475       5.0867
    2476       5.3910
    2477       4.8172
    2478       4.3276
    2479       4.9417
    2480       4.8723
    2481       5.3007
    2482       5.3723
    2483       5.4548
    2484       5.3356
    2485       5.3093
    2486       5.0981
    2487       5.0044
    2488       4.9013
    2489       4.7894
    2490       4.5822
    2491       4.7123
    2492       4.9242
    2493       4.8384
    2494       4.9018
    2495       5.0372
    2496       4.4841
    2497       4.3967
    2498       4.4277
    2499       4.9943
    2500       5.0152
    2501       4.4394
    2502       4.5538
    2503       4.8283
    2504       5.0093
    2505       5.0371
    2506       5.3143
    2507       5.1425
    2508       4.8241
    2509       4.9524
    2510       5.3366
    2511       5.3824
    2512       4.7562
    2513       5.5529
    2514       4.6077
    2515       5.0542
    2516       4.9572
    2517       5.1990
    2518       5.1426
    2519       4.5652
    2520       4.8298
    2521       4.9760
    2522       4.5952
    2523       4.6348
    2524       4.4160
    2525       4.9451
    2526       4.8838
    2527       5.1332
    2528       4.7685
    2529       5.3552
    2530       5.1679
    2531       5.1215
    2532       4.8227
    2533       4.7116
    2534       5.3596
    2535       5.0620
    2536       5.4602
    2537       4.8830
    2538       5.5055
    2539       5.7773
    2540       5.2521
    2541       6.1308
    2542       5.2257
    2543       5.4262
    2544       5.0082
    2545       5.6826
    2546       5.4385
    2547       5.5407
    2548       5.8370
    2549       6.1804
    2550       5.1673
    2551       5.3135
    2552       5.1123
    2553       5.1505
    2554       5.4669
    2555       6.2014
    2556       6.2457
    2557       6.1193
    2558       5.6999
    2559       5.8123
    2560       5.5121
    2561       5.3159
    2562       5.2027
    2563       5.4666
    2564       5.1069
    2565       5.4531
    2566       5.6784
    2567       5.6259
    2568       5.1945
    2569       5.4887
    2570       5.4303
    2571       5.3114
    2572       5.5969
    2573       5.8605
    2574       5.6687
    2575       5.3127
    2576       5.4341
    2577       5.3090
    2578       5.6164
    2579       5.4296
    2580       5.1053
    2581       4.8501
    2582       5.4076
    2583       4.8422
    2584       4.9822
    2585       5.1177
    2586       5.1549
    2587       5.7921
    2588       5.5570
    2589       4.7376
    2590       5.2758
    2591       4.7083
    2592       5.7520
    2593       5.6904
    2594       5.5570
    2595       5.5246
    2596       5.7733
    2597       5.7418
    2598       6.2236
    2599       5.4388
    2600       5.6292
    2601       5.1883
    2602       5.7421
    2603       5.6875
    2604       6.0147
    2605       5.3433
    2606       5.7554
    2607       6.0544
    2608       5.5673
    2609       4.9444
    2610       4.8299
    2611       4.2428
    2612       4.8002
    2613       4.9997
    2614       5.1449
    2615       5.2626
    2616       4.9283
    2617       5.6570
    2618       5.8540
    2619       4.9635
    2620       5.5893
    2621       5.5172
    2622       5.4400
    2623       5.6239
    2624       5.2058
    2625       5.0818
    2626       5.1398
    2627       5.3805
    2628       4.7698
    2629       5.3177
    2630       5.2303
    2631       5.7170
    2632       5.7086
    2633       6.4887
    2634       5.8289
    2635       5.8778
    2636       5.4987
    2637       5.9119
    2638       5.7597
    2639       5.6767
    2640       5.8165
    2641       5.2766
    2642       5.7660
    2643       5.4849
    2644       5.2301
    2645       5.3284
    2646       5.8425
    2647       5.9715
    2648       5.0416
    2649       5.4306
    2650       4.8407
    2651       5.1065
    2652       4.8174
    2653       5.1962
    2654       5.1305
    2655       4.6892
    2656       5.1330
    2657       4.8617
    2658       5.2761
    2659       5.1732
    2660       4.9743
    2661       5.0165
    2662       5.4400
    2663       5.0571
    2664       4.9989
    2665       5.0618
    2666       4.8870
    2667       5.0916
    2668       5.1857
    2669       5.6142
    2670       5.1305
    2671       5.2173
    2672       5.3585
    2673       5.1930
    2674       5.2485
    2675       5.0741
    2676       5.5840
    2677       5.6740
    2678       4.7646
    2679       5.1430
    2680       5.2053
    2681       5.0840
    2682       5.2176
    2683       5.1369
    2684       5.2259
    2685       4.9841
    2686       5.0430
    2687       5.1454
    2688       4.9604
    2689       4.7809
    2690       5.3223
    2691       5.0348
    2692       4.9495
    2693       5.1749
    2694       5.2992
    2695       5.1835
    2696       5.8646
    2697       5.9289
    2698       5.3411
    2699       5.1948
    2700       5.1943
    2701       5.0789
    2702       5.1471
    2703       5.4644
    2704       5.3268
    2705       5.2422
    2706       5.3343
    2707       5.5900
    2708       5.4054
    2709       4.9356
    2710       4.9488
    2711       4.6883
    2712       5.3085
    2713       5.3661
    2714       5.9574
    2715       5.3666
    2716       5.6862
    2717       5.4037
    2718       5.6229
    2719       5.3572
    2720       5.1973
    2721       5.5797
    2722       4.9055
    2723       5.3082
    2724       5.5552
    2725       5.5102
    2726       5.2876
    2727       5.2768
    2728       4.8190
    2729       5.0268
    2730       5.0402
    2731       5.1142
    2732       5.3565
    2733       5.1579
    2734       4.7199
    2735       5.1355
    2736       5.0262
    2737       5.3736
    2738       5.3771
    2739       5.4448
    2740       5.2506
    2741       5.4584
    2742       5.3411
    2743       5.4696
    2744       5.0984
    2745       5.1830
    2746       5.1532
    2747       5.4439
    2748       4.8838
    2749       5.3531
    2750       5.5660
    2751       5.0046
    2752       4.7394
    2753       5.2299
    2754       4.8140
    2755       5.1187
    2756       5.1180
    2757       4.7892
    2758       5.3639
    2759       5.1986
    2760       5.7220
    2761       5.2113
    2762       4.8922
    2763       5.2786
    2764       5.1829
    2765       5.3820
    2766       5.5623
    2767       5.7921
    2768       5.5936
    2769       5.9426
    2770       5.9240
    2771       5.5383
    2772       5.6745
    2773       5.6342
    2774       5.8612
    2775       5.7711
    2776       5.4733
    2777       5.7906
    2778       5.5791
    2779       4.8912
    2780       5.1985
    2781       5.2923
    2782       5.8758
    2783       5.3038
    2784       5.5934
    2785       6.1309
    2786       5.6009
    2787       6.0659
    2788       6.0006
    2789       5.8897
    2790       5.0288
    2791       5.1628
    2792       5.3964
    2793       4.8861
    2794       5.2112
    2795       5.0447
    2796       5.0562
    2797       5.5384
    2798       5.7253
    2799       5.8558
    2800       5.4657
    2801       4.9272
    2802       5.5223
    2803       5.2323
    2804       5.0381
    2805       5.3798
    2806       5.9315
    2807       5.3707
    2808       6.1548
    2809       4.9393
    2810       6.0148
    2811       5.4527
    2812       5.4516
    2813       5.5896
    2814       5.6980
    2815       5.3314
    2816       4.8494
    2817       5.0441
    2818       5.3240
    2819       5.0093
    2820       5.6186
    2821       6.0309
    2822       5.6970
    2823       5.6821
    2824       5.9699
    2825       5.5212
    2826       5.7262
    2827       5.6017
    2828       5.1553
    2829       5.0361
    2830       5.0274
    2831       5.4051
    2832       5.4471
    2833       5.2951
    2834       5.6175
    2835       5.2854
    2836       5.9051
    2837       5.4779
    2838       5.1900
    2839       5.4974
    2840       5.1025
    2841       5.6048
    2842       5.2209
    2843       6.2148
    2844       5.7654
    2845       6.2998
    2846       6.1139
    2847       5.8567
    2848       6.0218
    2849       5.7453
    2850       5.6135
    2851       6.3709
    2852       5.5800
    2853       6.0184
    2854       5.4813
    2855       6.1082
    2856       5.2185
    2857       5.6151
    2858       6.4508
    2859       5.9116
    2860       5.5871
    2861       6.3948
    2862       6.4764
    2863       6.1008
    2864       5.6816
    2865       5.0013
    2866       5.8213
    2867       5.6711
    2868       5.6571
    2869       5.2938
    2870       5.2125
    2871       5.1809
    2872       6.1011
    2873       5.9205
    2874       6.3217
    2875       5.7575
    2876       5.6533
    2877       5.7339
    2878       6.2709
    2879       5.2371
    2880       6.0739
    2881       6.2707
    2882       5.5089
    2883       5.6390
    2884       5.1983
    2885       5.2654
    2886       5.8692
    2887       5.6225
    2888       5.8696
    2889       5.4442
    2890       6.1800
    2891       6.8815
    2892       6.5518
    2893       5.4353
    2894       5.4516
    2895       5.5140
    2896       6.1180
    2897       6.4462
    2898       5.6649
    2899       5.7377
    2900       6.5923
    2901       5.8586
    2902       6.1988
    2903       5.8118
    2904       5.9310
    2905       6.4186
    2906       6.4838
    2907       5.1297
    2908       6.4441
    2909       6.7609
    2910       7.1985
    2911       6.4598
    2912       6.3243
    2913       6.4952
    2914       6.2733
    2915       6.4582
    2916       7.0035
    2917       5.8541
    2918       5.7347
    2919       4.9706
    2920       5.7909
    2921       5.5293
    2922       5.6439
    2923       5.3577
    2924       5.0380
    2925       5.2689
    2926       5.3600
    2927       5.6970
    2928       5.6355
    2929       5.4894
    2930       5.0708
    2931       5.9331
    2932       5.7062
    2933       5.1673
    2934       4.9663
    2935       5.4426
    2936       5.3903
    2937       4.9438
    2938       5.4477
    2939       5.0868
    2940       5.9531
    2941       5.6814
    2942       6.0296
    2943       5.6726
    2944       6.0785
    2945       5.8170
    2946       5.0188
    2947       6.3810
    2948       6.4195
    2949       5.5541
    2950       5.6935
    2951       5.7634
    2952       5.5514
    2953       6.3340
    2954       6.1227
    2955       6.1755
    2956       5.8031
    2957       5.4796
    2958       6.1566
    2959       5.8635
    2960       5.2402
    2961       5.4881
    2962       5.5693
    2963       4.8394
    2964       4.9084
    2965       4.5492
    2966       5.5965
    2967       5.3308
    2968       5.2903
    2969       5.7140
    2970       4.8317
    2971       4.8830
    2972       5.3131
    2973       5.0319
    2974       4.4930
    2975       5.3800
    2976       5.2889
    2977       5.6319
    2978       5.5699
    2979       5.1947
    2980       5.6710
    2981       5.7904
    2982       5.4592
    2983       5.4873
    2984       5.0463
    2985       5.0482
    2986       5.1484
    2987       4.4582
    2988       5.2296
    2989       5.2207
    2990       5.4675
    2991       4.7074
    2992       5.4591
    2993       5.7311
    2994       6.6822
    2995       5.8873
    2996       5.9362
    2997       6.2559
    2998       5.6130
    2999       5.6013
    3000       5.5113
    3001       5.6804
    3002       5.6617
    3003       5.4152
    3004       6.0867
    3005       6.0200
    3006       6.0887
    3007       5.4820
    3008       5.3070
    3009       5.6185
    3010       5.7342
    3011       4.9555
    3012       4.8423
    3013       5.0719
    3014       5.3879
    3015       5.7656
    3016       5.0106
    3017       4.8748
    3018       5.1551
    3019       4.9580
    3020       5.0486
    3021       5.8304
    3022       5.3759
    3023       5.7757
    3024       4.7954
    3025       5.0257
    3026       5.3116
    3027       4.7758
    3028       5.6468
    3029       5.7566
    3030       5.1175
    3031       5.3565
    3032       4.7090
    3033       5.1499
    3034       4.8891
    3035       5.0538
    3036       4.6327
    3037       4.9051
    3038       5.2584
    3039       5.1323
    3040       5.0753
    3041       5.1738
    3042       5.0188
    3043       5.0713
    3044       4.8042
    3045       5.0245
    3046       5.1912
    3047       4.8077
    3048       4.9267
    3049       4.8379
    3050       4.8905
    3051       5.2867
    3052       5.1443
    3053       5.2573
    3054       4.9587
    3055       4.7709
    3056       4.8406
    3057       4.7162
    3058       5.4704
    3059       4.3336
    3060       4.5605
    3061       4.8059
    3062       4.4427
    3063       5.2399
    3064       4.9985
    3065       4.8336
    3066       5.4189
    3067       5.0249
    3068       5.3565
    3069       5.4569
    3070       4.9322
    3071       4.5846
    3072       5.0202
    3073       4.9700
    3074       5.0340
    3075       4.9525
    3076       5.3621
    3077       5.1933
    3078       4.9186
    3079       4.9499
    3080       5.3229
    3081       5.4806
    3082       5.0635
    3083       5.1714
    3084       5.3566
    3085       4.7254
    3086       4.8136
    3087       5.1295
    3088       5.2133
    3089       5.4110
    3090       5.1926
    3091       5.0407
    3092       4.8215
    3093       4.9937
    3094       5.0963
    3095       5.1750
    3096       4.8542
    3097       5.2130
    3098       5.0698
    3099       5.1071
    3100       5.1857
    3101       4.9596
    3102       5.0494
    3103       5.6601
    3104       5.0443
    3105       5.3324
    3106       5.8256
    3107       5.3363
    3108       5.1986
    3109       5.4651
    3110       5.3927
    3111       4.9989
    3112       4.8059
    3113       5.3915
    3114       5.3590
    3115       5.5215
    3116       4.6797
    3117       5.3564
    3118       5.6928
    3119       5.2351
    3120       5.0379
    3121       5.1347
    3122       5.1372
    3123       5.6817
    3124       5.3452
    3125       5.1332
    3126       5.2156
    3127       5.2924
    3128       5.2750
    3129       5.4730
    3130       5.2445
    3131       5.2364
    3132       4.8977
    3133       5.0328
    3134       5.2632
    3135       5.3797
    3136       5.3997
    3137       5.3217
    3138       4.9634
    3139       5.1500
    3140       5.0290
    3141       5.0949
    3142       5.2994
    3143       4.9200
    3144       4.9537
    3145       5.0593
    3146       5.0267
    3147       4.8993
    3148       4.8832
    3149       5.3914
    3150       4.7644
    3151       4.6558
    3152       4.7264
    3153       5.0443
    3154       5.0906
    3155       5.0559
    3156       4.7361
    3157       5.1167
    3158       4.8729
    3159       5.2282
    3160       5.0901
    3161       4.9503
    3162       5.1831
    3163       5.0998
    3164       5.0690
    3165       4.9530
    3166       4.8961
    3167       5.0878
    3168       5.5423
    3169       5.4096
    3170       4.9749
    3171       5.3990
    3172       5.3283
    3173       5.6141
    3174       4.9299
    3175       5.3759
    3176       5.3718
    3177       4.7374
    3178       5.0808
    3179       4.9506
    3180       5.1943
    3181       5.3064
    3182       5.1884
    3183       5.3392
    3184       5.3611
    3185       5.2336
    3186       5.2572
    3187       6.0188
    3188       5.2384
    3189       5.1707
    3190       5.4518
    3191       5.6400
    3192       5.3143
    3193       5.3694
    3194       5.1934
    3195       5.9188
    3196       5.1711
    3197       4.9977
    3198       5.0073
    3199       4.8864
    3200       5.2276
    3201       4.9833
    3202       5.1882
    3203       5.3935
    3204       5.1881
    3205       5.5197
    3206       5.4999
    3207       4.7636
    3208       4.6736
    3209       4.5366
    3210       5.2452
    3211       5.0934
    3212       5.1834
    3213       5.9342
    3214       6.1879
    3215       5.4738
    3216       6.0049
    3217       5.1430
    3218       4.5536
    3219       4.3977
    3220       4.4848
    3221       4.3629
    3222       4.4533
    3223       4.3153
    3224       4.4601
    3225       4.3518
    3226       4.1202
    3227       4.4991
    3228       4.2088
    3229       4.3509
    3230       4.9368
    3231       4.4348
    3232       4.8057
    3233       4.6326
    3234       4.4640
    3235       5.1348
    3236       5.4801
    3237       5.3548
    3238       4.6218
    3239       4.5795
    3240       4.4803
    3241       4.6385
    3242       5.6689
    3243       4.8179
    3244       4.5981
    3245       4.3929
    3246       4.6364
    3247       5.1242
    3248       5.5740
    3249       4.8940
    3250       5.4117
    3251       4.5624
    3252       4.8672
    3253       5.5694
    3254       4.8784
    3255       5.2324
    3256       5.1576
    3257       5.2419
    3258       5.6077
    3259       5.1804
    3260       5.5578
    3261       4.9749
    3262       5.0649
    3263       5.6746
    3264       5.4440
    3265       5.2277
    3266       5.1403
    3267       5.3517
    3268       5.2677
    3269       5.7268
    3270       6.3397
    3271       6.9998
    3272       6.6069
    3273       6.2406
    3274       5.6799
    3275       6.4788
    3276       6.5688
    3277       6.3432
    3278       6.0012
    3279       6.1844
    3280       6.9202
    3281       6.6113
    3282       6.5788
    3283       6.2736
    3284       6.5525
    3285       6.3357
    3286       5.7381
    3287       5.9456
    3288       6.2883
    3289       6.0629
    3290       5.4695
    3291       5.8900
    3292       6.0043
    3293       5.6506
    3294       6.0736
    3295       6.1356
    3296       5.9764
    3297       6.1114
    3298       5.9496
    3299       5.5334
    3300       6.2619
    3301       6.0927
    3302       5.8396
    3303       6.0250
    3304       5.8415
    3305       6.1440
    3306       5.6744
    3307       5.9672
    3308       5.2859
    3309       4.8775
    3310       4.9849
    3311       5.4986
    3312       5.3812
    3313       5.6029
    3314       5.1892
    3315       5.1163
    3316       5.4052
    3317       5.5181
    3318       5.9875
    3319       6.1140
    3320       5.7333
    3321       5.3709
    3322       5.8742
    3323       6.1405
    3324       6.4126
    3325       6.5361
    3326       6.4462
    3327       6.2205
    3328       5.5954
    3329       6.5452
    3330       6.6850
    3331       5.7562
    3332       5.6418
    3333       5.4489
    3334       4.9373
    3335       5.6917
    3336       6.1746
    3337       6.0798
    3338       5.8478
    3339       6.1805
    3340       5.9906
    3341       5.7289
    3342       5.4334
    3343       5.7571
    3344       5.5260
    3345       5.4670
    3346       5.8918
    3347       5.4366
    3348       5.6335
    3349       5.9342
    3350       6.3136
    3351       6.1017
    3352       5.8050
    3353       5.9955
    3354       5.5226
    3355       6.1809
    3356       5.8649
    3357       5.7881
    3358       6.2421
    3359       6.6105
    3360       6.6940
    3361       6.3266
    3362       6.5561
    3363       6.0959
    3364       5.9363
    3365       5.8919
    3366       6.2097
    3367       5.8458
    3368       6.1104
    3369       6.1049
    3370       6.0247
    3371       6.3214
    3372       5.9428
    3373       6.2835
    3374       6.4184
    3375       6.2943
    3376       6.0649
    3377       6.5519
    3378       5.8266
    3379       6.0118
    3380       6.2716
    3381       6.2404
    3382       5.9873
    3383       6.2441
    3384       6.2773
    3385       6.4616
    3386       6.2593
    3387       5.7121
    3388       6.1010
    3389       6.4123
    3390       6.2077
    3391       5.8523
    3392       6.3004
    3393       6.5767
    3394       6.6543
    3395       7.1232
    3396       6.2537
    3397       6.6928
    3398       6.2502
    3399       6.2168
    3400       6.4378
    3401       6.3640
    3402       6.5834
    3403       6.5085
    3404       6.5777
    3405       6.4149
    3406       7.0027
    3407       7.0799
    3408       6.8251
    3409       6.7164
    3410       6.2829
    3411       6.4776
    3412       6.5763
    3413       6.3637
    3414       6.1852
    3415       6.2195
    3416       6.4177
    3417       6.4581
    3418       6.3033
    3419       6.0730
    3420       5.5260
    3421       5.7672
    3422       6.1063
    3423       5.6351
    3424       5.6337
    3425       6.0412
    3426       5.9546
    3427       6.1446
    3428       5.7719
    3429       5.8918
    3430       6.0157
    3431       5.9165
    3432       6.0306
    3433       5.9237
    3434       5.7976
    3435       6.3957
    3436       6.1059
    3437       6.0660
    3438       5.8391
    3439       5.6117
    3440       5.6390
    3441       5.9561
    3442       5.8650
    3443       6.0478
    3444       5.7948
    3445       6.0333
    3446       5.9175
    3447       5.6309
    3448       6.1883
    3449       6.0748
    3450       5.8738
    3451       5.8542
    3452       6.4391
    3453       5.9584
    3454       6.3641
    3455       5.7667
    3456       6.0020
    3457       5.9663
    3458       6.2747
    3459       6.1771
    3460       5.7716
    3461       5.6998
    3462       6.0604
    3463       6.3337
    3464       6.1893
    3465       6.5179
    3466       6.2297
    3467       6.1426
    3468       5.8252
    3469       6.2395
    3470       5.8339
    3471       6.2970
    3472       6.8194
    3473       6.8103
    3474       6.4203
    3475       6.3079
    3476       6.2931
    3477       6.0125
    3478       5.9125
    3479       6.6694
    3480       7.0245
    3481       5.8648
    3482       6.0365
    3483       6.6226
    3484       6.8184
    3485       6.5682
    3486       6.7652
    3487       6.6770
    3488       6.2893
    3489       6.4146
    3490       6.2922
    3491       5.5960
    3492       5.8103
    3493       5.7565
    3494       5.7169
    3495       5.4118
    3496       5.4886
    3497       5.7063
    3498       5.9533
    3499       5.6905
    3500       5.9538
    3501       5.9422
    3502       6.2877
    3503       6.3328
    3504       6.1037
    3505       6.0652
    3506       6.4685
    3507       6.0095
    3508       6.1970
    3509       6.4547
    3510       5.8398
    3511       6.1867
    3512       6.1323
    3513       5.7556
    3514       6.0240
    3515       6.0078
    3516       5.6350
    3517       5.7370
    3518       5.9914
    3519       5.7672
    3520       5.7153
    3521       5.8432
    3522       5.5362
    3523       5.5886
    3524       5.7283
    3525       5.8365
    3526       5.8907
    3527       5.7224
    3528       5.7836
    3529       5.4477
    3530       5.8966
    3531       6.2164
    3532       6.3571
    3533       5.9585
    3534       5.9357
    3535       6.4215
    3536       6.3868
    3537       6.3884
    3538       6.4547
    3539       6.4204
    3540       6.0081
    3541       6.5009
    3542       6.3882
    3543       6.3230
    3544       6.5136
    3545       6.4534
    3546       5.9138
    3547       6.1145
    3548       6.0417
    3549       5.9628
    3550       6.2837
    3551       5.7713
    3552       5.6679
    3553       5.8580
    3554       5.9679
    3555       6.0479
    3556       5.8124
    3557       6.2889
    3558       6.0184
    3559       5.7861
    3560       6.0247
    3561       6.4061
    3562       5.7070
    3563       5.6522
    3564       5.6798
    3565       5.9803
    3566       5.8218
    3567       6.1180
    3568       5.9770
    3569       6.2122
    3570       6.2253
    3571       5.7628
    3572       6.1703
    3573       6.0663
    3574       6.1905
    3575       6.2319
    3576       6.2320
    3577       6.3070
    3578       6.1101
    3579       5.8992
    3580       6.0520
    3581       5.8046
    3582       5.8716
    3583       6.0966
    3584       6.4218
    3585       5.7337
    3586       6.1696
    3587       6.1749
    3588       6.1234
    3589       5.9469
    3590       5.9836
    3591       5.8706
    3592       6.1444
    3593       5.9993
    3594       5.9339
    3595       6.0875
    3596       6.0244
    3597       5.9127
    3598       6.3240
    3599       5.9540
    3600       5.9595
    3601       6.4716
    3602       5.8025
    3603       6.2630
    3604       5.8436
    3605       5.8820
    3606       5.9438
    3607       5.9616
    3608       5.9051
    3609       6.3191
    3610       5.9740
    3611       5.8761
    3612       6.0471
    3613       5.7157
    3614       5.9102
    3615       6.2971
    3616       5.8577
    3617       5.9313
    3618       5.6322
    3619       6.0429
    3620       5.9654
    3621       6.4379
    3622       5.8799
    3623       6.0951
    3624       6.3090
    3625       6.3248
    3626       6.1156
    3627       6.3994
    3628       5.8687
    3629       6.1581
    3630       6.2025
    3631       6.4654
    3632       5.6540
    3633       5.8295
    3634       5.6451
    3635       5.7246
    3636       5.7862
    3637       5.7385
    3638       5.9531
    3639       5.7779
    3640       5.7745
    3641       5.8151
    3642       5.6408
    3643       5.8873
    3644       6.1903
    3645       5.8724
    3646       5.7732
    3647       5.8971
    3648       6.3818
    3649       6.6608
    3650       6.2076
    3651       6.1023
    3652       6.2281
    3653       6.2336
    3654       6.0681
    3655       5.9912
    3656       5.9906
    3657       5.5699
    3658       6.0464
    3659       6.4827
    3660       5.4574
    3661       4.9767
    3662       5.3480
    3663       4.6420
    3664       5.2783
    3665       5.2664
    3666       5.5270
    3667       4.9369
    3668       5.6936
    3669       4.6411
    3670       5.0014
    3671       5.1480
    3672       5.0795
    3673       4.9423
    3674       4.8416
    3675       4.8173
    3676       3.9068
    3677       4.2898
    3678       4.3548
    3679       4.3761
    3680       4.4881
    3681       5.4020
    3682       5.7965
    3683       5.7430
    3684       5.9805
    3685       5.3426
    3686       5.3417
    3687       5.2454
    3688       5.7722
    3689       5.4581
    3690       5.1075
    3691       4.7031
    3692       4.2251
    3693       4.3318
    3694       4.8065
    3695       4.9278
    3696       4.0896
    3697       4.5636
    3698       4.2662
    3699       4.2799
    3700       5.1133
    3701       4.9926
    3702       4.8465
    3703       4.9168
    3704       4.9275
    3705       5.7788
    3706       5.5346
    3707       4.9863
    3708       4.1983
    3709       4.5381
    3710       5.6013
    3711       5.4676
    3712       5.2603
    3713       5.3134
    3714       4.7448
    3715       4.7763
    3716       5.0805
    3717       4.9015
    3718       5.4655
    3719       4.4775
    3720       4.6677
    3721       4.7436
    3722       5.7564
    3723       5.6448
    3724       5.0325
    3725       4.7354
    3726       5.5636
    3727       5.3546
    3728       5.8106
    3729       5.2261
    3730       5.1473
    3731       5.0851
    3732       5.5549
    3733       5.6068
    3734       6.1207
    3735       5.1605
    3736       5.6468
    3737       5.2949
    3738       5.0672
    3739       5.4469
    3740       4.8576
    3741       5.4143
    3742       5.6523
    3743       5.9114
    3744       5.4061
    3745       5.1772
    3746       4.8956
    3747       4.8804
    3748       5.1189
    3749       5.1641
    3750       4.9886
    3751       5.6209
    3752       5.5292
    3753       5.1207
    3754       4.7492
    3755       4.8125
    3756       5.8293
    3757       5.6752
    3758       5.9894
    3759       6.2013
    3760       5.9225
    3761       6.1205
    3762       6.1755
    3763       6.1289
    3764       6.1446
    3765       5.7823
    3766       5.5118
    3767       5.6192
    3768       5.7934
    3769       6.0568
    3770       6.0937
    3771       6.1422
    3772       6.2258
    3773       5.8249
    3774       5.9340
    3775       5.9610
    3776       6.3783
    3777       6.7174
    3778       6.3561
    3779       6.2830
    3780       6.1593
    3781       6.3041
    3782       6.4012
    3783       6.2250
    3784       6.1696
    3785       5.8210
    3786       5.8951
    3787       5.9988
    3788       6.2728
    3789       5.6553
    3790       5.9887
    3791       5.8491
    3792       5.9954
    3793       5.9283
    3794       5.6288
    3795       5.1624
    3796       5.2682
    3797       5.7800
    3798       5.5627
    3799       5.2619
    3800       5.3617
    3801       5.0855
    3802       5.7756
    3803       5.6367
    3804       5.2997
    3805       5.2558
    3806       5.5987
    3807       5.5660
    3808       5.3953
    3809       5.7984
    3810       5.6509
    3811       5.9351
    3812       5.7254
    3813       5.7671
    3814       4.8636
    3815       5.6366
    3816       5.0997
    3817       4.9511
    3818       5.1590
    3819       5.2978
    3820       4.9309
    3821       5.6403
    3822       5.5515
    3823       5.0445
    3824       5.2109
    3825       6.0061
    3826       5.9027
    3827       4.9135
    3828       4.3712
    3829       4.3452
    3830       4.2733
    3831       3.4251
    3832       3.8066
    3833       3.7609
    3834       3.4703
    3835       3.7381
    3836       3.7603
    3837       3.8445
    3838       3.6557
    3839       3.9355
    3840       4.0110
    3841       3.6676
    3842       3.5181
    3843       3.7844
    3844       4.4771
    3845       3.8895
    3846       4.1941
    3847       4.2291
    3848       4.1491
    3849       3.9729
    3850       3.8233
    3851       3.9395
    3852       3.8542
    3853       4.0253
    3854       4.2218
    3855       3.7206
    3856       4.0157
    3857       3.0977
    3858       3.5592
    3859       3.3113
    3860       2.5897
    3861       3.0436
    3862       2.8293
    3863       3.1333
    3864       3.3610
    3865       3.3403
    3866       4.2784
    3867       4.4988
    3868       4.8459
    3869       4.5887
    3870       4.8183
    3871       4.7851
    3872       5.1362
    3873       5.2707
    3874       4.9110
    3875       4.7403
    3876       4.9550
    3877       5.2915
    3878       4.9399
    3879       5.1130
    3880       5.3570
    3881       4.9677
    3882       5.0337
    3883       5.4183
    3884       5.2567
    3885       5.2978
    3886       4.9157
    3887       5.2446
    3888       5.6869
    3889       5.4395
    3890       5.0461
    3891       4.9186
    3892       4.8924
    3893       5.2610
    3894       4.9336
    3895       4.6691
    3896       4.8511
    3897       4.8329
    3898       5.0814
    3899       5.1659
    3900       5.5868
    3901       5.2030
    3902       4.8698
    3903       4.1200
    3904       4.6669
    3905       4.4090
    3906       5.1816
    3907       4.9871
    3908       4.8423
    3909       5.0375
    3910       5.0348
    3911       4.8749
    3912       5.5301
    3913       5.7160
    3914       4.8604
    3915       4.9397
    3916       4.8519
    3917       4.9370
    3918       5.1195
    3919       5.1883
    3920       5.5732
    3921       5.4073
    3922       5.2480
    3923       4.7561
    3924       5.1317
    3925       4.8302
    3926       5.0384
    3927       4.9174
    3928       5.3960
    3929       5.0027
    3930       5.0348
    3931       5.1445
    3932       5.2255
    3933       4.9777
    3934       5.2019
    3935       4.9013
    3936       4.8572
    3937       4.8644
    3938       4.8963
    3939       4.8897
    3940       4.6746
    3941       5.2596
    3942       5.0078
    3943       4.9945
    3944       4.8029
    3945       5.4121
    3946       4.6534
    3947       5.4743
    3948       4.6101
    3949       5.0149
    3950       5.0294
    3951       5.4371
    3952       5.0171
    3953       5.1527
    3954       4.8656
    3955       5.5023
    3956       5.2793
    3957       5.5356
    3958       5.1777
    3959       5.5043
    3960       5.4190
    3961       6.2905
    3962       5.5043
    3963       5.8837
    3964       5.5557
    3965       5.4654
    3966       5.6014
    3967       5.7119
    3968       5.4223
    3969       5.9678
    3970       5.8110
    3971       6.1113
    3972       6.3716
    3973       6.3260
    3974       6.0481
    3975       6.1489
    3976       6.1557
    3977       5.5138
    3978       6.2050
    3979       5.9511
    3980       5.6532
    3981       4.8629
    3982       5.2283
    3983       5.5969
    3984       5.5259
    3985       5.7082
    3986       5.7105
    3987       6.0083
    3988       5.8862
    3989       6.0656
    3990       6.6034
    3991       6.1781
    3992       5.9279
    3993       6.6757
    3994       6.1569
    3995       5.8192
    3996       6.0436
    3997       6.0410
    3998       6.3159
    3999       6.2495
    4000       6.0081
    4001       6.0666
    4002       6.6411
    4003       7.0827
    4004       6.4372
    4005       7.0098
    4006       6.5826
    4007       6.3036
    4008       6.6595
    4009       6.9280
    4010       6.2686
    4011       6.1478
    4012       6.2627
    4013       6.2730
    4014       6.1952
    4015       6.3071
    4016       6.3330
    4017       6.2910
    4018       6.0304
    4019       6.0403
    4020       6.3495
    4021       6.1869
    4022       6.5237
    4023       6.8327
    4024       7.3340
    4025       6.6382
    4026       6.3383
    4027       6.5984
    4028       6.9412
    4029       6.6221
    4030       6.5942
    4031       6.4669
    4032       5.9735
    4033       6.4774
    4034       6.0693
    4035       6.6737
    4036       6.9310
    4037       6.2856
    4038       6.6337
    4039       6.4971
    4040       6.2034
    4041       6.3666
    4042       6.6087
    4043       6.8412
    4044       6.8692
    4045       6.7116
    4046       7.1008
    4047       6.8055
    4048       7.2857
    4049       6.5342
    4050       6.8988
    4051       7.0010
    4052       5.9950
    4053       6.2442
    4054       6.1906
    4055       6.3148
    4056       6.5769
    4057       6.8591
    4058       6.5743
    4059       6.4667
    4060       6.0325
    4061       7.1035
    4062       6.4418
    4063       6.4178
    4064       6.3819
    4065       6.4626
    4066       6.9227
    4067       6.3187
    4068       6.0714
    4069       6.9102
    4070       6.5920
    4071       6.5006
    4072       7.1619
    4073       6.5613
    4074       6.5932
    4075       6.6116
    4076       6.8022
    4077       6.5437
    4078       6.7463
    4079       6.8439
    4080       6.7068
    4081       6.5892
    4082       6.2443
    4083       7.0787
    4084       6.3302
    4085       6.1821
    4086       6.1215
    4087       6.2958
    4088       6.3178
    4089       6.1481
    4090       6.4751
    4091       6.1400
    4092       5.9068
    4093       6.1411
    4094       6.2803
    4095       6.1552
    4096       5.8821
    4097       5.9577
    4098       5.9692
    4099       6.0958
    4100       6.0720
    4101       5.7458
    4102       5.9457
    4103       5.8585
    4104       6.1577
    4105       5.9469
    4106       6.0739
    4107       6.1405
    4108       6.1541
    4109       6.4403
    4110       5.7017
    4111       5.4430
    4112       5.9069
    4113       5.4932
    4114       5.3918
    4115       5.5019
    4116       5.6344
    4117       5.9788
    4118       5.9640
    4119       6.0997
    4120       6.2452
    4121       6.0280
    4122       6.0700
    4123       5.7246
    4124       5.9487
    4125       6.8298
    4126       6.2924
    4127       6.3896
    4128       6.4436
    4129       5.7429
    4130       6.0432
    4131       6.4412
    4132       6.3819
    4133       6.3644
    4134       5.6290
    4135       6.1958
    4136       5.9422
    4137       6.6221
    4138       5.2222
    4139       6.1638
    4140       6.2197
    4141       5.7225
    4142       6.6905
    4143       6.5894
    4144       6.0631
    4145       5.8929
    4146       5.9508
    4147       5.9660
    4148       6.1537
    4149       5.8449
    4150       5.8922
    4151       5.9727
    4152       5.5980
    4153       6.1114
    4154       6.2712
    4155       5.4686
    4156       5.9147
    4157       6.6431
    4158       5.7371
    4159       6.4028
    4160       6.9400
    4161       6.5370
    4162       6.0056
    4163       6.1934
    4164       6.3142
    4165       6.2703
    4166       6.9043
    4167       5.8907
    4168       5.7111
    4169       6.7387
    4170       6.1799
    4171       6.3693
    4172       5.9474
    4173       6.4852
    4174       6.1297
    4175       5.3473
    4176       6.4835
    4177       6.5723
    4178       5.9129
    4179       6.3852
    4180       6.3001
    4181       6.9767
    4182       5.2055
    4183       6.0426
    4184       6.3409
    4185       5.5685
    4186       5.0234
    4187       5.9004
    4188       5.8127
    4189       5.5051
    4190       4.7456
    4191       4.8664
    4192       5.5163
    4193       5.9970
    4194       5.1404
    4195       5.6140
    4196       5.6661
    4197       5.2879
    4198       5.3179
    4199       5.9604
    4200       5.1195
    4201       4.9987
    4202       5.2244
    4203       4.9262
    4204       5.2436
    4205       5.0409
    4206       4.9405
    4207       5.5758
    4208       4.9162
    4209       5.5967
    4210       5.6665
    4211       5.0599
    4212       5.3048
    4213       5.5387
    4214       5.1437
    4215       4.5907
    4216       4.7374
    4217       4.9027
    4218       5.1613
    4219       4.9697
    4220       5.6365
    4221       5.0014
    4222       4.9857
    4223       4.5876
    4224       4.7192
    4225       5.4938
    4226       4.9305
    4227       4.8567
    4228       4.4639
    4229       4.8280
    4230       4.9455
    4231       4.5461
    4232       5.1932
    4233       5.5743
    4234       4.8700
    4235       4.9363
    4236       5.2147
    4237       4.6849
    4238       4.7990
    4239       4.8498
    4240       4.3780
    4241       4.5201
    4242       4.9320
    4243       4.9051
    4244       4.6450
    4245       4.4919
    4246       4.7075
    4247       5.3094
    4248       4.5047
    4249       4.8636
    4250       5.4253
    4251       5.3999
    4252       5.2958
    4253       5.8059
    4254       5.1813
    4255       4.5319
    4256       4.4958
    4257       4.3720
    4258       4.3481
    4259       4.8335
    4260       4.8877
    4261       5.6792
    4262       5.3578
    4263       5.2164
    4264       5.2341
    4265       5.4664
    4266       4.9100
    4267       4.5981
    4268       4.5959
    4269       4.8441
    4270       5.2859
    4271       4.8770
    4272       5.5311
    4273       5.4373
    4274       5.2903
    4275       5.0302
    4276       5.0187
    4277       4.7643
    4278       4.9601
    4279       4.6522
    4280       4.9454
    4281       5.0176
    4282       4.6680
    4283       4.8705
    4284       5.4278
    4285       5.0497
    4286       5.4656
    4287       5.1049
    4288       5.5470
    4289       5.3802
    4290       5.2131
    4291       5.1915
    4292       5.7257
    4293       6.2101
    4294       5.7660
    4295       4.8364
    4296       5.0775
    4297       4.8943
    4298       5.6065
    4299       4.6219
    4300       5.3863
    4301       5.9848
    4302       5.9520
    4303       6.1184
    4304       5.9564
    4305       5.2921
    4306       5.7483
    4307       5.8541
    4308       5.5842
    4309       5.6009
    4310       5.8536
    4311       5.6263
    4312       5.9203
    4313       6.0696
    4314       5.0818
    4315       5.9874
    4316       5.6710
    4317       5.1364
    4318       5.1133
    4319       5.1894
    4320       5.2094
    4321       5.2551
    4322       5.6448
    4323       5.8378
    4324       5.2262
    4325       5.0044
    4326       5.5557
    4327       5.9016
    4328       6.4513
    4329       5.5980
    4330       5.4491
    4331       6.0960
    4332       5.7514
    4333       6.3953
    4334       5.7108
    4335       5.8611
    4336       6.6241
    4337       6.1884
    4338       6.0225
    4339       5.5126
    4340       5.7741
    4341       5.7556
    4342       5.3954
    4343       4.8934
    4344       5.3399
    4345       5.0262
    4346       5.6663
    4347       6.2777
    4348       5.2795
    4349       5.9582
    4350       5.4894
    4351       5.8567
    4352       5.7377
    4353       5.8777
    4354       6.2060
    4355       7.1874
    4356       6.2875
    4357       6.5904
    4358       5.3282
    4359       5.3278
    4360       5.3354
    4361       5.0409
    4362       5.3647
    4363       4.3607
    4364       4.6784
    4365       4.3983
    4366       4.4300
    4367       4.8651
    4368       5.0322
    4369       3.3400
    4370       4.3611
    4371       3.7011
    4372       4.7504
    4373       4.2563
    4374       3.6869
    4375       3.8161
    4376       3.7448
    4377       3.7130
    4378       3.6676
    4379       4.1852
    4380       3.8501
    4381       3.7135
    4382       3.9579
    4383       4.0635
    4384       4.4731
    4385       4.0872
    4386       3.5461
    4387       4.6174
    4388       4.1760
    4389       4.4671
    4390       5.0420
    4391       6.1866
    4392       6.7335
    4393       5.9881
    4394       5.9055
    4395       5.7878
    4396       6.3340
    4397       6.8468
    4398       5.4105
    4399       6.0397
    4400       5.6395
    4401       5.3813
    4402       5.2911
    4403       5.0678
    4404       4.9602
    4405       4.9075
    4406       4.9224
    4407       5.5736
    4408       5.6462
    4409       5.3622
    4410       5.9572
    4411       5.9612
    4412       5.5980
    4413       6.1970
    4414       5.6879
    4415       5.4034
    4416       5.3792
    4417       5.4567
    4418       6.1974
    4419       5.5894
    4420       6.0984
    4421       5.8222
    4422       5.7066
    4423       5.8884
    4424       5.5547
    4425       5.1250
    4426       5.4338
    4427       5.2620
    4428       5.1569
    4429       5.1695
    4430       5.5831
    4431       5.5282
    4432       5.2397
    4433       5.5869
    4434       5.6525
    4435       4.7186
    4436       5.4590
    4437       4.9435
    4438       4.8865
    4439       5.1286
    4440       5.0176
    4441       4.6936
    4442       5.0039
    4443       5.3543
    4444       5.1573
    4445       5.2932
    4446       4.5516
    4447       4.9296
    4448       5.1335
    4449       5.1291
    4450       5.0020
    4451       5.1878
    4452       4.9527
    4453       5.0547
    4454       5.1041
    4455       5.1809
    4456       5.5131
    4457       5.3655
    4458       5.4472
    4459       5.1387
    4460       5.5641
    4461       5.7099
    4462       5.7145
    4463       5.0960
    4464       5.4333
    4465       5.1255
    4466       5.4425
    4467       5.2146
    4468       5.4131
    4469       5.7272
    4470       5.3190
    4471       5.0313
    4472       5.2464
    4473       5.1923
    4474       5.2787
    4475       4.9328
    4476       4.9999
    4477       4.7876
    4478       5.1606
    4479       4.6957
    4480       4.8854
    4481       4.9153
    4482       4.7628
    4483       4.7475
    4484       4.9424
    4485       4.8246
    4486       4.8370
    4487       4.7231
    4488       4.8162
    4489       4.7576
    4490       4.6782
    4491       4.3300
    4492       4.6607
    4493       4.7064
    4494       4.6988
    4495       5.0053
    4496       4.8458
    4497       4.8226
    4498       5.5976
    4499       4.9594
    4500       4.9415
    4501       4.8523
    4502       5.2147
    4503       5.0492
    4504       5.0935
    4505       5.0040
    4506       4.6728
    4507       4.2855
    4508       4.2102
    4509       4.1921
    4510       4.1716
    4511       5.2773
    4512       4.8915
    4513       4.9374
    4514       4.8834
    4515       4.8426
    4516       4.6801
    4517       5.0227
    4518       4.8377
    4519       4.6374
    4520       4.9753
    4521       5.0022
    4522       4.9886
    4523       4.9067
    4524       4.1443
    4525       4.2510
    4526       4.5235
    4527       4.6162
    4528       5.0364
    4529       4.7383
    4530       5.3341
    4531       5.1081
    4532       4.9442
    4533       4.8287
    4534       5.0744
    4535       4.6266
    4536       4.2655
    4537       5.0033
    4538       4.9762
    4539       4.8679
    4540       4.9185
    4541       5.5701
    4542       4.8003
    4543       5.1422
    4544       5.1276
    4545       5.0575
    4546       5.0991
    4547       5.2476
    4548       5.4827
    4549       5.3147
    4550       4.8091
    4551       5.0395
    4552       5.4188
    4553       5.5898
    4554       5.0733
    4555       4.6894
    4556       4.7082
    4557       5.2545
    4558       5.2101
    4559       5.1721
    4560       5.0875
    4561       5.1739
    4562       5.0366
    4563       5.0567
    4564       5.1000
    4565       5.0093
    4566       4.9852
    4567       4.6381
    4568       4.5241
    4569       4.4591
    4570       4.3352
    4571       4.5124
    4572       4.8255
    4573       4.3527
    4574       4.2022
    4575       4.3697
    4576       4.0251
    4577       4.6625
    4578       4.5501
    4579       4.5806
    4580       4.1410
    4581       4.8806
    4582       4.4391
    4583       4.9618
    4584       4.1198
    4585       3.9562
    4586       4.3344
    4587       4.1961
    4588       4.2608
    4589       3.9486
    4590       4.0838
    4591       4.3867
    4592       4.9200
    4593       4.5073
    4594       4.3084
    4595       4.7929
    4596       4.7297
    4597       5.0513
    4598       4.6022
    4599       4.4057
    4600       4.7937
    4601       4.9861
    4602       4.1310
    4603       4.1498
    4604       3.7963
    4605       4.0386
    4606       4.3450
    4607       4.7782
    4608       4.9932
    4609       4.4849
    4610       4.5282
    4611       4.6657
    4612       4.3988
    4613       4.4308
    4614       4.5653
    4615       4.4843
    4616       4.9792
    4617       4.6836
    4618       4.7673
    4619       4.7608
    4620       4.6128
    4621       4.4440
    4622       4.8315
    4623       5.1955
    4624       4.5074
    4625       5.5408
    4626       4.8858
    4627       4.8086
    4628       4.9292
    4629       4.6838
    4630       4.2617
    4631       4.2965
    4632       4.1026
    4633       4.6276
    4634       4.7082
    4635       4.5208
    4636       4.5733
    4637       4.4346
    4638       4.7208
    4639       4.6457
    4640       4.6531
    4641       4.7121
    4642       4.6307
    4643       4.6184
    4644       4.4176
    4645       4.7958
    4646       4.6085
    4647       4.8452
    4648       4.4626
    4649       4.2463
    4650       4.2600
    4651       4.7447
    4652       4.3012
    4653       4.1309
    4654       4.5315
    4655       4.4438
    4656       4.9685
    4657       5.2049
    4658       5.2594
    4659       5.3825
    4660       4.9524
    4661       5.2290
    4662       4.3986
    4663       4.3578
    4664       5.3644
    4665       4.3433
    4666       4.9585
    4667       4.8872
    4668       5.0407
    4669       5.0427
    4670       5.1930
    4671       5.9268
    4672       5.1264
    4673       4.9933
    4674       5.0269
    4675       4.4677
    4676       4.2958
    4677       4.4949
    4678       4.3912
    4679       4.4048
    4680       4.7643
    4681       4.6513
    4682       4.6904
    4683       4.8881
    4684       4.4930
    4685       4.5387
    4686       4.8572
    4687       4.6189
    4688       4.4648
    4689       4.7888
    4690       5.0836
    4691       5.0380
    4692       5.0141
    4693       4.8259
    4694       5.4226
    4695       5.2160
    4696       4.8759
    4697       5.2114
    4698       4.8073
    4699       5.2529
    4700       4.8008
    4701       4.7576
    4702       4.8145
    4703       4.5272
    4704       4.7305
    4705       4.1497
    4706       4.5438
    4707       4.6297
    4708       4.8269
    4709       4.6544
    4710       4.7328
    4711       4.6308
    4712       4.4428
    4713       4.3215
    4714       4.5864
    4715       4.5086
    4716       4.5159
    4717       4.5298
    4718       4.4491
    4719       4.6309
    4720       4.9195
    4721       4.7863
    4722       4.6663
    4723       4.7255
    4724       4.2521
    4725       4.7232
    4726       4.5873
    4727       4.7102
    4728       4.9620
    4729       4.9542
    4730       4.6827
    4731       4.6649
    4732       4.6467
    4733       5.0603
    4734       4.9058
    4735       5.4489
    4736       5.0408
    4737       5.0075
    4738       4.7081
    4739       5.2622
    4740       4.7499
    4741       4.9229
    4742       5.2923
    4743       4.5621
    4744       4.8519
    4745       4.4887
    4746       4.5152
    4747       5.0959
    4748       4.9462
    4749       4.9271
    4750       5.2233
    4751       5.3357
    4752       5.2519
    4753       5.0992
    4754       5.6263
    4755       5.5547
    4756       5.5383
    4757       4.5361
    4758       4.9217
    4759       5.2851
    4760       4.9107
    4761       5.4809
    4762       5.4728
    4763       4.7381
    4764       4.9965
    4765       5.1432
    4766       4.9662
    4767       4.9185
    4768       4.9063
    4769       5.6296
    4770       5.3559
    4771       5.2157
    4772       5.4553
    4773       5.0660
    4774       4.9793
    4775       5.2101
    4776       5.1497
    4777       4.9038
    4778       4.6601
    4779       5.2536
    4780       4.8638
    4781       4.7854
    4782       4.6814
    4783       4.8788
    4784       5.1956
    4785       5.1920
    4786       5.1253
    4787       4.7603
    4788       5.2042
    4789       5.5794
    4790       5.4879
    4791       4.7864
    4792       5.0042
    4793       5.1094
    4794       5.4064
    4795       5.3668
    4796       5.0354
    4797       5.1821
    4798       5.1457
    4799       5.6312
    4800       5.1490
    4801       5.4481
    4802       5.4069
    4803       5.3742
    4804       5.0282
    4805       5.4546
    4806       5.1222
    4807       5.5029
    4808       5.4436
    4809       5.4870
    4810       5.5729
    4811       5.3727
    4812       5.2060
    4813       5.4752
    4814       4.9811
    4815       5.2155
    4816       5.2097
    4817       4.9784
    4818       5.6183
    4819       4.8344
    4820       4.9411
    4821       4.9635
    4822       5.1400
    4823       4.9908
    4824       4.8256
    4825       5.2480
    4826       5.2516
    4827       5.1959
    4828       5.0413
    4829       5.2512
    4830       5.3351
    4831       4.9075
    4832       5.0926
    4833       4.6972
    4834       5.1512
    4835       5.4215
    4836       5.0473
    4837       5.2681
    4838       5.2280
    4839       5.4452
    4840       5.5469
    4841       5.0354
    4842       5.7357
    4843       5.2651
    4844       4.8528
    4845       5.0638
    4846       4.6037
    4847       5.0005
    4848       4.8306
    4849       5.2769
    4850       5.1239
    4851       4.9301
    4852       5.2383
    4853       5.1989
    4854       4.9031
    4855       5.3338
    4856       5.2849
    4857       5.5270
    4858       5.4111
    4859       5.1718
    4860       5.3202
    4861       5.1176
    4862       5.4064
    4863       5.5491
    4864       5.3980
    4865       5.1959
    4866       5.8079
    4867       5.4508
    4868       5.2986
    4869       5.6190
    4870       5.3848
    4871       5.4688
    4872       5.3284
    4873       5.2485
    4874       5.1588
    4875       4.7457
    4876       5.2083
    4877       4.6797
    4878       4.6453
    4879       4.8822
    4880       5.1398
    4881       4.9815
    4882       4.9499
    4883       4.9954
    4884       4.8687
    4885       5.1552
    4886       4.8518
    4887       5.2436
    4888       5.5151
    4889       5.4342
    4890       5.1440
    4891       4.9466
    4892       5.6324
    4893       5.0733
    4894       4.9127
    4895       4.8263
    4896       5.2886
    4897       4.9831
    4898       4.5617
    4899       5.1703
    4900       5.3401
    4901       5.3328
    4902       4.7891
    4903       5.3401
    4904       5.0557
    4905       5.5823
    4906       4.9715
    4907       4.9982
    4908       5.0264
    4909       5.1842
    4910       4.8924
    4911       4.6935
    4912       5.5747
    4913       4.5308
    4914       4.9720
    4915       4.8081
    4916       5.1827
    4917       4.7916
    4918       4.7375
    4919       4.8805
    4920       5.7347
    4921       5.2339
    4922       5.5183
    4923       4.9394
    4924       4.9827
    4925       5.3356
    4926       5.3728
    4927       5.5376
    4928       5.0758
    4929       4.8144
    4930       4.5494
    4931       4.7124
    4932       4.5826
    4933       4.5936
    4934       4.5288
    4935       4.4228
    4936       5.0768
    4937       4.9207
    4938       5.0113
    4939       5.1639
    4940       5.0809
    4941       4.7683
    4942       4.6745
    4943       4.4901
    4944       5.4498
    4945       5.3041
    4946       5.6913
    4947       5.2986
    4948       5.2356
    4949       5.1384
    4950       5.0141
    4951       5.0876
    4952       5.3019
    4953       5.0008
    4954       5.1905
    4955       4.8770
    4956       5.4981
    4957       5.7808
    4958       4.9613
    4959       5.1513
    4960       5.2926
    4961       5.2755
    4962       5.2443
    4963       5.3894
    4964       5.5146
    4965       5.0254
    4966       5.3788
    4967       5.3163
    4968       5.4092
    4969       5.3432
    4970       5.0622
    4971       5.2542
    4972       5.3009
    4973       5.1325
    4974       5.3136
    4975       5.3527
    4976       5.4787
    4977       5.0796
    4978       4.2673
    4979       4.2106
    4980       4.3884
    4981       4.7785
    4982       4.7456
    4983       5.0091
    4984       5.2446
    4985       4.8059
    4986       5.1298
    4987       5.4901
    4988       5.1616
    4989       5.1303
    4990       5.2863
    4991       5.3255
    4992       5.5145
    4993       5.5973
    4994       5.3860
    4995       5.1080
    4996       4.8560
    4997       4.7311
    4998       5.1734
    4999       5.2528
    5000       4.8437
