# Supplementary material for: Incorporation of sensing modalities into de novo designed fluorescence-activating proteins
Source: Nat Commun. 2021 Feb 8;12:856. doi: 10.1038/s41467-020-18911-w (PMC7870846; doi:10.1038/s41467-020-18911-w)
Supplement: Supplementary file 24 — Source Data [file 41467_2020_18911_MOESM24_ESM.xlsx › raw_data_graphs/Supplementary_Figure_17/RMSD/Xtal_holo_500ns_loop7RMSD_backbone.r03.dat]

#Frame     RMSD_00002
       1       1.2820
       2       1.5405
       3       0.8371
       4       1.0891
       5       0.8133
       6       0.9426
       7       1.0664
       8       1.5075
       9       2.2015
      10       1.6130
      11       2.4897
      12       1.1846
      13       1.4089
      14       1.1973
      15       1.4387
      16       1.4392
      17       0.8218
      18       1.0819
      19       1.4837
      20       1.2631
      21       0.9199
      22       1.3660
      23       1.2183
      24       1.1816
      25       1.2898
      26       1.4455
      27       1.2698
      28       0.8068
      29       1.5272
      30       2.1666
      31       1.0988
      32       1.2720
      33       1.0205
      34       0.9858
      35       1.7279
      36       1.8668
      37       1.4357
      38       1.2039
      39       1.5232
      40       1.1959
      41       1.1897
      42       1.6052
      43       1.0009
      44       1.1882
      45       1.0373
      46       1.7535
      47       1.6777
      48       0.8592
      49       0.8723
      50       1.2468
      51       0.9198
      52       1.2266
      53       1.4898
      54       0.7917
      55       1.2793
      56       1.1958
      57       1.7738
      58       1.4105
      59       1.6905
      60       1.3069
      61       1.8647
      62       1.2147
      63       1.3358
      64       1.5704
      65       1.0628
      66       1.2274
      67       1.1007
      68       1.6277
      69       1.7973
      70       1.6267
      71       1.4484
      72       1.1624
      73       2.2187
      74       1.2724
      75       1.4446
      76       1.4753
      77       0.9562
      78       1.5895
      79       2.0465
      80       1.2462
      81       1.8374
      82       1.7702
      83       1.5768
      84       1.4824
      85       1.1979
      86       0.8559
      87       1.7694
      88       1.9739
      89       1.6242
      90       1.0361
      91       1.3305
      92       1.2645
      93       0.7613
      94       1.4403
      95       2.0797
      96       1.1042
      97       1.1640
      98       1.2889
      99       1.4971
     100       1.3168
     101       1.2619
     102       0.9987
     103       1.7206
     104       1.0639
     105       1.1257
     106       1.4982
     107       1.7171
     108       1.0486
     109       1.6420
     110       1.2931
     111       1.1679
     112       0.9791
     113       1.3329
     114       1.4071
     115       1.2280
     116       1.4386
     117       1.9566
     118       1.1536
     119       1.0465
     120       1.3294
     121       1.1623
     122       1.1820
     123       1.0431
     124       1.5653
     125       0.8687
     126       0.8932
     127       1.2575
     128       1.4954
     129       0.9475
     130       0.8659
     131       1.5987
     132       1.2431
     133       1.2778
     134       1.1845
     135       1.2405
     136       1.1116
     137       1.2742
     138       1.1509
     139       1.3525
     140       1.4311
     141       1.4541
     142       1.4650
     143       0.8375
     144       1.3056
     145       1.4521
     146       1.0885
     147       1.1203
     148       1.5057
     149       1.0394
     150       1.3454
     151       1.3054
     152       0.8857
     153       1.0932
     154       1.3867
     155       1.0986
     156       1.2523
     157       0.8247
     158       1.3201
     159       0.8791
     160       1.1810
     161       0.9049
     162       1.1111
     163       1.3342
     164       1.0826
     165       1.3868
     166       1.6418
     167       1.1228
     168       0.7444
     169       1.3887
     170       0.9210
     171       1.8052
     172       1.2202
     173       1.6873
     174       1.8202
     175       1.9198
     176       2.1005
     177       1.7369
     178       1.4481
     179       1.4467
     180       0.7673
     181       1.0508
     182       1.3784
     183       1.4363
     184       0.9703
     185       1.0313
     186       1.0388
     187       1.8398
     188       1.7268
     189       1.9553
     190       2.1880
     191       1.4978
     192       1.7354
     193       1.5556
     194       1.4186
     195       1.7884
     196       1.4686
     197       1.6353
     198       0.9750
     199       1.3177
     200       1.0967
     201       1.0887
     202       1.1287
     203       0.8712
     204       1.1396
     205       1.7792
     206       1.2966
     207       1.6264
     208       1.3615
     209       1.6151
     210       1.2307
     211       1.4234
     212       1.3826
     213       1.4849
     214       1.6272
     215       0.9801
     216       1.5697
     217       1.4714
     218       1.7389
     219       2.5668
     220       1.7183
     221       1.9149
     222       2.1064
     223       2.0900
     224       2.1567
     225       2.1694
     226       2.2831
     227       1.8936
     228       1.9277
     229       1.4917
     230       1.6370
     231       1.6708
     232       2.0397
     233       1.9807
     234       1.9937
     235       1.6346
     236       1.3518
     237       1.2132
     238       1.6661
     239       1.2779
     240       1.2404
     241       1.5238
     242       2.1580
     243       1.6078
     244       1.9958
     245       1.0615
     246       1.4759
     247       1.9616
     248       1.7141
     249       1.8697
     250       1.9792
     251       1.6468
     252       2.0188
     253       1.5157
     254       1.2467
     255       2.5609
     256       1.5708
     257       1.3383
     258       1.9452
     259       1.9991
     260       1.7374
     261       1.9414
     262       2.2115
     263       2.1649
     264       3.0280
     265       2.9997
     266       3.0581
     267       3.2594
     268       3.2445
     269       4.6397
     270       5.5518
     271       5.6925
     272       4.6663
     273       4.7976
     274       3.9890
     275       5.3539
     276       5.6078
     277       3.5427
     278       5.5037
     279       6.2385
     280       5.2186
     281       3.8622
     282       2.6372
     283       2.8346
     284       3.0348
     285       3.1085
     286       3.1478
     287       3.2525
     288       2.7374
     289       2.3724
     290       2.8790
     291       2.8290
     292       2.7778
     293       2.0864
     294       2.5847
     295       2.7656
     296       2.8382
     297       2.6596
     298       2.4169
     299       2.3166
     300       2.4858
     301       2.5577
     302       2.2281
     303       2.9754
     304       2.2479
     305       2.4221
     306       2.2770
     307       2.7761
     308       3.6531
     309       3.4619
     310       2.9489
     311       3.0377
     312       2.4769
     313       2.6605
     314       2.2097
     315       2.6057
     316       1.9961
     317       2.9107
     318       3.7450
     319       2.9330
     320       2.0161
     321       2.7570
     322       2.3578
     323       3.1354
     324       2.0800
     325       2.5609
     326       3.0175
     327       2.6314
     328       3.2252
     329       3.2089
     330       2.4793
     331       2.4876
     332       2.6529
     333       3.3580
     334       2.6336
     335       2.4287
     336       2.4534
     337       3.1982
     338       2.8420
     339       2.3063
     340       2.0753
     341       2.4218
     342       2.4811
     343       2.7790
     344       2.7752
     345       4.5096
     346       3.0821
     347       2.9014
     348       2.7341
     349       2.8090
     350       2.9508
     351       3.1783
     352       3.9903
     353       3.4241
     354       3.3958
     355       2.4945
     356       3.1160
     357       3.4780
     358       3.7079
     359       3.0249
     360       2.6488
     361       2.7392
     362       2.4563
     363       3.1608
     364       2.5345
     365       2.3768
     366       3.2929
     367       2.4913
     368       2.3753
     369       3.1662
     370       2.5770
     371       2.6918
     372       2.9458
     373       2.3334
     374       2.9466
     375       3.0570
     376       3.0876
     377       2.9045
     378       3.2824
     379       3.5674
     380       3.7057
     381       2.8672
     382       2.8561
     383       2.7592
     384       2.9603
     385       3.2395
     386       3.1635
     387       2.4981
     388       2.0055
     389       2.7495
     390       2.7826
     391       2.5738
     392       2.3966
     393       3.5934
     394       2.9417
     395       2.6528
     396       2.6040
     397       2.9470
     398       3.2709
     399       2.6604
     400       3.0867
     401       2.4914
     402       2.9225
     403       3.2187
     404       2.6989
     405       2.3522
     406       2.8002
     407       2.2676
     408       2.8791
     409       2.6003
     410       2.4179
     411       2.1767
     412       2.1571
     413       2.5411
     414       2.4201
     415       2.4011
     416       2.9899
     417       3.1677
     418       2.5025
     419       3.1132
     420       2.1256
     421       2.1515
     422       2.2245
     423       2.8088
     424       2.3950
     425       2.2560
     426       2.1597
     427       2.3435
     428       2.9651
     429       2.8270
     430       3.2852
     431       3.1297
     432       3.4129
     433       3.0542
     434       2.0642
     435       3.0390
     436       3.3129
     437       3.1286
     438       2.6109
     439       2.9828
     440       2.2443
     441       3.2377
     442       3.7982
     443       3.2194
     444       3.9320
     445       3.7107
     446       3.3769
     447       2.7338
     448       2.6157
     449       2.0969
     450       3.0642
     451       2.6402
     452       2.2820
     453       2.0628
     454       2.7653
     455       3.5665
     456       2.7389
     457       3.0224
     458       3.4168
     459       3.1447
     460       3.1042
     461       3.7020
     462       2.7616
     463       3.1027
     464       2.8814
     465       3.4340
     466       3.2518
     467       3.0718
     468       3.6282
     469       2.9314
     470       3.0601
     471       3.2715
     472       3.8485
     473       3.8541
     474       2.9369
     475       3.2879
     476       2.9275
     477       3.3420
     478       3.4123
     479       2.6224
     480       2.8918
     481       2.6213
     482       2.4430
     483       3.0670
     484       2.9719
     485       2.9207
     486       2.7318
     487       3.0886
     488       2.9270
     489       2.7658
     490       2.1309
     491       1.8049
     492       2.4587
     493       2.1593
     494       2.7327
     495       3.3990
     496       3.5316
     497       3.7478
     498       3.0270
     499       3.7024
     500       2.9561
     501       2.9149
     502       2.7541
     503       2.5476
     504       2.6674
     505       2.4574
     506       2.3730
     507       2.5766
     508       2.6235
     509       2.6504
     510       1.8803
     511       2.2317
     512       2.9186
     513       2.9723
     514       3.2516
     515       2.3929
     516       2.7682
     517       2.9662
     518       2.4377
     519       2.4743
     520       3.0436
     521       3.6277
     522       3.2342
     523       4.5314
     524       5.2245
     525       5.2626
     526       5.4504
     527       4.4049
     528       3.2145
     529       3.8298
     530       2.3773
     531       2.9129
     532       3.2002
     533       2.4498
     534       2.9150
     535       3.8362
     536       4.1942
     537       5.7865
     538       4.5757
     539       3.6489
     540       2.4517
     541       2.9584
     542       2.7441
     543       2.3088
     544       2.4537
     545       4.1141
     546       3.5042
     547       4.4384
     548       5.9199
     549       5.9958
     550       3.7024
     551       2.4637
     552       2.4263
     553       2.6482
     554       2.4570
     555       3.0340
     556       2.5151
     557       4.2082
     558       3.8307
     559       2.8686
     560       2.1494
     561       3.6482
     562       2.8302
     563       2.7333
     564       2.3098
     565       2.5272
     566       2.3954
     567       2.1256
     568       1.9539
     569       2.3948
     570       2.5456
     571       3.3947
     572       2.5298
     573       2.6755
     574       2.5213
     575       3.2962
     576       3.4529
     577       3.2051
     578       2.5701
     579       3.2371
     580       3.3922
     581       2.6439
     582       2.4025
     583       2.4062
     584       2.1942
     585       2.8909
     586       2.7804
     587       3.7438
     588       4.4811
     589       4.4831
     590       5.8907
     591       6.3951
     592       4.8736
     593       3.1457
     594       2.9170
     595       2.7918
     596       2.9286
     597       2.6574
     598       2.2489
     599       2.6939
     600       2.1370
     601       2.1109
     602       2.4138
     603       2.3734
     604       2.2019
     605       1.3288
     606       2.2055
     607       2.9004
     608       2.3130
     609       2.5166
     610       1.3223
     611       2.0545
     612       1.7961
     613       1.7194
     614       3.8558
     615       3.1763
     616       3.2286
     617       3.4677
     618       3.1825
     619       3.3973
     620       3.3741
     621       4.0388
     622       2.9395
     623       3.6324
     624       4.4271
     625       3.2495
     626       2.3361
     627       2.4839
     628       2.4913
     629       2.8131
     630       2.2755
     631       2.5969
     632       2.4510
     633       2.8822
     634       2.8420
     635       2.7927
     636       2.1482
     637       2.7670
     638       2.6508
     639       2.9734
     640       3.4430
     641       3.2201
     642       3.1481
     643       3.4537
     644       4.2495
     645       5.4877
     646       6.0516
     647       6.3426
     648       6.3589
     649       5.7354
     650       6.2504
     651       5.6202
     652       7.1153
     653       5.9580
     654       6.7119
     655       6.3625
     656       6.9646
     657       5.3567
     658       5.4008
     659       5.2524
     660       6.5046
     661       5.8508
     662       6.5413
     663       6.4662
     664       6.0984
     665       6.1265
     666       5.6074
     667       6.5876
     668       6.4126
     669       5.9883
     670       6.4024
     671       6.2793
     672       7.9892
     673       8.9156
     674       8.0961
     675       8.0554
     676       6.8019
     677       6.4860
     678       7.0995
     679       8.5010
     680       6.2415
     681       6.7907
     682       5.6917
     683       6.2782
     684       6.2254
     685       6.8692
     686       6.8322
     687       6.8648
     688       6.2865
     689       7.0811
     690       7.7523
     691       7.2235
     692       5.9844
     693       5.6780
     694       5.5005
     695       6.7842
     696       6.6026
     697       6.6333
     698       6.5393
     699       7.6459
     700       6.7773
     701       6.4542
     702       6.5379
     703       7.0041
     704       6.2677
     705       6.0782
     706       4.4659
     707       4.5434
     708       6.3045
     709       5.1482
     710       5.6141
     711       6.8463
     712       6.2943
     713       6.1524
     714       5.6802
     715       5.4716
     716       5.7946
     717       5.4493
     718       4.7115
     719       6.6378
     720       5.8875
     721       5.9415
     722       6.3932
     723       8.4189
     724       7.4165
     725       6.6350
     726       6.4825
     727       6.6512
     728       7.0115
     729       7.0294
     730       7.0222
     731       6.3773
     732       6.7601
     733       5.6106
     734       5.9371
     735       6.0038
     736       4.0148
     737       3.8936
     738       4.8777
     739       5.9863
     740       5.8764
     741       4.9648
     742       3.8859
     743       5.2365
     744       5.1903
     745       5.9936
     746       7.3581
     747       6.4889
     748       6.7127
     749       7.5079
     750       7.6750
     751       8.7806
     752       6.9829
     753       7.0920
     754       8.2157
     755       8.8592
     756       7.3075
     757       7.8636
     758       7.8732
     759       9.3643
     760       8.3403
     761       7.8390
     762       8.6707
     763       8.0690
     764       6.7387
     765       6.9275
     766       8.2228
     767       8.8670
     768       7.2329
     769       6.8762
     770       6.3434
     771       6.4866
     772       6.6238
     773       5.3095
     774       4.7963
     775       2.9151
     776       2.9224
     777       3.5479
     778       4.2239
     779       5.2701
     780       4.0399
     781       6.5692
     782       6.8711
     783       6.5130
     784       6.0522
     785       6.6130
     786       7.0649
     787       7.3993
     788       6.8879
     789       6.1177
     790       5.5199
     791       4.8268
     792       4.9378
     793       5.1371
     794       5.7315
     795       6.0162
     796       4.7902
     797       6.1898
     798       4.2938
     799       4.9149
     800       5.0175
     801       6.1128
     802       5.3566
     803       5.5472
     804       5.4645
     805       5.1432
     806       5.0837
     807       3.0240
     808       3.5050
     809       3.7772
     810       3.2493
     811       4.3623
     812       5.0451
     813       3.2839
     814       4.4613
     815       3.0864
     816       2.7125
     817       2.8112
     818       2.7187
     819       3.6865
     820       2.5636
     821       3.0226
     822       2.8537
     823       3.6960
     824       4.2672
     825       4.4261
     826       3.7644
     827       4.2573
     828       4.4040
     829       4.4785
     830       5.7458
     831       6.7488
     832       4.9448
     833       4.2418
     834       5.5442
     835       6.0755
     836       5.2192
     837       5.0933
     838       4.3163
     839       4.0801
     840       4.2798
     841       5.4972
     842       5.2701
     843       5.1688
     844       5.1985
     845       4.9770
     846       4.0438
     847       4.0423
     848       4.3536
     849       3.4775
     850       3.6352
     851       3.9936
     852       5.2374
     853       4.3612
     854       6.2015
     855       7.6736
     856       7.2032
     857       5.7391
     858       6.2106
     859       6.0157
     860       5.0245
     861       5.7785
     862       4.5182
     863       5.1608
     864       5.5143
     865       6.2315
     866       4.8019
     867       5.8851
     868       5.5652
     869       6.0381
     870       5.1432
     871       5.3111
     872       4.2369
     873       4.5944
     874       4.9265
     875       4.8524
     876       5.9489
     877       6.8028
     878       6.8260
     879       6.7153
     880       5.3387
     881       6.1521
     882       5.2119
     883       4.4916
     884       4.8988
     885       5.4765
     886       5.1685
     887       5.3682
     888       5.1181
     889       4.8069
     890       5.1545
     891       5.9419
     892       6.0538
     893       4.7792
     894       5.0105
     895       5.9063
     896       6.5498
     897       6.5360
     898       6.7657
     899       6.0109
     900       4.8122
     901       4.1160
     902       4.8039
     903       5.6689
     904       4.3880
     905       4.1379
     906       3.8959
     907       4.7256
     908       3.5064
     909       2.6753
     910       2.6425
     911       3.3667
     912       3.4377
     913       3.1387
     914       3.3611
     915       2.8710
     916       2.7860
     917       3.6941
     918       4.9464
     919       4.5484
     920       4.4573
     921       4.8597
     922       5.1928
     923       4.4885
     924       5.7668
     925       4.7141
     926       4.2688
     927       4.5164
     928       5.4157
     929       5.1413
     930       6.0979
     931       6.5998
     932       6.2026
     933       7.6018
     934       5.5196
     935       5.7389
     936       7.3933
     937       7.4545
     938       6.4819
     939       8.0529
     940       6.4747
     941       6.8673
     942       6.7973
     943       7.7911
     944       4.8710
     945       4.8611
     946       6.2010
     947       4.5275
     948       2.4788
     949       3.4950
     950       2.7875
     951       2.8252
     952       3.6461
     953       1.9795
     954       3.1106
     955       2.9604
     956       3.4936
     957       3.2986
     958       3.2358
     959       2.6143
     960       2.9264
     961       2.3350
     962       2.2352
     963       1.8078
     964       1.7972
     965       2.9823
     966       3.1692
     967       4.5506
     968       3.5901
     969       2.8428
     970       3.0387
     971       3.1059
     972       2.6614
     973       3.5102
     974       3.2583
     975       2.8488
     976       3.7258
     977       2.9092
     978       3.4203
     979       3.1324
     980       2.6781
     981       2.7044
     982       3.1519
     983       3.3861
     984       2.9784
     985       2.4885
     986       2.9865
     987       3.3560
     988       3.0184
     989       2.8522
     990       3.3179
     991       3.7408
     992       4.2229
     993       3.7069
     994       2.6387
     995       2.6922
     996       2.7103
     997       2.3044
     998       2.2920
     999       1.9233
    1000       2.4059
    1001       1.9835
    1002       1.7252
    1003       2.3452
    1004       2.9075
    1005       2.6735
    1006       2.7735
    1007       2.7651
    1008       3.0825
    1009       3.2020
    1010       3.0105
    1011       2.9563
    1012       2.8533
    1013       3.3599
    1014       2.6540
    1015       3.0384
    1016       2.8096
    1017       2.9145
    1018       2.4592
    1019       2.3722
    1020       2.6157
    1021       3.3234
    1022       2.5196
    1023       3.0478
    1024       3.2759
    1025       3.2506
    1026       3.3784
    1027       3.0667
    1028       3.0599
    1029       3.2697
    1030       2.6462
    1031       2.5874
    1032       2.9334
    1033       2.8038
    1034       2.6492
    1035       2.7076
    1036       3.4728
    1037       3.2273
    1038       2.8578
    1039       3.4843
    1040       3.1354
    1041       2.8021
    1042       2.8263
    1043       2.7910
    1044       2.7913
    1045       2.7534
    1046       3.1551
    1047       2.7202
    1048       2.7485
    1049       2.8058
    1050       2.7009
    1051       2.8781
    1052       3.0156
    1053       4.0592
    1054       3.5258
    1055       2.9081
    1056       3.1878
    1057       3.3161
    1058       2.6647
    1059       2.5062
    1060       3.2235
    1061       3.0512
    1062       3.6792
    1063       2.8519
    1064       3.1366
    1065       3.5924
    1066       3.1601
    1067       2.5452
    1068       2.0440
    1069       2.7277
    1070       3.2179
    1071       3.6092
    1072       2.9294
    1073       2.8951
    1074       2.9244
    1075       2.9565
    1076       3.2882
    1077       2.6224
    1078       3.7606
    1079       3.0098
    1080       2.7820
    1081       2.2723
    1082       3.0495
    1083       3.5029
    1084       3.3783
    1085       3.2652
    1086       2.6548
    1087       2.0643
    1088       3.0138
    1089       2.3832
    1090       2.3252
    1091       2.8403
    1092       2.1587
    1093       2.3086
    1094       2.5728
    1095       2.6439
    1096       3.1191
    1097       2.6390
    1098       2.7923
    1099       2.6560
    1100       2.2985
    1101       2.6840
    1102       2.8473
    1103       2.8750
    1104       2.3678
    1105       2.5955
    1106       2.7067
    1107       2.1788
    1108       2.6559
    1109       2.6925
    1110       2.9030
    1111       3.4738
    1112       3.4028
    1113       3.7012
    1114       3.3509
    1115       3.7877
    1116       3.3686
    1117       3.1997
    1118       3.5114
    1119       3.0784
    1120       3.2952
    1121       3.5940
    1122       5.0646
    1123       4.6684
    1124       3.8925
    1125       2.9278
    1126       3.5816
    1127       5.4129
    1128       6.4209
    1129       7.5377
    1130       6.2506
    1131       6.2572
    1132       5.9231
    1133       5.9547
    1134       7.0432
    1135       8.1833
    1136       6.5659
    1137       6.8131
    1138       6.7518
    1139       7.3175
    1140       7.5704
    1141       6.6938
    1142       7.1217
    1143       7.6040
    1144       7.9179
    1145       8.0724
    1146       7.8550
    1147       7.8804
    1148       8.4846
    1149       7.3428
    1150       7.6422
    1151       6.5356
    1152       7.6976
    1153       7.8316
    1154       7.7123
    1155       7.1191
    1156       7.0592
    1157       7.1980
    1158       6.7330
    1159       6.6390
    1160       6.4522
    1161       7.6578
    1162       8.6703
    1163       8.2491
    1164       7.2606
    1165       7.9146
    1166       7.6339
    1167       8.3915
    1168       8.6179
    1169       6.5147
    1170       6.7187
    1171       7.5237
    1172       6.8609
    1173       6.6249
    1174       7.4079
    1175       5.4691
    1176       3.8843
    1177       5.6288
    1178       5.5529
    1179       6.3999
    1180       5.8506
    1181       5.7614
    1182       5.4480
    1183       5.4777
    1184       6.0904
    1185       6.2022
    1186       5.7938
    1187       6.0053
    1188       6.2907
    1189       5.4935
    1190       5.1777
    1191       5.1141
    1192       4.2064
    1193       4.0924
    1194       4.5497
    1195       5.0290
    1196       4.6755
    1197       4.8522
    1198       4.6800
    1199       4.3576
    1200       5.8541
    1201       4.8754
    1202       5.6133
    1203       5.6462
    1204       6.6304
    1205       6.5179
    1206       7.1053
    1207       5.6844
    1208       4.8761
    1209       3.8773
    1210       3.3184
    1211       3.1992
    1212       2.7512
    1213       3.4885
    1214       3.5694
    1215       3.5113
    1216       2.8285
    1217       2.6762
    1218       3.2482
    1219       3.0849
    1220       2.9404
    1221       2.7221
    1222       3.6775
    1223       3.4545
    1224       5.2266
    1225       4.5557
    1226       2.9093
    1227       2.6548
    1228       3.0255
    1229       2.5796
    1230       3.8680
    1231       2.5548
    1232       2.4855
    1233       2.4186
    1234       2.7022
    1235       2.7109
    1236       2.8505
    1237       3.7670
    1238       2.4502
    1239       3.1811
    1240       2.7537
    1241       3.4187
    1242       3.3359
    1243       3.0272
    1244       3.2478
    1245       3.0149
    1246       2.6109
    1247       2.9544
    1248       2.7481
    1249       2.4892
    1250       2.5001
    1251       2.9000
    1252       2.4469
    1253       3.8214
    1254       2.6741
    1255       2.9631
    1256       3.9935
    1257       3.9260
    1258       3.7000
    1259       3.7876
    1260       2.8355
    1261       2.5921
    1262       3.4773
    1263       2.8376
    1264       2.7845
    1265       2.5547
    1266       2.3952
    1267       2.7349
    1268       2.5672
    1269       2.4233
    1270       2.7088
    1271       2.7866
    1272       3.0152
    1273       2.6576
    1274       2.9978
    1275       2.6072
    1276       2.5277
    1277       2.8435
    1278       2.8378
    1279       3.8932
    1280       4.5905
    1281       4.1106
    1282       3.8755
    1283       3.3615
    1284       2.9415
    1285       3.0676
    1286       3.6632
    1287       2.8389
    1288       2.6228
    1289       3.5159
    1290       4.3559
    1291       4.5025
    1292       3.5594
    1293       3.4801
    1294       2.5994
    1295       3.7327
    1296       2.9416
    1297       2.8368
    1298       2.6897
    1299       2.5092
    1300       2.1388
    1301       3.8363
    1302       3.7662
    1303       3.2975
    1304       2.8026
    1305       2.6610
    1306       2.6423
    1307       2.2179
    1308       2.3784
    1309       2.6907
    1310       3.0492
    1311       3.3077
    1312       2.8023
    1313       2.9602
    1314       2.4728
    1315       2.3749
    1316       2.8768
    1317       2.2925
    1318       2.9540
    1319       3.7484
    1320       3.6793
    1321       2.8903
    1322       2.6649
    1323       3.3248
    1324       2.8143
    1325       3.0575
    1326       3.6604
    1327       2.4200
    1328       2.9600
    1329       2.4400
    1330       3.6165
    1331       3.0598
    1332       2.2182
    1333       2.7693
    1334       2.1815
    1335       2.1957
    1336       3.0300
    1337       2.0323
    1338       2.2460
    1339       2.4150
    1340       2.3656
    1341       2.6912
    1342       2.1237
    1343       2.6336
    1344       1.6120
    1345       1.6585
    1346       1.7932
    1347       1.2258
    1348       1.9896
    1349       2.1143
    1350       2.2398
    1351       1.7390
    1352       1.3352
    1353       2.6951
    1354       1.9891
    1355       1.3826
    1356       2.4281
    1357       1.6500
    1358       1.1006
    1359       2.2205
    1360       1.7144
    1361       2.9159
    1362       3.3507
    1363       2.6280
    1364       2.8616
    1365       2.9027
    1366       2.4410
    1367       3.1762
    1368       2.3882
    1369       2.8000
    1370       2.5871
    1371       2.4556
    1372       2.6598
    1373       2.7577
    1374       2.7977
    1375       2.6611
    1376       3.3215
    1377       3.1591
    1378       3.5281
    1379       3.7465
    1380       3.9080
    1381       3.6655
    1382       4.1468
    1383       3.7035
    1384       5.1744
    1385       5.2207
    1386       4.7591
    1387       6.0446
    1388       5.9410
    1389       4.9579
    1390       3.2552
    1391       4.0446
    1392       4.9936
    1393       3.0096
    1394       3.9310
    1395       2.9587
    1396       3.0563
    1397       3.1385
    1398       2.7446
    1399       2.2961
    1400       2.5497
    1401       2.3374
    1402       3.9647
    1403       2.7880
    1404       3.4194
    1405       3.0017
    1406       2.6783
    1407       1.9028
    1408       2.6904
    1409       2.7940
    1410       2.5356
    1411       2.8514
    1412       2.6201
    1413       3.2043
    1414       3.6044
    1415       3.6858
    1416       4.2502
    1417       2.1954
    1418       3.7961
    1419       3.3222
    1420       3.9781
    1421       3.3109
    1422       3.1638
    1423       2.9693
    1424       3.4477
    1425       4.1350
    1426       2.4763
    1427       4.0557
    1428       2.9332
    1429       2.7849
    1430       2.7528
    1431       3.2672
    1432       2.7577
    1433       3.3243
    1434       3.0690
    1435       3.4503
    1436       3.3787
    1437       4.1518
    1438       2.7912
    1439       2.7585
    1440       3.0437
    1441       3.6824
    1442       2.4869
    1443       2.5123
    1444       2.6359
    1445       2.8692
    1446       2.4336
    1447       3.2915
    1448       2.7985
    1449       2.6349
    1450       3.1248
    1451       4.1290
    1452       2.8111
    1453       3.6339
    1454       3.4127
    1455       3.6036
    1456       2.8583
    1457       3.8590
    1458       3.4759
    1459       2.2946
    1460       3.0261
    1461       2.7358
    1462       3.2045
    1463       3.0222
    1464       3.3470
    1465       3.1513
    1466       2.8827
    1467       2.4500
    1468       2.5785
    1469       3.4886
    1470       2.7880
    1471       2.8126
    1472       2.5327
    1473       2.8673
    1474       2.6411
    1475       3.8379
    1476       3.7536
    1477       2.4295
    1478       2.9252
    1479       3.8378
    1480       3.4318
    1481       2.7033
    1482       3.3542
    1483       3.1208
    1484       3.4021
    1485       2.9965
    1486       3.8517
    1487       2.5702
    1488       3.4608
    1489       4.7575
    1490       4.4535
    1491       5.4522
    1492       5.2198
    1493       6.3224
    1494       4.7108
    1495       6.2649
    1496       5.8526
    1497       5.2296
    1498       4.4239
    1499       4.2907
    1500       4.6766
    1501       4.0366
    1502       5.7557
    1503       5.5415
    1504       4.9387
    1505       3.9169
    1506       5.1094
    1507       4.6844
    1508       5.3671
    1509       4.2868
    1510       4.2910
    1511       5.6341
    1512       4.5411
    1513       4.5032
    1514       5.4924
    1515       4.7804
    1516       4.8501
    1517       4.8743
    1518       5.1346
    1519       5.7736
    1520       5.3319
    1521       5.3963
    1522       5.3601
    1523       6.0475
    1524       4.6409
    1525       5.2793
    1526       5.2042
    1527       4.5408
    1528       5.3329
    1529       6.1203
    1530       4.5985
    1531       5.1338
    1532       5.3048
    1533       5.2216
    1534       6.0466
    1535       5.4561
    1536       5.2569
    1537       6.0998
    1538       5.6419
    1539       6.3699
    1540       5.9801
    1541       5.1054
    1542       4.3468
    1543       4.2794
    1544       3.7144
    1545       4.8583
    1546       4.7013
    1547       4.7925
    1548       6.6929
    1549       5.4314
    1550       5.5926
    1551       5.6797
    1552       5.4068
    1553       3.2330
    1554       3.2348
    1555       4.2603
    1556       3.5723
    1557       4.9085
    1558       4.9898
    1559       5.2236
    1560       5.4837
    1561       6.5564
    1562       5.9203
    1563       5.5056
    1564       4.1934
    1565       4.6331
    1566       4.1756
    1567       3.9377
    1568       4.6812
    1569       5.7694
    1570       6.1534
    1571       6.3823
    1572       5.5965
    1573       5.1274
    1574       5.4431
    1575       5.4742
    1576       5.0290
    1577       4.7368
    1578       4.4441
    1579       4.8012
    1580       4.4023
    1581       4.0254
    1582       3.8830
    1583       5.1953
    1584       3.2448
    1585       2.3250
    1586       2.3762
    1587       2.7070
    1588       2.5884
    1589       2.2671
    1590       3.4337
    1591       2.6828
    1592       3.1455
    1593       2.7229
    1594       2.3503
    1595       3.6075
    1596       3.3393
    1597       3.9888
    1598       4.3239
    1599       3.7125
    1600       5.0917
    1601       6.2603
    1602       5.2071
    1603       5.5715
    1604       5.5926
    1605       4.8520
    1606       4.0712
    1607       3.0522
    1608       3.2643
    1609       3.7759
    1610       2.3757
    1611       2.3725
    1612       3.1427
    1613       2.8090
    1614       3.5323
    1615       2.8680
    1616       3.6670
    1617       3.1958
    1618       2.8504
    1619       3.3242
    1620       2.9747
    1621       3.1955
    1622       3.2036
    1623       3.5074
    1624       4.2345
    1625       4.7457
    1626       4.6969
    1627       3.0602
    1628       3.3967
    1629       2.9762
    1630       3.0691
    1631       2.9439
    1632       3.0559
    1633       3.0596
    1634       3.7572
    1635       3.1120
    1636       2.4211
    1637       2.8122
    1638       3.6793
    1639       2.4033
    1640       3.5813
    1641       3.2000
    1642       2.9764
    1643       3.4830
    1644       4.2932
    1645       4.0294
    1646       2.9377
    1647       3.4028
    1648       3.9363
    1649       2.8421
    1650       3.9808
    1651       4.9142
    1652       5.1458
    1653       3.3859
    1654       3.8026
    1655       2.8370
    1656       3.3088
    1657       2.8210
    1658       2.9276
    1659       3.1742
    1660       3.3247
    1661       3.6252
    1662       5.1934
    1663       5.7902
    1664       6.0569
    1665       8.7138
    1666       7.5059
    1667       8.6535
    1668       7.9133
    1669       7.4479
    1670       5.9272
    1671       6.3693
    1672       6.7966
    1673       7.5241
    1674       7.2669
    1675       8.2677
    1676       7.3881
    1677       8.4490
    1678       7.1997
    1679       6.3875
    1680       6.3620
    1681       6.7601
    1682       8.1772
    1683       7.9188
    1684       7.6129
    1685       6.9644
    1686       7.1474
    1687       6.5219
    1688       6.0022
    1689       7.1124
    1690       6.4338
    1691       5.0708
    1692       6.0113
    1693       5.9435
    1694       6.4467
    1695       7.2827
    1696       7.3901
    1697       6.3618
    1698       5.9980
    1699       5.1502
    1700       4.3687
    1701       3.3717
    1702       2.9672
    1703       1.8510
    1704       1.7591
    1705       2.6893
    1706       3.5839
    1707       3.1556
    1708       3.5144
    1709       3.2750
    1710       1.9545
    1711       2.5461
    1712       2.0610
    1713       2.8910
    1714       2.4316
    1715       2.2341
    1716       3.0581
    1717       2.5175
    1718       2.1269
    1719       2.4427
    1720       2.8701
    1721       2.6012
    1722       3.1015
    1723       2.0639
    1724       2.4723
    1725       3.0579
    1726       3.5422
    1727       3.4180
    1728       3.8508
    1729       3.3786
    1730       3.2943
    1731       2.1176
    1732       2.6356
    1733       2.9110
    1734       2.1603
    1735       1.8219
    1736       3.0024
    1737       3.1171
    1738       2.9246
    1739       3.1629
    1740       2.3519
    1741       2.8876
    1742       3.3234
    1743       2.1705
    1744       2.4471
    1745       2.7407
    1746       3.8632
    1747       2.3690
    1748       2.5125
    1749       2.6777
    1750       2.3314
    1751       2.1496
    1752       2.7866
    1753       3.2629
    1754       3.2275
    1755       3.2965
    1756       3.1535
    1757       3.7863
    1758       2.4647
    1759       2.6189
    1760       3.3483
    1761       3.8349
    1762       2.7815
    1763       3.0173
    1764       2.5895
    1765       2.3954
    1766       2.4257
    1767       2.6329
    1768       2.7708
    1769       2.6014
    1770       2.6851
    1771       2.0092
    1772       3.0441
    1773       2.0683
    1774       2.7657
    1775       2.0243
    1776       2.4471
    1777       2.2908
    1778       2.7583
    1779       2.0027
    1780       2.2454
    1781       2.6343
    1782       1.6763
    1783       2.1045
    1784       1.8946
    1785       1.8223
    1786       1.2564
    1787       1.6777
    1788       2.1584
    1789       2.0024
    1790       2.1551
    1791       1.9729
    1792       1.7010
    1793       1.5358
    1794       1.3539
    1795       1.2749
    1796       1.3302
    1797       1.2931
    1798       1.6864
    1799       1.4721
    1800       1.3519
    1801       1.2005
    1802       1.3848
    1803       1.7469
    1804       1.9401
    1805       2.2884
    1806       2.3698
    1807       2.6224
    1808       2.6930
    1809       2.0670
    1810       3.0207
    1811       2.7702
    1812       3.3578
    1813       2.2184
    1814       2.4002
    1815       2.6668
    1816       3.2463
    1817       4.8830
    1818       5.4571
    1819       5.0769
    1820       3.3872
    1821       2.9192
    1822       2.8602
    1823       2.9140
    1824       2.5798
    1825       2.8128
    1826       3.0253
    1827       2.7023
    1828       2.9632
    1829       2.6850
    1830       1.7659
    1831       1.8510
    1832       2.4672
    1833       2.9726
    1834       2.1076
    1835       1.8881
    1836       2.2989
    1837       2.8034
    1838       2.1378
    1839       2.6479
    1840       1.8270
    1841       3.9088
    1842       3.9547
    1843       3.9142
    1844       4.5284
    1845       4.4246
    1846       4.1437
    1847       4.1690
    1848       4.9685
    1849       5.3581
    1850       3.7030
    1851       4.8733
    1852       6.2347
    1853       5.3864
    1854       5.5304
    1855       3.3745
    1856       3.0207
    1857       2.9711
    1858       2.9162
    1859       2.9136
    1860       2.8178
    1861       2.8388
    1862       3.0981
    1863       2.6535
    1864       2.6634
    1865       2.0404
    1866       2.3920
    1867       1.5075
    1868       2.4709
    1869       2.5836
    1870       3.2357
    1871       4.0057
    1872       3.5830
    1873       2.2416
    1874       2.8481
    1875       2.6675
    1876       2.8546
    1877       2.7052
    1878       2.8384
    1879       2.2048
    1880       1.8825
    1881       2.3619
    1882       2.4365
    1883       2.7688
    1884       2.0915
    1885       2.1436
    1886       2.0136
    1887       2.3922
    1888       2.5465
    1889       2.2813
    1890       2.3989
    1891       2.3394
    1892       2.5812
    1893       2.6322
    1894       2.5159
    1895       2.4692
    1896       2.4618
    1897       2.2427
    1898       2.4047
    1899       2.2058
    1900       3.0855
    1901       2.5076
    1902       2.4193
    1903       2.2762
    1904       2.1651
    1905       2.7799
    1906       2.2755
    1907       2.8061
    1908       2.7683
    1909       2.5645
    1910       2.6813
    1911       2.8018
    1912       2.6774
    1913       3.2168
    1914       2.5633
    1915       2.9555
    1916       3.6563
    1917       3.0465
    1918       3.1541
    1919       2.9851
    1920       2.6910
    1921       2.9684
    1922       2.7128
    1923       3.5492
    1924       2.2392
    1925       3.0220
    1926       2.7719
    1927       2.2003
    1928       2.2613
    1929       1.9283
    1930       2.4936
    1931       2.0373
    1932       2.3204
    1933       2.1679
    1934       2.1543
    1935       2.3524
    1936       2.1863
    1937       2.9984
    1938       2.8260
    1939       2.2988
    1940       2.7870
    1941       2.3128
    1942       2.5214
    1943       2.3321
    1944       2.8290
    1945       2.6879
    1946       2.1826
    1947       2.6130
    1948       2.1022
    1949       2.0805
    1950       2.5748
    1951       1.6604
    1952       2.0609
    1953       2.8279
    1954       2.3852
    1955       2.2902
    1956       2.4185
    1957       2.0199
    1958       2.4920
    1959       1.8891
    1960       2.2018
    1961       2.1980
    1962       2.1806
    1963       2.5902
    1964       2.4449
    1965       2.6476
    1966       2.2920
    1967       2.2661
    1968       3.1245
    1969       2.5605
    1970       2.7951
    1971       2.4673
    1972       2.6672
    1973       3.2061
    1974       2.8170
    1975       2.6750
    1976       3.0294
    1977       2.8522
    1978       2.6995
    1979       2.2097
    1980       2.2922
    1981       2.5657
    1982       2.5258
    1983       2.0707
    1984       2.5240
    1985       2.5829
    1986       2.8869
    1987       2.8078
    1988       2.9357
    1989       3.7816
    1990       3.9373
    1991       3.8050
    1992       3.4735
    1993       3.0181
    1994       3.9344
    1995       4.8555
    1996       3.8759
    1997       2.7483
    1998       2.7483
    1999       3.4700
    2000       3.5927
    2001       3.1749
    2002       3.0648
    2003       2.3438
    2004       2.5431
    2005       2.6917
    2006       1.9373
    2007       2.7602
    2008       2.4223
    2009       2.8251
    2010       2.5696
    2011       3.9086
    2012       3.0142
    2013       3.2273
    2014       2.3222
    2015       2.4347
    2016       2.0975
    2017       2.2556
    2018       2.0567
    2019       2.0314
    2020       2.0978
    2021       1.9996
    2022       3.0494
    2023       3.3825
    2024       3.4845
    2025       2.2712
    2026       2.4571
    2027       3.1138
    2028       3.0594
    2029       3.2258
    2030       3.0282
    2031       2.5213
    2032       2.9101
    2033       2.5020
    2034       2.1822
    2035       2.0886
    2036       2.2381
    2037       2.5187
    2038       2.6075
    2039       2.6719
    2040       2.2781
    2041       2.8201
    2042       2.6993
    2043       2.7607
    2044       2.4371
    2045       2.7703
    2046       2.5844
    2047       2.6735
    2048       2.5234
    2049       2.8549
    2050       2.6644
    2051       2.4978
    2052       2.1598
    2053       2.0397
    2054       2.1984
    2055       2.3541
    2056       2.4567
    2057       2.2619
    2058       2.5759
    2059       2.6023
    2060       2.9258
    2061       3.4267
    2062       2.7810
    2063       2.1060
    2064       2.6360
    2065       2.6307
    2066       2.3972
    2067       2.3290
    2068       2.5597
    2069       2.4942
    2070       3.0019
    2071       4.5024
    2072       3.6621
    2073       3.4986
    2074       4.3050
    2075       3.3049
    2076       4.2311
    2077       5.0292
    2078       5.2549
    2079       6.5018
    2080       6.9828
    2081       6.4421
    2082       6.9236
    2083       5.1528
    2084       6.2448
    2085       6.5966
    2086       6.2725
    2087       5.9281
    2088       6.6527
    2089       8.0190
    2090       7.4272
    2091       6.5549
    2092       6.8430
    2093       5.7724
    2094       7.0458
    2095       7.6310
    2096       6.6004
    2097       5.4026
    2098       4.9048
    2099       5.3559
    2100       5.3310
    2101       5.5537
    2102       6.2519
    2103       6.3785
    2104       7.0869
    2105       6.3506
    2106       6.7054
    2107       6.3579
    2108       4.9374
    2109       5.5782
    2110       5.3537
    2111       6.0857
    2112       5.7605
    2113       6.7098
    2114       6.1938
    2115       6.2994
    2116       6.3527
    2117       7.5319
    2118       7.4434
    2119       7.2675
    2120       6.4349
    2121       7.4853
    2122       8.1968
    2123       6.6089
    2124       7.6494
    2125       7.5987
    2126       7.5492
    2127       7.2076
    2128       6.7571
    2129       5.9795
    2130       5.4387
    2131       6.1046
    2132       6.0883
    2133       5.5706
    2134       5.8993
    2135       5.7595
    2136       5.0309
    2137       6.7579
    2138       7.5596
    2139       6.1994
    2140       5.6767
    2141       6.6835
    2142       6.9950
    2143       6.2531
    2144       6.5510
    2145       6.9404
    2146       7.1378
    2147       6.6307
    2148       6.5819
    2149       6.7245
    2150       4.6793
    2151       5.0472
    2152       5.4004
    2153       5.0572
    2154       5.4438
    2155       2.8239
    2156       4.0802
    2157       2.4216
    2158       2.2805
    2159       2.3141
    2160       3.0522
    2161       2.3844
    2162       2.8672
    2163       3.5624
    2164       2.7112
    2165       2.6482
    2166       2.8052
    2167       2.6030
    2168       2.3876
    2169       2.2564
    2170       1.7173
    2171       2.5736
    2172       3.3661
    2173       2.6937
    2174       3.0293
    2175       3.3091
    2176       3.0647
    2177       2.6005
    2178       2.8587
    2179       2.8281
    2180       1.7460
    2181       2.3526
    2182       1.7031
    2183       2.2775
    2184       3.0064
    2185       2.4251
    2186       2.1065
    2187       2.3848
    2188       2.6419
    2189       2.8344
    2190       2.8313
    2191       2.8550
    2192       3.7729
    2193       2.7827
    2194       3.1667
    2195       3.0046
    2196       2.8140
    2197       2.9683
    2198       3.0095
    2199       2.3006
    2200       2.7295
    2201       3.0236
    2202       3.2515
    2203       2.0950
    2204       2.4276
    2205       2.8419
    2206       3.0441
    2207       2.8971
    2208       2.5778
    2209       2.4620
    2210       3.6051
    2211       2.7730
    2212       3.2075
    2213       2.4468
    2214       2.8082
    2215       3.0242
    2216       2.8356
    2217       2.8583
    2218       2.8910
    2219       2.6911
    2220       2.1795
    2221       2.9581
    2222       2.7163
    2223       2.3426
    2224       3.2053
    2225       2.5904
    2226       2.6006
    2227       3.2577
    2228       2.4889
    2229       2.6047
    2230       2.2481
    2231       2.0770
    2232       1.7368
    2233       2.6892
    2234       2.5265
    2235       3.2850
    2236       2.6123
    2237       3.2801
    2238       2.3905
    2239       3.0244
    2240       2.3718
    2241       2.4004
    2242       3.0395
    2243       2.9732
    2244       2.5936
    2245       2.6518
    2246       2.4627
    2247       2.4270
    2248       3.2055
    2249       2.8629
    2250       2.4706
    2251       2.9817
    2252       3.1942
    2253       3.1621
    2254       2.6324
    2255       2.7185
    2256       2.9876
    2257       2.8692
    2258       3.2629
    2259       2.5674
    2260       2.3714
    2261       2.1789
    2262       2.7260
    2263       2.2975
    2264       2.6143
    2265       2.6723
    2266       1.9959
    2267       2.1929
    2268       2.8549
    2269       2.3908
    2270       2.5336
    2271       1.9800
    2272       2.0822
    2273       2.6638
    2274       2.6306
    2275       2.3186
    2276       2.3426
    2277       2.6654
    2278       2.1364
    2279       3.0225
    2280       2.3981
    2281       2.4230
    2282       2.2997
    2283       2.6706
    2284       2.3209
    2285       2.9320
    2286       2.0338
    2287       2.7959
    2288       2.3588
    2289       3.4267
    2290       3.0731
    2291       3.0641
    2292       3.0640
    2293       3.2673
    2294       3.4292
    2295       3.1452
    2296       3.7780
    2297       2.8051
    2298       3.2926
    2299       3.4553
    2300       2.6465
    2301       2.8698
    2302       3.3234
    2303       4.6400
    2304       5.4246
    2305       4.8560
    2306       5.9261
    2307       4.7479
    2308       3.4054
    2309       4.4193
    2310       3.3158
    2311       3.5141
    2312       3.3749
    2313       4.3252
    2314       4.6345
    2315       4.4948
    2316       6.0829
    2317       7.0940
    2318       4.9528
    2319       5.0632
    2320       4.9034
    2321       4.5013
    2322       3.2540
    2323       2.4962
    2324       3.0538
    2325       3.3290
    2326       2.9691
    2327       2.6075
    2328       2.8244
    2329       2.6280
    2330       3.1346
    2331       3.1945
    2332       2.6899
    2333       2.1413
    2334       2.6306
    2335       1.8573
    2336       2.1192
    2337       2.2218
    2338       2.9806
    2339       2.3782
    2340       2.6359
    2341       2.5081
    2342       2.8623
    2343       2.6672
    2344       2.5455
    2345       2.6660
    2346       2.8108
    2347       2.7753
    2348       2.6374
    2349       2.2765
    2350       2.4440
    2351       3.0529
    2352       2.8411
    2353       2.8226
    2354       3.1732
    2355       2.8294
    2356       2.9052
    2357       4.2330
    2358       2.8216
    2359       2.3731
    2360       2.4065
    2361       2.4499
    2362       2.2647
    2363       2.3676
    2364       2.3519
    2365       2.4766
    2366       2.7623
    2367       1.9025
    2368       2.1766
    2369       2.3649
    2370       2.6120
    2371       2.9421
    2372       2.8397
    2373       2.8741
    2374       2.7228
    2375       2.8016
    2376       2.3956
    2377       2.3910
    2378       3.1535
    2379       2.3922
    2380       2.4770
    2381       2.7239
    2382       2.9159
    2383       3.2067
    2384       2.6656
    2385       3.8348
    2386       4.4770
    2387       3.7164
    2388       4.1069
    2389       3.3592
    2390       2.4307
    2391       4.4356
    2392       2.8056
    2393       2.4839
    2394       2.8566
    2395       2.4819
    2396       2.0205
    2397       2.7538
    2398       3.1208
    2399       3.9763
    2400       2.2304
    2401       2.8596
    2402       2.7868
    2403       2.7140
    2404       2.5547
    2405       2.8803
    2406       3.4382
    2407       2.9069
    2408       3.2219
    2409       3.2721
    2410       2.7690
    2411       3.2077
    2412       2.9500
    2413       2.7976
    2414       2.6914
    2415       2.8381
    2416       2.7166
    2417       2.3737
    2418       2.4716
    2419       2.6789
    2420       3.8563
    2421       2.8884
    2422       2.2743
    2423       2.8593
    2424       3.2780
    2425       2.6923
    2426       2.6579
    2427       4.0237
    2428       5.1500
    2429       3.6386
    2430       2.7311
    2431       2.9172
    2432       4.6392
    2433       3.4772
    2434       2.9867
    2435       2.7419
    2436       3.5450
    2437       3.0193
    2438       3.5372
    2439       4.4883
    2440       4.4538
    2441       4.5811
    2442       4.4117
    2443       3.4636
    2444       3.4691
    2445       3.6901
    2446       3.1017
    2447       2.5162
    2448       2.3581
    2449       4.5068
    2450       2.8569
    2451       2.3619
    2452       2.3619
    2453       2.6084
    2454       3.0182
    2455       3.2332
    2456       3.0598
    2457       3.0078
    2458       3.7572
    2459       2.6065
    2460       3.5719
    2461       3.6020
    2462       2.7434
    2463       2.7765
    2464       3.0470
    2465       2.9808
    2466       2.4071
    2467       2.3917
    2468       2.9737
    2469       2.6031
    2470       2.1449
    2471       2.0159
    2472       2.4454
    2473       1.9239
    2474       2.6157
    2475       2.2570
    2476       2.0712
    2477       3.2101
    2478       2.7959
    2479       2.3986
    2480       3.4895
    2481       3.2077
    2482       2.8456
    2483       3.1755
    2484       2.9810
    2485       2.3855
    2486       2.0684
    2487       2.1051
    2488       2.5794
    2489       2.3676
    2490       2.5167
    2491       2.5705
    2492       2.2261
    2493       3.0289
    2494       3.1969
    2495       2.9277
    2496       3.7464
    2497       2.8319
    2498       3.1894
    2499       3.0921
    2500       2.9656
    2501       3.1202
    2502       2.5536
    2503       2.5814
    2504       2.4529
    2505       2.9928
    2506       3.9681
    2507       3.4678
    2508       2.7737
    2509       2.3103
    2510       2.6567
    2511       2.3387
    2512       2.4412
    2513       3.9958
    2514       5.3651
    2515       4.3228
    2516       3.8390
    2517       4.6151
    2518       4.0181
    2519       3.1021
    2520       2.6888
    2521       4.3840
    2522       4.2660
    2523       3.4880
    2524       3.2975
    2525       2.4816
    2526       2.7317
    2527       2.4167
    2528       3.4096
    2529       2.5556
    2530       2.9046
    2531       2.3926
    2532       2.8051
    2533       2.8601
    2534       2.6732
    2535       3.8338
    2536       2.7789
    2537       2.3282
    2538       2.9486
    2539       3.0636
    2540       2.5865
    2541       3.2170
    2542       2.3572
    2543       2.9958
    2544       3.0691
    2545       2.8153
    2546       3.3601
    2547       2.7992
    2548       2.4745
    2549       2.2434
    2550       3.1294
    2551       3.3676
    2552       2.3650
    2553       2.9068
    2554       2.4647
    2555       2.8780
    2556       3.3166
    2557       2.7976
    2558       3.1525
    2559       2.4958
    2560       2.3780
    2561       2.8171
    2562       2.7886
    2563       2.8146
    2564       2.4950
    2565       2.6947
    2566       2.7599
    2567       1.9570
    2568       2.7227
    2569       2.4716
    2570       3.0669
    2571       2.9821
    2572       2.8795
    2573       2.8810
    2574       2.3802
    2575       2.3887
    2576       2.6107
    2577       3.0636
    2578       2.3152
    2579       2.3640
    2580       3.0049
    2581       2.6019
    2582       2.7194
    2583       2.8851
    2584       2.3364
    2585       2.9308
    2586       2.5286
    2587       2.1642
    2588       2.9786
    2589       2.3672
    2590       2.1613
    2591       2.2680
    2592       2.0150
    2593       2.2415
    2594       3.0187
    2595       2.6909
    2596       2.1567
    2597       2.5579
    2598       3.0145
    2599       2.3481
    2600       2.5113
    2601       2.4670
    2602       3.3878
    2603       2.4563
    2604       3.0224
    2605       2.8902
    2606       3.0784
    2607       2.7711
    2608       2.6782
    2609       2.7692
    2610       3.0971
    2611       2.4829
    2612       3.9744
    2613       2.8455
    2614       2.9750
    2615       2.5829
    2616       2.9541
    2617       3.1562
    2618       2.8738
    2619       2.5749
    2620       2.2360
    2621       2.5538
    2622       2.4836
    2623       2.0937
    2624       2.7171
    2625       2.6758
    2626       2.5933
    2627       2.4581
    2628       2.4685
    2629       3.2218
    2630       2.8568
    2631       2.8706
    2632       2.5414
    2633       2.3334
    2634       2.5793
    2635       2.7603
    2636       2.2292
    2637       3.2098
    2638       3.4704
    2639       3.6369
    2640       3.4002
    2641       1.9209
    2642       2.3291
    2643       2.5120
    2644       3.2079
    2645       2.8633
    2646       2.4813
    2647       3.1155
    2648       3.0891
    2649       3.3226
    2650       2.8913
    2651       2.5265
    2652       2.8855
    2653       3.4628
    2654       3.0820
    2655       3.6919
    2656       3.2192
    2657       3.0724
    2658       3.0320
    2659       3.3853
    2660       2.9323
    2661       2.9426
    2662       2.1130
    2663       2.9144
    2664       3.6111
    2665       4.4956
    2666       3.4917
    2667       3.8929
    2668       3.3718
    2669       2.8631
    2670       2.9479
    2671       2.7087
    2672       2.8190
    2673       2.8800
    2674       3.0985
    2675       3.3860
    2676       2.5736
    2677       2.8190
    2678       3.2724
    2679       2.9748
    2680       2.8964
    2681       3.1135
    2682       3.1472
    2683       2.9669
    2684       3.4112
    2685       3.3179
    2686       4.2319
    2687       3.4852
    2688       3.4398
    2689       4.6936
    2690       5.1558
    2691       3.9514
    2692       4.4575
    2693       4.2243
    2694       4.0583
    2695       4.7474
    2696       3.3834
    2697       3.6506
    2698       3.1480
    2699       3.7768
    2700       3.5201
    2701       2.5772
    2702       3.3465
    2703       2.8576
    2704       3.0407
    2705       2.9455
    2706       3.3550
    2707       2.6990
    2708       3.1232
    2709       3.3596
    2710       3.4358
    2711       2.2397
    2712       2.1530
    2713       3.4813
    2714       2.6498
    2715       2.8991
    2716       2.5947
    2717       2.8232
    2718       2.7140
    2719       2.6312
    2720       2.8854
    2721       2.6387
    2722       3.0410
    2723       2.4279
    2724       2.7826
    2725       3.2934
    2726       2.7713
    2727       2.7186
    2728       2.7104
    2729       3.0305
    2730       3.4674
    2731       2.5871
    2732       3.3843
    2733       3.1811
    2734       3.1690
    2735       2.9105
    2736       2.5855
    2737       2.8439
    2738       2.8442
    2739       3.9532
    2740       3.2039
    2741       3.9089
    2742       3.0439
    2743       2.8059
    2744       2.7468
    2745       3.7001
    2746       3.3180
    2747       3.0499
    2748       3.1049
    2749       3.4943
    2750       3.5556
    2751       2.6728
    2752       3.1543
    2753       2.4841
    2754       3.0191
    2755       2.8706
    2756       3.1263
    2757       3.0780
    2758       3.0797
    2759       2.6003
    2760       2.7938
    2761       2.7603
    2762       2.7375
    2763       2.5095
    2764       3.0259
    2765       2.4551
    2766       3.1523
    2767       3.4379
    2768       2.4683
    2769       2.8243
    2770       2.6619
    2771       2.7718
    2772       3.0141
    2773       4.0648
    2774       2.7678
    2775       3.8649
    2776       2.4062
    2777       3.9215
    2778       5.2747
    2779       6.1558
    2780       6.4722
    2781       6.5907
    2782       5.5727
    2783       5.5134
    2784       5.3390
    2785       3.0184
    2786       2.1760
    2787       3.2561
    2788       2.8562
    2789       2.5090
    2790       2.6853
    2791       3.2589
    2792       3.2185
    2793       3.0348
    2794       3.7330
    2795       3.5712
    2796       3.6833
    2797       3.3446
    2798       2.7842
    2799       1.9564
    2800       2.4244
    2801       3.7221
    2802       3.0836
    2803       4.2910
    2804       2.6688
    2805       2.8154
    2806       2.5392
    2807       3.0183
    2808       2.9178
    2809       2.7254
    2810       2.7874
    2811       4.5960
    2812       3.2669
    2813       2.8374
    2814       2.8342
    2815       2.4391
    2816       2.7762
    2817       2.8253
    2818       3.2475
    2819       3.5398
    2820       2.9244
    2821       2.5499
    2822       2.4762
    2823       3.1296
    2824       3.1159
    2825       2.0594
    2826       2.4518
    2827       2.7370
    2828       2.4501
    2829       2.5880
    2830       2.5743
    2831       2.5038
    2832       2.9571
    2833       2.2327
    2834       2.2372
    2835       3.3745
    2836       2.6840
    2837       2.3435
    2838       2.3364
    2839       2.8899
    2840       2.8902
    2841       2.6041
    2842       3.5372
    2843       5.2241
    2844       6.2016
    2845       5.9925
    2846       6.9054
    2847       6.5396
    2848       5.1996
    2849       6.5028
    2850       6.9326
    2851       7.4179
    2852       5.6733
    2853       5.6661
    2854       5.1144
    2855       4.2038
    2856       5.3549
    2857       4.5864
    2858       4.6060
    2859       4.9722
    2860       5.4759
    2861       5.6800
    2862       4.8308
    2863       4.5312
    2864       5.1877
    2865       4.7329
    2866       5.7720
    2867       4.3275
    2868       4.6109
    2869       6.7444
    2870       7.4958
    2871       9.1283
    2872       8.0077
    2873       6.3503
    2874       7.5176
    2875       7.2583
    2876       7.2968
    2877       7.1124
    2878       6.2107
    2879       6.6293
    2880       7.2305
    2881       5.9292
    2882       5.7845
    2883       6.1419
    2884       5.0949
    2885       5.0754
    2886       4.4164
    2887       6.7238
    2888       6.3570
    2889       6.4170
    2890       6.6587
    2891       6.8621
    2892       7.7997
    2893       7.6979
    2894       9.2722
    2895       8.3814
    2896       8.6846
    2897       7.9432
    2898       7.4717
    2899       7.3419
    2900       6.6686
    2901       6.4245
    2902       7.5740
    2903       5.6249
    2904       6.4893
    2905       7.8242
    2906       7.8643
    2907       7.1579
    2908       7.1596
    2909       6.9395
    2910       6.4003
    2911       4.7250
    2912       5.9710
    2913       6.2208
    2914       7.1052
    2915       7.9095
    2916       8.7421
    2917       7.8739
    2918       8.2766
    2919       7.7070
    2920       7.1538
    2921       7.0689
    2922       7.3343
    2923       8.1091
    2924       7.2217
    2925       7.5706
    2926       6.9540
    2927       6.5428
    2928       6.8773
    2929       6.5651
    2930       6.5790
    2931       6.3165
    2932       7.6449
    2933       5.5971
    2934       5.4688
    2935       4.1717
    2936       5.2006
    2937       5.5311
    2938       5.7353
    2939       5.2212
    2940       6.3507
    2941       7.3435
    2942       8.7534
    2943       7.8682
    2944       7.5270
    2945       6.5934
    2946       6.3831
    2947       6.2953
    2948       5.5651
    2949       5.4800
    2950       4.8351
    2951       4.6831
    2952       4.0429
    2953       3.6856
    2954       2.6109
    2955       3.1243
    2956       4.0697
    2957       6.0927
    2958       6.2875
    2959       7.2400
    2960       6.3951
    2961       8.0955
    2962       7.9305
    2963       6.5595
    2964       9.1199
    2965       6.7216
    2966       5.8576
    2967       4.5637
    2968       5.0211
    2969       5.9308
    2970       7.6979
    2971       6.0629
    2972       5.7709
    2973       6.6780
    2974       6.0135
    2975       5.7395
    2976       4.8040
    2977       4.7778
    2978       4.7196
    2979       4.9586
    2980       5.1298
    2981       5.3951
    2982       4.2554
    2983       4.1484
    2984       4.7873
    2985       5.1786
    2986       5.2903
    2987       5.1818
    2988       5.9404
    2989       5.2473
    2990       5.8987
    2991       5.7839
    2992       5.6924
    2993       5.3956
    2994       4.2131
    2995       2.8672
    2996       2.7736
    2997       2.7837
    2998       2.7355
    2999       3.7160
    3000       2.8733
    3001       2.7780
    3002       3.2078
    3003       2.3007
    3004       2.9770
    3005       3.0137
    3006       3.6120
    3007       2.5970
    3008       3.1064
    3009       2.8274
    3010       3.2518
    3011       2.7477
    3012       3.4333
    3013       3.1831
    3014       3.1106
    3015       3.0401
    3016       2.7020
    3017       2.5961
    3018       2.4085
    3019       3.0849
    3020       3.4068
    3021       3.5086
    3022       3.0980
    3023       4.4961
    3024       5.1754
    3025       6.3580
    3026       6.3609
    3027       5.0382
    3028       5.1396
    3029       5.7759
    3030       6.0408
    3031       6.3956
    3032       5.2329
    3033       5.8183
    3034       7.8459
    3035       6.7105
    3036       5.8822
    3037       5.6809
    3038       6.6110
    3039       6.5978
    3040       6.9806
    3041       5.6691
    3042       5.6261
    3043       4.6515
    3044       4.8768
    3045       4.7311
    3046       4.2706
    3047       3.7935
    3048       3.9869
    3049       5.1979
    3050       5.4776
    3051       5.5304
    3052       4.4893
    3053       5.6157
    3054       6.2096
    3055       4.1331
    3056       4.8117
    3057       4.3671
    3058       4.7255
    3059       5.2288
    3060       4.6248
    3061       4.5994
    3062       4.1427
    3063       3.9783
    3064       4.9151
    3065       5.2809
    3066       4.4239
    3067       5.5263
    3068       6.0975
    3069       6.9867
    3070       5.9255
    3071       6.1363
    3072       5.5955
    3073       5.0095
    3074       6.1095
    3075       5.4707
    3076       5.6776
    3077       6.2046
    3078       5.5779
    3079       6.1860
    3080       4.8904
    3081       6.6203
    3082       6.2100
    3083       6.5404
    3084       7.1464
    3085       5.9919
    3086       4.9271
    3087       5.5083
    3088       4.4818
    3089       5.3280
    3090       5.3162
    3091       5.5259
    3092       5.3932
    3093       6.9432
    3094       5.7713
    3095       5.5817
    3096       4.5758
    3097       4.6520
    3098       4.2528
    3099       4.5828
    3100       4.0189
    3101       4.7919
    3102       5.3263
    3103       4.8690
    3104       4.6038
    3105       5.0640
    3106       4.6385
    3107       4.4434
    3108       5.0793
    3109       4.4663
    3110       5.3802
    3111       5.2901
    3112       6.1559
    3113       4.0199
    3114       5.4902
    3115       5.0558
    3116       5.7028
    3117       3.9927
    3118       4.4575
    3119       4.2954
    3120       3.1972
    3121       2.6329
    3122       3.6295
    3123       2.3573
    3124       1.6651
    3125       2.4045
    3126       2.4537
    3127       2.1001
    3128       2.2157
    3129       2.4539
    3130       2.8380
    3131       2.9249
    3132       2.7949
    3133       4.3891
    3134       4.1375
    3135       4.1525
    3136       5.1282
    3137       4.8689
    3138       4.0597
    3139       4.4453
    3140       4.9331
    3141       5.8233
    3142       5.2815
    3143       5.5699
    3144       4.8156
    3145       4.8109
    3146       5.3956
    3147       5.2085
    3148       4.9586
    3149       4.0897
    3150       4.3866
    3151       4.1449
    3152       5.0042
    3153       3.9432
    3154       4.7159
    3155       4.2144
    3156       4.9640
    3157       4.8735
    3158       4.1193
    3159       4.2705
    3160       4.5467
    3161       5.9619
    3162       4.4117
    3163       6.5314
    3164       5.6177
    3165       6.3431
    3166       6.4549
    3167       4.3653
    3168       4.8906
    3169       4.1292
    3170       6.7621
    3171       7.6493
    3172       6.2718
    3173       6.0676
    3174       7.6559
    3175       7.4846
    3176       6.4590
    3177       6.8689
    3178       7.1421
    3179       8.9173
    3180       7.7134
    3181       7.5583
    3182       7.9163
    3183       6.8566
    3184       6.0016
    3185       6.5021
    3186       7.2235
    3187       6.5506
    3188       6.1213
    3189       6.4311
    3190       4.4603
    3191       4.7537
    3192       4.2176
    3193       3.1412
    3194       2.4634
    3195       2.8045
    3196       2.7221
    3197       1.9372
    3198       2.6652
    3199       2.8043
    3200       3.0397
    3201       2.9949
    3202       3.8525
    3203       3.0912
    3204       2.5871
    3205       2.9928
    3206       2.8876
    3207       2.9105
    3208       2.8487
    3209       3.1125
    3210       3.1657
    3211       2.8280
    3212       2.8659
    3213       2.6993
    3214       2.5999
    3215       2.9009
    3216       4.0628
    3217       2.9671
    3218       2.0281
    3219       2.1323
    3220       2.4161
    3221       2.0856
    3222       2.6792
    3223       2.7739
    3224       3.0256
    3225       2.5333
    3226       3.3260
    3227       3.4563
    3228       3.2904
    3229       3.9700
    3230       4.2522
    3231       3.8878
    3232       2.6706
    3233       1.9283
    3234       2.8388
    3235       3.1323
    3236       3.2650
    3237       2.5273
    3238       3.4222
    3239       3.7624
    3240       3.3694
    3241       3.6483
    3242       3.4911
    3243       2.8508
    3244       2.5551
    3245       2.6403
    3246       2.8066
    3247       2.4080
    3248       2.4813
    3249       2.8011
    3250       3.0090
    3251       2.2950
    3252       2.5865
    3253       2.8325
    3254       2.6704
    3255       3.5176
    3256       3.3554
    3257       3.2454
    3258       2.9076
    3259       3.2444
    3260       3.4177
    3261       3.4146
    3262       2.8674
    3263       4.2569
    3264       2.8823
    3265       3.2793
    3266       2.4835
    3267       2.6741
    3268       2.6076
    3269       3.1809
    3270       3.2240
    3271       3.1736
    3272       2.5923
    3273       2.9572
    3274       2.7260
    3275       3.6068
    3276       3.3059
    3277       3.2933
    3278       2.4054
    3279       3.0404
    3280       3.6925
    3281       3.4945
    3282       2.6731
    3283       3.4279
    3284       3.4325
    3285       3.7571
    3286       3.6182
    3287       3.1039
    3288       2.4890
    3289       2.4972
    3290       2.5613
    3291       3.0984
    3292       2.8055
    3293       2.5977
    3294       2.1214
    3295       2.8937
    3296       3.2583
    3297       2.8788
    3298       2.1778
    3299       3.1332
    3300       2.4516
    3301       2.7813
    3302       2.5265
    3303       2.9437
    3304       2.7189
    3305       3.4220
    3306       3.2306
    3307       2.8089
    3308       2.5295
    3309       3.5554
    3310       4.6093
    3311       5.2509
    3312       4.1797
    3313       4.8174
    3314       5.3625
    3315       5.1817
    3316       5.0650
    3317       4.7682
    3318       5.2227
    3319       4.8681
    3320       4.3369
    3321       3.8735
    3322       3.3972
    3323       3.5862
    3324       3.2642
    3325       3.3728
    3326       2.9755
    3327       3.2276
    3328       2.9928
    3329       2.4223
    3330       2.8823
    3331       4.0282
    3332       3.9827
    3333       5.9212
    3334       7.4226
    3335       7.2553
    3336       5.7880
    3337       6.3180
    3338       8.2120
    3339       7.2942
    3340       8.0703
    3341       8.3223
    3342       7.1800
    3343       6.7601
    3344       7.3145
    3345       7.9810
    3346       7.6987
    3347       8.8018
    3348       8.2051
    3349       6.2938
    3350       5.1014
    3351       5.3391
    3352       5.5703
    3353       5.9535
    3354       5.5692
    3355       4.6485
    3356       5.9311
    3357       7.2133
    3358       7.1492
    3359       8.0993
    3360       8.1760
    3361       9.0179
    3362       8.3026
    3363       8.4316
    3364       7.1302
    3365       6.8594
    3366       6.2672
    3367       5.8484
    3368       5.7752
    3369       5.2809
    3370       5.2544
    3371       4.4303
    3372       5.1502
    3373       4.9369
    3374       5.7635
    3375       6.8027
    3376       6.7853
    3377       7.7168
    3378       7.7357
    3379       6.5739
    3380       6.9779
    3381       6.4243
    3382       6.8684
    3383       7.3285
    3384       5.8726
    3385       7.4865
    3386       6.7974
    3387       6.4535
    3388       7.2607
    3389       7.6193
    3390       6.8959
    3391       7.4392
    3392       8.4009
    3393       7.8743
    3394       6.0721
    3395       6.7536
    3396       6.6779
    3397       5.7870
    3398       5.2700
    3399       6.1647
    3400       6.1048
    3401       6.5347
    3402       7.7668
    3403       7.1486
    3404       5.5297
    3405       5.3517
    3406       5.5399
    3407       5.6632
    3408       5.7398
    3409       6.4916
    3410       7.0401
    3411       7.0671
    3412       6.1892
    3413       6.6258
    3414       6.7462
    3415       5.2413
    3416       5.6098
    3417       5.5150
    3418       5.6634
    3419       6.1240
    3420       4.2626
    3421       5.2175
    3422       6.3501
    3423       6.0804
    3424       4.3350
    3425       5.6546
    3426       3.6917
    3427       3.4997
    3428       3.9712
    3429       4.1126
    3430       2.9498
    3431       4.0422
    3432       2.8853
    3433       2.5505
    3434       2.1445
    3435       2.3048
    3436       2.4978
    3437       2.5997
    3438       1.8522
    3439       2.5009
    3440       1.8734
    3441       2.8650
    3442       2.1230
    3443       2.7328
    3444       2.7491
    3445       2.7517
    3446       2.6622
    3447       3.1670
    3448       2.1542
    3449       2.4952
    3450       2.6029
    3451       1.9690
    3452       1.9459
    3453       2.3070
    3454       2.6830
    3455       3.0062
    3456       2.3809
    3457       2.6525
    3458       2.7415
    3459       2.7018
    3460       2.8172
    3461       2.6606
    3462       3.8214
    3463       3.2494
    3464       3.3425
    3465       2.8596
    3466       2.5020
    3467       2.5145
    3468       2.4934
    3469       2.3235
    3470       2.3603
    3471       3.3904
    3472       2.7770
    3473       2.6615
    3474       2.6453
    3475       2.9789
    3476       2.9625
    3477       2.9378
    3478       2.6183
    3479       2.7681
    3480       3.3559
    3481       2.7721
    3482       3.3965
    3483       2.4037
    3484       2.6090
    3485       3.4365
    3486       2.8615
    3487       2.9308
    3488       3.6634
    3489       3.2295
    3490       2.7537
    3491       3.0179
    3492       3.3287
    3493       3.8689
    3494       3.6542
    3495       3.5693
    3496       3.6640
    3497       3.3992
    3498       3.4491
    3499       3.0471
    3500       3.7261
    3501       4.5645
    3502       5.7152
    3503       6.9844
    3504       7.0885
    3505       5.9761
    3506       6.1705
    3507       4.8153
    3508       4.5649
    3509       3.1252
    3510       3.1504
    3511       4.2291
    3512       5.9892
    3513       5.4896
    3514       5.7079
    3515       6.3392
    3516       7.6170
    3517       6.4096
    3518       6.8872
    3519       7.3524
    3520       8.0099
    3521       7.8057
    3522       7.9016
    3523       8.5519
    3524       7.7048
    3525       7.6911
    3526       7.2580
    3527       6.6151
    3528       5.2125
    3529       5.4981
    3530       5.7816
    3531       5.3616
    3532       4.4641
    3533       5.1956
    3534       5.2406
    3535       6.0385
    3536       5.0709
    3537       4.4365
    3538       4.9565
    3539       4.1877
    3540       4.5162
    3541       4.8854
    3542       4.8727
    3543       3.9370
    3544       5.8084
    3545       4.9985
    3546       4.3530
    3547       3.1131
    3548       2.7622
    3549       3.5045
    3550       2.7944
    3551       3.9021
    3552       3.9143
    3553       6.7533
    3554       5.3184
    3555       5.0045
    3556       5.7202
    3557       5.4053
    3558       5.8360
    3559       6.1527
    3560       6.5259
    3561       6.1820
    3562       5.3529
    3563       5.7617
    3564       5.5341
    3565       4.7658
    3566       6.4386
    3567       5.7634
    3568       7.1054
    3569       6.2673
    3570       6.6281
    3571       5.6546
    3572       5.6338
    3573       4.0516
    3574       6.9595
    3575       6.7757
    3576       5.6031
    3577       5.4362
    3578       4.3629
    3579       2.8054
    3580       2.5418
    3581       2.8448
    3582       3.7236
    3583       3.7598
    3584       2.8988
    3585       3.5856
    3586       3.1371
    3587       3.1781
    3588       3.1550
    3589       2.3420
    3590       2.9774
    3591       2.7475
    3592       2.6135
    3593       2.0291
    3594       2.4318
    3595       2.2613
    3596       2.2458
    3597       2.4312
    3598       2.8779
    3599       2.3204
    3600       2.7210
    3601       2.8174
    3602       2.7413
    3603       2.7742
    3604       2.9195
    3605       3.3940
    3606       3.3847
    3607       2.7206
    3608       3.5000
    3609       3.2330
    3610       3.5808
    3611       3.1534
    3612       3.1838
    3613       2.8622
    3614       3.3482
    3615       3.3759
    3616       3.3129
    3617       3.0301
    3618       3.3827
    3619       3.2748
    3620       3.0843
    3621       3.4117
    3622       2.9288
    3623       2.5060
    3624       2.4031
    3625       2.5046
    3626       2.9699
    3627       2.5156
    3628       2.3000
    3629       3.0485
    3630       2.6712
    3631       2.1470
    3632       2.3866
    3633       2.5674
    3634       2.6261
    3635       2.8942
    3636       2.8477
    3637       2.6446
    3638       2.2066
    3639       2.4047
    3640       1.8829
    3641       2.0600
    3642       2.7426
    3643       3.1475
    3644       3.1924
    3645       2.7252
    3646       2.7216
    3647       2.5217
    3648       2.5196
    3649       2.3527
    3650       2.1933
    3651       2.3881
    3652       2.2705
    3653       2.9158
    3654       3.1224
    3655       3.8908
    3656       3.5335
    3657       3.9750
    3658       6.6579
    3659       7.2728
    3660       5.9750
    3661       3.8451
    3662       3.8250
    3663       3.3496
    3664       1.6683
    3665       2.5024
    3666       4.2953
    3667       3.5575
    3668       2.8292
    3669       4.4073
    3670       4.4685
    3671       5.1121
    3672       5.2038
    3673       5.5307
    3674       5.7231
    3675       5.6003
    3676       4.4365
    3677       3.8236
    3678       4.7095
    3679       3.0436
    3680       3.1919
    3681       3.3835
    3682       3.1249
    3683       3.3557
    3684       2.9856
    3685       2.5299
    3686       3.1649
    3687       2.3144
    3688       2.3137
    3689       2.2744
    3690       1.6885
    3691       2.2041
    3692       2.2043
    3693       2.3500
    3694       2.4039
    3695       2.2851
    3696       2.5220
    3697       2.6656
    3698       1.6457
    3699       3.0514
    3700       3.6726
    3701       3.5798
    3702       2.9696
    3703       3.0819
    3704       3.0759
    3705       2.5118
    3706       2.2909
    3707       2.9390
    3708       2.4945
    3709       2.6421
    3710       4.3322
    3711       2.7665
    3712       1.9378
    3713       2.2288
    3714       2.4926
    3715       2.4029
    3716       2.0471
    3717       2.5967
    3718       2.0877
    3719       2.0595
    3720       2.2918
    3721       1.5037
    3722       2.4906
    3723       2.1945
    3724       2.5298
    3725       2.7032
    3726       3.1390
    3727       3.0505
    3728       3.0299
    3729       3.2748
    3730       3.2179
    3731       2.9589
    3732       4.2192
    3733       4.5193
    3734       4.3605
    3735       3.9789
    3736       3.8215
    3737       2.6936
    3738       2.7245
    3739       2.8791
    3740       2.8110
    3741       2.1278
    3742       2.8287
    3743       3.2047
    3744       2.6537
    3745       3.3727
    3746       2.7920
    3747       2.8030
    3748       2.1894
    3749       2.0379
    3750       2.7022
    3751       2.3080
    3752       2.6364
    3753       2.5072
    3754       2.2602
    3755       2.3372
    3756       2.6900
    3757       3.0324
    3758       2.5609
    3759       2.8871
    3760       3.1416
    3761       2.7455
    3762       2.3642
    3763       3.2228
    3764       2.7308
    3765       3.1142
    3766       2.3794
    3767       2.9199
    3768       2.4240
    3769       2.2866
    3770       2.7382
    3771       2.9131
    3772       2.5606
    3773       1.9664
    3774       2.3202
    3775       2.3047
    3776       2.4665
    3777       2.6734
    3778       2.0472
    3779       1.9898
    3780       2.3251
    3781       2.6670
    3782       1.9177
    3783       2.1600
    3784       2.2360
    3785       1.6757
    3786       1.4273
    3787       1.6106
    3788       1.3908
    3789       2.1416
    3790       2.1408
    3791       1.8756
    3792       1.9670
    3793       1.9185
    3794       1.6154
    3795       1.4016
    3796       2.1524
    3797       1.9920
    3798       2.0596
    3799       1.2192
    3800       1.4054
    3801       1.1099
    3802       1.5564
    3803       1.3331
    3804       1.7977
    3805       2.3791
    3806       1.6050
    3807       1.5741
    3808       2.9842
    3809       2.0752
    3810       2.0075
    3811       3.3012
    3812       3.9779
    3813       4.8370
    3814       4.5358
    3815       3.9430
    3816       4.1354
    3817       3.0675
    3818       3.4317
    3819       3.6973
    3820       3.5255
    3821       3.0980
    3822       4.9594
    3823       4.2044
    3824       5.0740
    3825       5.2389
    3826       3.9617
    3827       4.3180
    3828       4.4104
    3829       5.0782
    3830       5.0871
    3831       5.9369
    3832       6.8765
    3833       8.1366
    3834       8.3502
    3835       8.5162
    3836       8.3841
    3837       7.5561
    3838       9.0596
    3839       7.8436
    3840       8.3372
    3841       7.7221
    3842       7.0678
    3843       6.6763
    3844       5.9258
    3845       4.6176
    3846       5.8101
    3847       4.9663
    3848       3.7060
    3849       3.6457
    3850       5.2832
    3851       3.9696
    3852       3.9455
    3853       3.1969
    3854       2.7523
    3855       3.7038
    3856       3.7606
    3857       2.5758
    3858       2.8730
    3859       2.9388
    3860       2.7740
    3861       2.8781
    3862       4.3004
    3863       3.5394
    3864       2.6012
    3865       2.5864
    3866       3.4029
    3867       3.0081
    3868       3.1952
    3869       2.8985
    3870       2.7538
    3871       3.9010
    3872       3.0048
    3873       2.3115
    3874       2.2469
    3875       3.2532
    3876       2.3102
    3877       2.4604
    3878       3.5608
    3879       3.2579
    3880       5.3346
    3881       4.3786
    3882       3.8412
    3883       2.6997
    3884       2.8748
    3885       2.7259
    3886       2.7494
    3887       2.9582
    3888       3.2670
    3889       2.4791
    3890       1.9960
    3891       2.9018
    3892       3.1426
    3893       2.6869
    3894       2.7853
    3895       1.9123
    3896       1.9303
    3897       1.3414
    3898       2.3094
    3899       1.9542
    3900       2.0140
    3901       2.6733
    3902       2.7092
    3903       1.6501
    3904       2.1188
    3905       1.8807
    3906       2.4040
    3907       2.0002
    3908       2.4397
    3909       2.4018
    3910       2.3773
    3911       2.3196
    3912       2.9207
    3913       2.6203
    3914       2.8062
    3915       2.7956
    3916       3.3467
    3917       2.9239
    3918       2.9377
    3919       3.2084
    3920       2.7526
    3921       3.1352
    3922       3.7284
    3923       3.0181
    3924       3.0073
    3925       2.6408
    3926       2.8618
    3927       2.6763
    3928       2.8891
    3929       4.5923
    3930       5.6437
    3931       3.7525
    3932       5.0896
    3933       4.6737
    3934       4.1615
    3935       3.2821
    3936       5.1279
    3937       3.6864
    3938       5.2000
    3939       3.3534
    3940       2.7485
    3941       3.6069
    3942       2.5512
    3943       3.0611
    3944       2.5801
    3945       3.2971
    3946       2.9524
    3947       4.4182
    3948       3.8702
    3949       4.7287
    3950       4.8541
    3951       4.3503
    3952       4.1804
    3953       3.3392
    3954       3.4375
    3955       3.2371
    3956       3.4493
    3957       3.5863
    3958       2.6703
    3959       4.7364
    3960       3.6779
    3961       3.6694
    3962       3.0391
    3963       3.4891
    3964       2.6392
    3965       2.1247
    3966       2.0773
    3967       2.9195
    3968       2.3481
    3969       3.8357
    3970       3.7142
    3971       3.2515
    3972       2.8046
    3973       3.3161
    3974       2.2512
    3975       1.5692
    3976       1.9808
    3977       2.1621
    3978       1.8516
    3979       2.1798
    3980       1.9693
    3981       2.0293
    3982       1.9848
    3983       2.2201
    3984       2.1144
    3985       2.1936
    3986       1.8365
    3987       2.0039
    3988       1.6710
    3989       2.5013
    3990       2.0587
    3991       2.5485
    3992       2.6073
    3993       2.1680
    3994       2.8133
    3995       2.3136
    3996       3.1927
    3997       3.7621
    3998       4.3295
    3999       3.8725
    4000       3.5714
    4001       4.0079
    4002       3.4684
    4003       3.5653
    4004       3.1028
    4005       3.7850
    4006       3.7987
    4007       3.9149
    4008       4.0561
    4009       4.5096
    4010       3.8318
    4011       4.2090
    4012       3.3013
    4013       3.7647
    4014       3.1533
    4015       3.9285
    4016       4.4088
    4017       2.6999
    4018       3.3802
    4019       2.8437
    4020       3.3889
    4021       2.5719
    4022       2.7141
    4023       4.0814
    4024       2.7052
    4025       2.7946
    4026       2.4607
    4027       2.1310
    4028       2.2744
    4029       2.4222
    4030       2.8180
    4031       2.0795
    4032       3.1354
    4033       2.2586
    4034       1.7642
    4035       2.2749
    4036       2.4383
    4037       2.3906
    4038       2.9850
    4039       3.5192
    4040       4.2136
    4041       4.4359
    4042       4.1655
    4043       3.7821
    4044       4.2055
    4045       3.1917
    4046       2.5859
    4047       2.2333
    4048       1.8653
    4049       2.0501
    4050       2.3094
    4051       2.0782
    4052       2.4098
    4053       3.0856
    4054       2.2808
    4055       2.4917
    4056       3.3267
    4057       2.8058
    4058       3.0351
    4059       2.5043
    4060       2.5039
    4061       2.5658
    4062       3.1494
    4063       3.3624
    4064       4.2059
    4065       3.0360
    4066       2.8785
    4067       3.2533
    4068       3.9894
    4069       3.4586
    4070       3.7122
    4071       3.3777
    4072       2.6011
    4073       2.6582
    4074       2.6262
    4075       2.5513
    4076       2.3660
    4077       2.5803
    4078       2.4850
    4079       2.7050
    4080       2.5589
    4081       2.3648
    4082       2.9706
    4083       2.1850
    4084       2.1211
    4085       2.9974
    4086       3.0362
    4087       4.1457
    4088       5.4787
    4089       4.8693
    4090       4.8691
    4091       4.6517
    4092       5.7477
    4093       6.6511
    4094       6.2446
    4095       7.2486
    4096       5.0802
    4097       6.4853
    4098       7.3966
    4099       7.7768
    4100       8.6512
    4101       7.5520
    4102       7.2171
    4103       7.4888
    4104       7.8915
    4105       7.4777
    4106       8.7985
    4107       8.4036
    4108       8.7165
    4109       7.2939
    4110       7.7413
    4111       7.3214
    4112       6.6439
    4113       6.0019
    4114       5.3052
    4115       4.8297
    4116       4.6386
    4117       5.3466
    4118       4.6033
    4119       4.8888
    4120       5.3800
    4121       4.2991
    4122       6.7134
    4123       5.4497
    4124       5.6403
    4125       4.4445
    4126       3.8501
    4127       3.4693
    4128       3.1086
    4129       2.8419
    4130       4.1867
    4131       3.0081
    4132       2.6659
    4133       3.1225
    4134       3.2265
    4135       3.3223
    4136       3.3231
    4137       3.3148
    4138       3.4205
    4139       3.0890
    4140       3.4360
    4141       2.5733
    4142       3.6795
    4143       3.1430
    4144       2.6255
    4145       3.3240
    4146       2.7710
    4147       2.8007
    4148       2.9591
    4149       2.8679
    4150       2.6073
    4151       2.1583
    4152       2.7458
    4153       3.1008
    4154       3.4444
    4155       2.8563
    4156       2.6846
    4157       2.7440
    4158       2.9688
    4159       2.8733
    4160       3.1438
    4161       3.6320
    4162       2.9789
    4163       2.4359
    4164       2.6327
    4165       2.5040
    4166       2.6146
    4167       2.4504
    4168       2.4683
    4169       2.4286
    4170       2.2090
    4171       2.5776
    4172       2.6198
    4173       3.7481
    4174       3.1569
    4175       3.2230
    4176       2.8041
    4177       3.8683
    4178       3.4241
    4179       3.0441
    4180       4.8004
    4181       3.2475
    4182       2.8792
    4183       2.7488
    4184       3.4004
    4185       5.2156
    4186       3.0277
    4187       3.2784
    4188       3.6617
    4189       2.8578
    4190       3.1024
    4191       2.8726
    4192       2.7321
    4193       3.5369
    4194       2.7168
    4195       3.3950
    4196       3.8355
    4197       3.1453
    4198       3.1159
    4199       3.1171
    4200       3.2952
    4201       3.0256
    4202       3.2709
    4203       3.4732
    4204       3.3417
    4205       3.0737
    4206       2.8964
    4207       2.6961
    4208       2.5124
    4209       3.3013
    4210       2.7728
    4211       3.1125
    4212       2.6823
    4213       2.7276
    4214       3.2332
    4215       2.9477
    4216       3.3889
    4217       2.7372
    4218       2.6034
    4219       2.5355
    4220       2.5556
    4221       2.3301
    4222       2.7088
    4223       2.2688
    4224       2.9553
    4225       2.3056
    4226       2.2704
    4227       2.6170
    4228       3.2755
    4229       2.8912
    4230       2.4552
    4231       2.9230
    4232       2.7516
    4233       3.2151
    4234       2.8177
    4235       2.3726
    4236       1.7552
    4237       2.5833
    4238       3.1782
    4239       3.2372
    4240       2.6019
    4241       3.1338
    4242       3.0029
    4243       2.4856
    4244       3.2673
    4245       3.2961
    4246       3.5217
    4247       2.5649
    4248       3.3900
    4249       2.4043
    4250       2.9942
    4251       3.1531
    4252       3.0349
    4253       3.1397
    4254       2.5729
    4255       3.0936
    4256       3.0740
    4257       2.0484
    4258       2.4848
    4259       2.0960
    4260       2.5450
    4261       2.6080
    4262       3.1411
    4263       2.6805
    4264       3.0704
    4265       3.1622
    4266       4.1228
    4267       4.6100
    4268       4.6187
    4269       4.5701
    4270       5.6551
    4271       4.5686
    4272       5.0666
    4273       3.7910
    4274       5.4313
    4275       4.5377
    4276       3.4679
    4277       2.9155
    4278       4.0849
    4279       2.3721
    4280       2.2915
    4281       3.0295
    4282       2.4698
    4283       2.3359
    4284       3.7020
    4285       2.3697
    4286       2.4137
    4287       3.0252
    4288       2.2302
    4289       2.8299
    4290       2.3424
    4291       3.0082
    4292       2.8087
    4293       3.8054
    4294       3.0159
    4295       3.3968
    4296       4.6158
    4297       3.2514
    4298       2.9341
    4299       2.9853
    4300       4.3773
    4301       4.7690
    4302       4.2211
    4303       5.5030
    4304       4.1609
    4305       3.1347
    4306       4.1563
    4307       4.4620
    4308       3.9442
    4309       3.4295
    4310       2.2788
    4311       3.1151
    4312       2.7159
    4313       3.0185
    4314       3.1898
    4315       3.6872
    4316       4.8166
    4317       3.0060
    4318       2.5081
    4319       3.4542
    4320       4.0149
    4321       2.5758
    4322       3.2881
    4323       2.0578
    4324       2.3983
    4325       2.4867
    4326       3.1361
    4327       3.2783
    4328       3.2722
    4329       3.1821
    4330       2.7609
    4331       3.3420
    4332       2.1211
    4333       2.9788
    4334       2.1157
    4335       3.0250
    4336       2.9234
    4337       2.5931
    4338       2.2302
    4339       2.4414
    4340       2.6876
    4341       2.3851
    4342       2.6206
    4343       2.3351
    4344       2.1940
    4345       2.1230
    4346       2.0644
    4347       2.4282
    4348       1.9725
    4349       2.0084
    4350       2.6253
    4351       2.8691
    4352       2.9426
    4353       2.1402
    4354       2.8733
    4355       3.0932
    4356       3.0167
    4357       2.1028
    4358       2.9526
    4359       2.8482
    4360       3.0844
    4361       3.1106
    4362       2.7163
    4363       3.4661
    4364       3.3526
    4365       2.9303
    4366       3.1763
    4367       2.9233
    4368       3.0619
    4369       2.5675
    4370       2.4564
    4371       2.4273
    4372       2.4327
    4373       2.0284
    4374       1.7363
    4375       2.5532
    4376       2.0500
    4377       2.4119
    4378       3.0486
    4379       2.5040
    4380       2.6023
    4381       2.2981
    4382       3.1982
    4383       2.5319
    4384       2.1706
    4385       1.9302
    4386       2.2186
    4387       3.2516
    4388       2.5892
    4389       2.6433
    4390       3.0368
    4391       3.3353
    4392       2.6295
    4393       2.9021
    4394       2.3545
    4395       2.8047
    4396       2.5478
    4397       3.0659
    4398       2.6845
    4399       4.9841
    4400       4.6104
    4401       2.6574
    4402       2.6030
    4403       2.4666
    4404       2.7502
    4405       2.9017
    4406       2.8013
    4407       2.8483
    4408       2.8254
    4409       3.2325
    4410       2.7159
    4411       3.1867
    4412       4.4232
    4413       3.1859
    4414       3.5737
    4415       3.8183
    4416       3.6647
    4417       2.1269
    4418       3.0548
    4419       2.7439
    4420       2.9395
    4421       3.1013
    4422       2.2889
    4423       2.5607
    4424       1.9754
    4425       2.3588
    4426       2.8074
    4427       2.4287
    4428       1.7715
    4429       1.7142
    4430       1.3532
    4431       2.1312
    4432       1.6075
    4433       1.3291
    4434       1.6039
    4435       2.0730
    4436       2.4454
    4437       2.3603
    4438       2.6389
    4439       2.4937
    4440       2.0520
    4441       3.3538
    4442       3.0891
    4443       2.7821
    4444       2.5712
    4445       2.7112
    4446       2.5752
    4447       2.9841
    4448       2.4332
    4449       2.6276
    4450       2.1376
    4451       2.4798
    4452       2.6955
    4453       2.5954
    4454       2.5755
    4455       2.7457
    4456       2.6274
    4457       2.8513
    4458       2.7788
    4459       2.0498
    4460       3.5324
    4461       3.6759
    4462       1.9709
    4463       2.2264
    4464       1.8542
    4465       2.2451
    4466       1.9422
    4467       2.1607
    4468       2.1497
    4469       2.6199
    4470       1.6458
    4471       1.6054
    4472       1.9740
    4473       2.6760
    4474       2.4128
    4475       3.5642
    4476       2.7238
    4477       2.3191
    4478       1.7394
    4479       2.0698
    4480       3.0798
    4481       2.8833
    4482       3.2084
    4483       3.1610
    4484       3.3422
    4485       2.5364
    4486       3.1009
    4487       2.4385
    4488       3.6319
    4489       3.0022
    4490       3.0261
    4491       3.4585
    4492       2.7871
    4493       3.0180
    4494       2.9396
    4495       2.5929
    4496       2.9307
    4497       2.3211
    4498       2.8011
    4499       3.2068
    4500       2.9320
    4501       3.6623
    4502       2.8159
    4503       2.6064
    4504       2.9260
    4505       3.2454
    4506       3.7151
    4507       2.5672
    4508       2.4314
    4509       2.2460
    4510       2.6203
    4511       2.9774
    4512       3.1014
    4513       3.1319
    4514       2.6648
    4515       2.9391
    4516       3.5885
    4517       3.7261
    4518       4.4684
    4519       5.2790
    4520       6.1717
    4521       5.8078
    4522       5.2504
    4523       4.3680
    4524       4.6405
    4525       4.8297
    4526       3.9149
    4527       5.4779
    4528       4.0403
    4529       6.0745
    4530       6.6759
    4531       6.1245
    4532       7.4980
    4533       7.1030
    4534       6.9108
    4535       7.2473
    4536       6.8631
    4537       5.7558
    4538       4.2650
    4539       3.5921
    4540       5.4100
    4541       4.5407
    4542       6.1246
    4543       6.3466
    4544       6.9680
    4545       6.0163
    4546       5.9729
    4547       4.8357
    4548       5.6263
    4549       6.4829
    4550       5.7244
    4551       5.2790
    4552       5.8341
    4553       6.6331
    4554       6.1745
    4555       6.2897
    4556       6.0224
    4557       5.8167
    4558       6.4947
    4559       6.9778
    4560       5.7404
    4561       4.9375
    4562       5.4358
    4563       6.5046
    4564       5.0195
    4565       5.0008
    4566       6.2964
    4567       5.5066
    4568       4.4712
    4569       5.5655
    4570       5.8125
    4571       4.6875
    4572       4.0790
    4573       5.4668
    4574       6.1609
    4575       7.8132
    4576       7.6022
    4577       6.1604
    4578       6.0242
    4579       6.5458
    4580       6.1864
    4581       6.3753
    4582       4.4729
    4583       3.8915
    4584       2.5740
    4585       4.0711
    4586       3.3780
    4587       5.0139
    4588       5.5327
    4589       5.6038
    4590       5.6219
    4591       4.9325
    4592       4.7742
    4593       5.3603
    4594       5.1041
    4595       5.5342
    4596       6.0422
    4597       5.8472
    4598       4.3684
    4599       5.3699
    4600       5.3758
    4601       4.9637
    4602       5.3744
    4603       4.3871
    4604       4.9464
    4605       4.5975
    4606       5.8918
    4607       6.0299
    4608       6.3457
    4609       8.0921
    4610       8.1675
    4611       7.7444
    4612       6.4974
    4613       6.8339
    4614       7.8668
    4615       6.4614
    4616       7.3245
    4617       6.5561
    4618       6.0173
    4619       5.8313
    4620       6.2604
    4621       6.0156
    4622       6.6652
    4623       6.4027
    4624       5.4521
    4625       5.7895
    4626       6.6732
    4627       6.3900
    4628       8.1177
    4629       5.7341
    4630       8.3286
    4631       7.0877
    4632       7.8778
    4633       6.6919
    4634       5.5544
    4635       4.9898
    4636       5.0309
    4637       4.9313
    4638       3.6691
    4639       3.1496
    4640       2.7949
    4641       3.5532
    4642       3.2851
    4643       3.3277
    4644       3.0414
    4645       3.3509
    4646       3.4031
    4647       2.5605
    4648       2.1559
    4649       2.5752
    4650       2.6603
    4651       2.5638
    4652       3.6944
    4653       3.9982
    4654       3.7913
    4655       3.2778
    4656       3.9958
    4657       3.2739
    4658       2.5629
    4659       2.7580
    4660       3.3810
    4661       2.8007
    4662       3.3497
    4663       3.3460
    4664       2.8544
    4665       3.6912
    4666       4.1808
    4667       3.5139
    4668       3.1324
    4669       3.6070
    4670       4.9741
    4671       4.7131
    4672       5.5763
    4673       6.5100
    4674       6.9070
    4675       5.7565
    4676       7.2826
    4677       7.2800
    4678       7.0804
    4679       6.0606
    4680       5.1134
    4681       5.0841
    4682       6.8352
    4683       6.7381
    4684       6.7474
    4685       6.0641
    4686       4.4686
    4687       5.1238
    4688       5.4504
    4689       4.3115
    4690       4.3897
    4691       3.7050
    4692       5.5597
    4693       3.9639
    4694       5.6010
    4695       5.0204
    4696       5.8929
    4697       6.1586
    4698       6.0578
    4699       7.1988
    4700       7.6415
    4701       6.4535
    4702       6.5769
    4703       6.8976
    4704       7.5655
    4705       7.3954
    4706       6.2796
    4707       7.2985
    4708       6.9851
    4709       7.3548
    4710       6.7259
    4711       6.1825
    4712       6.7295
    4713       7.2932
    4714       6.2807
    4715       6.8808
    4716       7.7255
    4717       6.9796
    4718       6.3403
    4719       6.6549
    4720       7.2382
    4721       6.7153
    4722       6.5420
    4723       8.3899
    4724       8.7117
    4725       6.4837
    4726       6.6005
    4727       7.2903
    4728       5.9766
    4729       5.3172
    4730       6.4757
    4731       8.2227
    4732       9.2208
    4733       7.4813
    4734       7.4215
    4735       6.9072
    4736       6.6537
    4737       8.0072
    4738       8.4578
    4739       6.2797
    4740       6.2293
    4741       6.9294
    4742       5.2836
    4743       3.8555
    4744       3.1106
    4745       2.3251
    4746       2.7949
    4747       2.5689
    4748       2.5388
    4749       2.6838
    4750       3.8317
    4751       3.7047
    4752       3.8494
    4753       4.4230
    4754       2.6302
    4755       2.9424
    4756       2.4604
    4757       2.1375
    4758       1.9376
    4759       2.6059
    4760       2.6508
    4761       2.4106
    4762       2.7878
    4763       2.5632
    4764       2.5439
    4765       2.3383
    4766       3.1674
    4767       2.3346
    4768       3.0686
    4769       2.8371
    4770       2.9991
    4771       2.7256
    4772       2.7711
    4773       2.8106
    4774       2.8076
    4775       3.2721
    4776       2.7373
    4777       3.2246
    4778       2.8616
    4779       2.3219
    4780       2.7697
    4781       2.9046
    4782       2.7784
    4783       2.8544
    4784       2.5268
    4785       2.6768
    4786       2.6871
    4787       2.1625
    4788       2.2766
    4789       2.9873
    4790       2.7296
    4791       3.0071
    4792       2.4613
    4793       2.6402
    4794       2.8292
    4795       2.6240
    4796       2.3695
    4797       2.6207
    4798       3.0071
    4799       3.0287
    4800       2.5836
    4801       2.5405
    4802       2.4862
    4803       2.3287
    4804       2.9064
    4805       3.2729
    4806       2.8925
    4807       2.8601
    4808       2.8414
    4809       3.1479
    4810       3.1475
    4811       3.0804
    4812       2.8087
    4813       2.7908
    4814       3.0470
    4815       3.2054
    4816       3.3097
    4817       3.0272
    4818       2.9709
    4819       3.7842
    4820       3.1696
    4821       3.2077
    4822       2.8123
    4823       3.0421
    4824       2.6191
    4825       3.0858
    4826       3.3939
    4827       3.0490
    4828       3.3288
    4829       2.5627
    4830       2.7628
    4831       3.3477
    4832       2.0160
    4833       2.9394
    4834       2.1005
    4835       2.1803
    4836       2.9028
    4837       3.1651
    4838       3.4708
    4839       4.4866
    4840       4.9030
    4841       4.5134
    4842       3.9054
    4843       5.1061
    4844       5.0870
    4845       3.2537
    4846       4.4187
    4847       4.7748
    4848       5.8459
    4849       6.4042
    4850       5.5548
    4851       6.2567
    4852       5.5090
    4853       7.0332
    4854       6.1858
    4855       6.2179
    4856       6.0092
    4857       6.4971
    4858       6.7530
    4859       8.1570
    4860       7.5762
    4861       7.8295
    4862       7.3286
    4863       7.4280
    4864       7.5029
    4865       7.3818
    4866       6.6570
    4867       6.7795
    4868       7.8612
    4869       7.8626
    4870       7.7654
    4871       7.2481
    4872       8.7790
    4873       8.1452
    4874       8.1350
    4875       6.3903
    4876       6.6943
    4877       7.3912
    4878       5.6897
    4879       6.5404
    4880       6.7854
    4881       5.7442
    4882       4.3536
    4883       5.3960
    4884       4.6411
    4885       4.3738
    4886       4.3306
    4887       3.8283
    4888       4.8503
    4889       4.9945
    4890       5.0553
    4891       4.1829
    4892       5.5820
    4893       5.1488
    4894       4.3846
    4895       2.8855
    4896       4.6159
    4897       4.4898
    4898       4.4176
    4899       4.0243
    4900       4.9467
    4901       5.2161
    4902       4.5938
    4903       4.8870
    4904       4.8541
    4905       4.9904
    4906       5.5364
    4907       6.1538
    4908       5.0170
    4909       5.0186
    4910       4.6067
    4911       5.2143
    4912       5.2879
    4913       3.8726
    4914       4.2748
    4915       4.2334
    4916       3.8712
    4917       4.0956
    4918       4.4621
    4919       4.2960
    4920       4.6246
    4921       5.2274
    4922       5.6697
    4923       4.2147
    4924       4.3815
    4925       4.3430
    4926       4.7208
    4927       4.5349
    4928       4.3645
    4929       4.7819
    4930       4.1141
    4931       4.4170
    4932       4.1934
    4933       4.7145
    4934       4.6777
    4935       4.7734
    4936       5.1618
    4937       4.8645
    4938       4.4302
    4939       4.2612
    4940       4.6971
    4941       4.6439
    4942       4.1453
    4943       4.4794
    4944       5.4570
    4945       6.1256
    4946       4.9857
    4947       4.5020
    4948       4.4695
    4949       4.5481
    4950       4.1490
    4951       4.4507
    4952       4.4944
    4953       4.3223
    4954       4.8919
    4955       5.1000
    4956       4.9786
    4957       4.6614
    4958       4.4945
    4959       4.3829
    4960       4.2298
    4961       5.1063
    4962       4.4320
    4963       4.3958
    4964       3.5890
    4965       4.4147
    4966       4.0452
    4967       4.7826
    4968       4.3081
    4969       3.3972
    4970       3.9363
    4971       4.8321
    4972       4.4183
    4973       4.5361
    4974       4.4332
    4975       5.2532
    4976       5.0270
    4977       4.2551
    4978       3.9803
    4979       4.2862
    4980       3.8771
    4981       4.2267
    4982       4.7976
    4983       4.0850
    4984       4.3712
    4985       4.3844
    4986       4.7526
    4987       4.7141
    4988       5.1013
    4989       4.9370
    4990       5.4945
    4991       5.1787
    4992       4.9189
    4993       4.9603
    4994       4.3863
    4995       4.7820
    4996       5.0464
    4997       5.1424
    4998       5.6940
    4999       4.4980
    5000       5.5240
