# Supplementary material for: Incorporation of sensing modalities into de novo designed fluorescence-activating proteins
Source: Nat Commun. 2021 Feb 8;12:856. doi: 10.1038/s41467-020-18911-w (PMC7870846; doi:10.1038/s41467-020-18911-w)
Supplement: Supplementary file 24 — Source Data [file 41467_2020_18911_MOESM24_ESM.xlsx › raw_data_graphs/Supplementary_Figure_1i/SV27B_methylopt_best10_50mL-scale-purification_brightness_check_analysis_031518_.xlsx]

## Sheet: Sheet1
	1	2	3	4	5	6	7	8	9	10	11	12
A	685	701	691	918	910	931	819	822	783	777	625	646	endpoints:387,501
B	819	848	846	545	575	584	776	811	783	738	756	768	endpoints:387,501
C	566	589	589	746	742	725	483	487	481	485	501	494	endpoints:387,501
D													endpoints:387,501
E													endpoints:387,501
F													endpoints:387,501
G													endpoints:387,501
H													endpoints:387,501

## Sheet: Sheet2
	1	2	3	4	5	6	7	8	9	10	11	12
A	707	668	695	922	905	902	894	911	889	690	631	630	endpoints:387,505
B	970	957	948	556	574	568	895	903	869	822	796	782	endpoints:387,505
C	604	613	601	847	814	789	439	450	429	441	488	479	endpoints:387,505
D													endpoints:387,505
E													endpoints:387,505
F													endpoints:387,505
G													endpoints:387,505
H													endpoints:387,505

## Sheet: Sheet3
	1	2	3	4	5	6	7	8	9	10	11	12
A	653	660	660	789	770	781	985	1006	956	688	699	686	endpoints:387,511
B	1088	1095	1102	559	544	530	983	1008	979	782	732	749	endpoints:387,511
C	601	581	579	862	873	841	375	396	402	378	435	423	endpoints:387,511
D													endpoints:387,511
E													endpoints:387,511
F													endpoints:387,511
G													endpoints:387,511
H													endpoints:387,511

## Sheet: Sheet4
	1	2	3	4	5	6	7	8	9	10	11	12
A	11343	11449	11800	15249	15027	15258	27337	28029	26672	14108	13271	13574	endpoints:480,501
B	32583	32451	32516	7568	7625	7322	27946	28495	27968	15413	15386	15273	endpoints:480,501
C	9225	9105	8793	21923	21842	20978	589	784	763	649	630	618	endpoints:480,501
D													endpoints:480,501
E													endpoints:480,501
F													endpoints:480,501
G													endpoints:480,501
H													endpoints:480,501

## Sheet: Sheet5
	1	2	3	4	5	6	7	8	9	10	11	12
A	16260	16692	16889	17348	17224	17311	47286	48454	46421	24381	23073	23362	endpoints:484,505
B	58335	57651	57540	13154	13291	12758	49883	50631	49378	21982	21906	21840	endpoints:484,505
C	15747	15546	14912	37480	37236	35843	866	1095	1070	879	885	850	endpoints:484,505
D													endpoints:484,505
E													endpoints:484,505
F													endpoints:484,505
G													endpoints:484,505
H													endpoints:484,505

## Sheet: Sheet6
	1	2	3	4	5	6	7	8	9	10	11	12
A	16930	17394	17754	14203	13917	14291	62928	64011	61599	31613	30321	30465	endpoints:484,511
B	79837	78562	78479	16665	16940	16166	67812	68380	67842	23277	23256	23050	endpoints:484,511
C	20122	19523	19095	49201	48641	46265	43	44	45	34	33	43	endpoints:484,511
D													endpoints:484,511
E													endpoints:484,511
F													endpoints:484,511
G													endpoints:484,511
H													endpoints:484,511

## Sheet: Sheet7
Wavelength	A1	A2	A3	A4	A5	A6	A7	A8	A9	A10	A11	A12	B1	B2	B3	B4	B5	B6	B7	B8	B9	B10	B11	B12	C1	C2	C3	C4	C5	C6	C7	C8	C9	C10	C11	C12	D1	D2	D3	D4	D5	D6	D7	D8	D9	D10	D11	D12	E1
300	277	267	224	242	178	200	582	594	475	382	350	320	832	745	747	181	393	358	671	677	609	347	327	334	328	299	264	526	468	592	120	148	118	136	208	136
305	235	244	233	222	248	222	390	405	581	280	323	267	644	481	515	264	187	280	539	454	478	291	330	251	350	292	221	387	380	374	117	148	203	176	179	206
310	292	248	320	187	255	226	448	464	485	358	295	345	577	471	554	192	275	239	514	570	449	297	294	213	284	252	237	389	367	319	174	156	148	123	180	153
315	241	284	208	292	242	210	343	469	434	282	256	332	553	439	538	263	292	285	483	374	498	223	347	274	251	242	283	308	438	530	215	206	166	217	152	195
320	272	335	300	288	263	225	548	431	422	318	368	370	499	599	607	309	347	313	530	531	444	288	356	253	325	331	336	425	465	477	210	225	229	192	221	144
325	417	324	381	294	325	313	518	399	397	327	369	323	580	581	502	282	252	347	516	556	485	239	352	293	332	396	313	576	415	429	276	282	226	193	212	233
330	283	340	379	265	269	263	531	530	475	433	313	363	629	531	569	341	277	355	580	589	435	368	333	313	376	372	348	452	512	460	358	253	320	274	340	306
335	275	309	365	367	293	282	430	473	439	366	300	272	525	502	495	290	293	423	427	484	391	351	461	305	358	400	264	447	381	413	243	376	326	305	308	334
340	506	285	378	428	357	267	459	394	439	399	383	400	439	471	426	390	330	348	528	472	474	365	356	278	359	297	419	412	379	390	280	394	320	262	317	363
345	291	444	367	413	379	398	473	468	392	314	410	376	526	440	503	519	325	344	419	398	416	263	328	414	380	303	387	400	427	409	399	342	341	354	324	381
350	433	406	368	443	356	388	405	378	429	430	387	395	467	381	470	323	334	400	490	446	442	435	322	381	337	438	353	382	374	418	392	316	368	318	357	317
355	546	458	511	454	397	496	402	417	370	410	417	325	551	466	413	339	369	341	461	373	501	479	423	317	432	456	311	403	395	381	358	343	382	471	340	375
360	439	458	389	385	349	403	376	443	498	446	410	380	451	415	524	444	367	372	469	481	470	486	490	379	461	378	345	419	441	342	410	444	380	465	473	427
365	402	421	414	446	351	452	451	347	457	429	451	409	447	434	395	333	386	367	357	432	383	476	469	342	414	332	455	496	395	415	464	281	361	513	350	385
370	404	334	350	393	447	375	419	441	496	411	361	376	445	434	426	327	298	299	347	430	350	368	348	327	415	370	369	386	324	394	288	324	316	283	332	434
375	399	360	303	410	331	406	401	424	404	304	319	300	402	423	401	350	367	350	424	467	400	403	386	383	358	358	325	429	357	409	279	308	322	242	243	276
380	279	266	331	381	307	355	376	358	429	304	292	270	402	524	444	303	292	277	391	377	366	360	347	358	321	261	281	429	361	378	299	246	260	332	220	240
385	270	348	340	320	349	424	491	501	428	294	347	304	458	507	482	241	238	239	493	433	472	330	340	380	233	273	240	385	406	343	172	218	193	214	236	185
390	347	327	358	413	434	539	536	564	481	301	353	329	549	586	556	274	262	261	544	589	530	396	341	452	286	346	349	452	448	368	196	186	193	216	180	243
395	338	339	354	445	477	475	658	743	648	403	396	359	724	777	733	261	284	185	654	714	643	419	437	458	372	257	315	576	591	520	142	170	166	178	152	164
400	425	429	478	547	507	563	794	970	878	529	533	452	959	905	989	324	325	344	916	894	871	555	571	508	412	351	391	678	617	597	126	158	138	153	140	179
405	491	593	662	741	657	703	1086	1232	1072	684	653	444	1277	1200	1421	347	451	340	1105	1144	1124	641	619	591	540	481	498	922	938	962	119	125	105	114	150	115
410	603	667	668	890	910	960	1500	1526	1490	734	794	728	1633	1795	1740	553	494	368	1655	1415	1373	827	806	873	582	657	626	1284	1247	1258	124	102	113	90	119	149
415	811	897	898	1235	1053	995	2040	2031	1940	1020	990	1080	2204	2282	2319	614	630	550	2157	1953	2049	1193	980	1088	778	747	633	1663	1634	1550	108	117	131	112	120	166
420	1203	1268	1126	1476	1252	1420	2773	2741	2600	1367	1349	1317	3073	3064	3191	729	846	780	2738	2694	2746	1368	1376	1327	994	1065	1049	2044	2118	2095	133	117	135	128	117	140
425	1449	1420	1507	1968	1790	1909	3518	3594	3355	1723	1800	1551	4355	4133	4204	991	1023	966	3615	3582	3579	1761	1949	1847	1245	1307	1288	2990	2750	2715	120	105	105	113	127	161
430	1835	1744	1939	2343	2116	2284	4598	4860	4702	2255	2416	2121	5919	5428	5471	1241	1389	1216	4427	4533	5016	2362	2359	2360	1674	1608	1654	3577	3617	3469	151	76	153	119	141	182
435	2349	2423	2548	2926	2733	2760	6351	6545	5960	2931	2919	2884	7736	7580	7195	1698	1649	1602	6132	6087	6368	3140	3053	3031	2299	2276	2139	4898	4808	4594	111	209	137	181	141	179
440	3066	3451	3112	3804	3431	3740	8075	8407	7850	4029	3976	3853	10189	9849	9869	2306	2299	2243	8646	8307	8402	4269	3863	3978	3033	3177	2754	6616	6549	6124	215	213	221	230	249	229
445	3914	3883	4022	4704	4253	4508	10860	10743	10272	5060	5031	4839	13485	12503	12950	2925	2914	2792	10896	11295	10736	4882	5179	4956	3963	3851	3546	8581	8553	8012	301	271	292	267	280	307
450	4723	4653	4781	5139	4951	5370	13030	14171	12660	6669	6827	6055	16181	16005	16658	3531	3460	3514	14103	13810	13554	5953	5863	6048	4736	4574	4211	11247	10320	9864	193	191	216	189	192	262
455	5522	5696	5789	5689	5611	6398	17661	17066	15700	8409	8177	7673	21378	20909	20646	4206	4755	4124	18131	17924	17782	7715	7580	7295	5918	6290	5474	13488	13046	12540	82	107	143	87	118	151
460	6125	7078	6480	6659	6239	6826	21984	21741	20829	10057	10394	9184	26169	25066	26162	5169	6019	5261	22555	22921	22644	8865	8830	8639	7746	7619	7065	16554	17129	15721	79	97	83	99	80	98
465	7077	7519	7962	7133	7228	7181	25169	25092	24285	12352	11807	11275	32097	30222	30463	6342	6719	6155	26356	25655	26694	9341	9942	9211	8588	8427	8054	19363	19470	18297	67	61	114	22	51	31
470	7708	8339	7967	7445	6738	7926	28469	29133	26905	13824	13330	13070	35003	34993	34292	7320	7538	6805	30190	29073	29000	10126	10843	10090	9705	9228	9136	22107	22954	20780	40	41	69	30	54	44
475	8405	8853	8830	7923	7430	7935	30622	30607	29524	14660	14909	13650	38740	38001	36969	7683	8545	7917	31903	31382	32331	11145	11413	10801	10037	9748	9573	23753	22722	21569	39	26	15	37	35	21
480	8897	10117	10197	8167	7793	7748	36515	36183	35090	17309	17301	16716	45697	44191	44642	8871	9635	8997	37894	36698	36978	12678	12454	12317	12072	11850	11407	27518	28007	25102	25	30	41	19	40	32
485	10478	11106	10884	7936	7271	7988	41442	41987	40556	19923	20159	18768	53732	52850	51570	10731	11240	10913	44338	44567	44317	14478	13711	13762	14336	14082	13497	31897	32316	29816	24	31	25	13	39	28
490	9812	10367	10520	6862	6390	6907	44664	45494	43592	21995	21995	20424	59214	57468	56937	10901	12266	11001	49624	47609	47207	13935	13929	13462	15600	14566	13929	36158	35531	32122	19	26	20	26	11	19
495	8530	8524	8715	5178	4462	4824	46074	46258	44529	22585	22340	21798	60047	58234	58763	11647	12262	11818	51158	49807	49354	12619	12400	12019	15504	14951	14671	34901	35143	32937	16	9	33	16	21	27
500	6108	6608	6245	2564	2633	2775	42848	42455	40139	20635	21250	19862	56266	55668	54864	10619	11902	10718	47655	47614	47685	9441	9641	9469	14349	13562	13080	32508	32126	30429	58	29	57	25	59	23
[truncated: 47 more columns]

## Sheet: Sheet8
Wavelength	A1	A2	A3	A4	A5	A6	A7	A8	A9	A10	A11	A12	B1	B2	B3	B4	B5	B6	B7	B8	B9	B10	B11	B12	C1	C2	C3	C4	C5	C6	C7	C8	C9	C10	C11	C12	D1	D2	D3	D4	D5	D6	D7	D8	D9	D10	D11	D12	E1
300	349	393	474	352	371	325	851	853	914	603	669	564	1189	1067	1131	563	417	502	1023	925	899	492	466	425	570	375	489	861	798	851	225	209	174	235	218	234
305	374	379	393	356	352	384	812	758	591	507	441	416	726	793	787	355	399	503	767	723	674	430	457	313	477	371	599	570	589	622	202	243	245	127	199	227
310	246	295	388	363	322	413	647	652	624	351	457	382	819	826	808	364	380	431	921	870	602	440	466	526	383	526	424	591	685	612	226	210	246	297	245	226
315	281	349	467	317	327	319	684	714	701	480	490	422	732	767	910	488	440	431	689	692	692	401	508	507	681	467	503	661	643	520	274	229	267	231	276	262
320	444	369	459	387	374	481	712	737	704	547	499	493	820	718	793	495	379	509	829	774	762	485	404	474	542	526	501	641	721	642	276	256	379	233	218	295
325	427	504	569	428	492	493	717	751	782	576	567	551	853	814	827	566	462	506	806	763	716	470	528	559	648	506	543	656	611	644	443	292	362	324	407	346
330	580	545	452	419	541	569	759	668	737	546	500	463	777	954	855	641	555	447	778	711	811	473	471	520	562	532	513	721	833	709	485	375	314	391	502	434
335	491	511	509	455	473	436	599	564	540	557	668	580	726	798	829	524	516	420	666	816	658	351	641	426	595	489	540	623	523	583	412	407	445	371	526	418
340	479	496	556	577	438	439	572	654	548	602	533	585	720	612	603	470	440	560	707	623	681	422	521	667	587	489	444	571	536	571	479	521	471	425	467	497
345	519	565	597	563	526	549	717	706	648	541	463	587	791	559	652	565	620	584	731	628	718	479	531	628	556	598	541	679	604	741	505	536	488	482	558	504
350	554	449	651	538	500	461	677	633	598	568	582	542	595	707	697	666	446	483	590	584	655	617	698	451	574	523	520	616	468	535	535	486	480	509	613	479
355	605	648	568	639	626	610	607	680	709	634	589	512	676	678	682	592	545	633	671	733	685	559	454	553	584	542	541	634	599	721	492	497	555	602	561	563
360	581	674	657	732	511	573	725	618	662	672	613	705	606	745	641	565	598	611	635	725	735	532	555	475	595	554	530	641	686	685	587	651	600	523	508	627
365	573	598	717	627	620	656	569	560	607	530	659	564	618	659	542	600	605	538	584	617	672	585	480	600	522	551	631	579	595	525	447	543	572	468	537	561
370	429	568	584	528	447	629	609	560	641	488	469	598	597	593	732	452	533	541	586	567	588	517	510	536	490	422	393	558	706	513	466	361	474	451	484	512
375	578	429	639	504	475	623	565	636	654	518	486	519	682	748	690	489	394	460	566	590	576	550	527	544	492	462	491	647	561	601	382	409	435	456	439	460
380	483	447	436	463	556	495	550	597	703	470	524	423	702	622	760	414	501	390	671	524	589	552	482	542	432	487	435	618	511	544	347	373	310	359	367	399
385	554	607	514	485	553	566	676	672	680	513	454	442	781	752	717	363	444	420	704	679	657	538	441	526	482	349	341	590	646	578	291	340	268	308	331	318
390	461	548	509	533	598	653	794	930	818	501	520	524	927	865	907	347	389	381	812	829	682	558	591	536	466	495	412	672	655	718	190	261	255	229	230	280
395	527	564	512	650	693	736	1046	1070	1034	653	553	526	1131	1087	1091	341	412	400	1033	917	962	707	593	594	461	484	466	823	761	804	202	174	180	184	173	189
400	593	566	729	885	789	955	1173	1196	1322	746	637	588	1497	1344	1464	454	417	461	1269	1293	1321	806	844	708	529	408	508	1053	961	1041	189	204	172	187	193	224
405	753	864	930	1135	1024	1204	1620	1708	1625	849	865	737	1892	1997	1953	503	581	592	1621	1728	1609	1093	1027	1054	697	592	632	1380	1355	1471	177	171	166	168	209	185
410	894	989	1041	1298	1348	1378	2144	2177	2136	1205	1106	1081	2551	2469	2618	616	663	621	2294	2237	2262	1359	1220	1322	882	763	822	1749	1789	1677	134	170	200	169	148	170
415	1343	1468	1461	1690	1711	1887	3029	2891	3011	1434	1456	1629	3510	3439	3401	807	818	909	3212	3332	3110	1755	1620	1733	1134	1033	1078	2341	2364	2418	180	142	135	124	155	168
420	1790	1715	1986	2353	2326	2366	4455	4172	3954	1992	2025	1980	5021	4528	4778	1076	1195	1052	4062	4308	4036	2503	2306	2153	1420	1410	1302	3340	3258	3146	126	121	166	132	132	177
425	2198	2297	2536	2921	2998	3032	5469	5642	5678	2686	2500	2572	6447	6357	6394	1523	1419	1475	5437	5688	5429	2948	2934	3049	1917	1803	1914	4554	4429	4441	192	166	167	164	158	222
430	2960	2942	3252	3735	3590	3747	7302	7258	7221	3695	3495	3162	8545	8533	8484	1946	1918	1904	7519	7237	7515	4045	3955	3804	2503	2294	2533	5730	5885	5504	237	244	270	267	310	341
435	3613	3918	4093	4729	4582	4756	9728	9716	9444	4824	4657	4560	11123	11464	11132	2764	2715	2607	9869	9878	9519	5042	4792	4913	3291	3122	3048	7406	7647	7157	263	319	268	411	297	368
440	4532	5160	5256	5900	5554	6095	12683	12704	12337	6056	5916	5991	14801	15495	15016	3301	3349	3276	12878	12897	12644	6375	6166	6135	4253	4092	3872	9724	9711	9449	257	255	176	261	289	292
445	6105	6277	6495	7283	6862	7089	16443	16318	15356	7846	7621	7429	19533	19016	19319	4142	4328	4048	16896	16957	16195	7877	7896	7496	5484	5133	5459	12671	12458	12309	175	119	178	144	200	197
450	6936	7464	7331	8059	8305	8642	19704	20564	20356	10183	9032	9296	24181	23877	23509	5343	5198	5062	20910	20317	20444	9412	9195	8874	6452	6276	6129	15912	15417	15227	127	85	123	86	135	135
455	8175	8823	9881	9180	9346	9775	26327	26672	25539	12733	11767	12196	31212	31383	30956	6764	6833	6387	27366	27052	27574	11413	11243	11506	8183	7973	7763	19846	20367	20283	68	98	81	80	68	140
460	9944	10151	10898	10363	10544	10926	32173	33659	32070	15769	14709	15184	40031	38565	38247	8063	8463	8215	33690	34111	33180	13983	13215	13546	10176	9688	9910	25742	25530	24250	87	106	45	100	74	111
465	11132	11637	12135	11394	11046	11966	38988	37149	38116	18156	18157	18105	46824	45142	46545	9462	9596	9557	39143	40338	40290	15863	15571	15206	11903	12225	11240	29180	29008	28208	50	63	30	42	97	91
470	12126	12408	13197	11920	11900	12599	41514	42406	41717	20639	19787	19494	52764	51690	51252	11045	11554	10759	45664	45341	43307	16771	17097	17293	12956	12995	12841	33004	31810	31207	58	67	32	42	53	82
475	12823	14351	14753	12763	12251	13206	45835	46303	44795	22535	21411	21231	56526	56455	57257	11888	12664	11599	48493	48277	48055	18381	17515	17702	13835	13394	13713	35498	35225	34569	16	41	34	61	31	75
480	14892	15194	15639	13523	12850	13323	52984	54083	53045	25671	24654	25175	66410	65770	64740	13568	13776	13871	56166	56517	55467	20893	20399	19538	16936	16541	15844	41161	40556	40197	29	20	38	19	27	33
485	16284	16581	18114	12818	12229	13054	62091	62703	62308	32149	29212	29858	77340	76913	78515	16321	16268	15724	68438	66921	66040	22356	21122	21664	20017	18807	18063	48902	48567	46933	45	59	40	46	44	17
490	16706	17273	18167	12449	12028	12344	67645	68882	65487	34546	32661	31865	85832	85614	85055	19343	18885	18668	73591	73629	72749	22929	23167	22498	22128	21549	20986	53292	51384	51181	1015	1450	1402	1417	1102	997
[truncated: 47 more columns]

## Sheet: Sheet9
Wavelength	A1	A2	A3	A4	A5	A6	A7	A8	A9	A10	A11	A12	B1	B2	B3	B4	B5	B6	B7	B8	B9	B10	B11	B12	C1	C2	C3	C4	C5	C6	C7	C8	C9	C10	C11	C12	D1	D2	D3	D4	D5	D6	D7	D8	D9	D10	D11	D12	E1
300	326	349	408	430	370	444	725	666	664	494	554	431	779	940	858	576	369	396	773	752	781	434	418	431	445	471	576	676	606	646	250	219	239	187	216	254
305	277	312	360	464	353	429	472	570	527	472	512	472	680	586	707	326	322	419	790	660	566	356	452	296	497	583	455	610	638	529	334	235	239	282	265	234
310	384	498	354	464	378	411	577	619	490	395	406	382	659	700	633	443	508	443	780	602	716	424	464	473	421	430	423	602	524	633	311	354	310	224	308	216
315	363	403	397	334	449	500	633	652	543	548	494	408	786	725	646	415	390	428	723	653	586	384	480	424	484	468	467	628	528	745	268	304	296	269	287	264
320	520	516	545	405	487	456	577	626	574	524	524	454	847	782	739	432	486	550	717	777	606	481	512	391	495	538	484	542	682	630	333	345	413	324	236	342
325	602	426	511	528	530	596	686	570	623	634	508	607	790	772	848	479	572	554	734	938	881	539	562	445	546	559	642	700	566	644	377	497	420	422	372	416
330	528	550	498	595	617	668	659	691	700	501	687	586	750	736	755	549	583	572	742	725	787	592	548	521	591	559	492	720	574	642	551	419	598	539	523	467
335	600	440	547	616	618	598	543	691	589	640	542	422	722	605	757	540	643	619	642	628	557	555	575	466	502	527	545	723	655	834	481	521	498	435	450	405
340	517	659	600	654	576	485	721	623	789	575	531	552	804	760	710	490	491	556	701	696	771	486	648	561	541	565	545	607	638	662	529	652	556	539	688	608
345	568	625	669	548	653	494	674	647	592	530	686	570	802	647	681	581	672	603	645	748	590	606	596	574	518	608	610	561	563	596	636	488	599	547	596	485
350	585	636	629	467	597	541	591	674	689	506	663	666	685	624	624	690	631	558	683	552	612	596	698	526	622	607	613	564	715	621	610	729	509	640	658	596
355	661	654	580	713	655	658	752	656	732	591	607	595	636	689	667	706	623	668	649	671	801	697	638	624	693	704	777	814	659	700	713	592	718	647	789	682
360	697	717	733	730	722	699	688	711	770	699	628	572	748	784	721	647	657	677	764	578	701	712	625	708	623	601	598	715	667	613	723	715	804	837	807	646
365	670	546	633	682	572	671	736	796	681	618	558	581	597	721	667	566	719	679	656	662	605	662	670	638	500	722	570	611	575	681	696	657	636	669	688	762
370	602	556	648	707	623	634	630	611	742	564	562	558	628	628	648	509	578	451	681	749	650	574	537	614	484	543	589	679	549	657	553	602	620	675	650	497
375	601	576	574	538	501	622	542	602	558	565	500	588	574	596	597	551	448	535	573	585	625	595	601	591	490	470	510	540	594	529	502	485	460	556	478	488
380	567	498	518	530	601	544	484	578	669	477	467	516	610	565	595	485	430	471	621	500	620	473	479	500	544	417	509	572	637	545	411	426	458	396	417	405
385	435	481	492	604	608	611	570	633	687	439	484	515	661	665	708	331	455	369	635	629	589	545	485	531	452	373	396	567	584	468	395	331	353	314	399	371
390	476	437	558	659	680	653	647	664	683	547	488	450	815	777	732	378	445	309	675	625	620	548	612	526	342	384	481	594	579	594	356	285	303	325	312	310
395	510	512	501	777	676	744	820	732	733	534	438	509	959	815	894	362	380	453	724	802	778	519	658	663	413	439	474	642	647	601	279	225	284	263	251	246
400	576	527	602	997	920	957	991	1019	810	573	539	615	1069	1090	1241	390	410	411	1051	1008	850	822	751	679	451	463	424	962	803	807	162	226	195	224	235	225
405	837	797	743	1149	1145	1188	1302	1321	1345	717	778	685	1500	1368	1554	477	483	430	1320	1248	1305	914	872	927	561	507	483	1088	1012	1067	243	192	218	186	224	234
410	888	885	896	1368	1533	1515	1695	1683	1557	921	747	863	1911	1760	1933	546	561	493	1671	1573	1614	1185	1252	1198	662	578	518	1244	1379	1270	183	231	174	169	215	197
415	1202	1186	1215	2126	2028	1973	2448	2259	2162	1077	982	1192	2512	2503	2597	637	726	624	2274	2332	2240	1651	1689	1763	891	893	786	1805	1849	1657	130	204	167	122	170	209
420	1603	1562	1621	2733	2562	2644	3249	3291	3172	1606	1514	1569	3536	3415	3426	924	894	903	3196	3199	3130	2328	2069	2114	1145	1126	1092	2607	2397	2551	200	138	221	183	228	301
425	2019	2036	2317	3293	3332	3537	4128	3983	4380	2094	2005	2154	5090	4766	4716	1292	1362	1217	4208	4284	4021	2740	2796	2777	1448	1598	1321	3198	3343	3413	324	317	298	234	310	324
430	2825	2741	3042	4222	4210	4323	5354	5342	5447	2904	2695	2689	6323	6332	6237	1658	1510	1651	5217	5584	5491	3663	3377	3502	1930	1938	1962	4375	4164	4212	324	341	380	390	443	334
435	3313	3336	3455	4985	5580	5385	7166	7261	6991	3643	3246	3516	7949	8529	8346	2093	2010	1916	7525	7171	7120	4346	4364	4463	2364	2398	2409	5848	5653	5665	309	308	302	315	262	297
440	4257	4216	4330	6223	6321	6359	9611	9012	8860	4642	4441	4344	10670	10986	10577	2364	2359	2366	9590	9432	9215	5591	5688	5688	2971	3245	2973	7395	7388	6810	194	197	202	215	203	234
445	5127	5138	5280	7579	7890	8087	11603	12185	11648	5775	5465	5438	13453	13410	13597	3022	3134	3022	11742	11825	11919	7080	6944	7059	3630	3566	3794	9474	9212	8998	146	140	104	154	147	144
450	6101	6307	6513	8791	9285	9398	14481	14816	14773	7135	6497	6728	17578	16710	17572	3690	3910	3743	14563	14624	14859	8527	8660	8156	4428	4565	4754	11330	11446	11665	82	89	89	93	128	120
455	7105	7646	8123	10237	10436	10111	18625	19002	19011	9144	8922	8608	22544	21550	21760	4728	4832	4556	18975	19308	19868	10173	10446	10049	6130	5957	5966	14273	13992	14392	101	31	64	147	126	138
460	8882	9091	9524	11398	12390	11760	24200	23606	22795	11815	10617	11301	27252	26713	28579	5727	5741	5876	24690	24211	24067	11922	11943	12971	7446	6796	6971	18018	17712	17314	111	61	83	99	107	118
465	9598	10105	10738	12852	12836	13467	27075	27951	26425	12944	12388	12731	32971	31952	31746	7374	7324	6632	29463	27713	28539	14386	13905	14260	8604	8329	8661	21395	20841	20324	43	54	85	86	55	82
470	10937	10671	10855	13585	13643	14022	30664	30534	30390	15021	13570	13883	37261	35738	37319	7925	8141	7720	30967	31867	31754	15087	15063	14959	9651	9824	9383	23730	24004	23577	83	102	65	62	148	64
475	11886	11820	12058	13988	13920	14214	32339	33603	32354	16226	15047	15458	39016	37866	40116	8560	8632	8172	35151	34505	34093	15775	16289	15833	10390	9526	9732	25241	24896	25408	63	101	55	73	38	32
480	12863	13106	13126	14756	14542	14856	38452	39240	37216	19050	18016	18054	46214	46224	46477	10040	9932	9816	40038	39955	39049	18423	17711	17398	12027	12363	11576	29313	29677	29266	69	86	88	77	38	88
[truncated: 47 more columns]

## Sheet: Sheet10
Wavelength	A1	A2	A3	A4	A5	A6	A7	A8	A9	A10	A11	A12	B1	B2	B3	B4	B5	B6	B7	B8	B9	B10	B11	B12	C1	C2	C3	C4	C5	C6	C7	C8	C9	C10	C11	C12	D1	D2	D3	D4	D5	D6	D7	D8	D9	D10	D11	D12	E1
300	376	405	427	475	278	451	578	532	650	434	398	504	613	813	815	365	487	366	650	638	594	538	486	452	445	456	428	611	610	534	206	212	282	226	201	214
305	264	303	400	364	455	445	511	442	559	410	388	469	576	558	596	523	353	487	565	488	595	410	462	412	422	440	348	630	625	504	244	208	195	247	221	306
310	253	366	454	518	496	446	731	468	630	466	574	401	579	575	557	518	488	510	587	596	722	352	467	439	394	490	494	588	500	587	233	369	295	342	261	259
315	404	405	412	441	389	538	521	573	531	464	487	450	488	617	639	539	526	418	691	538	521	452	458	501	549	613	675	670	527	664	264	294	295	314	396	343
320	475	424	390	471	503	377	527	566	528	425	540	491	556	629	708	610	485	548	875	791	648	593	505	541	576	518	484	734	514	553	363	335	378	314	332	318
325	495	494	534	544	593	559	565	628	617	559	564	595	705	706	651	525	490	511	746	744	614	453	515	535	465	555	634	605	554	638	433	539	425	445	370	436
330	632	651	523	606	651	540	683	651	644	569	618	531	714	815	716	633	608	573	758	691	717	574	559	529	507	668	613	720	687	656	460	463	473	572	507	479
335	665	484	706	579	565	629	532	704	740	548	543	530	715	597	650	611	495	508	640	617	690	513	602	614	525	585	530	719	695	687	573	518	497	509	467	509
340	481	513	747	572	627	675	662	672	668	590	597	573	689	792	802	602	575	627	699	705	670	634	660	816	579	499	598	684	641	718	588	486	589	534	649	456
345	700	617	647	556	565	685	627	572	808	709	690	682	661	759	809	812	629	652	722	627	706	699	771	613	677	633	518	681	619	684	612	624	630	805	667	608
350	633	643	847	742	720	680	550	679	652	642	598	707	710	742	747	600	615	655	773	653	698	666	636	685	709	686	647	665	680	675	565	544	633	683	666	628
355	787	667	758	791	631	676	635	747	663	738	640	796	740	640	726	670	597	639	775	812	707	700	644	661	720	794	730	715	626	729	708	726	673	687	644	677
360	732	736	638	641	773	856	740	778	731	693	727	704	667	733	779	637	697	659	742	831	809	734	770	694	796	764	666	742	662	699	683	607	729	652	636	759
365	633	651	630	737	734	742	736	650	632	609	774	614	681	681	676	770	728	667	653	734	716	745	716	686	710	683	658	684	645	693	640	723	690	570	724	729
370	606	583	549	637	687	626	614	669	611	485	574	588	545	698	641	626	531	647	691	649	645	602	578	614	619	681	570	695	631	666	565	604	567	619	719	594
375	602	543	618	734	666	702	576	571	624	492	557	549	668	611	565	555	554	528	619	605	534	625	682	581	591	456	478	587	591	578	503	477	538	464	503	499
380	511	519	548	617	603	671	498	439	539	409	560	448	570	548	617	484	460	545	544	574	579	504	554	554	484	386	498	545	485	587	404	494	406	454	373	501
385	414	512	520	626	618	615	531	575	540	457	389	447	541	584	586	431	462	407	495	438	637	509	495	615	432	517	415	563	468	540	373	371	419	410	410	428
390	438	474	604	651	696	669	668	578	694	442	455	439	666	612	527	418	318	329	641	625	584	519	563	547	424	346	434	606	580	582	307	350	271	307	260	343
395	517	457	563	684	867	801	678	608	623	483	414	407	717	666	670	354	379	311	531	693	686	641	520	621	372	358	400	573	602	525	247	236	262	227	253	270
400	483	548	562	920	1041	1093	852	692	756	419	505	451	844	845	875	363	356	378	805	837	773	761	704	616	427	382	405	692	633	688	197	215	197	191	197	263
405	655	658	651	1111	1262	1161	949	994	940	544	619	585	1090	1044	1072	448	436	372	902	950	996	889	738	901	449	435	434	954	717	923	171	210	206	228	240	255
410	784	757	866	1612	1564	1399	1292	1222	1266	767	704	740	1385	1248	1463	449	405	437	1172	1173	1276	1078	987	940	549	534	521	1115	942	979	210	150	152	163	189	197
415	1090	1033	1034	1844	1881	2028	1706	1723	1651	969	878	871	1868	1779	1905	542	577	551	1868	1720	1752	1380	1370	1219	645	572	637	1428	1467	1235	143	149	166	170	172	254
420	1341	1362	1396	2686	2647	2555	2382	2337	2274	1207	1186	1272	2780	2755	2604	785	734	708	2228	2326	2272	1795	1884	1871	1032	901	949	1899	1779	1940	222	202	260	257	239	253
425	1772	1919	1831	3294	3242	3418	3216	3368	3100	1703	1618	1569	3472	3320	3473	908	1081	1004	3135	3223	3046	2742	2253	2514	1186	1218	1229	2679	2452	2800	342	372	360	327	313	381
430	2212	2293	2361	4069	4007	4271	4003	3989	4057	2097	2056	1979	4403	4401	4509	1327	1242	1238	3877	3866	3879	3036	3026	2922	1397	1556	1570	3600	3218	3431	373	320	353	360	352	347
435	2669	2813	2652	5130	4910	4808	4979	5331	4936	2534	2588	2699	5917	5670	5797	1574	1456	1403	4950	4925	4931	4007	3772	3716	1896	1975	1806	4363	4208	4131	218	215	149	257	229	278
440	3398	3435	3482	6530	6173	6523	6646	6729	6793	3372	3161	3391	7887	7321	7663	1723	1675	1673	6256	6528	6731	4738	4798	4652	2203	2146	2255	5556	5228	5121	136	131	137	149	110	188
445	4249	4236	4474	7588	7867	7815	8584	8644	8068	4224	4069	4114	10139	9240	9851	2093	2215	1983	8517	8392	8145	6058	6013	5915	3036	2930	2568	6841	6517	6643	101	140	79	103	105	146
450	5096	5262	5514	9091	8775	9098	10223	10714	10455	5108	5142	4950	12188	11572	12268	2725	2678	2728	10685	10643	10492	7080	6953	6784	3580	3453	3385	8628	8105	8629	87	99	97	79	84	148
455	6055	6263	6049	10591	10184	10727	13265	12877	13158	6328	6473	6577	15442	14924	15109	3553	3772	3454	13388	13456	13043	8792	8447	8663	4321	4344	4232	10991	10714	10257	48	81	123	81	93	116
460	7195	7099	7536	11884	11132	12235	16530	16410	16040	7772	7533	8240	18917	18769	19650	4373	4280	4045	16401	17197	17288	10306	10204	10375	5150	5188	5306	13810	13184	13353	68	89	77	63	82	100
465	7681	8432	8469	12595	12650	12867	19040	19389	18550	9205	9611	9261	23647	21967	22711	5023	5199	4915	19282	19789	19023	11387	11387	10996	6612	6369	5927	16036	15063	14829	73	68	54	73	72	78
470	8966	8771	8939	13236	13108	13995	21401	21357	20920	10385	10680	10629	26014	24986	26083	5400	5585	5224	21643	22056	21111	12516	12170	12524	6930	6778	6254	17370	16804	16426	69	80	91	88	124	90
475	9484	9876	9897	13707	14069	13721	22509	22913	23634	11633	11209	10696	27847	26473	27319	6433	6319	5585	23692	24542	23983	13543	13451	13431	7563	7215	7182	18720	18411	17719	83	110	90	107	91	65
480	12143	12293	12437	16324	16027	15502	28573	28489	27993	14925	13867	14071	33432	33002	33527	8222	8954	8832	29553	29528	29334	15915	16091	16036	10690	10121	9448	22908	22047	23169	1556	1953	1895	1653	1589	1623
[truncated: 47 more columns]

[truncated: 2 more sheets: Sheet11, Sheet12]
