# Supplementary material for: Incorporation of sensing modalities into de novo designed fluorescence-activating proteins
Source: Nat Commun. 2021 Feb 8;12:856. doi: 10.1038/s41467-020-18911-w (PMC7870846; doi:10.1038/s41467-020-18911-w)
Supplement: Supplementary file 24 — Source Data [file 41467_2020_18911_MOESM24_ESM.xlsx › raw_data_graphs/Supplementary_Figure_16/EF1p2_mFAP2b_endpoints_analysis_20191024.xlsx]

## Sheet: Sheet1
	1	2	3	4	5	6	7	8	9	10	11	12
A	91	101	134	198	467	881	1304	1744	2024	2235	2072	1693	DFHBI_endpoints:484,508
B	83	100	141	203	477	956	1343	1651	1989	2027	2136	1873	DFHBI_endpoints:484,508
C	87	102	139	229	503	1012	1444	1781	2042	2261	2070	2013	DFHBI_endpoints:484,508
D	18	19	19	18	21	18	18	15	16	18	18	15	DFHBI_endpoints:484,508
E	20	21	17	16	17	15	16	15	17	17	17	15	DFHBI_endpoints:484,508
F	20	22	18	17	21	24	18	16	18	18	17	14	DFHBI_endpoints:484,508
G													DFHBI_endpoints:484,508
H													DFHBI_endpoints:484,508

## Sheet: Sheet2
	1	2	3	4	5	6	7	8	9	10	11	12
A	67	73	100	142	315	601	925	1229	1433	1552	1479	1167	DFHBI_endpoints:488,510
B	68	76	101	142	322	646	964	1182	1432	1454	1558	1296	DFHBI_endpoints:488,510
C	66	77	101	161	344	674	1034	1284	1485	1636	1503	1394	DFHBI_endpoints:488,510
D	19	20	20	18	21	18	17	15	15	17	17	16	DFHBI_endpoints:488,510
E	19	22	16	15	16	14	15	15	15	16	18	15	DFHBI_endpoints:488,510
F	21	23	18	16	20	26	18	15	16	18	16	15	DFHBI_endpoints:488,510
G													DFHBI_endpoints:488,510
H													DFHBI_endpoints:488,510

## Sheet: Sheet3
	1	2	3	4	5	6	7	8	9	10	11	12
A	8	9	11	16	35	69	106	144	168	186	177	136	DFHBI_endpoints:478,520
B	7	9	12	16	37	75	112	140	169	174	186	151	DFHBI_endpoints:478,520
C	8	9	12	18	39	77	121	152	179	196	182	164	DFHBI_endpoints:478,520
D	2	2	2	2	2	2	2	2	2	2	2	1	DFHBI_endpoints:478,520
E	2	2	2	2	2	2	2	2	2	2	2	2	DFHBI_endpoints:478,520
F	2	2	2	2	2	2	2	2	2	2	2	2	DFHBI_endpoints:478,520
G													DFHBI_endpoints:478,520
H													DFHBI_endpoints:478,520

## Sheet: Sheet4
	1	2	3	4	5	6	7	8	9	10	11	12
A	4	5	6	9	20	39	60	82	96	106	100	76	DFHBI_endpoints:488,520
B	4	5	7	9	21	43	65	80	98	102	107	85	DFHBI_endpoints:488,520
C	4	5	7	10	22	45	70	89	104	113	104	92	DFHBI_endpoints:488,520
D	1	1	1	1	1	1	1	1	1	1	0	1	DFHBI_endpoints:488,520
E	1	1	1	0	1	1	1	1	1	1	1	1	DFHBI_endpoints:488,520
F	1	1	1	1	1	0	1	1	1	1	1	1	DFHBI_endpoints:488,520
G													DFHBI_endpoints:488,520
H													DFHBI_endpoints:488,520

## Sheet: Sheet5
	1	2	3	4	5	6	7	8	9	10	11	12
A	5	6	8	11	24	49	76	103	122	136	129	98	DFHBI_endpoints:478,510
B	5	6	8	11	26	53	81	102	124	132	138	110	DFHBI_endpoints:478,510
C	5	6	8	13	28	56	89	111	131	148	136	119	DFHBI_endpoints:478,510
D	1	2	1	1	1	1	1	2	1	2	1	1	DFHBI_endpoints:478,510
E	1	2	1	1	1	1	1	1	1	1	1	1	DFHBI_endpoints:478,510
F	1	1	2	1	1	1	1	1	2	2	2	1	DFHBI_endpoints:478,510
G													DFHBI_endpoints:478,510
H													DFHBI_endpoints:478,510

## Sheet: Sheet6
	1	2	3	4	5	6	7	8	9	10	11	12
A	4	5	6	9	20	40	61	83	99	109	104	79	DFHBI_endpoints:478,510[2]
B	5	5	7	9	21	43	66	82	101	107	112	88	DFHBI_endpoints:478,510[2]
C	4	5	7	10	22	45	72	90	107	120	110	96	DFHBI_endpoints:478,510[2]
D	1	1	1	1	1	1	1	2	1	1	1	1	DFHBI_endpoints:478,510[2]
E	1	2	1	1	1	1	1	1	1	1	2	1	DFHBI_endpoints:478,510[2]
F	1	1	1	1	1	1	1	1	1	1	1	1	DFHBI_endpoints:478,510[2]
G													DFHBI_endpoints:478,510[2]
H													DFHBI_endpoints:478,510[2]
