# Supplementary material for: Incorporation of sensing modalities into de novo designed fluorescence-activating proteins
Source: Nat Commun. 2021 Feb 8;12:856. doi: 10.1038/s41467-020-18911-w (PMC7870846; doi:10.1038/s41467-020-18911-w)
Supplement: Supplementary file 24 — Source Data [file 41467_2020_18911_MOESM24_ESM.xlsx › raw_data_graphs/Supplementary_Figure_16/AE_EF1p2mFAP2b__BF_EF1p2mFAP2bK101A__CG_EF1p2mFAP10__DH_noprotein__ABCD_TEVbuf__EFGH_450mMCaCl2_analysis.xlsx]

## Sheet: Sheet1
	1	2	3	4	5	6	7	8	9	10	11	12
A	121	141	134	138	146	144	169	266	396	1033	2541	6372	DFHBI_endpoints:488,510
B	138	131	113	116	118	141	127	183	362	888	2211	5013	DFHBI_endpoints:488,510
C	162	125	136	108	144	258	384	680	1064	1366	1599	2055	DFHBI_endpoints:488,510
D	135	137	161	111	119	130	163	129	160	173	313	695	DFHBI_endpoints:488,510
E	114	127	141	218	371	821	2250	5894	11873	19598	24438	26132	DFHBI_endpoints:488,510
F	117	118	113	116	122	199	259	464	1171	3263	8144	13475	DFHBI_endpoints:488,510
G	123	116	148	149	194	341	567	599	613	668	765	1118	DFHBI_endpoints:488,510
H	112	121	114	107	118	117	122	135	133	182	306	642	DFHBI_endpoints:488,510

## Sheet: Sheet2
121	141	134	138	146	144	169	266	396	1033	2541	6372
138	131	113	116	118	141	127	183	362	888	2211	5013
162	125	136	108	144	258	384	680	1064	1366	1599	2055
135	137	161	111	119	130	163	129	160	173	313	695
114	127	141	218	371	821	2250	5894	11873	19598	24438	26132
117	118	113	116	122	199	259	464	1171	3263	8144	13475
123	116	148	149	194	341	567	599	613	668	765	1118
112	121	114	107	118	117	122	135	133	182	306	642
