# Supplementary material for: Incorporation of sensing modalities into de novo designed fluorescence-activating proteins
Source: Nat Commun. 2021 Feb 8;12:856. doi: 10.1038/s41467-020-18911-w (PMC7870846; doi:10.1038/s41467-020-18911-w)
Supplement: Supplementary file 24 — Source Data [file 41467_2020_18911_MOESM24_ESM.xlsx › raw_data_graphs/Supplementary_Figure_16/EF1p2_mFAP2b_K101A_endpoints_analysis_20191024.xlsx]

## Sheet: Sheet1
	1	2	3	4	5	6	7	8	9	10	11	12
A	77	74	71	70	76	68	76	92	116	163	191	206	DFHBI_endpoints:484,508
B	70	68	71	65	68	69	70	85	117	140	190	213	DFHBI_endpoints:484,508
C	76	77	70	71	74	70	77	92	125	165	195	190	DFHBI_endpoints:484,508
D	19	17	21	16	22	17	18	16	16	17	18	15	DFHBI_endpoints:484,508
E	19	18	16	15	14	15	15	16	16	16	17	16	DFHBI_endpoints:484,508
F	20	18	18	15	20	21	17	20	15	17	17	14	DFHBI_endpoints:484,508
G													DFHBI_endpoints:484,508
H													DFHBI_endpoints:484,508

## Sheet: Sheet2
	1	2	3	4	5	6	7	8	9	10	11	12
A	60	57	61	59	63	59	68	82	101	140	170	175	DFHBI_endpoints:488,510
B	54	55	58	52	58	62	61	76	102	125	169	179	DFHBI_endpoints:488,510
C	61	61	58	60	61	58	70	86	109	148	171	160	DFHBI_endpoints:488,510
D	20	17	25	14	24	17	17	14	17	17	17	15	DFHBI_endpoints:488,510
E	19	18	16	13	14	16	14	14	14	15	17	16	DFHBI_endpoints:488,510
F	21	18	17	15	20	21	17	18	14	18	16	15	DFHBI_endpoints:488,510
G													DFHBI_endpoints:488,510
H													DFHBI_endpoints:488,510

## Sheet: Sheet3
	1	2	3	4	5	6	7	8	9	10	11	12
A	7	7	7	7	8	7	8	10	14	19	23	23	DFHBI_endpoints:478,520
B	6	6	7	7	7	8	8	10	14	17	23	24	DFHBI_endpoints:478,520
C	7	7	7	7	7	7	8	10	15	20	23	21	DFHBI_endpoints:478,520
D	2	2	2	2	2	2	2	2	2	2	2	1	DFHBI_endpoints:478,520
E	2	2	2	2	2	2	2	2	2	2	2	2	DFHBI_endpoints:478,520
F	2	2	2	2	2	2	2	2	2	2	2	2	DFHBI_endpoints:478,520
G													DFHBI_endpoints:478,520
H													DFHBI_endpoints:478,520

## Sheet: Sheet4
	1	2	3	4	5	6	7	8	9	10	11	12
A	3	4	4	4	4	4	5	6	8	12	15	14	DFHBI_endpoints:488,520
B	3	4	4	4	4	4	5	6	9	10	14	15	DFHBI_endpoints:488,520
C	4	4	4	4	4	4	5	7	9	12	14	12	DFHBI_endpoints:488,520
D	1	1	1	1	1	1	1	1	1	1	0	1	DFHBI_endpoints:488,520
E	1	0	1	1	1	1	1	1	1	1	1	1	DFHBI_endpoints:488,520
F	1	1	1	1	1	1	1	1	1	0	1	1	DFHBI_endpoints:488,520
G													DFHBI_endpoints:488,520
H													DFHBI_endpoints:488,520

## Sheet: Sheet5
	1	2	3	4	5	6	7	8	9	10	11	12
A	5	5	5	5	5	5	5	6	8	11	14	14	DFHBI_endpoints:478,510
B	5	4	5	4	5	5	5	6	8	10	13	14	DFHBI_endpoints:478,510
C	5	5	5	5	5	5	5	7	9	12	14	13	DFHBI_endpoints:478,510
D	2	1	1	2	2	1	1	1	1	1	1	1	DFHBI_endpoints:478,510
E	2	2	2	1	1	1	1	2	1	1	1	1	DFHBI_endpoints:478,510
F	2	1	1	1	2	1	1	2	1	2	1	1	DFHBI_endpoints:478,510
G													DFHBI_endpoints:478,510
H													DFHBI_endpoints:478,510

## Sheet: Sheet6
	1	2	3	4	5	6	7	8	9	10	11	12
A	4	4	4	4	4	4	4	5	7	9	12	11	DFHBI_endpoints:478,510[2]
B	4	4	4	4	4	4	4	5	7	9	12	12	DFHBI_endpoints:478,510[2]
C	4	4	4	4	4	4	5	5	8	10	12	11	DFHBI_endpoints:478,510[2]
D	1	1	1	1	1	1	1	1	1	1	1	1	DFHBI_endpoints:478,510[2]
E	1	1	1	1	1	1	1	1	1	1	1	1	DFHBI_endpoints:478,510[2]
F	1	1	1	1	1	1	1	2	1	1	1	1	DFHBI_endpoints:478,510[2]
G													DFHBI_endpoints:478,510[2]
H													DFHBI_endpoints:478,510[2]
