# Supplementary material for: Incorporation of sensing modalities into de novo designed fluorescence-activating proteins
Source: Nat Commun. 2021 Feb 8;12:856. doi: 10.1038/s41467-020-18911-w (PMC7870846; doi:10.1038/s41467-020-18911-w)
Supplement: Supplementary file 24 — Source Data [file 41467_2020_18911_MOESM24_ESM.xlsx › raw_data_graphs/Supplementary_Figure_20/analysis_split-mFAP2a_MBP_fusions_20190905.xlsx]

## Sheet: Sheet1
	1	2	3	4	5	6	7	8	9	10	11	12	13	14	15	16	17	18	19	20	21	22	23	24
A	49946		17538		7230		4261		2245		2627		2772		3095		2444		2418		2640		2499		Read 1:468,530
B																									Read 1:468,530
C	11061		5142		3431		3522		2618		2675		2622		2797		2571		2417		2507		2425		Read 1:468,530
D																									Read 1:468,530
E	11738		5819		3727		3152		3005		2836		3032		2338		2737		2704		2979		2861		Read 1:468,530
F																									Read 1:468,530
G	9074		5162		2749		3307		2542		2922		2946		2986		2997		2650		2975		2850		Read 1:468,530
H																									Read 1:468,530
I																									Read 1:468,530
J																									Read 1:468,530
K																									Read 1:468,530
L																									Read 1:468,530
M																									Read 1:468,530
N																									Read 1:468,530
O																									Read 1:468,530
P																									Read 1:468,530

## Sheet: endpoints
49946	17538	7230	4261	2245	2627	2772	3095	2444	2418	2640	2499
11061	5142	3431	3522	2618	2675	2622	2797	2571	2417	2507	2425
11738	5819	3727	3152	3005	2836	3032	2338	2737	2704	2979	2861
9074	5162	2749	3307	2542	2922	2946	2986	2997	2650	2975	2850

## Sheet: emission
Wavelength	A1	A23	C1	C23	E1	E23	G1	G23
500	74730	6615	18371	6773	21199	7654	18633	8019
501	77457	6697	19209	6939	21918	7794	19031	8230
502	82274	6759	19741	6981	22300	7682	19101	8146
503	86283	6757	19934	6845	22695	7765	19439	8134
504	87471	6774	19967	7093	22975	7740	19769	8262
505	90598	6992	20591	6852	23432	7890	19784	8117
506	92737	6851	20492	6780	23543	7733	19755	8096
507	93484	6822	20631	6878	23540	7756	19829	8058
508	93754	6812	20807	6788	22995	7836	19697	8057
509	94388	6641	20696	6767	23579	7574	19512	7786
510	95209	6455	20647	6774	23165	7470	19455	7761
511	92515	6417	20637	6477	23455	7375	19638	7583
512	93089	6384	20194	6340	22670	7385	19285	7664
513	91371	6367	19888	6219	22201	7212	19096	7801
514	89921	6135	19663	6175	22223	7026	18725	7382
515	86457	6013	19307	6103	21730	7026	18395	7100
516	84400	6002	19336	6049	21250	6718	18029	6972
517	83097	5940	18807	5942	20845	6601	17893	6959
518	79658	5664	18480	5536	20692	6564	17202	6806
519	76131	5496	18097	5581	20234	6289	17166	6598
520	73168	5423	17791	5249	19725	6155	16617	6404
521	70672	5349	17247	5371	19329	6065	16475	6273
522	67800	5241	17118	5005	18732	5945	16090	6052
523	65194	5108	16381	5047	18289	5874	15707	6013
524	62015	4868	16001	4946	18020	5645	15216	6030
525	60755	4964	15950	4892	17731	5449	15005	5767
526	58919	4815	15481	4516	17394	5400	14790	5510
527	55975	4633	15102	4686	16997	5436	14465	5640
528	53834	4651	15099	4491	16629	5129	14158	5380
529	53537	4522	14662	4462	16486	5132	13907	5308
530	52155	4460	14421	4394	16073	5039	13714	5115
531	50429	4416	13969	4244	16033	4913	13461	5022
532	48788	4165	13581	4213	15557	4697	12905	4810
533	47938	4220	13758	4153	15511	4669	12788	4791
534	46893	3972	13265	3926	15173	4567	12470	4663
535	45896	4026	12897	3822	14727	4476	12787	4448
536	44591	3993	12680	3908	14497	4310	12115	4636
537	44574	3786	12685	3617	14254	4345	12002	4414
538	43186	3755	12131	3532	14045	4239	11730	4261
539	42529	3664	11908	3631	13762	4103	11449	4286
540	41490	3568	11823	3314	13487	3836	11373	4012
541	41357	3453	11738	3382	13339	3967	10812	3999
542	39951	3453	11501	3337	13400	3854	10841	3843
543	39113	3382	11214	3163	12972	3771	10527	3755
544	37897	3180	10888	3103	12687	3629	10147	3669
545	36728	3048	10761	2930	12383	3510	10200	3617
546	36177	3103	10656	2908	12272	3528	9877	3466
547	35294	3056	10583	2890	12037	3473	9754	3369
548	34254	2986	10117	2725	11713	3203	9722	3299
549	32840	2895	9720	2623	11355	3203	9140	3264
550	32112	2762	9815	2740	11147	3184	9159	3191
551	31504	2769	9493	2548	11015	2948	8792	2999
552	30540	2654	9603	2493	10918	2889	8678	2909
553	29439	2692	9076	2372	10526	2795	8509	2881
554	28846	2571	8964	2414	10538	2801	8377	2799
555	27337	2478	8928	2198	10120	2684	8125	2742
556	25999	2408	8521	2265	10085	2570	7855	2479
557	25079	2386	8526	2173	9711	2498	7502	2527
558	24486	2280	8331	2069	9587	2458	7564	2514
559	23769	2242	8210	2119	9194	2385	7440	2366
560	22645	2211	8142	1999	9428	2326	7224	2234
561	21975	2041	7558	2028	8918	2245	6906	2190
562	21266	2020	7554	1877	8641	2162	6711	2216
563	20739	2123	7436	1807	8741	2223	6689	2087
564	20020	1964	7207	1826	8360	2212	6642	2151
565	18980	1946	7031	1724	8396	2042	6259	2057
566	19002	1896	7221	1808	8307	1946	6369	1948
567	17924	1818	6932	1709	7894	1907	6196	1836
568	17609	1771	6663	1640	7967	1878	6134	1808
569	16675	1723	6527	1660	7826	1834	5841	1793
570	16453	1716	6435	1682	7645	1821	5706	1764
571	16007	1706	6372	1509	7385	1808	5818	1713
572	15563	1798	6082	1493	7245	1642	5554	1735
573	15015	1661	6024	1473	7062	1722	5477	1660
574	14697	1645	6292	1417	7063	1504	5500	1665
575	14350	1599	5752	1441	7080	1602	5283	1581
576	13695	1625	5892	1433	6870	1588	4969	1484
577	13330	1601	5544	1313	6616	1591	5065	1585
578	12919	1533	5516	1277	6614	1496	4954	1390
579	12506	1540	5536	1327	6319	1461	4828	1459
580	12559	1545	5420	1267	6363	1355	4807	1480
581	12144	1454	5212	1281	6196	1386	4759	1292
582	11659	1448	5187	1125	6025	1276	4450	1253
583	11452	1357	5154	1167	5930	1308	4532	1248
584	11299	1362	5013	1159	5887	1362	4383	1299
585	10923	1331	4728	1135	5757	1261	4317	1334
586	10669	1373	4689	1124	5624	1240	4319	1167
587	10462	1304	4771	1129	5631	1212	4036	1123
588	10289	1314	4756	1169	5545	1164	4143	1086
589	9732	1286	4542	1015	5420	1166	3944	1087
590	9469	1157	4570	1048	5471	1127	3945	984
591	9603	1304	4396	1019	5006	1022	3869	1040
592	9413	1162	4464	951	5162	995	3781	1048
593	9221	1106	4148	977	5035	1063	3633	1014
594	9021	1138	3957	979	5009	1079	3706	947
595	8445	1094	3897	994	4849	998	3500	909
596	8347	1123	4051	948	4739	1023	3517	919
597	8182	1030	3926	926	4721	968	3434	982
598	8021	996	4106	924	4477	880	3391	837
599	8005	1028	3670	913	4596	979	3355	867
600	7575	1021	3649	920	4363	894	3436	875
601	7342	1061	3452	792	4491	905	3106	851
602	7316	1004	3598	868	4511	805	3130	849
603	6939	960	3521	844	4200	900	3175	815
604	6851	969	3389	805	4282	811	3059	846
605	6595	981	3415	744	4063	802	2951	753
606	6596	923	3541	763	3988	772	3037	720
607	6309	880	3220	777	3923	827	2723	737
608	6034	853	3203	738	3874	774	2730	646
609	6182	841	3170	688	3684	779	2713	656
610	6093	873	3124	727	3622	706	2579	719
611	5668	851	3028	716	3579	685	2623	669
612	5474	886	3005	689	3573	733	2451	656
613	5527	749	2893	700	3543	656	2409	695
614	5501	831	3104	739	3545	636	2473	691
615	5471	866	2836	670	3417	641	2456	589
616	4835	783	2756	712	3202	643	2365	635
617	5008	777	2897	640	3315	585	2313	602
618	5075	755	2732	634	3308	586	2327	552
619	4666	782	2676	604	3255	552	2313	572
620	4568	724	2549	604	2976	559	2128	577
621	4568	665	2497	625	2939	619	2168	494
622	4497	655	2610	559	3105	572	2131	508
623	4451	728	2481	638	2915	606	2122	522
624	4273	635	2450	555	2894	487	1978	519
625	4156	614	2405	630	3049	505	2025	472
626	4132	655	2313	544	2740	496	1959	544
627	3900	647	2305	500	2667	466	1873	472
628	4059	670	2200	518	2664	549	1976	486
629	3796	621	2176	444	2648	524	1992	497
630	3836	549	2141	498	2714	460	1719	498
631	3690	555	2098	533	2609	489	1889	436
632	3689	589	2160	488	2434	493	1863	401
633	3584	500	1954	485	2379	451	1880	454
634	3501	577	2070	456	2424	466	1737	474
635	3392	546	1944	409	2405	385	1697	418
636	3385	517	1907	426	2374	412	1588	342
637	3140	508	1889	418	2392	405	1563	462
638	3199	580	1967	381	2253	425	1682	437
639	3052	492	1921	408	2280	363	1477	421
640	3117	526	1762	338	2186	408	1655	399
641	2869	454	1772	400	2018	388	1549	405
642	2729	473	1731	416	2065	319	1425	339
643	2855	536	1710	435	1876	381	1495	342
644	2876	505	1792	399	1904	356	1369	380
645	2663	432	1534	387	2001	390	1384	357
646	2757	477	1618	390	1902	378	1326	372
647	2534	437	1688	361	1822	318	1394	369
648	2515	416	1525	338	1816	315	1293	315
649	2612	446	1490	348	1797	331	1449	332
650	2400	391	1606	302	1771	327	1349	339

## Sheet: excitation
Wavelength	A1	A23	C1	C23	E1	E23	G1	G23
350	5326	1502	4857	1332	6435	1637	5316	1677
351	5389	1529	5198	1265	6536	1768	5243	1690
352	5501	1538	5212	1398	6897	1763	5476	1725
353	5290	1671	5252	1334	6960	1799	5438	1778
354	5478	1745	5170	1478	6979	1908	5803	1869
355	5617	1717	5419	1433	7225	1971	5733	1817
356	5615	1833	5439	1497	7199	1952	5879	1977
357	5631	1766	5424	1576	7035	2063	5981	1985
358	5730	1932	5584	1539	7172	2067	5929	1952
359	5916	1925	5712	1692	7375	1982	6103	2092
360	5956	1918	5736	1684	7329	2138	6148	2081
361	5834	2064	5851	1633	7541	2128	6057	2193
362	6057	2007	5890	1733	7384	2307	5997	2213
363	5999	2091	6045	1788	7535	2272	6334	2180
364	6219	2094	5859	1739	7499	2289	6410	2336
365	6180	2108	5998	1890	7644	2396	6527	2290
366	6434	2209	6236	1948	7764	2562	6589	2473
367	6458	2080	6127	2024	8089	2392	6752	2556
368	6386	2349	6256	2005	7949	2510	6708	2444
369	6450	2328	6174	2072	8037	2556	6788	2524
370	6565	2379	6288	2077	7974	2567	6781	2637
371	6546	2359	6497	2291	8131	2597	6994	2628
372	6632	2616	6443	2270	8129	2771	7208	2794
373	6732	2517	6480	2343	8183	2921	6995	2817
374	6787	2665	6716	2365	8258	2859	7068	2758
375	7015	2687	6732	2349	8215	3105	7263	3037
376	7096	2761	6768	2405	8454	3035	7323	3081
377	7240	2810	7002	2712	8518	3276	7475	3166
378	7388	2738	7013	2770	8624	3148	7579	3090
379	7500	2999	7046	2791	8741	3179	7824	3286
380	7640	2918	7121	2799	8773	3330	7878	3242
381	7543	3039	7412	2880	8927	3363	8034	3436
382	7955	3137	7565	3055	9118	3533	8098	3661
383	8045	3333	7803	3112	9188	3683	8279	3646
384	8184	3387	7715	3164	9463	3694	8572	3801
385	8199	3478	7784	3241	9437	3756	8592	3717
386	8423	3480	7832	3234	9528	3813	8904	3969
387	8390	3520	8087	3457	9828	3911	8941	4023
388	8679	3738	7897	3468	9768	3931	8984	4175
389	8841	3672	8347	3474	9936	4313	8915	4111
390	8837	3865	8375	3634	10151	4181	9254	4254
391	9112	3812	8567	3775	9983	4298	9393	4406
392	9266	3913	8495	3714	10045	4449	9422	4480
393	9255	4143	8714	3877	10464	4347	9709	4642
394	9497	4182	8727	4189	10541	4507	9756	4653
395	9579	4281	8826	4104	10574	4662	9806	4510
396	9635	4226	8879	4165	10776	4736	9807	4804
397	10055	4374	9021	4247	11018	4896	10090	4974
398	10109	4252	9061	4334	10950	4813	10439	4940
399	10067	4535	9152	4375	10783	4781	10511	5090
400	10356	4570	9336	4364	11203	4894	10431	5062
401	10331	4698	9209	4354	11139	5065	10548	5204
402	10784	4743	9488	4503	11302	5276	10364	5244
403	10710	4835	9516	4512	11264	5136	10714	5383
404	10654	4713	9587	4647	11439	5306	10649	5393
405	11029	4620	9753	4747	11484	5371	10879	5442
406	11122	4907	9568	4707	11614	5301	10898	5545
407	11417	4900	9923	4974	11669	5521	11132	5602
408	11386	4933	9956	5002	11721	5582	11250	5643
409	12000	4971	10061	5088	11877	5736	11522	5779
410	11999	5104	10019	5061	12310	5656	11570	5786
411	12321	5370	10293	5256	12307	5781	11637	6078
412	12325	5408	10282	5071	12317	5950	11969	5972
413	12719	5244	10413	5349	12583	5866	11902	6009
414	13012	5390	10458	5341	12685	5914	12123	6031
415	13255	5468	10574	5282	12874	6000	12437	6277
416	13459	5530	10852	5364	12839	5997	12178	6286
417	14041	5561	10912	5414	13110	6231	12523	6298
418	14005	5581	10922	5442	13170	6120	12663	6408
419	14237	5595	11125	5570	13270	6261	12576	6441
420	14467	5660	11174	5646	13546	6273	12715	6450
421	14807	5737	11239	5558	13548	6243	12777	6451
422	15232	5807	11113	5662	13698	6418	13025	6600
423	15544	5615	11359	5594	13501	6371	12981	6449
424	15759	5833	11573	5872	13789	6274	12929	6486
425	16241	5807	11554	5706	13885	6495	13305	6510
426	16474	5942	11688	5839	14068	6336	13407	6668
427	16839	5874	11582	5867	13920	6552	13488	6646
428	17293	5981	11819	5832	14489	6538	13672	6717
429	17422	5966	11768	5771	14513	6587	13740	6756
430	17915	6029	11944	5731	14324	6555	13827	6562
431	18116	5918	12125	5719	14650	6571	13790	6678
432	18761	5905	11917	5977	14638	6665	13882	6541
433	19099	6028	11920	5885	14512	6588	13792	6574
434	19627	5747	12088	5703	14710	6471	13746	6708
435	20029	5927	12471	5744	14785	6537	13977	6805
436	20574	5947	12373	5812	14992	6507	14367	6688
437	21298	5791	12311	5898	15264	6610	14269	6694
438	21927	5870	12391	5493	15376	6465	14606	6714
439	22070	5739	12691	5802	15325	6557	14533	6706
440	23083	5867	12758	5770	15577	6567	14667	6639
441	23812	5931	12822	5677	15519	6560	14771	6608
442	24523	5682	12835	5593	15502	6361	14845	6694
443	24827	5715	12971	5579	15529	6619	14562	6576
444	25855	5683	12957	5786	15660	6481	14774	6503
445	26142	6033	13273	5539	15754	6447	14399	6576
446	27039	5628	13294	5481	15909	6508	14771	6393
447	27673	5793	13247	5425	15878	6347	14708	6404
448	28248	5657	13380	5517	16095	6246	14485	6376
449	29621	5564	13389	5435	16018	6175	14878	6362
450	30692	5471	13400	5219	16266	6258	14671	6220
451	31340	5384	13272	5167	16253	6171	14606	6116
452	32822	5226	13644	5348	16183	6100	14654	6341
453	32804	5237	13611	5172	16399	5884	14716	6160
454	34668	5382	13709	4938	16327	5872	14581	5990
455	35710	5106	13901	4918	16282	5650	14443	5722
456	36776	5036	13929	4805	16312	5598	14440	5639
457	37741	4826	13804	4602	16224	5390	14396	5617
458	38819	4787	13757	4508	16225	5387	14494	5427
459	39572	4663	13911	4422	16269	5335	13901	5366
460	40587	4629	14002	4503	16186	5082	13946	5037
461	41372	4601	13663	4171	16290	5149	14075	5129
462	42512	4321	14166	4016	16474	4952	13642	4787
463	43274	4389	13757	3885	15999	4664	13548	4795
464	44939	3976	13853	3789	15906	4650	13518	4774
465	45975	4137	13986	3601	15847	4340	13177	4423
466	46236	4090	14019	3603	15853	4388	13547	4304
467	47147	3889	13666	3337	15833	4226	12936	4261
468	48374	3543	13999	3333	15624	3990	12474	3996
469	49282	3564	13678	3177	15548	3755	12378	3836
470	50011	3370	13700	2973	15459	3950	12141	3525
471	51728	3287	13716	2880	15230	3520	11927	3379
472	52749	3187	13650	2820	15432	3520	11720	3248
473	53366	2986	13677	2689	14995	3225	11511	3248
474	55144	2997	13875	2539	15074	3389	11673	3123
475	56573	2839	13561	2410	15241	3154	11511	2989
476	57381	2816	13880	2429	14901	2856	11201	2839
477	59003	2687	13894	2333	15050	2806	11367	2836
478	60188	2615	13993	2298	15143	2910	10862	2629
479	62014	2598	13934	2168	15127	2632	10765	2607
480	62969	2538	14270	2030	14611	2571	10589	2445
481	63923	2401	13833	1937	14806	2508	10426	2422
482	64363	2446	14048	1931	14890	2475	10649	2371
483	66435	2294	13996	1939	14640	2343	10156	2231
484	66891	2194	14085	1719	14873	2396	10269	2129
485	68915	2217	14078	1784	14573	2298	9886	2072
486	69984	2229	13881	1720	14431	2203	9834	2024
487	70710	2107	14120	1642	14451	2135	9670	2024
488	70492	2019	13961	1644	14219	2068	9628	1921
489	70573	1999	14321	1513	13886	1923	9389	1805
490	71303	1922	13804	1566	14032	1965	9049	1851
491	71314	1798	13972	1512	13839	1828	8998	1683
492	71243	1740	13567	1403	13332	1869	8687	1597
493	68897	1712	13445	1358	12905	1816	8451	1597
494	69412	1628	13278	1375	12927	1704	8296	1501
495	67486	1527	12776	1354	12249	1634	7713	1405
496	65632	1393	12537	1159	11730	1439	7521	1332
497	62713	1373	12447	1112	11502	1443	7216	1276
498	61539	1416	12042	1136	10873	1382	6775	1264
