# Supplementary material for: Incorporation of sensing modalities into de novo designed fluorescence-activating proteins
Source: Nat Commun. 2021 Feb 8;12:856. doi: 10.1038/s41467-020-18911-w (PMC7870846; doi:10.1038/s41467-020-18911-w)
Supplement: Supplementary file 24 — Source Data [file 41467_2020_18911_MOESM24_ESM.xlsx › raw_data_graphs/Supplementary_Figure_20/Supplementary_Figure_20b.xlsx]

## Sheet: Sheet1
1408	1469	1475
11497	9918	9481
1668	1798	1718
9181	11094	8530
1502	1708	1346
6036	4076	5223
10869	9726	9378
1283	1498	1426
