# Supplementary material for: Incorporation of sensing modalities into de novo designed fluorescence-activating proteins
Source: Nat Commun. 2021 Feb 8;12:856. doi: 10.1038/s41467-020-18911-w (PMC7870846; doi:10.1038/s41467-020-18911-w)
Supplement: Supplementary file 24 — Source Data [file 41467_2020_18911_MOESM24_ESM.xlsx › raw_data_graphs/Supplementary_Figure_1f/SDM_SV-27(P50T,S52V)_high-throughput_small-scale_best96_analysis_012618.xlsx]

## Sheet: pH_7.36_n1
	1	2	3	4	5	6	7	8	9	10	11	12
A	1038	1530	1193	1479	1221	1224	1096	1169	1019	1145	907	1081	endpoints:387,501
B	958	1972	1100	1240	1193	1330	1216	987	1090	844	481	944	endpoints:387,501
C	760	1000	913	821	687	818	913	794	726	1020	823	1110	endpoints:387,501
D	861	1033	832	681	808	787	745	903	845	999	822	688	endpoints:387,501
E	1096	1272	550	1243	1070	672	745	744	829	1103	631	1323	endpoints:387,501
F	1049	1089	831	898	923	825	851	731	840	828	835	914	endpoints:387,501
G	897	834	950	785	1007	970	594	858	715	1064	848	825	endpoints:387,501
H	679	909	738	825	847	961	706	640	687	706	782	1086	endpoints:387,501
	1	2	3	4	5	6	7	8	9	10	11	12
A	24826	33598	24990	32336	24880	33203	26091	30473	26584	31344	20972	23750	endpoints:483,504
B	22407	34059	28361	32413	27717	34957	32125	21449	25443	16605	6722	16580	endpoints:483,504
C	16666	23731	21881	17776	13828	16607	20740	15792	13882	22853	18662	26179	endpoints:483,504
D	19598	24508	17381	12782	18214	16625	14349	19914	17758	23483	18629	13950	endpoints:483,504
E	26786	33265	8333	30737	22884	14604	14756	13421	18471	28213	11162	34199	endpoints:483,504
F	24617	25835	16286	18978	20843	15639	17001	15198	17177	18655	17872	20762	endpoints:483,504
G	21322	19456	22532	17369	24499	23403	10953	20235	15216	26218	19274	20773	endpoints:483,504
H	12731	22107	16522	19764	20456	24501	15474	13249	14386	14963	19008	27111	endpoints:483,504
Wavelength	A1	A2	A3	A4	A5	A6	A7	A8	A9	A10	A11	A12	B1	B2	B3	B4	B5	B6	B7	B8	B9	B10	B11	B12	C1	C2	C3	C4	C5	C6	C7	C8	C9	C10	C11	C12	D1	D2	D3	D4	D5	D6	D7	D8	D9	D10	D11	D12	E1
300	611	551	444	571	590	622	481	612	475	598	451	477	433	723	568	670	757	588	654	476	694	436	463	552	574	528	524	489	466	398	618	571	395	565	494	580	570	595	539	444	418	540	436	613	560	543	585	493	576
305	625	590	541	486	601	646	493	608	605	677	498	571	616	660	584	639	582	607	544	659	442	521	386	503	489	537	395	505	476	521	620	472	467	570	435	596	538	547	592	579	552	411	382	505	414	516	454	559	453
310	511	542	470	421	586	659	612	629	591	622	513	557	626	629	608	665	566	757	688	555	505	496	496	594	516	604	512	506	469	442	637	469	421	613	468	569	511	617	592	536	464	416	535	461	513	544	560	585	536
315	437	478	512	466	513	545	419	556	580	559	529	446	444	653	588	683	720	602	518	535	440	351	347	465	550	473	559	457	464	561	538	517	444	555	490	528	541	487	483	429	494	484	433	491	464	498	514	454	602
320	484	462	420	523	517	591	409	540	483	467	480	462	488	595	466	596	590	539	463	389	559	394	452	471	563	501	458	525	409	410	363	448	323	533	392	489	421	399	463	456	436	283	476	524	526	519	314	306	538
325	491	479	374	395	420	495	460	531	506	394	381	376	411	593	415	469	477	484	603	520	425	474	380	412	404	450	338	319	239	477	454	354	311	459	419	460	355	443	445	444	376	477	297	411	326	497	436	326	457
330	329	323	276	421	358	343	453	403	367	360	292	345	361	609	379	449	407	399	331	368	518	339	237	266	334	350	382	354	273	308	334	305	267	339	246	478	309	327	358	292	432	292	257	428	274	343	335	358	373
335	279	272	293	335	239	393	291	354	280	253	317	207	393	439	314	270	314	287	365	249	274	301	229	217	308	256	256	202	347	251	236	222	244	314	267	248	267	273	243	326	208	240	308	346	267	344	274	263	269
340	276	310	249	266	244	270	210	262	244	252	202	180	162	571	223	300	277	270	211	259	202	228	206	117	154	276	214	233	132	214	231	206	193	185	192	272	168	296	262	248	232	183	218	184	247	260	119	283	235
345	108	222	230	152	207	221	233	215	173	167	232	275	140	485	173	205	316	236	180	185	225	182	157	156	176	347	213	141	277	181	223	177	164	201	279	133	147	183	245	171	180	194	149	208	177	226	218	169	197
350	121	193	181	192	183	229	184	204	195	159	165	183	133	497	151	271	291	193	282	180	226	135	154	169	174	174	169	203	112	207	160	160	186	183	235	176	105	227	293	153	181	117	199	244	154	107	109	200	159
355	221	145	148	174	149	220	170	164	203	192	172	231	189	594	186	269	305	231	256	183	211	157	179	145	199	162	206	195	130	166	222	143	176	217	212	173	196	210	137	201	201	159	129	196	158	197	240	219	209
360	185	242	208	209	213	225	174	301	286	262	191	298	211	695	210	188	288	273	213	186	289	171	176	207	190	169	189	172	239	220	164	158	211	266	200	244	242	224	171	204	192	146	156	187	195	222	186	207	246
365	205	322	242	268	285	293	271	215	197	296	249	300	264	699	249	201	330	233	299	246	254	208	140	240	206	254	188	190	199	189	229	193	203	308	242	230	278	253	180	194	183	222	201	277	209	266	187	203	285
370	246	353	217	356	303	324	288	314	288	353	215	434	253	756	332	324	351	344	396	260	311	212	194	219	232	260	284	234	223	269	229	306	230	248	258	265	325	251	272	197	262	265	185	222	305	297	278	240	320
375	306	514	408	518	304	358	312	486	413	407	309	462	233	858	456	411	508	448	416	328	352	275	198	318	285	368	374	243	254	275	361	268	261	374	307	467	306	386	237	250	304	282	250	327	303	381	294	311	330
380	379	540	440	536	517	555	388	616	520	445	481	392	395	972	500	557	622	562	581	355	462	332	285	347	330	465	462	390	314	389	398	374	256	465	349	453	486	458	316	355	350	407	298	384	355	428	375	336	478
385	551	722	549	760	704	688	596	735	595	663	475	632	454	1135	619	645	559	873	796	504	635	413	274	458	498	511	603	406	392	464	474	404	421	555	486	664	488	622	438	452	396	419	356	515	418	624	526	411	646
390	785	982	913	995	862	941	865	904	871	935	598	678	626	1426	795	944	894	979	978	722	855	598	281	544	501	762	760	501	452	581	582	539	498	796	609	864	627	774	664	537	560	513	474	754	689	789	651	483	792
395	931	1373	1142	1257	1181	1199	895	1090	1005	1088	783	956	749	1569	1045	1215	1100	1394	1205	925	881	687	357	610	709	1040	894	666	607	712	817	693	662	921	807	1073	791	941	765	549	710	758	588	825	866	915	766	711	1049
400	1311	1722	1327	1593	1405	1569	1220	1448	1208	1509	1016	1252	1062	1986	1236	1566	1495	1720	1614	1100	1251	859	475	962	869	1058	1245	1082	823	893	1113	826	897	1299	1046	1429	1092	1297	969	824	944	889	723	1013	991	1274	1031	908	1279
405	1508	2378	1645	2232	2017	2082	1804	1990	1784	1972	1335	1472	1509	2408	1765	2015	1772	2299	2206	1512	1740	1216	648	1273	1169	1723	1517	1135	1187	1084	1330	1146	1034	1642	1283	1646	1411	1724	1344	960	1354	1128	1052	1495	1310	1701	1292	1007	1742
410	2017	2858	2287	2914	2363	2720	2161	2571	2275	2437	1656	1915	1783	3017	2456	2452	2326	2868	2694	1911	2193	1423	674	1541	1441	2083	1802	1610	1221	1414	1634	1506	1272	2046	1646	2316	1775	2096	1710	1228	1621	1593	1192	1664	1712	1967	1438	1237	2161
415	2604	3795	2928	3665	2969	3635	2623	3209	2538	3193	2086	2338	2445	3811	3096	3423	2829	3928	3629	2300	2966	1952	1008	1836	1842	2464	2537	2034	1634	1913	2071	1773	1592	2629	1973	2926	2165	2642	2079	1562	1960	1881	1612	2172	1916	2588	2017	1718	2907
420	3421	5093	3705	4917	3953	4618	3590	4238	3905	4287	2788	3020	3230	4988	4104	4537	4035	5186	4602	3004	3985	2423	1056	2482	2547	3389	3151	2588	2153	2367	2986	2066	1947	3567	2747	3768	2826	3842	2642	2026	2570	2328	2203	2926	2840	3660	2707	2149	3794
425	4333	6690	4950	6353	4963	5882	4613	5272	4715	5238	3701	4188	3716	6134	4920	5826	4793	6435	6393	4118	4652	2962	1268	2995	3229	4473	3973	3102	2726	3011	3721	2989	2623	4852	3418	4914	3535	4674	3394	2473	3353	3096	2731	3904	3235	4337	3344	2660	4878
430	5417	8103	5945	7882	6449	7770	5567	6682	6094	6552	4460	5029	5012	8007	6579	7213	6245	8244	7558	4831	5946	3758	1568	3727	3989	5503	4840	4190	3346	3843	4594	3704	3286	5613	4248	5928	4473	5808	4218	3037	3858	3747	3203	4523	4272	5406	4341	3324	5995
435	6687	9950	7496	9715	7995	9673	7250	8641	7420	8435	5817	6575	6256	9924	8141	9181	8126	10230	9427	6342	7621	5021	2010	4821	4705	7022	6627	4977	4156	4705	5595	4447	4027	6844	5384	7744	5859	7162	5154	3926	4948	4711	4139	5878	5367	7088	5354	4038	7714
440	8641	12825	9316	12189	9866	11766	8851	10886	9306	10522	7402	8181	7797	12526	9966	11399	9654	12890	11909	7582	9256	6118	2330	5994	6066	8446	8067	6071	5069	5813	7116	5710	4867	8814	6946	9306	7083	8844	6771	4672	6456	5682	4961	7082	7039	8584	6548	4799	9671
445	10274	14987	11151	14510	12237	14417	10523	12831	11839	13193	8392	9681	9536	15056	12237	14291	11500	15545	14325	9328	11305	7278	2775	6698	7071	10281	9443	7261	6028	7290	8909	6584	5991	10530	8071	11399	8279	10779	7668	5628	7353	6929	5884	8539	7732	10768	7843	5817	11550
450	11858	17366	12389	16865	13754	16725	12655	15177	13404	15398	10179	10989	10902	17915	14796	16678	14304	18140	17182	10914	12813	8570	3160	7917	8530	11713	10781	8553	6973	7985	10286	8092	7130	12092	9335	13324	9509	12541	8885	6235	8713	8150	6880	10245	8934	12095	8958	7070	13068
455	12997	19478	14357	19447	15020	19310	13760	17158	15297	18372	11473	12561	12454	19508	16257	18858	15777	20412	19396	11919	15431	9470	3474	8806	10087	13317	12204	9502	7828	9352	11548	8797	7873	13643	10589	15706	11367	14397	10229	7249	9832	9297	8180	10994	10747	13920	10285	7693	15720
460	14852	22068	15812	21894	16715	22079	15791	20463	17824	20739	13203	13787	13959	23181	18819	21547	19048	23217	22649	13638	16958	11002	3703	10637	10497	15454	14972	11099	9070	10122	13055	10002	8697	15689	12101	17032	12475	15633	11966	8501	11593	10743	9106	12981	12126	15969	11503	8696	17454
465	16949	23783	17392	22873	17924	23586	17718	22142	19385	22565	14395	15947	14854	24860	20779	23469	20322	25678	24020	14812	17938	11421	4393	11257	12022	16872	15708	11821	9606	11306	14731	10749	9811	16454	12584	18980	13479	17761	12632	9066	12105	10965	9219	14326	12979	17220	13227	9451	18782
470	17446	24463	18486	24364	19411	26080	18928	22407	20525	23665	14929	17615	16180	27234	22494	24589	21044	26319	25617	15972	19652	11535	4602	12537	12622	17400	16336	12341	10258	11786	15343	11110	9985	17874	13396	20966	14360	18619	12933	9747	13415	11580	10242	14921	13068	18012	13600	10068	20885
475	18226	25352	18319	24724	18655	26784	18722	23746	20574	23835	15297	17105	16736	27557	22549	25513	21924	27187	26172	15996	19741	12173	4347	12561	12687	17990	17527	12515	10803	11761	14453	11813	10000	17518	14121	19262	14927	18514	13292	9663	12638	12058	9735	15186	13798	18882	14112	10049	19862
480	18481	24196	17351	24184	18383	26805	19944	24379	21607	25579	15833	17833	16900	28587	22692	26251	22523	28887	26833	16823	20055	12615	4230	12434	12915	18550	17136	13282	10783	12411	15949	11587	10370	17617	14169	20357	15194	19465	13084	9658	14010	12449	10579	15485	13851	18597	14423	10477	21147
485	17734	23039	16600	22543	17782	27027	18744	24028	21093	25112	14561	16602	16083	28939	23683	27149	22087	27850	26876	16233	19790	12098	4417	12134	13361	18434	17368	12402	10463	12099	15363	11053	10029	18106	13868	21438	15128	19215	13489	9698	13371	11751	10106	15215	13820	19251	13994	10593	21387
490	16683	20046	14201	18933	14884	24939	17719	21475	19134	23038	13793	15393	15334	25730	21191	23640	20531	27057	24653	15056	18666	11224	4688	11536	12286	16836	15408	11898	9702	11335	13893	10947	9590	15435	12827	18715	13998	17884	12031	9158	12191	11147	9372	14048	12410	17154	13103	10058	19442
Wavelength	A1	A2	A3	A4	A5	A6	A7	A8	A9	A10	A11	A12	B1	B2	B3	B4	B5	B6	B7	B8	B9	B10	B11	B12	C1	C2	C3	C4	C5	C6	C7	C8	C9	C10	C11	C12	D1	D2	D3	D4	D5	D6	D7	D8	D9	D10	D11	D12	E1
408	1642	1884	1541	1199	1532	1840	1639	1614	1729	1662	1702	2040	1862	4308	1760	1637	2029	1804	1788	1870	1704	1878	1703	2063	2013	1609	1512	1566	1615	1768	1673	1515	1557	1422	1651	1652	2000	1844	1727	1915	1667	1495	1614	1586	1607	1636	1712	1565	1899
413	490	524	501	351	454	511	447	538	568	491	461	974	529	3951	518	519	835	535	489	585	643	475	486	476	558	619	536	524	530	522	535	459	518	557	502	491	505	444	468	472	473	529	598	523	526	528	457	437	492
418	495	405	452	363	511	534	626	588	647	491	491	1130	404	4638	542	491	767	568	519	570	512	527	468	480	521	582	468	526	430	453	494	528	458	538	408	472	519	458	578	571	510	542	465	419	380	551	434	506	501
423	509	488	514	385	407	524	494	566	517	466	449	1036	515	4066	416	496	995	468	493	536	617	410	402	504	487	515	406	497	410	438	424	546	463	488	473	508	364	581	471	470	506	409	486	498	429	523	446	452	462
428	352	423	418	423	444	560	373	469	478	537	431	1004	471	4081	482	553	788	404	516	614	587	404	412	435	473	487	478	405	390	348	439	507	537	324	426	466	467	447	432	616	473	492	418	484	538	516	416	498	503
433	496	474	517	401	399	626	564	543	586	518	472	1160	572	4006	438	479	950	724	452	630	571	499	472	439	481	595	529	461	581	494	556	544	496	591	483	461	541	513	517	619	599	546	481	464	549	458	446	480	538
438	548	680	697	463	648	672	786	782	705	636	620	1292	711	4729	667	620	1163	730	670	706	742	609	580	588	671	631	629	705	628	658	679	692	566	676	567	683	607	640	671	767	634	653	722	687	610	646	775	757	692
443	858	867	854	671	809	910	874	787	802	907	694	1402	866	4915	708	976	1201	775	885	916	834	767	839	790	972	940	869	923	774	892	974	809	829	850	941	813	824	815	900	833	883	767	859	814	897	847	806	874	892
448	863	825	836	681	680	968	801	833	850	678	752	1411	765	4778	839	927	1335	866	867	885	903	840	878	884	923	848	860	745	900	824	865	1017	827	910	819	839	826	871	916	892	882	797	714	915	812	940	719	901	798
453	637	628	631	558	617	653	611	584	702	595	507	1045	645	4081	439	707	985	664	631	695	704	585	668	572	616	707	620	596	476	685	489	650	662	674	602	668	617	679	631	719	642	463	556	550	552	597	567	647	576
458	496	539	378	333	330	501	470	463	436	471	417	721	388	3187	386	380	535	360	418	649	443	416	491	458	458	503	437	447	380	460	418	391	459	478	379	385	391	473	419	480	462	472	529	425	432	403	387	441	527
463	285	381	454	292	334	386	375	264	421	270	217	631	239	2571	317	299	640	384	309	402	378	297	377	383	244	276	342	422	218	285	410	346	316	325	345	280	324	345	401	359	338	332	342	433	268	279	425	252	284
468	366	304	315	270	262	394	373	364	337	240	320	676	293	2463	333	405	594	298	323	288	289	331	290	319	336	323	327	379	303	309	349	375	318	420	324	319	329	235	312	307	280	323	360	316	315	259	358	360	253
473	277	332	335	221	349	534	379	318	387	350	336	667	314	2240	452	361	478	285	324	421	373	320	306	345	258	348	397	329	335	387	232	281	398	357	388	332	283	315	352	392	398	290	271	328	362	361	342	320	268
478	399	476	494	330	361	423	541	338	364	360	377	651	460	1997	369	361	606	371	311	469	446	365	294	350	317	370	348	453	391	381	397	457	401	382	449	381	406	341	276	478	447	368	357	346	371	314	410	443	410
483	635	741	609	553	643	645	541	578	525	598	493	940	581	2084	563	600	691	498	498	516	549	529	380	477	513	572	606	400	576	502	582	622	343	554	474	569	598	614	479	550	438	444	518	497	543	467	482	423	514
488	934	1054	883	734	869	861	882	806	644	901	644	961	712	2045	802	803	850	780	934	742	734	728	494	682	555	878	627	557	558	467	609	696	518	713	697	880	621	738	630	544	561	725	530	678	743	703	543	536	767
493	1105	1475	1229	1171	1156	1262	1021	1051	1002	1179	993	1211	863	2190	949	1276	1121	1221	1069	981	921	692	494	833	887	1014	1051	811	796	642	890	824	758	932	783	1073	858	945	791	675	774	849	571	972	992	993	795	653	1147
498	1249	1582	1359	1335	1559	1426	1130	1285	1027	1314	1012	1278	1103	2251	1237	1408	1297	1261	1488	1113	1078	903	663	902	921	1210	1100	1047	754	1009	1072	891	649	1166	867	1372	964	1249	881	931	959	761	760	985	1083	1070	1013	893	1250
503	1337	1784	1470	1426	1411	1386	1373	1463	1365	1463	973	1245	1260	2350	1249	1432	1634	1623	1478	1167	1257	992	567	785	880	1266	1181	1057	981	880	1031	932	864	1336	990	1314	931	1198	905	842	1072	1040	776	1189	863	1186	1021	719	1237
508	1154	1801	1455	1301	1331	1402	1214	1269	1379	1275	1051	1190	1104	1925	1410	1387	1530	1357	1463	1024	1103	875	352	814	936	1203	1032	993	719	900	924	829	780	1204	1170	1188	972	1292	940	619	1113	790	813	948	927	1202	881	749	1298
513	1114	1491	1175	1252	1249	1290	968	1172	1018	1172	908	1130	764	1725	1122	1058	1109	1241	1344	923	918	788	585	826	748	851	839	844	665	760	884	719	674	896	713	1009	922	968	788	593	872	833	836	870	888	953	883	749	902
518	832	1180	1129	1029	977	1123	846	1006	955	925	629	919	707	1563	853	1081	908	1273	1062	899	849	741	464	657	677	931	926	588	778	593	811	669	571	750	690	899	761	821	658	493	689	629	572	787	662	901	637	569	882
523	762	1113	777	914	847	908	780	869	683	792	524	963	658	1207	890	963	953	977	1001	612	786	614	340	595	713	720	745	540	596	460	702	619	565	715	776	879	590	772	561	639	551	622	516	671	613	713	670	532	742
528	584	1078	772	703	847	806	629	696	647	931	631	693	643	1042	688	819	889	1070	759	648	683	543	401	548	486	637	539	541	602	686	603	567	467	648	483	664	774	733	613	492	531	593	494	613	608	608	655	467	831
533	621	1006	794	657	619	847	676	868	692	815	620	553	529	1041	536	878	726	832	886	696	696	518	258	514	417	610	641	490	347	493	645	485	387	676	507	668	600	614	579	494	609	554	487	526	612	551	569	419	632
538	562	889	717	765	742	599	694	638	521	641	534	530	527	767	621	683	644	760	693	445	625	368	235	399	419	591	537	430	403	521	535	358	384	547	417	591	528	485	498	291	372	518	477	607	480	476	470	371	575
543	528	760	515	617	614	537	605	478	516	623	369	426	462	683	615	540	543	665	640	495	616	461	342	450	427	434	515	317	342	387	463	385	390	480	434	503	399	505	428	344	415	409	301	446	447	475	342	361	517
548	363	564	487	478	527	589	489	435	426	574	415	495	349	658	461	447	477	580	548	391	476	332	171	305	294	398	390	343	346	334	323	465	237	306	379	431	370	318	366	292	315	358	233	436	413	389	321	283	410
553	383	438	384	473	336	383	383	373	349	346	213	313	346	429	393	367	455	445	376	278	487	266	178	294	297	344	365	252	249	252	404	213	280	309	279	330	296	341	272	229	218	289	259	324	285	395	238	291	276
558	280	409	393	242	271	323	337	308	358	345	300	315	300	414	331	288	343	313	387	231	328	205	144	153	198	223	217	291	154	200	217	162	149	270	208	305	320	294	226	212	286	183	129	160	285	257	261	206	230
563	218	417	267	282	302	282	321	228	270	245	155	278	255	425	245	298	354	312	284	270	286	187	124	187	174	316	318	235	228	225	289	228	159	245	125	195	265	202	256	258	204	264	123	230	224	207	203	211	270
568	203	368	267	183	277	234	206	290	192	200	214	255	190	360	159	338	251	285	252	208	168	238	93	161	182	163	168	219	204	218	216	173	196	261	208	239	116	252	182	128	159	130	161	226	165	187	173	127	254
573	149	208	213	199	177	270	149	189	239	214	259	231	172	347	161	282	251	321	230	173	170	152	114	155	139	195	161	155	128	66	129	161	146	179	114	182	160	115	123	117	126	175	90	166	167	214	119	166	174
578	180	296	157	185	252	289	202	122	169	189	255	174	228	223	213	245	208	256	208	176	108	140	89	114	172	152	96	107	129	181	99	120	108	206	137	150	167	132	165	93	129	111	112	122	134	272	122	129	114
583	129	133	133	198	104	159	150	166	130	135	128	183	83	213	154	121	161	222	177	189	59	158	49	76	109	125	98	96	57	108	162	98	73	132	129	74	181	137	82	75	123	200	107	146	120	127	175	100	144
588	160	50	196	117	143	133	136	143	126	83	103	93	100	151	157	183	224	169	97	125	160	68	53	107	100	134	133	99	120	129	102	80	110	90	122	119	107	101	133	108	92	96	71	52	122	171	140	85	185
593	120	141	112	154	126	140	88	112	152	121	61	118	159	125	130	127	140	146	187	175	117	90	32	112	98	117	135	111	68	121	78	142	40	128	44	149	104	137	106	95	99	62	43	94	57	136	58	58	54
598	54	102	109	59	79	111	150	97	73	112	63	101	61	123	87	98	111	133	88	86	183	69	91	29	88	106	67	40	88	88	113	91	49	47	76	75	37	88	45	43	114	105	82	81	98	78	51	59	77
603	60	66	104	82	77	116	84	48	132	100	44	99	118	74	112	84	144	104	122	117	44	73	41	48	39	145	69	56	27	94	51	39	45	62	46	81	42	69	22	85	74	62	66	82	64	15	91	63	51
608	93	85	62	74	42	30	115	94	80	49	82	72	69	73	92	80	78	74	85	42	77	41	81	44	48	86	52	38	51	40	62	41	30	59	50	112	80	66	28	24	73	21	0	52	89	112	47	99	68
613	32	99	65	98	97	49	15	54	44	77	28	29	28	72	32	36	74	31	68	78	70	66	41	45	43	94	62	40	11	71	60	73	17	2	33	85	43	41	92	89	12	60	73	12	66	69	16	23	40
618	81	72	79	34	69	32	104	12	89	82	28	33	27	59	5	64	168	34	20	35	63	54	11	39	61	53	30	49	40	39	34	30	16	11	19	51	38	39	35	97	51	25	19	40	11	34	60	66	62
623	72	15	47	42	35	26	47	80	57	86	29	98	69	82	7	105	67	73	28	28	25	37	6	20	15	15	82	29	75	22	48	19	61	34	25	49	133	48	45	46	85	60	33	53	44	49	54	73	37
628	50	36	24	58	67	14	120	42	24	93	18	27	7	44	42	29	90	63	53	59	51	73	12	31	27	118	11	37	37	22	48	13	6	12	19	34	36	69	37	28	103	48	27	50	26	30	46	54	72
633	87	53	65	19	37	97	5	33	22	6	14	9	8	83	27	29	78	47	26	33	9	42	27	9	12	39	18	43	50	92	13	52	32	11	8	48	84	28	30	26	51	14	29	74	18	56	51	26	23
638	0	60	22	26	49	63	35	30	43	38	15	9	46	97	23	45	57	35	122	49	83	9	7	21	36	49	5	2	30	53	17	64	15	118	57	63	29	53	19	9	18	21	24	4	47	30	16	13	22
643	24	18	46	13	9	34	21	29	9	19	18	14	63	104	12	84	48	28	11	14	28	38	14	7	19	13	45	25	16	17	39	58	71	4	13	61	1	27	30	3	32	31	0	32	44	41	27	63	33
648	52	62	35	80	18	50	11	13	28	57	22	35	51	21	24	97	22	61	15	32	16	5	32	3	46	23	3	74	6	42	20	20	25	48	42	20	34	37	21	9	58	12	3	36	36	44	37	10	0
653	8	19	34	12	23	51	17	84	23	32	15	12	45	50	35	26	91	44	63	21	7	23	7	5	3	20	48	10	37	25	0	37	48	19	25	51	29	26	13	30	83	30	21	0	16	8	24	38	45
658	7	22	20	10	58	81	22	12	8	33	28	43	26	40	59	42	39	23	44	7	15	18	20	7	7	8	10	37	11	29	0	9	29	42	10	25	41	1	3	28	9	15	11	31	15	18	11	52	33
663	12	20	7	22	46	25	53	16	12	30	9	23	33	19	28	8	8	56	20	12	48	6	6	31	37	26	10	24	43	14	8	74	1	68	31	42	37	53	12	11	21	15	0	31	8	16	48	63	1
668	56	5	0	11	39	7	21	11	23	56	21	3	12	26	8	18	18	60	55	33	35	6	27	17	14	36	4	5	58	17	18	16	32	3	26	19	11	11	7	0	29	32	8	8	54	28	64	41	2
673	28	6	13	5	19	5	40	56	44	16	1	25	39	54	7	30	39	9	2	78	23	10	39	12	23	21	25	34	8	25	24	41	8	2	34	19	44	35	59	28	47	49	0	9	32	7	3	15	50
678	12	33	12	7	40	14	8	22	19	21	10	0	5	40	10	31	61	11	25	34	4	26	17	6	8	67	63	9	55	39	16	27	15	21	9	14	4	16	31	29	24	50	10	6	35	39	8	27	49
683	18	37	6	7	3	9	33	8	17	14	43	65	45	25	12	10	49	11	25	12	24	12	25	8	9	7	12	14	9	50	8	17	3	9	8	12	43	12	87	16	32	46	19	14	23	15	10	16	27
688	14	38	17	9	38	13	9	1	11	15	62	7	38	47	49	55	13	22	6	32	20	17	20	30	14	39	10	50	44	10	10	18	13	9	24	10	0	9	79	7	8	9	36	21	52	37	52	17	34
693	43	30	38	4	12	26	3	13	13	74	82	12	0	4	4	68	0	8	34	24	11	7	21	42	5	37	6	15	8	3	3	26	1	31	9	67	6	18	47	5	26	0	0	16	4	15	6	23	14
698	0	45	58	5	0	4	41	12	57	7	0	58	5	42	16	2	77	15	3	5	16	18	8	0	15	38	16	26	9	0	28	15	13	0	7	10	17	5	14	4	63	55	3	2	13	9	19	18	24
Wavelength	A1	A2	A3	A4	A5	A6	A7	A8	A9	A10	A11	A12	B1	B2	B3	B4	B5	B6	B7	B8	B9	B10	B11	B12	C1	C2	C3	C4	C5	C6	C7	C8	C9	C10	C11	C12	D1	D2	D3	D4	D5	D6	D7	D8	D9	D10	D11	D12	E1
505	21883	30531	22306	29235	22366	29741	23981	27286	23536	28516	19098	21076	20716	31898	25776	29702	25470	33047	29513	19762	23077	15014	5772	14631	15185	21564	19908	16469	12491	14456	18923	14003	11778	20131	16881	23603	17383	22216	15666	11063	16095	14425	12445	18217	16307	21556	16839	12359	24207
510	19445	25485	18714	25716	19551	26687	20424	24562	21596	25427	16269	18864	18162	28402	23556	25480	22535	28478	25813	16798	19459	12452	4876	12313	12957	18883	16811	13830	10781	12652	15877	12058	10457	17571	14323	19928	15106	19804	13821	9678	13953	13061	10934	16195	14237	18388	14883	11077	21218
515	16001	21920	15952	22525	16268	21883	17382	20724	18251	21625	14100	15339	14672	23278	20280	22684	19328	23964	22486	13806	16863	11289	4144	10170	11033	15700	14214	11616	8636	10304	13061	10354	8599	14536	12103	17072	12791	16066	11486	8062	11684	10626	9419	12946	11398	15669	12216	9179	18526
520	13478	19027	13814	18799	14277	18803	14742	17951	15204	18307	12110	13134	12771	20437	17029	18637	16059	20181	18747	12344	14175	9532	3387	9109	9322	13119	11729	9689	7639	8991	11780	8958	7354	12787	10562	14581	11043	14136	9986	7079	10390	9275	7713	11562	10470	12898	10678	7636	16106
525	12337	17206	12333	16523	13076	16991	12866	16178	13370	16410	11180	11871	11579	17910	15122	16805	14232	18042	16490	10814	12104	8357	3025	7890	8422	11942	11172	9274	6515	8108	10223	8156	7093	11580	9356	12503	9574	12797	8863	6026	9049	8306	7145	10358	8759	11922	9688	7181	13810
530	11569	15691	11189	15046	11830	16282	12621	14689	13342	14036	9932	10723	10734	16351	13714	15505	13162	16994	14934	10477	11919	8077	2734	7440	7952	11099	9820	7696	6171	7948	9270	7439	6241	10573	8940	12437	9176	11890	8113	5866	8427	7664	6342	9154	8451	10756	8075	6418	12387
535	10289	13662	10455	13690	10180	13850	11229	13368	11335	13099	8886	10204	10109	15034	12633	14026	12167	15649	13887	9184	10996	6849	2603	6585	7089	10295	9214	7556	5915	6473	8749	6859	5959	10022	7825	11108	8005	10588	7549	5168	7658	7237	5807	8282	7724	9946	8282	5724	11473
540	9252	12965	9314	12804	9132	12897	10187	11703	10650	12142	8523	8681	8555	13543	11012	12847	10704	13670	12865	8041	9679	6425	2374	6220	6363	9072	8060	6820	4602	6039	8017	6105	4943	8556	7044	9921	7664	9798	6854	4919	7060	6242	5174	7485	6697	8745	7482	4801	10130
545	7778	10673	7319	10512	8273	11328	8114	10356	8984	10311	7020	7508	7417	11898	9836	11227	9290	11601	10797	6987	7805	4891	1976	4973	5643	7884	6959	5686	4528	4836	6693	4956	4585	7871	5658	8603	6197	8291	5634	4008	5325	5216	4589	6441	6020	7459	5867	4439	8583
550	6226	9093	6069	8996	6488	9437	7173	8625	7283	8716	5509	6295	6321	10222	8347	8923	7799	10455	8860	5819	6926	4208	1696	4447	4476	6313	5953	4857	3758	4492	5525	4072	3747	6142	5005	7204	5382	6637	4792	3248	4800	4488	3833	5461	4761	6572	4998	3736	7251
555	5046	7321	5143	7581	5642	7842	5758	7112	6049	7248	4624	5437	4845	7899	6732	7233	6554	8060	7283	4876	5718	3568	1383	3390	3596	5119	4837	4013	2978	3538	4658	3250	3095	5167	4050	5819	4317	5617	4033	2675	3788	3674	3113	4205	3961	4887	4074	3215	6117
560	4607	5935	4316	5778	4398	6487	4886	5572	4748	6051	3789	4550	4161	6491	5439	5949	5366	6472	6175	3829	4535	2815	1078	2975	3392	4315	3889	3214	2464	2867	3740	2937	2574	4008	3335	4607	3493	4492	3198	2234	3304	2889	2525	3712	3122	4059	3394	2473	4661
565	3757	5153	3503	4945	3922	5362	3661	4741	4046	4758	3229	3381	3506	5223	4418	4966	4200	5471	4839	3081	3852	2559	1064	2387	2424	3489	3420	2711	2211	2527	3044	2334	2103	3563	2634	3765	3244	4037	2508	1965	2885	2403	2183	3131	2709	3612	2512	2105	4009
570	3138	4361	2941	4727	3239	4311	3287	4036	3408	4140	2830	3009	2844	4475	3546	4210	3733	4834	4259	2801	3157	2101	780	2151	2250	2957	2983	2195	1850	1844	2785	1992	1761	2899	2647	3416	2442	3360	2589	1626	2406	2080	1716	2527	2361	2806	2768	1783	3314
575	2627	3432	2726	3548	2612	3583	2856	3511	2857	3438	2267	2236	2432	4112	3244	3994	3246	3983	3606	2478	2990	1858	733	1860	1905	2990	2375	2238	1481	1872	2109	1713	1607	2541	1889	2899	2097	2875	1936	1438	2255	1830	1518	2035	1976	2649	1900	1619	2956
580	2305	3005	2043	2849	2374	3305	2418	3207	2526	3074	2042	2135	2216	3165	3120	3105	2655	3739	3115	2183	2791	1693	623	1562	1641	2416	2098	1718	1258	1540	2050	1430	1414	2138	1704	2448	2031	2132	1694	1166	1672	1548	1364	1675	1721	2259	1725	1310	2644
585	1907	2465	2008	2585	2081	2617	2274	2517	2132	2557	1832	2034	1925	3137	2441	2833	2191	2783	2721	2004	2027	1330	585	1262	1255	1928	1772	1286	848	1343	1756	1453	1129	2082	1545	2080	1610	1786	1344	1016	1514	1498	1226	1641	1477	1910	1480	1109	2065
590	1442	2080	1427	2100	1690	2275	1598	2120	1914	2053	1298	1454	1642	2616	1996	2382	1955	2427	2393	1349	1529	1135	478	1034	1061	1639	1462	1175	868	1021	1369	1085	1112	1649	1201	1983	1217	1669	1233	871	1129	1119	822	1445	1149	1523	1109	937	1804
595	1245	1683	1270	1762	1419	1828	1360	1663	1718	1692	1163	1275	1227	2219	1622	1741	1595	1883	1958	1197	1391	877	238	893	867	1363	1241	869	682	751	1225	782	703	1225	994	1474	995	1472	1043	737	947	855	815	1204	1024	1178	926	720	1526
600	1224	1721	1108	1559	1052	1437	1239	1481	1084	1418	860	948	998	1689	1176	1398	1315	2022	1578	1112	1080	741	321	845	789	1191	893	886	661	795	987	779	658	1047	834	1198	849	1118	795	483	617	651	714	835	902	963	797	645	1209
605	936	1240	934	1454	991	1191	910	1153	1282	1134	620	919	739	1470	1056	1235	1119	1573	1190	673	1010	501	246	463	604	968	724	683	447	616	729	562	495	847	691	1010	773	967	633	496	765	429	514	753	707	811	597	540	967
610	793	961	801	998	753	956	782	1077	806	1083	610	792	725	1101	918	1176	913	976	1103	710	799	520	157	574	499	737	862	621	361	495	721	554	416	709	740	705	642	726	618	382	628	436	379	679	562	728	629	565	926
615	602	824	653	662	604	931	783	736	738	634	511	629	582	771	948	914	710	1021	978	646	587	444	164	417	350	734	789	497	287	405	506	429	338	650	435	727	551	614	458	358	388	463	305	616	448	769	399	346	690
620	471	563	451	901	558	777	604	738	678	594	513	477	508	831	650	629	698	737	670	392	444	375	110	432	464	572	398	537	239	352	444	357	251	493	389	510	464	647	383	194	374	279	220	458	339	531	437	407	621
625	484	689	449	614	474	582	566	662	510	551	337	541	307	579	546	710	607	734	568	401	451	358	86	334	295	503	448	347	235	290	416	313	221	391	378	481	250	478	184	210	428	269	282	406	320	446	387	225	507
630	398	588	380	549	325	570	436	582	398	557	286	344	424	548	433	625	370	555	420	380	418	246	121	388	203	326	332	250	196	292	282	343	338	520	309	448	294	403	341	246	279	207	333	202	238	350	239	266	323
635	442	464	378	440	478	383	345	458	375	442	202	370	342	617	419	585	322	401	468	367	341	187	115	100	144	306	240	189	216	200	306	198	189	241	182	332	287	274	287	135	249	162	72	316	185	274	258	169	311
640	374	346	368	406	298	491	311	303	331	419	274	242	236	339	373	378	264	474	374	227	315	261	73	181	149	326	233	125	187	214	234	234	228	308	184	262	266	264	268	110	212	175	209	204	171	186	186	107	339
645	241	362	245	304	209	324	258	250	319	312	147	222	246	381	244	314	251	415	289	270	240	148	70	154	110	361	241	205	168	99	325	116	178	253	159	285	266	287	269	120	103	129	162	218	182	191	214	153	225
650	175	336	159	355	192	252	183	364	205	297	178	170	100	297	326	334	209	432	272	195	188	151	56	127	161	147	123	115	86	171	134	94	115	248	146	181	136	221	131	62	184	143	100	181	179	265	138	107	245
655	191	348	164	300	227	294	327	219	246	228	50	72	101	304	152	168	178	264	309	124	75	89	47	59	115	154	115	102	134	86	104	100	90	106	127	225	184	246	180	44	135	167	74	118	95	210	130	34	195
660	224	224	204	223	184	194	184	209	182	138	67	114	163	289	205	261	208	249	138	90	178	38	65	104	144	164	153	90	65	146	198	90	149	104	33	152	166	156	160	149	135	88	88	73	98	146	66	121	110
665	119	122	162	179	143	108	210	269	134	188	99	176	154	259	163	253	165	236	124	163	141	122	31	121	94	205	167	56	115	6	133	145	42	113	87	114	66	91	117	36	80	71	152	137	168	212	124	84	134
670	138	155	53	154	101	134	154	295	123	120	119	169	110	184	83	93	115	127	134	69	150	76	22	81	50	169	48	46	45	15	36	76	126	66	110	41	121	39	19	91	186	66	71	51	15	115	184	38	116
675	64	83	71	106	119	95	217	106	115	127	73	107	89	131	180	139	128	272	47	223	158	96	55	99	67	38	57	188	151	29	108	63	52	68	54	39	31	19	66	70	49	22	76	29	106	139	137	22	93
680	80	60	78	98	94	164	58	91	37	109	96	26	98	154	89	177	94	139	125	47	86	89	15	40	51	16	65	106	32	49	135	11	84	45	51	117	85	84	115	33	62	35	36	101	20	58	70	67	105
685	152	97	84	73	71	127	27	28	22	131	45	51	164	240	77	133	110	87	202	43	100	11	10	72	68	36	109	26	61	123	84	50	72	72	17	74	37	56	36	39	35	68	39	62	37	119	89	81	143
690	28	180	81	143	40	49	72	160	115	79	43	85	68	143	25	76	84	101	222	47	61	56	53	59	44	62	70	39	74	37	46	76	17	48	107	68	63	111	63	26	60	23	68	73	31	63	58	59	97
695	65	87	112	16	50	110	46	55	72	82	174	74	112	74	67	73	74	100	75	8	70	13	19	70	29	9	83	72	13	19	50	87	39	75	52	34	62	13	27	16	27	45	55	109	42	41	38	13	103
700	46	70	85	69	40	0	136	33	128	100	72	75	52	106	75	75	95	69	42	67	59	26	1	41	33	114	156	74	13	77	91	105	4	188	6	87	69	42	36	56	8	23	111	101	142	1	19	0	122
[truncated: 47 more columns]

## Sheet: pH_7.36_n2
	1	2	3	4	5	6	7	8	9	10	11	12
A	814	1168	1158	1337	1187	1222	1047	1158	985	1130	850	966	endpoints:387,501
B	853	1111	1005	1236	925	1291	1236	975	1074	829	438	787	endpoints:387,501
C	672	820	893	835	1157	781	915	841	727	1033	840	1065	endpoints:387,501
D	687	838	788	624	793	754	707	910	822	1035	847	731	endpoints:387,501
E	1014	1121	518	1094	903	681	740	694	799	1159	630	1314	endpoints:387,501
F	866	930	783	873	911	793	831	712	950	807	826	904	endpoints:387,501
G	703	688	872	712	979	954	569	898	713	1039	1269	816	endpoints:387,501
H	532	803	694	788	578	902	724	636	663	664	704	1011	endpoints:387,501
	1	2	3	4	5	6	7	8	9	10	11	12
A	23933	31261	25181	31150	23494	34745	26445	30682	25931	30364	20185	23046	endpoints:483,504
B	22695	35069	27126	32422	27199	36079	32308	22661	25974	16692	6885	16043	endpoints:483,504
C	16766	24277	22292	17957	14442	16349	22176	16543	13740	23041	18345	25615	endpoints:483,504
D	19139	25087	18450	13756	18408	17140	14846	21019	17148	23622	18703	13733	endpoints:483,504
E	27435	33742	8930	31284	23781	15225	15191	13502	19140	29423	11991	33843	endpoints:483,504
F	24746	27122	16438	19052	21267	15771	16862	15005	17088	18787	17493	19920	endpoints:483,504
G	20666	19845	22968	17294	25208	23404	10903	20666	15130	26452	18199	20104	endpoints:483,504
H	12088	21556	16481	19728	11630	24510	15262	13179	14021	14728	16504	24059	endpoints:483,504
Wavelength	A1	A2	A3	A4	A5	A6	A7	A8	A9	A10	A11	A12	B1	B2	B3	B4	B5	B6	B7	B8	B9	B10	B11	B12	C1	C2	C3	C4	C5	C6	C7	C8	C9	C10	C11	C12	D1	D2	D3	D4	D5	D6	D7	D8	D9	D10	D11	D12	E1
300	501	635	578	644	603	677	573	650	522	707	593	561	530	678	584	660	527	617	659	435	453	562	440	452	504	469	616	403	575	447	527	572	511	594	530	672	786	587	610	506	632	572	513	646	425	654	651	578	587
305	588	558	538	576	557	567	442	688	664	725	523	605	532	485	795	653	673	576	770	567	531	467	384	517	410	577	573	472	483	374	540	403	520	529	396	561	731	680	621	377	541	461	473	445	582	617	576	499	686
310	577	572	634	613	515	600	515	577	472	636	491	475	591	632	580	472	608	729	759	530	548	568	393	510	512	463	669	607	473	580	661	524	515	695	589	584	681	530	558	516	597	510	443	556	606	600	526	587	552
315	417	526	515	459	517	497	413	449	520	672	464	426	454	667	556	602	445	560	689	549	564	486	499	602	409	499	469	441	421	402	439	521	427	589	452	561	854	632	465	356	544	600	358	482	368	485	588	531	496
320	507	434	490	421	462	611	455	633	521	609	431	444	535	478	535	543	571	615	525	462	493	365	415	476	394	456	562	473	458	495	457	379	357	495	367	493	673	598	535	433	470	418	447	457	483	493	510	355	486
325	504	361	462	526	344	591	453	439	427	472	396	323	505	464	578	520	450	495	598	501	447	398	364	430	310	382	422	391	416	379	344	385	475	475	378	444	603	451	336	418	458	499	297	422	432	392	410	367	411
330	322	385	340	396	391	435	404	439	391	412	361	345	333	374	429	300	398	445	340	360	390	393	242	372	386	367	316	358	443	364	310	315	298	303	292	422	569	306	377	256	358	382	289	253	343	371	422	337	286
335	207	284	258	288	251	244	222	255	240	326	312	263	284	226	285	294	269	294	317	219	161	248	191	144	277	254	359	190	311	209	232	380	236	341	287	275	422	323	199	247	208	256	316	256	289	218	342	283	270
340	240	260	217	168	196	275	264	199	306	215	201	253	316	290	243	182	314	297	300	284	278	188	119	189	194	130	208	195	345	185	235	208	221	260	179	183	443	260	281	203	145	208	221	212	183	244	223	242	297
345	203	171	135	168	225	220	236	142	176	205	215	185	177	273	255	120	171	191	356	152	152	216	159	239	159	229	219	205	259	150	178	243	201	157	169	250	414	205	136	137	174	182	181	276	178	235	135	182	148
350	217	138	191	194	160	192	112	176	198	278	164	152	178	230	224	224	170	175	232	156	198	165	164	208	245	182	193	163	350	165	198	154	141	175	160	165	360	178	179	194	176	183	136	227	179	199	177	196	230
355	217	181	180	182	216	204	177	185	242	177	180	186	147	214	176	186	166	258	248	209	227	112	107	186	175	166	172	220	400	165	136	278	103	196	178	203	381	191	157	169	258	189	187	208	159	195	197	198	193
360	223	245	252	253	198	236	253	249	220	294	151	238	229	244	204	231	191	380	300	216	167	190	143	273	216	289	188	156	389	143	162	212	207	200	207	271	335	264	190	158	142	185	175	223	236	276	206	142	231
365	232	290	259	292	287	270	273	316	230	332	218	261	263	302	235	229	276	281	303	273	221	206	167	266	247	222	247	140	465	171	175	219	133	278	180	248	416	307	201	191	190	167	177	200	284	265	247	239	286
370	296	399	323	373	308	370	270	270	299	310	287	192	246	295	347	300	269	397	349	255	287	202	128	254	217	169	245	203	481	233	237	289	202	365	236	296	459	241	183	206	316	283	198	234	217	326	199	178	259
375	375	448	371	427	345	416	334	448	416	476	315	415	350	425	325	415	407	529	421	331	397	289	225	322	314	386	381	247	499	324	238	345	207	344	257	396	502	339	288	226	324	302	260	358	243	418	334	248	337
380	431	578	464	600	508	527	396	479	428	502	434	334	384	515	473	604	434	632	702	398	371	401	198	355	366	452	389	361	533	374	377	357	269	500	368	435	620	463	335	298	323	365	298	388	321	450	368	337	374
385	521	745	568	668	600	592	587	642	587	682	502	521	535	693	609	721	635	867	812	553	546	454	242	406	395	531	486	472	603	405	513	477	362	539	425	708	666	640	429	380	497	509	404	471	497	464	524	423	650
390	774	1141	871	1053	806	967	783	896	755	1010	671	579	645	849	822	894	778	1034	947	714	734	606	370	631	526	729	720	573	695	629	721	558	498	795	612	805	763	744	620	461	674	656	492	670	561	850	688	460	852
395	1107	1467	1042	1271	1024	1138	941	1073	950	1123	790	904	810	1155	1188	1131	957	1384	1373	839	910	740	381	785	624	1018	851	813	811	702	801	717	630	1120	738	1039	921	980	758	579	692	846	592	846	853	1001	737	676	1017
400	1349	1917	1213	1685	1419	1664	1183	1397	1232	1523	955	1021	1000	1540	1350	1482	1443	1894	1677	1194	1087	914	441	864	927	1256	1327	1008	941	828	981	942	836	1312	859	1405	1189	1315	941	681	1040	907	848	1087	960	1223	1002	765	1290
405	1775	2304	1842	2364	1875	1954	1664	1970	1622	1858	1345	1571	1383	2039	1786	2006	1916	2310	2115	1546	1716	1298	568	1056	1222	1587	1628	1360	1052	1161	1411	1179	1096	1509	1256	1649	1480	1821	1238	1006	1280	1112	1066	1394	1292	1605	1314	895	1763
410	2163	2984	2230	2924	2461	2753	2372	2396	2248	2488	1728	1937	1643	2742	2480	2620	2344	2870	2612	1900	2063	1487	638	1356	1394	2137	1884	1547	1382	1494	1870	1331	1178	2093	1536	2165	1823	2140	1671	1170	1610	1515	1274	1808	1568	1934	1552	1100	2280
415	2611	3688	2940	3831	2890	3476	2796	3310	2797	3204	2038	2540	2181	3647	2914	3520	2673	3812	3645	2371	2797	1992	851	1753	1837	2598	2372	1969	1605	1873	2201	1717	1612	2655	1908	2876	2174	2623	2043	1607	2072	1957	1751	2323	2073	2441	2045	1721	2836
420	3744	5304	3931	4789	3997	4721	3720	4015	3614	4297	2880	3313	2856	4686	3905	4522	3838	5452	4994	3230	3522	2653	1092	2443	2353	3528	3280	2629	2184	2449	2869	2426	2113	3606	2422	3660	2863	3343	2669	1913	2756	2553	2270	2955	2605	3392	2613	2032	3759
425	4490	6452	5146	6417	5183	5640	4834	5222	4913	5331	3684	3903	3876	6097	5095	5793	4794	6502	6121	4146	4513	3343	1400	2992	3240	4563	4078	3262	2730	2773	3721	2956	2456	4715	3319	4651	3466	4270	3456	2489	3476	3245	2693	3647	3381	4559	3367	2383	4757
430	5699	7878	6394	8158	6397	6985	5619	6645	6078	6708	4588	5117	4614	7166	6349	7295	6191	8099	7955	4839	5598	3895	1542	3754	3755	5427	5131	3931	3204	3806	4553	3695	3217	5394	4172	5843	4641	5244	4109	3134	4218	3886	3293	4855	4159	5611	4232	3124	6197
435	6655	10335	7987	10022	7711	9198	7640	8406	7256	8476	5799	6527	5666	9198	8148	9081	7931	10220	9312	6405	7035	5112	1966	4891	5023	6561	6330	5173	4315	4651	5733	4452	4045	7017	5107	7293	5489	7036	5277	3954	5100	5113	4356	5748	5327	6987	5291	3987	7573
440	8746	12224	9638	12021	9734	12236	8955	10099	9505	10804	7061	8041	7355	11410	10429	11567	9681	12649	11911	7643	8700	5954	2371	5960	5769	8525	8004	6072	4963	5959	7074	5684	4938	8503	6459	9031	7031	8955	6392	4760	6547	6221	5074	6974	6289	8424	6616	5078	9434
445	10886	14952	11311	14812	11364	13439	11140	12059	11434	13567	8762	9710	8892	14399	12859	13669	11622	16247	14499	9257	10283	7092	2794	6970	7214	10072	9501	7582	5877	7008	8927	6647	5914	10324	7604	10835	8274	10599	7493	5527	7696	7484	6289	8887	7788	10772	7846	5490	11210
450	12188	17450	13259	17126	12824	15794	12895	14940	13182	15379	10150	11493	10346	16460	14274	16053	13852	17921	16665	10885	12242	8238	3134	7943	8120	11441	11289	8224	6747	8185	9754	7634	6628	12422	8824	13056	9751	11810	9200	6375	8935	8424	7084	10168	8918	12284	9222	6491	13518
455	14228	19419	15005	19035	14629	18987	14837	17199	15496	18006	11511	12706	11765	18610	16859	19024	15539	21299	19539	12552	14262	9595	3469	9000	9578	12943	12446	9613	7959	8987	11382	8522	7792	13575	10036	14849	11354	13395	10474	7087	10501	9772	8296	11799	10257	13715	10560	7716	15148
460	16021	22164	16995	21125	16583	21295	16896	19325	16845	20623	12750	15227	13507	21576	18036	21440	18576	23669	21836	14080	15971	10404	3494	10162	10614	15096	14334	10911	8747	10461	13288	9597	8998	15098	11455	16475	12560	15286	11833	8561	11388	10910	9084	13642	11403	15999	12283	9256	17459
465	17184	23652	18547	23210	18183	22969	17664	20527	19247	21772	13872	16104	14827	24255	20238	22942	20254	25662	24121	14682	17071	11878	4392	11138	11306	16466	15415	11904	9628	11273	13545	10571	9801	16307	11720	17467	14128	16975	12689	8952	12523	11993	10287	14739	12240	17757	13548	9157	17954
470	18126	24360	18597	24348	18623	24849	19263	21937	19994	23651	14871	17568	15140	25393	21201	24688	20515	27509	25746	16133	19425	12382	4357	12228	11525	16832	16405	12540	10146	11915	15087	11891	9631	17243	12903	19119	14859	18372	12633	9225	13557	12718	10173	15380	12842	18164	13784	9818	19890
475	18510	23965	18528	23865	18847	24829	19454	22084	20181	24051	15342	17583	15846	26180	22139	25497	21793	28134	25995	16506	18705	12513	4629	11806	11738	17466	16868	12662	9926	12034	16047	11817	10391	17593	13326	20120	14357	18015	12327	9489	13769	12448	10737	15350	13722	18318	14803	9856	19723
480	18853	24335	18163	24122	18918	26350	19735	23924	20615	24930	15438	17543	16460	26622	23215	26149	21861	29071	26565	16745	18942	12977	4539	12333	11829	18621	17215	13597	10396	12386	15684	11494	10779	18025	13920	19839	14741	19164	13273	9833	14591	12771	11123	15993	13430	18573	14904	10151	20601
485	18689	22981	17448	21247	17666	26278	19855	22706	21024	24903	14966	17045	16171	27570	23401	25816	22022	29386	26920	16995	18695	12521	4289	12397	12614	18144	17155	13206	10038	12029	15221	11208	10562	17714	13298	20284	15110	19165	12838	9714	14260	12945	10969	16031	13882	19327	15084	9763	20852
490	17462	19425	15466	19050	14830	23786	18740	21024	19366	23887	14061	16217	14568	25208	21180	23493	20168	26903	24106	15335	17531	11575	4788	11369	11290	16492	15493	12296	9422	11007	14072	10830	9697	15591	12208	17872	13802	17249	12281	8791	12630	11223	9722	14977	12495	16489	13386	9396	18748
Wavelength	A1	A2	A3	A4	A5	A6	A7	A8	A9	A10	A11	A12	B1	B2	B3	B4	B5	B6	B7	B8	B9	B10	B11	B12	C1	C2	C3	C4	C5	C6	C7	C8	C9	C10	C11	C12	D1	D2	D3	D4	D5	D6	D7	D8	D9	D10	D11	D12	E1
408	1609	2160	2085	1720	1723	1725	1678	1682	1574	2115	1517	1690	1997	2045	2463	1754	1682	1808	2461	1647	1771	1775	1683	2063	1639	1688	1558	1856	3517	1583	1818	2055	1523	2011	1684	1806	1841	1884	1457	1820	1574	1650	1723	1746	1528	1837	1701	1842	1685
413	597	599	488	493	595	566	503	467	498	1032	527	494	461	619	2096	497	550	713	1288	413	469	538	504	567	475	596	485	460	2750	570	572	798	564	653	504	599	699	501	488	474	473	583	465	570	550	556	590	736	534
418	528	623	551	539	518	538	646	559	437	1014	619	557	664	528	2346	542	546	702	1151	402	498	467	546	601	572	445	465	459	2850	459	612	908	618	639	550	589	727	548	450	517	482	544	478	583	590	569	475	654	549
423	545	460	462	526	456	489	545	481	453	872	475	440	530	534	2197	493	486	669	1304	488	457	526	543	535	456	469	501	543	2691	465	457	847	578	597	451	539	758	500	475	418	428	515	536	580	568	520	495	817	413
428	576	426	456	542	497	458	513	533	402	787	515	572	483	532	2086	501	459	738	1150	477	584	397	456	450	478	497	461	495	2559	476	398	888	581	669	515	470	764	563	522	480	496	449	424	611	503	522	426	703	373
433	599	550	579	594	533	708	660	558	529	1051	547	547	540	477	2358	535	573	705	1306	511	540	602	607	630	580	454	461	487	2681	535	537	919	566	580	622	620	1062	472	518	499	499	545	525	501	506	585	575	761	430
438	832	649	702	698	902	750	775	622	701	1374	743	722	568	623	2670	666	814	858	1507	653	769	718	766	768	820	780	625	749	3258	729	743	1125	752	818	781	693	1179	754	600	750	570	779	667	710	628	759	717	850	640
443	983	875	848	749	677	931	902	922	712	1500	931	919	875	862	3012	664	868	1076	1568	806	810	766	856	803	878	914	786	853	3187	795	757	1345	783	888	870	851	1348	802	833	690	809	904	858	849	845	878	902	1061	929
448	948	804	731	813	689	762	684	856	914	1622	936	767	858	777	3085	743	952	930	1446	871	840	917	866	884	866	687	812	846	2984	781	837	1212	896	900	888	954	1240	880	804	875	734	933	896	778	952	937	897	1186	811
453	587	572	755	681	723	595	638	755	662	1023	645	554	651	614	2666	591	656	862	1113	620	606	683	754	750	621	585	545	610	2741	609	652	996	670	515	501	652	1157	691	646	640	670	569	493	724	747	687	685	873	559
458	505	466	435	496	438	386	483	356	352	791	597	460	430	431	1987	363	420	621	831	369	399	349	397	584	403	472	554	371	2133	460	290	757	537	468	411	400	948	382	423	475	324	426	414	450	396	403	403	530	395
463	313	366	341	281	439	285	333	267	366	745	425	384	409	329	1612	356	309	501	795	317	261	375	382	352	365	306	336	340	1597	386	375	575	301	436	297	379	856	294	331	320	325	346	321	346	360	360	304	493	364
468	371	240	342	338	309	341	432	320	309	616	305	290	415	308	1311	299	344	388	639	221	345	362	338	251	413	229	348	303	1584	311	388	583	305	362	423	353	811	299	286	270	237	352	306	376	358	357	324	363	333
473	382	347	408	296	262	332	418	330	404	619	364	324	371	374	1277	349	370	544	496	360	300	362	342	322	259	392	350	317	1478	418	323	519	365	461	333	333	730	290	328	382	311	382	310	281	324	342	279	525	328
478	443	433	452	502	390	335	456	438	369	594	357	528	366	438	1337	383	424	463	640	362	462	360	297	522	234	395	284	445	1677	379	323	604	366	402	315	410	790	522	314	351	430	334	415	403	516	358	370	427	344
483	565	607	522	719	522	595	663	600	565	859	522	572	497	634	1311	502	553	699	777	418	486	434	352	424	548	597	439	390	1271	423	528	550	476	486	523	637	927	443	497	448	543	539	449	472	508	609	490	562	563
488	753	958	921	862	1008	749	878	683	648	778	618	741	706	731	1440	897	811	815	961	711	928	690	489	770	586	684	663	668	1434	555	673	603	566	877	619	743	1205	626	648	522	646	647	645	654	665	826	629	581	642
493	1061	1422	1204	1353	1247	1165	1022	1057	897	1113	1051	1065	985	1158	1531	1090	1002	1216	1322	842	1083	694	465	834	813	962	881	897	1342	865	889	868	650	1118	717	1050	1273	1176	854	693	739	767	889	909	747	1044	919	694	1016
498	1176	1744	1276	1675	1385	1475	1167	1292	1056	1375	1048	1019	1167	1489	1494	1515	1252	1553	1571	1077	1322	1071	605	915	792	1236	1139	909	1217	1027	1018	1022	795	1178	840	1176	1420	1267	1112	709	1027	915	794	1169	925	1213	938	779	1241
503	1214	1843	1433	1795	1404	1374	1308	1316	1278	1280	972	1081	1039	1550	1515	1468	1502	1680	1392	1072	1222	867	548	983	833	1177	1045	983	1315	1013	997	999	891	1269	997	1118	1283	1264	943	681	970	775	832	975	1017	1248	1132	848	1206
508	1155	1489	1262	1565	1375	1349	1269	1170	1135	1383	1088	1183	1069	1463	1520	1311	1278	1631	1583	1041	1167	825	585	724	718	1044	1207	836	1187	916	928	1080	816	1092	1002	1337	1105	1228	874	691	984	965	841	861	1044	1139	814	753	1203
513	1031	1394	1082	1434	1128	1075	1021	1125	1080	1142	742	989	937	1156	1219	1072	1199	1247	1334	816	1003	667	542	826	696	863	891	819	1030	883	871	765	638	877	753	914	1028	1044	664	765	848	770	728	942	810	945	871	654	1139
518	829	1175	969	1107	1095	887	855	1068	806	1042	797	718	764	1098	957	1078	968	1056	1082	839	945	670	344	559	642	1010	774	581	823	630	851	543	557	845	665	858	937	929	665	590	617	598	635	851	714	978	676	649	939
523	679	1021	780	1021	825	940	783	907	749	898	816	680	692	961	846	892	827	1041	1001	632	850	669	389	568	615	899	708	651	764	537	726	642	480	679	638	750	834	762	586	449	627	649	581	802	597	745	582	489	859
528	569	1059	806	848	808	698	717	660	718	787	668	669	604	747	762	903	785	832	806	576	787	535	228	511	489	599	731	641	702	478	522	594	470	825	466	747	697	783	589	460	542	405	424	597	522	640	615	488	683
533	651	897	694	766	644	862	627	725	714	689	521	619	577	763	650	645	655	723	884	615	627	445	305	537	448	535	687	468	642	474	510	495	481	604	442	710	844	650	550	510	445	462	473	561	493	788	687	438	602
538	435	649	686	749	643	735	779	605	661	591	452	482	459	672	618	706	614	746	677	580	554	452	309	392	524	583	619	432	490	419	626	480	427	489	468	689	651	449	461	358	381	440	359	515	349	562	435	491	670
543	510	706	639	738	555	595	625	584	437	570	512	453	388	580	645	646	571	673	580	385	527	469	202	440	364	561	525	441	472	347	342	356	293	539	365	430	488	569	338	371	466	427	340	421	354	493	440	357	466
548	486	665	378	608	464	487	486	461	281	498	344	458	510	522	449	396	404	614	463	314	405	380	204	355	351	384	432	327	350	338	342	331	308	402	252	377	516	423	343	284	297	318	254	388	307	386	327	266	371
553	339	427	330	434	429	315	353	304	419	453	208	354	383	393	303	400	389	507	535	380	330	275	159	280	280	403	459	239	358	312	339	237	155	331	220	371	401	439	313	227	338	248	263	240	364	293	272	238	302
558	267	479	356	331	356	322	312	290	328	472	260	270	231	367	300	249	305	388	430	282	370	330	185	200	261	337	363	241	312	269	227	247	220	334	262	330	371	286	282	165	284	169	202	243	240	204	259	178	261
563	222	343	253	290	174	270	357	286	132	376	243	239	228	294	356	312	236	272	379	151	210	251	119	196	246	243	232	214	217	200	142	207	162	373	213	288	282	292	204	250	217	198	137	319	263	309	190	180	253
568	217	279	259	191	241	239	245	300	180	191	232	119	147	235	235	204	138	305	307	212	209	136	128	211	100	165	224	149	240	175	283	195	136	251	221	232	312	273	253	147	182	210	164	107	182	170	168	139	251
573	149	229	135	329	265	217	252	207	154	163	157	226	267	225	213	193	211	163	190	186	169	185	102	135	202	111	141	160	199	195	145	117	93	177	104	193	269	183	123	161	135	198	146	134	137	181	157	204	194
578	187	186	153	231	173	247	197	155	143	213	182	129	142	232	181	251	188	136	207	214	82	117	78	78	112	137	152	107	185	184	111	86	153	207	121	228	149	183	220	101	149	161	95	146	85	181	163	128	203
583	139	159	133	211	146	172	146	76	108	143	169	137	102	121	203	154	122	182	133	257	122	111	53	122	109	95	151	122	92	125	97	180	134	178	157	219	216	163	152	83	100	55	92	208	121	80	78	137	94
588	138	122	190	170	108	169	202	123	142	104	95	60	102	120	116	84	105	167	161	107	157	132	41	112	116	119	150	134	150	110	73	104	56	76	50	118	182	151	161	65	113	119	35	95	102	162	96	146	144
593	76	109	77	126	76	78	85	102	145	166	117	131	49	149	152	117	132	68	156	82	120	73	33	95	31	79	70	71	81	103	55	133	67	138	102	47	102	95	76	88	100	50	72	108	48	110	109	93	111
598	82	57	140	183	92	97	132	50	62	154	42	107	56	102	103	68	65	106	144	74	164	74	100	103	105	47	103	50	59	42	108	51	58	38	61	87	114	131	52	62	78	90	120	52	59	32	103	83	67
603	77	104	79	81	55	54	131	62	40	129	79	122	43	46	85	111	114	109	128	103	93	78	70	61	63	105	55	44	59	30	62	80	47	82	32	53	170	80	83	66	53	88	68	29	75	75	48	80	83
608	54	63	56	86	61	57	93	97	14	78	93	73	57	80	97	86	42	94	56	57	48	60	70	42	99	62	47	46	81	37	55	45	38	81	92	85	105	56	93	30	68	84	62	69	49	71	25	56	85
613	48	73	103	90	35	82	91	40	42	88	49	34	38	74	49	44	76	61	130	30	60	103	0	60	17	59	37	28	46	60	67	81	55	126	72	57	131	54	41	34	37	49	27	56	23	46	56	23	35
618	30	30	87	123	82	79	68	55	64	77	21	95	56	90	61	44	25	79	49	55	96	42	44	18	42	43	94	38	66	25	19	65	87	15	22	35	34	82	55	12	46	42	72	38	76	11	8	59	16
623	70	54	36	45	45	73	83	54	84	25	35	18	56	89	39	17	49	34	66	54	24	46	50	42	67	44	15	25	52	59	32	58	6	50	82	57	72	89	74	12	50	33	47	31	53	33	81	25	19
628	27	32	41	66	25	46	63	41	68	59	1	49	50	44	27	67	41	60	60	45	25	61	52	25	30	59	44	46	19	26	51	66	51	52	44	14	44	60	59	41	14	22	24	27	44	45	87	83	78
633	18	76	34	56	56	79	20	27	21	65	7	8	37	56	28	58	39	28	64	49	56	38	15	51	9	21	32	52	18	38	43	30	40	98	44	43	52	18	54	22	33	37	71	78	10	23	20	14	24
638	21	29	58	7	12	8	8	29	24	9	34	26	27	24	5	21	67	16	93	25	20	35	46	20	48	7	25	49	54	62	15	33	10	107	50	57	69	47	49	22	7	85	26	46	37	5	47	72	60
643	26	13	57	38	7	46	51	66	22	53	28	40	32	42	31	22	4	35	62	0	52	5	1	9	12	37	31	34	23	6	24	59	24	81	15	59	51	1	32	27	0	54	49	19	27	0	24	7	9
648	7	36	21	10	17	81	8	63	8	22	2	3	51	40	17	23	9	14	34	72	22	16	0	19	8	35	17	4	15	6	1	32	5	8	25	29	59	79	27	36	22	19	22	34	36	35	18	2	60
653	15	35	18	6	58	12	33	23	28	13	3	13	30	28	0	22	1	47	2	26	22	27	7	50	17	65	28	4	4	60	19	11	0	31	29	24	38	37	5	40	18	11	3	13	37	24	12	11	34
658	24	30	27	18	17	20	41	84	2	6	30	28	10	38	4	43	25	40	53	40	31	9	3	3	51	45	10	10	31	8	42	4	45	25	9	23	15	5	13	6	60	4	28	28	20	30	51	20	40
663	24	17	46	13	0	9	25	9	71	40	39	52	7	18	21	8	20	9	6	2	28	11	6	17	40	16	45	8	2	39	9	4	5	30	5	13	7	23	13	16	10	46	10	32	0	8	26	51	22
668	19	22	9	30	10	19	59	17	36	53	7	37	8	2	6	36	9	21	11	51	7	48	21	23	34	11	51	12	28	44	45	6	5	23	24	9	8	11	4	5	10	13	23	33	8	31	18	11	3
673	22	48	7	8	115	1	59	26	9	37	31	22	41	26	42	6	10	53	3	23	0	8	25	4	9	6	13	7	6	1	51	42	28	30	5	22	10	14	18	11	43	10	6	17	49	2	25	12	9
678	54	9	15	10	39	14	19	19	21	9	37	14	28	38	52	3	12	21	9	10	43	43	108	16	6	3	26	0	0	68	21	83	27	29	36	25	30	41	12	17	0	12	16	3	22	36	11	6	50
683	1	64	23	22	10	59	26	7	50	12	7	29	21	22	5	36	11	8	22	6	29	11	4	15	34	1	57	8	20	28	6	13	6	34	27	39	58	5	33	0	22	57	22	7	6	11	10	6	65
688	51	26	32	15	52	7	35	16	10	38	93	7	58	19	5	13	8	57	46	17	50	9	4	7	59	46	8	34	97	37	13	14	4	47	12	14	15	40	27	49	16	18	19	40	39	18	14	5	48
693	15	4	6	2	12	91	39	56	8	68	23	15	28	7	9	25	5	42	13	8	5	52	10	13	0	18	38	7	5	15	0	2	3	1	13	10	5	10	20	1	28	25	0	35	5	44	25	2	34
698	16	0	30	48	55	9	26	33	6	7	10	7	74	7	8	9	30	8	17	37	38	70	51	13	1	42	19	8	8	69	37	22	36	60	15	14	74	19	77	69	18	15	10	13	62	6	38	10	27
Wavelength	A1	A2	A3	A4	A5	A6	A7	A8	A9	A10	A11	A12	B1	B2	B3	B4	B5	B6	B7	B8	B9	B10	B11	B12	C1	C2	C3	C4	C5	C6	C7	C8	C9	C10	C11	C12	D1	D2	D3	D4	D5	D6	D7	D8	D9	D10	D11	D12	E1
505	21996	29705	21264	28348	21550	30578	22841	26885	23605	27256	18221	20347	19129	31435	26665	30055	25343	32394	30023	19128	22223	14586	5408	14552	14540	21321	19805	15764	12961	14908	18270	13917	12131	20046	16063	22376	17206	22601	15542	11653	15721	15043	12819	18537	15654	21354	16640	11572	24421
510	18313	25203	19004	24653	18623	26511	19816	24280	21350	25134	16107	17752	17684	28023	23750	26187	22530	28734	25994	15571	19425	12810	4939	12737	12460	19129	17204	14262	10571	12455	15359	12334	10350	17884	13791	19245	14686	18722	13389	9413	14039	12893	10798	15913	13253	18605	14529	10525	21096
515	15121	21435	15385	20609	15974	22822	16958	20140	17488	20942	13559	14915	14608	23848	20244	21967	18574	24510	21801	13460	16270	11263	4160	10568	10608	15962	14653	12131	9133	10560	13395	10456	8878	15291	11450	16643	12290	15994	11721	7958	11661	10808	9018	13626	11643	16419	11625	8584	17684
520	12986	18129	13528	17984	13913	19409	14038	18135	15519	18337	11755	13423	12347	20474	16627	18712	15687	20706	19695	11697	14161	9234	3094	9125	9029	13727	12871	9906	8074	9594	11032	8960	7505	12552	9912	14163	9969	13456	9919	6941	9938	9289	7787	11697	9680	13193	10451	7282	15232
525	12469	16872	12234	16352	12237	18062	13078	14940	14263	15839	10592	11375	11283	17677	15045	16281	14456	18569	16550	10739	12698	8020	3291	8104	8262	12040	11331	9332	6865	8064	10148	7945	7136	11478	9237	13070	9239	12146	8536	6183	9027	8541	7009	10227	8971	12409	9411	6751	13214
530	11299	15573	11562	14965	11601	15937	11793	15317	12817	14561	9275	11398	10269	16327	13740	15398	13129	16579	15472	9814	11457	7823	2666	6874	7874	10958	10428	8173	6677	7520	8972	6805	6405	10318	8471	11794	8262	11505	8165	5749	8099	7580	6363	9292	8256	11368	8594	6111	12594
535	9926	13384	10328	13433	10748	14565	10832	13371	11168	12750	8600	10043	9666	14911	12627	13615	11516	15917	14274	9047	10866	7259	2810	6628	6905	10186	9501	7546	6111	6553	8617	6664	5887	9388	7475	11162	7823	10454	7524	5123	7409	7334	6048	8737	7265	10293	7767	5422	11528
540	8999	11992	8574	12511	8999	13166	9897	11528	9998	12353	7535	8481	7710	13187	11495	12635	10556	14347	12616	7892	9393	6378	2495	6093	6076	9313	8431	6709	5038	6247	7444	5992	4996	9005	6775	9303	6859	9217	6499	4565	6837	6188	5419	7796	6571	8897	6886	4831	10324
545	7644	10429	7795	9847	8433	11079	8580	9484	8348	10386	6469	7473	7126	11612	10261	10757	8981	11892	11343	6931	7832	5016	1886	5311	4999	7812	7355	5724	4482	5364	6549	5104	4294	7279	5960	7822	6150	8155	5666	3938	5474	5131	4562	6316	5926	8092	5867	4093	8760
550	6465	8695	6464	8382	6491	9192	7186	8463	7389	8700	5355	6069	5661	10063	8272	9450	8008	10229	8840	5335	7091	4685	1842	4211	4283	6438	5872	4681	3826	4675	5520	4123	3790	5777	4805	7141	5063	6643	4806	3302	4715	4606	4082	5555	4580	6666	5021	3156	7171
555	5229	7476	4985	6887	5199	7852	5735	6745	5766	6679	4220	5107	5145	8327	6700	7252	6217	8452	7525	4515	5485	3908	1163	3338	3726	5457	4844	4059	3042	3704	4617	3246	2880	4851	3951	5448	4047	5598	3780	2518	3900	3861	3159	4925	3744	5589	4126	2920	6237
560	4298	5792	4268	5588	4179	5822	4367	5399	4738	5665	3729	4084	3787	6092	5473	6388	4927	6706	6365	3805	4758	2855	1054	2778	2852	4175	4199	3161	2512	2852	3645	2790	2625	4091	3022	4750	3543	4435	3290	2318	2951	2840	2491	3825	3048	4173	3217	2248	4828
565	3761	5146	3649	4954	3476	5264	3990	4615	3806	4795	3140	3335	3059	5468	5001	4981	4154	5544	4843	3097	3635	2417	1022	2304	2629	3745	3359	2745	1961	2528	3147	2501	1911	3351	2589	3768	2798	3746	2681	1816	2751	2477	2156	3085	2575	3514	3049	1926	4221
570	3067	3957	3216	4084	3072	4527	3283	4003	3465	4032	2552	2829	2863	4761	3676	4414	3560	4839	4592	2468	3567	1988	788	2081	1981	3084	2738	2384	1793	2034	2470	1990	1719	3127	2303	3236	2318	3028	2336	1554	2152	2072	1917	2450	2071	2945	2049	1751	3840
575	2857	3515	2611	3414	2603	3450	2791	3488	2580	3265	2337	2688	2395	3998	3107	3545	3259	3901	3886	2476	2777	1961	727	1732	1790	2544	2300	1950	1662	1752	2086	1744	1255	2469	2146	2717	2151	2569	2036	1344	1701	2137	1786	2376	1836	2941	1924	1550	3080
580	2219	2940	2334	2689	2424	3241	2306	2582	2624	2936	1951	2308	2226	3215	2779	3373	2860	3390	3004	2034	2437	1683	582	1682	1712	2255	2234	1743	1550	1432	1907	1624	1281	2055	1792	2276	1864	2504	1825	1054	1519	1563	1441	1955	1760	2081	1387	1371	2716
585	1980	2444	1743	2515	1965	2821	1990	2239	2053	2547	1667	2223	1746	2934	2461	2664	2150	2608	2552	1544	2163	1282	468	1238	1485	2109	1826	1520	996	1383	1481	1273	1077	1713	1422	2031	1487	1969	1446	1071	1346	1379	1166	1606	1374	1906	1559	935	2153
590	1643	2129	1475	2056	1540	2135	1479	2218	2003	1889	1424	1451	1379	2163	1832	2271	1644	2504	2063	1564	1770	1008	347	1163	1191	1711	1431	1224	1071	1059	1441	1000	920	1396	1256	1655	1075	1571	1271	834	1407	980	899	1464	1198	1458	1277	970	1753
595	1307	1804	1337	1818	1363	1586	1181	1815	1511	1498	1128	1379	1224	1794	1535	1751	1528	1919	1678	1139	1330	975	329	950	705	1296	1102	1086	761	905	1099	882	804	1269	1023	1379	914	1362	1111	780	900	717	681	1250	1037	1268	1071	618	1463
600	1140	1509	964	1367	1194	1344	1158	1327	1234	1518	982	1168	1047	1816	1439	1440	1266	1758	1359	1044	905	747	217	765	651	956	1211	817	612	644	853	774	726	1099	711	1138	941	955	898	481	894	731	674	772	741	1052	896	572	1193
605	810	1403	964	1306	738	1247	886	1049	1035	1051	853	929	729	1410	1371	1552	1065	1457	1379	801	958	716	255	692	708	799	829	747	403	482	807	700	530	824	601	955	809	887	590	411	537	622	514	689	651	997	739	389	1028
610	666	954	557	1112	827	962	912	809	855	1119	546	766	782	915	786	831	999	1312	909	628	911	521	246	493	411	593	591	466	373	559	594	538	400	755	565	729	520	851	478	372	557	592	392	586	624	791	598	412	905
615	712	746	574	852	765	977	657	814	639	822	544	669	574	849	790	789	743	902	768	559	662	469	115	428	425	584	529	473	320	363	449	356	396	599	429	690	471	626	486	271	580	411	522	552	513	560	566	351	642
620	615	740	565	660	540	796	557	735	514	684	444	532	445	706	663	763	602	927	707	421	532	306	233	380	267	550	582	477	284	305	382	382	296	516	429	585	300	539	392	285	420	428	276	387	434	547	383	295	455
625	453	684	412	661	584	675	479	500	470	754	376	479	474	911	521	643	410	549	675	376	577	263	80	263	333	424	391	323	174	275	278	396	288	414	320	454	464	551	350	252	345	348	256	347	338	514	351	203	475
630	511	569	394	509	312	612	394	435	324	464	348	319	349	625	563	513	479	541	657	280	292	171	93	325	286	317	304	311	182	255	322	233	239	435	300	478	336	390	267	156	300	318	197	278	227	418	260	190	474
635	288	396	304	411	283	592	351	489	386	307	346	231	318	452	375	482	330	507	416	307	409	175	110	201	396	310	280	271	184	139	256	165	209	190	198	239	362	378	377	99	247	185	202	216	173	363	278	116	358
640	332	418	376	444	248	385	272	379	453	373	319	338	284	487	490	403	230	428	450	240	244	133	55	147	245	260	287	163	143	196	190	169	138	297	238	230	247	245	265	175	163	206	234	192	240	247	233	110	288
645	280	345	227	223	199	290	140	246	274	347	162	223	173	284	218	233	253	320	360	216	223	99	110	94	242	210	140	145	72	150	197	202	122	176	111	229	171	272	133	114	214	159	177	201	183	335	247	165	213
650	300	319	135	293	199	182	306	212	231	200	158	232	155	242	211	311	257	388	236	132	202	78	39	120	115	232	226	246	65	181	272	129	120	216	85	195	176	120	204	110	151	76	143	152	142	153	151	150	198
655	205	168	212	226	126	226	138	251	218	196	108	93	64	248	223	353	255	235	258	106	95	72	38	96	100	208	132	151	93	118	67	59	97	164	134	70	148	82	122	97	136	278	41	129	167	186	167	82	137
660	192	266	102	331	158	251	108	152	119	231	112	137	78	339	206	208	133	347	197	120	191	90	58	72	109	235	201	122	153	83	110	52	169	181	87	190	52	154	129	52	144	60	121	116	159	291	137	161	226
665	114	150	160	208	183	169	259	76	157	199	78	77	124	246	124	198	79	196	136	132	126	98	22	99	99	147	148	97	78	78	193	51	127	139	107	132	155	88	151	88	104	93	52	80	49	114	109	67	245
670	135	141	231	83	87	118	83	183	61	173	122	122	110	300	152	186	109	183	303	61	214	67	60	145	51	146	46	81	63	173	175	58	78	188	181	205	67	135	41	116	55	46	42	111	128	157	107	36	148
675	106	62	126	147	73	71	123	128	53	79	68	103	53	146	181	123	109	160	219	38	179	119	71	42	65	64	71	71	86	70	99	78	99	98	97	160	112	125	78	54	39	44	65	63	106	95	108	37	156
680	74	142	132	140	26	145	179	211	80	144	110	97	85	75	52	87	177	132	50	48	81	69	63	42	49	162	79	101	26	75	99	72	69	18	114	52	45	108	128	47	75	22	65	43	58	69	64	14	130
685	119	130	124	109	90	85	74	217	104	94	93	73	94	138	54	171	125	155	149	60	58	138	45	37	24	67	23	73	65	30	60	70	35	130	102	81	64	100	68	11	76	51	57	38	3	36	78	50	38
690	91	71	109	78	98	112	178	49	70	63	37	94	86	225	59	93	90	121	136	16	46	65	10	110	72	25	41	110	94	71	91	31	115	13	35	78	35	59	77	16	64	99	75	66	16	43	50	33	72
695	62	153	102	33	97	120	92	55	73	119	63	11	41	155	87	27	120	108	63	69	121	46	11	58	48	9	56	22	76	12	59	100	50	47	44	100	72	39	25	10	45	31	30	98	46	74	11	7	84
700	15	53	57	32	109	77	101	54	35	105	64	49	27	44	54	37	103	86	163	17	123	18	15	19	59	35	37	20	62	146	71	16	132	80	35	33	5	20	72	4	103	34	53	116	19	86	17	4	34
[truncated: 47 more columns]

## Sheet: pH_7.36_n3
	1	2	3	4	5	6	7	8	9	10	11	12
A	741	1280	1471	1322	1092	1089	1008	1139	991	1100	820	924	endpoints:387,501
B	783	1088	969	1160	1033	1272	1194	950	1056	799	426	1515	endpoints:387,501
C	649	884	870	726	674	773	884	773	681	975	834	1025	endpoints:387,501
D	730	836	779	644	793	768	718	886	819	1005	812	657	endpoints:387,501
E	925	954	491	970	918	638	694	667	846	1066	646	1318	endpoints:387,501
F	853	864	778	848	874	934	803	698	764	771	785	873	endpoints:387,501
G	734	699	852	721	944	865	553	842	682	1036	792	779	endpoints:387,501
H	502	768	697	745	758	879	661	619	638	669	729	1019	endpoints:387,501
	1	2	3	4	5	6	7	8	9	10	11	12
A	22207	31213	23000	31655	23759	31355	25241	29538	25210	29541	19907	22348	endpoints:483,504
B	22482	32259	26996	31902	27512	34785	32621	21018	25261	16700	6641	15994	endpoints:483,504
C	16797	23350	20943	16799	13817	16403	20325	16118	13944	22474	18077	25315	endpoints:483,504
D	19255	22746	17717	13399	18318	16922	14608	19914	17433	23366	18428	13410	endpoints:483,504
E	26981	31445	8887	28957	23492	14867	15318	13562	18876	29472	12143	34058	endpoints:483,504
F	24498	25587	16486	18778	20597	15466	16821	14550	17123	18595	17228	19568	endpoints:483,504
G	20965	19205	22434	16658	24102	23101	10863	20131	15142	26076	18669	19840	endpoints:483,504
H	11865	21192	16220	19259	19943	24168	15052	13277	14310	14877	16519	24097	endpoints:483,504
Wavelength	A1	A2	A3	A4	A5	A6	A7	A8	A9	A10	A11	A12	B1	B2	B3	B4	B5	B6	B7	B8	B9	B10	B11	B12	C1	C2	C3	C4	C5	C6	C7	C8	C9	C10	C11	C12	D1	D2	D3	D4	D5	D6	D7	D8	D9	D10	D11	D12	E1
300	460	574	592	560	446	653	631	511	585	760	518	486	522	631	557	564	688	671	756	572	571	539	370	587	526	571	480	431	503	488	619	495	516	559	546	557	441	637	573	465	437	495	450	494	500	600	570	425	479
305	553	393	654	567	452	697	606	585	577	545	452	425	546	560	499	627	604	773	509	364	542	580	464	674	430	576	604	480	745	484	641	427	408	456	524	458	486	625	555	440	489	487	462	522	488	525	481	494	458
310	505	523	675	607	480	629	454	620	553	634	469	379	537	724	588	721	578	756	651	653	463	405	416	624	515	559	481	429	472	525	610	567	433	527	539	556	527	602	403	578	487	496	506	518	548	501	500	501	469
315	560	581	561	546	393	562	425	583	601	650	404	540	444	565	492	643	461	551	545	444	511	497	440	581	437	497	534	485	503	484	522	362	399	552	483	512	465	436	529	498	462	482	352	606	376	550	419	587	540
320	424	486	594	553	439	486	478	507	482	433	376	416	416	508	467	509	452	467	539	474	578	452	388	588	345	558	480	519	435	392	496	395	396	411	397	464	454	507	437	432	342	502	354	503	458	448	463	425	482
325	431	412	573	466	426	492	494	552	442	527	434	444	444	478	430	525	330	543	569	495	382	382	387	594	440	452	400	509	364	413	368	391	385	330	498	417	422	501	374	464	396	383	272	300	339	367	327	302	489
330	409	356	443	370	329	378	312	419	393	394	330	363	319	324	317	383	356	469	405	369	365	304	207	506	313	311	280	330	333	366	282	302	351	225	354	245	326	478	395	405	218	307	313	385	450	385	438	298	415
335	339	152	395	253	201	257	284	194	292	313	365	195	278	286	381	315	269	297	222	268	307	149	247	471	224	326	208	285	274	246	379	316	273	208	261	247	225	410	247	274	233	159	317	279	185	376	236	259	254
340	211	168	480	244	220	215	217	308	226	245	220	211	192	352	211	275	211	329	295	194	329	263	178	453	264	225	159	220	152	155	156	170	233	236	255	251	191	263	247	219	171	239	149	201	296	187	129	181	188
345	207	206	423	180	186	221	224	229	233	243	158	167	199	235	204	224	142	242	239	266	202	211	168	487	120	208	204	141	187	111	145	179	228	181	125	207	179	376	161	153	141	135	139	225	203	226	170	241	149
350	193	183	422	107	175	175	192	176	191	200	138	163	220	197	180	165	201	276	256	132	167	201	102	516	175	166	178	129	186	169	135	131	103	166	120	133	173	288	153	200	199	162	132	171	93	205	131	189	253
355	197	153	550	187	208	231	168	256	223	207	133	154	97	207	205	229	164	228	236	185	207	159	178	727	139	202	167	169	166	138	216	167	224	142	221	175	171	364	217	228	211	193	114	239	118	227	239	183	141
360	198	204	682	230	213	275	253	263	237	212	224	239	163	243	235	227	223	264	225	264	251	144	144	675	175	205	233	196	129	172	169	186	167	212	156	225	178	431	168	136	239	146	205	243	185	188	159	180	179
365	219	223	660	273	215	297	256	285	315	179	224	220	250	185	252	305	226	231	292	207	193	218	167	804	153	240	181	162	193	191	187	170	215	231	232	269	253	548	206	166	184	219	191	216	235	220	154	201	233
370	238	308	587	340	258	313	243	261	335	343	188	272	209	372	340	380	212	354	313	250	300	202	197	725	205	308	298	195	301	189	238	209	258	259	184	270	215	544	226	170	208	201	212	228	220	276	240	223	273
375	364	412	756	392	418	399	328	395	384	409	288	306	350	425	390	474	299	435	452	366	318	243	187	893	272	358	225	268	291	245	294	272	283	403	382	320	290	661	263	338	421	297	228	357	253	345	304	267	331
380	373	510	781	535	443	509	517	561	449	554	443	396	399	468	430	561	485	578	593	370	395	354	187	743	323	456	383	410	377	368	339	332	317	301	320	438	348	766	470	260	289	361	294	381	367	375	351	330	464
385	510	762	912	601	655	747	529	664	589	583	483	547	439	733	516	627	552	659	708	453	542	446	239	767	372	557	604	436	466	471	513	409	379	489	444	519	431	816	447	378	435	421	335	458	433	499	403	416	636
390	698	1008	1043	1022	786	897	711	969	799	815	624	636	720	1012	800	920	799	1012	978	776	770	640	265	1036	465	743	707	589	553	549	613	577	492	743	602	851	640	948	592	557	551	512	549	664	685	736	693	463	784
395	920	1314	1293	1385	1101	1238	918	1180	924	1126	769	850	918	1146	1048	1107	1150	1330	1160	867	911	764	409	1071	686	881	874	793	627	690	715	653	638	934	728	962	744	1236	799	680	700	768	564	890	715	869	713	585	1005
400	1159	1644	1479	1736	1321	1617	1146	1492	1339	1371	1067	1021	1131	1522	1246	1588	1319	1866	1656	1106	1189	979	433	1187	845	1279	1157	949	828	870	1070	823	776	1115	903	1366	973	1374	962	767	928	824	757	1064	1100	1065	1000	777	1378
405	1597	2345	1752	2408	1905	2220	1812	1912	1698	1971	1327	1542	1366	2079	1633	2025	1841	2636	2118	1360	1709	1285	631	1529	1106	1808	1469	1253	1036	1133	1389	1056	987	1578	1167	1572	1561	1896	1205	1000	1130	1239	1020	1387	1182	1558	1293	1044	1858
410	1998	2774	2185	2865	2252	2536	2012	2480	1961	2403	1723	1879	1860	2658	2216	2658	2134	3043	2634	1893	2139	1603	739	1714	1314	1840	1671	1568	1302	1541	1778	1513	1211	2041	1651	2069	1493	2157	1578	1237	1388	1685	1315	1764	1601	1903	1630	1301	2254
415	2469	3865	2673	4057	3061	3192	2750	3132	2694	3057	2056	2488	2527	3394	2943	3183	2887	3938	3282	2332	2701	1918	757	1868	1777	2587	2330	1954	1708	1794	2133	1872	1489	2605	1998	2573	2023	2769	1999	1525	2039	1940	1714	2352	2208	2458	2001	1554	2739
420	3433	5008	3580	4983	4030	4584	3484	3739	3563	4291	2783	3070	3010	4514	3822	4458	3840	5066	4747	3118	3596	2692	1036	2652	2223	3446	3230	2715	2136	2440	3108	2218	2042	3346	2598	3440	2988	3475	2607	2025	2560	2561	2345	3321	2732	3156	2653	1881	3693
425	4099	6058	4605	6571	4910	6104	4393	5373	4428	5195	3542	3976	4003	5707	4956	5998	4769	6709	5690	3806	4935	3054	1235	3204	2842	4276	4023	3611	2916	3052	3726	2868	2480	4354	3446	4612	3521	4262	3289	2399	3073	3401	2695	3818	3361	4311	3305	2694	4941
430	5361	7624	5839	8152	5882	7443	5626	6449	5441	6675	4664	4897	4945	7396	6236	7347	6044	7873	7571	4840	5832	3824	1434	3715	3380	5179	5004	3953	3460	3725	4699	3911	3145	5082	4094	5539	4383	5656	4205	3073	3987	4003	3422	4573	4332	5106	4202	3322	5888
435	6887	9770	7091	10061	7566	8912	7152	8468	7319	8297	5817	6074	5990	8839	8130	9218	7873	10673	9503	6038	7265	5034	2014	4622	4423	6694	6317	5223	4156	4686	5955	4364	3947	6597	5271	7047	5294	6924	4899	3875	5122	5063	4535	5899	5235	6699	5169	3942	7749
440	8629	12459	8845	12469	9426	11318	9159	10636	9072	10643	7143	7513	8015	11146	9787	11095	9814	12928	11283	7730	9352	6089	2322	5889	5482	8347	7700	6744	5181	5726	7287	5524	4674	8149	6466	8826	6728	8421	6558	4858	6165	5954	4890	7177	6591	8170	6145	5117	9565
445	10010	14509	9896	15166	11593	13795	10787	12567	10786	12981	8684	9511	9221	13738	11674	13819	11683	15384	14282	8949	11492	7530	2707	7185	6372	10323	9377	7937	6274	6710	8950	6545	5485	10262	7781	10629	8018	10560	7761	5385	7363	7061	5987	8798	7661	9453	7510	5347	11536
450	11463	17067	12139	17057	12555	16487	11897	14981	12470	14316	10217	11106	11049	16542	14337	16302	13756	17831	16093	10376	12596	8457	3044	8058	7365	11715	10856	8984	7368	7850	10133	8156	6456	11556	9102	12350	9584	11735	8478	6195	8821	8102	6686	10075	8819	11210	8747	6647	13260
455	13051	18139	12806	19185	14238	18481	14342	17174	14987	17080	11338	12456	12819	19063	15874	19262	15734	20629	18837	11908	14501	9421	3529	9137	8684	13609	12617	10189	8130	9027	11056	8888	7855	12872	10683	13906	10747	13845	9850	7234	9543	9094	7968	11872	10004	13309	10390	7480	14837
460	15670	20775	14808	22181	16813	21827	15964	19766	16377	19596	12647	14362	14570	20898	17933	21719	17712	23945	21714	13966	16456	11031	4042	10774	9937	15944	14055	11746	9144	10380	12768	9870	8407	15234	11654	16063	12312	15384	11347	8285	10864	11157	8880	13253	11255	14894	11624	9089	16863
465	16920	22490	17204	24051	17794	23188	17816	21245	18182	21572	13851	15496	15951	23368	19823	23094	19300	25337	23849	14587	17981	11849	4120	11415	10895	16971	15628	12356	9873	11239	14154	10965	9087	16664	12784	17340	13171	16720	12241	9065	11788	11867	9622	13924	12300	15708	12280	9009	19267
470	17356	23144	17413	24546	18635	24254	18901	22440	19015	23217	14966	16445	16942	24410	20354	24213	20930	27521	24778	15731	19015	12436	4482	11756	11091	17516	15906	13246	10546	12344	14870	11583	9724	16756	13139	18873	14302	17777	12877	8944	12880	12270	10536	14562	13583	17006	12999	10152	20096
475	17547	23986	16960	24428	17695	24931	18714	23247	19380	22678	14742	16452	16736	25401	21777	25208	21050	26946	25374	15403	18953	12339	4482	12310	10862	18095	17006	13410	10698	11858	15366	11098	9514	16718	13361	18724	14071	18118	12756	9798	13246	12690	10305	15433	13213	17143	13933	10056	20012
480	17785	22873	16222	24205	17998	25586	19802	23318	20334	24145	15309	17331	17024	26844	22762	25039	21687	28773	26324	16384	19671	13031	4578	11924	12032	18648	16884	13160	10029	12173	15886	12013	10502	17534	13698	19786	14797	18752	13033	9287	13801	12735	11176	15810	13393	18310	14200	10122	21267
485	18575	21480	15601	22905	17261	26284	19282	23225	19825	24853	15934	16699	16941	25943	22433	25336	21440	28836	26106	15584	19454	12763	4454	12416	11280	18362	16157	13820	10618	12081	15343	11361	10404	16857	13705	19006	14743	18662	12506	9790	13219	12803	10680	16068	13509	17342	13895	10629	20917
490	15969	19239	13838	19455	14957	23201	18162	21893	18517	21752	13956	15264	15854	23864	19866	23169	19757	26273	24107	14571	17802	11629	4648	11428	10843	16923	14941	12856	9763	11100	14697	10557	9096	14978	12978	17306	13278	16382	11276	9025	12231	11805	9459	14106	12061	16285	13126	10107	18807
Wavelength	A1	A2	A3	A4	A5	A6	A7	A8	A9	A10	A11	A12	B1	B2	B3	B4	B5	B6	B7	B8	B9	B10	B11	B12	C1	C2	C3	C4	C5	C6	C7	C8	C9	C10	C11	C12	D1	D2	D3	D4	D5	D6	D7	D8	D9	D10	D11	D12	E1
408	1424	1217	3676	1231	1457	1767	1392	1584	4643	1722	1662	1655	1720	1773	2248	1540	1828	1373	1803	1664	1599	1942	1715	4371	1887	1835	1582	1755	1493	1887	1552	1406	1705	1665	1540	1519	1738	4135	1704	1847	1756	1626	1694	1706	1511	2261	1734	1693	1872
413	500	408	3680	417	477	476	457	643	4131	402	439	527	484	493	928	575	535	516	790	490	551	493	474	4326	548	625	481	497	550	465	447	531	650	508	466	408	369	4023	452	517	505	406	419	578	491	1034	444	412	457
418	418	388	4432	372	528	435	526	531	4179	557	507	550	432	506	967	546	443	540	671	580	599	428	443	4537	524	595	515	452	466	491	563	498	674	482	460	571	393	4044	451	495	583	483	542	388	429	1201	534	469	536
423	394	331	4185	391	447	493	536	501	4243	544	468	536	450	475	737	615	550	455	647	494	475	417	384	4521	470	526	529	445	461	455	440	610	530	432	435	518	398	4068	409	525	407	480	497	505	441	1128	412	432	354
428	362	283	3848	350	443	471	507	500	3897	393	435	507	438	478	806	557	400	468	508	473	583	480	447	4575	461	565	524	446	447	502	450	477	684	446	376	522	388	3888	367	479	511	444	414	436	485	1202	437	545	451
433	603	399	4188	465	530	477	612	646	4175	592	475	532	627	580	895	613	585	445	860	570	532	498	465	4361	428	726	478	578	465	490	587	522	631	567	457	673	432	4267	519	560	540	459	521	512	638	1163	429	526	483
438	528	564	4842	505	738	632	562	723	4326	690	659	701	648	592	965	715	721	657	814	696	709	674	604	5355	600	880	730	703	649	634	685	721	864	695	691	559	644	4884	609	788	776	760	715	662	664	1317	709	737	610
443	815	617	5104	756	752	725	752	861	4201	749	784	872	704	806	1173	830	817	724	999	931	877	832	750	5509	800	997	773	882	767	701	778	918	936	782	776	865	645	4928	760	995	845	807	939	818	925	1753	997	849	775
448	797	660	5406	631	818	924	856	736	3872	771	817	871	853	888	1096	777	823	682	872	821	927	745	954	5345	893	996	853	878	638	817	795	899	997	895	765	850	757	4657	746	709	788	899	920	717	758	1601	882	725	777
453	493	369	4148	502	502	569	652	634	3219	539	566	671	570	683	775	654	567	709	764	620	671	543	688	4495	651	703	638	729	577	628	492	571	813	659	486	659	570	3885	601	642	584	722	730	669	614	1166	541	666	760
458	396	226	3471	286	360	414	470	535	2755	413	383	546	438	449	686	386	376	408	583	423	544	423	428	3745	448	518	484	491	325	426	419	385	476	430	421	352	318	3451	446	404	432	451	440	469	378	914	398	471	481
463	302	324	2980	229	336	409	365	347	2370	363	210	379	293	302	407	366	260	192	501	332	350	313	280	3058	228	417	286	299	342	269	360	348	445	215	266	307	306	2540	336	295	322	307	319	255	296	566	221	354	341
468	257	185	2480	272	393	345	285	291	2314	234	280	318	369	264	441	226	318	324	420	299	412	289	309	2481	354	435	300	302	278	344	290	311	427	331	210	287	213	2418	303	418	348	311	299	322	266	640	282	329	273
473	312	285	2590	307	339	398	326	393	1872	301	267	424	242	268	517	342	376	242	373	322	378	358	384	2653	369	411	374	370	312	325	307	230	430	382	356	311	302	2254	292	308	366	369	316	389	254	679	377	296	294
478	392	343	2196	378	440	419	420	444	1934	377	385	422	393	412	621	459	388	403	509	496	335	429	360	2402	385	464	327	365	349	367	362	457	373	445	414	416	347	2104	426	359	382	441	290	430	314	791	401	351	423
483	541	530	2241	416	567	600	454	630	1857	594	531	592	470	532	650	529	581	531	630	484	542	465	407	2109	526	621	458	480	443	441	494	502	477	524	474	607	382	2156	437	420	507	443	488	545	427	782	412	353	595
488	666	646	1997	864	767	825	766	778	1481	822	599	658	617	897	908	926	613	806	797	623	874	565	445	1907	757	815	723	748	677	580	646	654	532	712	723	743	597	2081	644	554	678	574	585	799	674	893	618	565	686
493	817	1113	2237	1174	1019	1070	994	1059	1733	1184	784	1000	1074	1191	1156	1121	1093	1031	1176	921	1009	705	535	1876	781	1113	823	802	717	569	926	801	649	961	601	932	848	1967	835	780	793	843	622	891	818	1052	820	667	995
498	1000	1371	1868	1384	1309	1350	1117	1390	1886	1176	826	1261	1163	1296	1177	1192	1373	1300	1427	1033	1307	1007	504	1839	853	1204	1172	979	876	890	1028	1004	889	1124	896	1188	957	1955	941	793	890	940	808	943	927	1594	903	807	1186
503	1199	1421	2045	1468	1278	1409	1146	1315	1791	1287	967	1049	935	1448	1440	1469	1266	1515	1490	1035	1284	896	519	1712	929	1220	1111	974	948	962	969	884	829	1087	1038	1240	808	1967	1002	767	980	935	914	1243	876	1249	963	858	1426
508	1125	1253	2057	1444	1325	1456	1187	1204	1570	1200	845	1128	935	1437	1130	1383	1167	1390	1358	1080	1127	911	458	1484	807	1251	1110	1029	844	863	1023	855	786	1002	987	987	889	1632	948	727	947	839	970	1012	904	1161	858	791	1384
513	905	1098	1568	1242	1080	1080	1021	1233	1560	1158	762	849	870	1228	1123	1179	992	1265	1165	858	1024	788	459	1256	678	986	963	724	631	816	880	782	660	927	756	886	806	1561	826	594	756	578	659	815	716	963	840	834	1004
518	837	1072	1406	921	1000	1047	847	1005	1194	891	727	721	819	1211	1016	1097	967	1058	1151	876	952	646	334	974	724	891	850	663	645	667	777	591	540	817	667	770	715	1411	618	473	660	657	447	760	636	894	765	575	841
523	724	862	1248	834	794	978	749	953	1175	775	690	780	655	1043	916	880	734	881	882	804	617	650	311	1026	650	840	583	611	623	623	679	645	591	705	681	795	598	956	528	514	612	699	466	722	688	748	714	502	715
528	750	792	1026	744	833	808	629	757	957	675	539	676	476	685	710	829	758	863	817	742	599	525	198	1058	515	828	563	606	422	457	642	575	482	670	551	735	607	1103	381	460	631	537	509	612	564	691	614	484	784
533	558	755	917	639	727	641	582	726	883	707	505	555	526	696	759	737	587	789	877	580	732	456	248	912	465	782	630	611	512	453	701	431	512	614	520	630	499	788	494	406	536	484	454	576	500	578	672	433	571
538	482	704	809	634	638	654	544	571	760	524	465	558	499	700	594	528	567	573	638	648	621	487	270	617	439	631	567	470	468	452	495	423	435	525	395	481	468	608	389	465	523	464	376	521	447	588	550	382	641
543	505	653	745	565	382	588	534	602	757	525	330	468	398	544	649	615	564	641	604	500	555	476	221	601	498	499	585	367	256	483	400	474	278	450	432	469	317	716	287	335	405	272	413	421	378	477	418	282	399
548	377	414	569	458	480	500	545	578	608	361	313	347	281	442	457	454	384	564	504	347	407	382	240	471	279	364	319	306	300	371	431	358	218	367	286	465	399	630	327	330	328	284	272	484	374	404	230	283	405
553	297	508	429	344	308	443	372	421	438	445	327	324	342	411	386	436	389	289	365	346	255	309	150	424	208	372	359	321	233	213	430	275	230	282	281	414	221	435	272	237	292	267	189	253	268	366	291	257	323
558	369	358	354	272	306	335	285	416	336	400	229	264	246	303	329	307	291	284	295	337	256	167	167	320	212	316	447	224	199	206	215	198	202	303	236	283	252	346	231	213	263	212	245	303	187	276	172	204	318
563	241	289	375	276	312	314	263	418	351	305	211	237	198	228	229	289	287	374	321	232	217	238	93	338	216	227	240	281	193	155	245	195	169	287	284	255	341	295	177	176	150	97	253	297	222	205	183	141	284
568	164	287	255	212	196	220	214	139	351	234	218	199	178	223	176	344	197	307	266	164	199	227	116	223	131	233	134	141	166	140	167	102	192	211	161	205	175	257	174	97	123	151	230	154	182	392	130	132	191
573	160	163	226	207	241	234	145	199	239	111	137	163	86	229	190	187	230	216	191	105	196	179	158	231	174	247	191	198	140	135	161	148	172	153	174	136	104	201	165	168	155	157	85	166	139	216	172	114	255
578	147	186	366	196	204	260	150	178	218	175	56	82	69	251	182	119	138	341	246	162	86	165	89	143	138	134	127	160	106	176	244	132	95	119	68	166	125	132	121	158	136	111	125	136	245	148	131	127	186
583	161	103	198	148	140	146	229	190	133	78	113	157	96	141	161	143	225	194	232	106	69	94	35	139	135	173	128	180	122	63	115	95	66	175	88	113	109	168	82	61	82	85	151	165	111	110	118	97	139
588	102	143	157	110	165	154	122	131	190	166	86	133	141	148	124	137	71	157	132	57	115	120	100	144	107	190	109	109	102	117	152	100	135	126	70	154	74	132	48	53	106	127	97	175	65	97	116	90	192
593	102	93	121	127	50	111	134	82	144	120	164	97	118	135	139	166	90	125	112	79	97	115	24	92	133	153	99	125	103	102	97	104	86	74	69	112	66	83	104	54	131	38	58	44	103	66	80	44	180
598	67	96	167	54	64	75	136	90	166	48	92	114	128	53	76	137	123	132	97	43	61	36	94	52	100	59	51	69	89	47	116	68	73	46	73	112	78	99	106	32	95	107	111	18	49	119	67	46	64
603	67	59	81	82	90	78	65	79	54	76	57	89	83	42	96	54	39	76	117	80	81	53	39	57	88	149	57	50	51	86	40	51	64	52	101	166	65	98	70	95	60	32	55	29	103	87	77	35	58
608	21	32	86	35	64	99	51	103	105	100	67	60	33	120	123	69	90	122	47	66	85	31	11	65	20	57	55	133	48	48	57	23	76	77	51	51	49	38	16	27	15	40	49	88	59	108	42	89	18
613	50	42	111	29	30	100	64	34	90	34	37	46	41	23	39	21	32	63	25	12	72	45	9	61	33	69	41	68	44	63	32	53	85	49	54	51	18	83	30	32	56	71	21	49	34	72	45	61	22
618	32	76	70	52	43	54	48	33	61	40	17	55	41	20	29	40	25	96	77	66	39	47	5	54	39	54	88	80	51	35	56	53	81	27	14	45	37	19	26	85	31	56	10	41	31	25	86	17	30
623	31	58	51	74	45	19	13	73	40	65	79	22	89	25	43	112	67	14	51	17	38	103	32	40	15	37	35	45	56	25	20	25	43	74	86	96	90	25	54	23	30	10	9	61	3	5	24	15	67
628	40	29	80	41	37	44	30	14	92	22	13	45	61	59	64	70	53	28	63	26	90	63	34	61	57	20	42	25	24	34	19	23	85	45	55	62	23	38	80	72	57	46	42	87	78	52	51	38	25
633	107	20	10	50	35	26	36	17	72	1	54	54	42	79	65	20	45	59	56	46	28	25	54	52	72	35	34	10	19	64	92	29	15	59	22	7	41	37	43	3	13	13	22	23	18	24	27	25	40
638	19	38	44	42	40	36	22	17	58	31	42	20	18	35	43	55	43	35	31	55	4	12	0	45	3	57	15	20	48	24	27	17	30	38	10	23	9	44	32	5	33	14	47	28	15	14	37	22	17
643	31	20	17	22	18	3	34	68	18	29	36	6	14	27	27	32	20	28	29	32	47	16	38	7	33	25	40	61	56	68	44	33	38	61	3	26	15	53	40	45	2	36	75	75	16	5	114	20	39
648	17	30	35	52	25	26	20	22	23	15	23	28	20	33	2	39	52	41	37	48	51	6	8	38	20	32	9	14	36	20	13	35	18	3	24	64	32	32	56	25	1	11	2	10	6	36	18	28	72
653	4	17	57	13	31	27	6	25	29	3	25	62	19	0	39	56	4	39	18	16	0	9	5	20	42	41	16	8	19	62	10	39	7	13	45	37	6	39	4	13	37	26	4	64	3	0	45	25	18
658	44	5	41	40	8	20	38	31	12	25	22	32	30	8	26	20	55	8	57	28	35	3	46	8	21	27	27	55	17	8	7	19	11	37	51	22	12	20	39	53	23	6	5	0	8	0	4	34	18
663	47	4	28	35	67	52	14	38	27	53	11	29	22	6	12	11	14	25	17	2	18	52	22	43	27	7	7	67	40	7	31	23	7	8	7	31	7	15	9	0	39	25	8	21	26	69	14	13	40
668	10	8	7	35	13	15	40	11	39	18	24	49	43	35	31	42	67	20	39	25	9	12	40	42	29	34	9	6	9	16	10	14	31	9	7	13	31	12	4	40	47	0	33	20	61	54	2	11	30
673	11	8	31	10	5	65	4	1	12	54	13	20	0	17	9	38	42	37	0	2	35	13	12	13	9	50	24	11	5	12	11	22	75	59	11	19	6	15	26	21	27	17	1	15	21	60	32	5	9
678	0	5	36	7	8	93	14	18	42	39	5	10	29	8	57	35	8	49	14	4	9	32	19	35	7	16	25	15	37	3	6	8	3	8	40	46	36	22	25	8	56	8	15	5	13	10	6	9	15
683	62	22	44	15	66	11	12	16	12	2	8	24	47	23	26	2	40	25	9	27	14	9	15	13	43	32	29	9	17	39	15	11	11	9	69	11	5	18	11	14	15	3	28	0	15	22	12	45	8
688	15	16	16	11	9	23	32	21	21	8	6	0	58	2	6	2	7	10	2	9	3	11	20	18	8	7	7	10	16	57	9	2	18	14	7	18	11	9	47	22	11	4	0	13	13	1	26	17	34
693	31	31	16	8	65	0	26	6	3	0	7	18	16	2	8	22	5	4	0	5	7	2	0	45	2	19	35	8	29	5	19	10	46	21	32	44	6	4	85	26	0	0	23	4	24	0	10	11	6
698	9	8	37	10	47	2	9	7	15	2	9	22	14	3	5	9	79	30	2	45	42	1	29	14	26	15	25	32	19	22	17	18	29	2	10	21	8	27	16	21	55	29	59	0	8	9	5	26	2
Wavelength	A1	A2	A3	A4	A5	A6	A7	A8	A9	A10	A11	A12	B1	B2	B3	B4	B5	B6	B7	B8	B9	B10	B11	B12	C1	C2	C3	C4	C5	C6	C7	C8	C9	C10	C11	C12	D1	D2	D3	D4	D5	D6	D7	D8	D9	D10	D11	D12	E1
505	21055	28353	21036	29490	21660	29370	22805	26755	22609	27442	17690	20294	19884	31469	25595	28869	25624	31627	28885	19382	22849	15064	5368	14790	13891	21097	19232	15913	11923	14155	18180	13434	11655	20132	15503	22260	16734	22192	15335	11460	16271	14472	11947	17660	15139	21653	15804	12069	24378
510	17896	24788	18030	25044	18263	25589	20363	24202	20236	24750	15510	18034	17437	27884	23027	25029	22309	28149	26316	16213	19877	12349	4560	12396	12622	19271	17117	13538	10123	12263	15915	11798	10178	18122	14115	19597	14177	20012	12731	9987	13782	12758	10616	15491	13212	18760	14293	9963	21455
515	15208	21489	15225	21499	15871	21434	16092	20697	17323	20769	12729	14882	14281	22755	19563	21379	18855	23802	22562	13923	17121	10505	3909	10117	10196	15453	13511	11000	8893	10246	13394	10523	8786	14475	11661	16533	11931	16529	11143	8035	11628	10446	8741	13018	10915	15580	12148	8798	17759
520	13551	18011	13206	17698	13568	18457	14513	17616	14146	17399	11227	13131	12398	19306	16682	18650	15785	20615	19362	12202	15060	8941	3503	8889	8966	13671	11920	10176	7385	9153	11437	8766	7052	12613	10166	13620	10409	14321	9611	7059	10291	8997	7704	11284	9673	13332	10095	7139	15154
525	12217	17111	11668	16975	11801	16316	12933	16265	12983	15308	9884	11650	10891	17473	14828	15773	14698	18211	16176	10411	12602	8148	3244	7735	8134	12083	10973	8760	7072	8203	10693	7624	6550	11328	9397	12939	9394	12471	9015	6190	8722	8335	6785	9872	8185	12422	8732	6353	13320
530	10873	15090	11082	15350	11326	15092	11763	14791	11858	13866	9019	10535	10133	16530	13417	14807	13458	16074	15042	9840	11821	7713	2889	7560	7754	10851	9708	8689	6534	7340	9507	7249	6230	10718	8334	11744	8715	11522	7736	5985	8104	7690	6509	9369	7902	11056	8331	6264	12526
535	9862	13952	10123	13432	10800	14032	10682	12684	11130	12993	8188	9721	9345	14573	12547	13224	11994	15497	14506	9306	10986	6943	2674	6706	6721	10083	8813	7550	5776	6855	8789	6926	5579	9491	7360	11028	8137	10766	6993	5195	8001	6891	5874	8345	7348	10111	7749	5403	11121
540	8529	12441	8646	12364	8858	12379	9572	11528	9608	11456	7240	8143	8379	12729	10433	12072	10911	13742	12725	7925	9516	5754	2283	5899	6050	9292	7833	6387	4875	5668	7949	5774	4919	8411	6626	9317	6826	8826	6277	4516	6320	6369	5170	7007	6404	8881	7049	4705	9941
545	7567	11153	7264	10406	7633	10558	7814	9645	8470	10110	6318	7283	6746	11350	9561	9870	9513	12092	10701	6803	8129	5236	1889	5488	4951	7824	7275	5606	4440	5234	6659	4669	4317	6886	5509	7586	5852	8322	5329	4025	5488	5208	4235	6515	5620	7737	5841	4161	8799
550	6234	8744	6137	8938	6614	8825	6821	8211	6780	8266	5278	5972	5816	9326	7920	8600	8097	9970	9219	5570	6977	4261	1654	4292	4391	6077	5989	4744	3805	4386	5458	4018	3652	6163	4892	6936	5195	6359	4359	3165	4815	4365	3748	5201	4174	6340	4921	3466	7395
555	4958	6830	4876	6948	4986	7486	5565	6659	6142	6588	4035	4896	4897	8094	6616	7313	6161	8316	7734	5108	5674	3512	1373	3408	3310	5307	4592	3749	3106	3369	4843	3786	2817	4941	4055	5406	4142	5457	3929	2888	4022	3301	3213	4206	3586	5189	4105	2975	5640
560	4163	5967	4115	5826	4297	6162	4555	5769	4417	5926	3351	4106	3673	6180	5474	5724	5287	6878	6042	3515	4953	3198	1036	2761	3001	4297	3730	3228	2424	2779	3704	2732	2415	4001	3115	4571	3541	4550	3272	2243	2981	2984	2549	3250	3234	4252	3361	2516	4630
565	3474	5035	3701	4916	3517	4734	3918	4841	3832	4779	2779	3641	3375	5876	4449	4821	4371	5671	5380	3463	3968	2281	1076	2488	2510	3491	3393	2465	2116	2320	3045	2484	2047	3327	2579	3806	2488	4046	2756	1916	2794	2288	2153	3042	2215	3519	2913	1994	4011
570	2925	3920	3080	4047	3026	4335	3356	3792	3270	3692	2617	3141	2989	4196	3488	4013	3482	4517	4431	2884	3375	2225	799	1941	2185	3082	2804	2256	1695	2053	2432	2036	1839	3125	2297	3165	2504	2861	2041	1878	2068	2035	1839	2401	2178	3077	2252	1933	3669
575	2478	3791	2543	3613	2745	3647	2664	3390	3038	3102	1975	2369	2512	3796	3118	3646	3405	4337	3822	2445	2807	1869	631	1800	1916	2536	2314	1938	1528	1826	2295	1694	1655	2475	1849	2971	2205	2731	1954	1494	2110	1530	1427	2058	1709	2546	2064	1384	2668
580	2318	2986	2385	3007	2294	3080	2523	3031	2538	2591	1894	2384	2022	3097	2813	2950	2616	3354	3027	1923	2466	1624	679	1672	1773	2333	2179	1598	1391	1860	1796	1475	1311	2283	1887	2276	1896	2485	1559	1045	1868	1458	1346	1944	1745	2277	1725	1261	2787
585	1772	2274	1915	2696	1956	2835	1895	2365	2135	2589	1334	1746	1805	2609	2098	2314	2534	3108	2823	1655	1863	1256	621	1238	1385	1761	1790	1257	1095	1195	1560	1246	969	1727	1446	2071	1619	1850	1611	997	1482	1304	1244	1658	1370	1699	1393	1028	2125
590	1601	1856	1598	2000	1692	2110	1685	2071	1698	1922	1293	1376	1469	2255	1946	1882	1998	2510	2319	1355	1935	1119	397	993	1252	1543	1405	1111	1042	1047	1461	988	994	1500	1180	1580	1163	1715	1240	802	1119	981	919	1108	993	1524	1345	859	1646
595	1318	1869	1372	1806	1047	1834	1507	1589	1576	1664	1049	934	1255	1706	1616	1849	1590	2063	2009	1164	1349	905	288	815	983	1198	1181	935	780	802	1123	806	620	1207	998	1435	1038	1387	956	724	902	825	794	1005	875	1292	1065	785	1449
600	862	1605	1086	1422	1100	1497	1211	1505	1006	1514	1053	963	1010	1634	1197	1448	1242	1628	1595	793	1324	596	301	779	761	1154	955	875	653	680	849	757	580	1044	780	949	890	1212	757	537	720	748	637	865	851	1250	867	544	1351
605	961	1159	969	1234	940	1395	909	1191	901	1224	820	703	779	1368	1160	1164	967	1570	1365	834	1117	583	288	613	672	815	886	698	549	686	861	637	473	876	678	976	593	743	646	480	642	549	325	658	681	920	563	399	1100
610	720	854	775	827	712	898	729	1059	841	960	554	555	701	1272	935	936	738	949	1243	599	878	453	174	518	507	835	679	441	346	532	639	396	392	639	489	744	547	829	563	481	489	493	456	510	575	870	587	312	900
615	656	938	630	976	665	963	763	783	684	768	492	613	491	788	789	819	842	922	866	441	579	346	55	379	466	576	530	406	343	384	415	411	363	698	340	532	466	631	394	328	427	528	216	491	446	645	424	259	624
620	474	816	465	686	557	664	524	885	530	660	488	490	559	616	744	609	559	768	691	515	596	365	155	266	373	461	415	228	256	282	409	419	311	476	474	595	402	564	330	255	422	370	240	403	473	514	393	329	582
625	378	476	403	599	537	672	410	521	575	554	307	398	486	800	411	633	584	637	691	384	293	326	89	289	379	482	392	334	417	252	346	384	190	386	337	497	377	600	297	320	257	290	397	296	319	367	284	225	477
630	480	581	336	722	373	577	375	418	324	528	287	408	386	578	508	570	406	695	619	329	303	208	146	247	315	258	345	228	227	231	348	213	189	395	239	451	293	280	297	196	283	381	227	285	233	355	283	257	388
635	406	304	284	366	289	500	354	499	403	512	197	387	327	545	307	556	537	424	436	301	405	309	64	223	206	259	362	331	185	236	249	144	131	441	107	260	281	282	213	143	182	217	92	150	197	362	253	222	249
640	224	525	276	371	234	333	186	357	320	497	309	311	193	399	293	388	370	277	469	261	332	169	42	151	249	234	213	294	133	161	151	123	112	212	222	391	178	252	152	228	215	212	257	254	234	261	247	98	251
645	220	318	216	294	215	215	304	433	241	197	322	254	218	565	352	456	323	486	367	164	231	178	49	137	124	267	270	179	147	152	203	181	117	184	160	223	235	204	114	116	204	163	124	200	117	209	170	143	207
650	217	133	283	343	139	172	261	159	181	221	213	210	308	345	171	226	177	266	206	116	246	136	101	182	193	271	256	165	132	220	189	132	139	213	246	276	184	228	160	92	189	139	52	206	54	195	113	139	244
655	270	161	204	168	250	212	288	228	162	211	152	153	69	242	189	293	194	411	231	134	106	62	12	190	148	141	176	153	71	111	165	67	36	205	234	212	157	168	92	85	36	190	80	138	132	189	155	53	280
660	125	271	141	274	128	142	150	109	159	117	131	130	134	278	308	218	166	308	266	88	140	67	40	131	55	136	99	101	72	166	144	100	103	148	147	170	74	178	161	120	79	123	133	121	119	145	109	14	163
665	153	181	165	230	43	233	152	152	156	241	75	60	131	156	146	196	158	189	248	114	124	74	29	95	79	135	66	118	62	144	98	72	106	109	184	102	45	164	92	64	69	105	118	97	91	148	94	65	102
670	83	182	141	105	172	200	51	57	121	51	144	120	93	213	221	130	131	207	251	114	155	53	55	138	90	120	40	82	65	116	179	111	73	99	73	111	97	115	88	56	111	85	108	60	43	103	43	64	154
675	108	184	100	93	22	56	57	109	154	55	35	142	101	185	165	267	232	136	172	87	132	41	74	37	96	119	26	46	78	99	83	13	16	64	58	233	124	91	132	65	71	10	87	91	147	136	24	28	124
680	79	121	89	132	94	227	153	79	78	86	90	171	73	111	274	157	135	217	161	84	45	56	34	31	132	54	51	75	56	31	119	56	88	104	40	212	140	137	46	61	71	62	48	144	38	35	53	48	156
685	19	38	72	108	49	120	124	206	87	98	80	71	50	77	166	125	69	131	32	57	27	64	8	62	92	82	141	17	70	32	60	66	30	38	45	87	96	127	50	53	71	33	54	56	43	63	14	55	64
690	107	53	87	62	35	93	39	71	113	67	86	67	26	90	47	157	102	192	46	20	19	70	13	2	36	92	59	47	30	60	52	61	84	127	90	47	87	49	41	16	73	34	62	22	38	78	72	53	198
695	48	210	18	99	106	60	46	120	40	128	72	38	23	138	147	26	50	131	141	22	103	110	22	59	55	54	71	43	6	59	114	59	83	91	30	10	27	98	69	43	11	101	46	21	43	43	4	55	86
700	32	126	105	90	44	97	6	96	77	29	53	87	14	63	200	28	115	75	69	12	65	35	29	91	42	24	49	129	72	15	49	16	3	10	2	64	15	17	60	51	92	31	8	52	30	123	22	94	37
[truncated: 47 more columns]

## Sheet: pH_5.40_n1
	1	2	3	4	5	6	7	8	9	10	11	12
A	2203	2501	1836	2454	1875	3098	2654	2915	2381	2766	2017	2418	endpoints:387,501
B	2244	3255	2698	3096	2575	2913	2654	2078	2351	1643	740	1528	endpoints:387,501
C	1571	2236	1951	1710	1381	1560	1945	1564	1323	2065	1741	2522	endpoints:387,501
D	1786	2233	1673	1253	1742	1570	1245	2011	1674	2336	1838	1264	endpoints:387,501
E	2551	3178	969	2995	2090	1409	1460	1383	1855	2586	1139	3129	endpoints:387,501
F	2272	2426	1582	1830	1991	1544	1647	1527	1721	1762	1731	1873	endpoints:387,501
G	1959	1783	2164	1608	2340	2454	1111	1897	1474	2460	1713	2123	endpoints:387,501
H	1342	2062	1629	2080	1738	2045	1647	1337	1289	1369	1462	2347	endpoints:387,501
	1	2	3	4	5	6	7	8	9	10	11	12
A	18661	28866	21102	28509	21365	24944	19623	23056	19494	23243	15292	17985	endpoints:483,504
B	16871	25713	21620	24549	21109	27249	25456	16721	19822	13321	5662	12834	endpoints:483,504
C	12968	18345	17218	14046	11462	13068	16009	12771	10663	18644	14300	19263	endpoints:483,504
D	15254	19622	14514	10381	14112	13426	11510	15410	14120	17794	13997	11273	endpoints:483,504
E	20289	25510	7243	23245	17642	11889	11800	10496	14044	21953	9249	26459	endpoints:483,504
F	19288	20628	13386	15373	16447	12796	13821	12213	14068	14853	13781	16194	endpoints:483,504
G	16203	15459	17074	13564	18796	18646	8686	15835	11879	19808	14284	13608	endpoints:483,504
H	9205	18037	13056	14599	17035	20222	11429	10994	12342	12817	13907	19803	endpoints:483,504
Wavelength	A1	A2	A3	A4	A5	A6	A7	A8	A9	A10	A11	A12	B1	B2	B3	B4	B5	B6	B7	B8	B9	B10	B11	B12	C1	C2	C3	C4	C5	C6	C7	C8	C9	C10	C11	C12	D1	D2	D3	D4	D5	D6	D7	D8	D9	D10	D11	D12	E1
300	763	691	661	649	595	598	505	735	627	775	513	668	485	801	677	670	708	781	714	759	787	688	467	397	603	635	583	630	520	584	629	617	548	724	598	699	578	634	529	614	588	553	506	730	558	653	608	456	762
305	625	643	627	681	559	920	600	774	676	650	551	591	584	628	587	698	723	643	726	661	589	724	519	588	653	609	683	572	526	553	645	572	523	615	607	692	719	652	662	561	626	543	584	607	640	770	505	602	567
310	710	641	616	796	715	761	758	714	640	702	507	707	726	833	753	686	684	798	753	613	755	592	574	642	664	558	560	541	550	560	685	581	498	558	620	719	618	592	573	561	581	499	547	809	634	566	591	570	629
315	590	648	517	529	667	737	652	670	737	776	667	462	564	580	626	632	822	799	895	538	719	615	496	595	604	606	717	561	659	556	543	703	577	605	508	575	504	696	626	545	558	676	497	622	541	609	600	466	665
320	616	572	677	507	545	655	672	698	675	613	588	613	556	762	615	667	607	621	686	574	503	457	360	526	538	524	587	599	588	493	446	557	587	643	472	623	536	683	566	576	477	564	492	471	511	568	598	439	623
325	462	585	536	598	593	613	594	606	711	631	517	640	522	741	663	700	594	656	729	678	541	536	460	540	598	591	546	617	554	692	519	517	577	545	513	621	529	596	472	535	515	525	476	603	558	591	600	513	563
330	556	543	422	527	397	673	577	621	479	582	556	449	425	652	605	707	630	690	623	634	594	459	378	550	498	586	584	372	427	524	506	439	382	483	408	554	477	512	456	282	406	490	365	541	490	702	434	417	712
335	472	449	399	430	425	485	436	613	465	516	506	584	520	591	529	439	572	490	458	535	540	404	236	328	443	448	464	468	405	403	424	406	355	380	461	590	476	410	329	338	426	369	394	486	320	493	480	316	519
340	504	466	282	462	419	697	560	612	501	558	446	577	485	804	581	587	574	538	540	522	513	356	171	409	343	512	481	321	413	456	516	394	441	513	452	472	431	475	328	436	408	402	331	515	309	497	454	301	571
345	605	441	477	484	415	712	586	747	541	634	576	539	595	715	591	665	536	539	675	410	575	433	252	400	462	485	476	379	401	451	522	494	419	459	453	535	456	515	427	277	485	409	404	368	426	641	457	293	624
350	549	445	314	484	394	838	576	632	621	790	419	620	691	770	708	691	695	854	605	631	705	371	168	456	468	703	525	457	338	494	394	422	446	661	405	671	501	565	372	357	451	420	286	530	501	661	633	328	803
355	566	584	428	696	491	949	698	868	881	775	791	798	658	1011	709	954	801	885	761	722	790	529	239	513	599	791	606	545	386	554	697	431	480	624	580	762	547	681	435	499	667	411	317	674	488	722	558	390	708
360	794	752	629	738	586	1250	979	1042	937	1075	734	948	923	1154	1041	1130	801	1085	920	727	971	577	305	677	674	879	817	705	583	530	781	568	567	859	684	1063	714	738	573	534	725	552	466	893	570	849	681	442	990
365	897	709	615	832	644	1176	1020	1152	982	1193	877	1021	961	1294	1068	1278	859	1214	1104	812	940	708	321	569	671	861	823	736	552	728	923	647	571	818	678	1083	718	929	529	569	664	633	541	739	616	1095	793	510	1116
370	915	755	579	903	719	1362	1119	1254	952	1328	965	1079	829	1389	1105	1430	1210	1336	1113	879	1012	680	378	649	645	966	869	714	610	667	816	668	598	893	781	1038	740	954	576	559	736	671	564	845	676	804	705	432	1110
375	1210	1018	822	1018	875	1653	1270	1377	1113	1443	956	1152	1048	1706	1389	1477	1201	1439	1223	1048	1194	679	405	743	759	970	1040	815	743	826	957	691	647	962	824	1219	861	1043	664	624	819	695	574	1105	690	1166	806	725	1278
380	1126	1161	906	1112	854	1733	1431	1528	1270	1468	1117	1216	1057	1857	1512	1589	1398	1489	1443	1117	1225	748	455	790	898	1075	1063	916	652	866	1029	848	760	1061	881	1426	919	1208	815	689	950	871	638	1013	824	1214	975	461	1423
385	1125	1375	994	1196	948	1724	1303	1457	1336	1521	1208	1244	1219	1958	1472	1670	1410	1628	1544	1297	1344	867	448	917	960	1367	1113	890	677	863	1034	952	822	1113	1020	1452	1042	1107	889	625	886	871	593	1203	936	1332	1049	611	1417
390	1274	1511	1204	1475	1249	2000	1514	1839	1372	1705	1266	1349	1242	1971	1662	1839	1619	1854	1732	1337	1491	970	433	1018	1008	1262	1221	1117	942	1100	1209	814	881	1327	980	1538	1115	1338	980	781	1065	903	777	1269	931	1455	1075	741	1703
395	1365	1692	1243	1609	1333	2040	1622	1848	1548	1783	1222	1560	1330	2197	1838	2011	1634	1950	1784	1435	1598	1173	526	1035	1108	1482	1407	1105	916	1161	1282	955	836	1433	1093	1618	1185	1497	1105	836	1068	1033	804	1483	1042	1570	1184	756	1770
400	1477	1807	1537	2047	1645	2118	1656	1933	1693	2000	1506	1743	1643	2156	1899	2218	1719	2156	1904	1500	1659	1127	542	1144	1132	1512	1389	1172	1072	1199	1517	1036	1006	1390	1318	1792	1265	1496	1120	822	1171	1043	913	1386	1115	1516	1156	931	1902
405	1910	2429	1685	2519	1914	2288	1750	2190	1670	2121	1542	1693	1740	2499	2052	2440	2077	2429	2537	1681	1977	1257	615	1441	1234	1885	1602	1421	1157	1294	1483	1238	1205	1730	1289	1879	1537	1680	1374	1068	1351	1178	1118	1543	1267	1685	1267	1038	2044
410	1807	2930	2341	2950	2171	2495	2070	2445	2087	2432	1725	1701	1749	2500	2419	2415	2089	2665	2482	1899	2154	1508	638	1352	1366	1936	1863	1392	1173	1454	1756	1368	1262	1932	1364	1962	1481	1778	1508	1186	1418	1304	1317	1719	1451	1912	1372	1132	2049
415	2349	3461	2625	3496	2585	3025	2230	2702	2419	2576	1900	2019	2080	3144	2554	2762	2294	3088	2861	2182	2431	1751	813	1595	1621	2000	2144	1630	1472	1749	1981	1607	1260	2162	1627	2361	1820	2351	1729	1282	1589	1623	1356	2085	1644	2040	1633	1444	2281
420	2973	4484	3471	4355	3667	3703	3005	3385	2675	3349	2318	2710	2556	3864	3230	3584	2963	3941	3628	2674	2695	2259	953	1927	1966	2767	2674	2168	1878	1913	2537	1770	1727	2792	2169	2823	2254	2899	2194	1733	2007	2014	1880	2533	2047	2635	2099	1707	2953
425	3537	5536	4353	5639	4491	4482	3443	4170	3544	4234	2849	3294	3056	4710	4064	4640	3657	5025	4591	3338	3727	2618	1007	2386	2398	3503	3268	2644	2148	2633	3025	2205	2042	3474	2688	3584	2751	3447	2757	2001	2460	2514	2203	2958	2459	3257	2327	2035	3744
430	4212	7070	5011	6801	5579	5519	4435	5306	4365	5074	3435	4003	3705	5770	4640	5572	4733	6263	5661	3950	4704	3080	1355	3184	2928	4081	4069	3415	2782	3015	3633	2971	2578	4377	3115	4194	3223	4344	3198	2492	3156	2949	2784	3790	3175	3980	3292	2701	4684
435	5329	8689	6714	8661	6819	7212	5499	6509	5167	6386	4357	5057	4812	7272	6133	7556	5884	7693	7297	4976	5850	3844	1725	3729	3798	5291	5357	4155	3291	3896	4704	3797	3145	5633	4112	5392	4328	5673	4174	2962	3882	3995	3563	4569	3855	5115	3863	3310	5481
440	6664	10931	7977	10885	8192	8816	6650	7936	6795	8239	5384	6335	5773	8901	7469	8975	7471	9564	9024	6060	7042	4903	2025	4682	4447	6492	6368	5111	4353	4654	6071	4509	3697	6580	4983	7039	5331	7059	5207	3639	4795	4763	4246	5676	4858	6082	4808	4141	7328
445	8061	12572	9583	13088	9877	10712	7933	9838	8017	9844	6599	7614	7025	11148	9474	10281	8945	12053	10853	7371	8597	5992	2152	5604	5456	7619	7466	5968	5102	5745	7111	5519	4728	8145	5964	8172	6451	8260	6139	4387	5483	5635	5006	6583	5786	7869	5660	4841	8470
450	9182	14606	11139	14655	10947	12260	9185	11573	9351	11169	7397	9221	8309	13086	10582	11736	10592	14111	13015	8512	9827	6280	2739	6494	6202	8864	8815	6712	5653	6316	7991	6300	5549	9516	6969	9404	7428	9436	6794	5096	6482	6825	5966	7739	6554	9168	6722	5451	10017
455	9977	16907	12889	17012	13612	14050	11221	13687	10883	13368	8417	10054	9290	14169	12450	13748	11255	15691	14819	9948	11476	7391	2993	7145	6703	10009	9896	7802	6512	7706	9017	7347	6271	10530	7984	10761	8571	10909	8037	5506	7354	7595	6573	8822	7404	10037	7151	5915	11055
460	12012	19110	14023	19100	15091	15867	12693	15006	12488	15671	10213	11632	10306	16674	13937	15105	13318	18086	16193	11429	13012	8863	3217	8234	8199	11523	11511	8847	7402	8564	10236	8493	6739	12517	9301	12182	9111	12550	9194	6356	8463	8801	7597	9878	8680	11230	8741	6683	12978
465	12756	21098	15175	20192	16197	17471	13580	16452	13030	16242	11159	12504	11569	19120	14885	17514	14453	20034	18009	12387	14203	9302	3383	8824	8952	12282	12052	9618	7823	9213	11679	8144	7113	13106	9349	13272	10032	13704	9562	7153	8841	8787	8084	10714	8794	12050	9763	7769	14060
470	13548	21457	15771	22026	16632	18733	14683	17333	14387	17764	11175	13217	11431	19710	16278	18761	16575	20495	19505	13015	14467	9949	3726	9476	8856	13108	13120	10552	8053	10035	12058	8971	7868	14052	10018	14531	10644	14675	10209	7235	9445	9920	8255	11453	9323	13313	10338	8380	14308
475	13838	20988	15674	20875	16646	19520	14995	17291	14267	18359	11224	13356	12735	19846	16618	18737	15935	21541	19269	12761	14497	10101	3702	9154	9399	13492	13522	10571	8429	9999	12035	9440	8122	13376	10637	14587	11223	14352	10691	7501	9598	9715	8605	11750	9733	12844	10139	8059	14965
480	14188	21655	15899	20834	16724	19306	14958	18410	15486	18283	11595	14059	13125	20633	17273	19188	16005	22437	19968	12951	15449	10206	3640	9481	9694	13668	13516	10353	8429	9709	12443	9569	8112	14284	10842	15071	11560	15051	10989	7573	10345	10132	8361	11744	10341	13358	10915	8477	15693
485	13950	19899	14717	20282	15874	19712	14121	18322	14713	19001	11424	13963	13007	20957	17140	18900	16264	21640	19825	13130	15314	10044	3539	9734	9874	13583	13423	10275	8181	10103	12340	9355	8161	13423	10761	15359	11171	15321	10302	7496	9588	9883	8361	12021	9439	13392	10742	8739	15991
490	12976	17359	13296	17120	13255	18504	13981	16465	13745	16970	11218	12175	11740	20127	15895	18166	15097	20552	19082	11834	13366	9156	4183	8964	9194	12442	12471	9993	7858	9413	11351	8622	7956	12419	10338	14073	10358	14251	9621	7078	9466	9452	7752	11575	9260	12633	9634	7719	14314
Wavelength	A1	A2	A3	A4	A5	A6	A7	A8	A9	A10	A11	A12	B1	B2	B3	B4	B5	B6	B7	B8	B9	B10	B11	B12	C1	C2	C3	C4	C5	C6	C7	C8	C9	C10	C11	C12	D1	D2	D3	D4	D5	D6	D7	D8	D9	D10	D11	D12	E1
408	1400	1207	1528	1404	1291	1149	1222	1315	1295	1321	1265	1373	1121	1551	1553	1429	1359	1436	1395	1336	1309	1525	1602	1909	1333	1447	1481	1579	1824	1536	1338	1511	1424	1411	1092	1275	1491	1412	1384	1731	2339	1976	1861	1476	1449	1859	1607	1733	1428
413	458	328	456	393	430	451	454	468	489	437	404	403	365	407	501	442	422	470	511	425	395	509	623	514	578	362	445	567	571	471	391	508	519	433	370	381	417	402	441	459	1628	519	455	459	433	462	388	517	364
418	314	391	503	457	437	452	462	466	383	390	481	400	407	442	433	474	464	474	482	399	346	544	592	550	366	474	477	553	576	454	497	457	563	478	447	426	451	409	513	584	1734	557	508	475	436	412	462	490	415
423	383	494	441	375	419	414	505	491	390	383	366	463	309	461	307	485	383	434	420	452	365	456	560	517	467	385	431	555	657	491	405	485	440	502	373	356	455	336	485	483	1701	578	533	374	431	490	424	555	438
428	406	375	431	434	460	433	345	441	447	421	464	351	384	400	405	416	436	455	452	444	440	475	512	458	440	447	394	509	575	561	377	482	482	397	437	391	349	389	506	504	1607	496	523	425	456	431	467	522	374
433	511	473	464	426	448	457	474	484	539	421	460	513	442	427	372	528	532	423	497	434	428	554	528	565	537	492	449	577	565	535	470	529	547	484	433	477	493	399	538	599	1823	601	662	457	478	517	557	543	422
438	547	641	655	690	653	586	537	674	467	589	599	512	545	551	573	659	662	542	621	530	539	749	740	791	773	650	546	650	779	650	586	775	780	626	501	537	690	512	630	815	1864	746	766	523	658	594	568	767	494
443	609	680	774	780	658	675	792	653	711	629	779	707	683	770	639	678	699	588	768	756	699	953	1044	1053	832	624	719	897	1022	709	616	786	817	785	655	691	683	626	787	903	2225	954	805	654	641	743	726	851	663
448	748	632	782	672	639	689	703	748	734	731	676	669	639	741	742	762	676	693	657	557	716	836	799	950	596	718	513	794	979	696	780	836	932	733	732	637	666	693	708	881	2280	890	960	635	766	743	700	950	744
453	537	545	561	499	452	460	658	455	623	573	535	510	558	568	464	568	555	563	529	449	579	669	822	559	643	520	502	692	694	598	517	775	728	577	466	556	579	554	665	688	1887	694	755	449	505	510	541	673	509
458	300	359	434	406	336	524	422	398	313	429	398	479	424	433	319	387	430	329	392	355	378	371	493	448	353	400	359	418	620	402	332	488	404	424	328	349	384	392	405	472	1335	474	460	341	361	460	423	453	334
463	264	304	402	230	297	293	290	350	347	280	279	336	267	320	266	246	415	299	264	279	308	337	392	347	319	262	265	383	336	273	308	378	396	316	319	263	328	283	333	532	1111	433	384	301	277	368	366	370	306
468	361	272	436	251	314	340	334	360	349	271	411	372	316	333	290	401	309	408	345	398	339	409	423	366	299	309	318	275	356	366	205	338	366	357	399	303	365	309	301	358	994	292	386	280	349	360	331	310	228
473	442	321	436	338	446	342	379	409	452	471	368	408	397	427	382	442	446	298	363	384	318	395	332	366	396	360	373	509	449	333	352	502	388	356	353	340	362	366	304	415	922	407	411	432	343	402	292	526	463
478	721	430	483	653	495	609	540	591	658	559	527	607	649	743	558	613	636	626	505	478	573	559	410	545	552	494	433	539	462	463	539	552	511	438	429	568	504	546	430	508	1155	673	624	460	371	518	598	593	553
483	887	982	760	901	673	1151	1028	1015	974	985	906	870	866	1062	793	1126	1029	1175	818	825	914	794	491	810	645	775	745	786	856	769	662	810	665	798	672	959	704	867	607	811	1437	860	678	790	659	839	865	670	819
488	1455	1488	1331	1317	1263	1672	1472	1718	1281	1598	1324	1308	1307	1735	1576	1817	1538	1464	1348	1216	1298	1114	646	1037	1025	1222	1226	1099	1032	1150	1212	1228	945	1252	1035	1611	1106	1403	983	988	1654	1223	956	1262	984	1254	1189	1007	1528
493	1780	1727	1528	1840	1450	2525	2233	2175	2024	2080	1761	1977	2061	2290	2217	2335	1963	2216	2003	1599	1864	1655	754	1407	1349	1846	1564	1646	1501	1355	1457	1503	1347	1742	1223	1990	1658	1759	1393	1265	2290	1623	1322	1729	1362	1813	1805	1189	1956
498	1940	2355	1917	2461	1631	2899	2421	2478	2114	2471	1683	2271	1929	2857	2319	2842	2326	2435	2434	1876	2118	1587	832	1903	1521	1873	1869	1680	1781	1597	1792	1567	1593	1877	1409	2317	1788	1943	1558	1446	2226	1876	1231	1908	1624	2252	1794	1338	2214
503	1879	2159	1727	2336	1701	2641	2263	2523	2024	2420	1802	2139	2074	2959	2476	2928	2317	2715	2428	1819	2134	1672	854	1802	1519	2018	1806	1708	1651	1753	1745	1656	1406	1869	1523	2331	1745	2045	1670	1521	2005	1679	1407	1646	1787	2185	1628	1378	2088
508	1845	1884	1682	2185	1547	2212	2086	2223	1932	2180	1722	1927	1670	2503	2253	2534	2189	2385	2232	1778	2020	1668	748	1576	1255	1587	1683	1639	1350	1350	1408	1509	1291	1606	1139	2207	1631	1705	1341	1206	1939	1642	1148	1676	1334	1949	1475	1287	2023
513	1475	1747	1422	1955	1267	2130	1614	1947	1774	1937	1414	1624	1659	2187	1862	2015	1941	1949	2009	1557	1545	1383	672	1297	1251	1508	1453	1351	1131	1325	1317	1228	1172	1507	1108	1726	1354	1676	1159	1067	1714	1252	999	1399	1167	1702	1466	1104	1599
518	1199	1293	1086	1668	1113	2045	1508	1654	1505	1822	1267	1386	1456	1934	1587	1849	1672	1864	1654	1388	1504	1285	553	1128	901	1322	1203	1224	1138	1047	1187	1119	933	1307	1025	1573	1094	1322	1047	965	1505	1318	916	1313	1198	1432	1304	1062	1579
523	1142	1328	1171	1450	1037	1615	1519	1598	1254	1449	1119	1256	1430	1796	1521	1506	1305	1496	1614	1104	1155	1059	578	1122	968	1237	1243	1171	1091	1034	1086	1041	772	1278	876	1391	1093	1211	857	1063	1298	1065	949	994	1005	1377	1031	871	1450
528	1316	1151	968	1231	972	1474	1409	1608	1232	1435	1103	1275	1148	1706	1261	1675	1432	1435	1249	1040	1172	934	369	914	920	1082	1057	874	906	809	870	879	720	975	802	1308	945	990	929	706	1131	999	829	1024	761	1185	865	903	1267
533	1029	1076	928	1255	899	1485	1261	1334	1226	1356	830	1063	994	1527	1183	1195	1271	1317	1267	1026	1128	883	448	980	853	975	902	687	957	869	960	790	786	869	758	1065	970	1033	851	890	1076	876	780	881	832	1175	892	782	1081
538	864	969	928	899	851	1183	971	1155	930	1207	879	971	946	1234	977	1205	1181	1180	1172	935	922	778	379	808	669	1041	982	857	721	713	809	680	554	860	589	1090	896	882	850	627	877	858	739	782	667	1055	842	684	1067
543	817	920	621	897	658	1123	891	1008	880	944	809	842	908	1110	995	1100	948	1111	1082	765	982	773	284	739	582	831	739	692	605	528	693	686	461	682	538	858	706	724	550	494	796	716	572	645	563	844	757	709	723
548	629	747	605	719	579	959	781	772	700	805	709	805	736	880	898	829	647	839	693	556	713	572	359	600	503	627	532	554	601	539	568	504	498	565	499	714	564	580	415	532	584	539	420	537	457	624	780	585	913
553	548	625	479	644	442	770	606	688	584	764	449	701	570	751	603	741	594	763	621	504	569	437	322	459	443	496	532	422	323	437	364	290	417	436	404	658	346	336	419	402	625	543	340	488	529	482	495	396	616
558	432	522	438	420	408	809	648	516	626	529	421	423	446	658	593	614	600	472	516	364	443	387	245	380	365	440	374	481	391	475	391	352	302	364	358	453	471	373	405	224	646	405	356	394	345	540	513	334	435
563	338	456	345	395	298	562	479	567	321	503	319	369	360	540	491	588	480	565	462	286	437	352	269	320	292	317	336	293	375	310	311	242	343	418	280	312	316	344	270	355	335	472	286	366	292	400	314	320	380
568	311	322	335	457	259	440	419	377	321	433	324	331	322	472	478	426	395	390	305	322	347	297	101	290	235	365	251	279	299	256	223	195	209	377	339	371	272	372	257	277	316	254	237	315	313	344	283	215	383
573	278	233	219	297	152	327	311	328	233	477	303	270	231	380	319	440	333	297	309	208	262	269	208	340	230	311	257	268	246	271	256	235	202	192	185	395	200	312	264	162	375	350	162	230	199	305	257	321	251
578	313	270	263	261	222	431	299	325	320	320	211	246	259	287	264	283	273	291	256	235	298	149	122	208	221	328	181	290	160	201	229	187	206	224	157	239	144	296	192	193	278	196	170	160	166	327	307	210	281
583	186	280	202	247	178	275	208	159	204	254	236	239	225	255	255	249	193	280	211	162	248	179	131	226	152	197	231	185	171	218	174	219	190	136	170	311	217	120	192	153	212	286	147	180	190	290	169	123	170
588	103	175	170	185	179	183	159	274	221	215	145	208	200	254	229	203	202	260	297	163	197	181	144	146	133	189	131	176	113	135	151	124	110	225	168	155	124	110	153	134	242	163	131	158	143	230	154	125	161
593	208	168	149	133	93	187	108	176	128	138	106	157	165	217	220	138	238	186	216	99	213	123	123	118	72	134	141	145	154	161	131	165	70	146	112	148	167	160	120	102	209	99	59	191	115	157	130	39	108
598	135	163	115	126	96	116	146	134	126	161	65	143	78	148	168	151	96	172	128	40	148	77	41	134	106	63	139	59	85	87	160	178	65	82	128	98	180	122	119	51	137	81	96	130	122	116	146	105	179
603	146	91	94	139	100	171	165	114	104	145	73	128	98	161	122	160	129	169	119	86	125	97	78	107	135	149	122	117	127	111	56	108	75	75	104	126	88	165	149	93	119	162	128	123	66	117	80	87	95
608	98	83	88	72	86	137	138	120	82	81	125	66	95	104	128	193	149	106	110	57	120	33	40	42	110	141	42	48	112	81	149	74	37	86	78	28	115	76	57	73	138	108	89	72	91	88	69	46	110
613	97	91	110	76	82	72	45	82	91	162	51	46	66	96	133	46	107	178	95	45	106	156	56	44	47	49	62	83	56	86	39	87	67	84	32	81	41	41	47	64	93	141	78	55	48	61	59	59	74
618	77	97	55	135	67	137	83	50	171	103	106	52	78	144	48	77	45	129	55	28	48	31	25	101	46	53	108	25	33	118	87	50	55	35	77	35	43	21	50	10	55	39	11	99	52	94	103	13	41
623	88	76	52	111	109	104	41	64	98	133	79	11	91	87	71	91	55	48	36	22	80	92	18	23	37	48	59	36	86	56	35	65	20	57	38	23	49	60	45	107	75	84	65	49	81	100	64	121	31
628	48	49	34	65	54	77	91	62	20	65	42	60	125	63	22	62	70	75	78	51	41	61	22	43	44	89	45	44	28	59	37	1	41	58	70	103	21	51	36	60	92	33	18	78	40	93	82	74	20
633	61	57	77	44	45	40	41	90	58	57	16	55	22	12	20	35	72	51	49	101	60	52	37	37	45	61	99	69	66	67	46	36	29	86	23	12	81	51	82	1	56	7	14	41	43	52	27	17	82
638	34	50	17	49	41	32	18	17	35	33	28	44	49	47	108	58	93	64	13	43	33	9	6	15	14	37	94	25	59	45	42	63	53	20	24	59	50	28	54	2	62	5	64	50	69	60	27	75	29
643	34	42	33	21	22	56	95	41	46	74	39	37	22	12	44	40	23	49	42	75	22	11	31	82	31	29	15	35	7	10	19	62	41	13	48	19	34	29	43	43	66	86	27	6	20	73	48	32	50
648	58	38	37	35	5	52	16	38	15	20	10	23	4	19	47	39	72	25	22	31	13	13	0	63	11	20	31	33	11	29	16	39	11	70	23	59	7	31	8	24	45	2	28	39	24	40	36	47	25
653	15	10	44	45	68	60	53	67	67	37	6	2	21	82	71	24	54	78	40	10	26	10	51	49	27	26	24	38	48	36	12	21	30	19	48	21	22	26	5	23	38	22	14	19	34	26	58	20	1
658	5	5	5	39	9	42	30	78	6	56	0	20	22	39	18	39	34	17	22	6	9	8	42	6	11	43	4	18	23	33	39	11	11	3	12	37	28	57	8	27	65	61	2	0	38	19	25	35	12
663	53	21	39	43	22	7	34	64	14	13	18	2	8	27	30	17	48	31	30	7	2	42	14	76	22	4	19	27	19	12	17	32	74	22	51	1	25	11	7	15	51	50	31	17	16	49	7	21	41
668	7	39	36	7	21	9	22	17	15	21	31	30	44	12	5	29	8	6	2	10	33	1	17	10	43	12	11	10	31	88	10	69	4	21	10	19	17	37	10	23	51	17	5	45	18	24	29	45	46
673	55	36	3	27	26	44	9	37	0	13	5	0	14	70	6	18	1	7	7	5	9	8	24	42	28	22	14	8	8	10	28	9	35	14	17	8	10	3	5	3	55	29	6	0	30	9	6	4	4
678	8	17	19	6	26	23	26	19	40	17	12	73	48	47	9	68	19	7	10	1	10	44	11	21	9	28	10	11	19	16	0	19	7	11	11	0	20	85	22	25	29	10	7	30	11	14	60	12	16
683	8	53	30	0	10	10	26	7	9	9	17	17	19	31	7	6	59	20	9	67	7	3	15	25	3	5	21	4	23	50	5	10	11	20	14	6	11	8	18	9	37	8	52	0	64	3	9	8	18
688	17	3	41	49	10	7	26	4	4	20	15	6	7	8	39	34	6	14	16	29	11	75	11	11	11	32	29	28	7	45	94	24	9	5	8	2	44	35	56	13	62	6	23	3	3	35	54	57	6
693	43	0	44	0	12	1	10	15	26	4	0	19	26	7	16	0	19	9	5	0	49	0	5	62	16	16	41	108	9	72	19	3	3	35	3	46	18	1	28	2	13	33	17	53	20	6	3	0	5
698	16	55	35	17	2	49	11	15	17	27	25	6	11	48	0	52	11	6	5	10	28	5	13	0	14	9	10	26	23	69	8	14	18	10	13	0	15	11	9	4	38	0	43	0	46	4	25	114	3
Wavelength	A1	A2	A3	A4	A5	A6	A7	A8	A9	A10	A11	A12	B1	B2	B3	B4	B5	B6	B7	B8	B9	B10	B11	B12	C1	C2	C3	C4	C5	C6	C7	C8	C9	C10	C11	C12	D1	D2	D3	D4	D5	D6	D7	D8	D9	D10	D11	D12	E1
505	16425	24753	19115	25855	19301	22219	17216	21244	17692	21317	13441	16290	15007	23104	18987	22051	19368	25299	23313	14373	17281	11573	4668	11146	11517	16347	15807	12229	9556	11478	14649	11222	9421	16554	12803	17251	13504	17344	12752	8902	12529	11861	10010	13929	13109	15896	12309	9605	17959
510	14714	22042	17091	21753	16401	19507	15266	18281	15714	18886	11661	13635	13009	21719	18045	19990	16990	22124	20577	13019	15515	9766	4122	9738	9702	14200	13377	10320	8562	9416	12853	9706	7808	14878	11017	15063	11630	14716	10839	7525	11277	10435	8393	11737	10565	14138	10722	8578	15743
515	12537	17889	14307	18668	13606	17252	13252	15887	13177	16313	9384	11986	10701	17049	15093	16251	14263	18960	17682	10301	13166	8564	3231	8123	8409	12101	11702	8669	7240	7968	11011	8533	6982	12237	9551	13113	9716	12816	9629	6226	9374	8099	6680	9489	9480	11899	8742	6735	13629
520	10848	15850	11859	16612	11799	14589	10852	13177	11091	13776	8342	10306	9548	15522	12870	14202	12285	15558	15575	9260	11445	7405	2667	7102	6932	10318	9823	7917	6358	6980	8965	6958	5702	10782	7917	10899	8579	10999	8120	5392	7995	7349	6099	8318	7863	10298	7708	6178	11681
525	9492	14366	10890	14452	10768	12767	9870	12170	10424	12071	7213	8624	8713	12974	11616	12528	10811	14090	13679	8200	10054	6600	2355	6516	6771	9725	8656	6980	5505	6458	7833	6137	4945	9392	7228	9563	7361	9980	6995	5307	7077	6610	5291	7425	7306	8921	7002	5541	10445
530	8982	12947	10202	13491	9943	11757	9275	10794	9329	10952	6897	8139	7743	12202	10117	11444	9540	12809	12287	7666	9621	5848	2147	5673	5668	8265	8066	6237	4970	5583	7104	5932	4990	8466	6593	8854	7561	9084	6255	4592	6608	5951	5036	6685	6256	7807	6488	4901	9196
535	8096	11832	9329	12107	8847	11305	8541	9774	8914	10283	6066	7712	7166	11239	9681	10602	9240	11704	11279	7011	8665	5215	1880	5332	5277	7766	7162	5505	4675	5676	6648	5099	4303	8016	6418	8317	6221	8292	5899	4177	5955	5483	4757	6183	5966	7680	5635	4393	8814
540	6861	11009	8178	10637	8007	10052	7010	8542	7379	8967	5543	7059	6530	9954	8503	9314	7908	10778	9823	6451	7803	4813	1899	4779	4816	7304	6753	5527	4207	4712	6131	4726	3960	6777	5143	6908	5548	7380	5231	3965	5289	5096	3899	5629	5103	6516	5156	4364	7622
545	5887	9380	6935	8913	6858	8393	6356	7728	6642	7779	4630	6190	5581	8293	7454	8196	6663	9111	8847	5043	6465	3967	1635	4166	3925	5760	5691	4308	3379	4002	5249	4077	3167	5827	4714	5948	4953	6322	4585	3230	4189	3942	3802	5076	4700	5687	4564	3571	6302
550	5059	7656	5700	7555	6017	6636	5337	6382	5130	6481	3973	4918	4534	6837	5805	6800	5848	7512	7250	4292	5369	3611	1227	3367	3216	5025	4555	3651	2733	3331	4532	3430	2825	4864	3753	5102	3973	5144	3740	2667	3695	3754	2779	4086	3590	4712	3690	2960	5107
555	4200	6460	4493	6545	4711	6203	4457	5236	4564	5475	3449	4242	3947	5801	4886	5695	4960	6293	5777	3669	4352	2887	1043	2832	3000	4123	4135	2877	2417	2900	3636	2604	2206	3964	3054	4252	3706	4319	3161	2160	3358	2841	2418	3643	2870	3671	3174	2362	4717
560	3546	5000	3673	4916	3621	4674	3493	3930	3732	4240	2807	2802	2999	5170	4148	4600	3981	5392	4889	2982	3611	2277	759	2077	2074	3352	3292	2441	1861	2213	2640	2182	1762	3400	2354	3286	2653	3477	2301	1736	2563	2466	1809	2958	2575	3027	2475	2018	3840
565	3070	4423	3027	4285	3140	3940	2989	3423	2898	3796	2431	2633	2420	4120	3381	3481	2890	4032	4067	2565	2951	2070	778	1893	1732	2683	2523	2160	1479	2119	2404	2020	1569	2796	2244	3380	2186	3012	2168	1529	2097	1831	1722	2341	2234	2493	1955	1601	3124
570	2451	3729	2850	3721	2665	3506	2743	2888	2554	3124	1653	2366	2361	3379	2883	3033	2605	3417	3283	2141	2581	1820	600	1756	1563	2386	2294	1735	1372	1573	2167	1792	1458	2119	1815	2332	2037	2440	1879	1321	1930	1726	1466	2085	1785	2330	1923	1473	2841
575	2308	3113	2161	3158	2411	2834	2194	2516	2248	2687	1622	2100	2053	2936	2588	2788	2407	3088	2844	1909	1998	1519	570	1446	1381	1932	1876	1552	1245	1499	1958	1428	1285	2078	1659	2093	1627	2301	1562	1149	1625	1510	1121	1733	1709	2079	1619	1305	2172
580	1838	2984	2127	2474	1954	2503	1704	2316	1796	2339	1544	1696	1563	2541	2085	2463	2013	2543	2561	1631	2164	1216	561	1120	1224	1842	1506	1121	1059	1147	1542	1350	1000	1947	1253	1835	1513	1835	1280	1055	1217	1180	1097	1340	1393	1540	1395	1106	2128
585	1555	2252	1728	2324	1649	2203	1428	1825	1633	2100	1362	1499	1564	2209	1989	2195	1512	2562	2187	1300	1622	1032	488	1107	974	1466	1526	1248	881	956	1337	1235	865	1560	1140	1361	1193	1568	1088	792	1163	1041	888	1245	1068	1407	1086	1043	1781
590	1411	1762	1427	1928	1443	1786	1251	1547	1128	1701	963	1264	1128	1705	1436	1575	1346	1715	1850	1070	1384	994	309	837	850	1413	1152	967	650	867	933	785	715	1244	932	1347	978	1315	1010	698	842	882	647	885	818	1493	937	571	1275
595	1099	1432	1054	1632	1205	1489	1277	1091	1163	1024	877	1086	822	1570	1448	1441	1085	1486	1496	932	1195	685	220	665	720	897	902	745	554	845	896	757	598	980	799	1173	765	987	789	567	839	619	642	705	783	1020	705	686	1131
600	755	1396	1160	1318	960	1019	923	1020	962	1064	621	931	609	1429	1095	1114	1003	1523	1176	714	1099	460	333	610	580	778	725	658	529	513	688	577	525	831	670	994	659	939	592	463	729	538	537	702	584	863	534	421	924
605	736	860	864	1246	733	870	888	803	761	788	658	573	600	978	1052	994	801	1223	1021	526	749	404	247	517	421	876	577	516	468	555	555	444	379	663	513	740	519	738	464	375	519	495	425	524	373	658	455	438	780
610	691	840	629	918	620	724	635	736	569	886	493	496	482	743	656	885	600	1070	900	580	790	322	125	410	310	466	543	345	246	533	557	321	264	650	469	549	578	691	431	450	386	334	342	411	458	466	416	299	610
615	549	815	623	769	428	679	471	622	462	537	467	517	313	748	612	648	556	903	569	414	626	290	57	340	278	499	499	311	276	314	473	356	236	510	339	524	294	413	406	194	488	396	369	244	377	603	310	274	478
620	407	629	480	563	356	423	348	538	453	543	285	358	258	581	518	536	430	769	623	434	478	189	104	248	266	455	345	301	309	273	348	235	364	485	264	309	326	549	369	277	254	345	276	223	363	472	287	282	428
625	362	500	346	420	426	461	399	577	338	493	286	398	254	534	494	592	488	596	652	456	409	273	122	275	327	400	293	239	120	249	331	206	240	339	192	423	278	349	241	215	341	232	147	223	239	241	278	200	472
630	265	443	396	408	358	450	200	384	306	396	250	373	278	393	315	434	299	441	368	240	319	178	64	156	168	431	190	181	139	166	228	160	108	348	234	349	257	349	280	160	248	105	134	193	219	265	213	168	361
635	114	412	249	511	254	285	317	360	340	251	202	253	162	223	300	313	296	494	445	189	300	223	143	223	182	293	225	142	132	180	201	150	187	203	203	243	220	287	97	103	230	162	260	241	194	243	119	151	313
640	262	330	249	383	240	306	168	311	256	322	135	166	248	171	339	420	180	440	437	183	211	227	12	202	218	237	203	154	106	134	180	88	82	212	97	278	181	154	233	204	168	196	169	211	290	206	147	74	260
645	253	262	229	279	217	173	221	240	270	321	117	183	235	195	203	378	306	259	391	72	188	138	58	133	150	227	158	110	155	116	223	98	150	117	172	274	176	97	130	89	185	85	73	122	74	122	127	84	269
650	131	251	279	227	143	157	122	204	228	265	136	196	109	278	191	248	204	220	323	96	236	139	25	127	78	103	155	96	71	77	117	96	88	181	142	124	101	99	81	96	237	149	179	104	100	185	71	20	315
655	204	228	172	178	159	144	184	137	134	176	51	110	106	93	129	236	173	107	222	122	144	150	59	140	74	101	82	124	37	65	194	181	92	152	149	100	195	160	184	124	90	122	92	166	126	166	140	68	123
660	169	152	201	179	221	183	126	250	145	151	103	101	147	166	113	85	164	140	157	181	126	170	70	90	36	83	105	97	114	135	72	90	96	130	64	152	38	96	44	111	75	78	99	53	94	46	127	101	111
665	167	152	201	188	193	164	90	71	100	131	83	119	114	154	231	187	101	260	137	97	98	106	35	87	38	86	109	32	81	95	110	70	48	96	33	183	113	92	103	23	23	127	63	22	127	45	48	72	101
670	97	147	73	112	34	132	122	86	138	107	139	49	37	58	133	110	51	178	152	85	99	151	42	94	62	119	20	74	73	50	138	94	96	95	82	71	101	81	117	21	61	45	33	111	42	14	65	81	184
675	43	207	83	88	76	72	17	103	100	151	35	45	75	120	83	84	89	135	71	106	111	56	55	59	86	51	46	69	42	98	58	27	46	16	99	81	62	110	123	14	22	94	3	141	93	108	39	32	118
680	108	172	120	127	39	73	57	75	50	58	7	45	90	124	55	68	104	38	8	56	31	149	57	54	45	110	72	18	32	62	90	39	40	56	17	52	50	52	5	32	81	32	23	39	11	77	74	47	45
685	128	101	69	50	59	7	72	79	47	45	53	91	122	81	69	119	41	171	63	82	96	91	53	3	23	31	46	75	13	51	46	18	52	39	46	47	87	50	86	99	22	62	83	30	22	38	43	75	65
690	33	23	80	134	85	60	37	90	24	19	6	50	39	142	47	33	31	81	90	33	9	11	9	17	60	95	116	12	19	47	64	12	5	16	28	76	64	132	24	54	31	94	32	58	54	75	120	28	70
695	22	70	1	49	117	61	102	98	73	24	39	31	52	28	75	58	102	100	101	76	30	40	7	106	30	21	39	13	100	49	77	12	26	65	28	60	14	69	92	19	39	38	15	41	16	42	13	44	92
700	64	2	99	68	9	38	26	5	7	16	18	101	22	29	14	51	63	6	106	32	37	10	30	32	34	89	74	29	66	42	64	33	65	54	20	10	5	10	0	17	64	30	22	80	30	25	5	53	6
[truncated: 47 more columns]

## Sheet: pH_5.40_n2
	1	2	3	4	5	6	7	8	9	10	11	12
A	2574	2278	2017	2333	1971	2979	2130	2741	2221	2549	1822	2187	endpoints:387,501
B	2661	3141	2837	2912	2364	2745	2428	2006	2044	1550	707	1494	endpoints:387,501
C	1895	2386	2106	1713	1411	1530	1908	1523	1320	2067	1618	2386	endpoints:387,501
D	2119	2481	1754	1305	1701	1664	1270	1987	1674	2194	1708	1207	endpoints:387,501
E	2855	3296	1023	2975	2155	1412	1509	201	1930	2584	1118	2953	endpoints:387,501
F	2510	2639	1688	1946	2088	1583	1627	1497	1733	1765	1649	1790	endpoints:387,501
G	2188	2011	2283	1690	2529	3130	1195	2014	1430	2428	1608	2035	endpoints:387,501
H	1414	2182	1647	2178	1680	2053	1633	1304	1189	1247	1355	2095	endpoints:387,501
	1	2	3	4	5	6	7	8	9	10	11	12
A	20723	28882	22345	28259	22968	24194	19992	23280	19209	22209	15943	17609	endpoints:483,504
B	19020	24424	21810	24021	21036	28146	24199	16195	19030	12609	5454	12548	endpoints:483,504
C	13742	20897	18466	15664	12120	13878	14797	13048	11480	18644	13162	18215	endpoints:483,504
D	16340	22291	15619	11716	14579	13503	11556	15381	14526	18838	13942	10980	endpoints:483,504
E	22822	27134	7273	25068	16943	11822	11570	1236	14948	22596	8833	25189	endpoints:483,504
F	21174	21013	13370	16338	15931	12251	14107	11968	14541	14501	12969	14875	endpoints:483,504
G	19013	16318	16350	13318	18932	18164	8310	15361	11570	19082	13930	13303	endpoints:483,504
H	9093	18792	13824	14661	17031	19456	10820	10023	11061	11442	12768	17990	endpoints:483,504
Wavelength	A1	A2	A3	A4	A5	A6	A7	A8	A9	A10	A11	A12	B1	B2	B3	B4	B5	B6	B7	B8	B9	B10	B11	B12	C1	C2	C3	C4	C5	C6	C7	C8	C9	C10	C11	C12	D1	D2	D3	D4	D5	D6	D7	D8	D9	D10	D11	D12	E1
300	763	555	623	718	567	684	679	684	710	647	529	529	621	764	651	621	749	728	829	595	621	573	512	539	628	578	540	768	497	544	604	556	604	656	642	738	610	648	631	604	532	467	593	582	539	618	588	679	710
305	763	645	473	700	607	671	764	760	646	694	562	673	548	673	702	676	813	670	721	599	769	645	554	649	546	512	612	687	451	606	621	579	541	554	640	666	576	581	621	619	590	616	492	696	594	633	570	589	677
310	659	704	631	697	702	836	673	679	592	729	709	703	711	752	700	692	678	727	547	694	616	587	438	510	529	727	643	618	486	531	621	597	552	600	577	680	661	651	562	593	514	716	527	622	618	707	554	563	789
315	679	504	479	662	558	693	749	779	525	636	579	623	554	728	679	893	674	661	876	591	642	591	342	602	611	546	681	568	506	613	532	388	680	555	675	735	525	612	609	423	508	511	507	689	620	623	602	592	622
320	515	596	522	480	594	747	613	612	640	748	430	596	472	542	728	848	560	720	646	544	799	535	476	599	534	620	541	697	413	528	537	522	576	449	548	595	598	484	586	534	522	560	442	554	536	676	535	691	696
325	676	527	569	543	487	749	648	628	636	685	642	608	508	799	567	575	584	671	674	597	606	505	396	480	425	535	575	651	418	491	500	490	481	566	450	532	510	587	484	377	527	446	419	517	521	551	517	601	633
330	590	405	541	652	493	590	682	631	479	577	501	508	510	656	686	570	571	604	677	544	614	444	381	471	512	465	519	432	516	437	431	474	419	450	484	508	515	550	472	438	432	421	429	450	497	507	410	460	608
335	406	528	360	511	399	660	502	588	587	493	561	711	549	619	519	676	642	512	631	352	490	363	305	284	378	448	477	478	292	361	431	478	379	531	326	479	351	441	324	350	376	399	387	408	469	497	356	387	644
340	595	438	305	566	378	764	565	666	592	566	409	510	378	561	682	687	584	678	549	461	519	349	264	425	419	599	531	528	395	333	439	302	391	395	414	545	464	519	444	332	361	449	320	491	346	581	413	325	655
345	606	461	413	452	363	720	548	719	650	601	479	479	430	825	524	752	668	610	671	320	667	442	252	412	366	491	410	412	359	477	512	388	326	470	462	586	471	505	517	297	456	393	300	551	312	601	593	271	630
350	680	379	459	566	392	822	796	711	661	697	596	613	554	848	814	721	709	906	769	462	637	487	239	413	517	537	514	381	355	428	515	435	427	477	474	634	442	549	483	384	426	431	312	543	331	652	528	332	693
355	681	642	417	562	514	1006	755	857	823	848	750	722	680	992	863	948	743	1082	881	614	746	560	262	465	520	621	673	599	403	495	625	498	453	656	459	733	640	720	523	360	573	466	355	615	549	662	552	470	795
360	874	638	551	749	624	1103	965	957	930	904	780	757	768	1088	997	1135	901	1048	1022	801	759	562	308	506	593	698	837	652	496	498	698	584	453	711	577	919	660	790	681	511	564	542	398	735	581	798	630	422	844
365	889	772	622	875	598	1261	1169	1178	945	1234	926	942	864	1252	1073	1234	1169	1169	1103	760	964	652	253	668	626	956	800	692	507	612	704	637	595	785	774	1109	742	882	671	472	682	667	446	818	554	841	694	548	1028
370	1071	771	677	901	630	1405	920	1283	1001	1000	927	1022	933	1310	1138	1309	1115	1115	1013	842	1035	758	381	692	708	877	901	700	538	707	765	727	588	842	684	1021	763	873	593	503	780	755	442	885	721	986	759	456	1272
375	1321	931	879	1044	826	1459	1132	1446	1104	1439	1008	1136	1006	1456	1400	1595	1353	1465	1337	1034	1092	834	365	895	870	1210	1049	869	667	787	878	758	662	1026	749	1267	870	1073	850	594	873	744	516	946	724	1217	849	750	1268
380	1070	1041	861	1087	816	1566	1318	1449	1364	1315	1017	1179	1195	1740	1406	1645	1377	1580	1631	1096	1230	768	349	759	760	1209	1115	893	712	823	1001	691	702	1006	823	1371	946	1236	904	667	887	755	613	1051	870	1206	1035	647	1540
385	1290	1138	917	1345	1004	1908	1387	1653	1261	1536	1091	1218	1243	1623	1632	1929	1601	1592	1443	1086	1401	784	399	854	892	1201	1166	1031	897	857	944	952	714	1035	951	1365	1006	1288	974	678	990	859	679	1058	967	1332	988	707	1374
390	1337	1381	1219	1496	1239	1782	1605	1811	1554	1690	1346	1405	1293	2001	1812	1862	1478	1836	1712	1218	1660	853	458	998	952	1426	1218	1101	786	960	1023	989	832	1241	1029	1581	1151	1411	1008	825	1068	1034	717	1187	1121	1366	1167	791	1628
395	1437	1523	1284	1793	1302	2077	1665	1697	1580	1774	1328	1597	1244	2031	1645	2099	1689	1917	1912	1251	1585	1036	535	1108	1134	1596	1454	1139	918	1006	1274	916	961	1287	1152	1421	1175	1439	1131	963	1042	1237	829	1261	1000	1517	1187	898	1752
400	1557	1794	1482	2007	1593	2234	1576	2014	1599	1992	1473	1565	1580	2185	1753	2137	1794	2266	2046	1458	1762	1144	464	1118	1196	1571	1519	1260	1004	1122	1285	1047	1098	1439	1172	1623	1287	1554	1263	779	1130	1103	871	1257	1319	1651	1158	923	1923
405	1809	2112	1803	2340	1887	2474	1966	2025	1812	1980	1482	1685	1534	2497	2106	2412	1939	2685	2072	1619	2036	1307	589	1306	1206	1674	1870	1428	1011	1272	1472	1335	1132	1569	1414	1760	1263	1830	1495	987	1287	1342	1071	1524	1393	1668	1337	1095	1999
410	1938	2735	2175	2650	2320	2558	1948	2221	1938	2290	1601	1805	1796	2555	2193	2572	2160	2663	2746	1807	2098	1435	657	1497	1509	1928	1744	1518	1253	1313	1599	1243	1384	1843	1432	1837	1640	2071	1584	1144	1571	1387	1109	1609	1525	1848	1543	1062	2085
415	2400	3257	2540	3576	2634	2748	2383	2678	2224	2680	1835	2229	2025	2863	2556	2851	2370	3327	3100	2086	2714	1518	735	1631	1605	2263	2397	1787	1397	1648	1646	1503	1450	2197	1688	2372	1915	2231	2041	1265	1706	1695	1304	1678	1689	2247	1566	1275	2550
420	3170	4285	3236	4304	3472	3535	2969	3522	2922	3074	2420	2554	2373	3743	3253	3487	3155	3939	3838	2618	3105	1975	877	2024	2018	2814	2921	2378	1750	2036	2168	1996	1665	2590	2053	2877	2325	2850	2439	1734	2136	2300	1754	2264	2159	2673	1963	1675	2696
425	3755	5571	4278	5503	4317	4778	3654	4026	3465	3979	2805	2993	3059	4717	3861	4227	4055	5267	4839	3018	3994	2409	1007	2592	2476	3486	3435	3155	2066	2455	2764	2432	2122	3669	2747	3423	2828	3539	3085	2146	2496	2612	2094	2886	2754	3442	2473	2249	3704
430	4478	6414	5178	6907	5286	5764	4476	5228	4565	5065	3645	3988	3755	5785	4740	5401	4572	6539	6078	3834	4705	3080	1324	3330	2920	4537	4394	3508	2735	3372	3370	2777	2675	4196	3187	4096	3724	4443	3519	2519	3067	2924	2653	3688	3556	4337	2871	2718	4646
435	5464	8721	6608	8950	6739	7356	5246	6240	5616	6341	4447	4917	4343	7342	5995	6828	6490	7806	7701	4812	6231	3792	1710	3975	3767	5384	5425	4241	3320	3632	4244	3763	3081	5519	4019	5257	4400	5534	4437	3209	4190	4047	3422	4383	4366	5496	3793	3169	5887
440	7417	10654	7810	10949	8278	9099	7118	7575	6898	7928	5719	5853	5751	8884	8031	8803	7720	9860	9504	5928	7945	4658	1797	4881	4658	6699	6864	5526	3866	4770	5290	4598	4152	6376	5156	6310	5835	6346	5654	4002	5041	4651	3971	5625	5268	6727	4421	3870	7211
445	8321	12675	9776	12584	9792	11065	8621	9674	8531	9394	6663	7307	6654	11390	9203	10765	9598	11806	11500	7069	9016	5484	1972	6072	5845	8127	8229	6750	4848	5770	6933	5278	4761	7891	6053	7684	6830	8873	6798	4597	6430	5686	4884	6725	6303	7917	5557	4755	8540
450	9900	14782	11008	14662	10942	12978	10004	11548	9790	11506	7937	8294	7604	12494	10408	12167	10821	14140	13816	8012	10894	6385	2574	6764	7182	9288	9737	7867	5336	6882	7314	6460	5371	8870	7006	9065	7814	10169	7649	5384	7066	6669	5660	7772	6791	9498	6712	5285	9654
455	12198	16794	12598	16371	12831	14773	11632	13138	11797	13053	8779	9559	9276	15049	12026	13631	11922	15695	15480	9412	12390	7369	2417	7509	7758	10952	10569	8604	6322	7175	8629	7467	6121	10036	7862	10682	8779	11343	8912	5890	8053	7701	6277	8647	8456	10041	7526	6411	11699
460	12527	18165	13168	19485	14685	16538	13263	14766	12500	14443	10116	10757	10300	16928	13868	16144	13943	18693	17551	10074	14390	8140	3194	8789	8224	12746	12464	9729	6995	8412	9245	8458	7052	11478	8730	11603	10047	12563	9771	6874	9499	8502	6802	10049	9740	12253	8278	7216	13261
465	13810	19575	14436	20511	15095	18701	13805	16621	14156	16130	11147	11553	11506	18396	15113	17492	15652	19859	19882	11679	15217	9026	3423	9819	9113	13081	13290	10619	7591	8749	10535	8695	7212	12458	9317	12731	10268	13855	10929	7389	10466	9238	7321	10818	9769	13187	9469	7746	14318
470	15239	21441	15645	21595	16378	19211	14599	17181	15156	16805	11960	12610	12190	18995	16357	18513	16542	21140	19990	12106	16173	9216	3577	9913	9422	13921	14176	11631	8116	9929	10833	9411	8082	14029	10263	13521	10870	14896	11643	8263	10751	9822	7775	11513	10399	13655	9510	7915	15513
475	15105	20391	15490	20774	15734	20257	15664	17553	14967	17014	11974	12519	12113	19634	16760	19398	16662	21560	20601	12645	16717	9461	3105	10020	9903	14196	13768	12045	8124	9524	11331	9450	8325	13308	10365	13313	11481	14891	11766	7818	11063	9930	7974	11553	10543	13591	9656	8151	15669
480	15569	20617	15399	21644	15973	20363	15264	18068	15745	18642	12039	13253	12664	20497	16683	19055	16884	22198	21353	12031	16700	9620	3585	9989	9991	14451	14276	11936	8259	9919	11504	9577	8271	14151	10309	14561	11776	15180	11438	8343	11038	10316	8390	12202	11040	14755	10392	8351	15650
485	15594	18973	14649	19937	15017	20605	14803	17961	15435	18599	12326	13286	11987	19604	16489	19434	17752	22379	21229	12175	16401	9439	3476	10361	10279	14210	14116	12225	8110	10135	11269	9541	8409	13526	10185	14235	12129	15167	11533	7807	10739	10079	7713	11771	10503	14162	10259	8402	16490
490	14266	16775	12820	17244	12543	18894	13700	17272	14619	17228	10967	12097	11199	19014	16129	17424	15447	20506	19337	11152	15178	8538	3901	9580	9459	13866	12950	11088	7683	9235	10115	9158	7930	11860	9666	13007	10492	13743	10940	8121	9986	9305	7431	11101	9789	12760	9499	7705	14966
Wavelength	A1	A2	A3	A4	A5	A6	A7	A8	A9	A10	A11	A12	B1	B2	B3	B4	B5	B6	B7	B8	B9	B10	B11	B12	C1	C2	C3	C4	C5	C6	C7	C8	C9	C10	C11	C12	D1	D2	D3	D4	D5	D6	D7	D8	D9	D10	D11	D12	E1
408	1164	1479	1166	1448	1169	1216	1329	2875	1152	1286	1330	1313	1235	1258	1440	1278	1410	1210	1273	1274	1298	1564	1718	1677	1812	1220	1573	1655	1480	1814	1337	1094	1106	1234	1443	1339	1414	1340	1092	1733	2036	1879	1625	1273	1394	1278	1478	1608	1481
413	422	461	404	380	431	405	465	2117	410	405	426	383	505	457	409	346	349	449	431	391	387	544	557	672	560	321	466	517	567	558	429	359	500	448	428	417	427	475	416	475	477	564	499	457	490	508	552	489	362
418	412	414	531	402	390	375	455	2498	399	446	454	430	360	494	402	420	368	425	352	403	393	466	536	621	505	392	497	573	550	580	464	407	529	392	476	464	466	368	381	595	583	530	496	487	442	425	477	536	396
423	458	406	474	406	386	416	487	2182	461	393	497	380	448	389	425	530	434	391	407	404	481	525	494	476	410	389	475	334	537	620	445	444	470	421	466	463	335	431	370	455	501	566	538	501	445	485	469	523	474
428	373	418	391	416	395	404	430	2050	370	341	384	361	398	362	489	447	405	484	432	416	352	416	533	544	492	367	350	541	547	579	430	294	455	417	448	412	415	469	412	615	511	589	469	478	436	393	510	488	489
433	472	417	533	448	390	453	488	2298	418	494	469	448	475	468	420	472	505	445	460	412	409	551	621	505	539	438	434	548	652	655	558	478	458	475	470	405	353	465	434	583	590	614	536	475	506	381	567	543	445
438	568	551	687	517	576	675	582	2796	485	514	612	545	491	622	549	634	551	703	592	529	564	661	761	716	710	646	615	583	797	730	665	626	549	601	736	563	589	583	540	824	666	705	701	655	576	567	585	731	654
443	671	669	661	627	672	757	704	2863	719	716	725	703	612	657	653	664	606	736	591	686	637	857	918	857	843	660	848	862	927	905	687	695	762	752	798	696	810	712	673	899	794	945	883	644	655	777	778	876	753
448	671	645	601	732	569	650	738	2439	594	672	771	617	749	844	701	650	802	672	678	668	600	790	904	935	844	615	797	898	799	974	729	714	823	680	828	659	620	615	720	829	835	915	903	709	677	750	675	809	756
453	532	456	580	611	414	540	718	2166	538	455	603	462	529	492	640	509	582	505	561	621	502	524	730	751	523	473	557	547	610	666	533	487	507	560	561	527	604	514	496	709	666	728	669	682	598	660	559	569	555
458	373	427	383	323	370	286	429	1658	358	250	408	329	391	439	280	441	343	422	292	311	290	473	447	519	445	244	401	482	484	554	324	354	463	472	372	445	244	379	297	587	525	471	371	480	374	425	512	461	367
463	330	189	348	281	324	280	407	1288	191	271	317	301	290	310	310	301	296	320	286	316	318	361	441	334	449	245	307	371	384	359	353	274	388	304	245	210	390	297	273	415	318	366	295	227	360	293	295	358	378
468	299	265	240	253	327	343	287	1312	296	301	391	196	282	303	184	351	313	329	225	353	276	455	383	315	375	294	268	345	419	262	368	307	336	328	297	347	313	361	284	402	358	517	316	391	237	326	277	350	307
473	370	404	319	336	355	350	421	1166	303	322	318	324	435	444	416	398	372	405	344	265	361	381	414	413	397	340	351	504	365	532	371	417	298	420	314	453	363	362	345	459	512	397	286	368	402	302	407	489	434
478	489	528	565	637	459	721	653	1447	473	644	578	509	448	626	605	661	574	497	432	558	600	514	374	566	579	468	573	564	544	668	487	471	361	574	395	602	396	576	404	580	689	699	440	506	466	512	538	393	600
483	886	915	661	1022	793	1095	1251	1870	864	888	797	953	1050	1083	1023	1082	1030	854	779	795	982	663	455	795	767	812	816	861	858	873	772	489	558	778	718	890	727	812	686	710	857	742	668	839	643	836	932	683	963
488	1331	1412	1017	1435	1044	1703	1570	2417	1394	1586	1225	1315	1258	2023	1539	1795	1474	1678	1215	1334	1382	1144	618	1172	1120	1399	1094	1257	1154	1240	1180	920	892	1110	1183	1583	1074	1356	958	909	1295	1201	1045	1260	992	1332	1170	967	1727
493	1799	1636	1426	1751	1368	2328	2009	3011	1888	2077	1530	1866	1738	2607	1912	2547	2024	2196	1883	1699	1666	1220	867	1394	1726	1721	1778	1568	1316	1654	1652	1215	1117	1644	1610	1995	1284	1757	1361	1299	1729	1803	1172	1477	1273	1759	1667	1219	1857
498	2037	2026	1781	2199	1634	2722	2360	3232	1851	2487	1751	1909	2069	2968	2385	2836	2381	2734	2460	1874	2140	1709	805	1715	1633	2052	1871	1781	1420	1600	1644	1448	1199	1598	1682	2136	1638	1829	1426	1410	2020	1701	1524	1705	1751	2253	1732	1355	2134
503	2064	2103	1714	2264	1729	2689	2230	3272	2111	2353	1979	1981	1911	2757	2267	2807	2305	2528	2419	1798	2192	1611	900	1762	1879	2006	1777	1761	1481	1774	1706	1279	1287	1878	1597	2276	1795	1875	1411	1439	1920	1727	1626	1801	1670	2098	1677	1423	2410
508	1754	1931	1360	2115	1507	2454	2131	2836	1933	2230	1663	1702	1701	2750	2260	2635	2115	2421	2314	1738	1908	1432	782	1410	1658	1674	1756	1583	1328	1616	1388	1229	1113	1616	1622	2224	1403	1642	1404	1461	1865	1600	1183	1560	1315	1846	1499	1196	1979
513	1414	1504	1191	1721	1291	2194	1835	2341	1592	1847	1477	1568	1346	2259	1767	2145	2004	2066	1878	1266	1714	1161	614	1197	1324	1563	1469	1511	1186	1437	1199	1042	947	1587	1333	1770	1096	1554	1176	1022	1430	1321	1115	1414	1302	1475	1439	966	1732
518	1391	1632	1187	1397	1137	1808	1697	2021	1479	1681	1149	1261	1205	2025	1702	1877	1677	1697	1479	1294	1367	1024	636	1226	1042	1155	1306	1228	1034	1173	1114	787	898	1170	1156	1697	994	1183	1098	851	1316	1260	1077	1125	1009	1277	1082	1077	1382
523	1125	1199	1052	1285	884	1696	1331	1923	1408	1556	1116	1164	1136	1778	1578	1673	1424	1731	1537	1100	1407	921	463	1050	1063	1095	1265	1143	1015	1081	1010	789	736	1038	949	1333	812	1151	877	829	1199	1219	863	1087	925	1249	1044	763	1268
528	917	1179	1036	1296	986	1611	1145	1715	1124	1480	1164	1110	1134	1640	1323	1527	1357	1519	1264	1031	1155	1048	528	933	996	1007	1128	918	995	982	922	701	725	933	976	1118	905	1045	663	976	1064	883	887	1002	847	1155	902	824	1253
533	1064	1143	851	1125	869	1446	1225	1705	938	1253	933	1041	970	1374	1241	1303	1432	1400	1273	793	1060	804	577	859	839	1007	1076	944	713	892	810	670	570	932	840	1077	909	890	679	723	1151	807	865	823	734	1075	891	682	1111
538	831	868	766	1019	789	1351	1153	1402	960	1010	810	866	778	1219	1172	1399	1138	1250	1062	816	973	740	228	812	824	871	819	818	700	714	774	635	622	871	730	1019	864	990	613	536	955	846	609	803	641	1014	591	650	1081
543	650	900	604	828	717	1024	816	1085	824	1042	581	856	767	1170	865	986	860	1078	1030	695	862	704	295	704	651	645	734	817	667	734	631	474	567	718	646	859	601	807	578	522	716	633	525	771	603	722	673	562	799
548	566	640	535	641	537	916	829	954	770	844	531	673	659	802	668	840	843	799	809	641	639	617	258	538	586	746	684	520	559	489	567	372	426	516	518	658	585	734	532	543	637	561	382	522	482	663	556	440	849
553	465	520	497	679	421	645	621	836	689	686	475	454	562	857	568	704	517	820	663	555	600	411	189	412	443	526	554	532	491	607	545	457	332	531	448	683	430	550	354	429	468	482	327	452	379	554	402	408	445
558	497	380	364	610	417	630	526	652	513	571	355	488	343	612	532	620	631	583	688	384	448	438	330	417	349	493	441	370	256	383	401	265	184	325	391	453	314	432	319	341	511	408	391	469	288	506	535	355	549
563	374	453	387	370	295	564	392	494	378	498	394	324	419	598	491	456	334	463	553	337	477	322	134	366	312	313	304	330	211	432	320	235	260	357	322	452	413	366	286	351	369	241	318	330	278	390	329	231	515
568	377	256	272	337	306	434	397	373	298	449	269	290	386	474	402	343	515	388	317	282	305	264	120	275	285	279	293	203	208	185	210	277	199	367	304	338	281	272	243	254	314	287	254	303	279	318	288	188	494
573	234	331	322	420	270	320	301	524	365	286	239	266	304	453	286	332	377	375	372	234	191	198	127	217	228	319	286	241	253	281	252	170	126	189	305	326	195	306	131	216	243	218	178	284	168	276	218	227	357
578	209	244	279	238	218	294	249	448	243	362	227	240	269	298	360	262	255	357	250	162	249	192	80	194	244	199	240	206	106	208	198	235	193	224	221	304	192	274	209	218	255	194	221	301	152	258	199	162	276
583	247	284	153	172	153	330	214	305	160	207	229	210	225	275	160	331	212	240	259	176	264	164	73	213	194	205	207	182	153	234	123	129	208	152	166	290	109	199	87	169	284	199	104	242	170	187	172	199	310
588	141	161	123	294	200	195	216	209	209	228	114	224	112	279	225	176	263	228	291	148	91	48	80	123	181	182	236	159	146	114	134	109	113	153	100	172	105	200	183	129	190	179	151	121	94	155	230	169	204
593	144	116	118	138	106	278	189	182	158	194	145	198	121	132	221	149	175	252	164	114	107	157	119	177	102	141	160	171	82	175	137	119	81	168	169	196	116	151	81	177	112	196	99	124	101	132	147	181	172
598	104	107	103	179	57	229	127	259	146	167	88	93	96	76	136	120	135	166	146	96	140	93	71	113	140	83	109	140	88	139	125	87	100	63	61	176	84	119	83	68	123	162	97	126	107	130	164	131	147
603	86	123	59	46	68	124	149	174	122	186	145	93	94	98	75	177	74	157	173	118	131	95	54	63	139	108	121	38	139	147	79	152	31	54	123	160	101	95	101	86	100	90	94	71	81	95	99	111	107
608	83	100	107	103	44	118	83	147	73	55	132	50	99	200	176	94	134	110	111	70	58	99	21	92	67	76	85	94	66	95	78	58	54	77	70	40	78	98	48	69	57	126	69	80	73	89	67	76	133
613	103	128	42	74	66	92	61	116	66	86	132	29	140	116	120	115	95	133	120	76	98	67	59	142	33	85	70	117	92	56	37	33	25	39	37	25	58	88	60	33	73	79	51	56	89	78	30	20	65
618	54	74	75	85	50	66	84	90	128	111	77	32	136	225	110	103	64	81	55	26	99	61	50	68	28	71	134	74	76	57	16	21	75	43	74	101	89	37	47	27	30	119	78	77	48	102	14	83	46
623	33	68	51	27	44	86	90	141	67	102	54	92	53	101	35	73	81	84	56	47	41	65	62	98	65	48	67	55	73	36	97	22	11	45	33	48	75	78	34	88	105	29	49	52	77	42	35	29	25
628	67	42	56	6	23	14	73	47	39	79	70	76	66	87	8	83	45	88	36	20	83	31	18	77	41	35	24	46	25	71	37	58	40	42	85	53	68	30	58	67	47	63	42	69	35	36	34	18	52
633	75	14	31	44	82	91	73	81	98	72	90	50	49	55	125	69	54	62	40	36	30	30	34	75	36	41	98	46	26	35	30	50	22	36	28	70	89	15	45	49	26	46	3	33	22	63	10	17	39
638	31	18	70	51	26	27	9	127	49	37	47	110	37	103	64	34	67	86	6	45	40	35	61	59	8	40	50	22	37	48	32	49	0	22	42	32	83	74	90	62	30	11	94	35	47	63	49	4	59
643	52	28	78	27	27	101	36	11	54	52	43	19	23	11	41	16	40	24	14	6	47	33	2	56	68	81	26	19	10	17	75	30	107	35	57	13	39	26	61	18	75	21	32	17	59	31	20	75	7
648	9	29	3	17	14	5	52	26	5	11	40	44	17	11	41	40	104	26	67	24	44	11	15	60	65	18	22	29	89	65	23	4	41	55	6	25	35	43	14	38	48	43	24	23	48	47	28	62	30
653	24	20	5	22	30	43	34	31	84	37	24	58	13	20	12	10	18	41	57	34	44	55	57	86	15	36	11	4	34	16	46	16	2	27	11	21	36	66	14	56	43	25	40	29	40	22	36	24	17
658	24	31	27	70	36	35	5	17	15	48	84	34	17	25	41	21	26	18	29	9	11	33	41	17	8	39	15	15	30	28	1	16	4	28	18	25	7	22	28	35	37	30	28	0	19	4	56	31	30
663	36	8	45	61	11	49	25	10	15	50	15	32	38	85	22	29	40	26	17	56	25	64	26	78	2	29	47	24	31	0	17	23	42	40	19	8	5	9	57	10	39	31	7	28	23	30	3	9	22
668	1	15	26	51	24	14	34	64	7	34	40	17	5	4	49	19	88	6	52	22	28	32	49	7	35	14	55	6	81	67	39	32	2	23	9	6	17	27	4	10	39	16	28	26	20	48	14	6	18
673	23	7	5	1	23	57	45	76	29	18	15	2	4	51	8	30	8	10	8	17	48	20	22	22	56	14	39	10	39	33	5	8	9	2	20	50	17	16	22	17	6	40	56	6	5	73	26	67	15
678	2	8	8	30	28	46	12	57	25	8	54	12	37	21	24	8	32	58	15	12	19	7	0	62	0	5	21	12	33	24	25	16	1	18	22	17	4	39	26	0	11	32	10	11	51	15	8	4	30
683	36	38	21	17	21	0	91	4	33	34	50	11	14	39	20	14	11	18	34	23	12	31	3	8	108	16	4	11	46	20	27	25	28	19	15	36	7	16	0	47	18	42	8	21	45	10	19	44	41
688	2	0	21	0	29	30	8	26	7	37	14	10	30	36	8	19	21	30	14	52	40	10	26	18	11	18	10	24	50	55	0	12	0	37	8	5	14	12	39	28	12	7	10	2	15	44	5	19	22
693	38	0	16	6	34	0	9	4	22	0	0	19	1	4	34	2	4	9	4	14	20	19	0	13	25	9	9	33	23	0	6	20	0	11	13	46	10	6	20	12	12	44	3	14	8	0	0	8	0
698	44	0	0	0	25	16	27	33	13	27	11	14	28	0	12	7	28	41	8	11	9	4	60	13	26	7	11	8	25	7	2	14	8	81	82	9	27	26	16	10	16	13	16	4	5	3	71	11	28
Wavelength	A1	A2	A3	A4	A5	A6	A7	A8	A9	A10	A11	A12	B1	B2	B3	B4	B5	B6	B7	B8	B9	B10	B11	B12	C1	C2	C3	C4	C5	C6	C7	C8	C9	C10	C11	C12	D1	D2	D3	D4	D5	D6	D7	D8	D9	D10	D11	D12	E1
505	16525	25077	19294	24765	19174	21843	17233	20590	17939	21276	13292	15357	15183	23680	19296	21758	18849	24633	22398	14547	17604	11415	4252	10885	11064	17042	15006	12252	9651	11571	13168	11341	9520	15550	12281	16422	13380	17490	12485	8798	12144	11763	9390	13636	12356	15525	11657	9578	17441
510	14000	21923	16163	22108	16784	19629	15034	17745	15603	19607	11897	12989	12864	20878	17107	19707	16604	21914	20651	12778	14190	9754	3808	9302	9719	15128	13288	10308	8299	10008	11625	9790	7788	14347	10820	14592	11293	15040	10650	7610	10749	10092	7877	11800	10629	13723	10893	8303	15511
515	12337	18145	13929	18553	14244	17319	13147	15218	13508	15761	9976	10886	11139	17452	15201	16552	14249	19178	16975	10764	12405	8216	3333	8110	8073	12303	11267	8570	7246	8148	9772	8325	6829	11706	8959	12330	9730	12874	9037	6069	8679	8599	6778	10366	8824	11155	8827	7372	13422
520	10234	16393	12295	15294	11897	14190	11334	12435	11321	13126	8201	9565	9498	14892	12722	14081	12258	16364	14288	9022	10119	7044	2398	6950	6861	10562	9273	7345	6135	7297	8374	7144	5677	10258	7854	10870	7863	11263	7759	5802	7618	7262	6192	8762	7569	9668	7745	6035	11008
525	9316	14239	10646	14370	10922	12604	9937	11731	10370	11807	7605	8614	8346	13350	11417	12356	10510	13868	12772	7968	9582	5980	2266	6501	5748	9724	8418	6406	5503	6197	7529	6119	5076	9130	6814	9709	7574	9794	7323	5021	6853	6274	5438	7781	7010	8913	6580	5254	10117
530	8386	13416	10495	12847	9761	11743	8956	11172	9200	11251	7036	8228	7592	12006	10372	12221	10020	12588	12103	7344	8637	5548	2172	5680	5890	8853	7825	6187	5035	5805	6737	5958	4748	8611	6448	8728	6599	9009	6398	4693	6079	5819	5146	6817	6380	8106	6191	5005	8903
535	7302	12068	9181	11752	8806	11040	8147	9928	8449	9720	6717	7201	7202	11536	9432	10577	8660	11851	11074	6631	7890	4985	2022	5370	4912	7984	7032	5591	4404	5568	6481	5440	4523	7807	5911	8085	6025	8109	6023	4008	5714	5322	4485	6331	6094	7810	5811	4627	8264
540	7028	10847	7719	10277	8422	9624	7034	8724	7602	8811	5778	6457	6276	9869	8342	9510	8038	10188	9721	6058	7168	4929	2018	4689	4806	7740	6597	4998	3635	4763	5459	4739	3622	7152	5161	6960	5363	7338	5319	3670	5025	4781	3775	5706	5068	6727	5100	3781	7631
545	5562	9261	6456	8903	7232	7996	6249	7193	6175	7683	4905	5449	5314	8578	7055	8514	6707	8454	8595	5045	6037	3541	1550	3731	4011	6347	5261	4175	3613	4002	4966	3947	3144	5834	4492	6189	4533	5981	4432	2970	4290	3930	3610	4758	4285	5812	4508	3811	6348
550	4915	7269	5657	7323	5725	6838	5011	6116	5145	6556	4073	4268	4479	6994	5874	6629	5301	7884	7190	4399	5060	3123	1275	3590	3233	5134	4652	3462	2843	3339	3840	3463	2788	5142	3599	4801	3904	5019	3712	2760	3547	3298	2831	3893	3864	4702	3590	2818	5251
555	4127	6540	4684	6125	4497	5602	4356	5213	4268	5660	3246	3844	3725	6111	4760	5297	4809	6540	5990	3582	3987	2735	1196	3023	2582	4038	3360	2999	2371	2858	3196	2643	2387	3951	2983	4065	3281	4156	3213	2161	2941	2757	2195	3309	2858	3727	2990	2395	4420
560	3262	5063	3877	4995	3637	4564	3279	4420	3651	4101	2680	3000	2938	4759	4089	4280	3924	5335	4765	2582	3372	2088	758	2157	2156	3275	3171	2529	1932	2286	2818	2236	1965	3242	2553	3720	2994	3514	2301	1894	2505	2289	1745	2661	2358	3042	2864	2052	3463
565	2753	4276	3660	3988	3408	3829	2892	3356	2964	3497	2243	2534	2330	4074	3313	3839	2989	4253	4350	2319	2704	1793	781	1910	1673	2800	2646	2081	1608	1636	2318	2022	1558	2514	2024	2690	2442	2972	2072	1398	1992	2031	1605	2056	2107	2653	2064	1559	3186
570	2648	3555	2986	3536	2856	3201	2514	2934	2343	3073	2093	2144	2060	3540	2808	3224	2979	3819	3249	2103	2276	1491	632	1504	1603	2350	2332	1841	1369	1523	2115	1598	1240	2351	1854	2688	2137	2431	1707	1388	1690	1671	1491	2077	1866	2065	1708	1368	2648
575	2146	3059	2302	2955	2604	2632	2313	2603	2063	2531	1672	1885	1900	3056	2446	2655	2403	3390	2787	1732	2328	1369	573	1265	1423	2134	1949	1547	1228	1475	1704	1427	1226	2127	1592	2162	1616	1964	1624	1168	1579	1217	1223	1658	1545	1970	1553	1194	2273
580	1712	2721	1948	2468	2190	2380	1939	2367	1868	2269	1459	1669	1474	2429	2276	2283	1804	2571	2488	1502	1630	1100	514	1309	1320	1724	1656	1251	1074	1177	1606	1133	1045	1737	1398	1602	1414	1890	1427	1001	1222	1133	1182	1550	1482	1834	1192	1117	1818
585	1465	2370	1648	2260	1818	2113	1416	2003	1649	1863	1279	1338	1417	2192	1700	2040	1591	2264	2049	1178	1554	819	452	922	1046	1590	1314	997	803	948	1146	1042	670	1535	1096	1510	1289	1423	1125	860	1054	1146	863	1248	1014	1686	1079	850	1574
590	1218	1889	1305	1638	1501	1490	1278	1688	1340	1693	1022	984	1063	1763	1496	1654	1446	1606	1839	1125	1152	790	356	820	810	1186	1018	1140	604	944	1039	796	700	1221	880	1225	960	1291	853	706	960	823	681	986	1030	1296	824	760	1296
595	1052	1622	1205	1549	1205	1571	1060	1418	979	1074	1006	973	827	1343	1301	1491	1119	1603	1396	800	1135	646	327	716	655	938	923	649	566	717	711	669	600	1058	805	953	926	1229	854	437	713	726	554	719	896	1059	798	695	966
600	800	1195	906	1336	903	1219	841	1086	844	1183	492	657	836	1216	880	1250	1154	1293	1211	781	940	575	273	592	580	858	788	658	483	507	655	485	475	866	674	769	674	852	594	437	570	580	484	755	753	1050	662	404	880
605	589	987	693	999	758	932	675	865	671	889	654	714	631	907	891	1002	758	1021	921	508	639	515	165	475	447	684	704	605	368	587	512	389	263	699	590	708	548	764	461	292	476	402	455	662	650	639	472	412	825
610	595	877	740	808	847	702	757	736	631	608	641	513	525	780	619	796	666	859	902	499	718	351	116	337	320	664	442	363	317	375	591	266	380	618	342	501	456	637	410	301	419	367	266	403	507	535	428	232	553
615	353	739	509	725	506	659	545	659	470	617	439	454	569	734	539	595	477	778	697	492	423	343	110	316	291	429	476	357	320	359	353	263	253	521	299	444	479	561	301	222	254	373	272	452	349	325	397	282	574
620	462	616	548	626	544	418	479	431	442	517	364	399	337	532	453	726	427	791	593	293	417	247	111	312	286	507	316	238	259	229	216	319	237	526	325	319	377	505	369	162	298	350	299	356	220	411	282	214	461
625	347	525	386	529	391	454	309	452	312	442	206	312	348	430	481	517	476	511	530	268	334	227	102	190	147	398	327	212	198	141	296	301	216	429	270	359	252	341	286	185	247	251	253	353	271	357	158	312	362
630	319	446	340	535	267	384	255	394	341	402	206	225	263	495	472	369	338	485	396	260	394	175	95	325	167	336	302	289	191	193	226	163	109	195	191	293	274	348	240	106	189	220	216	216	243	256	151	137	255
635	233	294	315	288	356	251	263	291	325	307	250	214	213	309	298	357	307	320	397	240	348	228	138	210	160	169	194	287	194	155	228	148	144	235	197	253	246	313	233	121	159	83	210	247	188	204	227	211	258
640	213	363	203	363	192	274	275	203	240	301	176	247	286	279	269	298	158	477	210	196	197	143	102	204	198	286	186	119	74	141	194	161	156	230	276	225	176	238	149	59	91	226	124	160	169	234	249	119	212
645	105	268	217	208	223	330	102	273	191	162	164	161	228	223	137	282	175	251	212	125	187	148	33	93	172	238	192	105	67	128	120	57	144	203	189	186	199	120	93	132	156	123	106	87	178	170	114	152	160
650	108	285	297	212	228	204	141	136	140	258	88	134	150	142	178	231	158	340	248	122	83	145	76	62	110	173	139	39	87	147	78	86	82	168	62	190	200	153	102	107	133	129	114	66	168	82	117	39	231
655	95	195	182	225	146	249	55	118	211	207	152	212	200	206	149	152	161	267	212	154	88	56	29	75	81	151	143	56	61	127	91	92	117	180	116	157	134	148	207	97	136	67	73	75	203	151	122	75	137
660	158	217	273	88	99	119	131	82	221	77	19	202	211	172	154	183	98	146	195	156	83	167	20	117	22	87	101	110	118	106	70	76	38	38	91	108	111	126	89	59	101	97	41	54	111	118	71	78	84
665	27	136	71	168	72	118	62	141	52	24	9	81	132	149	84	105	110	163	177	64	161	41	32	60	30	131	107	76	98	49	105	51	97	128	94	44	63	23	156	69	75	52	106	61	85	66	122	31	116
670	169	196	129	105	65	111	72	78	65	148	115	128	41	171	69	74	99	144	168	45	127	60	9	90	61	61	39	37	86	27	119	37	50	140	35	195	49	85	3	43	28	138	117	38	27	37	70	43	107
675	88	154	47	144	171	136	57	72	40	91	86	102	63	49	46	57	70	85	202	47	27	65	8	40	75	76	128	50	89	76	23	43	134	96	68	99	47	100	29	52	53	75	0	59	97	106	20	95	129
680	126	89	9	259	127	70	85	85	88	94	26	60	39	172	72	107	168	190	127	119	58	36	44	154	7	102	114	35	43	0	55	79	51	57	108	79	33	27	93	25	21	28	20	51	28	57	79	54	111
685	51	145	65	52	43	55	79	60	76	88	111	62	70	124	69	34	59	94	26	33	118	36	11	13	6	92	12	17	10	48	36	94	30	46	77	47	31	35	65	3	42	45	0	9	33	103	75	7	66
690	65	76	69	81	113	73	68	46	63	80	32	42	24	87	73	100	47	58	82	33	76	54	32	17	54	54	36	27	16	0	64	45	71	32	65	78	36	99	34	48	36	33	105	35	66	25	33	8	68
695	52	28	172	116	78	19	42	49	27	176	79	58	48	48	48	109	114	71	10	17	33	44	33	52	76	64	97	58	14	49	54	85	16	62	6	38	61	79	18	7	20	3	2	5	16	6	45	12	85
700	50	13	55	27	7	61	25	118	58	77	40	2	80	0	66	41	101	48	163	97	41	57	13	10	23	41	0	12	0	33	75	18	0	54	4	12	18	3	5	23	17	47	65	46	33	32	40	16	45
[truncated: 47 more columns]

## Sheet: pH_5.40_n3
	1	2	3	4	5	6	7	8	9	10	11	12
A	2630	2251	1886	2298	2019	2869	2389	2930	2331	2693	2184	2289	endpoints:387,501
B	2763	3268	2518	2963	2469	2808	2554	2025	2350	1627	751	1456	endpoints:387,501
C	1987	2648	2093	1784	1403	1581	1931	1577	1372	2134	1659	2546	endpoints:387,501
D	2158	2483	1697	1310	1806	1494	1231	1950	1723	2303	1823	1242	endpoints:387,501
E	2993	3593	1035	3055	2056	1401	1463	1393	1847	2682	1184	2990	endpoints:387,501
F	2615	2780	1681	1954	1999	1583	1629	1565	1747	1748	1638	1816	endpoints:387,501
G	2322	2129	2180	1690	2436	2277	1077	1903	1465	2470	1661	2006	endpoints:387,501
H	1400	2228	1679	2101	1697	2050	2790	1330	1186	1209	1442	2226	endpoints:387,501
	1	2	3	4	5	6	7	8	9	10	11	12
A	20637	28286	21502	28006	23375	25689	21432	21929	19177	23700	14618	16977	endpoints:483,504
B	16722	25281	21554	23805	20506	27081	24565	15946	19740	13165	5286	12201	endpoints:483,504
C	12564	18520	16564	13936	11292	12682	15636	12751	10808	19020	13494	18767	endpoints:483,504
D	14252	19815	13856	10718	14990	12779	11105	14563	13826	17560	13511	10797	endpoints:483,504
E	19398	25690	7063	23488	16766	11705	11502	10129	13863	22577	8955	25048	endpoints:483,504
F	19658	20934	13208	15439	16213	12316	13466	11884	13505	14223	12797	15187	endpoints:483,504
G	16553	15132	17350	13684	18869	18985	8306	15196	11764	18995	14053	13211	endpoints:483,504
H	8377	16537	11922	13464	16106	18997	10784	9869	11245	11563	13155	18556	endpoints:483,504
Wavelength	A1	A2	A3	A4	A5	A6	A7	A8	A9	A10	A11	A12	B1	B2	B3	B4	B5	B6	B7	B8	B9	B10	B11	B12	C1	C2	C3	C4	C5	C6	C7	C8	C9	C10	C11	C12	D1	D2	D3	D4	D5	D6	D7	D8	D9	D10	D11	D12	E1
300	668	563	593	732	711	818	694	551	613	698	554	660	743	729	719	660	719	685	790	734	661	480	421	679	557	596	573	491	639	598	595	698	568	586	579	657	575	730	567	632	662	545	529	680	614	552	593	557	645
305	512	593	446	625	566	713	683	705	764	652	587	653	644	692	588	643	545	833	896	593	574	603	507	731	635	571	604	677	554	581	570	695	578	681	547	600	587	649	594	475	646	516	541	575	486	705	610	496	643
310	717	692	618	658	630	690	716	836	635	720	567	608	701	668	666	719	699	803	743	700	812	589	456	645	568	513	602	606	660	490	558	555	627	625	579	646	528	585	535	603	630	515	421	603	570	627	584	512	708
315	635	657	591	650	638	843	646	736	632	582	630	609	639	654	725	527	647	820	697	579	607	693	422	723	467	489	673	495	461	600	644	566	634	481	486	729	489	495	513	484	599	507	475	573	653	659	525	560	613
320	645	560	494	570	536	631	642	618	608	660	603	541	702	630	603	736	684	761	737	571	597	463	424	622	617	527	543	443	383	442	481	521	473	587	650	632	438	567	524	617	530	461	497	556	528	627	599	541	657
325	538	539	530	585	417	715	631	611	592	559	493	613	614	801	655	764	842	717	633	501	724	354	349	598	565	590	642	620	493	372	575	538	431	497	357	691	434	577	504	471	481	457	488	457	520	609	489	430	539
330	497	693	366	520	421	696	570	527	590	629	535	499	643	734	590	602	698	769	668	570	637	457	317	621	483	511	474	546	327	471	478	414	370	570	471	586	443	531	524	508	469	461	444	443	371	615	575	498	580
335	576	415	405	508	406	688	552	600	435	743	507	534	478	585	482	594	572	677	561	464	529	325	231	700	367	475	517	366	344	431	450	326	410	570	483	583	532	450	383	306	388	437	281	413	390	558	329	311	484
340	517	526	340	448	485	796	593	715	483	515	527	537	606	703	625	607	516	774	594	364	428	411	338	650	284	444	326	519	331	428	432	391	395	535	401	639	419	448	381	335	382	363	312	388	373	465	414	322	521
345	516	372	444	571	401	573	604	734	553	632	479	501	627	798	655	682	638	827	704	470	588	466	339	739	386	545	434	403	343	355	421	376	437	557	451	757	472	438	362	388	353	346	317	511	334	689	404	358	491
350	541	445	390	466	402	835	602	731	590	680	485	639	683	851	650	743	783	767	663	401	708	380	255	741	421	435	589	391	355	376	425	441	398	485	578	632	494	665	402	327	407	407	259	430	363	598	556	500	640
355	579	554	518	611	446	1019	862	838	706	764	664	650	739	1058	837	1004	759	1052	832	581	725	530	322	975	488	741	766	608	387	473	550	589	458	632	459	825	596	635	486	391	534	495	458	675	489	658	657	390	840
360	905	708	550	715	631	1042	1016	1111	738	971	686	979	911	1145	948	1198	921	1244	1064	780	811	495	330	1007	589	690	743	626	553	638	733	550	472	755	532	857	696	721	509	388	601	521	392	685	560	881	655	441	959
365	915	863	662	761	555	1230	1127	1149	844	1194	920	890	1191	1460	930	1182	1119	1221	1165	871	1029	547	290	1251	568	879	791	742	534	763	694	688	531	803	679	941	585	864	708	507	741	584	428	725	623	984	723	525	1125
370	1013	896	597	806	601	1461	1081	1419	1039	1122	823	899	1138	1366	1319	1394	1158	1530	1191	863	941	690	324	1151	637	784	884	714	626	728	810	661	527	777	693	1062	624	938	707	562	791	627	406	664	717	933	776	467	1100
375	1087	966	682	1039	722	1482	1441	1508	1069	1414	972	1111	1171	1533	1193	1636	1171	1586	1236	951	1102	795	326	1159	721	984	892	840	654	712	877	733	524	905	836	1081	795	1050	753	691	795	660	479	1018	665	1179	835	631	1251
380	1316	1092	863	1090	855	1512	1473	1650	1178	1428	1050	1225	1245	1540	1297	1616	1422	1631	1357	1035	1265	799	358	1378	832	1195	1078	865	737	776	1105	801	692	1038	796	1430	810	1158	773	652	851	735	596	1078	740	1277	913	742	1217
385	1333	1277	926	1274	972	1760	1596	1526	1272	1545	1071	1186	1272	1680	1563	1683	1498	1739	1514	1101	1192	956	385	1207	835	1131	1070	923	778	910	1016	903	682	1167	952	1391	1017	1132	895	738	1010	877	604	1083	1012	1202	1128	697	1478
390	1470	1473	1246	1656	1136	1924	1512	1797	1469	1539	1196	1409	1440	1913	1715	1865	1528	1891	1691	1229	1386	882	487	1283	938	1292	1079	1131	835	973	1199	907	797	1219	948	1485	1073	1323	1069	729	996	946	697	1103	937	1434	1096	852	1483
395	1439	1496	1293	1814	1412	2245	1829	2147	1403	1813	1057	1544	1622	2121	1686	1883	1594	2100	1829	1254	1479	931	500	1360	1049	1431	1247	1244	796	861	1191	858	958	1352	1081	1556	1098	1451	1074	872	1255	970	809	1288	937	1404	1305	853	1654
400	1585	2122	1459	1959	1540	2166	1854	1955	1674	1962	1352	1525	1645	1921	1803	2151	1675	2208	1907	1373	1580	1058	525	1399	1045	1417	1363	1355	930	1050	1265	1134	846	1697	1282	1768	1114	1520	1213	811	1153	1045	907	1340	1176	1717	1251	893	1638
405	1901	2372	1869	2378	1822	2401	2008	2200	1726	1965	1436	1786	1728	2536	2205	2177	1847	2508	2292	1754	1764	1169	522	1339	1046	1497	1567	1395	972	1115	1360	1128	997	1699	1334	1814	1364	1732	1354	1029	1327	1192	1019	1481	1125	1858	1297	1100	2063
410	1950	3014	2068	3017	2227	2550	2352	2318	1793	2208	1371	1691	1809	2530	2269	2519	2351	2815	2549	1639	1906	1303	677	1586	1240	1681	1687	1404	1261	1358	1564	1357	1064	1907	1382	2034	1302	2037	1358	1111	1544	1384	1092	1449	1455	1851	1418	982	1847
415	2338	3401	2723	3492	2747	3037	2474	2561	2175	2582	1927	1808	2078	2883	2445	2889	2377	3101	2890	1933	2137	1596	691	1629	1452	1965	2097	1589	1256	1577	1825	1531	1269	2191	1668	2321	1552	2027	1666	1297	1616	1590	1182	1708	1548	2064	1663	1230	2224
420	3093	4562	3483	4342	3508	3663	3386	3213	2751	3109	2210	2594	2429	3838	2947	3335	3166	3969	3622	2359	2801	1894	790	1902	1649	2425	2616	2108	1558	1772	2223	2020	1567	2961	2176	2978	2127	2706	2104	1497	2160	1861	1745	2245	2156	2535	2049	1792	3034
425	3735	5606	4388	5576	4466	4764	3826	4104	3284	4041	2771	3221	3106	4602	3730	4228	3939	4963	4794	2878	3467	2486	976	2340	2298	3116	3193	2628	2049	2406	2880	2452	1852	3409	2499	3728	2528	3335	2552	1928	2578	2323	2198	2735	2565	3395	2479	2079	3551
430	4623	6995	5355	7569	5445	5520	4783	4927	4124	4874	3294	3918	3730	5689	4795	5525	4733	6058	6019	3555	4239	2922	1313	2939	2701	3680	3901	3232	2630	2992	3498	3225	2349	4438	2934	4403	3386	4208	3409	2318	3154	2875	2591	3544	3082	4219	3139	2611	4457
435	5567	9110	6333	8824	7057	7333	5989	6187	5211	6273	4384	5062	4688	6946	5969	6414	5829	8011	7273	4579	5303	3913	1613	3514	3589	4922	4903	4012	3202	3574	4416	3608	3046	5476	3983	5640	4039	5151	4161	2934	4091	3700	2978	4129	3909	4922	3825	3083	5658
440	6961	10731	8045	10736	8780	8555	7484	7755	6491	8212	5131	6092	6105	8793	7251	8109	7476	9336	9256	5557	6804	4730	1719	4471	4074	5837	5994	4928	3757	4394	5290	4791	3727	6893	4836	6965	4812	6633	5207	3518	4843	4515	3771	5037	4674	6225	4811	3910	6942
445	8606	12846	10180	13135	10170	10681	9145	9676	8044	9097	6117	7124	6952	10850	9278	10196	8897	11706	11008	6634	7951	5308	1973	5446	5138	7277	7231	5929	4536	5080	6501	5266	4471	8138	5938	7803	5782	7851	6465	4182	5867	5232	4643	6208	5482	7788	5507	4713	7805
450	9936	14690	11197	15025	11405	12710	10720	11563	8816	11079	7192	8332	7956	12145	10210	11384	10661	13847	12200	7753	9433	6320	2335	6191	5612	8149	8241	6839	5059	6293	7431	6299	5012	9351	6714	9447	6929	9293	7021	4730	6489	6400	5332	7175	6408	8871	6621	5220	9181
455	10786	16205	12771	17553	12810	14464	12785	13310	10138	12761	8219	9799	9362	14927	11696	13838	12101	15468	14301	9243	10555	6933	2709	7024	6333	9740	9521	7685	5998	7151	8566	7150	5590	10527	8150	10770	7571	10055	8013	5718	7444	7020	5983	8369	7563	9980	7750	5931	10785
460	12792	18732	14315	19746	15369	16463	13770	14676	11481	14518	9903	10995	10872	16790	13453	15629	13826	17708	16443	10393	12631	8284	2936	7790	7487	10651	10722	9097	6885	7619	9714	8330	6608	12177	8496	12511	8640	11424	8851	6389	8750	8363	6678	9427	8227	10964	8877	6936	12321
465	13524	21169	15001	20876	15881	18365	15425	15981	12318	15562	10097	12213	11439	18303	14545	16784	15267	20103	18345	10641	13847	8747	3346	8809	7607	11511	11881	9810	7245	8332	10839	8889	7255	13102	9275	12802	9606	12715	9545	6747	9177	8362	7056	9688	9094	11737	9300	7571	13471
470	14492	20919	16246	21517	16434	19034	16019	16426	13762	17487	10752	12873	12174	18845	15743	17911	15859	19359	18321	11737	13702	9267	3598	8983	8325	12365	12216	10087	8006	9435	11040	9246	7384	13425	10253	14184	10213	13749	9964	7263	9905	9221	7664	10916	9660	12992	9774	7603	14399
475	14903	21904	15894	21744	16981	19275	16264	16762	13877	17368	11224	12454	12407	19407	16636	18507	15743	20451	19239	11092	13919	9333	3421	9142	8517	13271	12614	10343	7737	9084	11019	9430	7717	14186	9866	14693	10260	13816	10394	7061	10422	8696	7538	11680	10120	12979	9914	7978	14391
480	15171	21809	15947	22022	16667	20148	16947	17879	15470	18201	11587	12738	12951	20139	16879	18257	16865	21875	20151	12275	14617	9447	3488	9199	9150	12881	12690	10667	7990	9238	11884	9583	7786	13818	10407	14340	10569	13859	10042	7325	10171	9219	8016	11497	9792	13309	10326	8480	14754
485	14824	20105	14724	21184	14907	20690	16935	17767	14358	17805	11358	12787	12533	19852	16230	18213	17186	22562	20149	11410	14254	8903	3262	9345	8738	12573	12371	10731	7562	8985	11509	9449	7129	13896	10196	14951	10100	13533	9972	6924	10133	8717	7596	11284	9723	13467	10843	8389	14689
490	14026	17746	13383	17991	13214	18251	15038	16077	13659	16609	10156	11974	11639	19008	15153	17046	15264	20077	18372	11145	13699	8535	3736	8782	8637	11953	12128	9798	7384	8363	10897	9138	7366	12109	9482	13646	10298	13236	9493	7286	10023	8597	7051	10442	9116	12570	10088	7517	13840
Wavelength	A1	A2	A3	A4	A5	A6	A7	A8	A9	A10	A11	A12	B1	B2	B3	B4	B5	B6	B7	B8	B9	B10	B11	B12	C1	C2	C3	C4	C5	C6	C7	C8	C9	C10	C11	C12	D1	D2	D3	D4	D5	D6	D7	D8	D9	D10	D11	D12	E1
408	1341	1396	1316	1306	1226	1335	1151	1076	1242	1386	1355	1324	2656	1100	1372	1390	1457	6681	1366	1304	1339	1581	1705	3075	1639	1268	1266	1755	1419	990	1194	1532	1657	1196	1216	1538	1337	1419	1297	1710	1370	1649	1672	1126	1141	1222	1649	1641	1416
413	337	429	392	480	404	434	465	403	401	390	345	390	1585	417	389	456	536	6195	495	413	405	450	502	2108	531	413	414	460	523	365	443	671	589	426	386	538	444	429	393	577	470	478	550	427	383	351	449	442	375
418	383	470	417	369	414	481	389	379	428	456	492	439	1692	386	437	374	631	6442	479	464	527	367	413	2227	458	467	464	553	463	437	440	575	459	448	409	575	485	424	439	543	409	549	561	418	445	413	438	479	401
423	417	411	397	423	420	486	411	412	395	410	395	431	1559	398	284	422	648	6079	452	438	463	455	413	1946	471	382	389	527	545	425	426	635	601	452	427	534	436	392	448	546	446	509	502	348	477	427	513	526	351
428	420	325	416	408	388	394	381	410	385	463	356	382	1503	410	372	468	721	6242	461	417	426	409	422	2209	480	427	356	499	398	429	399	634	456	387	422	526	474	413	420	491	435	539	557	379	421	402	433	439	352
433	458	489	401	371	520	473	501	494	458	487	447	504	1672	485	451	443	842	6329	499	501	549	563	543	2068	580	408	435	631	578	391	511	654	589	381	516	600	549	416	416	590	433	650	634	405	480	404	538	627	482
438	584	639	519	512	529	554	627	515	548	584	533	550	1899	546	565	595	833	6633	573	638	518	648	712	2491	680	539	649	687	685	505	518	951	680	597	542	734	635	572	648	836	647	818	703	568	558	546	542	637	584
443	773	669	746	700	868	653	582	660	673	676	726	695	2150	698	713	773	1006	6118	705	757	779	878	886	2619	770	694	621	868	891	719	657	1094	907	744	684	777	593	717	765	890	745	748	897	605	620	624	739	865	653
448	590	781	690	695	723	618	666	723	658	687	610	685	2016	645	811	732	1052	5953	681	672	739	695	717	2472	821	628	619	992	726	660	680	1028	901	708	539	808	704	682	677	886	799	711	912	716	622	765	781	780	689
453	582	504	529	524	472	540	475	517	438	597	463	546	1697	559	516	577	878	4709	712	549	589	499	643	1956	621	513	441	698	849	493	441	717	671	507	538	664	501	498	570	652	576	689	638	509	468	594	617	611	524
458	465	317	361	398	489	359	421	330	356	366	374	384	1168	363	313	437	661	4427	483	301	380	310	414	1444	404	366	442	424	430	411	402	583	443	377	357	381	329	402	381	545	344	492	409	336	312	275	499	381	315
463	371	268	355	230	301	365	298	279	297	328	365	268	1106	316	246	386	593	3897	281	402	325	295	297	1314	369	326	240	392	407	378	275	416	369	316	258	415	285	232	350	322	342	337	382	259	310	367	334	321	335
468	331	326	239	337	231	291	322	308	272	407	319	289	1129	291	322	256	646	3697	307	339	349	252	314	1297	291	241	253	359	343	278	240	416	421	245	315	395	288	357	263	381	278	376	370	290	297	230	242	302	296
473	320	406	341	325	411	340	422	400	326	431	315	339	1077	364	443	389	822	3419	411	379	389	351	390	1171	405	307	453	382	385	273	297	441	455	421	402	570	367	384	360	257	434	446	406	383	313	273	452	370	376
478	524	515	473	474	374	667	671	638	538	571	472	536	1213	580	589	600	846	3046	467	596	589	506	377	1415	496	487	494	531	442	438	422	554	490	508	494	676	460	585	465	604	413	550	691	505	426	553	468	563	601
483	878	902	933	886	708	1048	935	1103	896	1087	809	943	1413	984	916	1019	1309	2828	922	845	910	675	508	1532	802	833	866	824	610	621	808	728	664	858	680	926	700	842	718	741	653	639	728	856	652	789	821	741	1026
488	1304	1433	1092	1381	1028	1580	1567	1524	1330	1414	1313	1415	2105	1762	1478	1734	1871	3335	1493	1099	1272	1143	774	1592	1100	1231	1259	1263	1126	913	1263	1182	1153	995	1057	1489	1189	1512	930	981	1107	1184	1049	1116	927	1430	1249	1014	1409
493	1685	1898	1511	1918	1505	2344	2258	2218	2065	2029	1733	1782	2492	2182	1860	2414	2166	4014	1790	1742	1948	1622	770	2059	1504	1814	1635	1578	1224	1399	1350	1474	1410	1767	1367	2033	1411	1880	1173	1221	1360	1502	1239	1555	1327	1773	1712	1509	1885
498	1958	2191	1776	2359	1881	2843	2343	2463	2214	2486	1709	2169	2572	2967	2478	2683	2517	4251	2193	1902	1992	1777	751	1966	1814	1988	1703	1788	1580	1334	1734	1618	1425	1683	1546	2326	1606	2123	1548	1426	1644	1622	1473	1589	1561	1843	1817	1496	2236
503	1824	2093	1692	2349	1804	2634	2320	2487	2035	2739	1872	2123	2736	2892	2311	2801	2474	4339	2265	1752	2180	1664	973	2059	1516	1958	1790	1695	1384	1351	1682	1648	1458	1868	1475	2197	1620	1917	1397	1440	1527	1726	1413	1578	1500	1992	1781	1483	2265
508	1761	2033	1470	1895	1428	2433	2162	2203	1965	2092	1704	2043	2640	2608	2101	2327	2178	4193	2040	1609	1805	1427	747	1989	1622	1720	1520	1633	1427	1054	1413	1433	1236	1688	1319	2247	1442	1927	1570	1251	1315	1626	1225	1759	1278	1807	1810	1264	2043
513	1385	1650	1304	1789	1313	2112	1834	1940	1614	2089	1451	1532	2107	2305	1676	2037	1937	3304	1618	1407	1833	1304	743	1520	1110	1492	1396	1431	1096	1037	1332	1358	1163	1347	1197	1744	1382	1557	1144	981	1064	1346	1175	1327	1188	1828	1566	1210	1731
518	1349	1392	1032	1362	1201	1801	1520	1692	1371	1764	1164	1224	1780	1830	1526	1714	1624	2764	1639	1225	1337	1038	648	1307	1270	1345	1053	1319	972	857	1196	1166	986	1229	895	1405	1070	1559	952	990	1178	1205	938	1145	1060	1147	1323	1031	1579
523	1156	1408	1066	1388	977	1640	1398	1470	1423	1466	1171	1226	1664	1758	1562	1725	1624	2578	1386	1033	1225	1020	421	1110	1112	1354	999	1067	888	845	1085	1046	862	1149	906	1551	1075	1192	849	931	1002	1004	793	1019	988	1310	1085	727	1422
528	999	1176	865	1293	934	1451	1252	1469	1284	1354	910	1129	1532	1609	1381	1483	1497	2153	1309	1029	1121	881	476	1101	879	1037	854	944	755	809	1067	876	892	1060	826	1376	866	935	882	755	820	976	772	1186	665	975	1149	718	1329
533	928	1027	913	1084	865	1399	1192	1154	1230	1230	997	990	1173	1508	1229	1417	1279	2178	1074	1007	1025	900	366	1023	865	861	918	812	782	653	940	843	632	996	787	1101	872	1187	780	867	904	890	793	906	678	1019	963	827	1022
538	765	887	785	930	780	1127	1092	1005	934	1174	870	893	1218	1307	1115	1373	1237	1723	993	675	819	699	380	891	699	872	717	856	687	573	751	791	621	877	632	1110	776	1033	633	530	626	779	693	752	537	988	859	661	980
543	659	915	603	865	619	1190	926	942	842	948	782	825	1175	1056	926	1115	1044	1495	909	698	857	559	283	667	542	723	725	715	471	583	635	756	602	706	590	883	668	711	535	473	561	609	478	731	515	644	750	605	949
548	623	688	438	661	514	842	871	840	734	935	596	690	666	1011	810	808	887	1329	684	592	866	504	300	582	481	661	540	573	478	404	591	575	549	534	473	632	403	609	401	390	444	456	567	557	438	581	681	532	749
553	400	635	361	438	474	704	585	689	544	725	434	551	735	832	657	713	570	1115	643	490	546	396	283	496	410	517	431	619	538	311	312	301	348	457	394	584	414	647	359	271	554	536	300	435	330	491	536	357	621
558	378	411	419	451	369	559	487	565	459	545	392	414	516	496	611	512	613	893	530	348	486	390	196	428	370	405	437	389	307	295	464	430	365	430	312	487	405	447	260	401	358	315	366	324	390	483	463	336	449
563	356	438	326	374	329	521	439	542	380	459	383	359	531	528	560	520	552	596	428	343	393	270	154	352	292	406	342	362	300	312	362	296	236	401	274	544	315	471	270	217	277	385	203	365	304	450	367	327	466
568	280	241	228	462	232	451	351	429	386	314	253	383	377	454	346	426	442	598	426	306	358	289	174	233	247	363	251	254	189	214	260	278	204	305	213	272	287	250	249	261	350	300	236	290	274	292	230	293	390
573	307	328	238	308	204	284	245	381	294	322	181	222	386	312	348	340	417	604	399	184	290	290	196	277	265	313	251	146	235	148	207	213	224	261	288	267	183	301	249	186	124	234	283	188	234	285	250	166	370
578	233	244	156	267	190	332	276	324	258	292	164	235	179	252	327	246	380	506	306	257	224	172	99	283	169	182	187	236	234	243	164	240	216	236	198	379	188	237	184	176	205	262	207	165	177	277	167	185	329
583	173	207	223	193	197	291	202	309	236	258	248	203	253	354	202	237	242	338	226	225	279	135	80	257	137	280	156	194	138	108	178	168	134	217	179	266	128	244	166	179	149	246	178	197	244	230	135	138	164
588	104	127	217	174	180	194	250	222	209	227	139	187	348	259	170	252	153	378	165	186	138	153	137	135	101	212	168	178	154	117	129	170	78	176	157	232	168	170	167	135	102	80	97	151	174	145	119	119	243
593	129	144	107	157	123	251	123	183	145	160	109	166	130	160	89	304	183	330	206	121	186	72	57	88	92	172	69	166	132	140	134	120	140	125	64	193	111	121	109	149	150	151	138	109	123	120	127	125	124
598	140	75	116	185	87	115	167	140	122	156	95	185	142	223	153	167	210	250	149	83	155	131	35	102	102	90	125	119	125	79	166	170	107	145	129	130	104	155	72	104	75	136	80	61	140	61	154	131	138
603	117	119	58	90	87	112	81	182	99	113	130	139	159	273	181	174	98	172	97	50	143	93	85	90	61	135	63	105	71	79	85	83	149	58	72	86	30	77	70	119	130	83	47	84	122	121	154	38	104
608	79	100	57	96	56	132	75	89	118	74	81	23	138	119	119	100	153	186	111	75	108	32	129	156	35	110	100	123	105	101	74	62	61	87	24	126	68	62	90	118	123	36	48	54	54	133	101	79	78
613	53	104	48	86	88	73	113	87	57	82	92	62	107	132	99	139	125	118	96	110	90	54	94	89	43	96	45	58	72	77	38	37	147	80	44	82	87	107	176	95	53	68	47	94	21	144	56	84	84
618	64	83	73	53	41	45	84	95	41	119	96	73	8	112	68	87	90	158	31	41	79	104	100	75	117	88	33	50	23	110	87	76	86	12	47	38	45	102	61	42	111	56	20	75	34	95	46	67	62
623	14	76	53	84	27	79	109	107	41	57	25	49	75	96	63	58	104	137	67	63	78	90	11	24	25	46	104	80	24	82	101	100	66	87	21	88	75	68	40	52	74	63	34	51	26	72	68	63	42
628	35	23	25	51	40	50	88	75	45	54	23	39	82	32	34	85	110	38	47	76	81	32	18	42	31	43	68	51	123	46	47	14	6	45	52	78	22	54	45	38	15	52	63	84	56	37	32	65	93
633	63	55	43	39	28	49	38	49	2	60	45	45	44	39	27	60	78	110	39	28	60	64	16	19	39	123	52	52	20	52	46	13	55	50	51	65	74	21	15	26	41	76	34	72	77	59	31	30	51
638	13	30	48	36	40	22	70	38	48	64	40	32	8	68	41	25	64	40	128	56	31	25	56	33	82	87	7	49	73	66	11	47	75	38	28	45	5	97	57	6	38	26	25	18	5	32	79	100	34
643	24	80	16	30	40	15	38	23	72	29	1	19	38	26	26	13	24	59	53	9	18	17	24	73	94	38	41	9	5	17	15	0	38	33	6	0	9	31	33	46	4	16	31	52	24	38	34	46	33
648	55	7	25	47	17	27	22	25	26	21	16	16	68	40	34	42	76	26	37	33	6	35	17	16	51	26	15	66	36	46	12	74	32	16	44	21	18	21	20	27	16	19	6	16	51	46	54	12	37
653	32	35	36	18	67	46	51	51	44	15	44	3	30	28	44	61	23	37	34	6	38	46	16	4	48	10	26	83	37	18	36	62	0	6	3	2	42	19	24	19	16	39	7	4	15	16	32	4	34
658	33	31	38	18	4	31	41	51	35	29	0	19	19	94	3	44	32	58	119	24	52	48	16	10	4	42	26	22	26	9	20	9	11	10	68	74	22	27	13	3	6	40	32	28	13	54	18	78	7
663	42	5	24	31	26	5	35	3	37	22	12	15	84	64	10	11	29	20	14	24	14	4	27	43	14	10	18	39	49	37	22	60	35	36	46	20	2	37	10	25	38	44	37	24	9	42	25	12	6
668	33	26	32	36	16	4	22	23	15	1	2	44	55	35	33	3	48	26	54	16	12	11	32	22	8	4	21	11	37	25	8	19	21	12	56	15	6	24	19	16	8	33	8	49	33	24	29	20	20
673	23	47	13	20	4	5	12	0	0	36	9	60	11	44	63	12	12	54	45	13	57	11	13	71	6	30	30	1	5	4	7	6	38	30	35	0	39	37	98	11	15	6	0	25	25	1	11	35	47
678	26	65	28	3	8	7	40	6	26	13	24	17	42	7	35	58	3	5	1	5	23	33	31	57	10	6	11	22	13	18	31	44	40	35	21	0	8	9	35	9	8	1	3	17	9	26	77	27	16
683	33	3	42	24	7	10	31	13	65	11	15	2	115	36	61	28	13	9	8	18	11	17	33	5	37	8	21	31	7	30	2	59	9	29	22	38	60	27	39	36	9	23	7	6	7	31	16	11	24
688	13	36	7	26	30	5	20	20	16	32	18	4	0	21	14	32	56	76	7	24	4	3	22	13	11	0	9	4	37	7	10	6	35	9	9	5	22	44	36	10	5	15	13	11	13	43	11	10	56
693	24	31	0	37	10	1	8	11	3	29	53	25	0	6	21	0	66	34	53	9	0	25	7	34	4	1	35	41	23	12	0	10	13	0	4	0	41	19	10	11	0	29	0	10	19	19	14	23	2
698	38	3	5	23	9	12	21	2	22	34	0	8	43	0	9	4	14	12	7	3	52	9	10	71	28	21	13	8	8	13	8	11	11	24	9	1	59	17	15	63	25	4	9	6	15	21	27	0	6
Wavelength	A1	A2	A3	A4	A5	A6	A7	A8	A9	A10	A11	A12	B1	B2	B3	B4	B5	B6	B7	B8	B9	B10	B11	B12	C1	C2	C3	C4	C5	C6	C7	C8	C9	C10	C11	C12	D1	D2	D3	D4	D5	D6	D7	D8	D9	D10	D11	D12	E1
505	16254	25305	18362	24196	18526	21492	16859	19895	17372	21347	13922	15864	15176	23819	18938	21802	18757	24450	22490	14386	17395	11237	4447	10970	11240	16201	15033	11991	9634	11276	13875	11477	8973	15616	12464	17269	13571	16937	12608	8837	12031	11298	9869	13083	11982	15833	12416	9190	18016
510	14442	21372	16144	21355	16469	20078	14890	18160	15553	18674	11688	13834	12914	20946	17224	18790	17225	22378	19358	12694	15051	9860	3773	9519	9519	14096	13278	10609	7786	8977	12192	9434	8245	14267	11030	14958	11144	14379	11540	7584	10984	9937	8460	11369	10388	13426	10598	7882	15572
515	11420	18234	13224	17013	13379	16115	12540	15003	13264	15980	9592	11474	11183	18299	14881	16441	13621	19256	17092	10620	13136	8514	3255	8004	7563	11811	11074	9041	7014	7918	10165	8152	6269	11769	9083	13264	9308	12674	9030	6206	8605	8495	6777	9646	8812	11540	8829	7326	13584
520	10107	15372	11305	15581	11811	14450	11117	13388	11453	13493	9027	9546	9442	14808	12302	13673	12071	16194	14864	9110	10628	7131	2554	6953	6566	10735	10154	7349	5952	6904	8798	6723	5756	10076	7851	10618	8089	10275	8366	5349	7317	7182	6200	8173	7658	9986	7465	5650	11274
525	8866	14238	10791	13853	10014	12777	9579	11742	9795	11901	7172	8355	8440	13584	10989	12446	10215	14458	12711	7520	10100	6607	2478	6174	6142	9182	8805	6639	5273	5895	7951	6047	5074	9416	7044	9755	7700	9078	7042	4941	6871	6235	5382	7568	6425	9095	6965	5404	9794
530	8120	12824	9436	12990	9371	11374	8926	10750	9000	10872	7002	8101	7685	12608	9962	11130	9750	12692	11624	7510	8958	5805	2028	6083	5212	8559	8072	6222	4975	5557	7231	5613	4813	8473	6286	9093	6681	8604	6335	4373	6508	5680	4922	6967	5826	7991	6311	4960	9549
535	7594	12044	8819	11762	9133	10533	8478	10287	8490	9848	6382	7488	6858	11805	9174	9929	8615	11901	10466	6810	8258	5494	1993	5501	5104	7812	6809	5339	4336	4944	6690	5132	4303	7742	5911	7980	6091	8085	6145	4067	5790	5058	4381	6233	5705	7460	5769	4209	8428
540	6755	10385	7574	10601	7882	9202	7093	9057	7434	8571	5502	6297	6186	10520	7883	9465	7779	10366	10030	5830	7348	4530	1759	4698	4839	6865	6259	5226	4127	4779	6161	4538	3504	6703	5356	7249	5617	7125	5244	3666	5357	4891	3927	5455	4909	6511	5057	4033	7837
545	5664	8911	6754	8742	6501	7925	6032	7120	6194	7390	4724	5761	5673	9054	7486	7723	6645	9258	8484	5081	6108	4122	1342	3853	3510	5745	5338	3841	3491	3655	5262	4009	3287	6011	4327	5776	4476	6048	4480	3176	4457	4403	3137	4614	4101	5705	4515	3281	6567
550	4697	7373	5409	7386	5413	6923	5188	6349	5290	6782	3907	4814	4640	6913	5981	6675	5793	8224	6772	4358	5103	3471	1245	3199	3313	4908	4569	3804	2792	3225	4151	3334	2701	5262	3640	4915	3521	5560	3770	2237	3860	3268	2766	4032	3665	4790	3612	3222	5215
555	4020	5785	4656	6249	4750	5804	4027	5121	4237	5051	3384	3997	3659	5820	4774	5590	4717	6429	5653	3449	4358	2748	951	2886	2782	3763	3589	2869	2229	2551	3528	2826	2198	3605	2970	4193	3174	4153	3206	2252	3163	2778	2360	3375	2822	3873	2917	2268	4477
560	3396	5028	3339	4962	3560	4363	3340	4388	3566	4692	2574	3042	3209	4973	3562	4207	3726	5366	4369	2950	3626	2226	770	2440	2040	3382	3387	2288	1812	2206	3151	2068	1618	3454	2622	3556	2606	3219	2655	1950	2475	2302	2059	3056	2512	3314	2490	1970	3626
565	2793	3968	3220	3713	3297	3892	3009	3284	2955	3516	2342	2672	2575	4357	3182	3619	2983	4278	3632	2490	2763	1942	624	2065	1851	2602	2442	1929	1603	1896	2535	1729	1600	2696	2332	2604	2206	2613	2337	1605	2210	1875	1589	2303	2084	2639	1983	1564	3100
570	2474	3635	2604	3462	2437	3254	2449	3085	2508	3053	1915	2228	2186	3700	2846	3125	2639	3642	3242	2340	2506	1566	561	1630	1511	2329	2251	1744	1358	1586	2032	1391	1027	2405	1888	2412	1853	2584	1797	1428	1576	1784	1460	1985	1795	2170	1686	1434	2281
575	2024	2944	2598	2708	2370	2977	2217	2403	2118	2617	1718	2091	1751	2976	2394	2578	2277	3219	2597	1691	2305	1504	638	1177	1411	2056	1830	1541	1459	1608	1753	1356	1157	2084	1588	1993	1515	1972	1819	1052	1717	1280	1301	1615	1260	1851	1560	1363	2187
580	1573	2653	1851	2560	2092	2292	1918	2315	1942	2206	1461	1711	1629	2703	2057	2458	1903	2637	2353	1546	1936	1312	509	1100	1328	1730	1733	1301	1077	1159	1487	1338	1154	1836	1386	1717	1444	1723	1313	985	1511	1324	1269	1585	1292	1620	1657	1190	1822
585	1338	2303	1792	2251	1637	2009	1550	1689	1604	1867	1138	1343	1398	2205	1821	1890	1499	2341	2062	1309	1553	1075	442	1116	1032	1342	1286	1163	777	1103	1413	979	914	1530	1198	1603	1152	1596	1200	833	994	1248	957	1279	976	1243	1159	807	1542
590	1206	1779	1435	1574	1238	1778	1323	1583	1374	1544	891	1268	944	1800	1577	1719	1417	1943	1472	1139	1348	901	310	727	657	1104	1059	927	701	713	1034	925	830	1199	929	1330	852	1321	1032	670	881	879	835	1056	890	1328	1047	683	1301
595	896	1563	1033	1628	1032	1368	1049	1187	869	1209	853	1075	774	1256	1352	1199	1107	1604	1593	723	991	732	342	850	572	930	823	707	622	724	894	619	390	1205	624	1121	834	1143	751	470	746	728	535	741	758	960	671	622	1258
600	899	1381	889	1314	851	1230	803	1025	982	893	598	865	696	1198	1012	1091	918	1124	1079	658	847	480	191	594	568	917	632	526	431	489	647	551	472	858	627	784	765	829	715	369	522	445	486	908	582	743	596	477	922
605	742	956	715	1082	755	868	899	756	713	739	676	562	758	1005	775	961	685	1242	1117	597	763	328	171	578	463	762	562	555	387	533	526	476	387	592	618	762	597	732	543	321	418	584	472	641	501	707	461	356	688
610	578	831	690	754	622	751	494	696	487	723	526	324	435	780	762	815	719	893	753	587	539	347	138	314	393	595	578	383	397	478	513	353	334	557	491	566	504	606	314	250	439	456	376	383	501	488	389	279	762
615	439	762	403	613	458	587	511	615	442	726	388	355	375	746	642	549	464	755	589	480	380	374	90	473	306	411	497	351	305	339	380	363	233	473	363	472	372	520	425	296	405	373	267	348	404	504	340	291	459
620	440	658	387	553	617	727	463	616	484	527	369	380	359	635	448	632	418	815	463	312	438	237	94	256	275	455	427	225	311	313	402	224	214	438	241	471	290	399	204	231	291	243	225	456	393	369	373	228	462
625	375	510	474	555	371	435	309	579	324	408	288	388	377	649	378	398	306	589	438	350	308	265	118	218	231	405	301	245	140	302	332	224	243	356	181	421	300	371	200	196	210	205	288	167	262	235	252	202	391
630	239	417	389	492	311	338	320	422	320	324	303	264	254	444	326	363	295	472	438	183	361	165	49	177	211	301	308	148	182	150	240	250	137	277	190	272	153	241	123	202	237	172	222	264	246	408	179	174	331
635	290	360	268	471	325	487	236	340	283	299	254	340	182	312	358	389	296	370	293	200	318	100	90	237	143	340	177	151	204	98	178	127	95	284	206	205	156	339	111	158	193	138	112	119	169	219	205	218	323
640	165	262	220	337	158	266	209	232	190	279	214	164	157	407	273	307	232	384	338	255	157	122	10	151	114	167	234	174	83	196	196	137	99	175	179	315	169	280	110	159	198	163	118	195	253	185	118	103	245
645	159	370	195	283	162	211	243	259	196	278	186	156	186	127	186	343	272	316	360	163	145	187	44	118	18	122	221	118	141	167	131	160	121	212	159	192	126	174	225	34	114	121	174	205	264	197	153	70	252
650	141	289	171	217	188	155	230	235	165	213	149	217	59	213	81	248	227	210	324	119	217	95	46	106	97	345	93	86	129	148	84	143	42	154	71	155	175	171	148	136	142	100	100	113	132	212	123	111	156
655	155	241	125	250	63	235	64	129	128	186	129	125	154	206	228	198	88	149	140	127	174	89	24	103	112	101	162	76	122	64	43	140	20	215	79	59	92	130	91	86	70	64	140	93	117	175	98	64	228
660	46	210	177	172	187	194	89	75	170	122	144	119	102	125	198	187	161	227	116	52	141	93	78	58	96	105	150	65	132	63	143	63	128	92	103	106	195	64	80	45	109	81	22	96	112	52	52	35	111
665	130	120	151	157	77	115	131	132	119	203	126	61	59	136	136	169	122	163	124	45	126	79	15	78	76	154	60	82	77	64	44	78	101	150	66	150	88	44	103	46	19	62	81	68	150	84	84	5	169
670	56	229	30	109	50	104	173	127	110	15	133	95	73	37	108	174	123	218	220	43	197	35	26	77	32	163	55	65	36	45	105	44	58	154	43	75	18	107	132	71	129	141	50	125	55	31	91	53	48
675	90	92	80	78	85	160	118	113	120	93	60	50	62	162	134	66	102	40	148	39	25	25	25	152	52	67	49	34	42	73	106	35	21	98	66	89	137	64	115	57	55	17	72	33	81	52	13	21	47
680	25	41	96	88	14	63	74	66	106	63	56	79	134	32	49	115	67	77	212	146	70	77	54	162	33	90	80	56	61	60	128	53	55	51	21	68	69	55	50	70	33	61	30	19	27	53	85	8	126
685	52	93	48	41	84	90	58	64	69	108	34	18	59	85	149	67	0	119	64	46	92	0	35	53	52	6	53	29	24	14	28	9	131	67	84	137	99	63	66	65	87	20	35	77	35	99	130	45	16
690	120	59	47	78	76	92	140	82	136	46	37	20	130	81	64	114	7	31	53	61	125	38	5	33	39	26	21	12	30	11	51	18	51	57	50	107	106	67	135	40	59	7	21	73	20	54	15	34	41
695	63	73	40	90	17	52	34	57	15	69	6	0	75	86	42	123	35	129	128	42	113	24	9	9	55	81	36	16	11	11	59	20	8	62	2	114	139	55	61	37	81	94	26	10	4	11	28	17	105
700	5	56	24	106	56	6	0	51	61	11	29	83	66	61	86	12	134	86	44	10	53	31	30	53	59	115	62	75	53	13	58	27	29	80	17	7	7	57	22	0	5	53	103	61	35	55	69	7	152
[truncated: 47 more columns]

## Sheet: pH_3.66_n1
	1	2	3	4	5	6	7	8	9	10	11	12
A	5973	6434	5263	5913	5723	5839	4957	5741	4967	5751	4037	4386	endpoints:387,501
B	5569	6589	5969	5425	5136	6087	5588	4521	4932	3570	1402	3379	endpoints:387,501
C	4814	5928	4686	3971	3168	3703	4419	3713	3090	4612	3645	4685	endpoints:387,501
D	5385	6126	4320	3078	4049	3813	3060	4387	3895	4752	3888	3040	endpoints:387,501
E	6819	7632	2191	6394	5016	3558	3478	3166	4324	5923	2644	6141	endpoints:387,501
F	6261	6549	4075	4723	4721	4054	3755	3304	3990	4529	3811	4183	endpoints:387,501
G	5172	5982	4993	4234	5299	5124	2296	4790	3679	5198	3642	3580	endpoints:387,501
H	3235	5859	3817	4662	4422	4947	3195	3079	3118	3294	3527	4584	endpoints:387,501
	1	2	3	4	5	6	7	8	9	10	11	12
A	4295	5197	5124	4910	4449	4211	3506	3816	3510	4419	3075	3223	endpoints:483,504
B	3992	5308	4610	4560	4036	4631	4297	3116	4067	3049	1767	3108	endpoints:483,504
C	4038	5062	4792	4181	3710	4033	3477	2950	2967	4246	3059	3885	endpoints:483,504
D	3866	4689	4098	2963	3651	2886	2815	2995	3742	3781	2828	2831	endpoints:483,504
E	4646	4881	2383	4727	3910	2886	2713	2447	3409	4403	2448	4588	endpoints:483,504
F	4354	3957	3972	4211	4264	3074	3162	2519	3317	3337	3045	3271	endpoints:483,504
G	4270	3678	3958	3084	3545	3466	1991	3359	2944	3710	2823	2880	endpoints:483,504
H	2619	4001	3677	3445	3558	3798	2708	2512	2944	3106	3437	3572	endpoints:483,504
Wavelength	A1	A2	A3	A4	A5	A6	A7	A8	A9	A10	A11	A12	B1	B2	B3	B4	B5	B6	B7	B8	B9	B10	B11	B12	C1	C2	C3	C4	C5	C6	C7	C8	C9	C10	C11	C12	D1	D2	D3	D4	D5	D6	D7	D8	D9	D10	D11	D12	E1
300	855	841	822	757	961	1110	946	769	897	957	654	751	688	783	826	879	838	942	781	849	855	822	402	539	681	711	746	721	679	596	712	774	684	752	708	901	654	815	883	466	635	482	533	810	777	926	674	625	871
305	784	996	885	893	825	1054	738	951	947	942	530	784	715	1034	909	945	789	920	1025	845	878	753	408	554	650	767	650	739	626	677	885	692	594	684	774	833	736	872	658	580	676	659	579	719	750	841	688	485	852
310	850	919	819	1049	1067	867	811	1080	824	825	684	857	919	1001	1130	860	918	848	942	791	745	781	502	637	908	826	841	696	621	623	838	872	556	798	712	912	785	740	880	661	526	626	522	917	835	822	713	590	858
315	767	956	884	1033	827	1062	999	972	771	820	756	915	811	1019	911	917	899	1157	963	1103	841	592	353	606	674	878	846	561	716	567	775	684	640	926	630	877	816	788	638	442	501	552	529	765	708	811	883	567	917
320	864	1054	920	1111	1076	1143	1122	968	889	1021	827	857	868	1212	1061	1020	912	1024	1231	1026	998	812	381	556	665	910	690	759	572	659	805	755	699	868	894	762	773	871	784	606	516	597	582	900	893	1075	797	486	1070
325	987	1163	1088	1343	1163	1053	1163	1309	1058	1008	835	1058	916	1068	1005	1146	954	1453	1258	818	1024	808	396	576	806	793	869	821	781	645	931	771	730	838	854	1063	894	966	688	662	757	773	557	914	706	890	753	560	1082
330	932	1606	1194	1298	1117	1605	1170	1422	1154	1300	760	1162	1042	1330	1195	1208	1110	1518	1364	1089	1257	908	385	697	797	1185	1098	891	854	704	996	777	570	1181	952	998	877	1089	863	575	784	700	499	764	857	1113	1051	581	1260
335	1110	1612	1188	1563	1271	1418	1155	1395	1265	1107	926	971	1028	1536	1153	1463	1113	1510	1308	1111	1097	833	330	711	736	1312	886	861	703	687	934	880	803	970	773	1087	1009	821	893	665	761	772	559	938	871	1231	909	529	1319
340	1518	1782	1404	1758	1649	1808	1336	1601	1352	1501	1082	1310	1392	1752	1389	1787	1565	1698	2077	1125	1464	1023	364	820	975	1186	1102	990	861	987	1027	797	814	1173	1007	1467	1055	1252	888	699	891	816	798	1058	943	1405	1111	520	1496
345	1585	2206	1494	2203	1717	2330	1838	1867	1793	2074	1333	1399	1347	2020	1764	1838	1747	2476	2326	1699	1709	1411	393	969	1025	1414	1211	1373	972	1016	1368	1107	726	1356	1099	1643	1155	1453	1263	859	963	1043	821	1174	1196	1522	1327	673	1866
350	1782	2341	1926	2270	2171	2675	1844	2461	1970	2073	1518	1612	2038	2359	2543	1993	1760	2779	2390	1507	1836	1119	425	1052	1184	1940	1423	1164	1265	1303	1601	1235	1229	1891	1369	1713	1509	1737	1219	855	1246	1156	821	1337	1382	1778	1509	845	1904
355	2479	3064	2310	3256	2600	3138	2450	2837	2460	2696	1788	2217	2035	3104	2784	2428	2569	2999	2803	1954	2347	1664	542	1193	1517	2430	1726	1564	1321	1379	2028	1467	1253	2189	1569	2304	1662	2229	1642	1063	1549	1345	985	1875	1593	2044	1790	1008	2539
360	2523	3608	2986	3650	2988	3736	2993	3225	2826	3104	1855	2451	2429	3688	3242	3235	3104	3629	3745	2331	2882	2013	643	1429	1623	2441	2100	1834	1622	1671	2140	1787	1288	2507	1929	2771	2124	2592	1992	1150	1602	1646	1157	2267	2155	2765	1921	1198	3362
365	2743	3881	3080	4093	3573	3938	3229	3932	3056	3608	2332	2825	2670	3895	3228	3396	3400	3963	3887	2549	2906	1937	595	1501	1904	2949	2354	1738	1755	1722	2678	1954	1624	2496	1917	2807	2471	2879	2061	1339	1821	1567	1324	2368	2027	2832	2451	1135	3265
370	2685	4051	3024	4198	3458	4217	3084	4265	3070	3519	2490	2981	2954	4107	3553	3612	3540	4197	4201	3044	3294	2012	652	1602	2094	3114	2252	2162	1792	1886	2631	1654	1811	2785	2022	3017	2460	3229	2190	1393	1822	1646	1307	2514	2300	2906	2281	1312	3684
375	3338	5064	3792	4463	3621	4835	3807	4054	3769	4058	2632	3168	3329	4413	3910	4238	3973	4647	4652	3030	3629	2464	713	1790	2238	3390	2711	2402	2064	2194	2716	2129	2012	3170	2392	3085	2405	3223	2063	1476	2078	1891	1635	2742	2360	3061	2547	1380	3785
380	3213	4936	3793	5089	4165	4793	3682	4512	3746	3956	2760	3421	3314	4745	3910	3953	3831	4765	4584	3228	3900	2456	717	1780	2278	3890	2802	2426	2186	2156	2991	2348	1759	3373	2337	3689	2553	3404	2571	1577	1978	1887	1579	2915	2321	3395	2520	1407	4022
385	3189	5127	3547	4550	3942	4938	3896	4502	3827	4304	2861	3170	3173	4838	4199	4411	3739	4486	4559	3273	3724	2376	799	1824	2266	3230	2720	2234	1995	1852	2857	2139	1940	3075	2469	3645	2560	3584	2283	1548	2055	1991	1479	2905	2486	3375	2583	1403	3936
390	3230	4813	3743	4728	3982	4941	3758	4486	3471	4096	2579	3399	3014	4772	4197	4298	3745	4525	4600	3318	3976	2288	751	1833	2317	3722	2746	2362	2031	2049	2754	1914	1961	3208	2347	3433	2584	3321	2244	1495	2051	1834	1324	2564	2513	3230	2651	1370	3920
395	3087	4274	3546	4188	3626	4408	3100	3973	3355	3924	2434	3165	3031	4328	3809	4158	3571	4200	4327	2989	3460	2280	603	1646	1968	3237	2417	2224	1736	1944	2590	1928	1801	3148	2238	3206	2232	3093	2223	1442	1869	1935	1348	2509	2409	2940	2438	1227	3598
400	2497	3974	3052	3949	3226	4092	3067	3870	3349	3190	2251	2592	2506	4086	3235	3560	3220	3732	3687	2560	3049	1936	597	1386	1936	2799	2309	1920	1621	1663	2198	1722	1703	2717	2055	2832	2176	2709	2050	1298	1923	1765	1239	2215	2205	2847	2074	1165	3202
405	2066	3325	2682	3274	2555	3296	2601	3180	2699	2756	1922	2206	2269	3239	2786	3120	2737	3336	3018	2235	2605	1569	476	1266	1617	2545	1926	1717	1245	1450	1936	1386	1286	2179	1673	2488	1763	2469	1654	1091	1492	1317	1067	1935	1811	2335	1947	1136	2604
410	1683	2652	2020	2696	2078	2880	2032	2420	2062	2164	1485	1727	1842	2586	2339	2397	2129	2502	2360	1887	1903	1432	399	982	1272	2006	1482	1304	1106	1153	1489	1094	940	1680	1336	1972	1475	1634	1267	785	1158	1025	817	1350	1339	1739	1385	825	2081
415	1250	1769	1530	1846	1583	1798	1450	1805	1574	1754	1079	1153	1303	1978	1749	1712	1726	1609	2090	1241	1605	1067	338	746	1088	1376	1216	1062	876	913	1220	855	761	1260	1035	1402	1075	1419	1017	718	829	891	676	1181	928	1382	959	661	1512
420	1123	1636	1481	1550	1249	1702	1153	1475	1213	1323	917	983	1117	1520	1482	1410	1370	1404	1613	1185	1314	950	272	664	835	1218	1110	849	764	795	1051	729	743	1192	880	1211	934	1200	924	601	703	676	626	936	907	1324	869	541	1265
425	1149	1520	1343	1461	1223	1581	1120	1469	1224	1382	841	1002	1030	1517	1230	1325	1291	1524	1520	1069	1406	915	332	693	824	1231	1156	825	837	889	996	712	703	1248	852	1128	799	1105	880	548	690	715	655	982	850	1148	858	519	1360
430	1220	1736	1423	1687	1347	1668	1247	1430	1323	1536	955	1210	1212	1585	1454	1765	1398	1886	1785	1222	1452	1147	339	790	1105	1373	1175	1061	1081	975	1104	843	712	1465	948	1390	928	1269	1101	673	793	725	760	1135	1138	1441	1108	688	1480
435	1566	2019	1825	1984	1766	2210	1450	1716	1637	1686	1171	1405	1460	1957	1936	1845	1854	1895	2017	1370	1680	1197	522	1024	1229	1783	1484	1362	1153	1173	1394	1036	998	1642	1256	1598	1289	1590	1287	816	1027	1033	829	1310	1370	1389	1269	775	1697
440	1907	2319	2042	2381	1886	2393	1860	2227	1791	1972	1572	1629	1498	2437	1977	2275	1945	2434	2487	1783	2101	1483	569	1133	1531	1879	1779	1480	1360	1260	1623	1068	1128	1869	1243	1837	1380	1865	1410	910	1138	1134	1061	1559	1476	1756	1301	840	2024
445	1829	2710	2286	2757	2036	2599	2030	2502	1910	2337	1284	1823	1822	2623	2536	2492	2262	2542	2680	1900	2444	1555	519	1063	1329	2169	1905	1655	1451	1440	1653	1245	1194	2240	1318	2066	1542	2097	1707	962	1392	1118	1214	1489	1623	1919	1285	960	2028
450	2079	2929	2745	3108	2173	2880	2275	2780	2209	2502	1512	2059	1903	3175	2679	2661	2496	2850	2942	2201	2425	1585	451	1261	1750	2490	2264	1723	1698	1525	1758	1397	1306	2525	1594	2272	1795	2016	1646	1201	1399	1353	1219	1719	1826	2308	1537	1028	2181
455	2543	3332	3079	3373	2665	3121	2407	2965	2609	2800	2062	2147	1888	3213	2964	3501	2754	3418	3288	1998	2965	1955	590	1320	1771	2736	2515	1953	1844	1671	2252	1681	1330	2669	1971	2208	1782	2800	1797	1116	1526	1392	1417	1931	2082	2555	1691	1095	2835
460	2854	4023	3394	3639	3123	3905	2754	3561	2838	3051	1797	2595	2450	4071	3542	3559	2971	3877	3867	2413	3322	2010	698	1565	1936	2949	2545	2286	1922	1985	2171	1712	1556	3110	2007	3167	2188	2712	2098	1123	1640	1522	1549	2315	2110	2803	1863	1270	2903
465	2846	3899	3749	3961	3341	4110	2878	3669	3410	3191	2042	2531	2433	3958	3670	3802	3470	4177	4332	2679	3033	2240	548	1818	2389	3357	2984	2167	2221	2311	2703	1995	1616	3041	2146	3071	2185	2965	2255	1568	1666	1758	1531	2740	2494	2916	2080	1431	3071
470	2979	4339	3466	4254	3621	4358	2752	3727	3201	3232	2123	2833	2767	4419	3769	4005	3665	4105	4486	2781	3149	2304	767	1818	2245	3299	3066	2380	2299	2377	2710	2024	1661	3363	2188	3121	2141	3328	2417	1350	2114	1898	1591	2573	2577	2747	2132	1415	3187
475	2859	3990	3532	4093	3387	3929	2996	3334	2996	3715	1825	2481	2817	4464	3440	3783	3626	4271	4032	2468	3322	2349	632	1846	2103	3394	3225	2364	2262	2252	2381	2081	1626	3242	1992	3204	2212	2778	2105	1410	1740	1771	1726	2233	2470	2932	2187	1267	3094
480	2873	4289	3572	4167	3355	3583	2725	3569	3079	3337	1982	2428	2936	3889	3466	3592	3471	3725	4380	2772	3624	2143	690	1761	2158	3044	2741	2035	2107	2144	2560	1939	1602	2997	2112	2917	2016	2897	2163	1434	1848	1651	1517	2150	2597	2902	1996	1392	2735
485	2818	3854	3419	3929	3207	3437	2569	3443	2760	2949	1912	2382	2677	3861	3352	3542	3112	3640	3976	2638	3376	1916	549	1453	2002	2932	2863	2397	1896	1972	2213	1717	1755	2812	1795	2578	1762	2528	2060	1366	1584	1452	1474	2038	2233	2601	1759	1318	2931
490	3100	4701	4197	4194	3564	4065	3332	3869	3319	3661	2401	2827	3284	4325	4197	3730	3828	4396	4620	3354	3474	2416	1245	2374	2782	3575	3295	2890	2348	2469	3013	2212	2208	3147	2453	3128	2853	3578	2648	1894	2605	2271	1901	2634	2806	3099	2150	2130	3516
Wavelength	A1	A2	A3	A4	A5	A6	A7	A8	A9	A10	A11	A12	B1	B2	B3	B4	B5	B6	B7	B8	B9	B10	B11	B12	C1	C2	C3	C4	C5	C6	C7	C8	C9	C10	C11	C12	D1	D2	D3	D4	D5	D6	D7	D8	D9	D10	D11	D12	E1
408	1381	1593	1392	1393	1218	1361	1269	1298	1349	1444	1161	1393	1396	1498	1264	1320	1508	1278	1242	1337	1245	1432	1726	1527	1595	1402	1364	1438	1357	1314	1127	1374	1168	1184	1197	1373	1381	1366	1495	1307	1356	1342	1320	1298	1491	1403	1192	1277	1201
413	465	321	414	464	497	480	505	395	460	489	362	361	447	400	376	427	406	429	427	429	428	340	590	374	417	452	399	420	317	412	370	454	407	411	436	413	378	417	537	560	461	366	401	421	348	444	302	397	555
418	569	411	380	404	343	476	433	418	466	423	495	440	482	346	431	439	374	465	392	552	441	388	513	381	437	388	422	400	408	410	384	485	384	409	433	441	372	474	551	482	441	399	464	399	377	436	405	405	480
423	567	472	485	409	397	423	451	439	436	459	406	352	416	461	402	528	490	389	396	464	487	446	658	428	463	408	416	507	454	409	495	538	421	451	449	380	434	389	488	546	473	431	413	538	411	403	359	496	487
428	474	462	401	435	462	370	466	415	472	367	433	407	342	304	420	444	425	434	390	434	458	461	553	402	479	380	396	429	390	385	414	445	354	391	479	424	437	396	439	441	404	439	371	316	448	468	404	476	470
433	583	423	488	431	444	492	552	490	514	503	417	406	580	409	413	490	490	405	407	516	435	394	578	417	535	507	412	443	515	482	489	467	496	470	491	464	433	491	560	458	483	475	509	491	475	454	403	467	532
438	643	639	599	580	638	547	637	575	699	608	521	605	571	583	556	590	597	617	629	775	556	573	792	588	590	636	616	615	592	628	537	528	605	617	490	565	573	583	607	705	554	585	566	629	692	577	613	681	661
443	783	749	685	656	738	703	776	797	724	634	728	765	619	554	693	785	667	816	659	771	764	693	929	683	710	577	637	763	719	683	699	838	587	696	623	668	723	667	756	754	709	596	660	702	656	761	748	708	739
448	728	705	502	731	703	607	707	636	682	667	722	856	737	753	580	777	688	735	768	746	665	689	1012	621	683	619	826	762	792	686	640	724	725	675	780	656	713	708	775	810	804	602	704	652	657	686	847	755	749
453	600	585	553	428	652	550	534	607	684	500	522	528	594	525	582	631	708	593	542	511	556	491	666	479	600	597	522	543	496	661	454	593	529	553	527	529	480	509	773	458	623	535	595	609	430	475	552	566	570
458	441	335	415	355	403	470	441	476	455	367	397	412	373	368	428	492	315	372	379	484	376	433	436	394	425	363	433	415	352	412	511	420	471	410	366	276	461	335	350	433	429	374	349	381	346	465	289	279	435
463	412	381	307	388	239	431	389	364	386	281	398	312	268	380	412	468	407	343	344	422	312	270	307	321	289	304	273	328	358	280	322	316	303	271	338	405	275	329	375	330	319	335	281	305	238	336	355	353	271
468	430	407	463	412	342	430	547	458	494	381	299	499	352	463	432	421	434	504	408	500	404	295	484	228	338	425	347	371	302	347	355	386	297	386	377	372	352	457	384	335	390	340	326	311	324	414	302	386	419
473	531	821	698	770	579	717	744	662	578	700	523	587	609	709	598	659	724	553	561	515	549	433	382	457	482	634	599	428	539	481	456	443	381	571	466	507	445	612	496	436	463	469	467	533	415	659	433	464	668
478	988	1515	1097	1325	996	1193	1194	1178	1061	1280	722	1017	871	1130	1107	1276	1129	1144	1034	935	988	785	538	827	737	979	855	833	627	698	899	788	676	1086	865	1008	1015	1073	866	589	669	764	603	844	727	915	699	666	1128
483	1760	2646	2013	2503	1838	2218	1982	2095	1943	1939	1621	1712	1716	2180	2092	2445	2013	1950	1906	1729	1907	1282	649	1193	1210	1763	1690	1368	1019	1206	1417	1142	1115	1620	1372	1771	1364	1684	1415	969	1313	1321	991	1408	1363	1759	1338	927	1779
488	2753	4222	3291	4132	3191	3626	3150	3644	3053	3426	2505	2607	2365	3662	3490	3969	3103	3383	2989	2492	3015	1864	1007	1839	1953	2803	2641	2153	1702	1892	2441	1896	1591	3017	2035	2910	2363	2762	2152	1460	2099	1938	1668	2352	2332	2834	2179	1613	3232
493	3762	5509	4327	5603	4313	5250	4261	4707	3859	4725	3157	3351	3325	5152	4767	5211	4386	4770	4260	3408	3730	2574	1260	2520	2517	3831	3597	2603	2214	2597	3387	2507	2335	3650	2797	4020	2725	3716	2995	2017	2921	2402	2251	3030	2848	3623	2879	2020	4493
498	4026	6052	5016	6280	4871	5719	4530	5407	4446	5273	3249	3766	3810	5643	5113	5958	5010	5426	4932	4020	4733	2814	1581	2764	2835	4138	3656	3098	2279	2903	3513	2943	2398	4018	3113	4609	3374	3966	3214	2220	3168	2972	2263	3491	3061	3983	3209	2352	4470
503	3929	6127	4594	6059	4768	5236	4226	5127	4217	5055	3194	3936	3678	5828	4779	5845	4520	5353	4985	3763	4281	2925	1289	2448	2389	3942	3841	3124	2543	2696	3449	2629	2175	3800	3054	4147	3315	3890	3182	2067	2954	2845	2034	3276	2707	3878	3187	2233	4351
508	3598	5530	4278	5274	4189	5215	3835	4597	3898	4812	2779	3448	3336	5228	4573	5252	4304	5135	4553	3344	3949	2625	1264	2331	2424	3841	3477	2670	2061	2157	3189	2401	2073	3594	2783	3914	2788	3505	2821	1879	2741	2477	1887	2973	2581	3446	2884	2094	4025
513	2915	4501	3639	4770	3546	4183	3486	3852	3420	3985	2624	2785	2848	4280	3687	4439	3461	4440	3933	2866	3381	2449	1242	1837	2029	3309	2832	2206	1838	2005	2898	2016	1670	2937	2107	3094	2350	3039	2348	1550	2259	2175	1692	2371	2186	2712	2230	1729	3167
518	2591	4132	3425	4197	3189	3553	2982	3452	3005	3378	2247	2599	2405	3867	3462	3876	3357	3811	3195	2639	2770	1856	976	1882	1745	2563	2296	2043	1556	1920	2315	1821	1490	2723	1971	2542	2038	2883	2128	1467	1820	2079	1590	2194	1894	2673	1798	1351	3134
523	2442	3962	2981	3853	2876	3204	2516	3156	2662	3214	2114	2471	2369	3597	2983	3540	2947	3334	3157	2220	2516	1807	963	1446	1699	2268	2172	1706	1334	1584	1890	1622	1354	2182	1880	2537	1912	2389	1960	1316	1758	1682	1256	2087	1704	2222	1772	1351	2999
528	2283	3487	2726	3193	2505	3101	2564	2945	2351	2744	1822	2284	2164	3397	2715	3138	2725	3150	2756	2230	2547	1536	761	1464	1603	2256	2067	1948	1203	1521	1996	1476	1123	2141	1596	2533	1723	2393	1757	1311	1813	1676	1235	1831	1707	2126	1652	1128	2394
533	1925	3275	2818	3286	2505	2739	2227	2650	2128	2584	1434	1944	1757	2935	2432	3158	2423	2734	2730	1963	2139	1481	596	1313	1412	2199	1870	1567	1192	1517	1724	1524	1264	1956	1558	2024	1694	1956	1598	1187	1642	1301	1157	1768	1577	1943	1543	1171	2347
538	1684	2695	2301	2660	2180	2623	1785	2141	1916	2349	1601	1861	1723	2644	2407	3005	2436	2427	2423	1836	1851	1203	678	1161	1249	1777	1726	1452	1167	1381	1623	1238	976	1824	1298	1810	1463	1876	1264	972	1427	1260	938	1546	1207	1788	1439	1072	1977
543	1583	2288	1579	2523	1658	2074	1631	1961	1718	1882	1282	1385	1301	2252	1849	2174	1619	2047	2025	1477	1701	1122	652	1070	947	1551	1442	1171	838	1076	1246	1110	849	1480	1247	1694	1161	1630	1180	739	998	1009	821	1325	1090	1375	1150	848	1711
548	1286	1922	1485	1847	1351	1874	1455	1655	1345	1700	1125	1333	1107	1752	1582	1983	1518	1830	1605	983	1479	860	401	977	864	1288	1089	1107	801	863	1080	920	664	1382	966	1418	891	1140	1030	701	996	945	612	1155	946	1254	924	704	1266
553	984	1587	1349	1599	1267	1513	1169	1310	984	1302	968	1007	937	1381	1325	1447	1365	1486	1393	1143	996	700	367	807	644	1143	978	821	624	685	871	767	562	1135	778	1321	851	1057	772	580	916	706	462	891	694	1085	842	557	1060
558	896	1259	1041	1370	1166	1318	1056	1120	1027	1153	851	745	881	1223	1105	1285	1043	1096	932	885	885	532	332	577	500	942	725	620	526	622	656	734	396	907	649	1043	614	830	692	455	638	525	476	794	569	764	790	528	876
563	712	1128	740	1288	895	1078	732	943	829	967	754	721	695	1020	1009	869	918	1097	880	653	768	524	287	593	443	718	760	595	380	481	573	535	416	784	508	791	564	696	700	446	647	474	397	567	449	680	463	466	835
568	609	1006	858	978	797	814	794	824	566	858	526	597	506	856	916	851	643	744	878	508	729	392	250	413	491	703	597	516	427	387	529	482	409	571	462	609	470	660	525	398	428	515	375	572	464	626	403	380	671
573	470	708	778	691	563	643	601	576	607	622	406	493	519	748	676	764	676	658	637	479	587	409	155	365	419	524	609	442	347	389	438	424	315	540	380	629	428	468	578	216	470	477	252	426	402	512	460	270	574
578	522	624	587	814	656	627	523	665	519	604	457	437	447	791	631	628	550	722	695	466	454	353	245	321	324	492	341	356	316	293	460	354	273	399	360	509	342	606	280	222	304	334	283	339	310	411	325	290	562
583	340	580	474	541	443	618	478	604	494	465	273	331	427	750	478	576	563	573	508	335	459	281	145	250	231	369	430	283	206	195	411	177	215	415	286	398	358	355	304	131	298	345	283	269	343	327	358	155	474
588	340	542	365	436	436	531	320	423	416	353	351	345	309	487	348	545	526	424	276	305	326	169	214	231	265	412	374	163	212	215	278	197	158	339	306	374	357	398	174	138	225	242	207	280	285	329	219	161	429
593	178	375	340	363	319	352	316	315	320	315	239	247	235	446	364	378	306	382	454	302	323	166	136	132	220	308	239	98	201	116	282	156	212	341	157	306	194	347	177	129	229	138	178	140	294	196	252	178	352
598	216	291	234	350	223	300	214	247	296	313	206	251	251	308	292	360	285	306	204	303	240	143	89	120	175	260	271	270	99	97	206	172	100	209	247	217	200	168	200	208	93	129	162	176	131	174	119	92	246
603	162	269	174	218	245	254	223	313	135	241	149	176	146	221	280	237	217	296	242	186	227	112	74	140	118	224	233	152	88	147	126	110	111	194	148	149	248	169	80	59	145	85	119	163	161	95	179	94	233
608	190	251	199	283	166	231	181	276	190	254	148	144	113	209	151	208	234	293	261	113	161	141	89	76	80	129	152	89	63	130	189	92	77	178	141	156	103	144	120	81	149	146	102	133	103	249	118	90	165
613	145	198	164	225	150	127	109	138	134	165	143	83	186	174	173	235	150	224	179	213	111	59	47	106	101	173	142	74	99	155	155	87	72	182	133	124	144	139	124	77	68	72	124	142	100	130	121	89	95
618	96	191	68	197	118	200	82	187	106	116	103	154	86	186	87	87	90	120	224	119	147	153	44	98	67	134	133	119	85	63	101	125	51	75	59	168	97	173	104	73	96	63	73	135	80	84	80	108	167
623	114	136	165	171	116	130	91	136	126	130	61	207	91	176	148	128	131	128	185	154	143	62	36	57	89	126	93	32	46	34	88	98	63	123	86	55	80	61	103	95	32	72	38	85	55	137	80	58	148
628	83	184	127	96	91	65	73	115	59	124	78	46	35	155	139	101	103	167	181	94	74	98	85	27	40	32	56	144	58	83	25	165	59	73	66	108	80	97	21	35	90	44	23	57	54	77	57	46	68
633	53	85	138	213	74	141	80	135	47	69	78	66	81	91	179	66	50	112	44	67	220	125	24	58	36	99	64	79	54	27	50	43	71	75	35	72	10	104	46	100	21	45	38	96	22	64	91	34	65
638	58	58	27	74	129	78	62	31	45	37	126	95	61	57	107	103	58	109	71	75	104	55	40	55	64	81	53	106	32	65	49	57	47	41	41	98	33	101	57	28	62	24	42	46	35	48	50	26	107
643	54	49	80	78	80	37	19	52	16	69	39	24	14	130	103	65	42	134	74	67	44	47	16	23	39	43	68	11	54	44	85	15	39	35	123	90	49	55	79	32	47	51	30	66	45	26	47	54	59
648	39	106	40	41	55	118	84	104	18	56	37	65	66	114	48	90	32	58	56	25	22	16	12	39	45	50	18	34	33	28	56	46	65	11	53	49	27	61	58	69	25	79	67	11	64	102	27	26	73
653	32	38	47	51	90	43	37	111	24	54	4	0	35	88	63	50	53	88	74	59	45	24	10	17	22	31	25	40	21	42	25	45	10	51	29	37	27	51	42	43	69	59	7	16	45	39	19	24	62
658	45	26	54	46	41	50	82	40	28	36	53	15	52	77	43	50	4	118	29	51	61	8	27	17	20	62	56	38	29	48	33	6	57	18	35	11	36	27	33	27	46	12	36	45	7	8	31	33	33
663	40	25	48	5	37	56	64	63	27	50	53	24	29	61	39	47	35	54	39	62	28	21	16	31	35	39	40	54	27	55	45	23	9	26	46	3	28	40	44	30	11	30	17	24	18	26	13	36	28
668	18	43	44	68	36	33	34	47	36	26	10	1	33	48	45	15	27	55	67	5	12	28	29	43	23	36	19	41	50	13	16	18	20	56	33	15	49	30	22	21	2	66	92	21	9	34	3	46	42
673	90	53	15	47	52	29	36	90	28	37	19	29	20	15	10	45	30	34	40	7	20	45	43	10	15	16	16	7	65	50	49	29	19	32	39	37	13	26	11	24	39	20	56	0	66	21	47	7	34
678	43	15	8	53	14	49	50	45	22	48	20	24	7	104	44	41	29	26	11	16	59	49	43	3	35	24	0	7	75	10	17	16	6	7	11	61	2	10	80	9	15	57	18	50	31	98	90	4	18
683	19	27	23	14	54	21	26	29	14	12	26	34	5	24	13	55	54	44	9	66	22	26	44	25	47	33	20	9	7	32	19	8	6	6	8	20	22	32	65	25	10	27	11	22	52	44	17	1	36
688	47	34	10	46	41	48	13	41	38	0	9	17	14	51	28	26	99	37	51	26	10	10	16	22	0	61	4	38	5	18	6	6	11	22	20	16	0	5	43	11	44	10	46	9	53	25	37	3	11
693	19	34	3	4	20	33	18	2	11	44	9	0	17	9	26	41	2	36	28	18	51	14	12	18	19	6	37	39	0	6	94	34	27	1	24	35	17	29	33	18	5	12	21	13	6	27	16	19	18
698	14	5	25	50	13	41	11	16	6	31	9	41	13	33	12	15	8	8	8	25	15	54	8	32	73	39	4	4	16	40	34	30	7	2	9	37	8	4	48	24	16	53	41	9	52	9	35	23	44
Wavelength	A1	A2	A3	A4	A5	A6	A7	A8	A9	A10	A11	A12	B1	B2	B3	B4	B5	B6	B7	B8	B9	B10	B11	B12	C1	C2	C3	C4	C5	C6	C7	C8	C9	C10	C11	C12	D1	D2	D3	D4	D5	D6	D7	D8	D9	D10	D11	D12	E1
505	2491	3793	2710	3581	2634	3128	2543	2883	2786	3052	2199	2293	2289	3640	2757	2860	2793	3356	3212	2415	2878	2064	1052	1805	1875	2514	2299	1898	1921	1786	2214	1743	1515	2713	1997	2697	1902	2848	2263	1669	2203	1917	2055	2299	1945	2365	1955	1654	2485
510	2054	2801	2077	2831	2317	2657	1991	2593	2145	2537	1497	1725	1606	2919	1997	2551	2306	2762	2599	1859	2174	1665	647	1293	1430	1969	1942	1490	1338	1472	1677	1362	1110	2262	1477	2052	1618	2242	1703	1128	1500	1596	1435	1761	1626	1964	1476	1280	2206
515	1934	2364	1570	2199	2146	2429	1593	2156	1848	2346	1371	1452	1576	2359	2033	2331	2043	2439	2360	1506	1812	1132	432	1363	1048	1681	1713	1323	996	1241	1396	1093	996	2103	1381	1795	1325	2061	1431	1040	1295	1354	1238	1371	1387	1676	1309	1066	1768
520	1563	1939	1663	2203	1579	1870	1354	1980	1627	1751	1114	1295	1283	2250	1717	1820	1602	2101	2079	1428	1854	1016	404	872	953	1419	1375	1017	837	1048	1153	973	899	1595	1117	1361	1240	1514	1205	750	1094	1058	1126	1365	1178	1427	1007	936	1458
525	1435	1853	1357	2061	1408	1871	1245	1682	1454	1738	974	1154	1133	1829	1581	1717	1340	1821	1794	1128	1398	1014	343	905	853	1293	1438	874	803	918	1257	981	729	1570	951	1215	1127	1408	1054	762	1009	908	1039	1023	1001	1299	1101	846	1454
530	1135	1741	1152	1606	1507	1671	1218	1435	1282	1491	902	1001	1075	1766	1624	1434	1275	1752	1659	1033	1300	915	284	851	741	1183	1042	962	724	954	1123	906	684	1427	960	1156	857	1303	1040	711	858	994	953	920	1005	1173	894	866	1248
535	1129	1553	1105	1639	1253	1543	1031	1352	1197	1470	844	914	864	1401	1268	1386	1240	1610	1612	1037	1352	774	328	731	778	1194	1082	661	673	747	984	734	734	1176	781	1237	874	1061	1056	667	878	836	782	1064	807	1156	848	664	1205
540	973	1432	1023	1335	990	1310	991	1272	1114	1306	742	889	760	1540	1053	1245	1105	1408	1184	966	975	741	249	737	623	1032	974	726	632	760	920	650	727	1104	688	812	865	1027	885	553	761	605	669	941	730	938	715	707	1180
545	839	1295	900	1155	895	1145	746	990	992	946	647	732	607	1148	994	988	893	1070	1166	808	878	590	216	485	530	838	901	688	479	654	643	563	473	984	603	761	571	930	615	541	673	544	567	732	623	830	642	606	925
550	822	918	636	1140	740	904	726	1003	637	859	450	549	514	1071	946	767	775	1038	1036	576	911	495	225	453	352	657	529	515	419	560	536	580	433	883	518	739	622	786	597	468	553	574	518	585	529	714	655	460	758
555	457	779	663	944	754	970	627	780	577	703	344	495	389	733	721	692	579	882	839	539	681	288	174	432	403	443	538	450	326	393	490	442	289	664	419	760	527	553	533	324	360	530	381	486	542	534	436	316	543
560	487	655	477	689	539	579	488	645	475	522	419	433	352	677	589	643	736	697	655	361	597	425	139	316	274	434	428	345	348	368	386	362	400	478	281	495	486	571	463	287	320	323	245	455	376	596	362	249	549
565	386	587	399	538	507	608	392	592	405	615	303	342	309	638	521	551	462	612	567	482	489	240	187	237	208	498	483	323	303	308	241	322	231	475	271	337	380	428	376	281	343	344	261	302	296	368	380	314	429
570	410	536	542	536	502	467	262	482	441	453	279	410	268	612	390	441	445	457	504	431	382	277	165	291	193	360	363	367	237	293	363	406	264	433	265	351	397	332	369	258	281	262	295	438	304	385	251	238	455
575	390	480	323	544	350	490	346	351	453	423	257	322	366	467	384	495	424	463	505	393	415	273	241	282	319	457	372	312	317	295	339	296	249	327	333	345	364	395	297	232	350	253	311	321	261	502	279	228	399
580	308	438	366	363	340	493	310	409	350	410	244	288	257	576	396	378	444	401	446	386	276	324	153	242	281	303	308	279	273	258	397	235	203	310	248	327	252	360	254	224	264	274	189	338	243	286	293	216	413
585	334	375	357	379	259	447	243	391	279	432	265	263	304	404	358	325	328	418	332	219	330	183	145	297	201	272	339	220	255	243	213	157	147	275	208	276	260	307	257	131	195	189	226	248	257	255	134	205	285
590	142	226	221	210	274	343	136	236	242	283	145	152	164	297	216	239	253	247	256	207	156	148	91	101	206	197	269	273	85	125	137	151	133	199	174	222	197	182	184	129	165	144	188	201	216	126	232	99	210
595	206	261	136	262	170	281	78	241	159	208	155	162	142	196	183	122	132	296	217	223	178	150	94	91	88	116	138	182	142	170	160	91	99	203	113	146	187	168	112	170	126	109	120	110	161	99	117	125	98
600	114	212	140	117	166	164	139	131	88	208	108	130	142	162	84	106	237	154	197	90	120	106	32	118	56	130	106	119	85	78	120	76	43	192	91	153	93	120	184	77	146	131	112	106	107	161	106	56	118
605	120	165	119	80	136	136	129	110	108	128	67	96	136	71	153	142	116	98	103	75	164	118	61	80	44	96	76	106	83	91	84	61	90	119	98	149	97	89	113	73	109	104	135	98	90	70	98	48	94
610	115	99	111	119	102	122	59	145	136	89	66	131	24	141	120	117	101	181	103	115	110	63	45	45	85	116	46	79	35	41	87	44	77	113	71	80	81	81	97	26	81	34	53	76	67	125	35	47	92
615	68	164	74	108	82	102	80	84	56	147	38	84	58	102	101	85	68	102	140	57	81	42	60	35	74	115	69	49	50	46	50	63	89	83	111	98	31	73	65	86	62	27	54	83	45	84	68	47	61
620	115	34	57	118	83	80	74	93	70	95	38	87	66	182	164	115	61	98	87	123	37	76	24	49	45	53	7	40	15	29	64	15	56	95	61	41	97	66	65	106	64	28	115	58	36	37	44	45	65
625	67	60	33	48	76	41	64	69	66	83	26	40	50	111	39	107	58	59	73	41	51	47	9	59	54	24	78	57	17	44	63	26	38	96	39	88	39	47	14	18	25	28	45	14	37	67	50	53	59
630	80	43	39	46	50	86	64	55	52	115	47	68	71	15	95	72	50	54	55	57	63	41	27	32	73	70	77	10	45	40	17	27	4	65	54	61	27	96	46	4	16	16	43	51	10	10	34	19	95
635	52	72	56	47	71	94	11	52	50	39	30	56	30	53	45	48	27	45	77	54	71	85	39	12	18	76	28	71	42	32	23	41	11	82	52	9	37	66	23	11	25	82	53	52	37	44	39	56	47
640	44	49	26	18	61	28	27	78	71	23	17	42	50	76	42	27	41	78	76	61	7	34	32	31	16	40	66	42	41	29	21	21	44	20	22	43	16	18	30	18	36	39	27	57	37	71	16	23	16
645	53	46	29	47	29	61	54	44	25	74	54	60	47	31	79	42	71	48	21	32	13	5	3	24	38	27	42	32	51	28	78	12	25	80	30	22	57	23	37	47	52	33	36	8	46	15	13	34	3
650	17	26	28	4	17	25	10	30	6	28	19	36	8	1	39	35	48	101	93	6	25	4	8	42	36	20	22	0	21	24	23	0	45	90	72	51	51	18	29	3	10	23	7	34	19	22	52	52	18
655	50	73	54	35	39	20	13	30	75	24	11	48	4	63	6	27	31	36	20	53	28	16	15	46	7	33	1	24	4	8	32	0	42	41	29	28	3	58	26	33	3	13	7	18	60	19	2	64	34
660	12	52	21	42	44	7	40	18	16	19	20	12	5	67	26	12	57	52	58	7	23	48	2	31	33	15	28	14	5	23	11	21	18	14	12	32	28	3	14	19	6	10	3	23	27	50	23	41	18
665	18	16	32	41	32	20	27	82	17	27	22	22	4	41	6	34	24	9	18	50	75	0	4	80	18	29	16	23	19	53	3	14	26	26	9	25	15	23	21	28	13	5	0	16	21	10	15	71	52
670	77	4	13	4	30	26	15	27	16	51	26	6	13	26	5	22	44	30	0	8	14	39	40	22	3	17	2	14	61	4	33	0	27	36	11	6	10	4	3	0	0	30	25	6	27	28	8	86	6
675	12	5	48	10	52	9	30	2	5	56	13	16	50	7	24	18	37	14	58	13	67	5	1	8	10	18	5	70	39	10	59	25	9	32	16	5	49	4	26	5	6	21	11	6	31	37	25	6	43
680	12	12	8	22	8	40	6	14	4	19	27	24	11	53	18	44	17	39	10	38	16	9	32	19	20	49	31	7	5	7	17	5	7	80	12	4	17	9	33	10	1	11	42	13	7	13	22	25	77
685	6	20	20	53	10	6	4	32	5	4	24	4	24	24	5	34	7	46	0	21	27	5	40	11	12	14	8	38	14	0	17	0	7	47	18	35	7	29	2	0	35	57	6	0	3	18	10	35	1
690	39	45	33	27	8	15	8	9	10	35	14	27	36	7	16	13	27	45	2	17	6	28	8	4	8	10	78	36	15	6	7	2	18	6	21	5	28	16	20	3	4	36	7	31	34	12	22	20	48
695	18	67	22	25	18	38	1	29	10	33	8	16	5	16	33	126	13	90	4	29	55	40	23	13	11	81	29	14	37	8	7	20	13	14	37	37	4	3	27	13	38	13	25	13	39	13	12	55	18
700	23	0	29	5	8	11	16	0	3	26	10	12	31	0	71	25	37	9	27	36	0	0	0	0	27	4	0	10	1	4	11	0	24	27	0	38	8	23	19	38	4	3	7	7	37	13	3	4	18
[truncated: 47 more columns]

## Sheet: pH_3.66_n2
	1	2	3	4	5	6	7	8	9	10	11	12
A	4645	5632	4577	6089	5668	6554	4921	5977	4993	5406	4204	4636	endpoints:387,501
B	4511	6028	5576	5697	4704	5654	4870	4364	4513	3600	1497	3497	endpoints:387,501
C	3835	5582	4397	3817	3103	3649	4444	3471	3245	4705	4152	4900	endpoints:387,501
D	4604	5695	3943	2937	4092	3716	3251	4507	3993	5119	4243	3012	endpoints:387,501
E	6592	7541	2132	6476	4668	3276	3418	3097	4181	5742	2508	6453	endpoints:387,501
F	5311	5832	3544	3987	4462	3734	3719	3350	4177	4507	3673	4165	endpoints:387,501
G	4825	4844	4543	3659	4848	4914	2487	4560	3250	5450	4002	4053	endpoints:387,501
H	2808	5287	3518	4169	4139	5158	3342	3075	3073	3241	3499	4938	endpoints:387,501
	1	2	3	4	5	6	7	8	9	10	11	12
A	5316	6437	6411	6284	5531	5316	4413	5161	4931	5372	3779	3971	endpoints:483,504
B	4444	5814	5376	5268	4925	5674	5750	4795	5170	4730	2513	4158	endpoints:483,504
C	4596	5043	5289	4583	4138	3856	4342	4430	3362	4978	4217	4575	endpoints:483,504
D	4635	4933	4262	3736	4062	2951	3595	4376	4072	4422	3848	3203	endpoints:483,504
E	4942	5502	2938	5665	4819	3913	3746	3678	3900	4851	2432	4369	endpoints:483,504
F	5234	4814	4635	4978	4227	3997	4203	3029	3766	3338	2937	3199	endpoints:483,504
G	4444	4892	4917	4425	5029	5279	2971	4640	3672	4344	3300	3300	endpoints:483,504
H	3017	4429	3977	3828	4733	5290	3442	3341	4136	4420	4136	4675	endpoints:483,504
Wavelength	A1	A2	A3	A4	A5	A6	A7	A8	A9	A10	A11	A12	B1	B2	B3	B4	B5	B6	B7	B8	B9	B10	B11	B12	C1	C2	C3	C4	C5	C6	C7	C8	C9	C10	C11	C12	D1	D2	D3	D4	D5	D6	D7	D8	D9	D10	D11	D12	E1
300	695	712	554	946	779	898	943	830	813	967	921	726	663	942	790	912	840	976	904	608	910	578	604	533	437	765	579	708	506	680	886	697	544	710	613	858	700	793	573	489	621	637	440	833	506	770	631	558	855
305	633	716	570	907	700	1055	907	1028	889	829	887	743	620	714	807	771	744	935	797	846	860	609	481	561	703	753	651	960	472	636	776	754	688	580	666	837	601	592	614	663	664	631	607	802	729	840	694	575	692
310	722	934	706	906	819	991	873	893	830	768	835	819	762	968	919	776	778	893	1089	877	894	608	508	599	631	851	783	716	537	638	825	645	533	689	798	697	631	771	732	608	713	623	582	726	786	918	770	605	862
315	778	972	712	1078	735	1157	1059	1099	784	925	881	935	903	817	875	1080	833	956	1004	955	826	664	518	588	671	681	668	607	618	668	748	791	684	833	682	757	815	942	805	583	550	797	557	835	611	747	727	609	788
320	739	925	732	1179	839	1175	1143	1210	963	979	851	794	981	827	945	1029	853	852	1029	981	829	666	449	531	589	875	821	685	638	596	834	670	626	801	758	873	787	897	758	668	781	838	601	792	683	994	609	628	857
325	741	1105	773	1281	912	1131	1029	1139	1187	1157	845	885	857	1188	1044	1010	1047	1167	1120	791	1047	716	430	756	657	928	864	862	603	810	948	706	786	889	768	907	856	1020	890	570	693	789	726	1027	804	1084	921	665	1051
330	756	1331	933	1372	1008	1419	1149	1164	1048	1310	968	1045	911	1182	1233	1182	978	1227	1238	919	1116	808	566	733	710	1016	834	966	674	825	1013	625	714	1131	864	1041	819	1043	1031	610	958	704	590	937	842	1110	895	610	1084
335	790	1245	806	1718	1119	1393	1099	1297	1058	1201	1112	1104	896	1154	1190	1497	998	1454	1366	994	940	694	441	650	754	1007	659	878	574	906	1162	629	738	945	870	1099	965	1033	773	501	913	754	504	860	833	949	785	535	1382
340	1025	1364	1067	1865	1539	1559	1442	1695	1159	1747	1085	1295	973	1328	1432	1529	1198	1487	1617	1173	1282	852	489	815	918	1275	1106	967	681	782	1266	888	699	1038	944	1220	1177	1373	774	642	1067	831	737	1426	1021	1330	1067	597	1482
345	1195	1755	1135	1914	1401	2263	1593	1838	1648	1755	1170	1544	1205	1844	1680	1924	1327	1827	2067	1323	1539	838	467	1011	869	1459	1192	1020	952	1134	1482	1046	1020	1455	1117	1524	1117	1589	1204	779	1036	954	858	1285	1058	1580	1275	722	1694
350	1367	2085	1518	2454	1877	2477	2032	2096	1634	1914	1488	1833	1543	2017	1841	2324	1664	2079	2246	1486	2061	1157	455	948	967	1481	1518	1171	956	1164	1558	1048	918	1584	1368	1727	1554	1871	1407	935	1368	1204	914	1633	1266	1894	1513	913	2020
355	1526	2814	1720	2787	2439	3073	2248	2724	2325	2671	1830	2027	1640	2822	2286	2532	2287	2648	2628	1822	1964	1402	578	1247	1183	1987	1658	1595	1252	1475	2090	1356	1382	1844	1607	2381	1716	2296	1658	1292	1476	1422	1062	1826	1766	2391	1695	1196	2430
360	1932	3031	1943	3405	2772	3476	2881	3071	2528	3077	2560	2287	1966	2919	2976	3245	2515	3317	3194	2092	2672	1577	715	1479	1556	2482	1807	1839	1458	1668	2303	1557	1500	2166	1845	2639	2173	2610	1752	1350	1971	1678	1293	2325	1985	2699	2035	1223	2673
365	1940	3275	2057	3526	2902	3861	2887	3511	2879	3320	2401	2838	2281	3278	3265	3372	2812	3378	3245	2267	2714	1796	784	1760	1631	2848	2162	2079	1553	1769	2606	1709	1615	2493	2105	2996	2089	2667	2104	1415	2040	1881	1333	2585	2224	2771	2376	1252	3180
370	2168	3485	2247	4225	2988	4135	3139	3709	3052	3426	2475	2734	2193	3695	3441	3884	2753	3586	3456	2442	2865	1817	752	1772	1647	2611	1982	1889	1474	1929	2821	1884	1825	2328	2136	2851	2154	2985	2134	1329	2236	1848	1667	2694	2323	3050	2324	1500	3241
375	2237	3863	2513	4357	3273	4306	3691	3748	3465	3704	2915	3099	2692	3954	3424	4005	2800	3961	3766	2713	3219	1876	819	1973	1889	3060	2383	2342	1780	2069	3022	1954	1832	2835	2393	3093	2283	3320	2456	1518	2410	2127	1641	3088	2535	3432	2610	1542	3752
380	2321	4054	2535	4364	3587	4478	3695	4352	3542	3692	3231	3255	2618	3877	3667	4313	3429	3974	4199	2696	3303	2011	915	1769	1782	3232	2447	2194	1813	2195	2932	2017	1917	2968	2411	3387	2522	3429	2584	1609	2623	2063	1850	3144	2387	3705	2961	1457	3720
385	2371	4068	2647	4408	3445	4636	3467	4107	3502	3691	2993	3241	2671	3899	3797	4313	3226	3878	3899	2858	3330	2147	839	1986	1901	3271	2492	2333	2011	2260	3241	1959	1983	2676	2524	3299	2682	3233	2476	1582	2442	2172	1782	2853	2770	3744	2651	1653	3722
390	2490	4191	2713	4436	3320	4490	3651	4127	3489	3864	3156	3082	2511	3808	3487	4181	3232	3746	4094	2819	3152	1941	824	2091	1917	3136	2290	2234	1829	2210	2910	2047	1924	2846	2453	3529	2417	3247	2557	1502	2395	2211	1700	3215	2597	3792	2601	1541	3366
395	2122	3799	2532	4226	3248	4468	3351	3789	3088	3602	2764	3069	2327	3676	3486	3682	2936	3787	3406	2621	2872	1929	790	1914	1806	2760	2483	2081	1594	1923	2743	1879	1775	2606	2427	3246	2405	3367	2214	1675	2256	1834	1494	2802	2284	3237	2479	1395	3408
400	2074	3382	2187	3892	3010	3832	2727	3468	2761	3417	2443	2747	2072	3471	3064	3313	2826	3182	3027	2300	2727	1676	571	1599	1678	2544	2014	1834	1441	1819	2558	1502	1657	2322	2177	2908	2131	2868	2107	1291	1885	1774	1377	2571	2042	3117	1926	1361	3019
405	1787	2795	1927	3128	2504	3293	2547	2760	2300	2681	2093	2011	1995	2927	2870	3087	2300	2758	2661	2144	2254	1430	583	1265	1391	2178	1749	1700	1296	1688	2146	1550	1549	2118	1736	2224	1679	2396	1805	1082	1742	1395	1264	1960	1906	2625	1875	1132	2368
410	1408	2322	1441	2657	1981	2652	2096	2098	1921	1990	1647	1782	1484	2311	2031	2284	1827	2204	2124	1454	1726	1178	534	1217	1033	1670	1362	1222	1030	1233	1651	1182	1087	1620	1360	1788	1401	1751	1302	923	1312	1125	907	1594	1323	1965	1572	879	1955
415	1137	1742	1183	1985	1350	1967	1510	1678	1545	1622	1247	1273	1058	1600	1576	1818	1361	1676	1687	1346	1410	814	421	837	774	1285	1056	912	833	969	1158	862	840	1374	1042	1413	1101	1437	1112	722	1026	877	718	1369	1116	1341	1049	669	1629
420	995	1370	1082	1604	1192	1722	1344	1387	1223	1445	997	1209	867	1488	1509	1504	1185	1418	1488	1147	1153	889	347	761	738	1133	960	883	776	902	1178	781	772	1127	914	1202	930	1196	966	617	772	721	661	1136	984	1351	966	619	1265
425	1194	1540	1191	1647	1363	1726	1183	1470	1253	1359	1018	1122	950	1354	1351	1382	1201	1465	1485	1056	1257	881	395	796	744	1235	1117	929	713	840	1113	791	798	1152	945	1260	939	1196	1008	649	839	765	756	1283	1104	1273	1028	606	1141
430	1183	1651	1415	1903	1502	1879	1455	1614	1485	1534	1188	1310	1118	1570	1461	1621	1302	1547	1695	1244	1425	994	505	1006	976	1075	1254	1206	1034	1039	1181	1018	935	1380	1200	1473	1089	1374	1282	838	1135	910	933	1167	1143	1426	1073	797	1367
435	1517	2060	1699	2229	1755	1951	1777	1960	1789	1732	1476	1517	1438	1861	1754	1903	1579	1914	2157	1569	1819	1340	610	1099	1150	1504	1534	1309	1201	1207	1467	1152	1124	1457	1357	1581	1292	1604	1599	1048	1159	1156	1129	1667	1439	1713	1146	734	1664
440	1798	2430	2087	2637	2144	2577	2112	2343	1858	2137	1794	1836	1516	2215	2024	2277	1953	2389	2317	1777	2045	1585	650	1417	1224	1630	1699	1578	1187	1397	1975	1368	1276	2048	1663	2029	1369	1945	1718	1049	1509	1270	1186	1759	1535	1872	1592	1041	2172
445	2009	2844	2312	2788	2228	2741	2190	2447	2289	2516	1898	1992	1621	2447	2353	2523	1935	2757	2566	1980	2463	1731	731	1430	1347	1832	1868	1602	1235	1422	2048	1526	1278	2309	1820	2144	1786	2107	1782	1038	1492	1422	1329	2231	1795	2106	1497	994	2339
450	1975	3286	2518	3352	2751	3064	2346	2959	2645	2886	2069	2206	1893	2768	2537	2851	2321	2833	3080	2291	2518	1654	679	1713	1536	2091	2127	1937	1456	1762	2407	1622	1420	2354	1878	2469	1675	2420	2069	1413	1812	1575	1518	2422	2216	2467	1646	1110	2495
455	2562	3479	2654	3749	3006	3638	2742	3248	3063	3251	2137	2328	1999	3161	2754	3020	2466	3180	3623	2512	2828	2011	842	1869	1751	2453	2452	2054	1575	1766	2597	1904	1531	2650	2299	2527	2146	2496	2133	1406	1957	1699	1642	2747	2252	2823	2056	1333	2642
460	2879	4660	3358	4444	3513	3948	3057	3844	3192	3462	2786	2563	2280	3668	3186	3457	2943	3532	3823	2717	3048	2082	979	1929	2139	2558	2578	2411	1762	2187	2736	2066	1853	2750	2247	2941	2260	2813	2431	1630	2086	1511	1941	2884	2511	3141	2122	1396	3062
465	3060	4617	3591	4421	3650	4325	3223	3789	3120	3507	2908	2703	2417	3859	3364	4067	2986	3452	4121	3135	3256	2415	1030	2328	2061	2817	3029	2682	2055	2200	2891	2355	1967	3263	2613	3348	2307	2754	2621	1641	2298	1956	2193	2828	2494	3543	2338	1518	3464
470	3264	4797	3570	4700	3842	4462	3406	3906	3430	3790	2638	2904	2794	3988	3629	3876	3365	4005	3945	2982	3599	2593	989	2361	2189	3056	2810	2709	2144	2199	3258	2206	1829	3138	2839	3311	2574	3696	2919	1721	2373	1783	1973	2918	2813	3565	2317	1611	3287
475	3065	4905	3560	4378	3598	4532	3575	4001	3512	4205	2977	2888	2541	3755	3519	3679	3377	3871	4305	2915	3347	2505	874	2075	2279	2869	2873	2399	1904	2299	2875	2205	2153	3432	2785	3334	2376	2994	2729	1604	2296	1708	2146	3202	2892	3404	2420	1513	3245
480	2849	4431	3628	4803	3507	4290	3335	3597	3303	4033	2716	2888	2371	3989	3558	3811	3399	3769	4196	2904	3582	2330	984	2090	2089	2892	2859	2476	1929	2072	3172	2299	1940	3216	2518	3206	2437	2738	2580	1656	2193	1812	2003	2921	2681	3432	2412	1363	3202
485	2566	4322	3334	4326	3460	3672	3033	3893	3220	3636	2476	2814	2453	3718	3639	3644	3086	3977	3860	2812	3132	2295	928	2045	1933	2705	2723	2280	1802	2181	2659	1978	1719	2929	2439	2928	2311	2977	2319	1544	2110	1632	1744	2903	2347	3217	2266	1429	3163
490	3357	4603	3689	4736	4038	4140	3759	3912	3780	4227	3047	3098	2891	4249	3474	4208	3633	4347	4231	3166	3645	2851	1672	2921	2605	3603	3072	2650	2488	2659	3398	2617	2223	3270	2907	3833	2985	3671	2936	2314	2868	2475	2083	3388	3002	3670	2628	2237	3427
Wavelength	A1	A2	A3	A4	A5	A6	A7	A8	A9	A10	A11	A12	B1	B2	B3	B4	B5	B6	B7	B8	B9	B10	B11	B12	C1	C2	C3	C4	C5	C6	C7	C8	C9	C10	C11	C12	D1	D2	D3	D4	D5	D6	D7	D8	D9	D10	D11	D12	E1
408	1467	1693	1488	1288	1311	1553	1513	1260	1157	1334	1422	1293	1574	1611	1236	1417	1315	1358	1319	1232	1522	1224	1143	1586	1487	1681	1385	1408	1411	1453	1374	1042	1398	1311	1113	1379	1436	1592	1181	1413	1450	1296	1474	1238	1337	1412	1466	1363	1364
413	407	383	428	436	477	481	470	476	518	482	394	413	496	454	473	510	378	463	437	475	561	466	427	406	314	402	428	483	404	422	397	413	405	405	328	412	442	641	385	471	425	406	400	372	429	385	396	399	435
418	413	330	392	443	396	589	501	440	502	491	364	500	451	362	371	500	480	492	353	559	605	437	424	452	454	441	424	548	441	395	486	586	369	446	460	412	492	647	541	465	387	466	447	464	400	413	445	404	415
423	347	379	412	371	394	495	551	484	498	404	325	450	350	447	364	446	373	444	412	434	535	532	421	494	459	389	398	496	396	418	434	511	438	381	406	494	416	654	416	474	367	438	417	435	373	444	491	465	393
428	436	431	445	398	425	497	559	471	432	467	369	465	521	372	372	526	478	403	414	436	503	395	401	479	419	379	417	482	438	419	474	465	433	467	395	456	424	691	487	445	417	406	408	383	456	336	393	438	418
433	467	472	426	494	455	540	522	510	457	549	408	479	470	440	403	442	452	547	479	559	562	450	478	463	542	455	545	630	490	486	487	468	453	472	430	429	523	596	475	541	480	504	462	466	459	415	479	479	505
438	589	499	548	556	562	650	650	594	650	668	648	595	705	636	542	668	525	695	649	655	752	530	588	502	630	555	597	567	646	593	591	627	613	626	699	629	577	886	516	607	532	562	626	606	612	648	553	506	605
443	716	653	778	705	750	863	695	638	834	800	675	721	625	752	805	711	684	825	697	829	797	712	718	613	758	512	710	697	877	747	637	726	721	688	765	689	707	997	747	634	669	683	769	651	698	704	752	785	696
448	764	659	697	788	747	905	866	782	721	760	658	766	686	726	592	683	700	739	839	792	894	628	624	714	820	624	770	816	702	679	581	683	675	755	641	706	721	985	770	733	671	809	675	677	746	686	718	630	737
453	660	413	627	490	510	621	686	593	521	560	573	591	494	574	408	482	618	608	552	497	627	600	452	588	632	427	564	655	555	540	607	594	497	554	478	587	544	755	616	608	477	650	663	572	523	535	457	588	553
458	402	429	429	416	396	411	495	394	385	461	451	424	402	415	430	417	459	375	426	524	545	374	326	449	430	346	334	441	402	435	493	526	397	490	424	394	413	612	341	417	263	435	476	350	408	402	403	336	401
463	289	462	374	396	363	332	310	376	436	451	307	298	293	463	430	390	334	368	405	358	427	274	321	366	342	357	363	343	264	372	248	305	390	365	251	307	385	500	325	311	287	338	386	336	362	295	282	406	381
468	370	471	429	434	391	456	448	382	424	429	356	424	409	479	433	475	446	473	399	492	487	342	263	327	438	393	333	381	337	437	357	367	262	348	348	332	388	589	340	390	344	307	289	349	413	440	352	329	407
473	690	680	697	876	753	743	670	727	579	696	477	646	580	726	622	890	744	550	581	558	759	492	339	609	500	483	511	563	460	447	574	464	415	628	565	557	527	774	493	506	547	486	370	475	406	486	335	458	490
478	1202	1437	1227	1518	1068	1323	1204	1271	1157	1293	865	947	977	1260	1275	1389	1065	1145	1026	1128	1353	808	408	929	825	1060	1046	1145	685	769	943	1044	838	1081	893	983	900	1075	740	623	840	704	626	865	798	883	738	768	1142
483	2150	2686	2406	2918	2321	2645	2171	2456	1977	2071	1682	1899	1933	2407	2165	2336	1977	2049	1777	2027	2227	1544	707	1375	1426	1572	2023	1635	1242	1374	1736	1497	1263	2072	1372	1804	1482	1808	1473	1062	1301	1287	1003	1576	1275	1689	1363	1054	1980
488	3774	4306	3607	4257	3625	4151	3607	4213	3437	3861	2365	2889	2929	4088	3412	4113	3654	3658	3312	3059	3624	2343	981	2127	2132	2814	2938	2543	2083	1975	2477	2424	1855	3199	2508	3092	2017	2936	2094	1719	2122	1828	1513	2397	2116	2766	2209	1554	3082
493	4629	5964	4864	6224	4443	5520	4977	4770	4642	5204	3204	3971	3680	5337	4698	5518	4507	4799	4652	4124	4558	3257	1271	2950	2927	3553	3958	3563	2483	2512	3529	3263	2362	4430	3095	4148	2730	3882	2885	2127	2772	2453	2037	3113	2817	3694	3027	2082	4432
498	5463	6179	5619	6683	5491	6447	5396	5951	5129	5576	3792	4191	4193	6099	5656	6056	5091	5551	5548	4800	5280	3688	1509	3007	3360	3780	4410	4039	3082	2646	3783	3383	2751	4820	3669	4755	3232	4074	3345	2340	2977	2710	2424	3637	3074	3830	3381	2228	4577
503	5157	6027	5340	6823	5079	6260	5083	5642	4795	5438	3578	4229	4049	6065	5555	6257	5266	5884	5763	4256	4881	3695	1444	3028	3238	4046	4146	3904	2866	2801	3583	3500	2413	4696	3500	4181	3334	4139	3192	2274	3252	2652	2196	3703	3147	3885	3012	2137	4496
508	4337	5386	4867	6099	4298	5880	4686	5241	4392	5162	3123	3734	3849	5475	4705	5655	4626	5128	4842	4009	4389	3032	1264	2701	2809	3462	3778	3350	2580	2572	3162	2783	2282	4317	3194	3826	2698	3808	2574	2170	2518	2340	2098	3045	2606	3406	2746	1845	4046
513	3967	4601	4261	4926	3841	4937	4080	4339	3999	4598	2885	3261	2912	5108	4307	4636	3868	4332	4432	3396	3932	2597	1053	2363	2555	2959	3305	2750	2118	2262	3001	2580	2030	3688	2632	3378	2340	3051	2565	1848	2167	2119	1664	2615	2476	3053	2368	1787	3496
518	3417	4263	3449	4504	3656	4337	3643	3673	3128	3941	2417	2840	2836	3795	3725	4190	3383	3966	3743	2982	3284	2492	960	1990	2313	2656	2922	2475	1860	1917	2552	2328	1664	3142	2353	2753	1968	2763	2149	1646	2034	1801	1510	2490	2086	2590	2215	1643	3022
523	3066	3779	2981	3970	3217	3907	3173	3305	3025	3470	2334	2330	2526	3784	3289	3694	3167	3589	3454	2862	3270	2214	669	1834	1910	2459	2735	2237	1805	1716	2290	2248	1398	3168	2175	2743	1956	2489	2142	1429	1958	1594	1370	2134	1814	2379	1732	1268	2632
528	2752	3554	3252	3824	2765	3446	3034	3087	2895	3231	1809	2124	2391	3283	2985	3525	3010	3252	3216	2697	3010	2073	706	1547	2170	2247	2340	2216	1529	1589	2076	2092	1582	2542	1794	2450	1839	2261	1655	1301	1825	1418	1242	1752	1715	2129	1765	1229	2386
533	2406	3241	2766	3453	2798	3459	2731	2826	2796	2756	1934	2031	2097	3257	3160	3226	2505	2846	2744	2235	2692	1925	613	1506	1693	2026	2226	2002	1508	1476	1997	1739	1354	2396	1957	2118	1648	2272	1712	1283	1421	1387	1197	1694	1597	2034	1438	1159	2212
538	2174	2638	2320	2666	2191	2885	2225	2596	2007	2572	1468	1824	1930	2606	2346	2772	2340	2675	2569	1936	2101	1611	580	1452	1499	1880	1978	1730	1320	1187	1828	1602	1301	2170	1654	1975	1566	1848	1512	1178	1198	1175	1030	1493	1501	1682	1462	1042	2186
543	1967	2228	2082	2556	1879	2379	2003	2230	1923	2124	1237	1573	1522	2481	2169	2243	1778	2291	2299	1625	2155	1328	553	1260	1210	1424	1469	1377	1098	1108	1559	1411	1089	1751	1357	1763	1216	1701	1288	839	1140	873	878	1434	1238	1456	1221	937	1615
548	1723	2032	1754	2074	1547	1965	1536	1733	1644	1589	1190	1466	1470	1998	1716	2155	1758	1899	1825	1488	1729	1071	466	883	907	1252	1384	1219	924	981	1241	1064	810	1596	1038	1489	900	1215	983	784	965	839	700	1148	990	1352	998	682	1294
553	1384	1594	1350	1695	1388	1438	1368	1408	1333	1474	836	1002	1120	1701	1308	1589	1406	1619	1513	1032	1568	980	338	864	789	847	1127	1094	796	924	916	861	470	1317	882	1044	842	934	775	619	867	736	566	917	867	962	714	550	1165
558	1174	1256	1127	1534	1129	1410	1168	1199	1065	1228	704	891	904	1373	1250	1368	1138	1306	1277	959	1204	849	217	754	587	764	946	839	592	676	889	761	510	1021	773	919	656	1095	765	490	678	656	480	770	713	925	657	566	887
563	911	1100	964	1243	735	975	995	1119	854	1045	666	746	734	1129	1003	1066	897	1094	962	884	944	540	231	550	599	699	921	687	468	514	836	663	540	856	607	663	568	744	510	398	635	555	359	689	415	720	489	427	880
568	724	932	834	991	865	831	733	990	809	840	491	619	561	857	717	914	845	932	774	766	790	478	199	435	535	717	631	603	408	459	542	529	502	747	584	809	562	694	457	447	438	462	345	586	513	525	571	438	712
573	593	877	673	1038	704	707	638	794	579	776	401	561	579	891	665	861	584	787	853	564	682	436	168	412	498	533	554	490	357	402	567	421	369	651	339	500	489	506	448	261	328	381	282	521	502	518	384	313	479
578	664	596	618	876	439	691	769	524	593	490	292	468	459	634	755	502	587	648	726	619	470	307	214	351	396	443	494	463	322	293	454	347	360	510	304	544	369	463	393	282	319	403	271	433	386	441	329	264	493
583	473	579	509	616	457	515	574	548	445	536	351	342	384	549	438	535	543	610	549	515	313	437	130	256	249	379	385	363	327	250	359	380	166	524	339	498	348	391	283	219	204	214	193	430	326	377	371	151	415
588	382	489	429	491	454	504	408	460	444	428	296	346	366	466	521	494	388	440	565	373	418	268	149	267	240	333	382	376	260	220	374	173	237	365	338	300	313	328	273	267	247	275	94	351	200	390	275	162	360
593	339	426	278	450	350	452	395	372	361	342	185	284	306	373	358	333	275	478	329	299	248	257	109	163	133	259	345	232	246	173	300	208	177	288	227	335	309	274	246	154	232	254	148	264	211	260	254	141	346
598	239	392	313	399	221	411	304	351	299	253	181	323	345	317	289	384	297	299	383	294	282	165	48	161	143	247	188	229	238	111	228	221	149	362	215	256	204	402	179	151	153	177	141	290	224	365	185	197	299
603	203	302	257	288	277	289	222	236	281	261	162	162	245	288	267	343	304	325	305	221	222	151	116	144	152	306	159	211	153	110	210	199	129	230	127	272	189	186	201	129	140	131	133	149	201	227	141	76	194
608	160	236	315	366	181	273	176	204	173	301	218	173	145	222	240	287	190	237	218	159	268	84	33	64	145	215	221	159	67	138	191	47	135	165	158	236	102	236	182	114	166	184	87	146	141	179	207	57	147
613	134	198	169	280	134	118	143	177	164	235	101	99	134	202	178	179	221	242	195	194	144	111	56	86	88	119	125	136	135	125	132	128	84	145	196	104	131	155	159	146	92	80	105	170	111	89	172	70	177
618	137	263	181	160	151	200	157	166	129	112	97	83	96	279	201	207	182	175	226	131	168	114	28	77	127	161	106	170	95	54	110	120	85	75	158	172	124	181	69	68	117	98	70	153	83	114	115	56	126
623	205	129	153	191	170	160	164	112	105	203	131	89	79	127	174	106	157	166	189	174	104	82	77	88	55	91	151	112	36	74	69	114	109	178	84	133	101	105	91	96	54	94	68	110	44	109	65	61	62
628	55	176	161	179	186	117	87	140	64	124	26	138	54	96	80	138	96	123	144	139	143	75	38	93	28	74	63	95	34	80	74	46	85	83	150	124	60	120	118	43	51	52	62	133	75	140	39	28	97
633	41	72	53	101	52	169	58	95	142	84	68	95	105	122	92	60	132	87	79	62	53	112	15	62	38	60	38	88	70	110	65	121	14	112	80	59	66	98	48	92	17	16	108	84	31	73	62	14	90
638	131	46	107	137	79	129	61	124	109	62	86	40	57	98	77	39	36	81	99	126	70	86	21	54	68	46	52	21	47	76	93	67	23	123	46	55	71	40	22	52	98	19	48	44	38	84	76	47	84
643	21	75	90	75	111	113	103	70	148	46	56	82	60	139	55	110	95	69	75	68	67	90	53	43	77	48	57	66	27	40	40	36	13	79	59	82	78	65	88	6	84	33	47	83	43	87	97	47	64
648	71	117	79	41	147	35	82	38	44	52	26	107	120	72	66	92	43	89	101	55	34	97	10	15	37	23	101	55	48	4	48	65	38	13	37	68	111	70	24	54	5	36	41	23	5	77	23	26	62
653	76	148	35	35	63	47	38	63	51	61	4	43	7	43	23	71	35	45	18	101	47	15	5	42	103	62	38	28	101	29	45	42	54	45	36	81	37	38	61	3	17	49	42	53	38	22	67	49	75
658	2	35	54	115	60	91	58	24	72	42	71	35	48	90	18	77	14	8	12	63	12	7	50	20	29	31	17	46	72	8	18	40	68	58	10	42	20	54	40	14	40	23	41	30	19	17	19	65	36
663	42	45	40	110	21	43	92	104	48	43	95	23	50	74	56	75	11	14	69	48	25	41	16	5	23	5	67	23	9	7	23	37	31	15	14	60	24	38	13	11	2	12	46	72	20	67	30	24	33
668	9	57	5	70	24	13	69	65	61	55	34	19	20	58	13	42	64	17	21	62	8	34	44	33	87	6	7	22	39	22	32	60	1	77	57	51	17	20	61	27	44	17	24	54	41	16	4	2	13
673	38	75	72	59	52	63	23	3	23	55	8	45	14	110	102	15	5	43	14	45	49	12	19	29	12	30	56	31	10	5	31	17	13	72	13	101	12	23	47	25	15	66	5	26	19	29	22	28	3
678	34	67	79	3	15	84	80	37	70	35	9	3	46	5	9	34	19	15	50	50	0	44	10	29	2	3	15	65	21	13	48	54	16	11	43	9	38	38	42	25	15	6	11	54	84	34	31	17	68
683	16	0	27	52	25	33	5	1	24	37	54	61	22	34	74	26	53	76	28	41	15	30	0	40	10	4	12	0	16	14	53	42	17	7	45	11	55	34	39	40	35	43	35	47	9	14	7	17	13
688	23	18	57	58	86	7	7	19	29	43	39	38	10	43	11	55	54	8	30	6	5	11	4	7	94	15	31	52	37	3	60	4	5	9	12	2	20	7	56	22	12	9	37	5	34	3	9	26	81
693	7	16	38	26	4	16	11	0	11	33	7	29	38	22	5	25	7	2	23	72	5	9	10	23	11	16	6	5	38	7	16	7	31	38	5	0	2	18	5	5	5	0	32	3	0	13	5	42	5
698	47	10	8	47	15	10	12	0	32	40	24	10	53	4	16	28	13	80	33	11	4	0	5	8	25	55	9	48	36	17	22	3	56	37	15	10	5	7	2	22	3	30	10	34	4	42	26	15	31
Wavelength	A1	A2	A3	A4	A5	A6	A7	A8	A9	A10	A11	A12	B1	B2	B3	B4	B5	B6	B7	B8	B9	B10	B11	B12	C1	C2	C3	C4	C5	C6	C7	C8	C9	C10	C11	C12	D1	D2	D3	D4	D5	D6	D7	D8	D9	D10	D11	D12	E1
505	2654	3685	3105	3440	2531	3362	2296	2764	2456	3229	1980	2133	2251	3639	3087	3266	2748	3521	3348	2361	2662	1793	917	1715	1923	2805	2610	1942	1736	1805	2260	2110	1655	2645	1750	2671	2239	2816	2249	1574	1756	1973	1934	2298	2156	2431	2010	1857	2694
510	1840	3358	2558	2781	1968	2466	1995	2222	2025	2281	1436	1808	1568	2914	2234	2535	2282	2997	2698	1832	2274	1467	536	1303	1487	2129	2109	1429	1271	1523	1778	1453	952	2186	1522	2124	1530	2010	1589	1017	1406	1488	1380	1593	1540	1838	1302	1355	2113
515	1721	2676	2157	2399	1852	2141	1376	2072	1709	1877	1333	1458	1492	2609	2088	2210	1881	2539	2113	1381	1775	1281	406	1133	1231	1740	1758	1145	1142	1177	1308	1269	906	1785	1410	1436	1264	1547	1367	908	1245	1170	1260	1410	1334	1701	1193	1151	1711
520	1571	2131	1814	2114	1534	1914	1382	1668	1624	1736	1047	1210	1213	2278	1687	1944	1552	2302	2028	1411	1563	996	371	1028	1108	1470	1446	1081	1022	1049	1380	1072	745	1505	1032	1412	1158	1535	1175	716	1121	1032	1135	1120	1208	1259	1112	870	1561
525	1209	1880	1625	1843	1379	1702	1092	1734	1257	1583	829	1145	1175	1965	1566	1765	1490	1800	1904	1037	1321	1087	350	965	944	1238	1267	1001	865	998	1206	999	689	1304	1010	1213	1097	1420	1113	745	934	934	845	1115	1088	1394	926	882	1504
530	1243	1653	1310	1630	1253	1646	1144	1495	1316	1642	881	1038	1111	1650	1424	1595	1205	1805	1625	1100	1339	874	447	905	818	1366	1103	1106	669	854	1042	897	654	1286	945	1202	1004	1346	1109	632	964	959	824	1026	1039	1298	975	654	1302
535	960	1586	1329	1371	1197	1292	1059	1420	1070	1462	841	971	832	1726	1231	1495	1268	1639	1444	1005	1237	804	348	749	870	1305	985	837	686	734	1026	842	600	1185	824	1267	791	1174	1129	543	895	715	746	845	826	1018	793	767	1247
540	880	1331	1084	1361	1001	1221	1052	1037	949	1227	773	701	819	1479	986	1146	1164	1254	1318	761	1009	671	295	695	672	1042	994	759	663	712	819	748	512	1035	641	1095	691	1101	769	555	583	640	635	854	754	888	768	623	923
545	832	1154	902	1156	906	957	774	857	857	1007	547	623	630	1273	1049	1119	861	1149	1053	813	918	621	194	499	559	889	890	669	479	553	785	621	463	842	586	847	584	961	821	439	553	511	579	718	569	736	620	533	881
550	681	1004	1005	890	769	930	569	807	701	938	480	516	528	1089	752	920	678	1106	909	665	651	510	193	565	501	712	680	565	418	493	616	550	361	645	595	740	526	733	579	355	485	610	570	653	598	712	472	448	658
555	537	872	763	868	712	771	495	618	580	703	409	480	577	778	796	656	631	806	735	640	538	406	156	379	446	584	612	445	360	331	510	449	402	506	430	636	427	605	482	297	371	477	507	511	464	521	412	359	597
560	382	746	685	668	464	624	528	648	476	620	461	399	354	783	544	579	483	752	721	489	533	288	131	390	414	524	471	354	340	296	483	302	317	490	337	621	366	448	524	267	223	328	408	343	433	469	363	354	482
565	379	606	422	550	451	467	348	531	435	547	327	343	413	524	490	596	546	596	649	383	430	313	196	243	236	409	444	397	297	280	440	321	193	603	325	363	335	417	361	190	354	357	328	326	385	443	267	273	374
570	433	594	501	503	408	442	369	569	333	433	381	387	449	626	495	481	457	483	400	281	366	351	155	255	329	362	399	346	245	279	299	293	276	373	198	433	325	390	316	305	278	305	260	354	361	433	259	258	436
575	429	453	490	359	371	491	340	447	338	469	314	399	348	365	306	347	377	549	534	298	429	302	238	276	232	365	336	321	254	341	282	282	224	370	255	357	305	442	330	245	359	361	213	236	288	399	242	220	382
580	365	410	378	379	248	508	289	392	410	300	286	288	222	437	366	368	290	372	378	283	374	226	132	241	273	460	392	351	176	316	229	344	247	378	208	344	271	362	315	264	226	307	299	277	251	326	249	196	300
585	233	381	347	387	239	216	279	332	276	295	234	228	241	400	380	303	294	301	355	299	356	296	121	241	276	398	260	244	184	220	282	179	219	264	249	339	242	259	247	196	246	198	267	238	200	258	229	264	255
590	245	303	228	320	172	265	225	185	219	209	179	140	206	313	290	218	293	274	205	179	214	152	92	186	177	259	200	180	183	128	120	174	147	252	167	213	172	292	122	178	240	169	260	185	153	231	154	173	232
595	100	187	229	193	232	137	166	158	209	256	88	161	132	194	216	113	200	189	236	156	135	170	58	84	120	191	127	166	62	115	146	107	86	235	151	153	143	182	114	112	117	119	106	87	133	103	119	113	183
600	203	165	132	152	121	162	108	176	204	134	95	94	79	222	155	107	94	182	189	117	100	42	35	91	95	118	118	71	151	93	132	149	109	135	84	147	76	247	114	87	70	104	112	42	77	87	105	76	147
605	99	133	42	150	99	158	76	79	103	141	139	124	75	81	130	138	160	146	95	98	51	52	19	64	70	147	114	58	33	81	141	110	35	111	102	157	70	168	127	36	76	60	104	51	65	126	70	56	64
610	99	132	113	137	98	104	74	119	21	77	58	64	67	100	92	173	77	207	160	62	108	114	24	48	80	92	129	37	42	29	56	143	72	63	66	68	75	143	94	84	52	110	54	98	92	125	74	54	79
615	95	97	93	106	74	61	97	88	84	125	44	51	38	95	149	68	91	59	64	33	47	70	25	67	48	51	64	104	24	88	90	70	49	84	46	82	44	134	92	71	44	68	41	77	58	75	61	46	100
620	34	84	49	66	69	102	80	55	38	114	63	50	67	77	106	77	65	53	142	20	56	42	46	24	73	73	61	32	41	55	60	64	42	84	31	65	60	112	81	54	60	31	37	60	28	26	38	32	87
625	60	79	58	107	54	22	16	94	60	58	49	54	44	62	69	122	35	48	61	105	65	21	52	33	42	45	14	54	29	23	38	44	18	71	48	65	56	168	59	15	83	112	21	42	75	52	65	61	21
630	30	46	35	54	95	61	81	32	75	73	26	46	27	76	16	94	46	77	93	20	3	32	13	49	42	47	43	17	23	12	35	57	20	70	36	51	47	98	65	50	21	42	51	74	42	35	44	43	37
635	52	75	79	77	65	51	52	62	43	28	38	14	24	68	35	47	21	64	82	56	21	46	26	22	50	71	43	18	22	33	11	81	57	10	18	51	18	87	26	19	42	32	31	25	29	29	36	34	3
640	11	50	49	61	17	46	50	37	27	35	27	42	46	55	23	32	50	60	59	47	59	21	21	55	32	56	17	47	31	42	41	26	36	34	31	52	14	142	20	45	48	34	17	26	5	30	6	14	49
645	17	110	39	56	26	63	9	28	11	21	14	19	11	54	57	41	26	77	16	22	52	40	7	15	8	41	11	14	18	36	45	28	39	57	12	43	41	24	20	20	74	47	14	9	20	30	61	32	26
650	27	42	34	16	42	116	30	77	41	40	5	19	30	46	4	29	57	48	57	38	51	26	34	34	7	23	22	22	9	5	11	27	37	15	48	57	46	95	51	31	16	40	48	23	5	46	30	24	24
655	19	27	41	46	40	32	3	28	38	62	44	21	16	23	10	45	51	32	32	29	32	18	20	46	2	45	13	5	21	41	13	33	21	53	20	15	66	87	67	16	28	33	7	8	4	3	6	3	32
660	34	45	21	27	20	36	8	29	21	35	30	14	2	13	48	33	56	33	40	26	11	1	6	37	50	38	18	17	26	13	43	46	28	5	14	9	35	116	10	31	47	30	32	18	45	3	59	21	5
665	28	36	6	17	16	5	26	0	55	17	6	11	20	9	39	39	16	45	14	14	30	23	37	11	1	66	59	38	31	18	24	27	6	32	47	15	17	36	9	15	16	33	85	17	15	24	43	9	38
670	13	61	2	52	12	43	1	22	24	26	0	6	14	50	29	42	14	50	27	1	9	1	28	0	1	37	35	27	3	16	6	0	27	6	17	3	25	28	3	25	6	37	1	3	14	19	8	23	22
675	14	1	8	33	30	39	19	2	40	55	17	8	6	18	0	29	9	44	34	24	24	7	40	10	5	23	25	7	19	13	0	13	15	8	8	40	2	38	22	45	3	6	39	58	42	9	23	25	32
680	12	7	21	20	10	16	6	38	27	44	14	11	3	14	23	6	2	24	31	9	8	2	7	42	0	15	42	0	10	16	21	17	9	45	7	53	24	51	24	0	65	7	21	15	41	28	12	8	45
685	37	15	30	31	61	7	13	2	57	31	30	6	14	0	4	13	11	4	19	5	7	10	9	3	0	24	10	0	34	22	5	6	60	11	19	69	9	8	47	0	8	0	40	45	36	15	10	1	12
690	41	23	4	6	61	8	52	10	99	31	43	20	6	37	51	22	31	11	9	24	35	6	30	25	3	13	11	8	10	8	9	24	18	59	26	28	15	37	8	4	10	9	17	39	42	27	31	6	13
695	13	18	10	10	44	13	52	14	4	42	12	41	25	1	8	15	11	27	0	31	34	0	10	18	21	7	13	17	7	5	26	4	36	38	26	11	15	55	7	5	10	16	7	18	15	7	14	11	44
700	8	6	45	0	67	7	0	13	15	16	2	12	1	0	8	27	19	113	7	0	7	4	17	8	2	26	10	0	4	18	13	0	0	1	12	3	17	78	14	11	24	9	2	0	3	9	39	40	17
[truncated: 47 more columns]

## Sheet: pH_3.66_n3
	1	2	3	4	5	6	7	8	9	10	11	12
A	6088	6726	5703	6647	6082	6877	5212	6310	5273	6361	4602	4766	endpoints:387,501
B	5397	6693	6189	6551	5400	6274	6436	4987	5471	3968	1442	3360	endpoints:387,501
C	4334	5616	4784	4219	3288	3713	4678	3664	3262	5078	4286	5167	endpoints:387,501
D	4989	6079	4089	3100	4017	3706	3271	4594	4118	5341	4196	3168	endpoints:387,501
E	6635	7503	2320	6416	5211	3514	3622	3555	4450	5728	2751	6450	endpoints:387,501
F	5931	6570	4199	4267	4748	3920	3930	3641	5174	4557	4129	4002	endpoints:387,501
G	5056	5365	4846	4203	5465	5420	2345	4449	3367	5412	4150	4153	endpoints:387,501
H	3096	5474	3794	4465	4465	5139	3269	2875	3126	3348	3267	4838	endpoints:387,501
	1	2	3	4	5	6	7	8	9	10	11	12
A	4562	5434	3915	5951	4513	5035	4281	4379	3908	4420	3088	3226	endpoints:483,504
B	4271	4981	4434	4849	4799	5034	4799	3552	4435	3353	1701	2875	endpoints:483,504
C	3909	4551	4247	3927	3076	2937	3448	2963	3232	4308	3868	3730	endpoints:483,504
D	4304	4915	4798	3915	3326	2892	3266	3658	3728	4264	3390	2988	endpoints:483,504
E	5403	5874	3120	5510	4303	2851	3065	3418	3736	5042	2732	4519	endpoints:483,504
F	5182	4554	3969	4756	3608	2848	4142	3587	3337	4231	3660	3179	endpoints:483,504
G	4369	4636	3964	3519	4356	3988	2154	3309	2761	3786	3272	3535	endpoints:483,504
H	2985	4454	3855	3852	4416	4421	2635	2357	3040	2980	2991	3414	endpoints:483,504
Wavelength	A1	A2	A3	A4	A5	A6	A7	A8	A9	A10	A11	A12	B1	B2	B3	B4	B5	B6	B7	B8	B9	B10	B11	B12	C1	C2	C3	C4	C5	C6	C7	C8	C9	C10	C11	C12	D1	D2	D3	D4	D5	D6	D7	D8	D9	D10	D11	D12	E1
300	836	936	829	1095	777	966	1098	818	847	914	735	713	716	1004	818	1078	925	903	819	621	826	595	457	782	724	702	716	696	451	768	805	785	700	645	588	838	837	810	628	517	511	655	544	712	746	864	787	577	945
305	842	840	764	928	793	1043	923	839	852	810	779	771	706	944	879	1036	777	992	969	824	712	583	475	612	638	822	733	624	599	630	757	782	605	717	727	678	749	848	712	639	643	507	527	768	569	785	787	670	976
310	718	998	897	1144	811	1249	1117	913	908	879	783	883	933	974	1049	1073	923	967	998	923	1042	713	444	812	738	876	976	932	578	560	832	713	588	774	649	869	744	907	675	559	589	824	467	751	697	863	643	535	814
315	829	1052	838	1198	883	974	812	788	1047	982	830	912	820	1042	995	1002	867	1065	1065	683	917	679	409	789	775	947	671	799	598	667	803	783	641	818	659	874	761	858	682	618	729	673	435	697	707	928	828	541	915
320	982	1094	954	1131	1013	1109	1038	1268	1053	1076	674	871	828	1191	1133	1052	1098	1115	1127	970	937	741	437	737	868	766	722	851	512	873	867	699	633	916	540	905	701	939	826	658	587	564	588	850	670	1034	966	610	940
325	1073	1038	1005	1461	1154	1298	1093	1228	1206	1121	834	918	1077	1275	1102	1410	1020	1266	1415	1062	1128	760	432	809	876	932	847	744	532	898	868	711	752	843	862	1115	769	1170	874	478	625	572	569	797	800	954	874	613	1103
330	1193	1306	1320	1555	1221	1517	938	1306	915	1315	919	897	1059	1466	1238	1526	1196	1534	1339	968	1062	739	489	865	847	1160	1059	898	618	868	1146	879	730	1154	977	1254	958	1283	947	658	741	704	579	944	988	1409	1043	788	1245
335	1221	1351	1312	1660	1152	1532	1202	1220	1328	1303	952	1050	1184	1506	1347	1409	1361	1447	1459	1066	1132	693	446	675	944	1151	892	897	571	844	963	846	637	1117	849	977	1134	981	873	818	703	638	506	1067	898	1187	1003	621	1307
340	1237	2047	1481	1871	1551	1919	1450	1684	1674	1700	1091	1248	1013	1832	1455	1689	1558	1804	1566	1280	1596	937	435	882	1083	1330	1087	1042	627	833	1170	1087	938	1356	1145	1362	1039	1439	917	716	910	905	651	1067	1275	1368	1364	775	1617
345	1510	2213	1938	2304	1820	2068	1779	1841	1463	1982	1336	1765	1575	2386	1635	2257	2040	2320	2075	1409	1751	1107	504	1112	968	1734	1370	1190	866	959	1395	1064	966	1531	1100	1557	1154	1608	1057	760	1013	773	725	1333	1204	1610	1206	806	1860
350	1921	2582	1820	2527	2319	2757	1982	2046	2245	2164	1568	1686	1919	2677	2363	2246	2011	2302	2038	1783	2099	1156	296	1226	1381	1796	1605	1567	870	1059	1424	1066	1095	1615	1306	1748	1256	1833	1177	854	1158	1072	768	1394	1383	2042	1658	820	1982
355	2296	3101	2388	3185	2649	3243	2540	2712	2784	2869	1819	2064	2005	3367	2488	2997	2336	3045	2962	2033	2629	1513	551	1484	1606	2166	1592	1595	1016	1390	1904	1579	1281	2220	1709	2390	1684	2458	1562	1161	1406	1284	1141	1835	1835	2084	1810	989	2507
360	2623	3861	2999	3754	2720	3715	3034	3287	2862	3350	2024	2535	2447	3652	2964	3714	3284	3504	3278	2347	3178	1816	562	1798	1751	2492	2410	2087	1296	1500	2584	1707	1560	2433	1940	2559	1906	2820	1884	1433	1957	1380	1292	2281	1963	2687	2235	1292	2974
365	2918	4152	3411	4247	3230	4063	3345	3454	3146	3464	2222	2672	2842	4361	3300	3900	3345	3896	3594	2687	3519	1758	681	1855	2009	2800	2457	2314	1303	1768	2625	2031	1762	2610	2152	2739	2302	3107	2109	1257	1857	1513	1377	2253	2125	3107	2277	1342	3627
370	3184	4283	3574	4244	3181	4412	3485	3860	3272	3744	2437	2759	3015	4124	3479	4279	3494	3904	3976	2527	3512	1960	573	1840	2255	3313	2508	2554	1360	1913	2569	2138	1984	2478	2289	3011	2318	3240	2169	1534	2020	1749	1405	2532	2224	3137	2427	1488	3771
375	3538	5039	3801	4561	3976	4621	3850	4071	3480	4230	2518	3088	3446	4481	3868	4740	3624	4790	4131	2996	3498	2331	715	1898	2308	3238	3100	2518	1657	2109	2810	2301	2033	2940	2642	3264	2503	3709	2249	1573	2181	1925	1502	2761	2784	3382	2808	1553	3958
380	3497	5109	3554	4820	3712	4828	3748	4501	3553	4444	2823	3245	3140	4222	3613	4817	4117	4524	4320	2978	3940	2120	713	2335	2436	3172	2650	2726	1681	2003	2881	2270	2003	3093	2876	3509	2520	3506	2557	1707	2192	1906	1543	2755	2414	3397	2590	1529	4121
385	3544	5019	3787	4668	3853	5033	3671	4148	3721	4425	2757	2971	3343	5072	3938	4571	4221	4638	4298	3256	3886	2290	660	2174	2419	3694	2818	2693	1672	2081	3060	2148	2030	3052	2459	3472	2392	3469	2458	1711	1989	1779	1569	3035	2574	3551	2968	1402	4326
390	3537	5059	3802	4845	3705	5067	3960	4254	3942	4342	2608	3040	3309	4883	3845	4725	3985	4753	4006	3103	3889	2127	679	2467	2393	3524	2744	2521	1661	1930	3073	2115	2035	3086	2489	3408	2542	3461	2160	1724	2148	1749	1435	2941	2582	3407	2645	1416	4170
395	3100	4667	3516	4309	3581	4533	3672	3804	3714	4022	2413	3164	2761	4233	3737	4406	3624	4398	3972	2732	3471	1903	558	1949	2118	3160	2713	2466	1302	1897	2822	2124	1733	2927	2379	3256	2420	3160	2347	1519	1935	1802	1424	2548	2191	3274	2597	1243	3671
400	2912	4161	3204	4265	3121	3986	3027	3377	3096	3297	2228	2545	2555	3823	3277	3874	3256	3829	3719	2521	2966	1882	614	1690	1892	2883	2433	2141	1216	1634	2326	1904	1810	2323	2239	2904	2157	2847	2038	1306	1908	1558	1341	2224	2298	2980	2154	1355	3122
405	2551	3449	2648	3456	2745	3496	2753	3122	2752	3044	1757	2041	2166	3409	2691	3354	2718	3173	2917	2139	2639	1476	460	1721	1624	2354	1997	1903	1173	1246	2143	1568	1508	2539	1877	2405	1804	2512	1774	1180	1479	1466	1061	2001	1815	2424	1905	1064	3103
410	1955	2631	1807	2467	1921	2753	2013	2151	1975	2311	1384	1698	1755	2800	2372	2717	2110	2300	2198	1617	2131	1157	414	1140	1362	1880	1433	1422	884	1164	1679	1193	1080	1739	1615	1953	1327	2070	1509	914	1250	1007	889	1476	1341	1893	1514	783	2152
415	1405	2038	1331	1988	1457	2117	1549	1766	1580	1801	1128	1200	1251	2090	1451	1643	1516	1677	1758	1344	1640	1039	277	883	1007	1446	1144	1063	622	860	1169	917	869	1317	1038	1380	1123	1550	1240	661	797	743	711	1161	1059	1431	1191	703	1719
420	1212	1731	1180	1695	1157	1549	1304	1324	1346	1428	872	1135	1105	1581	1298	1622	1528	1464	1539	1018	1420	815	255	777	814	1132	1011	908	512	667	1005	914	744	1280	936	1188	974	1249	996	776	791	624	575	959	919	1276	930	521	1485
425	1270	1531	1078	1761	1174	1640	1449	1350	1151	1444	847	1116	1034	1569	1238	1372	1340	1345	1426	1052	1453	778	236	958	859	1194	1060	992	607	701	925	878	740	1097	951	1346	881	1285	1042	643	688	725	647	1016	1081	1233	841	592	1284
430	1434	1708	1272	1940	1317	1850	1631	1497	1262	1489	1004	1209	1330	1750	1362	1514	1526	1763	1597	1308	1538	1001	322	1009	1053	1238	1259	976	616	862	1149	999	900	1311	1035	1261	900	1412	1095	762	806	771	799	1196	1174	1461	957	666	1729
435	1641	2131	1561	2195	1587	2275	1921	1732	1686	1843	1097	1481	1406	2041	1633	1896	1869	2145	1847	1399	1963	1096	461	1055	1220	1605	1373	1264	845	938	1258	1133	1093	1745	1395	1575	1200	1767	1482	1005	971	893	959	1367	1367	1683	1355	755	1870
440	1994	2533	1805	2766	1908	2523	2060	1955	1915	2123	1247	1763	1708	2123	1949	2114	2013	2444	2083	1587	2299	1377	333	1204	1412	1871	1751	1562	913	1166	1681	1122	1270	1996	1588	1854	1452	2014	1663	1114	1217	1096	1205	1530	1634	1900	1474	946	2265
445	2191	2698	2158	2830	2130	2888	2338	2283	2027	2273	1458	1656	1702	2764	2119	2338	2514	2255	2493	1893	2510	1450	450	1297	1637	1905	1709	1645	999	1200	1651	1445	1364	2168	1819	1948	1528	2189	1829	1277	1170	1188	1126	1783	1679	2125	1704	906	2367
450	2437	3168	2241	3465	2437	2849	2614	2516	2360	2722	1474	1926	2216	2925	2387	2849	2418	3089	2722	2059	2794	1655	419	1501	1744	2124	2121	1772	1068	1379	1847	1491	1615	2446	2188	2122	1697	2405	1914	1471	1418	1153	1111	1881	1991	2308	1528	1042	2673
455	3147	3427	2451	3587	2497	3254	2927	2479	2794	3151	1701	2176	2056	3531	2758	3221	2911	3447	3152	2096	3056	1711	529	1616	1916	2349	2218	1819	1355	1498	1983	1577	1428	2731	2099	2730	1959	2631	2283	1515	1545	1241	1334	1868	2009	2697	1886	1140	2885
460	2980	3919	2673	4419	2693	3711	3290	3618	2677	3604	2055	2161	2531	3774	2827	3572	3262	3811	3184	2319	3478	2021	523	1796	2036	2772	2486	2294	1252	1672	2343	1780	1988	2888	2493	2769	2088	2767	2535	1699	1771	1545	1371	2362	2297	2986	2055	1471	3472
465	3144	4335	2973	4750	3035	4208	3318	3579	3204	3259	1969	2252	2690	4386	2991	3747	3598	4055	4074	2629	3848	2129	499	2056	2307	3100	2619	2323	1477	1798	2456	1893	1816	2862	2300	2770	2137	3240	2728	1620	1789	1682	1762	2432	2679	2986	2211	1306	3828
470	3486	3987	3079	4450	3145	4243	3230	3396	3506	3846	1891	2589	2797	4109	2977	3886	3430	4136	3908	2702	3807	2165	502	2086	2172	3072	2744	2619	1414	1810	2284	1935	2173	3153	2458	3231	2211	3550	2934	1804	1884	1507	1742	2636	2429	3152	2319	1364	3687
475	3586	4098	2925	5027	3139	4527	3492	3423	3213	3993	2182	2342	2740	4248	3012	3852	3495	3772	3931	2514	3715	2465	522	2035	1995	2966	2763	2356	1386	1917	2653	1763	1920	3356	2317	2827	2108	3439	2745	1662	1643	1737	1578	2507	2730	3427	2219	1444	4024
480	3196	4149	2800	4560	2986	4297	3342	3401	3113	3621	1620	2341	2572	3975	3025	3719	3440	3829	3531	2627	3110	2205	527	1962	1894	2958	2885	2256	1290	1726	2238	1892	1945	2831	2636	2764	2378	3336	2456	1759	1689	1645	1483	2423	2466	3045	2131	1489	3546
485	2792	4002	2657	4638	2656	4106	3096	3119	2899	3625	1947	2212	2529	3592	2780	3418	3268	3805	3495	2094	3236	1825	447	1519	1842	2708	2395	2137	1368	1478	2438	1780	1780	2747	2334	2407	1889	3081	2264	1586	1391	1511	1467	2175	2375	2972	2116	1150	3431
490	3614	4746	3650	4697	3182	4242	3716	3677	3291	3866	2680	2849	3026	4152	3468	3763	3701	4384	3863	2962	3728	2372	1406	2477	2582	3349	2928	2679	2120	2200	2858	2329	2251	3248	2737	3391	2826	3534	2805	2287	2309	2138	1957	2632	2616	3067	2600	1792	3973
Wavelength	A1	A2	A3	A4	A5	A6	A7	A8	A9	A10	A11	A12	B1	B2	B3	B4	B5	B6	B7	B8	B9	B10	B11	B12	C1	C2	C3	C4	C5	C6	C7	C8	C9	C10	C11	C12	D1	D2	D3	D4	D5	D6	D7	D8	D9	D10	D11	D12	E1
408	1391	1656	1453	1222	1153	1417	1352	1117	1395	1452	1484	1397	1304	1654	1460	1484	1551	1331	1245	1449	1518	1351	1603	1313	1530	1343	1297	1593	1223	1476	1331	3219	1298	1333	1008	1457	1298	1567	1177	1556	1504	1664	1461	1293	1261	1556	1196	1236	1435
413	457	570	447	426	387	394	385	460	470	461	382	533	481	445	395	511	460	503	486	418	436	385	552	491	434	405	491	423	431	470	490	2445	391	469	369	506	444	472	484	460	474	477	395	424	430	388	427	445	470
418	458	476	440	509	427	467	524	458	529	413	380	398	464	445	370	430	448	517	471	493	456	450	518	531	513	418	448	513	453	501	370	2606	370	473	430	426	439	454	459	449	482	529	425	477	415	367	389	412	382
423	402	523	451	466	401	472	434	437	486	459	446	399	404	408	374	513	315	481	498	568	430	514	516	386	391	495	416	448	456	453	428	2522	408	445	462	471	384	443	380	490	456	463	452	478	500	545	511	463	391
428	429	550	393	411	413	478	564	535	464	504	354	460	366	393	401	495	535	463	513	517	426	346	513	454	460	391	406	486	428	359	484	2225	380	404	450	446	382	389	445	430	504	492	424	367	415	444	405	472	425
433	504	533	402	545	494	469	451	487	470	511	421	497	440	470	495	549	483	423	453	507	414	498	588	458	455	452	602	470	459	486	501	2477	446	507	463	507	404	516	499	469	418	525	472	492	404	463	523	509	514
438	630	736	597	542	566	670	637	618	579	642	552	584	598	608	583	658	668	621	666	676	700	464	784	597	586	610	615	620	556	667	501	2848	627	654	658	675	660	532	564	665	597	627	582	578	592	554	645	699	590
443	688	788	697	711	752	708	778	763	611	797	647	728	703	686	741	725	751	828	844	720	771	627	888	722	797	685	646	808	637	686	797	3040	610	735	795	717	714	833	688	761	701	855	623	699	778	704	653	708	711
448	641	751	751	677	717	699	775	661	786	810	652	775	728	731	693	769	666	695	690	602	730	721	937	730	706	663	639	806	712	649	611	2760	665	733	737	643	611	754	727	748	645	861	635	687	757	640	656	734	789
453	539	608	603	555	623	517	608	576	570	530	503	519	514	580	570	582	597	616	532	622	729	493	774	553	602	658	584	486	543	571	551	2158	474	564	505	674	468	626	520	499	535	607	608	520	588	531	635	603	549
458	373	371	331	459	456	407	489	347	391	365	343	466	360	452	377	426	428	367	380	435	534	414	465	345	353	358	315	344	366	391	297	1879	427	521	385	578	424	504	445	431	308	416	462	448	358	465	333	387	356
463	303	357	298	280	477	437	368	415	408	387	340	335	292	328	276	382	337	366	427	406	339	436	339	335	451	357	399	324	312	361	296	1633	281	385	398	341	315	285	356	314	246	318	308	434	268	256	379	337	411
468	366	542	456	526	405	400	370	386	434	439	411	379	422	407	383	401	395	421	499	461	374	360	339	362	389	437	331	364	342	390	370	1672	328	365	332	344	364	372	375	382	309	366	334	304	433	472	382	297	485
473	583	869	642	782	669	748	808	742	596	638	468	558	560	604	610	678	555	688	517	552	615	534	377	493	436	545	602	559	335	465	497	1590	397	576	530	560	445	595	549	369	480	523	450	591	410	566	507	494	677
478	934	1573	1066	1548	1107	1100	1235	1160	1049	1093	809	982	884	1168	1035	1300	1169	1152	1002	940	1059	703	378	679	695	1020	872	828	713	612	712	1597	659	951	739	1094	680	1042	851	708	721	680	617	861	861	959	761	597	1001
483	1626	2517	2004	2743	2036	2218	2094	2167	1686	2154	1545	1814	1693	2285	1887	2338	1903	1955	1855	1590	1812	1299	818	1197	1255	1622	1578	1447	903	1284	1520	2240	1115	1591	1398	1687	1308	1887	1458	1053	1035	1071	994	1439	1175	1669	1307	1036	1906
488	2560	4280	3102	4052	3250	3528	3154	3583	2922	3255	2397	2556	2128	3768	3193	3557	3104	3331	3048	2639	3101	1973	1027	1840	1702	2670	2602	2092	1674	2042	2471	2773	1624	2861	2263	3005	2469	3120	2379	1397	1657	2026	1560	2311	2146	2650	2064	1667	2959
493	3499	5283	4095	5418	4194	4869	4416	4598	3868	4574	3079	3580	3328	5262	3950	4814	4302	4478	4307	3335	4242	2602	1411	2310	2530	3764	3204	2809	2131	2698	3081	3181	2167	3512	2713	3999	2809	3694	3070	2028	2473	2185	2119	3253	2757	3573	2764	1878	4345
498	3834	6352	4586	6460	4823	5729	4913	4948	4646	4977	3344	4045	3608	5781	4917	5712	4978	5380	5118	3646	4456	2839	1530	2909	2877	3903	3773	2957	2552	2851	3316	3550	2348	4249	2977	4667	3225	4542	3383	2245	2692	2818	2326	3453	2912	3905	3150	2423	4737
503	3996	5942	4434	5915	4472	5512	4695	4829	4337	5017	3329	3720	3561	5454	5027	5431	4556	5193	4900	3620	4202	2514	1491	2457	2810	4058	4051	3030	2416	2858	3168	3312	2292	4034	2995	4057	3292	4146	2957	1988	2442	2808	2326	3293	2976	3774	3188	2066	4443
508	3368	5288	4121	5360	4071	4811	4359	4722	3843	4674	3016	3552	3138	5143	4425	4878	3759	5038	4393	3225	3985	2499	1174	2547	2493	3552	3269	2528	2050	2556	3075	3298	1980	3504	2797	3747	2688	3742	2830	1930	2322	2431	2184	2831	2529	3382	2603	1925	4050
513	2961	4570	3301	4616	3389	4108	3746	3546	3527	3863	2488	3019	2830	4178	3706	4266	3742	4100	3766	2768	3504	2167	1107	1984	2233	3145	2769	2251	1770	2026	2626	2597	1937	2961	2273	3223	2313	3148	2404	1727	2049	2171	1604	2580	2201	2906	2165	1679	3377
518	2756	3888	3100	4139	2915	3590	3300	3556	2975	3559	2463	2403	2315	3781	3177	3541	3350	3721	3355	2501	3204	1841	847	1771	1909	2722	2422	1984	1666	1870	2249	2246	1484	2620	1930	2963	2239	2810	2143	1512	1902	1505	1587	2270	2129	2570	1914	1429	3013
523	2440	3612	2726	3812	2987	3543	2938	3087	2547	2785	2080	2199	2190	3429	2811	3267	3160	3433	3009	2346	2935	1786	841	1720	1684	2624	2198	1740	1450	1432	2050	2250	1711	2352	1825	2714	2007	2527	1867	1371	1615	1528	1482	1918	1727	2367	1952	1227	2565
528	2113	3184	2434	3378	2475	3095	2788	2785	2323	2679	2116	2166	2027	2979	2631	3113	2698	2911	2785	2194	2550	1644	820	1344	1495	2333	2293	1752	1433	1570	1737	1870	1290	2040	1829	2372	1732	2295	1713	1225	1445	1532	1212	1639	1488	2116	1628	1263	2524
533	2229	2999	2161	3066	2257	3127	2311	2750	2424	2572	1771	1815	1821	3186	2432	3014	2530	2778	2731	1811	2221	1241	726	1345	1434	1997	2058	1449	1175	1450	1653	1912	1275	2055	1660	1916	1646	2072	1721	1199	1154	1345	1204	1735	1359	2029	1567	1119	2151
538	1702	2550	1950	2982	2037	2301	2143	2128	1898	2099	1396	1805	1609	2578	2187	2525	2071	2330	2320	1656	2019	1238	774	1162	1188	1683	1474	1325	1121	1122	1439	1545	1104	1825	1436	1883	1315	1776	1507	1052	1051	1024	969	1592	1298	1587	1395	971	1985
543	1319	2229	1733	2128	1948	2039	1790	1851	1658	1857	1179	1303	1302	2163	1781	2304	1863	2157	1998	1375	1645	1125	597	1057	1130	1362	1345	1113	882	979	1310	1165	945	1473	1219	1538	1276	1717	1295	741	1091	1042	965	1121	1279	1469	1094	824	1840
548	1212	1697	1501	1936	1445	1866	1453	1650	1504	1824	967	1353	1055	1728	1565	1849	1331	1657	1589	1191	1489	952	462	805	744	1126	1043	985	805	824	967	1145	666	1167	1041	1327	1057	1353	890	655	768	747	717	912	952	1396	816	676	1228
553	947	1485	1226	1596	1300	1370	1281	1340	1129	1266	916	1031	855	1474	1131	1469	1246	1349	1392	912	1293	669	432	653	727	1016	748	765	615	663	620	1057	720	947	755	1078	896	939	834	671	579	720	561	729	795	1042	794	576	1200
558	1024	1218	965	1182	914	1330	1001	1194	1007	998	686	839	751	1206	1264	1123	885	1000	1192	681	1029	742	336	593	568	770	785	546	538	666	736	665	503	838	730	956	780	845	651	432	482	673	411	824	606	627	719	457	1031
563	622	1052	775	942	849	962	742	860	603	893	672	691	793	985	788	948	725	977	884	764	815	520	389	425	480	671	608	529	425	579	545	556	288	681	557	826	388	768	507	469	498	510	438	525	517	763	543	422	783
568	617	1006	581	987	636	717	742	736	642	964	534	653	582	972	736	826	691	783	787	657	770	470	246	446	484	556	489	440	313	446	511	472	382	606	428	629	423	654	510	402	384	435	437	465	445	609	443	352	612
573	571	804	473	943	580	727	750	608	550	664	407	487	625	821	688	725	714	549	648	631	517	326	265	360	490	495	481	409	323	388	483	345	275	489	448	581	485	470	377	204	282	384	270	463	353	478	400	324	604
578	569	803	531	771	461	598	476	592	499	505	319	358	381	698	534	611	650	613	746	506	431	331	142	296	420	488	457	380	320	472	484	407	353	428	384	575	349	550	258	199	257	224	307	377	329	405	278	256	503
583	354	476	380	615	376	610	417	434	512	468	383	387	366	592	520	544	531	555	439	400	453	227	118	383	243	378	357	303	238	286	281	281	282	395	313	414	261	433	273	264	166	274	284	296	307	394	205	143	347
588	297	502	399	521	397	457	366	412	259	319	264	344	301	517	239	423	335	487	496	294	388	260	157	228	270	411	229	214	205	319	205	189	195	215	292	380	271	357	362	216	241	234	242	242	240	336	399	274	337
593	209	452	269	472	299	247	357	441	305	322	253	300	283	438	299	417	313	323	353	237	247	223	97	162	214	261	140	141	181	110	230	194	203	283	187	348	212	439	247	200	193	252	131	212	204	259	300	177	305
598	205	292	273	266	221	305	286	285	257	435	140	172	170	255	277	300	240	326	309	137	265	189	128	98	162	208	227	144	125	125	257	129	118	187	180	228	107	237	184	120	177	209	169	176	213	190	127	100	288
603	122	309	254	290	225	270	235	275	239	152	211	183	169	292	235	221	213	329	245	180	217	126	93	55	184	169	111	164	153	106	139	132	113	157	145	235	94	164	129	181	119	86	80	138	212	189	103	139	317
608	161	201	260	174	225	195	224	223	176	143	104	236	110	221	204	149	207	233	239	197	211	127	18	102	111	187	150	137	126	165	208	206	117	143	98	159	138	212	163	163	158	128	79	151	142	217	85	102	200
613	112	170	79	248	155	210	185	232	125	152	120	140	56	148	110	264	111	115	189	122	226	118	71	107	68	103	38	99	169	106	154	49	95	168	160	223	101	100	114	75	120	97	71	155	65	44	91	101	212
618	100	184	89	162	136	136	122	183	167	109	70	111	108	76	120	259	185	182	213	110	190	93	31	89	81	136	144	66	75	146	67	51	80	111	71	80	99	94	67	49	81	42	109	104	85	89	87	85	146
623	43	114	76	76	132	141	116	123	87	151	74	69	105	159	105	177	83	151	118	165	83	95	65	81	119	72	92	77	68	111	120	83	41	127	70	123	131	153	54	37	45	36	96	127	91	96	66	81	121
628	68	110	112	110	89	152	85	145	58	83	58	98	39	199	115	172	171	130	115	92	103	77	36	79	88	63	102	42	64	40	129	49	68	139	118	112	154	123	62	27	64	77	36	95	31	51	40	57	37
633	44	135	74	104	102	84	118	56	137	135	53	35	94	209	67	94	121	160	87	147	22	70	19	42	59	56	48	23	42	36	50	57	32	85	68	135	45	109	73	92	43	47	52	72	30	79	42	46	58
638	58	62	37	33	57	79	35	67	58	38	38	37	60	98	100	57	110	138	150	90	53	38	44	71	66	67	66	42	21	33	66	24	45	101	28	72	57	76	86	27	15	41	69	61	57	80	35	94	84
643	59	79	86	75	106	32	171	59	82	42	46	52	44	92	75	129	116	60	103	87	65	36	43	49	17	15	55	106	51	56	42	46	48	35	42	60	40	52	78	30	96	45	52	29	8	33	2	32	72
648	63	72	21	112	56	87	29	50	74	57	59	13	43	31	71	18	46	128	91	81	46	67	16	67	46	74	61	54	75	15	85	59	67	26	29	22	40	44	57	56	24	89	43	38	15	48	91	3	23
653	38	74	90	77	25	47	67	93	15	74	47	17	25	42	29	45	37	98	129	82	57	36	48	37	1	23	26	42	43	29	86	41	0	43	22	100	60	43	17	31	34	46	13	75	7	32	17	9	65
658	40	79	58	35	49	46	22	73	63	53	54	23	22	39	78	24	21	75	17	10	8	32	0	15	46	45	44	3	22	20	31	31	35	101	57	66	45	67	22	38	36	10	3	66	36	49	13	12	48
663	30	42	20	62	20	31	46	12	29	95	2	62	35	73	39	28	7	45	69	40	51	27	3	47	72	38	21	20	39	16	80	53	40	44	20	20	9	42	40	32	19	37	49	34	9	15	56	27	77
668	26	89	22	46	19	38	26	43	27	71	30	42	29	60	12	34	44	70	34	47	30	10	22	24	8	84	31	16	58	15	13	44	8	24	1	54	42	125	53	5	6	4	9	5	30	39	10	54	3
673	38	111	27	19	13	7	40	12	19	17	18	57	36	30	13	22	45	12	146	47	6	22	9	13	24	67	0	7	13	16	57	2	88	9	27	36	36	68	1	3	33	48	26	15	22	23	45	68	1
678	58	7	24	56	47	9	22	30	29	39	39	60	13	8	33	9	25	65	42	17	46	32	10	25	32	17	0	101	16	23	20	52	28	6	20	34	27	23	1	10	26	22	27	6	23	41	3	5	71
683	21	39	24	79	5	23	36	29	53	61	8	30	14	53	67	61	19	1	26	47	9	20	0	40	22	11	42	29	9	48	59	36	33	12	12	51	9	30	52	36	18	5	9	50	12	29	8	60	46
688	28	52	19	45	39	67	26	26	59	44	17	10	34	14	21	4	5	62	50	33	7	11	8	15	60	20	4	31	26	11	3	16	52	50	7	21	24	8	72	8	10	7	87	21	13	53	14	12	8
693	13	0	6	24	13	0	19	11	22	31	44	14	1	0	36	68	1	77	59	53	6	12	5	73	0	0	0	5	6	6	12	9	38	4	0	34	6	10	52	9	24	23	49	5	85	32	18	12	19
698	19	38	54	33	19	28	10	12	9	37	6	24	39	0	1	8	9	7	7	15	45	4	12	16	64	2	5	9	14	26	34	16	1	5	10	4	26	7	3	41	17	14	8	8	8	8	16	33	1
Wavelength	A1	A2	A3	A4	A5	A6	A7	A8	A9	A10	A11	A12	B1	B2	B3	B4	B5	B6	B7	B8	B9	B10	B11	B12	C1	C2	C3	C4	C5	C6	C7	C8	C9	C10	C11	C12	D1	D2	D3	D4	D5	D6	D7	D8	D9	D10	D11	D12	E1
505	2573	3644	2841	3201	2588	3205	2308	2815	2686	3209	1943	2165	2289	3608	2896	3230	2797	3300	3288	2417	2681	1915	937	1863	1834	2613	2331	1881	1750	1864	2330	1800	1565	2814	1785	2530	2049	2668	2049	1567	1692	1835	1747	2241	2111	2480	2000	1739	2849
510	1986	2733	2136	2729	2067	2514	1851	2605	1921	2439	1456	1615	1688	2741	2219	2657	2392	3061	2545	1875	2059	1316	540	1233	1272	1895	2080	1476	1335	1398	1614	1427	1222	2271	1431	2085	1626	2018	1684	1121	1210	1403	1483	1695	1439	1848	1344	1299	2220
515	1717	2383	1633	2280	1692	2132	1541	1957	1902	2371	1261	1514	1242	2537	1938	2184	1832	2391	2364	1480	1656	1328	484	1062	989	1737	1758	1305	943	1184	1429	1180	896	1775	1218	1671	1347	1924	1423	972	856	1142	1170	1319	1383	1404	1232	988	1643
520	1436	2189	1663	2023	1325	1982	1323	1679	1640	1987	1204	1308	1120	2007	1834	1702	1778	2168	1798	1296	1432	955	409	961	948	1476	1345	1104	913	1100	1278	944	870	1631	1075	1342	1125	1362	1268	814	903	1112	1032	1260	1145	1406	1198	907	1550
525	1217	1993	1412	1640	1522	1752	1379	1522	1337	1539	967	1180	1074	1944	1481	1747	1423	1936	1777	1201	1597	917	352	827	913	1238	1198	1032	818	986	1252	859	660	1587	1020	1384	1096	1376	1036	705	842	782	912	1378	1065	1193	934	828	1603
530	1209	1667	1380	1506	1324	1488	1055	1503	1303	1481	887	1040	1049	1724	1382	1663	1356	1655	1630	1091	1177	856	368	842	711	1282	1145	939	832	795	1029	944	737	1549	786	1135	909	1269	957	642	655	827	1075	939	838	1215	886	771	1307
535	1247	1642	1170	1439	1149	1428	923	1313	1257	1298	804	858	955	1551	1315	1408	1195	1496	1571	943	1184	783	278	731	761	1137	975	905	682	845	1028	752	636	1055	784	1151	843	1184	1077	515	648	791	834	943	830	984	794	770	1114
540	986	1334	1051	1392	1042	1258	892	1173	960	1273	707	815	799	1451	1036	1301	984	1445	1181	774	1022	697	300	639	579	930	861	711	698	508	802	623	595	1072	703	1064	897	1037	877	491	457	706	748	924	823	831	693	595	1100
545	742	1145	912	978	904	1056	756	1101	932	1160	702	674	591	1135	854	1109	970	1369	1257	677	747	589	296	499	575	892	681	538	454	589	684	561	431	781	573	866	643	870	728	420	503	525	688	639	643	779	557	634	898
550	783	1028	700	978	777	993	606	852	640	831	560	604	423	900	870	874	780	1035	1089	659	759	564	178	482	434	575	659	472	375	546	563	417	292	790	559	624	576	723	665	318	429	508	437	668	493	645	450	367	665
555	637	820	590	747	617	798	607	676	524	642	394	528	533	712	602	810	562	869	729	479	532	431	129	396	351	580	454	404	495	417	454	448	309	631	394	528	449	683	497	261	337	284	427	522	380	539	375	381	586
560	377	615	535	636	644	633	434	534	473	676	335	453	320	891	587	538	465	765	608	387	372	289	136	403	280	526	424	350	265	313	384	373	271	551	353	462	323	528	451	266	341	336	349	451	471	465	393	273	484
565	417	621	395	605	435	476	479	472	506	438	339	365	396	523	473	588	472	529	534	413	494	263	138	262	249	398	357	328	372	263	273	327	207	381	394	398	334	473	498	277	257	225	330	302	274	409	268	209	446
570	498	543	431	504	359	514	456	461	458	485	292	297	350	563	444	545	479	532	578	397	398	294	179	337	199	376	468	401	282	286	281	252	255	447	312	426	283	412	281	282	199	311	289	346	378	448	306	211	448
575	343	521	410	469	386	457	329	436	410	441	231	304	315	469	435	413	413	524	501	360	349	319	152	259	256	351	304	262	239	306	326	296	264	460	283	338	310	490	381	191	252	265	323	318	344	246	242	289	372
580	387	377	333	500	326	445	274	372	291	403	176	311	342	425	361	338	343	471	452	304	380	267	154	355	224	362	267	273	348	247	268	360	283	364	314	337	268	396	351	269	256	246	287	282	243	320	227	243	405
585	257	340	257	261	277	309	249	308	285	361	259	347	269	425	218	309	282	352	291	368	266	328	152	210	195	300	194	240	171	234	210	262	190	337	201	277	261	343	174	177	222	235	249	230	266	211	146	257	315
590	199	240	269	316	260	211	196	227	279	275	124	250	152	315	231	343	168	332	235	208	275	161	73	196	152	177	236	197	138	209	217	151	86	228	176	235	139	224	159	120	111	182	151	233	189	181	150	223	269
595	154	208	177	188	193	153	153	250	145	144	107	207	94	255	210	190	151	222	207	101	222	106	74	84	125	165	152	124	87	107	249	109	63	139	158	133	92	216	152	136	110	69	127	98	110	187	164	93	172
600	128	204	99	175	136	148	77	131	123	174	163	130	96	198	189	119	134	156	172	115	211	103	19	55	57	144	150	87	90	106	77	74	90	144	110	144	68	173	99	89	26	84	94	84	73	153	129	88	84
605	128	74	144	144	131	213	126	101	138	90	117	96	58	178	126	117	104	153	119	108	103	99	61	113	31	102	116	93	89	57	87	96	78	122	84	92	71	76	69	75	36	56	92	112	89	100	139	55	71
610	66	117	74	69	51	117	50	145	58	76	85	76	134	129	71	109	73	116	145	50	67	74	34	100	69	72	50	40	116	56	55	61	45	85	61	160	111	113	91	17	64	45	79	90	39	131	78	72	69
615	51	82	63	106	105	128	109	138	76	83	63	26	71	105	36	76	90	141	139	62	84	63	30	70	10	82	77	65	45	76	52	46	29	123	34	99	78	78	51	60	19	68	23	32	87	25	59	69	35
620	96	94	83	73	69	51	71	20	31	64	40	75	47	133	85	73	43	105	70	34	66	87	11	20	41	27	102	83	127	86	59	16	46	62	44	62	91	60	48	36	37	72	74	83	70	22	83	22	116
625	101	72	80	51	44	97	12	38	53	93	14	96	50	46	79	32	87	90	60	30	101	7	6	45	96	36	83	65	36	30	57	38	45	101	137	49	35	84	55	53	47	35	65	66	63	11	20	73	33
630	36	52	59	67	46	69	34	60	36	14	39	11	23	79	50	50	45	72	64	31	31	38	16	15	28	63	54	55	51	75	50	47	28	44	53	9	36	49	34	62	52	60	33	45	21	24	19	96	66
635	31	107	71	60	54	24	65	46	25	92	32	52	38	46	39	96	74	86	63	39	65	20	27	50	28	94	75	11	13	60	59	24	28	54	34	34	40	88	41	47	22	29	77	44	94	58	11	56	3
640	61	105	31	22	59	68	69	47	29	68	41	41	25	21	38	92	37	26	79	3	52	22	8	19	35	43	64	9	30	52	26	19	31	42	42	69	21	23	65	32	17	27	3	24	57	28	38	9	53
645	86	36	59	59	84	32	47	55	5	26	49	64	25	25	30	38	32	40	39	33	22	9	15	19	8	44	43	28	49	7	65	19	5	43	15	27	49	62	31	29	15	24	32	28	34	10	47	89	10
650	32	33	17	63	11	40	21	57	30	10	33	17	40	35	37	16	56	13	44	56	7	21	47	81	22	46	46	23	6	23	47	12	29	24	18	59	24	5	5	3	21	22	19	5	27	37	7	20	28
655	56	118	20	6	22	3	17	4	11	27	9	28	32	28	11	68	44	69	14	17	49	11	48	45	22	14	33	11	44	29	40	15	27	27	30	38	27	36	30	13	29	0	60	39	24	44	38	77	54
660	45	44	34	97	4	29	59	1	34	54	12	21	28	49	6	17	15	57	39	6	55	35	8	58	4	7	41	10	4	3	44	18	20	6	17	95	50	21	7	7	0	0	24	10	20	6	9	0	28
665	21	36	24	73	27	52	8	31	19	21	1	5	0	3	51	29	21	12	18	16	4	16	0	3	4	6	10	37	18	43	13	5	15	3	20	32	12	2	5	41	0	17	8	52	11	10	7	7	10
670	55	12	0	4	11	29	53	3	15	21	29	27	0	41	11	51	25	48	74	5	24	12	10	1	9	40	11	8	26	20	47	3	1	3	30	16	51	5	3	7	0	51	14	0	5	31	26	41	62
675	46	29	8	6	17	36	10	42	2	50	6	27	19	55	54	6	2	3	21	9	11	37	20	34	38	7	13	30	7	27	17	16	17	8	36	4	8	11	67	28	40	17	27	22	37	49	2	54	8
680	11	33	60	33	8	41	11	19	54	43	8	9	19	17	70	23	11	23	23	35	12	9	18	12	33	16	11	72	6	58	45	1	4	10	10	48	10	3	8	3	1	50	70	8	7	13	16	35	6
685	63	42	7	5	9	3	53	4	47	30	13	78	8	3	6	32	26	8	13	5	70	0	15	7	22	10	16	17	20	6	16	5	4	5	28	11	7	7	0	13	14	15	17	34	8	13	11	46	27
690	25	27	12	8	12	13	53	12	14	36	5	9	6	13	8	11	11	44	12	2	6	68	16	29	4	12	29	9	25	11	31	2	5	35	33	34	33	12	6	3	21	12	28	9	17	34	23	14	19
695	52	16	0	12	43	5	3	38	13	20	31	23	0	55	31	56	12	30	65	5	13	11	19	24	7	31	10	28	13	22	59	4	6	10	10	11	3	12	6	12	5	8	12	85	7	18	5	14	2
700	1	20	34	11	8	53	31	12	4	2	13	87	41	3	14	3	48	1	7	7	13	4	12	6	28	52	42	12	45	29	9	48	3	5	3	6	0	5	10	0	0	3	0	16	53	8	5	29	5
[truncated: 47 more columns]
