# Supplementary material for: Incorporation of sensing modalities into de novo designed fluorescence-activating proteins
Source: Nat Commun. 2021 Feb 8;12:856. doi: 10.1038/s41467-020-18911-w (PMC7870846; doi:10.1038/s41467-020-18911-w)
Supplement: Supplementary file 24 — Source Data [file 41467_2020_18911_MOESM24_ESM.xlsx › raw_data_graphs/Figure_1d,e/mFAP2b__plate1.xlsx]

## Sheet: Sheet1
	1	2	3	4	5	6	7	8	9	10	11	12
A	379	363	379	392	458	642	1125	2596	5438	9370	12313	19698	468530
B	366	368	382	383	454	626	1158	2551	5271	9561	12474	19729	468530
C	379	365	376	392	432	609	1120	2513	5337	9521	12358	19635	468530
D	375	393	374	379	437	604	1123	2562	5365	9379	12344	19690	468530
E	368	359	387	364	379	389	473	668	1363	3642	10056	23837	468530
F	372	363	366	380	371	402	459	645	1367	3576	9836	24199	468530
G	370	381	349	370	380	418	469	685	1360	3608	9954	24029	468530
H	393	369	373	371	393	411	457	692	1341	3585	9935	24223	468530
