# Supplementary material for: Incorporation of sensing modalities into de novo designed fluorescence-activating proteins
Source: Nat Commun. 2021 Feb 8;12:856. doi: 10.1038/s41467-020-18911-w (PMC7870846; doi:10.1038/s41467-020-18911-w)
Supplement: Supplementary file 24 — Source Data [file 41467_2020_18911_MOESM24_ESM.xlsx › raw_data_graphs/Figure_1d,e/mFAP2a__plate2.xlsx]

## Sheet: Sheet1
	1	2	3	4	5	6	7	8	9	10	11	12
A	377	409	469	694	1225	2384	3824	4938	5612	6805	9814	16352	468530
B	375	411	489	678	1296	2533	4032	5247	5905	7115	10089	16657	468530
C	377	421	489	718	1313	2589	4081	5202	5967	7149	10101	16568	468530
D	381	417	492	691	1257	2565	4039	5122	5908	7072	10028	16456	468530
E	382	378	375	382	389	469	670	1318	3356	7863	16562	28965	468530
F	389	368	368	380	400	460	677	1321	3249	7663	16219	28614	468530
G	378	373	379	398	409	480	674	1320	3244	7663	16131	27598	468530
H	383	375	378	368	410	460	650	1228	3018	7090	15403	28611	468530
