# Supplementary material for: Incorporation of sensing modalities into de novo designed fluorescence-activating proteins
Source: Nat Commun. 2021 Feb 8;12:856. doi: 10.1038/s41467-020-18911-w (PMC7870846; doi:10.1038/s41467-020-18911-w)
Supplement: Supplementary file 24 — Source Data [file 41467_2020_18911_MOESM24_ESM.xlsx › raw_data_graphs/Figure_1d,e/blank__plate2.xlsx]

## Sheet: Sheet1
	1	2	3	4	5	6	7	8	9	10	11	12
A	349	352	367	372	355	388	427	517	881	2062	5345	13143	468530
B	366	364	351	353	372	387	408	515	881	2075	5316	13072	468530
C	344	352	347	347	355	368	409	504	909	2108	5395	13115	468530
D	337	338	349	362	348	362	398	517	902	2074	5339	13027	468530
E	342	363	366	352	358	385	457	684	1527	3929	10638	24294	468530
F	352	349	356	378	365	382	474	689	1481	3935	10583	24452	468530
G	363	448	351	382	390	423	470	705	1532	3951	10640	24290	468530
H	371	369	388	379	389	433	480	730	1532	3950	10630	24356	468530
