# Supplementary material for: Incorporation of sensing modalities into de novo designed fluorescence-activating proteins
Source: Nat Commun. 2021 Feb 8;12:856. doi: 10.1038/s41467-020-18911-w (PMC7870846; doi:10.1038/s41467-020-18911-w)
Supplement: Supplementary file 24 — Source Data [file 41467_2020_18911_MOESM24_ESM.xlsx › raw_data_graphs/Figure_1d,e/mFAP2__plate1.xlsx]

## Sheet: Sheet1
	1	2	3	4	5	6	7	8	9	10	11	12
A	364	373	379	425	610	987	1384	1769	2203	3209	6210	13673	468530
B	361	365	383	448	615	1059	1368	1737	2177	3416	6173	13887	468530
C	362	353	364	419	573	1009	1355	1693	2172	3176	6215	13716	468530
D	373	355	395	436	573	993	1371	1719	2144	3233	6171	13579	468530
E	353	330	364	365	388	462	669	1223	2878	6579	13874	27286	468530
F	344	350	360	387	405	449	653	1296	2829	6385	13709	27018	468530
G	348	383	357	395	405	482	650	1251	2822	6457	13772	27244	468530
H	372	381	382	408	406	477	648	1218	2739	6246	13574	27020	468530
