# Supplementary material for: Incorporation of sensing modalities into de novo designed fluorescence-activating proteins
Source: Nat Commun. 2021 Feb 8;12:856. doi: 10.1038/s41467-020-18911-w (PMC7870846; doi:10.1038/s41467-020-18911-w)
Supplement: Supplementary file 24 — Source Data [file 41467_2020_18911_MOESM24_ESM.xlsx › raw_data_graphs/Figure_1d,e/mFAP2__plate2.xlsx]

## Sheet: Sheet1
	1	2	3	4	5	6	7	8	9	10	11	12
A	365	371	398	406	537	715	986	1272	1673	2906	6205	13831	468530
B	378	364	394	437	568	835	1022	1267	1701	2949	6176	13740	468530
C	390	446	377	440	556	745	982	1279	1771	2935	6201	13773	468530
D	410	386	387	427	572	803	1022	1299	1719	2920	6705	13654	468530
E	362	377	373	367	395	451	618	2260	2525	5658	13109	26487	468530
F	421	357	358	386	401	437	594	1027	2381	5723	13082	26395	468530
G	434	380	372	389	417	461	604	1110	2463	5843	13164	25894	468530
H	368	382	515	371	413	440	564	1062	2323	5548	12836	26161	468530
