# Supplementary material for: Incorporation of sensing modalities into de novo designed fluorescence-activating proteins
Source: Nat Commun. 2021 Feb 8;12:856. doi: 10.1038/s41467-020-18911-w (PMC7870846; doi:10.1038/s41467-020-18911-w)
Supplement: Supplementary file 24 — Source Data [file 41467_2020_18911_MOESM24_ESM.xlsx › raw_data_graphs/Figure_1d,e/blank__plate1.xlsx]

## Sheet: Sheet1
	1	2	3	4	5	6	7	8	9	10	11	12
A	387	380	369	371	373	390	396	510	816	1853	4972	12792	468530
B	384	382	360	361	383	375	405	518	799	1881	4925	12739	468530
C	371	364	386	371	368	369	385	501	812	1851	4957	12641	468530
D	392	369	367	380	376	366	391	487	807	1839	4964	12783	468530
E	384	363	361	363	377	374	456	661	1325	3534	9881	23940	468530
F	380	362	371	354	371	389	462	650	1319	3525	9903	23744	468530
G	372	369	364	372	366	389	483	671	1314	3602	9840	23923	468530
H	376	386	376	377	386	411	477	672	1342	3574	9905	23971	468530
