# Supplementary material for: Incorporation of sensing modalities into de novo designed fluorescence-activating proteins
Source: Nat Commun. 2021 Feb 8;12:856. doi: 10.1038/s41467-020-18911-w (PMC7870846; doi:10.1038/s41467-020-18911-w)
Supplement: Supplementary file 24 — Source Data [file 41467_2020_18911_MOESM24_ESM.xlsx › raw_data_graphs/Figure_1d,e/mFAP2a__plate1.xlsx]

## Sheet: Sheet1
	1	2	3	4	5	6	7	8	9	10	11	12
A	385	428	489	692	1328	2730	4588	6599	7373	8625	11335	16892	468530
B	387	427	496	680	1357	2764	4796	6787	7476	8813	11509	17148	468530
C	405	424	498	671	1260	2654	4703	6522	7541	8673	11319	17077	468530
D	388	428	482	673	1254	2712	4701	6702	7716	8672	11229	16918	468530
E	396	382	360	373	398	435	662	1386	3408	8418	17718	29762	468530
F	392	374	357	358	384	452	661	1352	3342	8351	17383	29675	468530
G	372	368	381	377	406	462	698	1372	3288	8327	17300	29789	468530
H	384	363	362	378	408	479	673	1334	3229	7870	16969	29538	468530
