# Supplementary material for: Incorporation of sensing modalities into de novo designed fluorescence-activating proteins
Source: Nat Commun. 2021 Feb 8;12:856. doi: 10.1038/s41467-020-18911-w (PMC7870846; doi:10.1038/s41467-020-18911-w)
Supplement: Supplementary file 24 — Source Data [file 41467_2020_18911_MOESM24_ESM.xlsx › raw_data_graphs/Figure_1d,e/mFAP2b__plate2.xlsx]

## Sheet: Sheet1
	1	2	3	4	5	6	7	8	9	10	11	12
A	393	377	384	414	473	625	1100	2313	4717	7322	11002	17686	468530
B	407	380	400	378	462	645	1161	2482	4917	7773	11560	17884	468530
C	383	373	385	401	462	629	1150	2404	4944	7656	11429	17986	468530
D	380	390	370	389	459	605	1128	2381	4875	7712	11488	17748	468530
E	413	387	369	356	371	376	457	690	1500	3969	10729	24605	468530
F	373	374	362	362	356	382	472	697	1559	3958	10721	24665	468530
G	375	372	371	369	375	388	490	692	1509	3960	10838	24920	468530
H	369	372	353	361	375	409	476	698	1550	3952	10821	24755	468530
