# Supplementary material for: Incorporation of sensing modalities into de novo designed fluorescence-activating proteins
Source: Nat Commun. 2021 Feb 8;12:856. doi: 10.1038/s41467-020-18911-w (PMC7870846; doi:10.1038/s41467-020-18911-w)
Supplement: Supplementary file 24 — Source Data [file 41467_2020_18911_MOESM24_ESM.xlsx › raw_data_graphs/Figure_1d,e/TEV-mFAP10__DFHBI_and_DFHBI-1T__Kd_assay_analysis_20191021.xlsx]

## Sheet: Sheet1
	1	2	3	4	5	6	7	8	9	10	11	12
A	334	381	494	745	1090	1383	1565	1661	1975	2945	5649	12319	468530
B	333	369	474	732	1141	1392	1525	1588	1965	2976	5611	12395	468530
C	333	385	483	755	1073	1375	1509	1517	1932	2897	5599	12404	468530
D	339	386	488	742	1089	1327	1419	1602	1910	2880	5576	12213	468530
E	336	373	460	713	1063	1303	1430	1571	1886	2811	5667	12226	468530
F	323	384	481	721	1055	1265	1438	1398	1844	2817	5670	12307	468530
G	319	365	455	669	929	1215	1364	1502	1669	2747	5597	12204	468530
H	335	370	452	622	843	1074	1196	1371	1604	2552	5442	12136	468530
	1	2	3	4	5	6	7	8	9	10	11	12
A	329	561	1024	2424	5081	8534	10548	11491	12947	14785	19370	29283	468530
B	328	572	1013	2215	4823	7804	10278	11041	12190	14175	19682	28842	468530
C	339	574	1032	2289	5017	8096	10760	11655	12783	14391	19979	29142	468530
D	338	587	1040	2299	4913	8212	10488	11182	12271	14331	19631	29104	468530
E	352	559	977	2250	4620	7764	10533	11011	12039	14425	18712	29165	468530
F	344	544	925	2288	4892	7703	10311	11221	12557	14208	19321	28956	468530
G	335	549	986	2244	4539	7805	10309	10784	12488	14334	19372	29559	468530
H	337	583	1055	2201	4918	8349	10781	11812	12745	14792	19702	29856	468530

## Sheet: DFHBI
334	381	494	745	1090	1383	1565	1661	1975	2945	5649	12319
333	369	474	732	1141	1392	1525	1588	1965	2976	5611	12395
333	385	483	755	1073	1375	1509	1517	1932	2897	5599	12404
339	386	488	742	1089	1327	1419	1602	1910	2880	5576	12213
336	373	460	713	1063	1303	1430	1571	1886	2811	5667	12226
323	384	481	721	1055	1265	1438	1398	1844	2817	5670	12307
319	365	455	669	929	1215	1364	1502	1669	2747	5597	12204
335	370	452	622	843	1074	1196	1371	1604	2552	5442	12136

## Sheet: DFHBI-1T
329	561	1024	2424	5081	8534	10548	11491	12947	14785	19370	29283
328	572	1013	2215	4823	7804	10278	11041	12190	14175	19682	28842
339	574	1032	2289	5017	8096	10760	11655	12783	14391	19979	29142
338	587	1040	2299	4913	8212	10488	11182	12271	14331	19631	29104
352	559	977	2250	4620	7764	10533	11011	12039	14425	18712	29165
344	544	925	2288	4892	7703	10311	11221	12557	14208	19321	28956
335	549	986	2244	4539	7805	10309	10784	12488	14334	19372	29559
337	583	1055	2201	4918	8349	10781	11812	12745	14792	19702	29856
