# Supplementary material for: Incorporation of sensing modalities into de novo designed fluorescence-activating proteins
Source: Nat Commun. 2021 Feb 8;12:856. doi: 10.1038/s41467-020-18911-w (PMC7870846; doi:10.1038/s41467-020-18911-w)
Supplement: Supplementary file 24 — Source Data [file 41467_2020_18911_MOESM24_ESM.xlsx › raw_data_graphs/Supplementary_Figure_2/Raw_Data_Fluorescence_20191215.xlsx]

## Sheet: Excitation_mFAP2a + DFHBI
350	0.004044
350.5	0.00377621
351	0.0036503
351.5	0.00365694
352	0.00371678
352.5	0.00370892
353	0.00364339
353.5	0.00353879
354	0.00353712
354.5	0.00361855
355	0.00368445
355.5	0.00365956
356	0.00358378
356.5	0.00352889
357	0.00350558
357.5	0.00348729
358	0.00347246
358.5	0.00344274
359	0.00340947
359.5	0.00337742
360	0.00337548
360.5	0.0033921
361	0.00341332
361.5	0.00340482
362	0.00339454
362.5	0.00339596
363	0.00339623
363.5	0.00339144
364	0.00337242
364.5	0.00337347
365	0.0033992
365.5	0.00345205
366	0.0034805
366.5	0.00347176
367	0.00342433
367.5	0.00338126
368	0.00335164
368.5	0.0033392
369	0.00334548
369.5	0.00335212
370	0.00334346
370.5	0.00330091
371	0.00326607
371.5	0.00326294
372	0.00327233
372.5	0.00324917
373	0.00321018
373.5	0.00322134
374	0.00325977
374.5	0.00327525
375	0.00323365
375.5	0.00319229
376	0.00318904
376.5	0.00322312
377	0.00325558
377.5	0.00326231
378	0.00323496
378.5	0.00320119
379	0.0031758
379.5	0.00317911
380	0.00318321
380.5	0.00319127
381	0.00315562
381.5	0.00312536
382	0.00311842
382.5	0.00316516
383	0.00320127
383.5	0.00321196
384	0.00320002
384.5	0.00321702
385	0.00322964
385.5	0.0032299
386	0.00320372
386.5	0.00319664
387	0.0032045
387.5	0.0032303
388	0.00323015
388.5	0.00321341
389	0.00317891
389.5	0.00316344
390	0.0032026
390.5	0.00324567
391	0.00325498
391.5	0.003219
392	0.00319308
392.5	0.00317843
393	0.00316377
393.5	0.00312234
394	0.00310549
394.5	0.00310937
395	0.00314478
395.5	0.00319343
396	0.00324963
396.5	0.00328986
397	0.0032968
397.5	0.00326546
398	0.00322801
398.5	0.00323591
399	0.00326779
399.5	0.0032992
400	0.00329032
400.5	0.00327585
401	0.00325604
401.5	0.00326066
402	0.00328138
402.5	0.00331428
403	0.0033225
403.5	0.00332207
404	0.00333633
404.5	0.00336255
405	0.0033637
405.5	0.00334389
406	0.00333511
406.5	0.00334996
407	0.00338378
407.5	0.00340549
408	0.00340711
408.5	0.00339353
409	0.0034091
409.5	0.00343732
410	0.0034595
410.5	0.00346198
411	0.0034911
411.5	0.00352465
412	0.00352873
412.5	0.00354081
413	0.00355746
413.5	0.00356378
414	0.00352903
414.5	0.00353987
415	0.00356459
415.5	0.0035954
416	0.00358812
416.5	0.00359607
417	0.00362892
417.5	0.00364254
418	0.00366616
418.5	0.0036707
419	0.00368132
419.5	0.00366778
420	0.00368192
420.5	0.00370332
421	0.00373323
421.5	0.00374804
422	0.00375956
422.5	0.00381553
423	0.0038367
423.5	0.00383124
424	0.00379427
424.5	0.00380072
425	0.0038501
425.5	0.00391307
426	0.00399092
426.5	0.00406292
427	0.00412115
427.5	0.00412786
428	0.00415765
428.5	0.00419848
429	0.00425749
429.5	0.00427337
430	0.00427723
430.5	0.00430218
431	0.00432914
431.5	0.0043201
432	0.00433332
432.5	0.00442017
433	0.0045599
433.5	0.00466081
434	0.00467669
434.5	0.00464328
435	0.00463915
435.5	0.00468456
436	0.00477194
436.5	0.00484605
437	0.00490598
437.5	0.00497727
438	0.00502683
438.5	0.00499672
439	0.00497894
439.5	0.0050245
440	0.0051121
440.5	0.00518162
441	0.0052379
441.5	0.00528929
442	0.0053469
442.5	0.005427
443	0.00555721
443.5	0.00569194
444	0.00573961
444.5	0.00573592
445	0.00572241
445.5	0.00575852
446	0.00581774
446.5	0.00588089
447	0.00594656
447.5	0.00605858
448	0.00622704
448.5	0.00637307
449	0.00642468
449.5	0.00644019
450	0.00652347
450.5	0.00671231
451	0.00690426
451.5	0.00702344
452	0.00707266
452.5	0.0071359
453	0.00720937
453.5	0.00730181
454	0.00740896
454.5	0.00754699
455	0.0076518
455.5	0.00771527
456	0.00776543
456.5	0.00785534
457	0.00795768
457.5	0.00803252
458	0.00810322
458.5	0.00821349
459	0.00833909
459.5	0.00844058
460	0.00856546
460.5	0.00869946
461	0.00878664
461.5	0.00879062
462	0.00880616
462.5	0.00891088
463	0.00908426
463.5	0.00922645
464	0.00933361
464.5	0.00938435
465	0.00950988
465.5	0.00972279
466	0.00997677
466.5	0.0100534
467	0.0100139
467.5	0.00999739
468	0.0101282
468.5	0.0102519
469	0.0103136
469.5	0.0103775
470	0.0104838
470.5	0.0106138
471	0.0107164
471.5	0.0108549
472	0.0110027
472.5	0.0111342
473	0.0112165
473.5	0.011338
474	0.0114857
474.5	0.0116371
475	0.0117357
475.5	0.0118744
476	0.0120835
476.5	0.0123952
477	0.0126679
477.5	0.0128708
478	0.012932
478.5	0.0129619
479	0.0130349
479.5	0.0132272
480	0.0134964
480.5	0.0137511
481	0.0139654
481.5	0.0141329
482	0.0143091
482.5	0.0144765
483	0.0146847
483.5	0.0149051
484	0.0151402
484.5	0.0152868
485	0.0153505
485.5	0.0153958
486	0.0154986
486.5	0.0156253
487	0.0157505
487.5	0.0158975
488	0.0160633
488.5	0.0162065
489	0.0162812
489.5	0.0163442
490	0.0164125
490.5	0.0163958
491	0.0163035
491.5	0.0162594
492	0.0163723
492.5	0.016463
493	0.0164129
493.5	0.0162744
494	0.0162096
494.5	0.0161698
495	0.0160156
495.5	0.0158088
496	0.0156727
496.5	0.0156435
497	0.0155699
497.5	0.0154268
498	0.0151715
498.5	0.0148448
499	0.0144767
499.5	0.0141574
500	0.0138797
500.5	0.0136086
501	0.0133709
501.5	0.0131829
502	0.0129863
502.5	0.0126961
503	0.012338
503.5	0.0119462
504	0.0115077
504.5	0.0110657
505	0.0106719
505.5	0.0103152
506	0.00993525
506.5	0.00959607
507	0.00930793
507.5	0.0090497
508	0.00874831
508.5	0.00836407
509	0.00796013
509.5	0.00758636
510	0.0072866
510.5	0.00700782
511	0.0067115
511.5	0.00638716
512	0.00608835
512.5	0.00581404
513	0.00557958
513.5	0.00541228
514	0.00527302
514.5	0.00513254
515	0.00493044
515.5	0.00471305
516	0.00449628
516.5	0.00436053
517	0.00423032
517.5	0.00409901
518	0.00397292
518.5	0.00392524
519	0.00388026
519.5	0.0037495
520	0.00354774
520.5	0.00341114
521	0.00335708
521.5	0.00330752
522	0.00321585
522.5	0.00316925
523	0.00314391
523.5	0.00311416
524	0.00300541
524.5	0.0029108
525	0.00285277
525.5	0.00283892
526	0.00280638
526.5	0.00277084
527	0.00272442
527.5	0.00267755
528	0.00265064
528.5	0.00265227
529	0.00265198
529.5	0.00262243
530	0.00256826
530.5	0.00256778
531	0.00262477
531.5	0.00269201
532	0.00267688
532.5	0.00263131
533	0.0025851
533.5	0.00257706
534	0.00255478
534.5	0.00254414
535	0.00257405
535.5	0.00263232
536	0.00265758
536.5	0.00265264
537	0.00266244
537.5	0.00270611
538	0.00274502
538.5	0.00279492
539	0.00284976
539.5	0.0028721

## Sheet: Emission_mFAP2a + DFHBI
450	0.001816
450.5	0.00187216
451	0.00185052
451.5	0.00178648
452	0.00171235
452.5	0.00168884
453	0.00166491
453.5	0.0016475
454	0.001603
454.5	0.00160204
455	0.0016308
455.5	0.0016306
456	0.00158557
456.5	0.00153273
457	0.0015799
457.5	0.00166121
458	0.00173966
458.5	0.00173597
459	0.00173224
459.5	0.00174931
460	0.00181146
460.5	0.00183297
461	0.00178276
461.5	0.00170344
462	0.00169539
462.5	0.00178112
463	0.00187369
463.5	0.00188611
464	0.00183057
464.5	0.00182239
465	0.00186666
465.5	0.00190069
466	0.00186233
466.5	0.00185846
467	0.00189635
467.5	0.00194514
468	0.0019511
468.5	0.0019591
469	0.0019781
469.5	0.00196971
470	0.00194988
470.5	0.00195198
471	0.00199432
471.5	0.00202861
472	0.00206713
472.5	0.00211042
473	0.00217019
473.5	0.00222191
474	0.00223674
474.5	0.0022389
475	0.00228028
475.5	0.00238364
476	0.00246712
476.5	0.00250971
477	0.00253746
477.5	0.00261072
478	0.00266535
478.5	0.00274308
479	0.00287485
479.5	0.0030481
480	0.00318115
480.5	0.00329822
481	0.00346728
481.5	0.0036866
482	0.00390068
482.5	0.00409188
483	0.00430045
483.5	0.00455168
484	0.00478893
484.5	0.0050292
485	0.00526561
485.5	0.00559808
486	0.00595663
486.5	0.00634353
487	0.00669243
487.5	0.00706428
488	0.00745355
488.5	0.00785576
489	0.00831967
489.5	0.00885805
490	0.00941
490.5	0.00984035
491	0.0102816
491.5	0.0108432
492	0.0115542
492.5	0.0122304
493	0.0128358
493.5	0.0134451
494	0.0141133
494.5	0.0147242
495	0.0152487
495.5	0.0157515
496	0.0163744
496.5	0.0170548
497	0.017683
497.5	0.0182461
498	0.018824
498.5	0.0194855
499	0.0200926
499.5	0.0206359
500	0.0210401
500.5	0.0214449
501	0.0217785
501.5	0.02217
502	0.0225325
502.5	0.0228759
503	0.0231035
503.5	0.0232711
504	0.0234982
504.5	0.0237244
505	0.0238271
505.5	0.0237042
506	0.0236453
506.5	0.0236372
507	0.0236621
507.5	0.0234958
508	0.0232117
508.5	0.0228618
509	0.0225332
509.5	0.0222049
510	0.0219489
510.5	0.021725
511	0.0214353
511.5	0.0210132
512	0.0205532
512.5	0.0201428
513	0.0198376
513.5	0.0194399
514	0.0190077
514.5	0.0185025
515	0.0180199
515.5	0.0175534
516	0.0171619
516.5	0.016837
517	0.0164651
517.5	0.0160352
518	0.0155431
518.5	0.015164
519	0.0148368
519.5	0.0145361
520	0.0141615
520.5	0.013808
521	0.0135466
521.5	0.0133198
522	0.0131204
522.5	0.0128748
523	0.0126158
523.5	0.0123367
524	0.0120705
524.5	0.0118446
525	0.0115754
525.5	0.0113015
526	0.0110919
526.5	0.0109758
527	0.0107977
527.5	0.01054
528	0.0102981
528.5	0.0101938
529	0.0101382
529.5	0.0100191
530	0.00982156
530.5	0.00968784
531	0.00960322
531.5	0.00955295
532	0.00947236
532.5	0.0093695
533	0.00923948
533.5	0.00904545
534	0.00881925
534.5	0.00866028
535	0.00859797
535.5	0.00852317
536	0.008414
536.5	0.00827922
537	0.00817365
537.5	0.0080576
538	0.00791251
538.5	0.0077836
539	0.0077451
539.5	0.00770267
540	0.00755994
540.5	0.00735337
541	0.00723646
541.5	0.00725674
542	0.00728889
542.5	0.00719441
543	0.0070011
543.5	0.00677162
544	0.00658963
544.5	0.00646108
545	0.00637284
545.5	0.00627949
546	0.00617802
546.5	0.00610092
547	0.00600253
547.5	0.00587602
548	0.00571474
548.5	0.00555424
549	0.00538111
549.5	0.00526626
550	0.00517811
550.5	0.00507966
551	0.00491411
551.5	0.00477941
552	0.00468661
552.5	0.00460157
553	0.00448646
553.5	0.00439404
554	0.00433422
554.5	0.00425658
555	0.004154
555.5	0.00405858
556	0.00395166
556.5	0.00384302
557	0.00374118
557.5	0.0036862
558	0.00361871
558.5	0.00355558
559	0.00343431
559.5	0.00332232
560	0.00321256
560.5	0.00312546
561	0.00305147
561.5	0.00298142
562	0.00292646
562.5	0.00288779
563	0.00284022
563.5	0.00277581
564	0.00271567
564.5	0.00266002
565	0.00261438
565.5	0.00257814
566	0.00254099
566.5	0.00250117
567	0.00242895
567.5	0.00233932
568	0.00225282
568.5	0.00219976
569	0.00219057
569.5	0.00221566
570	0.00223088
570.5	0.00216531
571	0.00202401
571.5	0.00188363
572	0.00182807
572.5	0.00184118
573	0.00187656
573.5	0.00186588
574	0.00182444
574.5	0.00176566
575	0.00172219
575.5	0.0016886
576	0.001658
576.5	0.00161497
577	0.00158877
577.5	0.00157244
578	0.00155938
578.5	0.00153154
579	0.00152752
579.5	0.00150918
580	0.00148193
580.5	0.00142391
581	0.00138499
581.5	0.00134813
582	0.00131882
582.5	0.00130178
583	0.00130899
583.5	0.00129627
584	0.00124233
584.5	0.00119265
585	0.00115692
585.5	0.00114182
586	0.00111749
586.5	0.00108209
587	0.00104811
587.5	0.00102487
588	0.00101864
588.5	0.00101999
589	0.00101652
589.5	0.00101585
590	0.001032
590.5	0.00104311
591	0.00102775
591.5	0.00099518
592	0.00096536
592.5	0.000937
593	0.000903112
593.5	0.000861504
594	0.000838122
594.5	0.00083536
595	0.00086079
595.5	0.00089257
596	0.0009006
596.5	0.00086093
597	0.00079848
597.5	0.00075688
598	0.00074052
598.5	0.00074808
599	0.00075833
599.5	0.000760418
600	0.000734274
600.5	0.000703172
601	0.00070163
601.5	0.00073133
602	0.000746848
602.5	0.00072906
603	0.000697148
603.5	0.0006793
604	0.00066476
604.5	0.000659936
605	0.00064548
605.5	0.00063969
606	0.000634998
606.5	0.000642602
607	0.00063363
607.5	0.00061558
608	0.00058966
608.5	0.000572666
609	0.000566116
609.5	0.00056445
610	0.00056215
610.5	0.00054454
611	0.000531966
611.5	0.000533994
612	0.000544628
612.5	0.00054248
613	0.00053515
613.5	0.00052073
614	0.00050266
614.5	0.00048309
615	0.00047654
615.5	0.00047636
616	0.00047835
616.5	0.00048045
617	0.00049415
617.5	0.00049315
618	0.000471394
618.5	0.000439816
619	0.00043348
619.5	0.00044182
620	0.00044166
620.5	0.00043215
621	0.0004359
621.5	0.00045145
622	0.00045215
622.5	0.00043805
623	0.00042745
623.5	0.00044239
624	0.00044893
624.5	0.00043348
625	0.0004023
625.5	0.00039566
626	0.00040475
626.5	0.00040521
627	0.00039687
627.5	0.00039745
628	0.00041073
628.5	0.00039942
629	0.00038827
629.5	0.0003726
630	0.0003622
630.5	0.000325568
631	0.00030396
631.5	0.000315
632	0.0003673
632.5	0.00040042
633	0.00039563
633.5	0.0003599
634	0.00032973
634.5	0.00031545
635	0.00031732
635.5	0.00032912
636	0.00035003
636.5	0.00035015
637	0.00033109
637.5	0.0003036
638	0.00028873
638.5	0.00027594
639	0.00027869
639.5	0.00028806
640	0.00030979
640.5	0.00030414
641	0.00028345
641.5	0.00025217
642	0.000235814
642.5	0.000222992
643	0.000228454
643.5	0.000233844
644	0.00025234
644.5	0.00027272
645	0.00030521
645.5	0.00031482
646	0.00029173
646.5	0.000234332
647	0.000198754
647.5	0.00019318
648	0.00021657
648.5	0.000227508
649	0.000232116
649.5	0.000222236
650	0.000218728
650.5	0.000205932
651	0.0001916
651.5	0.000176628
652	0.00017775
652.5	0.000184688
653	0.000184112
653.5	0.000171482
654	0.00015482
654.5	0.000139788
655	0.000126306
655.5	0.000125482
656	0.000141328
656.5	0.000163488
657	0.00018102
657.5	0.00018578
658	0.000186296
658.5	0.000174788
659	0.000153998
659.5	0.000116452
660	0.000100912
660.5	0.00011706
661	0.000154756
661.5	0.00016106
662	0.000149692
662.5	0.000138516
663	0.00014879
663.5	0.00014579
664	0.00012709
664.5	0.000110964
665	0.000110878
665.5	0.00011309
666	0.000102236
666.5	0.000101328
667	0.00010946
667.5	0.000131456
668	0.000138026
668.5	0.000141302
669	0.000130972
669.5	0.000109912
670	8.5338e-05
670.5	7.549e-05
671	9.494e-05
671.5	0.000113878
672	0.00012788
672.5	0.00011897
673	0.000115368
673.5	0.000106576
674	0.000110876
674.5	0.000114968
675	0.000123914
675.5	0.000133268
676	0.000143486
676.5	0.000145756
677	0.000123548
677.5	9.4668e-05
678	8.6208e-05
678.5	0.000105428
679	0.000124786
679.5	0.000128306
680	0.000132724
680.5	0.000136968
681	0.000144876
681.5	0.000140606
682	0.000138512
682.5	0.000140694
683	0.000148214
683.5	0.000161208
684	0.000178692
684.5	0.00019506
685	0.00019012
685.5	0.000176366
686	0.000155336
686.5	0.000143694
687	0.00013276
687.5	0.000127032
688	0.000129638
688.5	0.000128276
689	0.000119514
689.5	9.9632e-05
690	8.746e-05
690.5	8.112e-05
691	9.8908e-05
691.5	0.000125422
692	0.000145458
692.5	0.000147908
693	0.000149276
693.5	0.000169274
694	0.000184484
694.5	0.000175308
695	0.000144548
695.5	0.000124308
696	0.000117214
696.5	0.000122996
697	0.000144488
697.5	0.000168
698	0.000178216
698.5	0.00015624
699	0.000123428
699.5	0.000100822
700	0.000101128
700.5	0.000117086
701	0.000131514
701.5	0.000139518
702	0.000133758
702.5	0.000130238
703	0.000119272
703.5	0.000121124
704	0.000126034
704.5	0.0001317
705	0.000123846
705.5	0.000113664
706	0.00011497
706.5	0.000124882
707	0.000137668
707.5	0.00013782
708	0.000132518
708.5	0.000121118
709	0.000121672
709.5	0.000124452
710	0.000116786
710.5	0.000100752
711	9.509e-05
711.5	0.000104148
712	0.00010797
712.5	0.00010133
713	8.882e-05
713.5	7.6816e-05
714	6.5546e-05
714.5	6.3088e-05
715	7.6306e-05
715.5	9.5118e-05
716	0.000108666
716.5	0.00010866
717	0.000103822
717.5	9.5276e-05
718	8.6026e-05
718.5	7.96e-05
719	7.8516e-05
719.5	8.1304e-05
720	8.2086e-05
720.5	8.9752e-05
721	0.000102366
721.5	0.0001143
722	0.000107608
722.5	8.7876e-05
723	6.4486e-05
723.5	4.1148e-05
724	3.7426e-05
724.5	6.4306e-05
725	0.000102608
725.5	0.000116634
726	9.84e-05
726.5	7.2458e-05
727	5.334e-05
727.5	4.8792e-05
728	5.7304e-05
728.5	8.4668e-05
729	0.00010345
729.5	0.000101882
730	8.6758e-05
730.5	7.921e-05
731	7.6002e-05
731.5	6.9636e-05
732	6.515e-05
732.5	7.1966e-05
733	7.8124e-05
733.5	7.7822e-05
734	7.3492e-05
734.5	7.7024e-05
735	7.3876e-05
735.5	6.2388e-05
736	4.6612e-05
736.5	4.2156e-05
737	4.5146e-05
737.5	4.8908e-05
738	4.7908e-05
738.5	4.5484e-05
739	5.0364e-05
739.5	5.6728e-05
740	5.2152e-05
740.5	3.2216e-05
741	1.96e-05
741.5	2.9216e-05
742	5.0216e-05
742.5	5.967e-05
743	5.2248e-05
743.5	3.773e-05
744	2.9424e-05
744.5	3.3756e-05
745	4.0388e-05
745.5	2.988e-05
746	3.852e-06
746.5	-7.79e-06
747	3.27e-06
747.5	1.588e-05
748	5.58e-06
748.5	-1.063e-05
749	-1.834e-05
749.5	-1.697e-05
750	-1.621e-05
750.5	-1.339e-05
751	-1.169e-05
751.5	-1.8124e-05
752	-2.7028e-05
752.5	-2.603e-05
753	-1.467e-05
753.5	-1.291e-05
754	-1.9178e-05
754.5	-2.5518e-05
755	-1.9214e-05
755.5	-9.64e-06
756	5.12e-06
756.5	1.388e-05
757	1.503e-05
757.5	7.4e-06
758	8.546e-06
758.5	1.2396e-05
759	1.2032e-05
759.5	3.148e-06
760	1.244e-06
760.5	2.152e-06
761	8.8e-08
761.5	-1.0214e-05
762	-1.515e-05
762.5	-1.4336e-05
763	-1.5848e-05
763.5	-3.3216e-05
764	-5.033e-05
764.5	-5.1092e-05
765	-3.2728e-05
765.5	-1.8214e-05
766	-2.003e-05
766.5	-3.6974e-05
767	-4.6452e-05
767.5	-4.0184e-05
768	-3.0884e-05
768.5	-3.0336e-05
769	-3.2784e-05
769.5	-2.27e-05
770	-9.034e-06
770.5	-4.816e-06
771	-1.4456e-05
771.5	-1.9244e-05
772	-2.188e-05
772.5	-1.9154e-05
773	-1.3908e-05
773.5	-5.152e-06
774	-2.304e-06
774.5	-4.032e-06
775	-6.244e-06
775.5	-6.968e-06
776	-9.088e-06
776.5	-1.2028e-05
777	-9.516e-06
777.5	-5.212e-06
778	-7.726e-06
778.5	-1.9426e-05
779	-2.8088e-05
779.5	-2.6848e-05
780	-1.6728e-05
780.5	-1.142e-05
781	-9.912e-06
781.5	-1.236e-05
782	-1.2182e-05
782.5	-1.4508e-05
783	-1.5998e-05
783.5	-1.518e-05
784	1.972e-06
784.5	2.4e-05
785	4.2758e-05
785.5	4.0362e-05
786	3.5878e-05
786.5	2.6908e-05
787	2.4788e-05
787.5	1.6304e-05
788	1.5396e-05
788.5	8.364e-06
789	2.244e-06
789.5	-3.92e-07
790	9.636e-06
790.5	1.6184e-05
791	1.118e-05
791.5	-7.668e-06
792	-1.9824e-05
792.5	-2.37e-05
793	-1.8668e-05
793.5	-1.2004e-05
794	-4.846e-06
794.5	-1.27e-06
795	2.454e-06
795.5	-6.36e-07
796	-1.1696e-05
796.5	-2.134e-05
797	-1.5756e-05
797.5	3.61e-06
798	1.4156e-05
798.5	1.1752e-05
799	9.092e-06
799.5	1.0788e-05

## Sheet: Excitation_mFAP2b + DFHBI
350	0.004772
350.5	0.00467591
351	0.0046291
351.5	0.00460054
352	0.00455078
352.5	0.00448742
353	0.00446579
353.5	0.00447229
354	0.00448592
354.5	0.00447145
355	0.00444195
355.5	0.00440816
356	0.00438298
356.5	0.00436389
357	0.00434988
357.5	0.00435359
358	0.00434096
358.5	0.00430484
359	0.00424867
359.5	0.00422022
360	0.00421458
360.5	0.0042035
361	0.00418702
361.5	0.00420692
362	0.00427144
362.5	0.00428916
363	0.00422623
363.5	0.00411864
364	0.00406092
364.5	0.00407197
365	0.0041082
365.5	0.00412255
366	0.0040994
366.5	0.00404286
367	0.00398463
367.5	0.00395996
368	0.00398834
368.5	0.0040575
369	0.00411538
369.5	0.00411692
370	0.00407656
370.5	0.00403231
371	0.00397747
371.5	0.00391614
372	0.00386153
372.5	0.00387347
373	0.00389408
373.5	0.00389574
374	0.00384997
374.5	0.00382535
375	0.00382795
375.5	0.00387229
376	0.00391264
376.5	0.00391042
377	0.00386038
377.5	0.00380001
378	0.00378576
378.5	0.00376749
379	0.0037452
379.5	0.00371671
380	0.00371801
380.5	0.00372877
381	0.00375192
381.5	0.00377936
382	0.00380042
382.5	0.00378836
383	0.00376357
383.5	0.00376046
384	0.00375982
384.5	0.00374002
385	0.00371774
385.5	0.003702
386	0.00370982
386.5	0.00370154
387	0.0036904
387.5	0.0036734
388	0.00367355
388.5	0.00368161
389	0.00370261
389.5	0.00368754
390	0.0036516
390.5	0.00363147
391	0.00365878
391.5	0.003709
392	0.00372428
392.5	0.00370463
393	0.00370347
393.5	0.00373384
394	0.00375909
394.5	0.00374047
395	0.00369988
395.5	0.00369453
396	0.00371033
396.5	0.00371876
397	0.0036972
397.5	0.00369166
398	0.00369871
398.5	0.00374561
399	0.00376649
399.5	0.0037751
400	0.00373802
400.5	0.00372855
401	0.00373274
401.5	0.00374496
402	0.00371728
402.5	0.00369658
403	0.0036903
403.5	0.00371437
404	0.00375183
404.5	0.00379115
405	0.0038213
405.5	0.00384219
406	0.00386001
406.5	0.00386246
407	0.00385008
407.5	0.00382169
408	0.00380161
408.5	0.00379613
409	0.0038137
409.5	0.00383182
410	0.0038499
410.5	0.00386918
411	0.0039026
411.5	0.00392825
412	0.00396673
412.5	0.00401671
413	0.00405276
413.5	0.00406548
414	0.00409513
414.5	0.00412727
415	0.00412399
415.5	0.0041087
416	0.00412022
416.5	0.00415387
417	0.00415582
417.5	0.00409254
418	0.00402376
418.5	0.0039889
419	0.00403292
419.5	0.00410058
420	0.00416352
420.5	0.00416482
421	0.00418083
421.5	0.00422884
422	0.00429906
422.5	0.00435583
423	0.0043958
423.5	0.00446114
424	0.00450727
424.5	0.00449612
425	0.0044878
425.5	0.00451607
426	0.00455692
426.5	0.00455902
427	0.00462095
427.5	0.00470736
428	0.00478925
428.5	0.00479758
429	0.00482779
429.5	0.00489887
430	0.00496853
430.5	0.00501778
431	0.00505984
431.5	0.005116
432	0.00514232
432.5	0.00514767
433	0.0051555
433.5	0.00522991
434	0.00527709
434.5	0.00529078
435	0.00528535
435.5	0.00538046
436	0.00552654
436.5	0.00563695
437	0.00565898
437.5	0.00567517
438	0.00574223
438.5	0.00583432
439	0.00590674
439.5	0.0059804
440	0.0060873
440.5	0.00617392
441	0.0061966
441.5	0.00618519
442	0.0062682
442.5	0.0064566
443	0.00667481
443.5	0.00673804
444	0.00671371
444.5	0.00669862
445	0.00682591
445.5	0.00698912
446	0.00710214
446.5	0.00715919
447	0.00722316
447.5	0.00733088
448	0.00746064
448.5	0.00757027
449	0.00763298
449.5	0.00770739
450	0.00782717
450.5	0.00798971
451	0.00812716
451.5	0.00822594
452	0.00834026
452.5	0.0084745
453	0.00858407
453.5	0.00865101
454	0.00876736
454.5	0.00893829
455	0.0091145
455.5	0.00920417
456	0.00930173
456.5	0.00949054
457	0.00975638
457.5	0.0100049
458	0.0101151
458.5	0.0101474
459	0.0101891
459.5	0.0103552
460	0.0105627
460.5	0.0107848
461	0.0109376
461.5	0.0110837
462	0.0112238
462.5	0.0113908
463	0.0115154
463.5	0.0115898
464	0.0116499
464.5	0.0118014
465	0.0120495
465.5	0.0123231
466	0.012523
466.5	0.0126381
467	0.0127881
467.5	0.0129634
468	0.0131392
468.5	0.0132569
469	0.0133936
469.5	0.0135315
470	0.0136538
470.5	0.0138098
471	0.0140294
471.5	0.0142429
472	0.0143307
472.5	0.0143912
473	0.0144695
473.5	0.014629
474	0.0148217
474.5	0.0150761
475	0.0153547
475.5	0.0155984
476	0.0157755
476.5	0.0159042
477	0.0161089
477.5	0.0163928
478	0.016752
478.5	0.0170309
479	0.0172069
479.5	0.0172992
480	0.0174844
480.5	0.0177531
481	0.0180304
481.5	0.0182149
482	0.0183601
482.5	0.0185375
483	0.0187727
483.5	0.0190381
484	0.0193512
484.5	0.0196838
485	0.0199615
485.5	0.0201438
486	0.0202356
486.5	0.0203223
487	0.0205085
487.5	0.0208015
488	0.0211483
488.5	0.0214925
489	0.0217802
489.5	0.0219552
490	0.0220695
490.5	0.0222288
491	0.0224415
491.5	0.0225884
492	0.0226273
492.5	0.022664
493	0.0227839
493.5	0.0229304
494	0.0230696
494.5	0.0232208
495	0.0233166
495.5	0.0232638
496	0.0230817
496.5	0.0229705
497	0.0230039
497.5	0.0231208
498	0.0231084
498.5	0.0229978
499	0.0228117
499.5	0.0226324
500	0.0223917
500.5	0.0221256
501	0.0218899
501.5	0.0217289
502	0.0215103
502.5	0.0212141
503	0.020937
503.5	0.0206862
504	0.0203327
504.5	0.0197977
505	0.0191869
505.5	0.0186262
506	0.0181281
506.5	0.0176963
507	0.0172423
507.5	0.016751
508	0.0162415
508.5	0.0157903
509	0.0152533
509.5	0.0146448
510	0.0140323
510.5	0.0135178
511	0.0129697
511.5	0.0124234
512	0.0119178
512.5	0.0114836
513	0.0109699
513.5	0.0104292
514	0.00992962
514.5	0.00950504
515	0.00908184
515.5	0.00871635
516	0.00841928
516.5	0.00815903
517	0.00784512
517.5	0.00752461
518	0.00719632
518.5	0.00688604
519	0.00656776
519.5	0.0062806
520	0.00599284
520.5	0.00570124
521	0.00544278
521.5	0.00525812
522	0.00514385
522.5	0.00500925
523	0.00485611
523.5	0.00468936
524	0.00458601
524.5	0.0044987
525	0.00440837
525.5	0.00425562
526	0.00413088
526.5	0.00403434
527	0.00396782
527.5	0.00389545
528	0.00382584
528.5	0.00375207
529	0.00368938
529.5	0.00364833
530	0.00361586
530.5	0.00356328
531	0.00350177
531.5	0.00348031
532	0.00352028
532.5	0.00356601
533	0.0035684
533.5	0.00351546
534	0.00348888
534.5	0.00349404
535	0.00355475
535.5	0.00359212
536	0.00362708
536.5	0.00362484
537	0.00364244
537.5	0.00369341
538	0.00380432
538.5	0.00387582
539	0.00388426
539.5	0.0039136

## Sheet: Emission_mFAP2b + DFHBI
450	0.001512
450.5	0.00128806
451	0.00114162
451.5	0.00107298
452	0.00102775
452.5	0.00096184
453	0.00090361
453.5	0.0008647
454	0.0008711
454.5	0.00088536
455	0.000911484
455.5	0.000887156
456	0.00085279
456.5	0.00080776
457	0.00081242
457.5	0.000856792
458	0.00091085
458.5	0.000908332
459	0.000843944
459.5	0.000793518
460	0.00080924
460.5	0.000851968
461	0.000855424
461.5	0.00080552
462	0.00078079
462.5	0.00079215
463	0.000844452
463.5	0.000865362
464	0.000897518
464.5	0.000906608
465	0.000908094
465.5	0.000861968
466	0.000837732
466.5	0.00085772
467	0.0008857
467.5	0.00085976
468	0.00083384
468.5	0.000849996
469	0.00088991
469.5	0.000881328
470	0.000844486
470.5	0.000814726
471	0.00081727
471.5	0.000816848
472	0.000831998
472.5	0.000865666
473	0.000926302
473.5	0.000982812
474	0.00102354
474.5	0.0010299
475	0.00101828
475.5	0.000998336
476	0.00102612
476.5	0.00109911
477	0.00118666
477.5	0.00123772
478	0.00123975
478.5	0.00122478
479	0.00125475
479.5	0.0013406
480	0.00146305
480.5	0.00156352
481	0.00163888
481.5	0.0017293
482	0.00184828
482.5	0.00196018
483	0.00205305
483.5	0.00216608
484	0.00230503
484.5	0.0024611
485	0.00259341
485.5	0.00276058
486	0.00298313
486.5	0.00325683
487	0.00351493
487.5	0.00373458
488	0.00392865
488.5	0.00417566
489	0.00446287
489.5	0.00480035
490	0.0051566
490.5	0.00555165
491	0.0059517
491.5	0.00638144
492	0.00679151
492.5	0.00719919
493	0.00761675
493.5	0.00812269
494	0.00867613
494.5	0.00923931
495	0.00974476
495.5	0.0103065
496	0.0109104
496.5	0.0115548
497	0.012164
497.5	0.0127441
498	0.013331
498.5	0.0139635
499	0.0146706
499.5	0.0153529
500	0.0159961
500.5	0.0165999
501	0.0172345
501.5	0.017881
502	0.0184835
502.5	0.0190799
503	0.0196465
503.5	0.0202431
504	0.0207912
504.5	0.0213404
505	0.0218631
505.5	0.0223812
506	0.0227733
506.5	0.0230062
507	0.0231801
507.5	0.0234378
508	0.0237847
508.5	0.0240248
509	0.0241252
509.5	0.0241329
510	0.0240809
510.5	0.023987
511	0.0239083
511.5	0.0238452
512	0.0236812
512.5	0.0234218
513	0.0231336
513.5	0.0228679
514	0.0225997
514.5	0.0223145
515	0.0220299
515.5	0.0215964
516	0.0210819
516.5	0.020536
517	0.0201681
517.5	0.0197982
518	0.0194101
518.5	0.018949
519	0.0185118
519.5	0.0180791
520	0.0176195
520.5	0.017157
521	0.0167146
521.5	0.0163488
522	0.0159244
522.5	0.0154778
523	0.0149908
523.5	0.0145897
524	0.0142595
524.5	0.0140156
525	0.0138044
525.5	0.0135535
526	0.0132369
526.5	0.0129298
527	0.0126577
527.5	0.012352
528	0.0119701
528.5	0.0116548
529	0.0114912
529.5	0.0113906
530	0.0112231
530.5	0.0109939
531	0.0107688
531.5	0.0105508
532	0.0103807
532.5	0.010239
533	0.0100905
533.5	0.00992865
534	0.00979955
534.5	0.00972348
535	0.00958557
535.5	0.00942727
536	0.0092822
536.5	0.00918772
537	0.00905585
537.5	0.0089313
538	0.00881341
538.5	0.0087078
539	0.0085498
539.5	0.00847177
540	0.00842774
540.5	0.00834297
541	0.00809336
541.5	0.00786434
542	0.00775609
542.5	0.00775391
543	0.0076846
543.5	0.00758492
544	0.00751633
544.5	0.00743408
545	0.00729604
545.5	0.00715959
546	0.00709312
546.5	0.00704232
547	0.00693163
547.5	0.00679012
548	0.00661964
548.5	0.00638014
549	0.00614311
549.5	0.00599016
550	0.00594641
550.5	0.00592416
551	0.00586681
551.5	0.00576581
552	0.00564861
552.5	0.00549827
553	0.00538936
553.5	0.00529804
554	0.00518262
554.5	0.00499078
555	0.0048198
555.5	0.00472458
556	0.00470996
556.5	0.00465422
557	0.00455718
557.5	0.0044246
558	0.00430481
558.5	0.00421038
559	0.00415551
559.5	0.00408992
560	0.00397506
560.5	0.00380966
561	0.00364877
561.5	0.00353972
562	0.00346836
562.5	0.00341289
563	0.00336832
563.5	0.00333521
564	0.00330367
564.5	0.00322492
565	0.00312718
565.5	0.00302914
566	0.00293259
566.5	0.00282347
567	0.00272915
567.5	0.00265592
568	0.00259122
568.5	0.00251856
569	0.00245417
569.5	0.00240756
570	0.00237648
570.5	0.00235111
571	0.00232281
571.5	0.00225853
572	0.00215667
572.5	0.00208008
573	0.00205856
573.5	0.00206718
574	0.00203374
574.5	0.00198566
575	0.00194909
575.5	0.0018936
576	0.0018055
576.5	0.00174337
577	0.00175267
577.5	0.00177614
578	0.00174008
578.5	0.00166084
579	0.00159332
579.5	0.00155648
580	0.00152063
580.5	0.00148441
581	0.00144489
581.5	0.00142223
582	0.00141412
582.5	0.00141218
583	0.00139309
583.5	0.00134657
584	0.00126963
584.5	0.00121985
585	0.00119602
585.5	0.00120472
586	0.00120539
586.5	0.00120885
587	0.00120898
587.5	0.00119727
588	0.00116358
588.5	0.00110218
589	0.00106485
589.5	0.00105909
590	0.00108369
590.5	0.00106172
591	0.00100806
591.5	0.00095484
592	0.00093399
592.5	0.00092106
593	0.000911972
593.5	0.000888234
594	0.000850812
594.5	0.0008136
595	0.00081318
595.5	0.00082597
596	0.00082418
596.5	0.00079611
597	0.00077176
597.5	0.00076509
598	0.000774
598.5	0.00078645
599	0.000788
599.5	0.000763688
600	0.000723604
600.5	0.000683302
601	0.00066039
601.5	0.00064809
602	0.000648088
602.5	0.00065314
603	0.000671178
603.5	0.00069603
604	0.00070703
604.5	0.000687516
605	0.00064284
605.5	0.00060215
606	0.000597998
606.5	0.000621542
607	0.00064332
607.5	0.00063288
608	0.00059584
608.5	0.000551416
609	0.000532816
609.5	0.00053382
610	0.00054088
610.5	0.00054008
611	0.000536936
611.5	0.000546114
612	0.000548148
612.5	0.00053279
613	0.0004947
613.5	0.000452
614	0.00042848
614.5	0.00043188
615	0.00043887
615.5	0.00043566
616	0.00044732
616.5	0.00046036
617	0.00046075
617.5	0.00042872
618	0.000405144
618.5	0.000405236
619	0.00041433
619.5	0.00040567
620	0.00038509
620.5	0.00037379
621	0.00036493
621.5	0.00035536
622	0.00034597
622.5	0.00035715
623	0.0003719
623.5	0.00037618
624	0.00035597
624.5	0.00033442
625	0.00031284
625.5	0.00030106
626	0.00028369
626.5	0.0002677
627	0.0002506
627.5	0.00025715
628	0.00026579
628.5	0.0002743
629	0.00028082
629.5	0.00028218
630	0.00026548
630.5	0.000237418
631	0.00022251
631.5	0.000217816
632	0.000214696
632.5	0.00021033
633	0.000203662
633.5	0.000189992
634	0.000169728
634.5	0.00015775
635	0.00015202
635.5	0.000168636
636	0.000200124
636.5	0.000225996
637	0.000212758
637.5	0.000172118
638	0.000148364
638.5	0.000153636
639	0.000168904
639.5	0.000166364
640	0.00016482
640.5	0.00017278
641	0.000189728
641.5	0.000183688
642	0.000158482
642.5	0.00013224
643	0.000125094
643.5	0.000129816
644	0.000137248
644.5	0.000136454
645	0.000142034
645.5	0.000145214
646	0.000145856
646.5	0.000127004
647	0.000117458
647.5	0.000121184
648	0.000137666
648.5	0.000146088
649	0.00014324
649.5	0.000134816
650	0.000121216
650.5	9.7724e-05
651	7.1268e-05
651.5	5.8392e-05
652	6.4602e-05
652.5	7.4148e-05
653	7.7572e-05
653.5	7.5546e-05
654	8.188e-05
654.5	9.5396e-05
655	0.000102246
655.5	9.9998e-05
656	8.6424e-05
656.5	7.452e-05
657	7.9024e-05
657.5	8.8724e-05
658	9.9632e-05
658.5	8.9368e-05
659	7.6002e-05
659.5	5.1752e-05
660	4.1456e-05
660.5	4.4484e-05
661	6.6336e-05
661.5	8.1032e-05
662	8.26e-05
662.5	7.5848e-05
663	6.7182e-05
663.5	5.7758e-05
664	5.2942e-05
664.5	5.9056e-05
665	6.6058e-05
665.5	6.0546e-05
666	5.009e-05
666.5	5.039e-05
667	5.058e-05
667.5	4.736e-05
668	3.769e-05
668.5	3.424e-05
669	3.267e-05
669.5	2.934e-05
670	2.7638e-05
670.5	4.2126e-05
671	7.188e-05
671.5	8.8482e-05
672	8.0216e-05
672.5	5.309e-05
673	4.128e-05
673.5	4.3756e-05
674	5.3484e-05
674.5	6.106e-05
675	7.6278e-05
675.5	9.1148e-05
676	9.9998e-05
676.5	8.6364e-05
677	6.064e-05
677.5	4.0456e-05
678	4.212e-05
678.5	5.7092e-05
679	6.691e-05
679.5	6.467e-05
680	5.996e-05
680.5	5.727e-05
681	5.869e-05
681.5	6.015e-05
682	6.0392e-05
682.5	6.5086e-05
683	7.4938e-05
683.5	8.3752e-05
684	8.972e-05
684.5	8.716e-05
685	7.034e-05
685.5	4.364e-05
686	2.494e-05
686.5	2.551e-05
687	4.246e-05
687.5	5.285e-05
688	5.976e-05
688.5	6.285e-05
689	6.803e-05
689.5	5.957e-05
690	4.079e-05
690.5	1.748e-05
691	1.536e-05
691.5	3.233e-05
692	5.091e-05
692.5	5.564e-05
693	5.737e-05
693.5	6.852e-05
694	7.657e-05
694.5	6.928e-05
695	5.228e-05
695.5	4.17e-05
696	4.149e-05
696.5	4.218e-05
697	4.603e-05
697.5	4.876e-05
698	5.415e-05
698.5	4.909e-05
699	4.358e-05
699.5	3.519e-05
700	2.919e-05
700.5	2.539e-05
701	2.554e-05
701.5	2.7e-05
702	2.109e-05
702.5	1.085e-05
703	4.82e-06
703.5	1.152e-05
704	1.537e-05
704.5	1.806e-05
705	2.512e-05
705.5	4.324e-05
706	5.182e-05
706.5	3.991e-05
707	1.47e-05
707.5	-9e-08
708	1.9e-07
708.5	8.5e-07
709	-4.24e-06
709.5	-1.012e-05
710	-4.73e-06
710.5	5.57e-06
711	1.776e-05
711.5	1.712e-05
712	9.94e-06
712.5	-3.9e-07
713	-1.285e-05
713.5	-2.464e-05
714	-3.382e-05
714.5	-2.37e-05
715	-7.66e-06
715.5	8.79e-06
716	1.294e-05
716.5	1.745e-05
717	1.864e-05
717.5	2.106e-05
718	1.151e-05
718.5	-4.16e-06
719	-1.661e-05
719.5	-1.982e-05
720	-1.315e-05
720.5	-6.22e-06
721	-2.91e-06
721.5	-4.58e-06
722	-1.118e-05
722.5	-2.37e-05
723	-3.806e-05
723.5	-5.434e-05
724	-5.594e-05
724.5	-3.551e-05
725	-7.84e-06
725.5	6.09e-06
726	-5.3e-06
726.5	-2.457e-05
727	-4.118e-05
727.5	-4.024e-05
728	-3.691e-05
728.5	-2.127e-05
729	-5.76e-06
729.5	8.88e-06
730	4.7e-06
730.5	-9.85e-06
731	-3.345e-05
731.5	-5.791e-05
732	-7.182e-05
732.5	-6.791e-05
733	-4.5e-05
733.5	-2.521e-05
734	-1.608e-05
734.5	-1.77e-05
735	-2.018e-05
735.5	-1.392e-05
736	-4.12e-06
736.5	-4.18e-06
737	-2.107e-05
737.5	-3.848e-05
738	-4.024e-05
738.5	-3.54e-05
739	-3.482e-05
739.5	-3.854e-05
740	-3.458e-05
740.5	-3.581e-05
741	-3.955e-05
741.5	-4.175e-05
742	-3.354e-05
742.5	-2.687e-05
743	-2.3e-05
743.5	-1.921e-05
744	-2.406e-05
744.5	-4.5e-05
745	-7.716e-05
745.5	-9.7852e-05
746	-0.00010309
746.5	-8.715e-05
747	-6.349e-05
747.5	-4.13e-05
748	-4.215e-05
748.5	-5.054e-05
749	-4.394e-05
749.5	-2.772e-05
750	-1.803e-05
750.5	-2.957e-05
751	-4.23e-05
751.5	-5.3184e-05
752	-5.7278e-05
752.5	-6.897e-05
753	-7.088e-05
753.5	-7.279e-05
754	-6.9488e-05
754.5	-6.9088e-05
755	-5.5124e-05
755.5	-3.388e-05
756	-9.82e-06
756.5	-3.09e-06
757	-9.66e-06
757.5	-2.785e-05
758	-5.197e-05
758.5	-7.1666e-05
759	-7.764e-05
759.5	-6.615e-05
760	-5.3482e-05
760.5	-4.7786e-05
761	-4.712e-05
761.5	-4.4454e-05
762	-4.024e-05
762.5	-4.1694e-05
763	-5.0938e-05
763.5	-6.1876e-05
764	-6.648e-05
764.5	-6.7822e-05
765	-6.5938e-05
765.5	-6.1784e-05
766	-5.503e-05
766.5	-5.1394e-05
767	-4.8972e-05
767.5	-4.2544e-05
768	-3.5024e-05
768.5	-3.4976e-05
769	-3.6454e-05
769.5	-3.324e-05
770	-3.9034e-05
770.5	-5.3544e-05
771	-7.6844e-05
771.5	-7.9208e-05
772	-6.779e-05
772.5	-4.6034e-05
773	-4.176e-05
773.5	-4.4092e-05
774	-4.6784e-05
774.5	-3.9908e-05
775	-3.5792e-05
775.5	-4.6998e-05
776	-5.63e-05
776.5	-6.2328e-05
777	-5.4786e-05
777.5	-4.7852e-05
778	-3.4456e-05
778.5	-3.7056e-05
779	-4.2938e-05
779.5	-5.0938e-05
780	-3.8672e-05
780.5	-2.846e-05
781	-2.4092e-05
781.5	-3.152e-05
782	-3.2452e-05
782.5	-4.1268e-05
783	-5.3578e-05
783.5	-6.376e-05
784	-5.2844e-05
784.5	-2.8816e-05
785	-8.18e-06
785.5	-5.06e-06
786	-1.918e-05
786.5	-3.7758e-05
787	-5.0908e-05
787.5	-5.1124e-05
788	-4.527e-05
788.5	-4.1148e-05
789	-3.6846e-05
789.5	-2.4394e-05
790	-4.004e-06
790.5	2.336e-06
791	-5.188e-06
791.5	-2.9938e-05
792	-4.7394e-05
792.5	-6.73e-05
793	-7.2788e-05
793.5	-7.0944e-05
794	-5.4156e-05
794.5	-4.27e-05
795	-2.957e-05
795.5	-2.9086e-05
796	-3.1486e-05
796.5	-3.821e-05
797	-2.9276e-05
797.5	-1.818e-05
798	-1.978e-05
798.5	-4.212e-05
799	-5.488e-05
799.5	-4.4092e-05

## Sheet: Excitation_mFAP2a + DFHBI-1T
350	0.00716
350.5	0.00708781
351	0.0070642
351.5	0.00705844
352	0.00706668
352.5	0.00706212
353	0.00706799
353.5	0.00705439
354	0.00703112
354.5	0.00698745
355	0.00696235
355.5	0.00692886
356	0.00689348
356.5	0.00686079
357	0.00682118
357.5	0.00677019
358	0.00669456
358.5	0.00662864
359	0.00659067
359.5	0.00661222
360	0.00663058
360.5	0.0066289
361	0.00653362
361.5	0.00647212
362	0.00643884
362.5	0.00646136
363	0.00641683
363.5	0.00641654
364	0.00645392
364.5	0.00654777
365	0.0065336
365.5	0.00643595
366	0.0063641
366.5	0.00637076
367	0.00641003
367.5	0.00640276
368	0.00637574
368.5	0.006338
369	0.00631588
369.5	0.00628362
370	0.00624836
370.5	0.00625241
371	0.00627457
371.5	0.00629054
372	0.00622433
372.5	0.00615697
373	0.00613968
373.5	0.00621774
374	0.00628517
374.5	0.00628455
375	0.00619405
375.5	0.00608859
376	0.00604454
376.5	0.00606592
377	0.00609058
377.5	0.00606301
378	0.00604876
378.5	0.00606439
379	0.0060721
379.5	0.00604441
380	0.00598231
380.5	0.00593587
381	0.00589952
381.5	0.00590536
382	0.00593492
382.5	0.00596026
383	0.00594767
383.5	0.00592106
384	0.00590652
384.5	0.00588982
385	0.00585624
385.5	0.0058275
386	0.00581632
386.5	0.00579804
387	0.0057708
387.5	0.0057851
388	0.00584655
388.5	0.00590421
389	0.00590031
389.5	0.00585144
390	0.0058317
390.5	0.00586607
391	0.00595248
391.5	0.0060009
392	0.00596898
392.5	0.00588903
393	0.00585187
393.5	0.00587074
394	0.00591019
394.5	0.00590887
395	0.00591368
395.5	0.00593673
396	0.00597993
396.5	0.00597246
397	0.0059275
397.5	0.00586976
398	0.00588071
398.5	0.00592631
399	0.00597699
399.5	0.0060079
400	0.00603012
400.5	0.00604775
401	0.00606894
401.5	0.00608506
402	0.00611408
402.5	0.00612718
403	0.0061216
403.5	0.00607907
404	0.00605983
404.5	0.00605415
405	0.0060662
405.5	0.00607379
406	0.00608861
406.5	0.00610156
407	0.00610798
407.5	0.00612499
408	0.00616011
408.5	0.00619773
409	0.0062194
409.5	0.00622322
410	0.0062246
410.5	0.00624308
411	0.0062953
411.5	0.00635115
412	0.00635853
412.5	0.00631951
413	0.00632116
413.5	0.00637678
414	0.00643153
414.5	0.00643137
415	0.00645219
415.5	0.0065199
416	0.00659522
416.5	0.00657027
417	0.00651792
417.5	0.00653154
418	0.00662266
418.5	0.0067089
419	0.00674352
419.5	0.00671978
420	0.00666062
420.5	0.00664912
421	0.00673553
421.5	0.00686584
422	0.00693066
422.5	0.00693833
423	0.006988
423.5	0.00705044
424	0.00708477
424.5	0.00707932
425	0.0071272
425.5	0.00721057
426	0.00735022
426.5	0.00750662
427	0.00767275
427.5	0.00778246
428	0.00784105
428.5	0.00788668
429	0.00790519
429.5	0.00791077
430	0.00791973
430.5	0.00801218
431	0.00813764
431.5	0.0082852
432	0.00838372
432.5	0.00845747
433	0.0084887
433.5	0.00852381
434	0.00860639
434.5	0.00871178
435	0.00880915
435.5	0.00886956
436	0.00898444
436.5	0.00910745
437	0.00920998
437.5	0.00925147
438	0.00932193
438.5	0.00944442
439	0.00960364
439.5	0.0097489
440	0.0098491
440.5	0.00996152
441	0.0100976
441.5	0.0102421
442	0.0103343
442.5	0.0103987
443	0.0104985
443.5	0.0107002
444	0.0109345
444.5	0.0111344
445	0.0112399
445.5	0.0113134
446	0.0114026
446.5	0.0115631
447	0.0117688
447.5	0.0119689
448	0.0121495
448.5	0.0123396
449	0.0125462
449.5	0.0126961
450	0.0127836
450.5	0.0129009
451	0.0130928
451.5	0.0133026
452	0.0134848
452.5	0.013703
453	0.0139803
453.5	0.0142695
454	0.0145051
454.5	0.0146641
455	0.0147903
455.5	0.0150193
456	0.015369
456.5	0.0157356
457	0.0159079
457.5	0.0159441
458	0.0160321
458.5	0.0163384
459	0.0166801
459.5	0.0168852
460	0.0169957
460.5	0.0171338
461	0.0173836
461.5	0.0177127
462	0.0180598
462.5	0.0182928
463	0.0184324
463.5	0.0185938
464	0.0189449
464.5	0.0193325
465	0.0195255
465.5	0.0194921
466	0.019506
466.5	0.0197311
467	0.0200661
467.5	0.0203364
468	0.0205132
468.5	0.0207659
469	0.0210256
469.5	0.0212165
470	0.0212918
470.5	0.0214188
471	0.0215824
471.5	0.0218189
472	0.0220157
472.5	0.0222372
473	0.0224725
473.5	0.022832
474	0.0232307
474.5	0.0236071
475	0.0239497
475.5	0.0243394
476	0.0247575
476.5	0.0251102
477	0.0254479
477.5	0.0257878
478	0.026093
478.5	0.0263809
479	0.0268039
479.5	0.0273172
480	0.0277324
480.5	0.0280221
481	0.0283624
481.5	0.0287379
482	0.0291661
482.5	0.0295555
483	0.0299777
483.5	0.0303161
484	0.0306522
484.5	0.0309528
485	0.0313465
485.5	0.0317858
486	0.0322766
486.5	0.0327013
487	0.0330055
487.5	0.0332015
488	0.0334713
488.5	0.0338395
489	0.0342422
489.5	0.0345432
490	0.0347305
490.5	0.0348338
491	0.0348925
491.5	0.0350174
492	0.0351933
492.5	0.035371
493	0.0353689
493.5	0.0353324
494	0.0353746
494.5	0.0354288
495	0.0353836
495.5	0.0351708
496	0.0349507
496.5	0.0346325
497	0.0343439
497.5	0.0339658
498	0.0336754
498.5	0.0333528
499	0.0329817
499.5	0.0324014
500	0.0316607
500.5	0.0309796
501	0.0304289
501.5	0.0299199
502	0.0292633
502.5	0.0285682
503	0.027876
503.5	0.0272142
504	0.0264917
504.5	0.0257067
505	0.0248759
505.5	0.0239272
506	0.0229351
506.5	0.0220503
507	0.0212773
507.5	0.020533
508	0.0197405
508.5	0.0189713
509	0.0181403
509.5	0.0172688
510	0.0163263
510.5	0.0155268
511	0.0148127
511.5	0.0141814
512	0.0136138
512.5	0.0130896
513	0.0125009
513.5	0.0118432
514	0.0111938
514.5	0.0106786
515	0.0102729
515.5	0.00990255
516	0.00952958
516.5	0.00920883
517	0.00890852
517.5	0.00859741
518	0.00823432
518.5	0.00791114
519	0.00767276
519.5	0.0075044
520	0.00732474
520.5	0.00709914
521	0.00685218
521.5	0.00664162
522	0.00651435
522.5	0.00642645
523	0.00631191
523.5	0.00611746
524	0.00591161
524.5	0.0057315
525	0.00560557
525.5	0.00554382
526	0.00549998
526.5	0.00543214
527	0.00533572
527.5	0.00527735
528	0.00524554
528.5	0.00522737
529	0.00517628
529.5	0.00516453
530	0.00520156
530.5	0.00526408
531	0.00529707
531.5	0.00529301
532	0.00527038
532.5	0.00522521
533	0.0051795
533.5	0.00515126
534	0.00517948
534.5	0.00518194
535	0.00515655
535.5	0.00513312
536	0.00520058
536.5	0.00530204
537	0.00536234
537.5	0.00534971
538	0.00534492
538.5	0.00532682
539	0.00533666
539.5	0.0054706

## Sheet: Emission_mFAP2a + DFHBI-1T
450	0.001788
450.5	0.00170106
451	0.00164002
451.5	0.00161198
452	0.00160075
452.5	0.00162144
453	0.00162361
453.5	0.0015959
454	0.0015544
454.5	0.00153084
455	0.0015471
455.5	0.0015651
456	0.00157687
456.5	0.00155693
457	0.0015631
457.5	0.00161971
458	0.00170226
458.5	0.00171837
459	0.00166494
459.5	0.00162811
460	0.00161956
460.5	0.00162457
461	0.00160196
461.5	0.00159054
462	0.00160899
462.5	0.00168512
463	0.00176479
463.5	0.00182951
464	0.00184647
464.5	0.00183329
465	0.00181326
465.5	0.00180079
466	0.00182513
466.5	0.00187886
467	0.00188095
467.5	0.00183654
468	0.0018222
468.5	0.0019105
469	0.002001
469.5	0.00203071
470	0.00201468
470.5	0.00204878
471	0.00207592
471.5	0.00208681
472	0.00212713
472.5	0.00221622
473	0.00232559
473.5	0.00239071
474	0.00243974
474.5	0.0024822
475	0.00256708
475.5	0.00267584
476	0.00279612
476.5	0.00293361
477	0.00309826
477.5	0.00328112
478	0.00344465
478.5	0.00362228
479	0.00381225
479.5	0.0040491
480	0.00433315
480.5	0.00467732
481	0.00502918
481.5	0.0053125
482	0.00562328
482.5	0.00600998
483	0.00644365
483.5	0.00684778
484	0.00729313
484.5	0.0078304
485	0.00849311
485.5	0.00920748
486	0.00990513
486.5	0.010625
487	0.0113884
487.5	0.0122502
488	0.0132132
488.5	0.0143228
489	0.0154387
489.5	0.0164979
490	0.0175216
490.5	0.0187081
491	0.0199986
491.5	0.0213302
492	0.0225802
492.5	0.0238754
493	0.0251558
493.5	0.0265681
494	0.0280263
494.5	0.0296542
495	0.0313177
495.5	0.0331275
496	0.0348104
496.5	0.0363448
497	0.037646
497.5	0.0389931
498	0.040411
498.5	0.0419995
499	0.0435156
499.5	0.0448659
500	0.0459781
500.5	0.0469709
501	0.0478655
501.5	0.048852
502	0.0500735
502.5	0.0514279
503	0.0524875
503.5	0.0531311
504	0.0536032
504.5	0.0540264
505	0.0541631
505.5	0.0541752
506	0.0541993
506.5	0.0542532
507	0.0540621
507.5	0.0536868
508	0.0532327
508.5	0.0527778
509	0.0521372
509.5	0.0513999
510	0.0505949
510.5	0.049704
511	0.0486493
511.5	0.0475352
512	0.0464802
512.5	0.0454728
513	0.0443866
513.5	0.0432009
514	0.0420967
514.5	0.0409465
515	0.0397509
515.5	0.0385514
516	0.0374709
516.5	0.036389
517	0.0352461
517.5	0.0341712
518	0.0330891
518.5	0.03204
519	0.0310338
519.5	0.0301931
520	0.0293685
520.5	0.028492
521	0.0276546
521.5	0.0270268
522	0.0265364
522.5	0.0259078
523	0.0251248
523.5	0.0244127
524	0.0239315
524.5	0.0235596
525	0.0230084
525.5	0.0224085
526	0.0219089
526.5	0.0215498
527	0.0212077
527.5	0.020786
528	0.0203591
528.5	0.0200248
529	0.0198132
529.5	0.0195876
530	0.0193181
530.5	0.0189899
531	0.0187388
531.5	0.0185328
532	0.0183097
532.5	0.018079
533	0.0178105
533.5	0.0175091
534	0.0172095
534.5	0.0169542
535	0.0167103
535.5	0.016446
536	0.0161637
536.5	0.0159941
537	0.0158938
537.5	0.0158103
538	0.0157009
538.5	0.0155157
539	0.0152177
539.5	0.0149073
540	0.0146882
540.5	0.0145316
541	0.0143638
541.5	0.0141516
542	0.0139304
542.5	0.0136895
543	0.013452
543.5	0.0132148
544	0.012954
544.5	0.0127132
545	0.0124936
545.5	0.0122201
546	0.0119201
546.5	0.0116874
547	0.0115363
547.5	0.0113434
548	0.0110682
548.5	0.0107606
549	0.0105059
549.5	0.0102471
550	0.0100043
550.5	0.00977136
551	0.00954221
551.5	0.00930471
552	0.00902901
552.5	0.00870357
553	0.00838646
553.5	0.00812804
554	0.00790362
554.5	0.00774768
555	0.0075965
555.5	0.00746138
556	0.00728226
556.5	0.00705972
557	0.00682028
557.5	0.0066662
558	0.00656211
558.5	0.00644008
559	0.00626291
559.5	0.00605602
560	0.00583656
560.5	0.00560616
561	0.00541637
561.5	0.00529242
562	0.00518186
562.5	0.00508189
563	0.00498212
563.5	0.00487221
564	0.00470367
564.5	0.00457192
565	0.00448268
565.5	0.00443564
566	0.00433849
566.5	0.00421517
567	0.00404595
567.5	0.00390432
568	0.00380122
568.5	0.00374096
569	0.00368047
569.5	0.00364646
570	0.00363118
570.5	0.00357981
571	0.00348011
571.5	0.00335213
572	0.00325507
572.5	0.00318598
573	0.00316536
573.5	0.00312208
574	0.00306514
574.5	0.00296856
575	0.00287159
575.5	0.0027605
576	0.0026848
576.5	0.00263827
577	0.00259997
577.5	0.00253334
578	0.00245908
578.5	0.00243544
579	0.00243462
579.5	0.00242238
580	0.00236823
580.5	0.00230041
581	0.00225219
581.5	0.00222443
582	0.00222492
582.5	0.00223998
583	0.00223829
583.5	0.00216607
584	0.00205713
584.5	0.00198455
585	0.00195552
585.5	0.00193482
586	0.00186059
586.5	0.00179295
587	0.00174868
587.5	0.00175827
588	0.00174858
588.5	0.00171362
589	0.00164754
589.5	0.0015948
590	0.00154187
590.5	0.00148316
591	0.00143572
591.5	0.00140713
592	0.00141403
592.5	0.00138853
593	0.00135893
593.5	0.00131778
594	0.00131611
594.5	0.00132644
595	0.0013365
595.5	0.00129661
596	0.00121023
596.5	0.00113995
597	0.00110136
597.5	0.00108745
598	0.00103658
598.5	0.00100232
599	0.00099124
599.5	0.000986508
600	0.000951304
600.5	0.000919752
601	0.00090884
601.5	0.00089612
602	0.000867668
602.5	0.0008436
603	0.000849938
603.5	0.00083894
604	0.00080094
604.5	0.000760266
605	0.0007553
605.5	0.00075633
606	0.000762568
606.5	0.000764782
607	0.00076438
607.5	0.00074603
608	0.00072175
608.5	0.000708056
609	0.000701696
609.5	0.00068994
610	0.00067782
610.5	0.00066887
611	0.000668576
611.5	0.000684084
612	0.000691788
612.5	0.00068203
613	0.00065864
613.5	0.00063915
614	0.00062403
614.5	0.00061197
615	0.00059987
615.5	0.00059421
616	0.00059563
616.5	0.00060209
617	0.00060748
617.5	0.00059596
618	0.000581244
618.5	0.000568696
619	0.00056884
619.5	0.00055215
620	0.00052503
620.5	0.00049254
621	0.0004869
621.5	0.00048124
622	0.00046182
622.5	0.00043905
623	0.00043396
623.5	0.00044824
624	0.00045312
624.5	0.00044852
625	0.00042442
625.5	0.00039512
626	0.00035608
626.5	0.00033676
627	0.00034796
627.5	0.00039275
628	0.00042379
628.5	0.00042276
629	0.00039354
629.5	0.00036496
630	0.00034154
630.5	0.000330328
631	0.00031896
631.5	0.00030896
632	0.00029412
632.5	0.00030378
633	0.00032345
633.5	0.00033242
634	0.00030567
634.5	0.00028481
635	0.00026426
635.5	0.00026972
636	0.00029761
636.5	0.00032227
637	0.00030418
637.5	0.00025281
638	0.00022224
638.5	0.00023291
639	0.0002649
639.5	0.00028228
640	0.00026973
640.5	0.000253448
641	0.000239788
641.5	0.000245748
642	0.000236842
642.5	0.000212872
643	0.00019603
643.5	0.00020048
644	0.000210912
644.5	0.000204146
645	0.000206606
645.5	0.000200938
646	0.000196548
646.5	0.000160484
647	0.000131998
647.5	0.00013024
648	0.000155114
648.5	0.000174056
649	0.000168176
649.5	0.000159544
650	0.000150916
650.5	0.0001579
651	0.000142388
651.5	0.000127024
652	0.00011239
652.5	0.000126752
653	0.000141148
653.5	0.000160362
654	0.000151092
654.5	0.000125396
655	9.0758e-05
655.5	7.5242e-05
656	8.4516e-05
656.5	0.00011146
657	0.000139964
657.5	0.000151452
658	0.000140208
658.5	0.000100004
659	6.6398e-05
659.5	5.3512e-05
660	7.3396e-05
660.5	0.000102088
661	0.000115728
661.5	0.00010206
662	9.0448e-05
662.5	9.3728e-05
663	0.000105242
663.5	9.6578e-05
664	7.3758e-05
664.5	4.9812e-05
665	5.5666e-05
665.5	8.3726e-05
666	0.000111876
666.5	0.000125024
667	0.000120188
667.5	0.000106728
668	8.9726e-05
668.5	6.833e-05
669	4.622e-05
669.5	3.5304e-05
670	5.6154e-05
670.5	9.7306e-05
671	0.000133364
671.5	0.000132758
672	0.000124972
672.5	0.00011797
673	0.000113644
673.5	9.0756e-05
674	7.3664e-05
674.5	7.212e-05
675	8.8002e-05
675.5	9.9752e-05
676	0.000102726
676.5	9.2364e-05
677	7.1336e-05
677.5	5.6456e-05
678	6.2844e-05
678.5	8.2608e-05
679	0.00010227
679.5	0.000106486
680	0.0001053
680.5	9.0968e-05
681	7.8452e-05
681.5	6.785e-05
682	6.824e-05
682.5	7.251e-05
683	7.8062e-05
683.5	0.000102056
684	0.000122148
684.5	0.000129276
685	0.000105944
685.5	8.9454e-05
686	8.1852e-05
686.5	8.1878e-05
687	7.04e-05
687.5	6.312e-05
688	7.4274e-05
688.5	8.876e-05
689	0.000100422
689.5	0.000103936
690	0.000112612
690.5	0.000114268
691	0.000112484
691.5	0.00010121
692	9.9818e-05
692.5	0.000106424
693	0.000121852
693.5	0.000139062
694	0.000137724
694.5	0.000113852
695	8.3852e-05
695.5	7.6276e-05
696	9.1306e-05
696.5	0.000113724
697	0.000133276
697.5	0.000144576
698	0.000150124
698.5	0.000136936
699	0.000116096
699.5	9.1334e-05
700	7.8188e-05
700.5	8.6634e-05
701	0.000109058
701.5	0.000127638
702	0.000119634
702.5	0.00011333
703	0.000111512
703.5	0.000115912
704	9.9002e-05
704.5	8.3428e-05
705	8.2574e-05
705.5	9.3028e-05
706	9.6606e-05
706.5	9.479e-05
707	9.9516e-05
707.5	9.9244e-05
708	9.6186e-05
708.5	8.4606e-05
709	7.7944e-05
709.5	7.3452e-05
710	8.5726e-05
710.5	0.00010042
711	0.000106998
711.5	9.1816e-05
712	8.4998e-05
712.5	8.9546e-05
713	0.000104396
713.5	0.000105272
714	0.00010097
714.5	9.6756e-05
715	0.00010379
715.5	0.00011915
716	0.000131758
716.5	0.000124812
717	9.855e-05
717.5	7.5156e-05
718	6.0542e-05
718.5	5.8724e-05
719	6.5696e-05
719.5	8.0788e-05
720	8.8966e-05
720.5	8.6088e-05
721	8.0698e-05
721.5	8.4544e-05
722	7.912e-05
722.5	6.1024e-05
723	3.809e-05
723.5	2.524e-05
724	2.37e-05
724.5	3.321e-05
725	4.897e-05
725.5	6.603e-05
726	7.8216e-05
726.5	8.4518e-05
727	7.7456e-05
727.5	5.388e-05
728	3.1668e-05
728.5	3.652e-05
729	6.2362e-05
729.5	7.7062e-05
730	6.603e-05
730.5	5.021e-05
731	4.6818e-05
731.5	5.1244e-05
732	4.9938e-05
732.5	4.9574e-05
733	4.979e-05
733.5	5.415e-05
734	5.828e-05
734.5	5.8448e-05
735	4.833e-05
735.5	4.142e-05
736	5.2884e-05
736.5	6.6492e-05
737	6.5966e-05
737.5	4.1244e-05
738	2.588e-05
738.5	2.112e-05
739	2.476e-05
739.5	1.767e-05
740	1.121e-05
740.5	5.55e-06
741	6.54e-06
741.5	9.1e-06
742	1.855e-05
742.5	3.303e-05
743	4.4852e-05
743.5	4.5398e-05
744	3.5696e-05
744.5	1.6212e-05
745	-6.22e-06
745.5	-2.4512e-05
746	-2.206e-05
746.5	-3.27e-06
747	2.0872e-05
747.5	2.9088e-05
748	2.2308e-05
748.5	1.1186e-05
749	1.2512e-05
749.5	1.5244e-05
750	1.1154e-05
750.5	-1.57e-06
751	-1.721e-05
751.5	-2.7784e-05
752	-2.7518e-05
752.5	-1.261e-05
753	2.06e-06
753.5	4.542e-06
754	-5.06e-06
754.5	-9.912e-06
755	-3.304e-06
755.5	8.88e-06
756	2.0968e-05
756.5	2.064e-05
757	1.085e-05
757.5	-3.24e-06
758	-3.82e-06
758.5	-2.544e-06
759	-4.452e-06
759.5	-1.088e-05
760	-7.696e-06
760.5	-5e-06
761	-7.49e-06
761.5	-1.7574e-05
762	-2.494e-05
762.5	-2.8454e-05
763	-3.4308e-05
763.5	-4.2576e-05
764	-4.394e-05
764.5	-3.3632e-05
765	-1.2788e-05
765.5	8.7e-06
766	1.7636e-05
766.5	7.364e-06
767	-1.4e-05
767.5	-2.724e-05
768	-2.4424e-05
768.5	-1.6788e-05
769	-1.006e-05
769.5	-5.364e-06
770	-5.784e-06
770.5	-9.634e-06
771	-1.6424e-05
771.5	-1.8364e-05
772	-1.8668e-05
772.5	-1.4972e-05
773	-1.1788e-05
773.5	-1.0908e-05
774	-1.0908e-05
774.5	-6.88e-06
775	-6.36e-07
775.5	-7.604e-06
776	-1.218e-05
776.5	-1.5424e-05
777	-5e-06
777.5	-3.392e-06
778	-6.426e-06
778.5	-2.2786e-05
779	-3.4088e-05
779.5	-3.8728e-05
780	-2.2212e-05
780.5	-2.456e-06
781	1.2576e-05
781.5	1.312e-05
782	1.076e-05
782.5	3.184e-06
783	-9.88e-06
783.5	-2.53e-05
784	-2.7514e-05
784.5	-1.6546e-05
785	-6.12e-06
785.5	-1.4e-06
786	1.73e-06
786.5	8.908e-06
787	8.212e-06
787.5	9.72e-07
788	-1.0668e-05
788.5	-1.6364e-05
789	-2.5096e-05
789.5	-2.6754e-05
790	-2.4424e-05
790.5	-1.2426e-05
791	-4.128e-06
791.5	2.364e-06
792	3.816e-06
792.5	5.028e-06
793	2.12e-06
793.5	7.28e-07
794	-7e-07
794.5	1.21e-06
795	5.758e-06
795.5	1.0184e-05
796	8.664e-06
796.5	8.544e-06
797	1.1604e-05
797.5	1.7126e-05
798	1.364e-05
798.5	1.6236e-05
799	2.5908e-05
799.5	2.5032e-05

## Sheet: Excitation_mFAP10 + DFHBI
350	2.111
350.5	2.1301
351	2.1468
351.5	2.1594
352	2.1693
352.5	2.178
353	2.1841
353.5	2.189
354	2.1945
354.5	2.2011
355	2.2107
355.5	2.2217
356	2.2325
356.5	2.2444
357	2.2587
357.5	2.2717
358	2.2853
358.5	2.2977
359	2.3086
359.5	2.3203
360	2.3318
360.5	2.3425
361	2.354
361.5	2.3675
362	2.3813
362.5	2.3992
363	2.4197
363.5	2.4417
364	2.4648
364.5	2.4865
365	2.5053
365.5	2.5225
366	2.537
366.5	2.5488
367	2.5609
367.5	2.574
368	2.588
368.5	2.6042
369	2.622
369.5	2.6397
370	2.6578
370.5	2.6726
371	2.6854
371.5	2.6982
372	2.7118
372.5	2.7252
373	2.7376
373.5	2.7528
374	2.7692
374.5	2.7865
375	2.8024
375.5	2.8159
376	2.8304
376.5	2.847
377	2.8626
377.5	2.8741
378	2.8871
378.5	2.9022
379	2.9185
379.5	2.9359
380	2.9499
380.5	2.9623
381	2.9754
381.5	2.988
382	2.9981
382.5	3.0078
383	3.0204
383.5	3.0342
384	3.0508
384.5	3.0683
385	3.0854
385.5	3.1028
386	3.1199
386.5	3.1358
387	3.1497
387.5	3.1649
388	3.1813
388.5	3.1993
389	3.2195
389.5	3.2417
390	3.2641
390.5	3.2882
391	3.3146
391.5	3.3408
392	3.3667
392.5	3.3942
393	3.4216
393.5	3.4485
394	3.4772
394.5	3.5053
395	3.5348
395.5	3.566
396	3.5982
396.5	3.6297
397	3.663
397.5	3.6995
398	3.7371
398.5	3.7778
399	3.8196
399.5	3.8631
400	3.9097
400.5	3.9598
401	4.0104
401.5	4.0615
402	4.1152
402.5	4.1689
403	4.2228
403.5	4.2752
404	4.3277
404.5	4.379
405	4.43
405.5	4.4827
406	4.5387
406.5	4.6006
407	4.6653
407.5	4.7318
408	4.7992
408.5	4.8679
409	4.9341
409.5	4.9966
410	5.0544
410.5	5.1124
411	5.1735
411.5	5.2372
412	5.3058
412.5	5.3789
413	5.4606
413.5	5.5489
414	5.6415
414.5	5.7337
415	5.8267
415.5	5.92
416	6.0116
416.5	6.1014
417	6.1875
417.5	6.2759
418	6.3651
418.5	6.4565
419	6.549
419.5	6.6435
420	6.7386
420.5	6.8369
421	6.9386
421.5	7.0385
422	7.141
422.5	7.2446
423	7.3469
423.5	7.4473
424	7.5452
424.5	7.6393
425	7.739
425.5	7.8422
426	7.947
426.5	8.0571
427	8.1758
427.5	8.2999
428	8.4284
428.5	8.5617
429	8.696
429.5	8.8393
430	8.9902
430.5	9.1461
431	9.3055
431.5	9.4696
432	9.6335
432.5	9.7967
433	9.9586
433.5	10.118
434	10.285
434.5	10.459
435	10.639
435.5	10.824
436	11.013
436.5	11.202
437	11.391
437.5	11.579
438	11.763
438.5	11.948
439	12.136
439.5	12.331
440	12.535
440.5	12.749
441	12.969
441.5	13.195
442	13.424
442.5	13.654
443	13.883
443.5	14.109
444	14.332
444.5	14.553
445	14.771
445.5	14.991
446	15.215
446.5	15.444
447	15.674
447.5	15.91
448	16.147
448.5	16.381
449	16.607
449.5	16.819
450	17.017
450.5	17.202
451	17.38
451.5	17.547
452	17.709
452.5	17.869
453	18.031
453.5	18.192
454	18.35
454.5	18.499
455	18.643
455.5	18.787
456	18.929
456.5	19.071
457	19.212
457.5	19.358
458	19.498
458.5	19.636
459	19.759
459.5	19.87
460	19.967
460.5	20.05
461	20.121
461.5	20.182
462	20.24
462.5	20.296
463	20.357
463.5	20.42
464	20.49
464.5	20.566
465	20.647
465.5	20.729
466	20.812
466.5	20.893
467	20.972
467.5	21.057
468	21.143
468.5	21.238
469	21.337
469.5	21.443
470	21.551
470.5	21.664
471	21.773
471.5	21.875
472	21.97
472.5	22.052
473	22.127
473.5	22.186
474	22.232
474.5	22.259
475	22.276
475.5	22.28
476	22.275
476.5	22.258
477	22.232
477.5	22.198
478	22.155
478.5	22.102
479	22.026
479.5	21.929
480	21.804
480.5	21.655
481	21.482
481.5	21.288
482	21.07
482.5	20.831
483	20.582
483.5	20.319
484	20.043
484.5	19.751
485	19.44
485.5	19.111
486	18.763
486.5	18.39
487	17.995
487.5	17.581
488	17.149
488.5	16.697
489	16.231
489.5	15.753
490	15.265
490.5	14.773
491	14.274
491.5	13.773
492	13.27
492.5	12.763
493	12.255
493.5	11.744
494	11.234
494.5	10.724
495	10.215
495.5	9.7058
496	9.2014
496.5	8.7012
497	8.2076
497.5	7.7264
498	7.2569
498.5	6.8009
499	6.3615
499.5	5.9399
500	5.5408
500.5	5.1615
501	4.8037
501.5	4.4651
502	4.1493
502.5	3.8537
503	3.5767
503.5	3.316
504	3.0712
504.5	2.8432
505	2.6285
505.5	2.4284
506	2.2428
506.5	2.0716
507	1.9136
507.5	1.7679
508	1.6318
508.5	1.5081
509	1.395
509.5	1.2916
510	1.1979
510.5	1.1142
511	1.0405
511.5	0.97481
512	0.91622
512.5	0.86221
513	0.81364
513.5	0.76828
514	0.72602
514.5	0.6863
515	0.64951
515.5	0.61597
516	0.58605
516.5	0.56034
517	0.53737
517.5	0.51757
518	0.50021
518.5	0.48508
519	0.47121
519.5	0.45857
520	0.44646
520.5	0.43504
521	0.4258
521.5	0.41818
522	0.41245
522.5	0.40866
523	0.4064
523.5	0.40459
524	0.40313
524.5	0.40115
525	0.39788
525.5	0.39442
526	0.39073
526.5	0.38781
527	0.38582
527.5	0.38512
528	0.38484
528.5	0.38552
529	0.38672
529.5	0.3875
530	0.38775
530.5	0.38622
531	0.3817
531.5	0.37409
532	0.36714
532.5	0.36374
533	0.37496
533.5	0.41837
534	0.51953

## Sheet: Emission_mFAP10 + DFHBI
450	56.202
450.5	46.186
451	36.81
451.5	28.481
452	21.454
452.5	15.845
453	11.577
453.5	8.4862
454	6.3001
454.5	4.724
455	3.5982
455.5	2.8702
456	2.4289
456.5	2.1911
457	2.097
457.5	2.086
458	2.1253
458.5	2.1821
459	2.2518
459.5	2.3268
460	2.4106
460.5	2.5004
461	2.5987
461.5	2.706
462	2.8243
462.5	2.9559
463	3.1031
463.5	3.2687
464	3.4544
464.5	3.6595
465	3.8828
465.5	4.1276
466	4.3951
466.5	4.6852
467	5.0007
467.5	5.3426
468	5.7181
468.5	6.1282
469	6.5727
469.5	7.0523
470	7.5701
470.5	8.1292
471	8.733
471.5	9.3863
472	10.086
472.5	10.845
473	11.669
473.5	12.557
474	13.506
474.5	14.52
475	15.593
475.5	16.728
476	17.92
476.5	19.162
477	20.46
477.5	21.828
478	23.271
478.5	24.792
479	26.408
479.5	28.114
480	29.922
480.5	31.832
481	33.826
481.5	35.902
482	38.057
482.5	40.292
483	42.587
483.5	44.943
484	47.345
484.5	49.803
485	52.32
485.5	54.877
486	57.464
486.5	60.07
487	62.708
487.5	65.353
488	67.979
488.5	70.545
489	73.035
489.5	75.446
490	77.771
490.5	79.999
491	82.109
491.5	84.136
492	86.07
492.5	87.916
493	89.636
493.5	91.209
494	92.607
494.5	93.84
495	94.888
495.5	95.726
496	96.368
496.5	96.818
497	97.1
497.5	97.214
498	97.166
498.5	96.94
499	96.549
499.5	96.004
500	95.315
500.5	94.491
501	93.554
501.5	92.509
502	91.37
502.5	90.154
503	88.882
503.5	87.546
504	86.154
504.5	84.73
505	83.278
505.5	81.825
506	80.362
506.5	78.879
507	77.375
507.5	75.869
508	74.352
508.5	72.826
509	71.301
509.5	69.785
510	68.297
510.5	66.843
511	65.421
511.5	64.033
512	62.692
512.5	61.407
513	60.196
513.5	59.053
514	57.986
514.5	56.987
515	56.054
515.5	55.166
516	54.309
516.5	53.47
517	52.64
517.5	51.834
518	51.043
518.5	50.273
519	49.528
519.5	48.81
520	48.113
520.5	47.432
521	46.769
521.5	46.116
522	45.483
522.5	44.857
523	44.241
523.5	43.633
524	43.032
524.5	42.435
525	41.839
525.5	41.247
526	40.653
526.5	40.053
527	39.447
527.5	38.835
528	38.218
528.5	37.593
529	36.958
529.5	36.317
530	35.679
530.5	35.041
531	34.395
531.5	33.747
532	33.096
532.5	32.44
533	31.778
533.5	31.106
534	30.431
534.5	29.759
535	29.096
535.5	28.43
536	27.771
536.5	27.121
537	26.476
537.5	25.837
538	25.199
538.5	24.563
539	23.93
539.5	23.308
540	22.686
540.5	22.072
541	21.468
541.5	20.87
542	20.281
542.5	19.702
543	19.135
543.5	18.58
544	18.043
544.5	17.522
545	17.013
545.5	16.524
546	16.049
546.5	15.591
547	15.145
547.5	14.712
548	14.288
548.5	13.873
549	13.472
549.5	13.076
550	12.696
550.5	12.329
551	11.981
551.5	11.645
552	11.319
552.5	11.007
553	10.704
553.5	10.412
554	10.127
554.5	9.849
555	9.5771
555.5	9.3157
556	9.0647
556.5	8.8209
557	8.5885
557.5	8.3618
558	8.141
558.5	7.9245
559	7.7168
559.5	7.5116
560	7.3129
560.5	7.1215
561	6.9379
561.5	6.7636
562	6.5962
562.5	6.4341
563	6.2762
563.5	6.1252
564	5.9793
564.5	5.8385
565	5.7024
565.5	5.5719
566	5.4487
566.5	5.3313
567	5.2174
567.5	5.1041
568	4.9924
568.5	4.8828
569	4.7743
569.5	4.6676
570	4.5619
570.5	4.4596
571	4.3616
571.5	4.2683
572	4.1764
572.5	4.0879
573	4.0031
573.5	3.9219
574	3.8444
574.5	3.7693
575	3.6956
575.5	3.6244
576	3.5563
576.5	3.4884
577	3.4214
577.5	3.3533
578	3.2852
578.5	3.218
579	3.1518
579.5	3.0859
580	3.0218
580.5	2.9593
581	2.8979
581.5	2.8386
582	2.7786
582.5	2.719
583	2.66
583.5	2.6004
584	2.542
584.5	2.4851
585	2.4302
585.5	2.3767
586	2.3247
586.5	2.2734
587	2.2232
587.5	2.1743
588	2.1242
588.5	2.0763
589	2.0299
589.5	1.9863
590	1.9433
590.5	1.9004
591	1.8574
591.5	1.8146
592	1.7726
592.5	1.7296
593	1.6874
593.5	1.6457
594	1.6069
594.5	1.5697
595	1.534
595.5	1.4996
596	1.4665
596.5	1.4345
597	1.4025
597.5	1.371
598	1.3404
598.5	1.3109
599	1.282
599.5	1.2532
600	1.2245
600.5	1.1968
601	1.1699
601.5	1.1428
602	1.116
602.5	1.091
603	1.0667
603.5	1.0434
604	1.0201
604.5	0.99645
605	0.97367
605.5	0.95156
606	0.92993
606.5	0.90829
607	0.88781
607.5	0.86822
608	0.84984
608.5	0.83245
609	0.81529
609.5	0.79842
610	0.78227
610.5	0.76736
611	0.75272
611.5	0.73862
612	0.72504
612.5	0.71119
613	0.69796
613.5	0.68486
614	0.67107
614.5	0.65746
615	0.64483
615.5	0.63293
616	0.62157
616.5	0.61093
617	0.6
617.5	0.5897
618	0.57975
618.5	0.56892
619	0.55823
619.5	0.54796
620	0.53805
620.5	0.52775
621	0.51857
621.5	0.50974
622	0.50186
622.5	0.49512
623	0.48856
623.5	0.48247
624	0.4766
624.5	0.47151
625	0.46563
625.5	0.46033
626	0.45455
626.5	0.44839
627	0.44195
627.5	0.43485
628	0.4274
628.5	0.41997
629	0.413
629.5	0.40555
630	0.39899
630.5	0.39332
631	0.38846
631.5	0.38431
632	0.38018
632.5	0.37645
633	0.37297
633.5	0.36973
634	0.36578
634.5	0.36161
635	0.35708
635.5	0.35244
636	0.34805
636.5	0.34329
637	0.3386
637.5	0.33442
638	0.33028
638.5	0.32644
639	0.32286
639.5	0.31922
640	0.31579
640.5	0.31316
641	0.31037
641.5	0.30755
642	0.30464
642.5	0.30087
643	0.29684
643.5	0.29293
644	0.28892
644.5	0.28463
645	0.28076
645.5	0.27709
646	0.27389
646.5	0.27137
647	0.26923
647.5	0.26744
648	0.2664
648.5	0.2653
649	0.26394
649.5	0.26239
650	0.26003
650.5	0.25679
651	0.25287
651.5	0.24855
652	0.24382
652.5	0.23983
653	0.23636
653.5	0.23353
654	0.23107
654.5	0.22876
655	0.22638
655.5	0.22404
656	0.22153
656.5	0.21886
657	0.21664
657.5	0.21445
658	0.21309
658.5	0.21176
659	0.21001
659.5	0.20765
660	0.2048
660.5	0.20104
661	0.19695
661.5	0.19269
662	0.18805
662.5	0.18417
663	0.18089
663.5	0.17824
664	0.17609
664.5	0.17401
665	0.17153
665.5	0.16891
666	0.1664
666.5	0.1633
667	0.16015
667.5	0.15682
668	0.15377
668.5	0.1512
669	0.14872
669.5	0.14622
670	0.14387
670.5	0.14222
671	0.14098
671.5	0.13964
672	0.13782
672.5	0.1363
673	0.13516
673.5	0.13385
674	0.13253
674.5	0.13121
675	0.13033
675.5	0.12975
676	0.12921
676.5	0.12816
677	0.12718
677.5	0.12655
678	0.1258
678.5	0.12494
679	0.12401
679.5	0.12318
680	0.12215
680.5	0.12123
681	0.12017
681.5	0.11893
682	0.11791
682.5	0.1168
683	0.11616
683.5	0.11618
684	0.11648
684.5	0.11609
685	0.1156
685.5	0.1152
686	0.11458
686.5	0.11371
687	0.11232
687.5	0.11086
688	0.11007
688.5	0.10968
689	0.10905
689.5	0.1085
690	0.10824
690.5	0.10832
691	0.10832
691.5	0.10811
692	0.1079
692.5	0.1079
693	0.10777
693.5	0.10686
694	0.1054
694.5	0.1036
695	0.10194
695.5	0.10012
696	0.098437
696.5	0.097606
697	0.097591
697.5	0.098244
698	0.098798
698.5	0.099106
699	0.099222
699.5	0.099119
700	0.098513
700.5	0.09733
701	0.096409
701.5	0.09562
702	0.095163
702.5	0.094732
703	0.094479
703.5	0.094361
704	0.094158
704.5	0.0942
705	0.094196
705.5	0.094345
706	0.094528
706.5	0.094462
707	0.093904
707.5	0.093482
708	0.092799
708.5	0.091494
709	0.09016
709.5	0.088829
710	0.087597
710.5	0.086587
711	0.085915
711.5	0.085092
712	0.084822
712.5	0.084857
713	0.084685
713.5	0.084327
714	0.083979
714.5	0.083423
715	0.082384
715.5	0.081251
716	0.079554
716.5	0.077369
717	0.075193
717.5	0.073333
718	0.071428
718.5	0.069949
719	0.069144
719.5	0.068815
720	0.069185
720.5	0.0699
721	0.070048
721.5	0.069753
722	0.069309
722.5	0.068143
723	0.066526
723.5	0.06498
724	0.063628
724.5	0.062836
725	0.062826
725.5	0.062998
726	0.063081
726.5	0.063297
727	0.063334
727.5	0.062986
728	0.062476
728.5	0.061869
729	0.061218
729.5	0.060964
730	0.060901
730.5	0.0607
731	0.060458
731.5	0.060104
732	0.059514
732.5	0.058855
733	0.058067
733.5	0.057088
734	0.056511
734.5	0.056344
735	0.056272
735.5	0.056319
736	0.056513
736.5	0.05681
737	0.057346
737.5	0.057788
738	0.057797
738.5	0.0579
739	0.058031
739.5	0.05798
740	0.057742
740.5	0.057271
741	0.056658
741.5	0.05628
742	0.055906
742.5	0.055328
743	0.055023
743.5	0.054965
744	0.054952
744.5	0.055031
745	0.055127
745.5	0.055155
746	0.055229
746.5	0.055117
747	0.05462
747.5	0.054241
748	0.053813
748.5	0.053159
749	0.052684
749.5	0.052332
750	0.052221
750.5	0.052363
751	0.052579
751.5	0.052625
752	0.052639
752.5	0.052469
753	0.051874
753.5	0.051267
754	0.050645
754.5	0.050102
755	0.049924
755.5	0.050209
756	0.050689
756.5	0.051116
757	0.051413
757.5	0.051485
758	0.051354
758.5	0.051016
759	0.050464
759.5	0.049902
760	0.049632
760.5	0.049581
761	0.049448
761.5	0.049271
762	0.04924
762.5	0.049217
763	0.049289
763.5	0.04944
764	0.049643
764.5	0.050033
765	0.050352
765.5	0.050457
766	0.050235
766.5	0.049855
767	0.04934
767.5	0.048653
768	0.047974
768.5	0.04733
769	0.046909
769.5	0.046515
770	0.046222
770.5	0.046099
771	0.046104
771.5	0.046437
772	0.047008
772.5	0.047766
773	0.048445
773.5	0.049137
774	0.049528
774.5	0.049694
775	0.049657
775.5	0.049235
776	0.048845
776.5	0.048777
777	0.049045
777.5	0.049457
778	0.050194
778.5	0.050876
779	0.051581
779.5	0.052191
780	0.052232
780.5	0.051921
781	0.051587
781.5	0.051156
782	0.050681
782.5	0.050431
783	0.050206
783.5	0.050344
784	0.050732
784.5	0.051065
785	0.051425
785.5	0.052032
786	0.052707
786.5	0.053346
787	0.053943
787.5	0.054357
788	0.054759
788.5	0.05492
789	0.05462
789.5	0.053984
790	0.053285
790.5	0.052739
791	0.052451
791.5	0.052352
792	0.052381
792.5	0.052612
793	0.053001
793.5	0.053448
794	0.053752

## Sheet: Excitation_mFAP10 + DFHBI-1T
350	3.205
350.5	3.1902
351	3.1745
351.5	3.1599
352	3.1468
352.5	3.1364
353	3.1303
353.5	3.1301
354	3.1317
354.5	3.1392
355	3.1525
355.5	3.1687
356	3.1859
356.5	3.2046
357	3.2258
357.5	3.2493
358	3.2772
358.5	3.3058
359	3.3406
359.5	3.382
360	3.4264
360.5	3.4731
361	3.5206
361.5	3.5694
362	3.6178
362.5	3.6638
363	3.708
363.5	3.7536
364	3.8031
364.5	3.8535
365	3.9065
365.5	3.9629
366	4.0218
366.5	4.0835
367	4.1455
367.5	4.2106
368	4.2792
368.5	4.3519
369	4.4242
369.5	4.4979
370	4.5756
370.5	4.6548
371	4.7351
371.5	4.816
372	4.8993
372.5	4.9839
373	5.0708
373.5	5.1566
374	5.2409
374.5	5.3262
375	5.4111
375.5	5.4962
376	5.5854
376.5	5.6798
377	5.7784
377.5	5.8826
378	5.9911
378.5	6.1017
379	6.212
379.5	6.3228
380	6.4331
380.5	6.5461
381	6.6643
381.5	6.7855
382	6.912
382.5	7.0447
383	7.1869
383.5	7.3336
384	7.4856
384.5	7.6431
385	7.8053
385.5	7.9717
386	8.1408
386.5	8.3105
387	8.4803
387.5	8.6555
388	8.8339
388.5	9.016
389	9.2084
389.5	9.4104
390	9.6231
390.5	9.8485
391	10.086
391.5	10.33
392	10.58
392.5	10.838
393	11.098
393.5	11.365
394	11.635
394.5	11.909
395	12.194
395.5	12.49
396	12.798
396.5	13.111
397	13.431
397.5	13.757
398	14.09
398.5	14.429
399	14.775
399.5	15.131
400	15.507
400.5	15.901
401	16.316
401.5	16.753
402	17.213
402.5	17.688
403	18.176
403.5	18.667
404	19.158
404.5	19.646
405	20.127
405.5	20.61
406	21.1
406.5	21.613
407	22.144
407.5	22.69
408	23.252
408.5	23.829
409	24.412
409.5	24.991
410	25.567
410.5	26.15
411	26.765
411.5	27.418
412	28.108
412.5	28.843
413	29.629
413.5	30.453
414	31.302
414.5	32.162
415	33.025
415.5	33.903
416	34.801
416.5	35.708
417	36.63
417.5	37.576
418	38.545
418.5	39.534
419	40.535
419.5	41.541
420	42.551
420.5	43.571
421	44.58
421.5	45.579
422	46.57
422.5	47.559
423	48.549
423.5	49.544
424	50.543
424.5	51.56
425	52.614
425.5	53.696
426	54.813
426.5	55.968
427	57.162
427.5	58.408
428	59.697
428.5	61.021
429	62.392
429.5	63.813
430	65.28
430.5	66.795
431	68.357
431.5	69.937
432	71.537
432.5	73.161
433	74.806
433.5	76.48
434	78.181
434.5	79.915
435	81.701
435.5	83.562
436	85.472
436.5	87.415
437	89.405
437.5	91.434
438	93.515
438.5	95.637
439	97.805
439.5	100.05
440	102.38
440.5	104.81
441	107.31
441.5	109.9
442	112.56
442.5	115.29
443	118.06
443.5	120.86
444	123.69
444.5	126.55
445	129.41
445.5	132.3
446	135.2
446.5	138.13
447	141.12
447.5	144.14
448	147.2
448.5	150.29
449	153.42
449.5	156.54
450	159.65
450.5	162.72
451	165.74
451.5	168.69
452	171.57
452.5	174.36
453	177.07
453.5	179.69
454	182.24
454.5	184.78
455	187.34
455.5	189.92
456	192.51
456.5	195.11
457	197.71
457.5	200.24
458	202.65
458.5	204.91
459	207.03
459.5	209.03
460	210.92
460.5	212.69
461	214.36
461.5	215.95
462	217.48
462.5	218.95
463	220.38
463.5	221.8
464	223.24
464.5	224.72
465	226.24
465.5	227.81
466	229.44
466.5	231.11
467	232.83
467.5	234.63
468	236.52
468.5	238.49
469	240.56
469.5	242.71
470	244.96
470.5	247.29
471	249.7
471.5	252.19
472	254.77
472.5	257.42
473	260.08
473.5	262.77
474	265.49
474.5	268.21
475	270.97
475.5	273.77
476	276.62
476.5	279.54
477	282.53
477.5	285.55
478	288.61
478.5	291.67
479	294.69
479.5	297.63
480	300.45
480.5	303.14
481	305.65
481.5	307.94
482	309.98
482.5	311.78
483	313.33
483.5	314.6
484	315.57
484.5	316.2
485	316.51
485.5	316.51
486	316.18
486.5	315.51
487	314.58
487.5	313.42
488	312.04
488.5	310.43
489	308.58
489.5	306.5
490	304.18
490.5	301.62
491	298.75
491.5	295.62
492	292.23
492.5	288.57
493	284.59
493.5	280.29
494	275.66
494.5	270.64
495	265.24
495.5	259.42
496	253.13
496.5	246.37
497	239.13
497.5	231.41
498	223.25
498.5	214.75
499	205.98
499.5	197.06
500	188.14
500.5	179.26
501	170.48
501.5	161.84
502	153.36
502.5	145.03
503	136.86
503.5	128.86
504	121.04
504.5	113.42
505	106.02
505.5	98.808
506	91.828
506.5	85.079
507	78.571
507.5	72.326
508	66.402
508.5	60.841
509	55.653
509.5	50.857
510	46.419
510.5	42.33
511	38.568
511.5	35.078
512	31.837
512.5	28.828
513	26.039
513.5	23.463
514	21.102
514.5	18.943
515	16.978
515.5	15.203
516	13.599
516.5	12.159
517	10.879
517.5	9.7338
518	8.7162
518.5	7.8171
519	7.0241
519.5	6.3226
520	5.6995
520.5	5.1463
521	4.6489
521.5	4.2013
522	3.8008
522.5	3.4398
523	3.1148
523.5	2.827
524	2.5746
524.5	2.3508
525	2.1549
525.5	1.9823
526	1.8292
526.5	1.6956
527	1.5791
527.5	1.476
528	1.3854
528.5	1.3062
529	1.2347
529.5	1.1703
530	1.1124
530.5	1.0592
531	1.0086
531.5	0.95931
532	0.91492
532.5	0.88221
533	0.86701
533.5	0.88844
534	0.96801

## Sheet: Emission_mFAP10 + DFHBI-1T
450	59.011
450.5	48.354
451	38.43
451.5	29.666
452	22.317
452.5	16.508
453	12.138
453.5	9.0296
454	6.8627
454.5	5.2872
455	4.1432
455.5	3.4076
456	2.97
456.5	2.7406
457	2.6622
457.5	2.6667
458	2.7298
458.5	2.8187
459	2.9256
459.5	3.0433
460	3.1747
460.5	3.3166
461	3.472
461.5	3.6446
462	3.8382
462.5	4.0531
463	4.2955
463.5	4.5669
464	4.8724
464.5	5.2132
465	5.5945
465.5	6.0209
466	6.4994
466.5	7.0406
467	7.6455
467.5	8.3178
468	9.0648
468.5	9.895
469	10.813
469.5	11.826
470	12.939
470.5	14.163
471	15.521
471.5	17.029
472	18.694
472.5	20.54
473	22.59
473.5	24.86
474	27.36
474.5	30.112
475	33.105
475.5	36.377
476	39.932
476.5	43.775
477	47.915
477.5	52.405
478	57.274
478.5	62.574
479	68.336
479.5	74.598
480	81.426
480.5	88.847
481	96.916
481.5	105.68
482	115.16
482.5	125.4
483	136.41
483.5	148.19
484	160.75
484.5	174.12
485	188.28
485.5	203.24
486	219
486.5	235.55
487	252.86
487.5	270.88
488	289.57
488.5	308.8
489	328.59
489.5	348.79
490	369.31
490.5	390.01
491	410.76
491.5	431.38
492	451.77
492.5	471.81
493	491.25
493.5	509.98
494	527.91
494.5	545.02
495	561.19
495.5	576.4
496	590.57
496.5	603.76
497	615.94
497.5	627.09
498	637.12
498.5	646.1
499	654.06
499.5	660.96
500	666.88
500.5	671.79
501	675.71
501.5	678.65
502	680.64
502.5	681.62
503	681.69
503.5	680.88
504	679.11
504.5	676.48
505	673.08
505.5	668.89
506	663.95
506.5	658.18
507	651.64
507.5	644.37
508	636.5
508.5	627.93
509	618.78
509.5	609.13
510	598.91
510.5	588.27
511	577.16
511.5	565.7
512	553.98
512.5	542.22
513	530.49
513.5	518.9
514	507.54
514.5	496.45
515	485.69
515.5	475.22
516	464.97
516.5	454.91
517	445.07
517.5	435.42
518	425.97
518.5	416.71
519	407.67
519.5	398.92
520	390.44
520.5	382.21
521	374.23
521.5	366.48
522	358.99
522.5	351.76
523	344.74
523.5	337.95
524	331.42
524.5	325.15
525	319.15
525.5	313.41
526	307.92
526.5	302.66
527	297.63
527.5	292.83
528	288.22
528.5	283.76
529	279.39
529.5	275.12
530	270.91
530.5	266.72
531	262.49
531.5	258.26
532	254.01
532.5	249.78
533	245.58
533.5	241.38
534	237.26
534.5	233.22
535	229.22
535.5	225.21
536	221.18
536.5	217.11
537	212.97
537.5	208.76
538	204.45
538.5	200.09
539	195.74
539.5	191.41
540	187.07
540.5	182.73
541	178.36
541.5	173.95
542	169.51
542.5	165.03
543	160.52
543.5	156.02
544	151.57
544.5	147.18
545	142.88
545.5	138.66
546	134.53
546.5	130.51
547	126.56
547.5	122.7
548	118.91
548.5	115.18
549	111.5
549.5	107.89
550	104.34
550.5	100.86
551	97.47
551.5	94.177
552	91.029
552.5	88.018
553	85.137
553.5	82.38
554	79.729
554.5	77.156
555	74.653
555.5	72.204
556	69.795
556.5	67.452
557	65.177
557.5	62.973
558	60.849
558.5	58.802
559	56.835
559.5	54.949
560	53.137
560.5	51.394
561	49.731
561.5	48.149
562	46.653
562.5	45.227
563	43.863
563.5	42.556
564	41.305
564.5	40.097
565	38.936
565.5	37.813
566	36.73
566.5	35.694
567	34.699
567.5	33.745
568	32.829
568.5	31.951
569	31.096
569.5	30.274
570	29.482
570.5	28.715
571	27.975
571.5	27.263
572	26.579
572.5	25.919
573	25.279
573.5	24.658
574	24.059
574.5	23.478
575	22.914
575.5	22.366
576	21.836
576.5	21.324
577	20.824
577.5	20.335
578	19.853
578.5	19.38
579	18.911
579.5	18.443
580	17.982
580.5	17.529
581	17.09
581.5	16.663
582	16.249
582.5	15.851
583	15.468
583.5	15.095
584	14.728
584.5	14.371
585	14.018
585.5	13.671
586	13.328
586.5	12.993
587	12.667
587.5	12.345
588	12.024
588.5	11.707
589	11.397
589.5	11.092
590	10.794
590.5	10.505
591	10.227
591.5	9.9614
592	9.7051
592.5	9.4515
593	9.201
593.5	8.9556
594	8.7143
594.5	8.4713
595	8.2269
595.5	7.9844
596	7.7477
596.5	7.5158
597	7.2893
597.5	7.0695
598	6.8596
598.5	6.6605
599	6.468
599.5	6.2826
600	6.1057
600.5	5.9343
601	5.7636
601.5	5.5945
602	5.4257
602.5	5.26
603	5.0983
603.5	4.9369
604	4.7798
604.5	4.6301
605	4.4881
605.5	4.3523
606	4.2228
606.5	4.0987
607	3.9801
607.5	3.8678
608	3.7586
608.5	3.6521
609	3.5492
609.5	3.4485
610	3.3525
610.5	3.2616
611	3.1743
611.5	3.0894
612	3.009
612.5	2.931
613	2.8565
613.5	2.7838
614	2.7109
614.5	2.638
615	2.5657
615.5	2.493
616	2.4209
616.5	2.3514
617	2.2832
617.5	2.2202
618	2.1626
618.5	2.1107
619	2.0629
619.5	2.0185
620	1.9753
620.5	1.9339
621	1.8947
621.5	1.8527
622	1.8099
622.5	1.7681
623	1.7294
623.5	1.6919
624	1.6564
624.5	1.6216
625	1.5889
625.5	1.5598
626	1.5309
626.5	1.5011
627	1.4725
627.5	1.4466
628	1.421
628.5	1.3967
629	1.3727
629.5	1.3496
630	1.3291
630.5	1.3098
631	1.2896
631.5	1.2698
632	1.2515
632.5	1.2346
633	1.2199
633.5	1.2068
634	1.1948
634.5	1.1851
635	1.1772
635.5	1.17
636	1.1621
636.5	1.1527
637	1.1424
637.5	1.1319
638	1.1212
638.5	1.1095
639	1.0973
639.5	1.0865
640	1.0775
640.5	1.0695
641	1.0617
641.5	1.0547
642	1.0482
642.5	1.0426
643	1.0371
643.5	1.031
644	1.0252
644.5	1.0197
645	1.0139
645.5	1.0079
646	1.0022
646.5	0.99625
647	0.99053
647.5	0.98475
648	0.97911
648.5	0.97452
649	0.97082
649.5	0.96702
650	0.96323
650.5	0.95999
651	0.9571
651.5	0.95423
652	0.95149
652.5	0.94883
653	0.94634
653.5	0.9445
654	0.942
654.5	0.93886
655	0.9357
655.5	0.93263
656	0.9296
656.5	0.92679
657	0.92302
657.5	0.91797
658	0.91277
658.5	0.90642
659	0.89883
659.5	0.8911
660	0.88417
660.5	0.87822
661	0.87365
661.5	0.87008
662	0.86664
662.5	0.86399
663	0.86037
663.5	0.85609
664	0.85095
664.5	0.84576
665	0.84118
665.5	0.83698
666	0.83286
666.5	0.82858
667	0.82468
667.5	0.81947
668	0.81316
668.5	0.80607
669	0.79849
669.5	0.79194
670	0.78543
670.5	0.77825
671	0.77094
671.5	0.76463
672	0.75893
672.5	0.75345
673	0.74951
673.5	0.74588
674	0.7437
674.5	0.74209
675	0.73923
675.5	0.73482
676	0.72958
676.5	0.72416
677	0.71799
677.5	0.71298
678	0.70847
678.5	0.70532
679	0.70335
679.5	0.70163
680	0.69925
680.5	0.69637
681	0.69265
681.5	0.68822
682	0.68399
682.5	0.68102
683	0.67841
683.5	0.67586
684	0.6726
684.5	0.66833
685	0.66362
685.5	0.65779
686	0.6513
686.5	0.64395
687	0.63722
687.5	0.63131
688	0.62559
688.5	0.61984
689	0.6145
689.5	0.60936
690	0.60344
690.5	0.59737
691	0.59031
691.5	0.58356
692	0.57871
692.5	0.5743
693	0.56946
693.5	0.56516
694	0.56153
694.5	0.55765
695	0.55419
695.5	0.5491
696	0.54309
696.5	0.53893
697	0.53562
697.5	0.53154
698	0.52742
698.5	0.52351
699	0.5196
699.5	0.51632
700	0.51067
700.5	0.50322
701	0.49646
701.5	0.49086
702	0.4854
702.5	0.48004
703	0.47481
703.5	0.47086
704	0.46875
704.5	0.46587
705	0.46195
705.5	0.45735
706	0.4528
706.5	0.44771
707	0.4421
707.5	0.43602
708	0.43026
708.5	0.42523
709	0.42018
709.5	0.41516
710	0.40984
710.5	0.40394
711	0.39785
711.5	0.39132
712	0.38512
712.5	0.37925
713	0.37394
713.5	0.36926
714	0.36564
714.5	0.36246
715	0.35852
715.5	0.35407
716	0.34902
716.5	0.34393
717	0.33826
717.5	0.3326
718	0.32658
718.5	0.32102
719	0.31637
719.5	0.31111
720	0.30527
720.5	0.29936
721	0.29317
721.5	0.28687
722	0.28115
722.5	0.27532
723	0.26992
723.5	0.26543
724	0.26107
724.5	0.25667
725	0.25296
725.5	0.2494
726	0.24631
726.5	0.24354
727	0.24049
727.5	0.23737
728	0.23437
728.5	0.23098
729	0.22725
729.5	0.22376
730	0.22058
730.5	0.21805
731	0.21576
731.5	0.21341
732	0.21125
732.5	0.20912
733	0.2064
733.5	0.20269
734	0.19874
734.5	0.19531
735	0.19243
735.5	0.19012
736	0.18796
736.5	0.18624
737	0.18504
737.5	0.18429
738	0.18307
738.5	0.18126
739	0.17937
739.5	0.17727
740	0.17504
740.5	0.17226
741	0.16911
741.5	0.16578
742	0.16286
742.5	0.16031
743	0.15784
743.5	0.1557
744	0.15413
744.5	0.15306
745	0.15231
745.5	0.15155
746	0.15063
746.5	0.1495
747	0.14852
747.5	0.14719
748	0.14544
748.5	0.14399
749	0.14241
749.5	0.14123
750	0.14008
750.5	0.13918
751	0.13866
751.5	0.13853
752	0.13817
752.5	0.13749
753	0.13694
753.5	0.13622
754	0.13586
754.5	0.13529
755	0.13451
755.5	0.13392
756	0.13337
756.5	0.13233
757	0.13081
757.5	0.12928
758	0.12749
758.5	0.12606
759	0.12487
759.5	0.12372
760	0.12289
760.5	0.12226
761	0.12157
761.5	0.12098
762	0.12056
762.5	0.12014
763	0.11971
763.5	0.11922
764	0.11871
764.5	0.11812
765	0.11719
765.5	0.11588
766	0.11446
766.5	0.11321
767	0.11253
767.5	0.1124
768	0.11251
768.5	0.11285
769	0.11352
769.5	0.1142
770	0.11465
770.5	0.11477
771	0.11433
771.5	0.1139
772	0.11369
772.5	0.1135
773	0.11302
773.5	0.11262
774	0.11247
774.5	0.11247
775	0.11225
775.5	0.11163
776	0.1111
776.5	0.11072
777	0.11055
777.5	0.11041
778	0.11031
778.5	0.11041
779	0.11059
779.5	0.11049
780	0.11003
780.5	0.10961
781	0.1091
781.5	0.10877
782	0.10865
782.5	0.10858
783	0.10918
783.5	0.11013
784	0.11099
784.5	0.11143
785	0.11149
785.5	0.11119
786	0.11069
786.5	0.11026
787	0.10961
787.5	0.10937
788	0.10949
788.5	0.10989
789	0.11027
789.5	0.1103
790	0.10993
790.5	0.10952
791	0.109
791.5	0.10823
792	0.10754
792.5	0.107
793	0.10661
793.5	0.10653
794	0.10659

[truncated: 2 more sheets: Excitation_mFAP2b + DFHBI-1T, Emission_mFAP2b + DFHBI-1T]
