# Supplementary material for: Incorporation of sensing modalities into de novo designed fluorescence-activating proteins
Source: Nat Commun. 2021 Feb 8;12:856. doi: 10.1038/s41467-020-18911-w (PMC7870846; doi:10.1038/s41467-020-18911-w)
Supplement: Supplementary file 24 — Source Data [file 41467_2020_18911_MOESM24_ESM.xlsx › raw_data_graphs/Supplementary_Figure_2/Raw_Data_Absorbances_20191215.xlsx]

## Sheet: DFHBI
250	0.0068
251	0.007
252	0.0072
253	0.0073
254	0.0073
255	0.0074
256	0.0077
257	0.0078
258	0.0073
259	0.0075
260	0.0074
261	0.0075
262	0.0075
263	0.0075
264	0.0072
265	0.0071
266	0.0067
267	0.0064
268	0.0063
269	0.0058
270	0.0057
271	0.0052
272	0.0049
273	0.0047
274	0.0041
275	0.0035
276	0.004
277	0.0036
278	0.0035
279	0.0032
280	0.0027
281	0.0028
282	0.0027
283	0.0024
284	0.0022
285	0.0021
286	0.0019
287	0.0019
288	0.0019
289	0.002
290	0.0018
291	0.0018
292	0.0016
293	0.0017
294	0.0016
295	0.0014
296	0.0014
297	0.0013
298	0.0012
299	0.001
300	0.0011
301	0.001
302	0.0011
303	0.0009
304	0.0009
305	0.001
306	0.0009
307	0.001
308	0.0009
309	0.0009
310	0.0008
311	0.0008
312	0.0006
313	0.0008
314	0.0008
315	0.001
316	0.0009
317	0.0011
318	0.001
319	0.0013
320	0.0012
321	0.0012
322	0.0011
323	0.0013
324	0.0012
325	0.0013
326	0.0012
327	0.0012
328	0.0013
329	0.0013
330	0.0014
331	0.0017
332	0.0015
333	0.0017
334	0.0019
335	0.0018
336	0.0019
337	0.0021
338	0.0022
339	0.0022
340	0.002
341	0.0025
342	0.0026
343	0.0029
344	0.0029
345	0.0032
346	0.0031
347	0.0035
348	0.0036
349	0.0038
350	0.0042
351	0.0042
352	0.0045
353	0.005
354	0.0049
355	0.0052
356	0.0056
357	0.006
358	0.0064
359	0.0066
360	0.0069
361	0.0074
362	0.0077
363	0.0081
364	0.0084
365	0.0088
366	0.0091
367	0.0098
368	0.01
369	0.0106
370	0.0108
371	0.0115
372	0.012
373	0.0124
374	0.013
375	0.0134
376	0.0139
377	0.0145
378	0.0152
379	0.0154
380	0.0161
381	0.0167
382	0.0172
383	0.0178
384	0.0184
385	0.0189
386	0.0195
387	0.0202
388	0.0207
389	0.0214
390	0.0219
391	0.0226
392	0.023
393	0.0235
394	0.0243
395	0.0249
396	0.0253
397	0.0258
398	0.0262
399	0.0269
400	0.0273
401	0.0278
402	0.0282
403	0.0287
404	0.029
405	0.0293
406	0.0298
407	0.0301
408	0.0304
409	0.0306
410	0.0308
411	0.0311
412	0.0314
413	0.0315
414	0.0315
415	0.0316
416	0.0318
417	0.0318
418	0.0317
419	0.0318
420	0.0317
421	0.0317
422	0.0314
423	0.0313
424	0.0309
425	0.0308
426	0.0304
427	0.0299
428	0.0294
429	0.0289
430	0.0285
431	0.0282
432	0.0275
433	0.027
434	0.0264
435	0.0258
436	0.0252
437	0.0246
438	0.0239
439	0.0232
440	0.0225
441	0.0218
442	0.0212
443	0.0205
444	0.0196
445	0.0188
446	0.018
447	0.0175
448	0.0167
449	0.0159
450	0.0153
451	0.0144
452	0.0139
453	0.013
454	0.0125
455	0.0118
456	0.011
457	0.0105
458	0.0097
459	0.0091
460	0.0086
461	0.0081
462	0.0077
463	0.0068
464	0.0066
465	0.0059
466	0.0056
467	0.0053
468	0.0048
469	0.0046
470	0.004
471	0.0037
472	0.0038
473	0.0032
474	0.0027
475	0.0024
476	0.0024
477	0.002
478	0.0017
479	0.0017
480	0.0016
481	0.0013
482	0.0012
483	0.0011
484	0.0012
485	0.001
486	0.0009
487	0.0006
488	0.0007
489	0.0008
490	0.0006
491	0.0007
492	0.0005
493	0.0003
494	0.0002
495	0.0006
496	0.0004
497	0.0004
498	0.0005
499	0.0001
500	0.0004
501	0.0001
502	0
503	0.0002
504	-0.0001
505	0.0003
506	-0.0001
507	-0.0001
508	-0.0002
509	0.0001
510	-0.0001
511	-0.0001
512	-0.0003
513	-0.0001
514	0.0002
515	0.0001
516	-0.0003
517	-0.0003
518	-0.0004
519	0
520	-0.0001
521	-0.0002
522	-0.0001
523	-0.0001
524	-0.0001
525	-0.0003
526	-0.0002
527	-0.0001
528	-0.0001
529	-0.0002
530	-0.0001
531	-0.0003
532	-0.0004
533	-0.0001
534	-0.0003
535	-0.0003
536	-0.0003
537	-0.0001
538	-0.0003
539	-0.0003
540	-0.0001
541	-0.0004
542	-0.0002
543	-0.0002
544	0
545	-0.0004
546	0
547	-0.0001
548	-0.0001
549	0
550	0
551	-0.0002
552	-0.0006
553	-0.0005
554	0.0001
555	-0.0001
556	0.0001
557	0.0001
558	-0.0005
559	0
560	-0.0002
561	-0.0003
562	-0.0001
563	-0.0002
564	0.0001
565	-0.0003
566	0
567	-0.0003
568	-0.0001
569	-0.0003
570	0.0001
571	-0.0004
572	-0.0002
573	-0.0002
574	0
575	-0.0002
576	0
577	0.0001
578	-0.0002
579	0
580	0
581	-0.0003
582	0
583	-0.0001
584	0.0002
585	-0.0003
586	-0.0001
587	0
588	-0.0002
589	-0.0004
590	0.0002
591	0
592	-0.0004
593	0
594	-0.0001
595	-0.0002
596	-0.0002
597	0.0001
598	-0.0003
599	-0.0002
600	-0.0003
601	0.0001
602	-0.0002
603	0
604	0
605	-0.0004
606	-0.0004
607	0.0002
608	-0.0003
609	-0.0001
610	0.0002
611	-0.0001
612	0
613	0.0001
614	-0.0002
615	0.0001
616	-0.0004
617	0.0002
618	-0.0002
619	0
620	-0.0003
621	-0.0001
622	-0.0001
623	-0.0001
624	-0.0001
625	0
626	-0.0005
627	-0.0002
628	0.0002
629	-0.0004
630	-0.0001
631	-0.0004
632	-0.0003
633	-0.0004
634	0
635	-0.0001
636	-0.0002
637	-0.0001
638	0
639	-0.0002
640	0
641	-0.0001
642	0.0005
643	0.0004
644	-0.0001
645	-0.0005
646	0
647	0
648	-0.0003
649	-0.0004
650	-0.0001
651	-0.0003
652	-0.0001
653	0
654	-0.0001
655	-0.0005
656	-0.0002
657	0
658	0.0002
659	-0.0003
660	-0.0003
661	0.0001
662	0.0004
663	-0.0002
664	0
665	-0.0001
666	0
667	-0.0002
668	-0.0002
669	0.0001
670	-0.0002
671	-0.0001
672	0.0002
673	0.0002
674	-0.0001
675	0.0003
676	0.0001
677	-0.0003
678	-0.0001
679	-0.0002
680	-0.0002
681	-0.0003
682	0.0011
683	0.0003
684	-0.0001
685	0
686	0.0001
687	0.0001
688	0.0005
689	-0.0002
690	-0.0002
691	-0.0003
692	0.0001
693	0.0002
694	0.0001
695	0.0001
696	0.0003
697	-0.0004
698	-0.0002
699	0.0003
700	0
701	-0.0002
702	-0.0002
703	-0.0003
704	-0.0002
705	0.0001
706	0.0001
707	0.0003
708	-0.0001
709	0
710	0.0002
711	0
712	-0.0007
713	-0.0001
714	0.0006
715	0.0002
716	-0.0003
717	0.0002
718	0.0005
719	0.0001
720	-0.0005
721	0.0005
722	0.0004
723	0.0001
724	0
725	-0.0001
726	-0.0002
727	0
728	0.0001
729	-0.0002
730	-0.0001
731	0.0001
732	-0.0007
733	-0.0002
734	-0.0005
735	-0.0005
736	-0.0002
737	0.0001
738	-0.0002
739	0.0001
740	-0.0002
741	0.0004
742	0.0003
743	-0.0005
744	0.0002
745	0
746	0
747	0.0004
748	-0.0001
749	-0.0007
750	0.0001

## Sheet: DFHBI-1T
250	0.0065
251	0.0066
252	0.0068
253	0.007
254	0.0068
255	0.0071
256	0.0072
257	0.0072
258	0.0074
259	0.0074
260	0.0072
261	0.0073
262	0.0072
263	0.0072
264	0.007
265	0.0066
266	0.0065
267	0.0059
268	0.0056
269	0.0058
270	0.0055
271	0.0049
272	0.0045
273	0.0042
274	0.0037
275	0.0034
276	0.0031
277	0.0032
278	0.003
279	0.0025
280	0.0025
281	0.0024
282	0.0022
283	0.0022
284	0.0023
285	0.0025
286	0.0022
287	0.0025
288	0.002
289	0.0023
290	0.0018
291	0.0024
292	0.0021
293	0.0023
294	0.002
295	0.0017
296	0.0021
297	0.002
298	0.0017
299	0.0019
300	0.0019
301	0.002
302	0.0019
303	0.0018
304	0.0019
305	0.0017
306	0.0016
307	0.0018
308	0.0018
309	0.0019
310	0.002
311	0.0018
312	0.0018
313	0.0016
314	0.0019
315	0.002
316	0.0018
317	0.0021
318	0.0021
319	0.0022
320	0.0023
321	0.0022
322	0.0022
323	0.0023
324	0.0023
325	0.0023
326	0.0022
327	0.0023
328	0.0024
329	0.0024
330	0.0025
331	0.0026
332	0.0026
333	0.0026
334	0.0028
335	0.0028
336	0.0029
337	0.0032
338	0.0032
339	0.0033
340	0.0034
341	0.0036
342	0.0037
343	0.0038
344	0.004
345	0.0041
346	0.0041
347	0.0044
348	0.0047
349	0.0048
350	0.0052
351	0.0053
352	0.0054
353	0.0058
354	0.0059
355	0.0062
356	0.0065
357	0.0069
358	0.0072
359	0.0074
360	0.0076
361	0.0082
362	0.0086
363	0.0087
364	0.0092
365	0.0095
366	0.0099
367	0.0104
368	0.0108
369	0.0113
370	0.0118
371	0.0123
372	0.0127
373	0.0132
374	0.0137
375	0.0143
376	0.0148
377	0.0154
378	0.016
379	0.0164
380	0.0171
381	0.0178
382	0.0182
383	0.0189
384	0.0196
385	0.0204
386	0.0209
387	0.0216
388	0.0223
389	0.023
390	0.0237
391	0.0243
392	0.0248
393	0.0254
394	0.0265
395	0.0271
396	0.0276
397	0.0282
398	0.0288
399	0.0296
400	0.0302
401	0.0308
402	0.0315
403	0.0321
404	0.0327
405	0.0331
406	0.0337
407	0.0342
408	0.0347
409	0.035
410	0.0355
411	0.0359
412	0.0364
413	0.0368
414	0.0371
415	0.0371
416	0.0375
417	0.0377
418	0.0378
419	0.0381
420	0.0382
421	0.0383
422	0.0381
423	0.0383
424	0.0381
425	0.0381
426	0.0379
427	0.0376
428	0.0371
429	0.0368
430	0.0366
431	0.0363
432	0.0358
433	0.0354
434	0.0348
435	0.0341
436	0.0338
437	0.0332
438	0.0325
439	0.0319
440	0.0312
441	0.0305
442	0.0298
443	0.029
444	0.0281
445	0.0273
446	0.0266
447	0.0258
448	0.0249
449	0.024
450	0.0233
451	0.0223
452	0.0216
453	0.0207
454	0.0199
455	0.019
456	0.0182
457	0.0173
458	0.0163
459	0.0154
460	0.0148
461	0.014
462	0.0133
463	0.0124
464	0.0117
465	0.011
466	0.0103
467	0.0097
468	0.0091
469	0.0085
470	0.0078
471	0.0075
472	0.007
473	0.0064
474	0.0059
475	0.0054
476	0.005
477	0.0045
478	0.0041
479	0.0036
480	0.0038
481	0.0032
482	0.0028
483	0.0024
484	0.0024
485	0.0021
486	0.002
487	0.0017
488	0.0018
489	0.0015
490	0.0012
491	0.0011
492	0.0011
493	0.0008
494	0.0009
495	0.001
496	0.0007
497	0.0008
498	0.0005
499	0.0005
500	0.0006
501	0.0002
502	0.0002
503	0.0003
504	-0.0001
505	0.0001
506	0.0001
507	0.0002
508	0.0002
509	0.0003
510	0.0001
511	0.0001
512	0
513	0.0003
514	0.0002
515	0.0002
516	0.0001
517	0.0001
518	-0.0001
519	0.0001
520	0.0001
521	0
522	0
523	0.0002
524	-0.0001
525	0.0003
526	0.0001
527	0.0002
528	0
529	0.0001
530	0.0002
531	-0.0001
532	0.0002
533	0.0002
534	0.0001
535	0.0002
536	0.0002
537	0.0001
538	0
539	0
540	0.0004
541	0.0003
542	0.0001
543	0.0001
544	0
545	0
546	-0.0001
547	0
548	0.0001
549	0.0002
550	0.0001
551	0.0001
552	-0.0003
553	-0.0001
554	0.0002
555	0.0002
556	0.0001
557	0.0002
558	0.0005
559	0.0001
560	0.0002
561	0
562	0.0001
563	0.0002
564	-0.0001
565	-0.0002
566	0.0002
567	0.0001
568	0.0002
569	-0.0001
570	0.0004
571	0.0001
572	0.0002
573	0.0002
574	0.0001
575	0.0003
576	0
577	0.0004
578	-0.0001
579	0.0001
580	0.0003
581	0.0002
582	0.0003
583	0.0001
584	0.0002
585	0.0001
586	0.0003
587	0.0002
588	0
589	-0.0004
590	0.0001
591	0.0001
592	0.0002
593	0.0002
594	0.0002
595	0.0001
596	0.0002
597	0
598	-0.0001
599	0.0002
600	0.0001
601	0.0003
602	0.0001
603	0.0002
604	-0.0001
605	-0.0001
606	-0.0001
607	0.0005
608	0.0001
609	0.0003
610	0.0004
611	0
612	0.0002
613	0.0003
614	-0.0001
615	0.0003
616	0
617	0.0004
618	0.0005
619	0.0002
620	0
621	0.0001
622	-0.0001
623	0.0001
624	0.0002
625	0.0001
626	-0.0001
627	0.0003
628	0.0005
629	0.0001
630	0.0001
631	0.0003
632	0
633	0.0002
634	0.0001
635	0.0002
636	0.0002
637	-0.0002
638	0
639	-0.0001
640	0.0003
641	0
642	0.0002
643	0.0003
644	0.0005
645	-0.0001
646	0.0001
647	0.0002
648	-0.0003
649	0
650	0.0001
651	-0.0001
652	0.0001
653	0
654	-0.0002
655	0.0005
656	0.0002
657	0.0003
658	0.0008
659	0.0001
660	0.0003
661	0.0005
662	0
663	-0.0004
664	0.0004
665	0.0002
666	0.0001
667	-0.0002
668	0
669	0.0001
670	0.0002
671	0.0005
672	0.0006
673	0.0005
674	0.0001
675	0.0005
676	-0.0003
677	-0.0002
678	0.0002
679	0.0001
680	-0.0001
681	0.0001
682	0.0008
683	0.0001
684	0.0004
685	-0.0001
686	-0.0001
687	0.0001
688	-0.0001
689	-0.0001
690	0.0003
691	-0.0005
692	0.0004
693	0
694	0.0005
695	-0.0002
696	0
697	0.0003
698	0.0008
699	0.0002
700	-0.0001
701	0.0002
702	-0.0005
703	0.0002
704	-0.0002
705	0
706	0
707	0.0006
708	0.0001
709	-0.0003
710	0.0004
711	-0.0001
712	0.0002
713	-0.0001
714	0
715	-0.0001
716	0.0001
717	0.0003
718	0.0004
719	-0.0004
720	0.0003
721	0.0004
722	0.0008
723	0
724	0.0003
725	0.0003
726	0.0003
727	0.0002
728	0.0008
729	0.0001
730	-0.0002
731	0.0006
732	-0.0002
733	-0.0001
734	-0.0004
735	-0.0003
736	0
737	0.0001
738	-0.0003
739	0.0001
740	0
741	0.0004
742	0.0006
743	-0.0002
744	0.0001
745	-0.0001
746	0.0005
747	0.0001
748	0.0004
749	-0.0005
750	0.0003

## Sheet: mFAP2b + DFHBI
250	1.8624
251	1.8566
252	1.8828
253	1.9149
254	1.9594
255	2.0243
256	2.1073
257	2.2151
258	2.3375
259	2.4588
260	2.5821
261	2.6666
262	2.7455
263	2.8399
264	2.9159
265	2.977
266	3.0296
267	3.096
268	3.1182
269	3.1222
270	3.1347
271	3.174
272	3.2097
273	3.1999
274	3.1655
275	3.1389
276	3.1501
277	3.1637
278	3.1595
279	3.1516
280	3.148
281	3.1631
282	3.1808
283	3.1826
284	3.1552
285	3.1294
286	3.1012
287	3.0474
288	2.9759
289	2.9435
290	2.9761
291	2.9926
292	2.8812
293	2.5948
294	2.2073
295	1.8331
296	1.5133
297	1.2363
298	1.018
299	0.8309
300	0.6696
301	0.5307
302	0.4155
303	0.3321
304	0.2557
305	0.1927
306	0.1451
307	0.1096
308	0.0838
309	0.0666
310	0.0551
311	0.0465
312	0.0405
313	0.0365
314	0.0332
315	0.031
316	0.0302
317	0.0291
318	0.0283
319	0.0274
320	0.0268
321	0.0263
322	0.0261
323	0.0253
324	0.0247
325	0.0243
326	0.0234
327	0.0229
328	0.0222
329	0.0211
330	0.0201
331	0.0193
332	0.0183
333	0.0174
334	0.0168
335	0.0161
336	0.0152
337	0.0146
338	0.0141
339	0.0137
340	0.0132
341	0.0128
342	0.0125
343	0.012
344	0.0117
345	0.0115
346	0.0114
347	0.0113
348	0.0112
349	0.0107
350	0.0105
351	0.0102
352	0.0101
353	0.0098
354	0.0096
355	0.0095
356	0.0094
357	0.0093
358	0.0092
359	0.0091
360	0.0089
361	0.0087
362	0.0087
363	0.0087
364	0.0087
365	0.0083
366	0.0083
367	0.0083
368	0.0082
369	0.0082
370	0.0079
371	0.0079
372	0.0077
373	0.0078
374	0.0077
375	0.0075
376	0.0074
377	0.0074
378	0.0075
379	0.0073
380	0.0073
381	0.0071
382	0.0069
383	0.0068
384	0.007
385	0.0069
386	0.0069
387	0.0067
388	0.0067
389	0.0067
390	0.0066
391	0.0065
392	0.0065
393	0.0066
394	0.0066
395	0.0067
396	0.0066
397	0.0066
398	0.0066
399	0.0065
400	0.0066
401	0.0065
402	0.0067
403	0.0067
404	0.0067
405	0.0068
406	0.0069
407	0.0069
408	0.007
409	0.0069
410	0.007
411	0.0072
412	0.0074
413	0.0074
414	0.0076
415	0.0075
416	0.0079
417	0.008
418	0.0081
419	0.0084
420	0.0086
421	0.0088
422	0.009
423	0.0092
424	0.0094
425	0.0098
426	0.01
427	0.0103
428	0.0104
429	0.0107
430	0.0111
431	0.0113
432	0.0117
433	0.012
434	0.0124
435	0.0129
436	0.0133
437	0.0137
438	0.0141
439	0.0147
440	0.0151
441	0.0156
442	0.0163
443	0.0168
444	0.0173
445	0.0179
446	0.0186
447	0.0194
448	0.02
449	0.0207
450	0.0215
451	0.0222
452	0.0232
453	0.0239
454	0.0249
455	0.0258
456	0.0268
457	0.0277
458	0.0286
459	0.0297
460	0.0307
461	0.0316
462	0.0326
463	0.0334
464	0.0344
465	0.0352
466	0.036
467	0.037
468	0.0379
469	0.0386
470	0.0392
471	0.0403
472	0.0409
473	0.0416
474	0.0424
475	0.043
476	0.0439
477	0.0446
478	0.0454
479	0.0462
480	0.0473
481	0.0481
482	0.0492
483	0.0505
484	0.0517
485	0.0527
486	0.0538
487	0.0549
488	0.056
489	0.0568
490	0.0577
491	0.0585
492	0.0594
493	0.0596
494	0.0599
495	0.06
496	0.0596
497	0.0591
498	0.0583
499	0.057
500	0.0557
501	0.0537
502	0.0516
503	0.0491
504	0.046
505	0.0432
506	0.0398
507	0.0364
508	0.0328
509	0.0295
510	0.0258
511	0.0227
512	0.0199
513	0.017
514	0.0142
515	0.0119
516	0.0098
517	0.0078
518	0.0064
519	0.0053
520	0.0043
521	0.0034
522	0.0027
523	0.0021
524	0.0015
525	0.0013
526	0.001
527	0.0007
528	0.0006
529	0.0004
530	0.0005
531	0.0002
532	0
533	0
534	0
535	0
536	-0.0001
537	-0.0001
538	-0.0002
539	-0.0003
540	-0.0002
541	-0.0003
542	-0.0003
543	-0.0002
544	-0.0002
545	-0.0004
546	-0.0005
547	-0.0003
548	-0.0003
549	-0.0002
550	-0.0004
551	-0.0004
552	-0.0006
553	-0.0007
554	-0.0003
555	-0.0003
556	-0.0003
557	-0.0004
558	-0.0004
559	-0.0003
560	-0.0003
561	-0.0006
562	-0.0007
563	-0.0008
564	-0.0002
565	-0.0007
566	-0.0002
567	-0.0004
568	-0.0004
569	-0.0004
570	-0.0003
571	-0.0007
572	-0.0005
573	-0.0006
574	-0.0005
575	-0.0007
576	-0.0006
577	-0.0003
578	-0.0004
579	-0.0004
580	-0.0005
581	-0.0004
582	-0.0007
583	-0.0003
584	-0.0006
585	-0.0004
586	-0.0007
587	-0.0004
588	-0.0008
589	-0.0008
590	-0.0004
591	-0.0006
592	-0.0009
593	-0.0005
594	-0.0009
595	-0.0007
596	-0.0006
597	-0.0006
598	-0.0007
599	-0.0006
600	-0.0008
601	-0.0002
602	-0.0009
603	-0.0007
604	-0.0009
605	-0.0011
606	-0.0012
607	-0.0005
608	-0.0009
609	-0.0008
610	-0.0007
611	-0.0006
612	-0.0003
613	-0.0009
614	-0.0011
615	-0.0008
616	-0.0006
617	-0.0006
618	-0.0005
619	-0.0007
620	-0.0011
621	-0.0007
622	-0.001
623	-0.0008
624	-0.0008
625	-0.0007
626	-0.0011
627	-0.0008
628	-0.0004
629	-0.0008
630	-0.0009
631	-0.0009
632	-0.001
633	-0.001
634	-0.0007
635	-0.0009
636	-0.001
637	-0.0008
638	-0.0007
639	-0.0009
640	-0.0009
641	-0.001
642	-0.0008
643	-0.0004
644	-0.0009
645	-0.0009
646	-0.001
647	-0.0009
648	-0.001
649	-0.0015
650	-0.0005
651	-0.001
652	-0.001
653	-0.0008
654	-0.0009
655	-0.001
656	-0.0008
657	-0.0009
658	-0.0008
659	-0.0012
660	-0.0011
661	-0.0007
662	-0.0007
663	-0.0008
664	-0.0007
665	-0.0008
666	-0.0011
667	-0.0009
668	-0.001
669	-0.0002
670	-0.0013
671	-0.0008
672	-0.0007
673	-0.0006
674	-0.0005
675	-0.001
676	-0.0011
677	-0.0007
678	-0.0005
679	-0.0009
680	-0.0007
681	-0.0008
682	-0.0003
683	-0.0009
684	-0.0005
685	-0.0007
686	-0.0003
687	-0.001
688	-0.001
689	-0.0006
690	-0.0008
691	-0.0011
692	-0.0002
693	-0.0006
694	-0.0011
695	-0.0011
696	-0.0008
697	-0.0012
698	-0.0009
699	-0.0009
700	-0.0009
701	-0.0009
702	-0.0007
703	-0.0007
704	-0.0007
705	-0.0004
706	-0.0014
707	-0.0006
708	-0.0006
709	-0.0011
710	-0.0007
711	-0.0009
712	-0.0012
713	-0.0009
714	-0.0007
715	-0.0006
716	-0.0007
717	-0.0007
718	-0.0008
719	-0.0012
720	-0.001
721	-0.0007
722	-0.0004
723	-0.0009
724	-0.0002
725	-0.001
726	-0.0009
727	-0.0007
728	-0.0011
729	-0.0009
730	-0.0007
731	-0.0011
732	-0.0014
733	-0.0015
734	-0.0012
735	-0.0014
736	-0.0012
737	-0.0006
738	-0.0011
739	-0.0006
740	-0.0011
741	-0.0007
742	-0.0005
743	-0.0006
744	-0.0006
745	-0.0005
746	-0.0004
747	-0.001
748	-0.0006
749	-0.0013
750	-0.001

## Sheet: mFAP2b + DFHBI-1T
250	1.8641
251	1.8585
252	1.8838
253	1.9167
254	1.9603
255	2.026
256	2.1109
257	2.2157
258	2.3374
259	2.4599
260	2.5827
261	2.6662
262	2.7471
263	2.8409
264	2.9237
265	2.9816
266	3.0392
267	3.0939
268	3.1188
269	3.1272
270	3.1376
271	3.1732
272	3.2168
273	3.2034
274	3.1652
275	3.1449
276	3.1494
277	3.1662
278	3.1627
279	3.1517
280	3.1491
281	3.1627
282	3.1873
283	3.1909
284	3.1546
285	3.1359
286	3.1027
287	3.0479
288	2.9788
289	2.942
290	2.9775
291	2.9911
292	2.8807
293	2.5945
294	2.2073
295	1.834
296	1.516
297	1.2372
298	1.0193
299	0.8335
300	0.6724
301	0.534
302	0.4192
303	0.3351
304	0.2591
305	0.1961
306	0.1484
307	0.113
308	0.0872
309	0.0701
310	0.0585
311	0.0499
312	0.0439
313	0.0398
314	0.0366
315	0.0347
316	0.0334
317	0.0326
318	0.0315
319	0.031
320	0.0301
321	0.0299
322	0.0294
323	0.0289
324	0.0282
325	0.0276
326	0.0269
327	0.0261
328	0.0255
329	0.0246
330	0.0237
331	0.023
332	0.0223
333	0.0214
334	0.0208
335	0.0202
336	0.0195
337	0.0189
338	0.0186
339	0.0181
340	0.0177
341	0.0176
342	0.0172
343	0.0169
344	0.0168
345	0.0166
346	0.0165
347	0.0163
348	0.0163
349	0.0162
350	0.016
351	0.0162
352	0.0161
353	0.0161
354	0.016
355	0.0161
356	0.0161
357	0.0161
358	0.016
359	0.0164
360	0.0163
361	0.0164
362	0.0165
363	0.0167
364	0.0167
365	0.0168
366	0.0169
367	0.0171
368	0.0173
369	0.0176
370	0.0176
371	0.018
372	0.0181
373	0.0183
374	0.0186
375	0.0188
376	0.0189
377	0.0192
378	0.0195
379	0.0196
380	0.02
381	0.0205
382	0.0206
383	0.021
384	0.0214
385	0.0218
386	0.0221
387	0.0224
388	0.0228
389	0.0232
390	0.0237
391	0.0239
392	0.0242
393	0.0247
394	0.0253
395	0.0258
396	0.0261
397	0.0264
398	0.0268
399	0.0274
400	0.0278
401	0.0282
402	0.0287
403	0.029
404	0.0293
405	0.0298
406	0.0304
407	0.0306
408	0.0311
409	0.0314
410	0.0317
411	0.0321
412	0.0328
413	0.0329
414	0.0333
415	0.0336
416	0.0339
417	0.0341
418	0.0344
419	0.0347
420	0.035
421	0.0353
422	0.0353
423	0.0356
424	0.0357
425	0.036
426	0.0359
427	0.0359
428	0.0359
429	0.036
430	0.036
431	0.036
432	0.0359
433	0.0359
434	0.0358
435	0.0358
436	0.0357
437	0.0357
438	0.0355
439	0.0354
440	0.0353
441	0.035
442	0.0349
443	0.0347
444	0.0344
445	0.0341
446	0.0338
447	0.0336
448	0.0334
449	0.033
450	0.0327
451	0.0323
452	0.0322
453	0.0317
454	0.0315
455	0.0312
456	0.0308
457	0.0304
458	0.0301
459	0.0296
460	0.0294
461	0.029
462	0.0288
463	0.0283
464	0.0278
465	0.0277
466	0.0272
467	0.0268
468	0.0265
469	0.0261
470	0.0257
471	0.0256
472	0.0253
473	0.0247
474	0.0243
475	0.0239
476	0.0237
477	0.0231
478	0.0227
479	0.0224
480	0.022
481	0.0215
482	0.0209
483	0.0205
484	0.0201
485	0.0199
486	0.0191
487	0.0186
488	0.0182
489	0.0177
490	0.0173
491	0.0166
492	0.0161
493	0.0156
494	0.015
495	0.0144
496	0.0138
497	0.013
498	0.0126
499	0.0118
500	0.0112
501	0.0106
502	0.01
503	0.0091
504	0.0086
505	0.0081
506	0.0073
507	0.0067
508	0.0062
509	0.0059
510	0.0052
511	0.0047
512	0.0044
513	0.0039
514	0.0039
515	0.0036
516	0.0032
517	0.003
518	0.0027
519	0.0029
520	0.0026
521	0.0024
522	0.0025
523	0.0024
524	0.0022
525	0.0022
526	0.0023
527	0.0023
528	0.0021
529	0.0021
530	0.0022
531	0.0017
532	0.0019
533	0.0021
534	0.0018
535	0.0017
536	0.0019
537	0.0017
538	0.0018
539	0.0018
540	0.0017
541	0.0016
542	0.0015
543	0.0016
544	0.0017
545	0.0014
546	0.0016
547	0.0014
548	0.0013
549	0.0017
550	0.0015
551	0.0014
552	0.0011
553	0.0011
554	0.0014
555	0.0014
556	0.0016
557	0.0013
558	0.0015
559	0.0014
560	0.0012
561	0.0009
562	0.001
563	0.0011
564	0.0012
565	0.0012
566	0.0014
567	0.0012
568	0.0012
569	0.0009
570	0.0012
571	0.0011
572	0.0011
573	0.0012
574	0.0012
575	0.0011
576	0.0012
577	0.0014
578	0.0009
579	0.0012
580	0.0012
581	0.001
582	0.0011
583	0.0011
584	0.0012
585	0.0012
586	0.0009
587	0.001
588	0.0009
589	0.0003
590	0.0012
591	0.0012
592	0.0006
593	0.0009
594	0.0009
595	0.0009
596	0.0008
597	0.0011
598	0.0009
599	0.0007
600	0.0008
601	0.0009
602	0.0006
603	0.001
604	0.0011
605	0.0007
606	0.0005
607	0.0011
608	0.0006
609	0.0008
610	0.001
611	0.0009
612	0.0008
613	0.0008
614	0.0006
615	0.0005
616	0.0005
617	0.001
618	0.0007
619	0.0009
620	0.0004
621	0.0008
622	0.0004
623	0.0008
624	0.0008
625	0.0008
626	0.0005
627	0.0008
628	0.0011
629	0.0009
630	0.0008
631	0.0009
632	0.0008
633	0.0009
634	0.0012
635	0.001
636	0.0009
637	0.0014
638	0.0015
639	0.0012
640	0.0012
641	0.0009
642	0.0014
643	0.0018
644	0.0016
645	0.0014
646	0.0013
647	0.0015
648	0.0014
649	0.0013
650	0.0017
651	0.0012
652	0.0012
653	0.0014
654	0.0014
655	0.0016
656	0.0015
657	0.0015
658	0.0019
659	0.0007
660	0.0016
661	0.0016
662	0.0016
663	0.0017
664	0.0016
665	0.0012
666	0.0012
667	0.0013
668	0.0013
669	0.0012
670	0.001
671	0.0013
672	0.0016
673	0.0008
674	0.0009
675	0.0015
676	0.0011
677	0.0007
678	0.001
679	0.0011
680	0.0008
681	0.0003
682	0.0007
683	0.0005
684	0.001
685	0.0006
686	0.0011
687	0.0002
688	0.0008
689	0.0004
690	0.0002
691	0.0005
692	0.0011
693	0.0005
694	0.0005
695	0.0006
696	0.0007
697	0.0003
698	0.0009
699	0.0006
700	0.0005
701	0.0001
702	0.0003
703	0.0004
704	0.0003
705	0.0005
706	0.0006
707	0.001
708	0.0008
709	0.0003
710	0.0007
711	0.0008
712	0.0006
713	0.0005
714	0.0007
715	0.0006
716	0.0003
717	0.0007
718	0.0006
719	0.0004
720	0.0008
721	0.0011
722	0.0012
723	0.0011
724	0.0013
725	0.0006
726	0.0004
727	0.0004
728	0.001
729	0.0008
730	-0.0002
731	0.0003
732	-0.0005
733	0.0003
734	-0.0001
735	0.0001
736	0.0005
737	0.0011
738	-0.0004
739	0.0005
740	0.0004
741	0.0009
742	0.0007
743	0.0006
744	0.0005
745	0.0003
746	0.0004
747	0.0006
748	0.0007
749	0.0006
750	0.0001

## Sheet: mFAP2a + DFHBI
250	1.3113
251	1.3016
252	1.3131
253	1.3306
254	1.3554
255	1.3947
256	1.4489
257	1.5193
258	1.6027
259	1.6867
260	1.7682
261	1.8299
262	1.901
263	1.9996
264	2.0991
265	2.195
266	2.2926
267	2.3786
268	2.4539
269	2.5254
270	2.5879
271	2.664
272	2.7295
273	2.7661
274	2.7908
275	2.8013
276	2.8133
277	2.8329
278	2.8408
279	2.8457
280	2.8556
281	2.867
282	2.8768
283	2.8686
284	2.8123
285	2.7033
286	2.549
287	2.3925
288	2.2875
289	2.2568
290	2.287
291	2.264
292	2.114
293	1.8423
294	1.5421
295	1.2821
296	1.0714
297	0.8888
298	0.7449
299	0.6208
300	0.5116
301	0.4175
302	0.3397
303	0.2841
304	0.2348
305	0.1945
306	0.1646
307	0.1427
308	0.1272
309	0.117
310	0.1106
311	0.1059
312	0.1025
313	0.1
314	0.0977
315	0.0957
316	0.094
317	0.092
318	0.09
319	0.0879
320	0.0862
321	0.0845
322	0.0831
323	0.0816
324	0.0802
325	0.0785
326	0.0764
327	0.0739
328	0.0711
329	0.0673
330	0.0631
331	0.0588
332	0.0547
333	0.0509
334	0.0472
335	0.044
336	0.0411
337	0.0386
338	0.0367
339	0.0349
340	0.0335
341	0.0326
342	0.0314
343	0.0303
344	0.0294
345	0.0287
346	0.0281
347	0.0274
348	0.0269
349	0.0264
350	0.0258
351	0.0254
352	0.025
353	0.0247
354	0.0242
355	0.0241
356	0.0237
357	0.0235
358	0.0233
359	0.023
360	0.0227
361	0.0227
362	0.0223
363	0.0223
364	0.0221
365	0.0218
366	0.0215
367	0.0216
368	0.0213
369	0.0213
370	0.0209
371	0.021
372	0.0205
373	0.0204
374	0.0202
375	0.0199
376	0.0196
377	0.0194
378	0.0193
379	0.0189
380	0.0187
381	0.0184
382	0.018
383	0.0179
384	0.0178
385	0.0175
386	0.0172
387	0.0171
388	0.017
389	0.0169
390	0.0167
391	0.0166
392	0.0165
393	0.0165
394	0.0164
395	0.0164
396	0.0162
397	0.0162
398	0.0162
399	0.0162
400	0.0163
401	0.0162
402	0.0161
403	0.0162
404	0.0162
405	0.0163
406	0.0164
407	0.0163
408	0.0164
409	0.0163
410	0.0162
411	0.0163
412	0.0166
413	0.0166
414	0.0166
415	0.0166
416	0.0168
417	0.0169
418	0.017
419	0.0173
420	0.0174
421	0.0176
422	0.0178
423	0.0179
424	0.0183
425	0.0186
426	0.0188
427	0.019
428	0.0192
429	0.0195
430	0.0198
431	0.0202
432	0.0205
433	0.0209
434	0.0212
435	0.0217
436	0.0221
437	0.0226
438	0.0229
439	0.0235
440	0.0241
441	0.0246
442	0.0251
443	0.0257
444	0.0262
445	0.0269
446	0.0277
447	0.0285
448	0.0293
449	0.03
450	0.0309
451	0.0318
452	0.0328
453	0.0336
454	0.0346
455	0.0356
456	0.0366
457	0.0377
458	0.0386
459	0.0398
460	0.0407
461	0.0415
462	0.0424
463	0.0432
464	0.0442
465	0.0449
466	0.0457
467	0.0463
468	0.0471
469	0.0476
470	0.0483
471	0.0489
472	0.0495
473	0.0502
474	0.0508
475	0.0515
476	0.0522
477	0.0528
478	0.0537
479	0.0545
480	0.0559
481	0.0567
482	0.0578
483	0.059
484	0.06
485	0.061
486	0.0618
487	0.0626
488	0.0635
489	0.0639
490	0.0646
491	0.0648
492	0.0647
493	0.0643
494	0.0638
495	0.0631
496	0.0617
497	0.0604
498	0.0583
499	0.0561
500	0.0537
501	0.0506
502	0.0477
503	0.0441
504	0.0404
505	0.0369
506	0.0334
507	0.0297
508	0.0264
509	0.0234
510	0.0203
511	0.0178
512	0.0155
513	0.0135
514	0.012
515	0.0102
516	0.0089
517	0.0075
518	0.0068
519	0.006
520	0.0057
521	0.005
522	0.0045
523	0.0043
524	0.0038
525	0.0038
526	0.0035
527	0.0035
528	0.0032
529	0.0031
530	0.0034
531	0.0031
532	0.0028
533	0.0029
534	0.0029
535	0.0028
536	0.0029
537	0.0029
538	0.0026
539	0.0026
540	0.0027
541	0.0024
542	0.0025
543	0.0026
544	0.0026
545	0.0024
546	0.0024
547	0.0023
548	0.0023
549	0.0024
550	0.0024
551	0.0021
552	0.0016
553	0.002
554	0.0023
555	0.0022
556	0.0021
557	0.0022
558	0.0018
559	0.002
560	0.0021
561	0.0018
562	0.0018
563	0.0016
564	0.0019
565	0.0016
566	0.0019
567	0.0016
568	0.0019
569	0.0015
570	0.0018
571	0.0017
572	0.0017
573	0.0016
574	0.0017
575	0.0016
576	0.0017
577	0.002
578	0.0014
579	0.0016
580	0.0017
581	0.0015
582	0.0015
583	0.0016
584	0.0015
585	0.0013
586	0.0015
587	0.0017
588	0.0012
589	0.001
590	0.0016
591	0.0013
592	0.0009
593	0.0015
594	0.0013
595	0.0013
596	0.0012
597	0.0011
598	0.0011
599	0.0012
600	0.001
601	0.0015
602	0.001
603	0.0013
604	0.0013
605	0.0009
606	0.0008
607	0.0014
608	0.0011
609	0.001
610	0.0013
611	0.0009
612	0.0013
613	0.001
614	0.0009
615	0.0011
616	0.0008
617	0.0015
618	0.0011
619	0.0012
620	0.0007
621	0.0009
622	0.001
623	0.0009
624	0.0008
625	0.0011
626	0.0007
627	0.0009
628	0.0011
629	0.0008
630	0.0009
631	0.0004
632	0.0009
633	0.001
634	0.0009
635	0.0008
636	0.0007
637	0.0005
638	0.0009
639	0.0006
640	0.0008
641	0.0006
642	0.0008
643	0.0012
644	0.0006
645	0.0007
646	0.001
647	0.0011
648	0.0006
649	0.0003
650	0.0012
651	0.0006
652	0.0006
653	0.0009
654	0.0008
655	0.0009
656	0.0008
657	0.0008
658	0.0009
659	0.0005
660	0.0008
661	0.0011
662	0.0009
663	0.0008
664	0.0012
665	0.0005
666	0.0006
667	0.0006
668	0.0008
669	0.0008
670	0.0006
671	0.0007
672	0.001
673	0.0006
674	0.0011
675	0.0011
676	0.0004
677	0.0004
678	0.0009
679	0.0007
680	0.0003
681	0.0006
682	0.0014
683	0.0007
684	0.0008
685	0.0004
686	0.0009
687	0.0006
688	0.0007
689	0.0007
690	0.0005
691	0.0006
692	0.0008
693	0.0007
694	0.0006
695	0.0002
696	0.0008
697	0.0004
698	0.0007
699	0.0005
700	0.0005
701	0.0003
702	0.0005
703	0.0009
704	0.0003
705	0.0007
706	0.001
707	0.0011
708	0.0008
709	0.0005
710	0.0009
711	0.0009
712	0.0008
713	0.0007
714	0.0012
715	0.0004
716	0.0006
717	0.0005
718	0.0012
719	0.0001
720	0.0009
721	0.0011
722	0.0009
723	0.0006
724	0.001
725	0.0005
726	0.0003
727	0.0003
728	0.0011
729	0.0007
730	0.0004
731	0.0007
732	0.0001
733	0.0004
734	0.0005
735	0.0004
736	0.0006
737	0.0005
738	0.0006
739	0.001
740	0.0008
741	0.0013
742	0.0007
743	0.0005
744	0.0007
745	0.0008
746	0.0004
747	0.0002
748	0.0006
749	0.0003
750	0.0007

## Sheet: mFAP2a + DFHBI-1T
250	1.3124
251	1.3026
252	1.3145
253	1.3316
254	1.3563
255	1.3964
256	1.4505
257	1.5205
258	1.6033
259	1.6877
260	1.769
261	1.8305
262	1.9014
263	2.0004
264	2.1018
265	2.1956
266	2.2938
267	2.3782
268	2.4529
269	2.5251
270	2.588
271	2.6612
272	2.7295
273	2.7655
274	2.7889
275	2.8013
276	2.8141
277	2.8286
278	2.8384
279	2.8444
280	2.8561
281	2.8621
282	2.8743
283	2.8672
284	2.809
285	2.6998
286	2.5462
287	2.3907
288	2.2865
289	2.2563
290	2.2851
291	2.262
292	2.1118
293	1.8405
294	1.5404
295	1.2814
296	1.0707
297	0.8886
298	0.7458
299	0.6211
300	0.5125
301	0.418
302	0.3411
303	0.285
304	0.2359
305	0.1955
306	0.1658
307	0.1439
308	0.1284
309	0.1183
310	0.1117
311	0.107
312	0.1037
313	0.1013
314	0.0989
315	0.0969
316	0.0953
317	0.0935
318	0.0913
319	0.0894
320	0.0875
321	0.0859
322	0.0846
323	0.0832
324	0.0816
325	0.08
326	0.0778
327	0.0753
328	0.0724
329	0.0687
330	0.0643
331	0.0602
332	0.0562
333	0.0523
334	0.0488
335	0.0457
336	0.0427
337	0.0404
338	0.0383
339	0.0367
340	0.0354
341	0.0344
342	0.0332
343	0.0323
344	0.0315
345	0.0307
346	0.03
347	0.0293
348	0.0289
349	0.0282
350	0.0278
351	0.0272
352	0.0269
353	0.0266
354	0.0263
355	0.026
356	0.0257
357	0.0255
358	0.0252
359	0.025
360	0.0247
361	0.0246
362	0.0243
363	0.0241
364	0.024
365	0.0237
366	0.0234
367	0.0234
368	0.0231
369	0.023
370	0.0227
371	0.0226
372	0.0224
373	0.0222
374	0.022
375	0.0217
376	0.0213
377	0.0212
378	0.021
379	0.0208
380	0.0204
381	0.0201
382	0.0198
383	0.0196
384	0.0196
385	0.0193
386	0.0192
387	0.019
388	0.0189
389	0.0188
390	0.0187
391	0.0186
392	0.0185
393	0.0184
394	0.0185
395	0.0186
396	0.0184
397	0.0184
398	0.0183
399	0.0184
400	0.0185
401	0.0185
402	0.0186
403	0.0187
404	0.0186
405	0.0189
406	0.0188
407	0.0188
408	0.019
409	0.019
410	0.019
411	0.0191
412	0.0195
413	0.0195
414	0.0196
415	0.0197
416	0.02
417	0.02
418	0.0203
419	0.0206
420	0.0207
421	0.021
422	0.0212
423	0.0213
424	0.0217
425	0.0221
426	0.0223
427	0.0224
428	0.0228
429	0.0233
430	0.0236
431	0.024
432	0.0243
433	0.0248
434	0.0252
435	0.0256
436	0.0262
437	0.0267
438	0.0271
439	0.0277
440	0.0282
441	0.0289
442	0.0294
443	0.0301
444	0.0306
445	0.0313
446	0.0322
447	0.033
448	0.0338
449	0.0345
450	0.0355
451	0.0364
452	0.0375
453	0.0384
454	0.0394
455	0.0405
456	0.0414
457	0.0425
458	0.0437
459	0.0448
460	0.0457
461	0.0467
462	0.0477
463	0.0485
464	0.0495
465	0.0502
466	0.051
467	0.0517
468	0.0526
469	0.0532
470	0.0537
471	0.0544
472	0.0551
473	0.0558
474	0.0563
475	0.057
476	0.0577
477	0.0585
478	0.0593
479	0.0602
480	0.0616
481	0.0626
482	0.0638
483	0.065
484	0.0662
485	0.0671
486	0.0681
487	0.0692
488	0.0702
489	0.0709
490	0.0715
491	0.0718
492	0.072
493	0.0718
494	0.0711
495	0.0705
496	0.0691
497	0.0676
498	0.0655
499	0.0631
500	0.0604
501	0.0571
502	0.0537
503	0.0498
504	0.0456
505	0.0417
506	0.0376
507	0.0331
508	0.0294
509	0.0258
510	0.0225
511	0.0192
512	0.0167
513	0.0144
514	0.0122
515	0.0105
516	0.0089
517	0.0078
518	0.0067
519	0.0062
520	0.0057
521	0.005
522	0.0046
523	0.0043
524	0.004
525	0.004
526	0.0037
527	0.0035
528	0.0034
529	0.0033
530	0.0035
531	0.0031
532	0.0032
533	0.003
534	0.0029
535	0.0029
536	0.0029
537	0.003
538	0.0027
539	0.0028
540	0.0028
541	0.0027
542	0.0026
543	0.0027
544	0.0026
545	0.0026
546	0.0026
547	0.0027
548	0.0026
549	0.0029
550	0.0026
551	0.0027
552	0.0021
553	0.0022
554	0.0025
555	0.0025
556	0.0028
557	0.0027
558	0.0023
559	0.0028
560	0.0023
561	0.0025
562	0.0023
563	0.0022
564	0.0023
565	0.002
566	0.0023
567	0.0023
568	0.0023
569	0.002
570	0.0024
571	0.0022
572	0.002
573	0.0022
574	0.0022
575	0.0019
576	0.002
577	0.0021
578	0.0022
579	0.0019
580	0.0021
581	0.0019
582	0.002
583	0.0019
584	0.002
585	0.0019
586	0.0019
587	0.002
588	0.0016
589	0.0013
590	0.0022
591	0.0019
592	0.0016
593	0.002
594	0.0018
595	0.0016
596	0.0017
597	0.0018
598	0.0016
599	0.0016
600	0.0014
601	0.0018
602	0.0012
603	0.0016
604	0.0016
605	0.0012
606	0.0014
607	0.0017
608	0.0012
609	0.0014
610	0.0015
611	0.0013
612	0.0015
613	0.0011
614	0.0013
615	0.0012
616	0.0009
617	0.0011
618	0.0011
619	0.0009
620	0.0007
621	0.0013
622	0.0008
623	0.0012
624	0.0011
625	0.0011
626	0.0005
627	0.0008
628	0.0013
629	0.0009
630	0.0011
631	0.0009
632	0.001
633	0.0009
634	0.0013
635	0.0014
636	0.0007
637	0.0009
638	0.0011
639	0.0007
640	0.0008
641	0.0008
642	0.0011
643	0.0014
644	0.001
645	0.0009
646	0.0007
647	0.0009
648	0.0008
649	0.0009
650	0.0009
651	0.0011
652	0.0008
653	0.0009
654	0.0008
655	0.0009
656	0.0009
657	0.0008
658	0.001
659	0.0006
660	0.0006
661	0.0012
662	0.0011
663	0.001
664	0.0012
665	0.0004
666	0.0008
667	0.0009
668	0.0008
669	0.001
670	0.0006
671	0.0006
672	0.0011
673	0.0005
674	0.0012
675	0.0013
676	0.0008
677	0.001
678	0.0007
679	0.0012
680	0.0009
681	0.0007
682	0.0012
683	0.0012
684	0.0012
685	0.0005
686	0.0015
687	0.0006
688	0.0009
689	0.0004
690	0.0007
691	0.0009
692	0.0011
693	0.0011
694	0.0006
695	0.0008
696	0.001
697	0.0005
698	0.0009
699	0.0011
700	0.0009
701	0.0005
702	0.0008
703	0.0008
704	0.0006
705	0.0007
706	0.0009
707	0.001
708	0.0007
709	0.0003
710	0.001
711	0.001
712	0.0006
713	0.0008
714	0.0009
715	0.0012
716	0.0006
717	0.001
718	0.0008
719	0.0003
720	0.0006
721	0.0012
722	0.001
723	0.001
724	0.0009
725	0.0008
726	0.0006
727	0.0007
728	0.0007
729	0.0005
730	0.0005
731	0.0007
732	0.0004
733	0.0008
734	0.0003
735	0.0005
736	0.0008
737	0.001
738	0.0007
739	0.0006
740	0.0006
741	0.0013
742	0.0012
743	0.001
744	0.0007
745	0.0008
746	0.001
747	0.0006
748	0.0005
749	0.0005
750	0.001

## Sheet: mFAP10 + DFHBI
250	0.2868
251	0.2789
252	0.2754
253	0.2747
254	0.2731
255	0.2733
256	0.2772
257	0.2868
258	0.3009
259	0.3125
260	0.3216
261	0.3275
262	0.3356
263	0.3506
264	0.3695
265	0.3882
266	0.4051
267	0.4179
268	0.432
269	0.446
270	0.4595
271	0.4756
272	0.4892
273	0.502
274	0.5162
275	0.5277
276	0.5352
277	0.538
278	0.5358
279	0.5319
280	0.5283
281	0.5263
282	0.524
283	0.5202
284	0.509
285	0.4855
286	0.4511
287	0.4113
288	0.3753
289	0.3443
290	0.3267
291	0.3163
292	0.3028
293	0.2775
294	0.2446
295	0.2135
296	0.1884
297	0.1664
298	0.1483
299	0.1319
300	0.1156
301	0.1001
302	0.0854
303	0.0738
304	0.0636
305	0.0544
306	0.0476
307	0.0423
308	0.0381
309	0.0355
310	0.0339
311	0.032
312	0.0311
313	0.0303
314	0.0298
315	0.0289
316	0.0285
317	0.0283
318	0.0279
319	0.0275
320	0.0274
321	0.0269
322	0.0266
323	0.0263
324	0.0259
325	0.0255
326	0.0249
327	0.0253
328	0.0249
329	0.0244
330	0.0243
331	0.0239
332	0.0235
333	0.023
334	0.023
335	0.0223
336	0.0224
337	0.0223
338	0.0218
339	0.0215
340	0.0211
341	0.0208
342	0.0208
343	0.0203
344	0.02
345	0.0199
346	0.0195
347	0.0192
348	0.0192
349	0.0186
350	0.0188
351	0.0182
352	0.0181
353	0.018
354	0.0175
355	0.0173
356	0.017
357	0.0168
358	0.0165
359	0.0164
360	0.0162
361	0.0159
362	0.0157
363	0.0156
364	0.0154
365	0.0152
366	0.0146
367	0.0147
368	0.0146
369	0.014
370	0.0141
371	0.0137
372	0.0137
373	0.0134
374	0.0135
375	0.0132
376	0.0131
377	0.0131
378	0.0131
379	0.0127
380	0.0129
381	0.013
382	0.0127
383	0.0125
384	0.0124
385	0.0124
386	0.0124
387	0.0124
388	0.0124
389	0.0123
390	0.0121
391	0.0122
392	0.0124
393	0.0121
394	0.0126
395	0.0122
396	0.0122
397	0.0124
398	0.0122
399	0.0124
400	0.0127
401	0.0125
402	0.0126
403	0.0128
404	0.0131
405	0.0131
406	0.0133
407	0.0135
408	0.0135
409	0.014
410	0.0139
411	0.0141
412	0.0146
413	0.0148
414	0.0151
415	0.0154
416	0.0154
417	0.016
418	0.0162
419	0.0167
420	0.0171
421	0.0172
422	0.0176
423	0.0181
424	0.0183
425	0.0187
426	0.0191
427	0.0196
428	0.0198
429	0.0203
430	0.0206
431	0.0211
432	0.0216
433	0.022
434	0.0226
435	0.0229
436	0.0233
437	0.0237
438	0.0243
439	0.025
440	0.0253
441	0.0258
442	0.0264
443	0.0268
444	0.0272
445	0.0277
446	0.0283
447	0.0288
448	0.0292
449	0.0296
450	0.0301
451	0.0303
452	0.0309
453	0.0311
454	0.0313
455	0.0317
456	0.0318
457	0.0323
458	0.0325
459	0.0329
460	0.0331
461	0.0332
462	0.0335
463	0.0334
464	0.0338
465	0.0341
466	0.0344
467	0.0342
468	0.0346
469	0.0348
470	0.0347
471	0.0345
472	0.0347
473	0.0344
474	0.0345
475	0.034
476	0.0334
477	0.0335
478	0.0327
479	0.0323
480	0.0313
481	0.0307
482	0.0297
483	0.0284
484	0.0274
485	0.0265
486	0.0255
487	0.0236
488	0.0223
489	0.0212
490	0.0198
491	0.0179
492	0.0164
493	0.0152
494	0.0134
495	0.0126
496	0.0109
497	0.0098
498	0.0088
499	0.0079
500	0.0069
501	0.0064
502	0.0059
503	0.0051
504	0.005
505	0.0044
506	0.004
507	0.0034
508	0.003
509	0.0032
510	0.0029
511	0.0027
512	0.0028
513	0.0024
514	0.0025
515	0.0025
516	0.0021
517	0.0022
518	0.0023
519	0.0026
520	0.0023
521	0.0024
522	0.0027
523	0.0021
524	0.002
525	0.0022
526	0.002
527	0.0019
528	0.002
529	0.002
530	0.002
531	0.0019
532	0.0019
533	0.0018
534	0.0022
535	0.0021
536	0.0018
537	0.0019
538	0.0016
539	0.0017
540	0.0018
541	0.0017
542	0.0015
543	0.0019
544	0.0018
545	0.0013
546	0.0012
547	0.0015
548	0.0017
549	0.0014
550	0.0014
551	0.0015
552	0.0017
553	0.0015
554	0.0013
555	0.0012
556	0.0014
557	0.0015
558	0.0011
559	0.0012
560	0.0013
561	0.0014
562	0.0013
563	0.0012
564	0.0015
565	0.0011
566	0.0015
567	0.0011
568	0.0015
569	0.0014
570	0.0013
571	0.0012
572	0.0013
573	0.0009
574	0.0008
575	0.0012
576	0.0011
577	0.001
578	0.001
579	0.0012
580	0.0012
581	0.0011
582	0.0013
583	0.0006
584	0.0011
585	0.0011
586	0.0012
587	0.0007
588	0.0004
589	0.0008
590	0.0008
591	0.0007
592	0.0006
593	0.0005
594	0.0007
595	0.0011
596	0.001
597	0.0008
598	0.0008
599	0.0011
600	0.0002
601	0.0009
602	0.0007
603	0.0008
604	0.0007
605	0.0004
606	0.0005
607	0.0007
608	0.0008
609	0.0011
610	0.0006
611	0.0004
612	0.0003
613	0.0005
614	0.001
615	0.0003
616	0.0004
617	0.0011
618	0.0002
619	0.0005
620	0.0006
621	0.0005
622	0.0004
623	0.0002
624	0.0009
625	0.0008
626	-0.0002
627	0.0008
628	0.0006
629	-0.0001
630	0.0008
631	0.0004
632	0.0003
633	0.0007
634	0.0007
635	0.0002
636	0.0006
637	0.0005
638	0.0004
639	0.0004
640	0.0002
641	0.0001
642	0.0004
643	-0.0004
644	0
645	0.0004
646	-0.0004
647	0.0003
648	0.001
649	0
650	0.0002
651	0
652	0.0007
653	-0.0002
654	0
655	0.0004
656	-0.0002
657	0
658	0.0005
659	0.0002
660	0.0003
661	0.0007
662	-0.0002
663	-0.0005
664	-0.0001
665	-0.0002
666	0.0003
667	0.0006
668	0.0004
669	0.0001
670	0
671	0.0002
672	-0.0002
673	0.0003
674	-0.0003
675	0.0001
676	0.0002
677	0.0003
678	-0.0002
679	-0.0006
680	0.0002
681	0.0003
682	0.0002
683	0.0001
684	-0.0003
685	0.0006
686	0.0008
687	0.0004
688	0.001
689	0.0009
690	0.0005
691	0.0001
692	0.0009
693	-0.0004
694	0.0005
695	0.0003
696	0.001
697	0.0011
698	0.001
699	0.0006
700	0.0005
701	0.001
702	0.0001
703	0.0007
704	0.0011
705	0.0005
706	0.0007
707	0.0009
708	0.0011
709	0.0003
710	0.0012
711	0.0003
712	0.0011
713	0.0006
714	0.0014
715	0.0011
716	0.0002
717	0.0009
718	0.0001
719	0.0008
720	0.0008
721	0.0001
722	0.001
723	0.0008
724	0.0014
725	0.0004
726	0.0009
727	0.0003
728	0.0005
729	0.0003
730	0.001
731	0
732	-0.0003
733	0.0009
734	-0.0003
735	0
736	0.0002
737	0
738	-0.0004
739	-0.0001
740	0.0005
741	0.001
742	0.0003
743	0.0002
744	-0.0001
745	0.0002
746	0.001
747	0.0002
748	0.0008
749	0.0001
750	0.0005

## Sheet: mFAP10 + DFHBI-1T
250	0.2881
251	0.2794
252	0.2756
253	0.2751
254	0.2739
255	0.2741
256	0.2777
257	0.2872
258	0.3011
259	0.3131
260	0.322
261	0.3284
262	0.3364
263	0.3514
264	0.3695
265	0.3884
266	0.4047
267	0.4185
268	0.4325
269	0.4464
270	0.4594
271	0.4759
272	0.4894
273	0.5015
274	0.5165
275	0.5277
276	0.5352
277	0.5383
278	0.5357
279	0.5314
280	0.5276
281	0.5256
282	0.5237
283	0.5197
284	0.5089
285	0.4857
286	0.4517
287	0.4122
288	0.3758
289	0.345
290	0.3269
291	0.3162
292	0.3033
293	0.2779
294	0.245
295	0.2141
296	0.1888
297	0.1669
298	0.1485
299	0.1321
300	0.1156
301	0.1002
302	0.0856
303	0.0739
304	0.0637
305	0.0544
306	0.0477
307	0.0423
308	0.0378
309	0.0353
310	0.0334
311	0.0316
312	0.0306
313	0.0297
314	0.0291
315	0.0285
316	0.028
317	0.0281
318	0.0273
319	0.0272
320	0.0267
321	0.0263
322	0.0259
323	0.0256
324	0.0255
325	0.0249
326	0.024
327	0.0245
328	0.0241
329	0.0237
330	0.0235
331	0.0233
332	0.0228
333	0.0224
334	0.0225
335	0.0219
336	0.022
337	0.0217
338	0.0212
339	0.021
340	0.0206
341	0.0206
342	0.0203
343	0.0197
344	0.0196
345	0.0194
346	0.019
347	0.0186
348	0.0186
349	0.018
350	0.018
351	0.0178
352	0.0176
353	0.0174
354	0.017
355	0.0167
356	0.0165
357	0.0162
358	0.016
359	0.0157
360	0.0156
361	0.0153
362	0.0151
363	0.015
364	0.0148
365	0.0145
366	0.0143
367	0.0142
368	0.014
369	0.0135
370	0.0136
371	0.0132
372	0.0131
373	0.0129
374	0.013
375	0.0127
376	0.0126
377	0.0125
378	0.0124
379	0.0124
380	0.0123
381	0.0123
382	0.0121
383	0.0118
384	0.0117
385	0.0117
386	0.0116
387	0.0116
388	0.0117
389	0.0115
390	0.011
391	0.0112
392	0.0114
393	0.0113
394	0.0114
395	0.0111
396	0.0108
397	0.0111
398	0.011
399	0.0111
400	0.0112
401	0.0111
402	0.0112
403	0.0113
404	0.0115
405	0.0113
406	0.0115
407	0.0117
408	0.0116
409	0.0119
410	0.0119
411	0.0118
412	0.0125
413	0.0123
414	0.0125
415	0.0129
416	0.0128
417	0.0134
418	0.0136
419	0.0139
420	0.0142
421	0.0143
422	0.0147
423	0.015
424	0.0153
425	0.0157
426	0.0161
427	0.0165
428	0.0167
429	0.0171
430	0.0176
431	0.018
432	0.0185
433	0.0188
434	0.0194
435	0.0198
436	0.0202
437	0.0208
438	0.0214
439	0.0221
440	0.0227
441	0.0234
442	0.0241
443	0.0247
444	0.0254
445	0.0262
446	0.0272
447	0.0279
448	0.0286
449	0.0295
450	0.0304
451	0.0311
452	0.0321
453	0.0328
454	0.0333
455	0.0343
456	0.0349
457	0.0358
458	0.0365
459	0.0372
460	0.0378
461	0.0383
462	0.039
463	0.0393
464	0.0398
465	0.0406
466	0.0412
467	0.0415
468	0.0423
469	0.0428
470	0.0435
471	0.0442
472	0.0449
473	0.0457
474	0.0463
475	0.0468
476	0.0479
477	0.0486
478	0.0491
479	0.0503
480	0.0506
481	0.0515
482	0.0517
483	0.0517
484	0.0522
485	0.0519
486	0.0518
487	0.051
488	0.0502
489	0.0495
490	0.0483
491	0.0464
492	0.0447
493	0.0427
494	0.04
495	0.0377
496	0.0348
497	0.0321
498	0.0293
499	0.0268
500	0.0238
501	0.0213
502	0.0191
503	0.0164
504	0.0146
505	0.0125
506	0.0109
507	0.0092
508	0.0079
509	0.0072
510	0.0063
511	0.0054
512	0.0048
513	0.0042
514	0.0039
515	0.0037
516	0.003
517	0.003
518	0.0028
519	0.0031
520	0.0027
521	0.0027
522	0.0027
523	0.0026
524	0.0024
525	0.0021
526	0.0024
527	0.002
528	0.0023
529	0.002
530	0.0021
531	0.0021
532	0.0021
533	0.0019
534	0.0021
535	0.0021
536	0.0021
537	0.0021
538	0.0015
539	0.0018
540	0.0019
541	0.0017
542	0.0015
543	0.0019
544	0.0017
545	0.0014
546	0.0012
547	0.0015
548	0.0014
549	0.0014
550	0.0015
551	0.0015
552	0.0018
553	0.0016
554	0.0014
555	0.0013
556	0.0017
557	0.0017
558	0.0014
559	0.0014
560	0.0017
561	0.0014
562	0.0015
563	0.0014
564	0.0016
565	0.0012
566	0.0016
567	0.0013
568	0.0014
569	0.0012
570	0.0014
571	0.0013
572	0.0014
573	0.001
574	0.0013
575	0.0012
576	0.001
577	0.001
578	0.001
579	0.0012
580	0.0011
581	0.001
582	0.0011
583	0.0008
584	0.0011
585	0.0011
586	0.0013
587	0.0008
588	0.0007
589	0.0009
590	0.0011
591	0.0009
592	0.0009
593	0.0007
594	0.0006
595	0.0013
596	0.0009
597	0.0009
598	0.0008
599	0.0011
600	0.0002
601	0.001
602	0.0008
603	0.0009
604	0.0006
605	0.0003
606	0.0006
607	0.0007
608	0.0007
609	0.0012
610	0.0009
611	0.0004
612	0.0003
613	0.0008
614	0.001
615	0.0006
616	0.0002
617	0.0011
618	0.0002
619	0.0002
620	0.0008
621	0.0005
622	0.0003
623	0.0004
624	0.0007
625	0.0008
626	0.0002
627	0.0008
628	0.0007
629	0
630	0.0008
631	0.0006
632	0.0006
633	0.0007
634	0.0007
635	0
636	0.0002
637	0.0008
638	0.0008
639	0.0008
640	0.0001
641	0.0006
642	0.0002
643	-0.0004
644	0
645	0.0006
646	-0.0003
647	0.0004
648	0.001
649	-0.0004
650	0.0007
651	0
652	0.0002
653	-0.0003
654	0.0001
655	0.0004
656	-0.0002
657	0.0004
658	0.0005
659	-0.0002
660	0.0005
661	0.0008
662	-0.0001
663	-0.0007
664	0
665	0
666	0.0001
667	0.0005
668	0.0003
669	-0.0001
670	0.0001
671	0.0002
672	-0.0004
673	0
674	-0.0001
675	0.0006
676	0.0003
677	0.0003
678	-0.0003
679	-0.0006
680	-0.0003
681	0
682	-0.0002
683	-0.0001
684	-0.0008
685	0.0006
686	0.0007
687	0.0004
688	0.0006
689	0.0007
690	0.0008
691	-0.0003
692	0.0008
693	-0.0001
694	0.0006
695	0.0008
696	0.0011
697	0.001
698	0.0004
699	0.0007
700	0.0001
701	0.0007
702	-0.0003
703	0.0007
704	0.0005
705	0.0005
706	0.0005
707	0.0001
708	0.001
709	-0.0005
710	0.0006
711	-0.0005
712	0.0007
713	0.0002
714	0.0005
715	0.0007
716	0.0001
717	0.0008
718	-0.0001
719	0
720	-0.0001
721	-0.0007
722	0.0007
723	-0.0002
724	-0.0001
725	-0.0006
726	0
727	-0.0009
728	-0.0002
729	-0.0001
730	0.0003
731	-0.0007
732	-0.001
733	0
734	-0.0011
735	-0.0006
736	-0.0002
737	-0.0008
738	-0.0007
739	-0.0007
740	-0.0002
741	0.0004
742	-0.0002
743	-0.0004
744	-0.0011
745	-0.0007
746	-0.0002
747	-0.0009
748	0.0006
749	-0.0007
750	0.0001

## Sheet: Acridine Yellow
250	-0.0884
251	-0.0806
252	-0.0728
253	-0.0672
254	-0.061
255	-0.0546
256	-0.0491
257	-0.044
258	-0.0398
259	-0.0346
260	-0.0302
261	-0.0271
262	-0.0237
263	-0.0202
264	-0.0179
265	-0.0166
266	-0.015
267	-0.0147
268	-0.0153
269	-0.0164
270	-0.0183
271	-0.0211
272	-0.0229
273	-0.0248
274	-0.0267
275	-0.0286
276	-0.0302
277	-0.0307
278	-0.031
279	-0.0315
280	-0.0313
281	-0.031
282	-0.03
283	-0.0294
284	-0.0285
285	-0.0277
286	-0.0265
287	-0.0258
288	-0.0252
289	-0.0242
290	-0.0234
291	-0.0225
292	-0.0213
293	-0.0205
294	-0.019
295	-0.0177
296	-0.0167
297	-0.0155
298	-0.0147
299	-0.0139
300	-0.0133
301	-0.0124
302	-0.0113
303	-0.0103
304	-0.009
305	-0.0078
306	-0.0065
307	-0.005
308	-0.004
309	-0.0029
310	-0.0022
311	-0.0016
312	-0.0009
313	-0.0005
314	-0.0001
315	0.0001
316	0.0006
317	0.0007
318	0.0012
319	0.0015
320	0.0019
321	0.0018
322	0.0023
323	0.0024
324	0.0025
325	0.003
326	0.0029
327	0.0031
328	0.0034
329	0.0031
330	0.0034
331	0.0037
332	0.0036
333	0.0035
334	0.0034
335	0.0033
336	0.0027
337	0.0022
338	0.0017
339	0.0013
340	0.0009
341	0.0009
342	0.0007
343	0.0004
344	0.0004
345	0.0004
346	0.0002
347	0.0003
348	0.0002
349	0.0002
350	0.0003
351	0.0004
352	0.0004
353	0.0004
354	0.0004
355	0.0005
356	0.0004
357	0.0004
358	0.0004
359	0.0005
360	0.0008
361	0.0007
362	0.0008
363	0.0008
364	0.0009
365	0.001
366	0.0011
367	0.0013
368	0.0015
369	0.0015
370	0.0018
371	0.0016
372	0.0015
373	0.0016
374	0.0021
375	0.0021
376	0.0023
377	0.0024
378	0.0027
379	0.0028
380	0.0028
381	0.0032
382	0.003
383	0.0032
384	0.0039
385	0.0039
386	0.0039
387	0.0042
388	0.0044
389	0.0046
390	0.0047
391	0.0053
392	0.0052
393	0.0055
394	0.006
395	0.006
396	0.0064
397	0.0068
398	0.0073
399	0.0074
400	0.0076
401	0.008
402	0.0085
403	0.0088
404	0.0092
405	0.0096
406	0.0102
407	0.0106
408	0.0109
409	0.0114
410	0.0119
411	0.0123
412	0.013
413	0.0136
414	0.0141
415	0.0146
416	0.0152
417	0.016
418	0.0164
419	0.0172
420	0.018
421	0.0188
422	0.0196
423	0.0203
424	0.0213
425	0.0223
426	0.0232
427	0.0241
428	0.0253
429	0.0265
430	0.0278
431	0.0288
432	0.0301
433	0.0312
434	0.0324
435	0.0338
436	0.0349
437	0.0361
438	0.0372
439	0.0381
440	0.0391
441	0.0403
442	0.0411
443	0.0422
444	0.0432
445	0.0443
446	0.0451
447	0.0461
448	0.0471
449	0.0483
450	0.0494
451	0.0506
452	0.0518
453	0.0531
454	0.0544
455	0.0553
456	0.0565
457	0.0578
458	0.0587
459	0.0593
460	0.0598
461	0.0601
462	0.06
463	0.0596
464	0.0589
465	0.0578
466	0.0568
467	0.0545
468	0.0526
469	0.0505
470	0.0476
471	0.0449
472	0.0414
473	0.0382
474	0.035
475	0.0319
476	0.0284
477	0.0255
478	0.0228
479	0.0201
480	0.0177
481	0.0149
482	0.0132
483	0.0107
484	0.0092
485	0.0082
486	0.0068
487	0.0058
488	0.005
489	0.0042
490	0.0036
491	0.0032
492	0.0028
493	0.0023
494	0.0022
495	0.0017
496	0.0015
497	0.0012
498	0.0012
499	0.001
500	0.001
501	0.0007
502	0.0007
503	0.0009
504	0.0008
505	0.0008
506	0.0006
507	0.0007
508	0.0005
509	0.0006
510	0.0002
511	0.0003
512	0.0005
513	0.0002
514	0.0002
515	0.0005
516	0.0003
517	0.0002
518	0.0003
519	0.0001
520	0.0002
521	0.0002
522	0.0005
523	0.0002
524	0.0002
525	0
526	0.0001
527	0.0002
528	0
529	0.0002
530	-0.0001
531	0.0001
532	-0.0001
533	-0.0001
534	0.0001
535	0
536	0.0003
537	0.0002
538	0.0001
539	0
540	0.0002
541	-0.0001
542	0
543	0
544	-0.0002
545	0
546	0
547	0.0001
548	-0.0001
549	0.0001
550	-0.0003
551	0.0002
552	0
553	0.0001
554	-0.0004
555	0
556	-0.0004
557	0.0001
558	0
559	0.0005
560	0
561	-0.0003
562	-0.0004
563	-0.0001
564	0.0001
565	0
566	0.0002
567	0
568	0
569	-0.0004
570	-0.0003
571	-0.0002
572	0
573	-0.0005
574	-0.0004
575	-0.0002
576	0.0001
577	0.0004
578	-0.0001
579	0.0002
580	0
581	0
582	-0.0001
583	0.0004
584	-0.0002
585	-0.0005
586	0
587	-0.0002
588	0
589	-0.0001
590	0
591	0
592	-0.0004
593	-0.0001
594	0
595	-0.0001
596	0.0001
597	-0.0003
598	-0.0004
599	0
600	0
601	0.0004
602	-0.0003
603	0.0003
604	0.0001
605	0.0001
606	0.0001
607	0.0001
608	-0.0002
609	-0.0001
610	-0.0004
611	0
612	0
613	-0.0002
614	-0.0002
615	-0.0003
616	-0.0002
617	0.0003
618	-0.0004
619	0
620	0
621	0.0003
622	-0.0006
623	0
624	0.0004
625	-0.0001
626	-0.0002
627	-0.0001
628	-0.0004
629	-0.0003
630	-0.0004
631	0.0001
632	0
633	-0.0002
634	0.0003
635	-0.0005
636	-0.0004
637	-0.0001
638	-0.0006
639	-0.0002
640	-0.0002
641	-0.0001
642	-0.0004
643	-0.0004
644	0.0002
645	0.0003
646	-0.0002
647	-0.0003
648	-0.0005
649	-0.0007
650	0.0002
651	0.0002
652	-0.0004
653	-0.0002
654	-0.0002
655	-0.0008
656	-0.0002
657	-0.0001
658	0.0003
659	0.0001
660	-0.0003
661	-0.0004
662	0.0002
663	-0.0004
664	0
665	-0.0002
666	0
667	0
668	0
669	-0.0001
670	-0.0007
671	-0.0002
672	0.0004
673	0
674	-0.0007
675	-0.0003
676	-0.0005
677	-0.0004
678	0
679	-0.0004
680	-0.0004
681	-0.0008
682	0.0006
683	0.0005
684	-0.0009
685	0.0006
686	-0.0001
687	0.0005
688	0.0001
689	0.0001
690	0.0003
691	0.0008
692	0.0002
693	0.0003
694	0.0004
695	0.0004
696	0.0002
697	0.0003
698	0.0004
699	0.0002
700	0.0002
701	0.0003
702	0.0003
703	0.0001
704	0.0004
705	0.0006
706	0.0007
707	0.0006
708	0.0002
709	0.0001
710	0.0002
711	-0.0006
712	0.0003
713	0.0003
714	-0.0002
715	0.0001
716	-0.0004
717	0
718	0
719	0.0006
720	0.0002
721	-0.0002
722	0
723	0.0004
724	0.0008
725	0.0007
726	0.0005
727	0.0006
728	0.0006
729	0.0001
730	-0.0004
731	0.0012
732	0.0006
733	0.0005
734	0.0002
735	0.0006
736	0.0004
737	0.0003
738	0.0003
739	0.0001
740	0.0008
741	-0.0004
742	0.001
743	0
744	0.0014
745	0.0013
746	-0.0001
747	0.0006
748	0.0004
749	0.0005
750	-0.0001

## Sheet: DFHBI_from_mFAP10
250	0.0074
251	0.0071
252	0.0073
253	0.0074
254	0.0074
255	0.0073
256	0.0073
257	0.0072
258	0.0072
259	0.0072
260	0.0067
261	0.0066
262	0.0068
263	0.0067
264	0.0067
265	0.0071
266	0.0064
267	0.0059
268	0.0054
269	0.0054
270	0.0053
271	0.0047
272	0.0046
273	0.0041
274	0.0039
275	0.0031
276	0.0028
277	0.0036
278	0.0034
279	0.0031
280	0.0026
281	0.0023
282	0.0028
283	0.003
284	0.0026
285	0.0028
286	0.0025
287	0.0018
288	0.0023
289	0.0024
290	0.0019
291	0.002
292	0.0024
293	0.0021
294	0.0016
295	0.0022
296	0.0022
297	0.0022
298	0.0021
299	0.0022
300	0.0021
301	0.002
302	0.002
303	0.0018
304	0.0024
305	0.002
306	0.0022
307	0.0023
308	0.002
309	0.002
310	0.0023
311	0.002
312	0.0023
313	0.0024
314	0.0027
315	0.0023
316	0.0022
317	0.0027
318	0.0021
319	0.0031
320	0.0033
321	0.0028
322	0.0029
323	0.003
324	0.0031
325	0.0032
326	0.0028
327	0.0035
328	0.0038
329	0.0038
330	0.0036
331	0.0038
332	0.0039
333	0.0037
334	0.0036
335	0.0035
336	0.004
337	0.0042
338	0.004
339	0.0041
340	0.0043
341	0.0045
342	0.0044
343	0.0044
344	0.0045
345	0.0048
346	0.0048
347	0.0049
348	0.0049
349	0.005
350	0.0053
351	0.0053
352	0.0055
353	0.0056
354	0.0057
355	0.0059
356	0.006
357	0.006
358	0.0063
359	0.0063
360	0.0066
361	0.0068
362	0.007
363	0.0074
364	0.0075
365	0.0077
366	0.0077
367	0.0081
368	0.0084
369	0.0085
370	0.0091
371	0.0092
372	0.0094
373	0.0098
374	0.0101
375	0.0102
376	0.0108
377	0.0109
378	0.0113
379	0.0115
380	0.0122
381	0.0126
382	0.0128
383	0.013
384	0.0134
385	0.0139
386	0.0144
387	0.0148
388	0.015
389	0.0155
390	0.0156
391	0.0161
392	0.0167
393	0.0168
394	0.0175
395	0.0177
396	0.018
397	0.0185
398	0.0185
399	0.0192
400	0.0197
401	0.0198
402	0.0202
403	0.0204
404	0.0209
405	0.0209
406	0.0216
407	0.0218
408	0.0216
409	0.0221
410	0.0221
411	0.0222
412	0.0227
413	0.0226
414	0.0228
415	0.0229
416	0.0227
417	0.0229
418	0.0228
419	0.0228
420	0.0228
421	0.0226
422	0.0227
423	0.0226
424	0.0222
425	0.0222
426	0.0219
427	0.0218
428	0.0213
429	0.0211
430	0.0208
431	0.0204
432	0.0202
433	0.0197
434	0.0195
435	0.0189
436	0.0183
437	0.018
438	0.0174
439	0.0171
440	0.0165
441	0.0159
442	0.0156
443	0.0151
444	0.0144
445	0.0139
446	0.0134
447	0.013
448	0.0124
449	0.0118
450	0.0115
451	0.0109
452	0.0105
453	0.01
454	0.0095
455	0.0089
456	0.0084
457	0.0081
458	0.0077
459	0.0071
460	0.0067
461	0.0064
462	0.006
463	0.0055
464	0.0053
465	0.005
466	0.0046
467	0.004
468	0.0041
469	0.004
470	0.0035
471	0.0031
472	0.003
473	0.0026
474	0.0025
475	0.002
476	0.0021
477	0.002
478	0.0014
479	0.0017
480	0.0017
481	0.0014
482	0.0012
483	0.0013
484	0.001
485	0.0009
486	0.0014
487	0.0008
488	0.0007
489	0.0007
490	0.0008
491	0.0006
492	0.0005
493	0.0003
494	0
495	0.0003
496	0.0001
497	0.0001
498	0.0001
499	0.0002
500	0.0001
501	0.0002
502	0.0004
503	0.0002
504	0.0003
505	0.0005
506	0.0001
507	-0.0001
508	0.0001
509	0
510	-0.0001
511	0
512	-0.0001
513	-0.0001
514	-0.0001
515	0.0002
516	-0.0003
517	-0.0001
518	-0.0002
519	0.0002
520	-0.0001
521	0.0002
522	0.0003
523	0
524	0.0001
525	0
526	0.0001
527	-0.0001
528	0.0001
529	-0.0001
530	-0.0001
531	0
532	0
533	0.0002
534	0
535	0.0002
536	0
537	-0.0001
538	-0.0003
539	0.0003
540	0.0002
541	0
542	-0.0001
543	0
544	0.0002
545	-0.0001
546	-0.0002
547	0.0003
548	-0.0001
549	-0.0001
550	0
551	0
552	0.0002
553	0
554	0
555	-0.0002
556	0.0001
557	0.0004
558	-0.0001
559	0.0002
560	0.0001
561	0.0004
562	0
563	-0.0001
564	0.0001
565	0
566	0.0005
567	-0.0001
568	-0.0001
569	0.0002
570	0.0002
571	0
572	0.0002
573	-0.0001
574	-0.0003
575	-0.0002
576	0.0002
577	0.0001
578	0.0002
579	0.0003
580	0.0002
581	0.0001
582	0.0004
583	-0.0003
584	0.0001
585	0.0008
586	0.0004
587	0
588	-0.0001
589	0
590	0
591	-0.0002
592	-0.0002
593	0
594	0
595	0.0005
596	0
597	0
598	0.0003
599	0.0001
600	-0.0004
601	0.0002
602	0.0001
603	0
604	-0.0001
605	-0.0002
606	0.0001
607	0.0001
608	0.0003
609	0.0005
610	0.0003
611	0
612	-0.0003
613	0
614	0.0004
615	-0.0001
616	0
617	0.0006
618	-0.0004
619	-0.0003
620	0.0002
621	0.0004
622	0
623	0
624	0
625	0.0002
626	-0.0004
627	0.0002
628	0
629	-0.0003
630	0.0006
631	0
632	0.0001
633	0.0004
634	-0.0001
635	-0.0003
636	0
637	0.0002
638	0.0003
639	0
640	0.0002
641	-0.0001
642	-0.0004
643	-0.0009
644	0
645	0.0004
646	-0.0001
647	-0.0004
648	0.0004
649	-0.0006
650	0.0007
651	-0.0005
652	0.0007
653	-0.0006
654	0.0002
655	0.0007
656	0
657	0
658	0.0007
659	-0.0002
660	0.0004
661	0.0005
662	0
663	-0.0001
664	-0.0001
665	0.0002
666	0
667	0.0009
668	0.0001
669	0.0001
670	0.0001
671	0.0003
672	-0.0007
673	0.0001
674	-0.0004
675	0.0007
676	0
677	0.0003
678	-0.0001
679	0
680	0.0006
681	0.0005
682	-0.0002
683	0.0002
684	-0.0003
685	0.0013
686	0.0012
687	0.0002
688	0.0006
689	0.0011
690	0.0007
691	0.0002
692	0.0011
693	0.0004
694	0.0007
695	0.0006
696	0.0013
697	0.0019
698	0.0009
699	0.0004
700	0.0004
701	0.0008
702	0.0001
703	0.0004
704	0.0007
705	0.0007
706	0.0008
707	0.0005
708	0.0008
709	0.0003
710	0.0006
711	0.0001
712	0.0008
713	0.0009
714	0.0005
715	0.0007
716	0.0002
717	0.0008
718	0.0007
719	0.0009
720	0.0003
721	-0.0004
722	0.001
723	0.0004
724	0.0005
725	0.0004
726	0.0002
727	0.0002
728	0.0003
729	0.0006
730	0.0001
731	0.0002
732	-0.0005
733	0.0002
734	-0.0004
735	0.0006
736	0.0002
737	-0.0002
738	0.0002
739	0.0003
740	0
741	0.0013
742	-0.0002
743	0
744	0.0001
745	-0.0003
746	0.0002
747	-0.0003
748	0.0011
749	-0.0006
750	0.0006

[truncated: 1 more sheets: DFHBI-1T_from_mFAP10]
