# Supplementary material for: Incorporation of sensing modalities into de novo designed fluorescence-activating proteins
Source: Nat Commun. 2021 Feb 8;12:856. doi: 10.1038/s41467-020-18911-w (PMC7870846; doi:10.1038/s41467-020-18911-w)
Supplement: Supplementary file 24 — Source Data [file 41467_2020_18911_MOESM24_ESM.xlsx › raw_data_graphs/Supplementary_Figure_5/pH_variants_endpoints_and_spectra_analysis_060618.xlsx]

## Sheet: Sheet1
	1	2	3	4	5	6	7	8	9	10	11	12
A	647	625	617	2340	3078	2937	563	495	525	2768	2802	2646	endpoints:387,501
B	713	528	549	2024	2141	2502	587	506	520	2596	2751	2503	endpoints:387,501
C	599	551	513	2851	2168	2473	158	169	162	144	142	135	endpoints:387,501
D	493	499	460	1664	1654	1465	510	479	490	2964	2045	2607	endpoints:387,501
E	556	620	647	3324	3244	3522	366	340	340	813	854	814	endpoints:387,501
F	561	625	680	4251	3991	3143	136	136	48	91	95	47	endpoints:387,501
G	552	595	688	3074	2960	2791	50	54	53	46	52	42	endpoints:387,501
H	485	515	528	2310	2300	2377	43	50	52	43	46	43	endpoints:387,501

## Sheet: Sheet2
	1	2	3	4	5	6	7	8	9	10	11	12
A	633	591	602	2317	2916	2787	567	474	510	2642	2643	2530	endpoints:387,505
B	688	529	525	2106	2214	2432	541	475	494	2520	2623	2420	endpoints:387,505
C	574	528	514	2695	2273	2495	165	160	163	138	142	137	endpoints:387,505
D	468	492	447	1697	1646	1477	510	466	512	2907	2069	2534	endpoints:387,505
E	534	612	647	3129	3071	3315	449	406	434	978	1031	1014	endpoints:387,505
F	568	651	688	3960	3786	3011	134	119	45	92	87	41	endpoints:387,505
G	545	600	657	2883	2877	2662	46	47	44	50	38	40	endpoints:387,505
H	509	513	531	2266	2264	2282	45	41	43	43	49	41	endpoints:387,505

## Sheet: Sheet3
	1	2	3	4	5	6	7	8	9	10	11	12
A	557	493	496	1914	2420	2287	473	426	481	2195	2219	2095	endpoints:387,511
B	610	459	463	1783	1834	2011	474	407	434	2164	2187	2081	endpoints:387,511
C	485	457	448	2222	1928	2078	146	144	130	121	121	117	endpoints:387,511
D	407	451	381	1451	1396	1290	461	440	428	2372	1778	2223	endpoints:387,511
E	474	503	569	2585	2481	2690	548	514	509	1074	1131	1088	endpoints:387,511
F	479	562	579	3276	3092	2584	124	118	39	86	77	32	endpoints:387,511
G	473	524	553	2408	2406	2287	33	39	46	37	34	40	endpoints:387,511
H	435	439	466	1875	1893	1957	35	44	35	35	35	39	endpoints:387,511

## Sheet: Sheet4
	1	2	3	4	5	6	7	8	9	10	11	12
A	13409	12201	12065	1190	1375	1352	12808	10962	12536	1210	1262	1237	endpoints:480,501
B	15978	11419	11608	1018	1144	1165	12801	11536	11133	1288	1235	1260	endpoints:480,501
C	12861	12023	11503	1437	1331	1390	500	528	507	548	527	528	endpoints:480,501
D	9812	10839	9319	900	946	872	11843	11295	11824	1352	1153	1310	endpoints:480,501
E	13349	14643	15846	1293	1222	1300	19594	17784	18337	1630	1558	1534	endpoints:480,501
F	12755	15523	16357	1658	1595	1448	531	502	1266	519	474	1278	endpoints:480,501
G	13179	15015	15383	1309	1326	1285	998	1241	1232	1303	1323	1198	endpoints:480,501
H	10167	10738	10854	1321	1318	1373	1281	1268	1350	1334	1256	1308	endpoints:480,501

## Sheet: Sheet5
	1	2	3	4	5	6	7	8	9	10	11	12
A	14687	13662	13285	1417	1600	1535	15008	13162	14706	1509	1525	1470	endpoints:484,505
B	17899	13195	13262	1227	1438	1422	14691	13230	12698	1523	1432	1516	endpoints:484,505
C	14441	13577	13065	1649	1573	1607	728	743	686	747	795	777	endpoints:484,505
D	11347	12248	10577	1122	1143	1089	14322	13698	14266	1654	1434	1595	endpoints:484,505
E	15367	16896	18098	1487	1428	1518	34955	31789	32687	2545	2492	2507	endpoints:484,505
F	14668	17460	18414	1871	1838	1684	751	736	1925	780	685	1932	endpoints:484,505
G	15452	17393	17733	1581	1596	1501	1492	1838	1840	1947	1921	1713	endpoints:484,505
H	11634	12155	12392	1571	1557	1564	1947	1923	1975	1979	1876	1931	endpoints:484,505

## Sheet: Sheet6
	1	2	3	4	5	6	7	8	9	10	11	12
A	12047	11294	10917	617	736	702	12591	11180	12409	681	686	671	endpoints:484,511
B	14872	10908	11044	549	600	605	12192	10871	10553	698	672	648	endpoints:484,511
C	11842	11359	10825	834	741	767	97	96	95	45	53	44	endpoints:484,511
D	9186	10072	8896	425	402	392	12537	12098	12385	818	663	766	endpoints:484,511
E	12783	13946	15093	711	743	763	47168	43217	44876	2106	2216	2117	endpoints:484,511
F	12038	14580	15331	985	916	835	37	33	54	35	28	58	endpoints:484,511
G	12947	14491	14942	722	739	697	41	49	53	51	51	43	endpoints:484,511
H	9475	9984	10122	739	769	758	52	48	54	60	64	52	endpoints:484,511

## Sheet: ex_525nm
Wavelength	A1	A2	A3	A4	A5	A6	A7	A8	A9	A10	A11	A12	B1	B2	B3	B4	B5	B6	B7	B8	B9	B10	B11	B12	C1	C2	C3	C4	C5	C6	C7	C8	C9	C10	C11	C12	D1	D2	D3	D4	D5	D6	D7	D8	D9	D10	D11	D12	E1
300	209	196	234	343	259	278	107	123	220	228	168	348	284	154	141	205	253	271	254	231	121	207	256	224	167	135	164	205	221	215	139	121	154	123	99	128	115	122	149	256	170	213	146	193	117	213	279	256	153
305	185	161	171	208	246	226	137	186	170	236	222	177	177	252	176	188	219	127	134	129	131	210	282	266	123	116	131	306	167	197	118	90	94	106	166	78	94	164	119	183	190	155	149	122	182	282	154	232	157
310	143	129	142	279	213	253	150	159	110	224	216	201	115	128	121	203	314	203	153	171	122	364	238	283	75	94	128	330	167	256	69	79	82	151	82	152	109	130	118	247	255	207	123	155	167	289	216	193	98
315	156	107	182	194	266	355	102	111	114	198	317	250	141	128	151	230	328	280	185	132	140	301	216	266	95	144	117	287	160	249	157	83	78	93	65	88	99	88	117	177	214	96	113	128	87	365	255	292	115
320	47	145	106	314	262	292	98	78	118	288	328	278	96	125	109	178	222	379	125	93	152	398	314	239	97	115	102	311	350	266	102	122	104	71	93	64	60	106	130	169	131	216	98	136	83	249	259	285	179
325	156	88	174	298	359	346	89	147	77	335	246	372	83	94	43	327	379	324	134	137	132	418	416	272	96	90	106	322	219	314	75	47	71	103	121	97	110	129	128	188	179	246	48	172	100	328	342	365	72
330	77	90	99	320	421	399	86	102	157	443	363	385	122	104	136	426	470	445	105	91	156	366	397	428	139	130	148	377	360	385	90	73	87	118	112	90	119	102	80	254	336	320	81	79	94	376	291	453	108
335	65	95	88	369	382	439	62	95	121	367	442	400	103	137	83	353	452	495	78	88	92	506	439	366	69	76	76	284	361	443	65	76	138	111	81	124	90	88	70	291	328	315	100	70	62	452	340	426	130
340	38	78	90	415	468	523	82	94	121	342	606	560	139	66	100	399	488	485	69	74	94	464	468	538	81	64	69	557	614	523	69	112	76	38	72	59	71	41	78	316	351	241	46	118	105	357	403	592	124
345	52	70	99	561	782	718	69	106	88	670	642	598	55	79	115	492	521	697	91	87	87	700	640	686	128	101	126	670	611	639	62	95	72	58	130	85	74	98	58	539	518	444	85	123	76	533	523	659	108
350	118	46	84	661	821	765	82	102	57	942	738	673	75	86	95	781	793	877	117	91	112	719	827	772	121	45	106	762	746	734	60	104	68	78	77	119	53	79	93	553	551	567	96	120	90	698	627	660	80
355	105	40	82	860	1087	978	82	116	65	999	930	925	74	62	72	872	972	805	117	68	114	857	949	896	99	105	113	1065	758	814	65	104	88	92	92	101	97	83	89	707	640	502	101	86	92	959	725	1010	117
360	128	80	109	955	1136	1082	90	133	120	1058	1125	1065	81	86	88	907	1148	1144	122	123	91	1175	1081	1080	61	76	83	1130	861	904	57	79	38	105	73	90	114	118	56	871	717	618	99	109	143	1212	863	1061	133
365	97	65	126	1132	1341	1179	63	104	115	1161	1079	1021	145	110	104	990	1155	1150	75	85	155	1204	1247	1206	128	125	161	1269	1015	1205	55	120	96	109	102	121	71	101	92	780	734	742	107	108	130	1271	872	1189	110
370	141	116	150	1101	1274	1285	115	97	103	1200	1183	1194	129	106	159	1080	1249	1377	132	124	177	1206	1395	1288	118	113	105	1282	1124	1232	43	67	88	80	87	82	150	122	84	957	810	726	145	81	145	1209	1118	1219	151
375	143	119	143	1279	1531	1333	170	123	142	1353	1293	1225	151	135	156	1296	1289	1366	162	121	149	1340	1261	1323	125	111	167	1221	1327	1293	74	84	81	124	64	82	117	152	122	955	958	937	95	140	151	1298	999	1331	183
380	144	123	153	1262	1454	1521	127	170	192	1296	1335	1341	184	174	165	1240	1255	1415	181	117	178	1372	1504	1399	153	138	189	1380	1385	1207	66	72	81	93	114	67	175	133	179	991	912	737	147	112	208	1383	1298	1263	181
385	237	194	201	1334	1581	1461	194	198	217	1415	1414	1378	181	197	204	1225	1251	1448	243	196	202	1380	1517	1468	184	229	152	1388	1169	1230	99	82	97	71	64	67	131	198	177	1056	851	879	200	219	209	1241	1119	1328	233
390	345	246	293	1039	1428	1397	267	242	360	1408	1340	1369	261	282	249	1080	1499	1524	341	254	260	1302	1414	1378	252	290	238	1330	1121	1156	100	80	141	39	63	60	209	222	224	909	874	805	229	289	219	1297	1186	1423	300
395	417	362	290	1270	1290	1548	352	350	379	1255	1224	1156	387	383	377	1112	1150	1423	384	297	304	1304	1196	1414	377	314	266	1293	999	1117	83	124	58	73	89	65	249	337	355	865	775	850	285	323	296	1260	1047	1316	376
400	536	459	481	890	1112	1145	425	352	410	1138	980	1220	480	433	384	883	1124	1031	472	338	398	1084	1130	1031	461	410	457	1129	1138	967	81	94	112	71	62	72	339	448	363	785	569	631	391	354	387	1118	837	1110	426
405	576	620	553	950	984	846	502	547	503	853	776	828	724	566	575	693	939	844	575	542	598	924	878	984	539	528	557	1023	796	899	115	135	68	88	56	64	443	581	483	545	549	562	489	553	493	832	696	917	648
410	774	806	760	641	702	805	677	723	778	605	673	672	832	766	729	485	620	683	758	582	703	787	666	705	555	617	818	684	607	588	133	160	113	67	85	69	535	685	574	426	438	382	559	650	701	633	619	644	842
415	995	1053	939	482	558	458	918	919	846	406	455	317	1147	873	958	370	439	458	886	881	879	411	429	456	976	989	960	443	404	468	92	109	142	92	67	66	805	814	788	330	239	243	770	762	837	439	380	491	889
420	1355	1201	1374	347	396	399	1318	1114	1199	310	340	380	1294	1220	1212	261	385	339	1255	1004	1163	359	455	388	1282	1196	1229	344	414	396	128	108	130	67	34	57	1069	1084	1007	268	236	195	1133	1084	1045	404	301	413	1365
425	1756	1575	1727	269	394	392	1534	1455	1535	298	319	410	1902	1567	1485	246	269	300	1642	1496	1395	342	331	371	1481	1509	1427	349	373	313	128	151	99	69	94	90	1147	1270	1219	201	215	180	1347	1506	1394	399	306	265	1685
430	2127	1850	1947	284	359	401	1848	1744	1950	347	271	370	2178	2222	1720	301	322	339	2059	1748	1828	290	353	348	1763	1956	1998	379	277	379	114	109	110	73	89	95	1702	1602	1617	184	232	232	1603	1735	1724	318	283	308	1991
435	2866	2402	2508	342	431	444	2458	2320	2331	346	342	415	2931	2413	2456	286	374	286	2569	2218	2048	341	363	389	2326	2324	2433	426	356	418	132	122	163	93	130	137	1950	2170	2028	271	184	309	2244	2125	2133	405	379	325	2701
440	3214	3301	3121	524	606	599	3144	2913	2998	408	594	452	3601	3148	3022	349	484	506	2897	2876	3059	398	588	507	2940	3196	3166	657	543	533	265	250	296	243	204	196	2473	2986	2734	429	349	354	2847	2934	3048	533	420	468	3400
445	4527	3979	3907	503	723	654	3817	3471	3702	507	664	658	4225	4009	3601	558	625	591	4009	3751	3577	598	646	719	3524	3608	3540	717	654	768	287	310	330	274	269	237	2963	3207	3469	467	421	461	3729	3458	3529	735	536	599	4143
450	4902	4168	4615	631	660	859	4527	4357	4280	644	631	515	5363	4438	4200	616	540	542	4591	3993	4167	635	637	624	3868	4409	4069	750	564	683	247	194	184	204	243	230	3470	3827	3742	380	411	380	4574	4090	4171	529	561	729	4646
455	5122	4838	5053	539	659	711	4976	4704	5079	515	398	632	5839	4804	4917	570	596	601	5505	4581	4627	593	596	584	4803	5047	4334	627	512	649	126	176	154	98	91	67	4011	4409	4298	366	408	355	4632	4662	5014	542	490	535	5241
460	5899	5375	5536	631	503	630	5907	5200	5490	470	525	468	6781	5536	5364	435	461	577	5919	4790	5388	516	606	537	5081	5398	5472	759	755	628	77	135	121	103	66	102	4184	5052	4832	387	312	315	5288	5344	5285	598	514	616	6333
465	6364	5641	6362	583	888	725	6451	5651	6480	751	457	669	7187	6237	5619	616	533	547	5832	5737	5353	648	677	676	5910	5846	5399	623	861	774	131	128	105	21	44	76	4744	5159	4830	456	433	352	6210	6163	6069	716	498	591	6888
470	6892	6377	6181	550	716	648	6716	6081	6798	582	622	566	7450	6456	5788	481	483	570	6656	6041	6228	772	685	721	6496	6373	6200	723	658	636	131	98	62	61	54	62	5012	5560	5266	325	364	301	6495	6250	6658	776	536	566	6558
475	6828	6071	6058	647	707	541	6588	6427	6938	602	537	818	7603	6657	6169	424	519	494	6943	6018	6094	627	540	579	6197	6558	6278	685	626	712	85	150	104	47	24	63	5157	5573	5703	366	328	331	6459	6792	6759	627	487	670	7368
480	6875	6251	6537	444	662	590	7084	6697	7162	585	598	498	8053	6644	6267	375	539	518	7069	6355	6321	480	595	546	6284	6628	6314	709	612	584	89	90	97	50	28	27	5594	5985	5737	421	385	288	6923	7004	6999	508	539	520	7645
485	6621	5994	6427	368	576	627	7148	6850	7415	519	455	439	7336	6797	6028	321	434	440	7133	6217	6608	511	415	426	6000	6504	6221	700	516	492	120	83	48	63	34	37	5104	5407	5631	330	306	279	7251	7134	7355	566	522	562	8079
490	5675	4843	5014	319	394	374	6092	5749	5994	447	327	395	6061	5670	5449	283	329	386	6119	5231	5119	371	341	417	5299	5824	5186	489	352	490	69	93	79	28	10	63	4392	4539	4700	229	255	209	6037	6217	6498	438	361	430	6424
495	3781	3372	3563	246	206	200	4577	4349	4282	255	273	324	4349	3920	3607	213	296	308	4412	4026	3664	253	172	259	3893	3840	3585	328	334	258	86	61	41	30	25	35	2728	3295	3234	178	173	168	4612	4903	4826	308	249	298	4320
500	2052	1945	2047	131	170	129	2525	2407	2845	229	179	181	2778	2115	2226	150	188	121	2335	1981	1983	189	97	114	2346	2359	2223	256	185	192	84	43	46	49	34	33	1816	1899	1927	132	92	83	2914	2571	3280	306	175	193	2428
[truncated: 47 more columns]

## Sheet: ex_511nm
Wavelength	A1	A2	A3	A4	A5	A6	A7	A8	A9	A10	A11	A12	B1	B2	B3	B4	B5	B6	B7	B8	B9	B10	B11	B12	C1	C2	C3	C4	C5	C6	C7	C8	C9	C10	C11	C12	D1	D2	D3	D4	D5	D6	D7	D8	D9	D10	D11	D12	E1
300	382	347	281	357	375	351	229	250	264	364	332	373	296	263	337	415	285	441	372	302	284	422	354	324	225	258	180	391	375	334	109	132	158	196	183	164	248	304	270	262	314	287	213	209	224	389	305	425	193
305	172	236	241	320	433	282	203	192	218	226	189	248	333	230	231	274	266	275	250	209	232	330	449	318	213	176	254	248	323	313	177	109	193	189	106	180	182	165	172	334	247	228	275	253	303	300	337	323	151
310	254	209	253	202	401	282	254	323	167	361	325	376	304	185	204	295	318	360	278	199	214	390	344	376	251	161	247	317	472	367	154	126	104	160	150	192	187	235	155	248	331	228	255	158	147	299	301	298	138
315	175	202	196	254	348	343	191	158	156	337	296	366	225	101	190	310	339	330	116	222	208	423	335	429	151	247	170	355	402	400	120	109	131	134	223	116	115	144	163	345	343	247	185	275	247	304	328	245	122
320	188	111	142	361	438	399	219	179	187	400	418	476	209	183	194	412	367	476	220	187	191	348	578	476	173	208	156	488	358	399	90	79	125	108	177	107	133	134	146	370	253	175	154	123	215	423	469	374	190
325	180	153	110	506	546	536	158	177	178	393	400	552	203	165	188	455	458	441	197	155	200	568	487	551	160	163	188	379	469	511	127	84	121	121	138	81	145	136	145	405	333	425	207	186	122	533	358	521	165
330	146	108	192	583	645	687	136	228	200	603	529	644	146	106	186	513	537	499	99	129	151	631	642	625	159	144	160	542	441	613	46	119	139	146	150	122	120	189	127	490	417	384	244	205	208	641	598	550	151
335	144	127	95	531	603	696	118	79	124	576	727	648	139	94	141	688	611	695	183	101	114	645	707	672	118	185	84	580	714	674	122	107	72	133	151	117	148	70	109	577	409	438	153	120	158	666	523	606	215
340	117	128	215	738	825	824	65	130	141	714	741	941	191	80	104	617	677	688	105	122	132	763	821	644	121	133	122	743	823	689	69	69	83	48	158	160	106	78	90	531	621	497	149	132	188	750	631	861	173
345	114	92	47	686	978	872	114	164	155	948	848	961	128	109	161	944	984	1069	98	130	119	969	765	876	82	124	99	953	881	1098	112	157	84	94	109	142	87	177	83	722	713	801	132	96	97	850	1005	869	145
350	153	106	79	971	1320	1003	154	104	131	1080	905	1317	132	156	130	925	1100	1244	112	179	120	1196	1157	1047	147	117	110	888	994	1081	60	111	72	109	77	87	180	105	94	873	897	735	119	159	131	1099	1022	1075	123
355	163	116	183	1256	1501	1343	166	83	126	1423	1379	1352	161	136	106	1334	1382	1488	106	143	128	1343	1557	1214	121	117	195	1492	1339	1238	100	123	61	99	105	63	105	133	145	967	1070	844	191	112	175	1362	1311	1261	104
360	143	124	163	1208	1663	1468	130	156	126	1587	1527	1524	190	94	182	1403	1691	1512	157	121	156	1654	1790	1580	163	143	151	1509	1583	1463	73	101	103	109	52	129	153	122	137	975	1259	1013	162	188	146	1773	1319	1704	127
365	157	123	228	1527	1834	1720	169	207	173	1601	1735	1579	206	137	144	1441	1605	1911	219	208	169	1725	1784	1533	215	140	171	1787	1753	1762	83	116	85	106	115	78	156	118	140	1157	1038	1133	187	131	180	1775	1541	1657	165
370	201	211	146	1576	2049	1684	180	206	164	1865	1707	1824	192	173	182	1666	1527	1966	206	202	189	1977	2002	1854	191	139	176	1990	1867	1696	138	131	172	92	110	114	154	176	143	1136	1274	1274	216	172	176	1948	1596	1812	176
375	192	226	291	1853	2345	2058	207	170	241	1987	2079	2025	249	204	217	1697	1905	1943	190	205	289	1967	2040	2120	185	224	208	1988	2082	2013	51	52	133	77	89	47	161	222	167	1310	1515	1216	178	242	192	1952	1929	1940	240
380	283	284	287	1882	2311	2018	225	192	293	1950	1906	2073	309	285	291	1915	2028	2092	233	251	226	2012	2228	2183	282	232	254	2079	2049	2026	102	74	78	95	70	78	187	172	142	1380	1374	1239	227	264	222	2154	1852	2172	283
385	316	334	340	1710	2400	1904	344	316	299	2015	1872	1959	401	313	333	1853	1762	2080	324	305	292	1965	2329	2105	345	354	317	2001	2004	2161	112	94	106	91	116	89	272	281	290	1322	1410	1249	316	256	359	2245	2050	1834	315
390	551	430	427	1766	2292	1885	355	367	457	1910	1846	2055	473	362	433	1664	1862	2213	463	334	426	1853	2400	2056	422	468	385	1986	1955	1860	143	154	87	73	78	81	270	402	323	1248	1554	1176	438	401	387	2138	2013	1882	512
395	611	643	602	1404	2047	1722	477	517	528	1613	1744	1692	704	569	534	1686	1590	1866	541	534	507	1888	1821	1900	557	562	525	1846	1768	1824	104	84	104	60	67	78	430	559	419	1157	1298	1157	549	502	447	2062	1704	1672	569
400	854	744	747	1361	1704	1547	692	722	751	1416	1479	1612	890	709	714	1324	1289	1594	665	645	622	1555	1638	1505	759	708	666	1613	1582	1495	104	109	102	73	71	109	586	669	519	967	1112	967	717	672	632	1633	1516	1622	756
405	963	916	928	1134	1610	1238	962	868	976	1474	1316	1275	1038	820	910	1171	1133	1176	861	838	808	1389	1584	1387	915	875	886	1387	1368	1537	153	112	122	89	57	72	739	753	711	882	872	835	875	887	870	1583	1258	1334	917
410	1311	1265	1236	895	1150	970	1091	1161	1184	833	944	953	1498	1125	1147	911	830	818	1152	1122	1108	996	1160	1052	1320	1148	1159	1013	922	936	110	126	111	62	77	86	957	994	904	651	621	644	1156	1028	1016	1004	834	976	1282
415	1694	1674	1780	644	725	638	1475	1463	1439	528	636	727	1941	1527	1644	568	667	657	1407	1265	1326	788	784	735	1465	1641	1520	709	689	652	125	117	156	63	84	46	1250	1283	1150	408	419	498	1508	1385	1360	572	756	724	1688
420	2205	1959	2123	405	479	458	1756	1789	2022	521	441	482	2608	2104	1899	471	417	560	1940	1880	1915	537	565	567	1926	2080	1914	590	522	578	140	148	103	75	74	73	1624	1735	1524	330	391	346	2049	1769	1885	631	463	504	2190
425	2984	2644	2695	421	578	512	2733	2363	2481	492	423	499	3165	2388	2584	422	441	512	2463	2337	2427	456	589	495	2661	2523	2302	536	569	541	90	106	132	128	121	113	2205	2029	2093	324	304	346	2462	2329	2371	493	474	506	2923
430	3600	3270	3583	501	560	553	3088	3140	3385	561	523	557	4098	3037	3253	508	530	617	3163	2900	2993	605	711	716	3230	3208	3167	653	656	661	284	252	252	156	196	147	2600	2778	2491	448	487	388	3146	3079	3167	646	643	663	3385
435	4542	4422	4248	634	896	691	4129	3561	4188	825	628	725	5312	4018	4223	629	550	706	3866	3789	3669	708	821	771	4357	4084	3743	852	746	718	274	360	323	251	228	283	3339	3376	3224	472	641	577	4034	3681	3829	736	708	636	4650
440	5625	5028	5288	728	955	774	4776	4954	5173	721	665	849	6164	5086	5353	661	619	652	5248	4896	4655	765	876	714	4985	4809	4971	909	926	853	239	226	263	195	203	188	4123	4475	4052	468	511	520	4966	4846	5151	844	679	677	5564
445	6699	6377	6552	650	874	678	6301	5948	6552	685	520	815	7883	5812	5895	540	585	694	6096	5492	5517	662	748	763	6233	5632	5553	910	860	742	202	113	126	127	136	77	4918	5058	4639	505	549	432	6240	5861	5722	740	677	884	6884
450	7483	7213	7477	656	800	654	6971	6532	7505	702	717	753	8646	6824	6839	608	644	656	6788	6812	6262	699	837	882	6964	6892	6462	750	891	765	88	89	82	80	86	74	5713	6127	5316	458	494	413	7354	6952	6926	808	721	843	8139
455	9085	8034	8333	754	825	751	8473	7945	8551	697	709	835	10405	8320	8311	604	647	650	8223	7746	7622	722	1000	885	8364	8163	8003	958	900	988	102	80	86	47	31	30	6924	7059	6375	496	519	585	8034	8164	7919	874	756	885	8987
460	10214	9225	9794	715	966	694	9179	9053	10098	881	777	810	11414	8989	9415	733	798	787	8998	8909	8649	805	1078	876	9407	9208	8817	1092	998	986	121	85	111	72	94	45	7969	7873	7010	634	675	494	9623	9433	9457	809	836	961	10762
465	10896	9948	9949	699	913	795	9903	9886	10858	892	803	958	13131	9375	10207	796	870	867	10140	9372	9235	874	1086	902	10177	9684	9546	1160	1286	1201	73	56	82	57	56	44	8195	8552	7861	504	643	552	10236	9655	10224	939	878	1026	11754
470	11335	10577	10427	840	1088	886	10693	10297	10911	806	821	970	13003	10144	10887	836	769	750	10737	9454	10331	953	867	930	10889	10779	9847	1038	1246	1119	85	88	122	59	20	22	8936	8747	8595	676	644	567	11480	10983	10762	990	925	987	12080
475	11352	10647	10344	817	1092	831	10700	10029	11505	833	814	792	13629	10581	10773	672	633	836	10763	9601	9707	1038	981	879	11036	10983	10800	1130	1149	881	86	100	135	47	42	34	8509	9046	8659	636	656	564	11585	11444	11078	1011	943	1009	12579
480	11330	10990	10541	881	940	881	11965	11157	12047	739	738	876	13933	11264	11099	845	784	649	11836	11072	10372	904	996	904	11586	11281	10803	1006	1176	991	57	98	89	41	33	37	9125	9758	9132	556	409	506	12419	11800	11989	775	761	1026	12829
485	11422	10402	10249	738	916	704	11307	11466	12161	759	763	758	13858	10617	11401	542	647	839	11271	10829	10064	787	780	703	11672	11006	10273	896	860	1058	109	109	105	70	30	42	8782	9103	8307	462	575	447	12389	12141	12402	965	799	780	13492
490	10123	9480	9116	1735	1736	1499	11202	10734	11803	1727	1583	1671	11905	9162	10216	1354	1571	1647	10104	10338	9315	1646	1580	1720	9553	9831	9281	1673	1613	1652	807	843	620	841	929	820	8216	8592	7907	1347	1316	1189	11799	11001	11552	1501	1463	1477	12336
[truncated: 47 more columns]

## Sheet: ex_505nm
Wavelength	A1	A2	A3	A4	A5	A6	A7	A8	A9	A10	A11	A12	B1	B2	B3	B4	B5	B6	B7	B8	B9	B10	B11	B12	C1	C2	C3	C4	C5	C6	C7	C8	C9	C10	C11	C12	D1	D2	D3	D4	D5	D6	D7	D8	D9	D10	D11	D12	E1
300	335	404	406	419	613	496	190	278	249	384	429	313	363	280	334	520	401	445	311	278	298	479	470	491	304	278	217	552	290	310	194	219	231	302	324	356	364	335	251	288	283	287	272	207	253	436	375	433	280
305	203	270	302	395	543	485	200	237	253	351	282	379	285	305	243	297	413	331	231	174	260	378	386	422	276	272	208	334	482	413	407	251	281	240	252	286	223	193	248	250	351	329	256	246	209	383	491	421	211
310	228	193	217	346	436	353	271	155	195	339	376	353	270	166	264	364	387	432	239	239	215	451	418	491	280	189	232	558	463	548	244	225	276	158	104	141	216	183	225	269	309	354	152	278	284	401	471	424	237
315	202	190	179	481	507	477	182	192	192	488	329	332	266	235	191	350	425	408	182	194	244	488	382	445	189	188	157	536	406	442	188	207	184	131	120	283	177	301	228	270	284	348	239	373	250	400	491	396	167
320	162	161	246	464	596	427	189	180	190	555	519	412	210	169	217	543	437	521	207	203	235	451	488	594	224	184	239	497	600	447	233	243	198	167	186	187	199	174	168	376	422	369	224	264	150	604	412	423	217
325	256	171	192	401	664	571	204	136	207	589	546	515	218	153	178	564	571	523	181	217	184	684	637	744	203	198	223	537	559	719	200	158	115	203	129	242	172	225	173	480	430	451	228	179	187	748	711	572	214
330	199	165	171	633	798	796	152	153	196	608	672	538	134	142	235	720	626	913	169	156	187	870	621	857	103	177	131	658	776	648	168	192	172	206	149	178	145	134	187	457	521	628	141	244	188	716	730	707	186
335	146	111	176	813	734	794	88	163	151	715	849	685	107	140	142	754	630	770	136	159	121	904	823	866	192	159	124	686	673	810	202	117	123	133	194	253	148	97	109	883	596	603	87	94	191	835	689	733	214
340	107	105	80	746	980	909	142	139	122	978	955	917	133	84	90	848	1058	871	92	155	156	919	976	865	164	148	94	856	1002	982	147	79	192	100	139	198	144	117	149	843	655	698	170	176	145	973	850	976	120
345	120	151	160	1076	1209	1287	107	104	95	1082	976	903	90	127	112	1102	1150	1045	98	124	129	1110	1169	1217	136	106	143	1076	1154	1255	96	133	156	150	198	152	113	157	113	749	841	694	109	101	141	1181	1017	1149	158
350	132	152	145	1229	1523	1268	122	116	98	1588	1178	1194	166	167	127	1240	1168	1237	97	81	155	1482	1297	1370	156	94	99	1326	1161	1326	123	179	138	112	175	146	138	96	150	1023	928	836	178	179	168	1444	1321	1240	155
355	231	125	177	1589	1796	1791	86	134	163	1609	1651	1550	177	149	156	1667	1657	1556	121	150	169	1778	1677	1692	151	111	145	1828	1740	1648	118	166	156	197	217	148	159	148	139	983	1094	1057	148	129	125	1589	1553	1537	113
360	152	193	145	1895	2145	1843	197	165	169	1898	1980	1800	165	196	133	1893	1873	2097	123	113	159	2050	1995	2189	158	142	179	1942	1896	1925	118	150	126	72	97	144	143	181	126	1472	1466	1260	143	153	166	1763	1714	2163	136
365	188	202	198	1934	2506	2156	165	153	208	1992	2218	1744	169	225	178	1962	2184	2010	220	192	177	2348	2107	2115	172	206	152	2083	2282	2117	150	162	148	171	136	173	153	177	177	1448	1673	1399	169	202	179	2279	2007	1946	151
370	208	224	237	1881	2327	2334	181	146	240	2199	2030	1978	213	201	149	1969	2088	2266	214	120	140	2560	2277	2356	240	181	240	2301	2425	2198	125	132	208	216	142	160	166	167	137	1386	1535	1314	234	194	195	2255	2012	2327	139
375	299	206	262	2333	2480	2623	230	224	266	2437	2449	2220	296	266	194	2247	2303	2326	227	277	202	2653	2333	2725	230	241	243	2318	2301	2519	166	88	134	152	148	162	226	267	219	1494	1682	1457	234	248	197	2575	2066	2525	247
380	308	273	270	2217	2569	2476	361	288	288	2379	2567	2318	384	247	264	2196	2317	2540	242	261	310	2771	2758	2696	282	353	259	2555	2654	2678	162	152	137	118	153	135	195	270	230	1681	1669	1511	291	284	282	2437	2076	2425	273
385	405	421	330	2153	2779	2613	392	321	330	2430	2419	2191	373	446	322	2074	2204	2287	340	281	361	2723	2444	2651	405	351	412	2505	2529	2657	153	155	156	158	140	113	334	286	312	1534	1825	1429	380	319	367	2661	2295	2514	368
390	438	390	521	2358	2787	2554	457	410	532	2611	2311	2161	542	550	459	2185	2104	2411	495	449	470	2654	2537	2806	483	515	453	2363	2721	2505	241	154	168	110	108	108	445	364	468	1572	1697	1377	419	478	389	2532	2331	2334	520
395	642	697	644	2086	2523	2340	601	550	550	2286	2258	2023	666	652	546	1941	2068	2167	539	541	584	2398	2347	2437	648	577	723	2270	2381	2313	145	160	143	126	86	135	495	668	570	1412	1371	1207	565	555	490	2290	2128	2289	613
400	897	858	805	1674	2197	2105	771	786	710	1834	1778	1760	964	844	833	1785	1740	1789	850	745	710	2130	2107	2000	957	850	833	2110	2203	2494	158	153	181	147	140	108	614	665	628	1268	1237	1409	736	802	692	2102	1660	1968	864
405	1108	1025	1023	1382	1791	1886	1045	937	909	1677	1559	1446	1137	1173	1038	1484	1545	1563	1119	1038	942	1847	1707	1760	971	945	1104	1628	1824	1849	165	190	184	83	91	161	932	849	858	1074	1169	937	855	897	904	1691	1351	1794	1186
410	1563	1301	1332	1063	1409	1235	1166	1221	1179	1174	1209	1132	1462	1268	1370	918	1101	1261	1243	1334	1097	1346	1227	1395	1537	1284	1231	1340	1383	1429	163	203	176	168	128	89	1276	1136	1204	805	807	718	1173	1178	1145	1148	1261	1376	1371
415	1816	1680	1836	729	941	865	1655	1540	1545	727	680	709	2193	1787	1715	683	667	736	1660	1573	1520	1039	963	784	1842	1662	1675	996	973	922	222	178	194	102	99	121	1314	1621	1404	563	531	447	1586	1551	1633	906	745	883	1787
420	2546	2627	2397	709	808	740	2177	1943	2146	664	582	487	2754	2426	2200	602	563	675	2217	2219	2038	804	733	821	2307	2252	2355	779	694	887	198	208	250	151	168	167	1934	2060	1830	424	479	458	1938	2082	1959	689	660	714	2612
425	3127	3130	3013	704	813	797	2939	2607	2929	679	680	582	3453	2982	2873	609	633	633	3022	2624	2836	785	621	831	3129	2832	2900	745	790	863	378	337	375	301	232	266	2502	2563	2283	521	483	523	2798	2728	2618	789	701	775	3063
430	3946	3886	3878	727	824	870	3711	3331	3554	706	743	647	4532	3751	3612	752	700	635	3709	3522	3555	873	801	818	3646	3540	3817	830	961	883	501	410	458	322	277	381	3027	3307	3022	627	647	559	3382	3367	3279	776	801	800	3981
435	4847	4592	4722	783	858	825	4607	4435	4423	704	645	722	5404	4653	4321	690	684	807	4760	4341	4074	853	770	899	4784	4573	4605	922	1023	915	410	415	346	369	315	271	3738	4391	3682	492	545	445	4211	4054	4228	727	780	616	4962
440	6420	5939	5758	695	931	849	5514	5123	5450	783	758	633	6763	6002	5650	638	699	699	5758	5299	5164	882	780	826	5719	5544	5853	963	975	921	239	233	243	132	114	222	4734	4807	4564	505	573	449	5104	5277	5356	848	768	800	6081
445	7340	7263	7143	732	846	793	6894	6060	6599	672	858	618	8637	6848	6685	585	685	712	6817	6402	6318	879	760	862	7220	6931	6822	972	978	987	182	143	186	130	141	77	5904	5860	5404	485	474	431	6496	6506	6565	823	713	907	7778
450	8432	8022	8061	901	1060	895	8136	7217	7464	779	716	797	9729	7685	7937	600	731	760	7926	7707	7391	875	830	1029	8721	8437	8185	1156	1052	1230	197	181	125	97	73	83	6368	7038	6575	441	528	522	7303	7389	7210	934	772	954	8685
455	9611	9504	9323	908	931	1007	9292	8902	8320	951	843	796	10948	9212	9276	834	954	909	9238	8585	8196	1144	1007	1010	9812	9092	9751	1154	1173	1276	145	182	200	49	91	60	7627	7936	7040	548	708	467	8465	8556	8901	1060	939	830	10485
460	10598	10438	10235	1071	1360	974	10911	9511	10291	975	996	856	12716	10825	10501	921	956	939	10656	10366	9577	1160	1069	1201	11006	10363	10822	1399	1248	1557	146	121	137	66	50	100	8316	9201	7913	788	670	538	9996	9562	10137	1059	954	1187	11927
465	11818	11142	11192	810	1270	1235	11555	10235	10675	1037	1137	1058	13843	10636	11257	955	924	937	11023	10656	10641	1393	1101	1102	11908	11557	11656	1293	1527	1576	101	185	184	59	65	77	8964	9612	9405	756	600	575	10804	10541	10621	1516	965	1114	12718
470	12333	11265	12072	1205	1301	1072	12396	11153	12064	1313	877	1024	14795	12552	11556	1084	738	972	11997	11499	10974	1299	968	1340	12529	11794	12258	1254	1437	1552	200	192	113	79	120	92	9665	9730	10107	666	711	504	12237	11669	11026	1072	1145	1143	13382
475	12225	11722	12416	1332	1280	1046	12812	11522	12383	1071	984	937	15134	12135	11996	1044	942	1005	12117	11650	11511	1130	1217	1173	13156	11723	12543	1408	1346	1354	121	135	161	70	83	78	9973	10175	9463	627	786	567	12185	11736	11578	1231	1073	1299	14049
480	12534	12092	12509	931	1225	1191	13367	12306	13387	1141	921	893	15026	12735	12392	951	997	929	12678	12684	11850	1177	973	949	13351	12221	13504	1230	1313	1217	177	135	183	80	94	73	10537	10868	10189	594	737	603	12768	12466	12729	1215	1100	1047	15028
[truncated: 47 more columns]

## Sheet: ex_501nm
Wavelength	A1	A2	A3	A4	A5	A6	A7	A8	A9	A10	A11	A12	B1	B2	B3	B4	B5	B6	B7	B8	B9	B10	B11	B12	C1	C2	C3	C4	C5	C6	C7	C8	C9	C10	C11	C12	D1	D2	D3	D4	D5	D6	D7	D8	D9	D10	D11	D12	E1
300	403	389	456	570	556	475	209	242	202	455	482	416	247	245	256	507	547	456	346	414	310	552	510	647	308	253	277	376	453	480	118	229	269	271	196	181	258	340	383	330	338	358	229	254	285	421	382	324	298
305	273	250	334	442	559	359	298	203	227	317	355	430	213	281	249	386	358	435	317	201	229	595	482	592	261	185	240	424	458	349	169	141	203	218	142	131	340	253	287	431	315	400	245	280	240	451	366	480	230
310	255	253	257	368	525	454	271	168	172	341	378	546	232	251	262	344	387	414	292	290	268	544	417	445	212	190	281	321	409	316	176	178	154	160	175	224	209	238	211	374	214	409	321	261	205	367	522	528	229
315	266	255	175	464	463	500	179	235	163	319	562	503	195	196	246	451	516	499	192	273	165	436	482	479	281	138	218	509	448	465	203	100	141	119	131	176	193	138	223	368	232	375	199	240	156	389	470	496	241
320	248	234	240	525	577	623	250	150	165	581	594	528	200	133	190	551	580	556	258	203	234	640	561	603	222	215	218	564	516	435	119	116	111	96	137	172	214	190	213	389	384	359	194	117	214	442	544	555	234
325	270	247	204	543	580	525	232	284	231	618	563	575	249	226	187	562	587	649	167	250	208	566	534	801	240	199	162	640	579	627	88	117	153	127	162	150	116	214	150	474	388	574	209	206	212	536	588	666	178
330	241	160	156	761	758	659	159	211	136	784	756	740	163	153	209	765	671	588	159	109	191	894	748	851	201	154	138	815	620	713	96	100	139	128	153	163	145	127	142	674	541	456	201	145	119	654	668	797	133
335	196	145	205	790	828	743	131	150	114	728	790	786	135	143	113	651	832	893	203	130	197	804	871	828	241	150	174	798	671	828	107	148	140	87	119	102	160	134	184	526	489	540	202	138	227	699	761	941	138
340	159	159	154	889	960	979	123	125	207	1045	1072	924	183	164	143	1080	937	1224	137	145	184	1066	940	1099	140	83	193	942	962	802	85	112	129	119	146	84	120	145	102	660	633	612	125	187	179	964	868	1047	138
345	132	191	127	1001	1239	1243	180	128	190	1190	1191	1258	170	170	129	1046	1109	1215	174	114	210	1306	1283	1517	98	111	187	1279	1228	1144	108	114	131	122	115	107	104	119	147	848	631	789	151	205	219	1117	1192	1389	127
350	127	120	137	1315	1557	1422	153	127	181	1516	1312	1218	81	127	110	1277	1384	1432	167	111	110	1783	1497	1358	108	129	101	1486	1244	1405	60	96	134	139	142	95	102	144	146	925	871	1014	129	157	131	1486	1393	1531	120
355	174	129	140	1589	1800	1812	129	124	196	1684	1645	1544	180	150	145	1690	1791	1792	178	133	200	1767	1591	1969	183	163	169	1728	1736	1576	71	72	126	129	80	145	100	132	127	1175	1138	1361	140	140	125	1752	1586	1814	124
360	167	217	160	1804	2261	1982	180	181	175	1893	2114	1864	186	187	151	2110	2098	2166	195	150	212	2200	2193	2308	130	225	205	1910	2052	1810	91	94	147	142	89	83	133	177	174	1488	1335	1287	156	188	170	1828	1599	2251	171
365	183	209	194	1993	2453	2073	167	118	237	2159	2501	2091	169	184	207	2079	2221	2417	189	166	209	2662	2312	2350	170	152	231	2258	2038	2146	123	112	121	128	81	126	266	186	183	1420	1310	1566	180	159	184	2334	1843	2584	215
370	205	208	218	2138	2571	2265	277	209	258	2351	2335	2262	252	194	167	2086	2269	2524	187	149	240	2620	2460	2737	204	278	228	2245	2446	2295	71	137	102	129	108	79	176	199	179	1506	1463	1568	191	180	195	2328	1915	2392	282
375	246	262	284	2209	2694	2531	216	238	257	2595	2615	2531	280	246	267	2617	2633	2499	233	254	233	2793	2536	2744	201	219	286	2479	2512	2773	66	94	99	115	72	114	204	255	152	1588	1654	1762	221	270	238	2639	2317	2813	286
380	325	282	298	2273	2973	2410	281	250	285	2580	2236	2459	329	326	188	2520	2381	2644	240	335	245	3073	2910	2694	330	354	344	2514	2543	2566	92	145	92	110	82	73	265	273	336	1638	1512	1692	218	255	283	2656	2369	2766	292
385	417	318	378	2467	2722	2347	386	366	407	2448	2613	2432	393	494	375	2639	2845	2625	320	374	379	3047	2728	2865	439	390	412	2639	2659	2362	65	114	95	95	82	114	349	362	431	1675	1464	1842	312	291	268	2648	2423	2858	405
390	595	539	513	2417	2642	2298	418	415	445	2479	2451	2478	650	554	522	2464	2521	2546	525	535	543	2978	2693	2917	537	541	518	2570	2376	2328	111	113	125	112	111	108	419	420	443	1593	1404	1814	478	423	473	2598	2147	2921	526
395	708	612	632	2140	2511	2148	664	643	607	2060	2255	2282	736	591	683	2178	2383	2500	559	636	585	2693	2431	2692	599	617	685	2172	2217	2263	133	108	154	75	101	84	475	565	544	1451	1383	1458	623	502	505	2256	2086	2509	780
400	887	920	889	2014	2073	1879	790	754	834	2034	2083	2059	930	907	732	1885	1977	2110	800	705	756	2514	2218	2493	851	854	795	2084	2089	1905	145	111	135	50	57	109	710	718	641	1331	1189	1321	686	654	712	2039	1862	2207	917
405	1060	1204	1184	1489	1701	1710	1077	979	1037	1695	1557	1597	1279	1126	1028	1441	1656	1852	1075	1032	960	1974	1991	1944	1175	1027	991	1668	1929	1521	117	119	138	80	121	101	863	841	912	999	964	1065	912	969	924	1589	1494	1779	1170
410	1431	1423	1472	1202	1171	1267	1274	1224	1226	1311	1074	1266	1518	1506	1283	1193	1366	1290	1308	1207	1402	1530	1492	1401	1251	1274	1389	1428	1251	1359	156	107	156	72	51	86	1159	1298	1043	796	692	702	1211	1047	1116	1168	1062	1373	1375
415	1942	2012	1796	849	931	779	1676	1608	1657	825	852	781	2271	1800	1720	801	893	834	1690	1660	1582	1045	943	926	1977	1863	1668	961	899	821	135	108	118	85	80	106	1592	1632	1549	588	500	590	1359	1490	1537	964	722	981	1909
420	2471	2480	2438	788	747	825	2181	2171	2222	663	662	664	2865	2371	2334	602	691	659	2275	2207	2251	963	818	782	2366	2527	2485	716	746	858	191	236	215	171	140	195	1951	2156	2051	555	520	529	2165	2006	2175	756	729	804	2607
425	3350	3342	3081	794	836	804	2988	2677	2875	773	759	871	3642	3272	3030	665	771	773	3042	2945	2933	862	756	840	3249	3183	3174	909	830	774	315	283	283	241	195	240	2545	2736	2443	590	497	558	2600	2668	2729	807	689	805	3354
430	3874	3820	3870	792	799	870	3848	3465	3609	746	681	752	4496	3909	3952	665	780	728	3737	3518	3566	880	846	1015	4122	3589	3736	903	860	940	339	335	330	292	264	225	3057	3372	3020	666	546	557	3459	3124	3309	878	753	830	4088
435	4962	4855	4895	692	839	664	4439	4122	4430	659	689	740	5516	4696	4905	611	781	754	4589	4366	4502	860	729	883	5050	4785	4811	858	752	759	227	191	234	160	180	227	3888	4077	3913	430	423	586	4111	3988	3856	752	659	820	5206
440	6262	5820	5797	701	722	734	5403	5142	5654	629	666	651	6958	5891	5718	657	648	710	5469	5436	5353	797	730	812	6304	5966	6127	873	847	827	212	155	168	62	77	96	4706	5028	4591	452	414	434	4784	4834	4992	656	704	827	6600
445	7310	7386	7413	842	920	645	6649	6435	6664	754	772	757	8214	7401	7151	601	809	772	6881	6446	6657	982	855	895	7304	6823	7290	965	919	833	126	122	128	61	55	54	5552	6080	5772	470	488	521	6155	6122	6205	832	699	1026	7608
450	8790	8376	8273	822	928	879	8187	7424	7887	791	883	870	9446	7812	7791	750	820	885	7894	7652	7954	957	947	1094	8029	8288	8398	996	1067	1083	118	120	108	63	51	43	6813	7245	6386	525	529	484	6840	7184	7290	875	701	822	9776
455	9572	9379	9267	916	1134	1018	9144	8145	9172	957	802	749	11304	9442	9282	917	804	919	9358	8901	9251	1172	940	1134	10204	9638	9068	1184	1163	1070	70	102	71	33	37	65	7507	8267	7741	654	495	631	8779	8423	8565	1108	954	1070	10471
460	10953	10474	10644	1240	1337	1052	10292	9935	10297	1136	1166	1140	12955	10967	10738	1010	1027	1115	10296	10035	10498	1151	965	1119	11612	10803	11184	1325	1290	1220	69	68	95	65	41	80	9300	9239	9054	663	580	626	9594	9681	9471	881	1087	910	11767
465	11909	11368	11337	1014	1326	1052	11717	11231	11066	1233	1194	974	13535	12034	11686	946	1077	888	11434	11125	11100	1162	1230	1258	12944	12107	11924	1277	1235	1277	87	138	165	98	55	59	9956	10051	9395	701	561	653	10732	9648	10520	1087	1138	1265	12788
470	12419	12252	12280	1094	1269	1032	12139	11290	12226	1075	1012	1091	14205	12747	12234	954	1204	1054	12270	11870	12152	1474	1400	1387	13279	12185	12784	1514	1525	1209	96	152	150	65	90	103	9957	10288	9907	711	609	698	11169	11195	11194	1106	1101	1242	13692
475	12366	12225	11768	1151	1325	1188	12779	11900	12266	1029	1173	1116	14473	12569	12494	981	997	1126	12927	11593	11836	1303	1014	1188	13132	12718	12634	1298	1313	1353	122	109	131	93	115	80	10357	10842	10148	695	684	608	11325	11783	11243	1124	932	1150	14489
480	14316	13521	13198	2482	2441	2521	14385	13259	14267	2549	2698	2556	16462	14044	13885	2564	2596	2631	14093	13614	13461	3054	2515	2896	14641	13909	13682	2879	2827	2545	1273	1105	1198	1441	1213	1284	11680	12473	11233	1743	1753	1912	13406	13189	13382	2715	2466	2591	16225
[truncated: 47 more columns]
