# Supplementary material for: Incorporation of sensing modalities into de novo designed fluorescence-activating proteins
Source: Nat Commun. 2021 Feb 8;12:856. doi: 10.1038/s41467-020-18911-w (PMC7870846; doi:10.1038/s41467-020-18911-w)
Supplement: Supplementary file 24 — Source Data [file 41467_2020_18911_MOESM24_ESM.xlsx › raw_data_graphs/Supplementary_Figure_5/Kd_assays_analysis_062818.xlsx]

## Sheet: SV27-c03-FL7_pH3.61+DFHBI
338	681	1289	3269	7890	11261	11945	11440	9511	8399	18915	8722	DFHB1:379,498
378	347	370	357	381	422	587	1060	1972	3227	5973	3384	DFHB1:379,498

## Sheet: SV27-c03-FL7_pH7.34+DFHBI
167	608	1440	3982	10603	13575	13539	14086	14064	14512	13075	12517	DFHBI:483,503
144	137	127	152	167	151	152	225	346	746	1921	2889	DFHBI:483,503
