# Supplementary material for: Incorporation of sensing modalities into de novo designed fluorescence-activating proteins
Source: Nat Commun. 2021 Feb 8;12:856. doi: 10.1038/s41467-020-18911-w (PMC7870846; doi:10.1038/s41467-020-18911-w)
Supplement: Supplementary file 24 — Source Data [file 41467_2020_18911_MOESM24_ESM.xlsx › raw_data_graphs/Figure_3h,i/SV27_c03_FL7__analysis_091718.xlsx]

## Sheet: Sheet1
	1	2	3	4	5	6	7	8	9	10	11	12
A	730	686	733	733	698	714	757	758	725	794	792	779	blank:379(15),498(15)
B	777	763	797	809	846	804	955	970	958	910	890	920	blank:379(15),498(15)
C	1141	1066	1082	1094	1121	1114	1318	1269	1265	1357	1315	1364	blank:379(15),498(15)
D	1436	1396	1409	1522	1451	1486	1500	1580	1506	1553	1502	1501	blank:379(15),498(15)
E	1769	1591	1601	1624	1592	1604	1605	1585	1607	1626	1603	1615	blank:379(15),498(15)
F	1810	1654	1678	1700	1658	1631	1621	1627	1646	1923	1905	1942	blank:379(15),498(15)
G	1677	1747	1711	1735	1684	1729	1696	1700	1696	1703	1601	1639	blank:379(15),498(15)
H	1941	1707	1747	1676	1689	1720	1814	1780	1738	1667	1677	1661	blank:379(15),498(15)

## Sheet: Sheet2
	1	2	3	4	5	6	7	8	9	10	11	12
A	129	133	121	117	122	116	133	139	120	128	130	139	blank:483(9),503(9)
B	137	124	131	131	144	155	151	153	132	133	147	141	blank:483(9),503(9)
C	149	183	151	156	171	162	156	164	156	180	201	165	blank:483(9),503(9)
D	174	146	158	182	155	185	164	173	162	173	224	229	blank:483(9),503(9)
E	167	158	161	194	191	176	185	184	148	173	175	194	blank:483(9),503(9)
F	185	162	182	188	183	175	175	176	184	167	168	206	blank:483(9),503(9)
G	171	166	183	150	167	156	231	194	167	162	166	187	blank:483(9),503(9)
H	166	168	155	168	166	167	152	166	192	153	163	168	blank:483(9),503(9)

## Sheet: Sheet3
	1	2	3	4	5	6	7	8	9	10	11	12
A	133	130	131	132	132	129	143	150	140	167	178	172	blank_2:405(20),528(20)
B	180	178	182	220	212	215	292	290	290	312	301	310	blank_2:405(20),528(20)
C	432	417	412	463	471	458	593	583	578	673	676	671	blank_2:405(20),528(20)
D	754	751	747	805	780	783	821	855	815	850	828	827	blank_2:405(20),528(20)
E	996	901	890	887	888	882	898	903	883	928	910	905	blank_2:405(20),528(20)
F	1010	933	949	936	1180	919	923	921	911	999	1007	999	blank_2:405(20),528(20)
G	962	970	957	966	959	972	960	981	934	976	909	919	blank_2:405(20),528(20)
H	1104	973	968	943	967	966	1006	1006	977	925	938	943	blank_2:405(20),528(20)

## Sheet: Sheet4
	1	2	3	4	5	6	7	8	9	10	11	12
A	22	23	26	23	23	23	24	26	23	29	27	29	blank_2:488(16),528(16)
B	25	26	26	24	26	25	34	34	32	26	23	26	blank_2:488(16),528(16)
C	40	39	39	27	27	28	42	38	39	38	40	42	blank_2:488(16),528(16)
D	36	35	37	39	33	32	34	36	37	35	36	36	blank_2:488(16),528(16)
E	41	38	35	36	36	33	34	35	36	39	37	37	blank_2:488(16),528(16)
F	42	37	37	32	92	36	37	36	33	46	54	77	blank_2:488(16),528(16)
G	38	39	36	32	35	37	36	35	34	32	35	35	blank_2:488(16),528(16)
H	38	38	38	34	34	36	40	38	35	36	31	35	blank_2:488(16),528(16)

## Sheet: Sheet5
	1	2	3	4	5	6	7	8	9	10	11	12
A	11424	11547	11310	11564	11693	11536	11569	11833	11624	11837	11879	11695	SV27-c03-F7:379(15),498(15) Read#3
B	11841	11921	12061	11962	11987	11916	11526	11456	11423	11029	11100	10934	SV27-c03-F7:379(15),498(15) Read#3
C	10821	10815	10874	9926	9906	9799	8848	8875	8721	7652	7666	7671	SV27-c03-F7:379(15),498(15) Read#3
D	6830	6821	6831	6060	6012	5996	5303	5335	5316	4677	4704	4743	SV27-c03-F7:379(15),498(15) Read#3
E	4567	4414	4387	4092	4074	4109	3724	3761	3724	3524	3473	3420	SV27-c03-F7:379(15),498(15) Read#3
F	3435	3318	3383	3142	3154	2932	2958	2974	2973	3181	3130	3117	SV27-c03-F7:379(15),498(15) Read#3
G	2915	2913	2872	2761	2729	2736	2652	2588	2665	2536	2539	2538	SV27-c03-F7:379(15),498(15) Read#3
H	2819	2596	2616	2559	2571	2495	2508	2549	2526	2348	2358	2239	SV27-c03-F7:379(15),498(15) Read#3

## Sheet: Sheet6
	1	2	3	4	5	6	7	8	9	10	11	12
A	978	1028	997	1124	1157	1118	1411	1419	1380	1566	1562	1566	SV27-c03-F7:483(9),503(9) Read#3
B	1976	1982	1945	2434	2494	2458	3115	3093	3081	3832	3887	3782	SV27-c03-F7:483(9),503(9) Read#3
C	4926	4960	4875	6280	6287	6305	7599	7560	7651	9147	9260	8997	SV27-c03-F7:483(9),503(9) Read#3
D	10698	10672	10672	11830	11678	11803	12498	12502	12654	13393	13271	13074	SV27-c03-F7:483(9),503(9) Read#3
E	14157	14044	14261	14701	14548	14814	14672	14694	14629	14925	15054	14690	SV27-c03-F7:483(9),503(9) Read#3
F	15127	15290	15227	15140	15302	13678	15069	15456	15369	15499	15518	15110	SV27-c03-F7:483(9),503(9) Read#3
G	15920	15574	15724	15612	15821	15804	15691	15558	15727	15592	15431	15126	SV27-c03-F7:483(9),503(9) Read#3
H	15717	15581	15914	15623	15980	15739	15697	15733	15830	15522	15255	14931	SV27-c03-F7:483(9),503(9) Read#3

## Sheet: Sheet7
	1	2	3	4	5	6	7	8	9	10	11	12
A	2072	2075	2026	2098	2133	2107	2126	2175	2105	2211	2190	2152	SV27-c03-F7_2:405(20),528(20) Read#3
B	2239	2260	2248	2315	2326	2300	2339	2314	2311	2313	2301	2283	SV27-c03-F7_2:405(20),528(20) Read#3
C	2456	2440	2432	2397	2388	2366	2361	2377	2381	2328	2353	2352	SV27-c03-F7_2:405(20),528(20) Read#3
D	2378	2402	2398	2401	2347	2338	2299	2323	2303	2312	2308	2271	SV27-c03-F7_2:405(20),528(20) Read#3
E	2456	2350	2321	2356	2292	2352	2280	2311	2297	2283	2286	2266	SV27-c03-F7_2:405(20),528(20) Read#3
F	2319	2306	2305	2272	2247	2096	2191	2241	2208	2306	2300	2290	SV27-c03-F7_2:405(20),528(20) Read#3
G	2291	2252	2263	2263	2218	2224	2214	2197	2188	2193	2178	2190	SV27-c03-F7_2:405(20),528(20) Read#3
H	2317	2203	2255	2233	2257	2200	2228	2237	2246	2167	2124	2083	SV27-c03-F7_2:405(20),528(20) Read#3

## Sheet: Sheet8
	1	2	3	4	5	6	7	8	9	10	11	12
A	512	505	494	600	608	605	717	735	725	870	863	864	SV27-c03-F7_2:488(16),528(16) Read#3
B	1078	1069	1073	1378	1388	1369	1790	1774	1770	2191	2242	2187	SV27-c03-F7_2:488(16),528(16) Read#3
C	2878	2860	2890	3690	3678	3705	4464	4494	4472	5386	5474	5364	SV27-c03-F7_2:488(16),528(16) Read#3
D	6386	6376	6349	7062	6978	7015	7426	7498	7518	7965	7890	7788	SV27-c03-F7_2:488(16),528(16) Read#3
E	8445	8448	8444	8711	8615	8801	8719	8800	8762	8910	8951	8731	SV27-c03-F7_2:488(16),528(16) Read#3
F	9130	9055	9101	9141	9068	8139	8857	9289	9152	9288	9297	9034	SV27-c03-F7_2:488(16),528(16) Read#3
G	9469	9274	9313	9348	9321	9404	9327	9227	9326	9255	9197	9044	SV27-c03-F7_2:488(16),528(16) Read#3
H	9342	9250	9363	9319	9484	9328	9363	9319	9299	9212	8980	8889	SV27-c03-F7_2:488(16),528(16) Read#3
