# Supplementary material for: Incorporation of sensing modalities into de novo designed fluorescence-activating proteins
Source: Nat Commun. 2021 Feb 8;12:856. doi: 10.1038/s41467-020-18911-w (PMC7870846; doi:10.1038/s41467-020-18911-w)
Supplement: Supplementary file 24 — Source Data [file 41467_2020_18911_MOESM24_ESM.xlsx › raw_data_graphs/Figure_3h,i/pHred_analysis_091718.xlsx]

## Sheet: Sheet1
	1	2	3	4	5	6	7	8	9	10	11	12
A	5	5	4	4	4	5	6	7	6	7	8	6	blank_pHred:440(10),635(10)
B	3	3	6	3	5	5	8	7	6	5	2	4	blank_pHred:440(10),635(10)
C	9	9	9	6	4	4	9	5	9	8	7	5	blank_pHred:440(10),635(10)
D	6	7	4	5	4	6	4	4	4	3	6	5	blank_pHred:440(10),635(10)
E	6	5	5	5	5	4	7	3	4	5	6	4	blank_pHred:440(10),635(10)
F	4	4	5	3	5	3	3	3	4	10	8	9	blank_pHred:440(10),635(10)
G	4	4	4	5	5	4	3	3	4	4	3	5	blank_pHred:440(10),635(10)
H	2	5	5	6	13	4	1	2	5	4	5	4	blank_pHred:440(10),635(10)

## Sheet: Sheet2
	1	2	3	4	5	6	7	8	9	10	11	12
A	0	1	0	1	2	1	1	2	2	1	3	1	blank_pHred:575(10),635(10)
B	0	2	1	0	1	2	0	2	1	1	2	2	blank_pHred:575(10),635(10)
C	2	0	2	2	2	2	2	1	1	4	2	1	blank_pHred:575(10),635(10)
D	2	1	1	2	1	1	1	2	1	2	1	3	blank_pHred:575(10),635(10)
E	1	2	3	1	2	2	1	0	1	1	1	1	blank_pHred:575(10),635(10)
F	0	1	1	2	1	1	2	1	1	2	1	1	blank_pHred:575(10),635(10)
G	2	1	1	2	1	1	0	0	0	2	2	2	blank_pHred:575(10),635(10)
H	2	1	1	2	1	0	1	1	2	0	1	1	blank_pHred:575(10),635(10)

## Sheet: Sheet3
	1	2	3	4	5	6	7	8	9	10	11	12
A	30	30	30	30	27	25	30	33	29	41	37	41	blank_pHred_2:440(20),635(32)
B	30	29	33	25	31	28	45	48	46	31	29	25	blank_pHred_2:440(20),635(32)
C	61	57	53	29	27	25	52	53	43	44	46	49	blank_pHred_2:440(20),635(32)
D	36	34	37	32	31	27	26	36	29	29	24	34	blank_pHred_2:440(20),635(32)
E	32	33	37	27	34	30	30	23	27	28	31	36	blank_pHred_2:440(20),635(32)
F	34	31	31	22	21	18	19	25	24	55	67	64	blank_pHred_2:440(20),635(32)
G	27	25	33	25	20	24	27	20	27	28	30	25	blank_pHred_2:440(20),635(32)
H	27	29	26	20	77	19	24	25	28	30	38	30	blank_pHred_2:440(20),635(32)

## Sheet: Sheet4
	1	2	3	4	5	6	7	8	9	10	11	12
A	3	4	3	7	3	5	4	3	4	3	4	5	blank_pHred_2:575(15),635(32)
B	4	3	5	4	5	4	7	6	6	5	4	4	blank_pHred_2:575(15),635(32)
C	4	5	5	5	7	5	6	5	6	6	6	9	blank_pHred_2:575(15),635(32)
D	7	5	8	7	4	7	6	10	8	5	6	7	blank_pHred_2:575(15),635(32)
E	6	8	7	5	7	7	6	3	4	8	7	5	blank_pHred_2:575(15),635(32)
F	5	4	5	3	5	4	5	4	7	6	5	5	blank_pHred_2:575(15),635(32)
G	4	7	4	3	4	4	4	4	5	5	3	4	blank_pHred_2:575(15),635(32)
H	6	5	4	3	8	5	4	5	5	6	7	4	blank_pHred_2:575(15),635(32)

## Sheet: Sheet5
	1	2	3	4	5	6	7	8	9	10	11	12
A	599	558	570	584	577	596	608	588	589	620	634	656	pHred:440(10),635(10) Read#3
B	676	659	657	694	687	706	731	701	724	718	726	778	pHred:440(10),635(10) Read#3
C	815	786	762	797	796	796	836	841	846	895	864	878	pHred:440(10),635(10) Read#3
D	930	907	900	951	944	934	984	962	980	1029	1054	1021	pHred:440(10),635(10) Read#3
E	1114	1139	1099	1148	1155	1177	1214	1210	1235	1303	1320	1351	pHred:440(10),635(10) Read#3
F	1439	1435	1378	1524	1559	1544	1644	1646	1605	1794	1808	1856	pHred:440(10),635(10) Read#3
G	1974	1947	1949	2128	2165	2156	2358	2363	2379	2624	2699	2737	pHred:440(10),635(10) Read#3
H	3108	3011	3083	3616	3606	3537	4037	3962	3968	4670	4841	4650	pHred:440(10),635(10) Read#3

## Sheet: Sheet6
	1	2	3	4	5	6	7	8	9	10	11	12
A	1620	1630	1579	1813	1861	1825	2106	2099	2129	2342	2315	2345	pHred:57510),635(10) Read#3
B	2741	2721	2668	2810	2910	2772	2907	2917	2875	3043	3072	3031	pHred:57510),635(10) Read#3
C	3137	3229	3107	3211	3181	3219	3077	3176	3125	3209	3165	3241	pHred:57510),635(10) Read#3
D	3272	3247	3163	3121	3163	3157	3093	3094	3037	3005	3118	3041	pHred:57510),635(10) Read#3
E	3142	3160	3090	3011	3058	3015	2873	2885	2942	2819	2879	2889	pHred:57510),635(10) Read#3
F	2833	2887	2775	2720	2732	2780	2622	2616	2577	2454	2504	2568	pHred:57510),635(10) Read#3
G	2468	2428	2415	2310	2276	2306	2083	2048	2079	1896	1885	1881	pHred:57510),635(10) Read#3
H	1686	1615	1655	1268	1300	1277	997	992	1020	580	572	571	pHred:57510),635(10) Read#3

## Sheet: Sheet7
	1	2	3	4	5	6	7	8	9	10	11	12
A	3953	3948	3857	3912	3924	3932	4022	4083	4107	4298	4347	4356	pHred_2:440(20),635(32) Read#3
B	4577	4586	4527	4689	4680	4757	4797	4876	4766	4937	5037	5094	pHred_2:440(20),635(32) Read#3
C	5348	5352	5285	5558	5415	5517	5586	5661	5659	5998	5899	6033	pHred_2:440(20),635(32) Read#3
D	6281	6173	6140	6461	6344	6428	6618	6610	6588	6881	7097	7133	pHred_2:440(20),635(32) Read#3
E	7697	7611	7423	7853	8011	7874	8119	8150	8228	8897	9044	9035	pHred_2:440(20),635(32) Read#3
F	9699	9516	9568	10200	10320	10325	10941	10891	10774	12131	12223	12607	pHred_2:440(20),635(32) Read#3
G	13375	13285	13262	14529	14495	14570	15963	16027	15984	17998	18118	18284	pHred_2:440(20),635(32) Read#3
H	21228	20461	20759	24435	24197	24066	26999	26824	27201	31465	32708	32124	pHred_2:440(20),635(32) Read#3

## Sheet: Sheet8
	1	2	3	4	5	6	7	8	9	10	11	12
A	8376	8403	8236	9677	9727	9668	10809	10975	10905	12145	12354	12308	pHred_2:575(15),635(32) Read#3
B	14068	14189	13877	14742	14962	14761	15236	15339	15300	15766	16029	16179	pHred_2:575(15),635(32) Read#3
C	16693	16685	16416	16649	16610	16582	16409	16575	16443	16746	16604	16812	pHred_2:575(15),635(32) Read#3
D	16866	16837	16655	16456	16308	16629	16030	16159	16123	15852	16023	16223	pHred_2:575(15),635(32) Read#3
E	16488	16354	16044	15526	15812	15632	15055	15097	15138	14967	15122	15117	pHred_2:575(15),635(32) Read#3
F	14942	14802	14921	14366	14550	14596	13605	13767	13550	12898	13062	13252	pHred_2:575(15),635(32) Read#3
G	12768	12727	12835	11922	11906	11882	10813	10773	10907	9743	9789	9855	pHred_2:575(15),635(32) Read#3
H	8837	8435	8588	6746	6762	6590	5164	5258	5286	2860	3002	2962	pHred_2:575(15),635(32) Read#3
