# Supplementary material for: Incorporation of sensing modalities into de novo designed fluorescence-activating proteins
Source: Nat Commun. 2021 Feb 8;12:856. doi: 10.1038/s41467-020-18911-w (PMC7870846; doi:10.1038/s41467-020-18911-w)
Supplement: Supplementary file 24 — Source Data [file 41467_2020_18911_MOESM24_ESM.xlsx › raw_data_graphs/Figure_3h,i/pHluorin2_full_pH_titration_endpoints_analysis_052918.xpt.xlsx]

## Sheet: blank
	1	2	3	4	5	6	7	8	9	10	11	12
A	109	120	34	124	165	125	121	50	108	102	41	32	blank_pHluorin2:405(10),535(10)
B	22	78	80	78	70	25	59	90	58	30	43	97	blank_pHluorin2:405(10),535(10)
C	81	26	27	21	37	22	36	44	25	28	80	87	blank_pHluorin2:405(10),535(10)
D	63	25	17	19	26	21	22	24	20	26	66	39	blank_pHluorin2:405(10),535(10)
E	23	84	18	38	21	18	24	21	42	21	90	31	blank_pHluorin2:405(10),535(10)
F	94	36	57	24	40	42	20	19	45	33	99	46	blank_pHluorin2:405(10),535(10)
G	103	119	98	117	123	27	26	134	30	44	37	110	blank_pHluorin2:405(10),535(10)
H	35	58	52	177	67	190	60	71	65	125	166	66	blank_pHluorin2:405(10),535(10)

## Sheet: blank2
	1	2	3	4	5	6	7	8	9	10	11	12
A	41	46	14	48	69	51	50	21	49	44	18	14	blank_pHluorin2:485(10),535(10)
B	10	26	35	28	29	12	28	38	21	13	18	44	blank_pHluorin2:485(10),535(10)
C	34	11	14	15	17	12	12	15	13	15	35	30	blank_pHluorin2:485(10),535(10)
D	22	11	13	11	9	12	14	12	10	11	22	16	blank_pHluorin2:485(10),535(10)
E	11	28	12	17	10	10	11	10	14	11	28	14	blank_pHluorin2:485(10),535(10)
F	31	13	17	12	13	14	10	12	16	12	29	15	blank_pHluorin2:485(10),535(10)
G	33	42	31	39	36	13	12	40	15	17	15	31	blank_pHluorin2:485(10),535(10)
H	16	24	14	59	25	60	23	30	23	38	55	21	blank_pHluorin2:485(10),535(10)

## Sheet: Sheet3
	1	2	3	4	5	6	7	8	9	10	11	12
A	376	408	192	448	480	461	489	237	505	448	307	266	pHluorin2:405(10),535(10) Read#4
B	3965	3986	3901	19659	19648	19608	26429	27263	27089	30667	30126	30516	pHluorin2:405(10),535(10) Read#4
C	32416	33735	33936	37615	36617	38271	37506	38320	39948	39827	39792	38452	pHluorin2:405(10),535(10) Read#4
D	41541	43761	44014	45598	45605	45894	45728	46255	47999	49453	46454	48209	pHluorin2:405(10),535(10) Read#4
E	47246	46917	48813	49017	50520	53382	51339	52502	50797	51984	50620	52151	pHluorin2:405(10),535(10) Read#4
F	50802	51993	51308	54255	53450	55697	55223	56379	55420	55893	54608	56579	pHluorin2:405(10),535(10) Read#4
G	53333	53708	53802	54010	54347	58484	55593	53980	57707	56454	57952	55286	pHluorin2:405(10),535(10) Read#4
H	55474	54489	55691	56349	56162	57920	55245	56789	58398	57743	59258	57657	pHluorin2:405(10),535(10) Read#4

## Sheet: Sheet4
	1	2	3	4	5	6	7	8	9	10	11	12
A	101	127	40	164	172	157	185	62	192	171	100	90	pHluorin2:485(10),535(10) Read#4
B	2503	2335	2357	15798	15796	16120	27112	28213	28082	36147	35431	35538	pHluorin2:485(10),535(10) Read#4
C	40689	42263	42683	48704	46880	49183	47428	47986	50575	48293	47790	46122	pHluorin2:485(10),535(10) Read#4
D	46412	49743	49762	48287	48301	49105	45100	45581	47476	45223	42770	44572	pHluorin2:485(10),535(10) Read#4
E	40848	40095	42026	39392	40875	43334	39246	40449	38522	37461	36280	37639	pHluorin2:485(10),535(10) Read#4
F	34269	35196	34701	34915	34417	36034	33650	34409	33622	32219	31257	32450	pHluorin2:485(10),535(10) Read#4
G	29041	28989	29265	27802	27983	30232	27380	26486	28414	26264	26873	25763	pHluorin2:485(10),535(10) Read#4
H	24514	23952	24582	22928	22975	23763	21806	22079	23025	21254	21893	21484	pHluorin2:485(10),535(10) Read#4
