# Supplementary material for: Incorporation of sensing modalities into de novo designed fluorescence-activating proteins
Source: Nat Commun. 2021 Feb 8;12:856. doi: 10.1038/s41467-020-18911-w (PMC7870846; doi:10.1038/s41467-020-18911-w)
Supplement: Supplementary file 24 — Source Data [file 41467_2020_18911_MOESM24_ESM.xlsx › raw_data_graphs/Figure_3f,g/mFAP2b__mFAP_pH__excitation_spectra_20200125_analysis.xlsx]

## Sheet: ex=250-540(10), em=562(10)
Wavelength	A1	A2	A3	B1	B2	B3
250	104	158	30	322	209	196
251	94	119	29	308	161	211
252	50	93	24	339	165	153
253	37	69	40	370	174	114
254	106	91	27	305	194	133
255	90	104	42	438	173	137
256	55	62	25	358	159	149
257	82	131	34	447	153	157
258	118	95	28	493	181	161
259	68	60	19	389	172	189
260	68	80	28	403	188	154
261	62	80	30	374	171	147
262	107	84	34	463	165	143
263	77	79	23	456	164	184
264	93	85	30	427	204	128
265	71	81	24	466	129	140
266	92	64	32	450	158	118
267	96	54	29	448	151	108
268	57	91	25	450	152	103
269	88	81	27	466	134	129
270	79	85	30	429	157	106
271	83	75	21	442	154	103
272	71	77	21	433	131	104
273	68	76	19	433	133	95
274	72	73	21	435	126	100
275	65	76	30	460	126	103
276	71	75	23	411	102	81
277	68	72	27	399	113	88
278	75	60	23	394	113	65
279	71	80	27	383	102	104
280	73	74	19	372	109	83
281	69	88	20	375	100	87
282	82	69	12	384	110	72
283	79	69	27	355	100	75
284	64	60	18	348	80	70
285	81	66	21	330	85	76
286	56	75	21	304	89	66
287	66	74	24	308	89	78
288	55	66	15	285	84	76
289	65	73	18	280	77	67
290	54	68	18	259	69	60
291	57	77	16	200	72	57
292	58	67	23	205	79	60
293	59	63	17	204	66	63
294	57	67	16	187	65	58
295	48	84	21	152	50	74
296	46	62	21	146	76	54
297	46	49	24	162	50	66
298	50	76	28	136	53	63
299	44	58	24	130	65	75
300	44	65	15	105	51	69
301	39	53	15	111	51	62
302	35	73	30	109	53	63
303	48	65	24	110	62	76
304	33	51	19	103	66	66
305	40	65	21	97	61	67
306	41	82	22	96	59	58
307	42	65	20	91	53	64
308	40	48	22	90	54	73
309	41	75	23	81	55	64
310	44	58	17	81	57	64
311	31	61	21	79	55	57
312	52	63	22	89	61	56
313	44	66	21	85	50	62
314	38	77	24	91	63	74
315	44	62	19	88	56	69
316	38	61	13	74	57	62
317	39	64	23	102	54	69
318	34	73	18	89	66	76
319	40	89	23	96	54	63
320	38	84	18	100	58	77
321	39	82	17	103	50	56
322	38	78	19	87	73	64
323	42	87	18	86	58	69
324	46	71	22	84	67	77
325	44	96	27	88	62	64
326	51	91	17	81	69	61
327	58	97	20	88	66	70
328	48	88	17	79	72	68
329	56	92	22	93	69	73
330	57	131	18	87	56	72
331	45	101	16	87	49	58
332	39	77	20	59	60	69
333	46	101	12	75	48	77
334	60	102	22	71	53	62
335	52	82	19	62	54	67
336	57	111	21	80	58	65
337	50	104	21	74	66	52
338	53	107	19	68	53	60
339	57	133	25	85	57	56
340	59	130	20	65	50	71
341	54	116	22	78	69	65
342	62	135	17	79	64	64
343	58	126	25	79	55	64
344	67	144	24	74	55	74
345	56	129	22	52	53	59
346	55	174	21	68	65	63
347	64	156	21	70	65	67
348	62	156	24	71	64	70
349	72	164	17	52	67	84
350	76	169	25	73	64	76
351	80	186	16	68	60	66
352	85	199	21	59	77	84
353	73	181	22	64	65	77
354	86	203	27	67	68	76
355	90	200	22	85	71	83
356	82	228	26	72	75	79
357	84	218	24	69	75	91
358	117	224	26	80	80	90
359	103	242	29	77	73	81
360	101	253	23	80	70	73
361	110	257	26	74	72	93
362	108	244	21	88	85	83
363	120	253	26	98	82	81
364	96	252	25	77	74	85
365	108	238	26	77	75	84
366	115	240	28	82	79	88
367	104	260	24	79	92	89
368	118	269	27	81	89	88
369	110	285	23	79	85	82
370	120	273	25	89	78	89
371	116	259	28	79	84	91
372	117	285	20	95	98	93
373	114	294	24	85	94	102
374	131	273	25	95	98	98
375	139	297	26	93	107	99
376	138	282	23	97	94	90
377	132	290	19	108	100	100
378	121	292	17	105	98	106
379	122	298	23	105	95	104
380	148	302	23	116	100	103
381	143	288	17	118	113	98
382	139	301	22	119	102	89
383	146	285	19	128	111	107
384	152	288	21	121	128	117
385	151	307	24	133	114	109
386	148	275	22	128	119	110
387	149	274	19	137	124	119
388	165	271	20	151	132	123
389	156	287	18	163	132	123
390	148	264	19	169	151	130
391	160	280	15	167	143	119
392	173	272	15	174	156	137
393	165	266	17	173	139	127
394	157	273	16	199	153	137
395	152	238	18	183	159	144
396	150	241	19	204	163	143
397	133	264	15	210	168	125
398	153	251	14	200	187	142
399	144	236	14	202	168	134
400	160	206	15	229	162	151
401	161	216	20	250	200	151
402	147	217	13	232	203	127
403	149	200	16	276	218	147
404	143	204	14	267	201	139
405	143	175	16	283	225	152
406	144	194	14	299	229	152
407	145	156	15	287	235	156
408	138	148	13	315	228	152
409	129	161	16	330	236	153
410	123	125	12	329	268	177
411	142	127	10	351	271	152
412	138	108	10	354	262	158
413	134	116	11	373	270	150
414	121	112	18	389	287	146
415	111	101	14	396	300	162
416	123	92	14	434	318	160
417	127	89	11	466	335	165
418	110	93	13	483	337	177
419	113	84	16	516	360	176
420	111	76	15	520	368	159
421	120	87	11	583	381	173
422	106	75	13	569	389	154
423	117	72	12	632	416	161
424	101	66	13	645	387	160
425	108	71	11	662	440	176
426	106	77	14	715	440	158
427	98	77	12	745	446	160
428	99	79	14	779	465	165
429	100	73	12	781	500	159
430	95	80	14	845	481	162
431	104	70	14	889	515	163
432	95	80	11	930	501	148
433	100	72	9	973	546	151
434	111	75	13	1048	582	157
435	120	84	11	1094	579	162
436	114	84	13	1140	632	160
437	121	85	12	1242	602	158
438	123	101	14	1225	691	152
439	118	82	12	1307	685	152
440	130	83	15	1368	690	140
441	135	83	12	1406	731	146
442	143	97	13	1498	772	146
443	159	99	13	1612	828	142
444	136	84	13	1637	786	144
445	152	104	12	1794	834	135
446	160	103	11	1849	870	144
447	157	96	11	1916	904	145
448	152	124	12	2007	927	126
449	172	99	15	2095	967	135
450	186	99	16	2236	977	126
451	175	105	12	2306	1024	120
452	206	113	13	2407	1016	116
453	197	110	10	2532	1021	109
454	207	125	13	2662	1031	115
455	220	101	14	2903	1100	104
456	231	110	13	2982	1112	96
457	238	105	14	2978	1175	94
458	226	117	18	3185	1219	110
459	226	127	21	3388	1231	99
460	277	133	21	3553	1268	93
461	257	140	27	3672	1240	90
462	309	158	28	3804	1316	113
463	319	177	32	3884	1310	93
464	309	171	33	4020	1311	115
465	331	178	44	4162	1332	123
466	325	164	51	4226	1382	108
467	329	196	62	4314	1401	141
468	381	212	67	4484	1449	142
469	359	203	60	4560	1425	140
470	387	198	64	4708	1392	141
471	367	202	62	4686	1423	148
472	385	214	61	4855	1522	142
473	384	200	57	4880	1467	134
474	385	192	62	5084	1460	100
475	389	192	58	5088	1502	121
476	378	173	40	5244	1437	96
477	389	147	43	5403	1499	65
478	382	142	33	5576	1546	78
479	396	165	27	5805	1551	60
480	391	125	23	6045	1556	58
481	403	140	19	6180	1577	41
482	389	135	17	6489	1502	50
483	397	106	17	6664	1518	35
484	429	105	14	6794	1458	39
485	431	107	12	6976	1488	31
486	442	80	13	7075	1458	41
487	428	96	7	7258	1318	29
488	431	78	5	7308	1376	32
489	392	80	8	7409	1241	24
490	446	66	5	7510	1209	22
491	422	67	6	7624	1101	13
492	435	61	5	7669	1075	23
493	446	55	7	7612	992	20
494	436	62	5	7698	910	24
495	397	47	2	7603	818	12
496	394	39	6	7688	713	19
497	370	31	7	7524	672	13
498	362	26	3	7265	606	15
499	348	37	5	7165	529	10
500	330	30	3	6825	440	15
501	310	27	4	6577	371	13
502	282	22	4	6318	346	10
503	276	22	2	6013	276	12
504	248	25	6	5653	253	11
505	222	18	3	5129	205	10
506	219	17	2	4892	188	9
507	187	17	4	4332	144	7
508	163	17	5	3757	114	12
509	144	9	2	3355	95	10
510	130	13	2	3176	94	13
511	113	12	3	2768	77	8
512	96	15	4	2354	56	11
513	81	8	5	1948	49	13
514	82	11	4	1654	49	9
515	72	8	6	1466	29	7
516	50	6	2	1180	26	10
517	46	5	5	1000	23	13
518	24	6	2	812	21	9
519	30	7	4	657	24	6
520	19	7	3	541	18	11
521	20	7	4	476	17	9
522	22	8	5	384	11	15
523	17	9	6	292	11	10
524	17	7	3	217	12	14
525	13	7	5	193	10	10
526	12	7	8	150	6	11
527	10	8	5	129	12	11
528	10	6	5	109	9	13
529	8	6	7	95	11	10
530	9	12	6	86	10	6
531	10	9	10	72	13	14
532	11	14	6	49	11	11
533	10	12	8	43	8	14
534	11	12	7	51	12	14
535	18	10	12	35	16	21
536	19	22	12	35	13	16
537	23	21	19	43	25	23
538	31	42	23	51	43	33
539	74	74	58	71	65	60
540	181	228	143	198	178	191

## Sheet: ex=250-540(5), em=562(15)
Wavelength	A1	A2	A3	B1	B2	B3
250	6	37	2	22	1	0
251	9	10	6	50	21	11
252	19	14	3	35	19	13
253	8	19	3	23	20	26
254	0	15	7	41	9	19
255	6	8	0	23	10	26
256	3	13	8	50	18	20
257	17	31	7	66	29	30
258	13	13	3	57	16	35
259	22	20	9	80	27	17
260	8	15	10	73	25	20
261	21	12	2	78	16	17
262	18	23	11	70	25	20
263	3	7	5	44	16	11
264	11	0	2	45	10	7
265	11	7	3	70	20	13
266	10	14	6	72	19	12
267	11	8	2	71	20	26
268	10	10	6	58	14	7
269	10	13	0	67	30	12
270	6	4	1	74	19	8
271	6	10	4	62	22	16
272	7	14	1	75	18	11
273	12	21	2	56	21	14
274	11	15	8	75	16	6
275	12	9	3	59	14	8
276	10	10	2	65	18	15
277	14	12	1	70	18	11
278	6	13	2	66	18	10
279	13	17	2	50	14	10
280	13	6	3	60	10	9
281	8	13	3	58	12	8
282	7	15	3	60	16	8
283	11	11	3	61	10	6
284	4	15	3	38	18	6
285	8	13	5	48	14	12
286	15	5	6	47	8	9
287	4	9	2	45	9	5
288	13	9	6	48	9	4
289	8	6	4	54	3	3
290	7	6	1	42	10	6
291	11	11	2	40	6	3
292	9	12	2	40	10	8
293	10	4	3	31	8	10
294	2	13	2	29	12	5
295	4	8	3	36	9	5
296	7	9	4	20	7	7
297	5	6	2	13	7	3
298	10	6	6	15	8	8
299	4	8	3	13	7	8
300	5	6	1	7	6	3
301	2	6	2	9	7	5
302	4	8	4	8	6	4
303	2	9	4	11	8	5
304	6	5	5	7	6	8
305	3	8	1	8	10	3
306	7	5	3	11	11	8
307	6	9	2	15	8	4
308	4	6	3	19	9	8
309	3	8	3	21	5	8
310	3	11	1	9	7	7
311	7	7	3	11	7	6
312	3	3	6	11	10	7
313	4	10	3	12	7	8
314	9	3	1	8	9	8
315	8	9	4	15	8	5
316	2	11	3	12	5	6
317	4	10	4	16	6	10
318	5	10	1	10	5	6
319	6	10	1	14	11	6
320	6	7	2	8	10	6
321	9	8	3	11	10	7
322	3	12	5	12	10	8
323	11	14	3	13	8	3
324	4	10	4	17	6	6
325	5	7	4	11	11	5
326	6	13	4	17	11	8
327	7	15	0	5	8	3
328	10	12	2	14	6	7
329	4	18	4	11	8	6
330	5	12	1	11	8	8
331	8	10	5	14	6	10
332	10	9	6	15	9	6
333	9	20	2	9	14	5
334	8	13	2	12	11	4
335	8	19	1	17	6	3
336	6	11	6	13	7	6
337	10	19	4	17	11	4
338	10	12	3	10	12	6
339	14	22	4	17	13	4
340	7	20	1	17	9	6
341	18	18	3	12	12	9
342	9	24	3	14	9	8
343	14	20	6	7	15	7
344	10	20	2	12	5	7
345	12	25	2	9	10	7
346	10	26	2	11	9	7
347	11	18	3	11	9	8
348	7	35	6	17	12	8
349	12	22	4	10	8	8
350	17	20	2	13	11	10
351	21	29	4	14	13	6
352	11	21	3	9	6	9
353	13	24	5	11	10	6
354	12	24	3	12	10	10
355	13	30	5	16	7	7
356	16	33	3	10	15	10
357	10	48	4	9	10	9
358	13	40	4	15	9	13
359	18	41	4	13	15	16
360	20	44	2	12	14	9
361	10	48	6	19	12	11
362	21	39	4	15	13	10
363	18	41	5	8	9	7
364	16	30	3	11	13	7
365	18	34	4	12	13	9
366	18	36	5	11	8	9
367	18	38	2	14	13	7
368	15	33	4	14	8	12
369	15	31	6	13	13	7
370	18	47	6	15	12	8
371	18	40	4	13	10	9
372	19	34	5	15	15	10
373	21	51	3	18	13	10
374	19	43	6	15	16	11
375	25	47	4	16	13	11
376	24	51	5	15	20	10
377	19	52	4	19	15	12
378	28	37	3	18	15	14
379	24	42	5	17	19	8
380	29	45	3	15	14	11
381	23	41	3	21	21	12
382	21	46	1	22	18	10
383	24	42	2	18	17	15
384	23	53	3	23	14	15
385	32	45	2	20	23	15
386	25	43	1	28	18	12
387	31	53	3	30	15	9
388	23	45	3	28	24	13
389	30	58	1	28	19	14
390	25	45	3	31	18	19
391	27	42	3	24	25	13
392	27	45	2	25	28	12
393	24	36	4	30	22	13
394	22	38	1	27	23	17
395	26	39	2	36	23	14
396	18	31	1	34	20	14
397	21	34	3	33	26	20
398	20	45	2	31	21	13
399	22	41	1	29	19	14
400	26	33	3	32	24	12
401	23	35	2	37	31	14
402	20	32	3	36	26	17
403	27	36	3	33	34	14
404	28	29	3	37	28	14
405	29	26	2	47	29	17
406	23	25	3	51	33	21
407	25	24	3	48	24	16
408	18	21	3	55	35	14
409	23	21	2	47	28	18
410	23	20	2	58	41	16
411	25	18	2	52	38	24
412	22	17	4	58	35	16
413	18	16	1	65	33	19
414	19	11	2	70	38	16
415	17	15	2	59	48	18
416	21	14	2	72	50	19
417	21	14	2	83	48	17
418	20	15	3	77	51	23
419	27	11	2	85	58	19
420	21	11	2	93	55	20
421	25	13	4	101	63	16
422	18	9	4	108	58	21
423	18	8	3	111	61	22
424	17	10	2	108	66	20
425	14	9	1	108	72	21
426	19	6	2	107	64	19
427	19	9	3	119	60	17
428	15	12	1	116	61	15
429	14	11	2	127	58	20
430	18	13	2	132	66	15
431	10	10	1	148	61	17
432	13	9	1	140	64	15
433	13	9	1	165	82	16
434	13	13	1	157	75	20
435	16	9	3	162	76	17
436	18	11	2	178	92	19
437	20	10	3	199	83	17
438	16	14	1	200	84	18
439	13	15	1	205	91	14
440	17	12	2	209	85	12
441	21	9	1	228	99	18
442	20	14	4	245	98	14
443	17	12	2	231	110	14
444	17	13	2	253	119	18
445	21	14	1	245	102	12
446	26	15	1	270	119	13
447	28	16	2	291	109	14
448	22	16	2	291	115	11
449	21	14	2	288	108	13
450	22	20	2	299	119	9
451	31	16	1	327	119	8
452	29	7	2	346	114	15
453	24	14	3	332	120	13
454	26	11	0	375	120	11
455	31	14	1	397	130	10
456	35	13	0	441	150	12
457	33	16	1	490	140	13
458	34	17	4	506	155	11
459	31	20	3	519	165	9
460	34	19	3	558	172	6
461	34	19	3	569	173	9
462	50	14	4	578	158	9
463	48	20	4	612	178	8
464	49	25	7	594	177	8
465	48	34	5	658	178	11
466	46	25	5	720	184	14
467	41	27	10	722	190	14
468	46	26	7	712	210	12
469	61	26	9	788	202	13
470	61	34	9	754	197	14
471	63	35	9	792	213	14
472	64	40	5	832	215	24
473	62	35	11	865	193	15
474	62	33	9	854	235	12
475	60	30	9	825	232	9
476	68	27	9	882	222	10
477	54	26	7	948	246	7
478	51	23	2	935	222	9
479	68	19	6	977	217	10
480	57	17	4	993	230	10
481	59	18	2	1108	252	5
482	74	21	1	1193	246	5
483	69	21	2	1236	273	5
484	80	17	2	1248	245	4
485	72	14	1	1225	217	4
486	72	14	1	1147	198	3
487	56	9	1	1194	182	4
488	56	14	1	1231	176	3
489	56	9	1	1197	170	1
490	61	6	1	1210	159	2
491	52	12	1	1123	153	1
492	64	12	1	1160	132	3
493	56	9	1	1107	106	1
494	55	6	1	1140	109	1
495	54	7	1	1164	120	2
496	51	6	1	1171	83	1
497	53	8	1	1198	80	3
498	37	6	1	1149	61	1
499	43	7	0	1135	68	3
500	50	1	1	1095	57	1
501	46	6	0	1023	52	1
502	43	2	1	989	40	2
503	39	0	1	919	40	1
504	43	2	1	921	26	2
505	34	1	1	837	25	1
506	29	1	1	751	21	3
507	23	5	0	679	17	1
508	27	1	2	616	14	1
509	21	0	2	599	12	0
510	18	2	0	468	13	1
511	17	1	0	441	15	1
512	12	3	1	346	8	0
513	14	2	0	304	7	1
514	11	1	1	259	6	3
515	9	0	2	217	5	1
516	7	3	0	191	3	1
517	5	1	1	138	5	0
518	6	0	0	107	4	3
519	2	1	2	82	3	3
520	3	0	1	71	2	0
521	3	1	2	66	4	0
522	1	2	0	43	1	1
523	1	2	0	40	1	1
524	3	0	1	41	1	1
525	3	3	0	26	2	1
526	1	1	1	21	0	1
527	0	0	0	21	1	0
528	1	1	0	18	1	3
529	3	0	0	11	0	2
530	1	2	0	13	0	1
531	1	3	0	10	2	1
532	1	1	1	5	2	3
533	0	2	0	8	2	4
534	2	2	0	4	2	1
535	1	2	1	5	0	2
536	2	4	3	7	2	2
537	2	4	5	8	2	2
538	1	2	2	9	2	1
539	5	3	3	6	2	4
540	4	8	6	8	4	3

## Sheet: ex=250-540(10), em=582(30)
Wavelength	A1	A2	A3	B1	B2	B3
250	136	203	106	568	268	303
251	124	160	137	478	290	330
252	103	169	90	496	358	208
253	165	121	98	506	334	282
254	155	130	85	569	214	276
255	151	194	116	568	269	299
256	161	140	76	646	301	346
257	157	147	44	582	334	248
258	139	155	79	636	296	250
259	180	158	60	622	287	320
260	121	135	79	676	316	250
261	139	125	81	686	287	260
262	153	160	84	684	279	233
263	114	155	69	643	258	256
264	161	130	83	650	305	253
265	144	134	66	665	293	231
266	125	161	61	636	270	227
267	148	155	63	600	260	259
268	142	148	54	663	227	208
269	164	105	67	584	244	204
270	124	122	64	637	229	193
271	142	123	46	635	258	185
272	124	120	57	658	239	226
273	125	138	57	638	216	197
274	141	134	46	650	204	159
275	145	128	56	669	245	155
276	118	148	50	605	241	170
277	130	103	68	590	214	156
278	138	111	66	566	203	165
279	130	106	54	580	196	176
280	116	131	46	527	190	165
281	145	147	52	528	176	135
282	131	107	48	518	190	145
283	138	122	53	513	167	139
284	128	121	53	460	172	123
285	107	111	50	501	151	147
286	99	129	48	444	135	121
287	103	113	50	391	153	130
288	110	124	59	399	155	119
289	91	110	42	404	134	119
290	102	99	50	364	109	125
291	107	108	46	328	133	119
292	81	119	56	309	114	120
293	92	106	54	291	115	118
294	87	106	42	275	114	110
295	90	104	50	261	109	117
296	83	118	56	225	119	105
297	83	106	36	204	121	119
298	60	98	48	192	116	123
299	76	105	51	169	119	126
300	62	108	51	152	104	120
301	74	117	45	137	98	117
302	73	104	53	134	114	115
303	74	98	47	159	89	121
304	69	87	45	153	112	113
305	78	112	43	156	127	104
306	65	95	50	125	115	96
307	90	112	57	130	93	112
308	72	94	47	137	110	112
309	65	106	48	143	116	99
310	64	102	48	141	116	122
311	71	115	46	129	114	108
312	67	127	41	147	99	104
313	67	101	36	139	117	125
314	71	132	47	150	112	116
315	69	113	48	151	115	125
316	71	97	46	135	112	113
317	84	102	50	149	104	121
318	74	122	57	136	111	108
319	72	111	51	125	120	123
320	78	133	48	145	116	100
321	77	114	48	138	106	111
322	70	124	57	145	110	118
323	72	132	47	177	106	140
324	81	123	56	167	128	128
325	84	136	60	173	118	123
326	83	143	49	165	122	129
327	73	141	51	127	106	128
328	84	155	45	153	123	136
329	94	155	50	146	119	122
330	97	161	51	137	123	119
331	84	137	52	126	101	103
332	73	126	45	147	109	91
333	75	131	46	150	101	129
334	69	163	53	114	105	116
335	79	169	44	135	95	119
336	91	165	51	124	120	113
337	86	180	37	142	115	111
338	92	174	41	127	125	109
339	84	179	45	119	121	123
340	86	192	58	116	113	118
341	95	213	51	104	115	113
342	96	213	50	124	104	139
343	103	192	50	121	123	129
344	110	220	57	119	109	136
345	117	202	45	114	123	135
346	101	238	63	119	121	146
347	128	226	51	93	132	123
348	114	236	55	120	132	119
349	117	256	50	113	116	143
350	113	258	52	120	124	135
351	139	280	50	109	126	127
352	128	310	48	116	112	135
353	124	268	49	126	112	134
354	131	303	60	130	119	132
355	131	322	51	132	134	147
356	142	327	55	127	129	143
357	155	328	54	143	160	134
358	147	344	53	139	148	149
359	180	380	55	133	162	143
360	155	345	62	146	144	168
361	181	339	69	147	146	138
362	178	374	63	158	143	149
363	168	367	51	130	141	144
364	146	373	56	147	155	141
365	171	381	56	133	154	142
366	170	383	60	143	145	155
367	175	382	62	141	145	155
368	187	407	49	130	152	152
369	198	408	59	157	150	154
370	186	394	58	145	151	159
371	195	388	53	146	153	169
372	197	412	57	169	162	162
373	178	443	55	156	167	174
374	218	404	51	170	180	168
375	196	422	57	156	192	173
376	207	438	53	176	174	166
377	211	437	51	164	178	152
378	202	459	51	171	172	172
379	217	416	46	172	187	165
380	217	407	41	193	181	176
381	211	435	46	197	183	174
382	233	423	50	213	198	174
383	214	443	50	203	194	175
384	228	404	42	220	199	172
385	228	410	42	225	221	191
386	231	437	45	215	221	191
387	240	418	47	213	216	192
388	235	430	46	259	222	214
389	246	432	40	247	226	207
390	246	407	40	257	255	209
391	236	402	40	265	239	204
392	237	405	42	246	261	221
393	234	377	47	279	274	210
394	240	398	45	280	249	202
395	243	378	41	295	264	227
396	233	375	41	311	270	213
397	246	378	38	296	303	200
398	250	366	38	309	307	220
399	242	334	30	346	290	228
400	232	335	34	346	311	227
401	233	320	43	356	308	238
402	232	319	45	357	338	243
403	211	311	41	398	326	249
404	228	294	31	414	342	237
405	235	275	35	406	341	239
406	225	262	34	421	356	233
407	232	245	38	437	388	266
408	219	232	37	477	393	273
409	214	212	37	507	403	252
410	201	207	38	509	381	240
411	199	197	34	511	398	245
412	190	186	36	525	426	259
413	202	184	42	567	408	254
414	183	151	33	594	445	244
415	208	134	39	608	499	269
416	186	149	40	638	494	274
417	192	134	41	656	504	260
418	177	137	42	702	530	245
419	188	126	30	762	558	265
420	183	112	38	787	563	263
421	172	141	36	773	596	284
422	176	124	32	879	581	279
423	179	121	37	877	614	254
424	171	109	40	911	662	277
425	167	121	39	944	667	273
426	168	129	38	1001	664	262
427	158	125	33	1038	704	253
428	178	122	40	1063	738	254
429	170	109	33	1128	752	254
430	168	117	33	1155	742	255
431	163	131	38	1242	787	253
432	165	120	34	1312	821	255
433	163	132	38	1388	881	244
434	159	124	36	1433	896	262
435	181	130	34	1473	890	252
436	187	124	30	1527	949	243
437	183	126	38	1610	980	230
438	191	140	35	1762	1046	233
439	195	147	39	1834	1043	244
440	199	134	38	1912	1099	252
441	188	151	36	1964	1164	244
442	211	144	43	2030	1140	219
443	215	158	41	2243	1183	243
444	216	141	34	2289	1262	226
445	235	154	43	2444	1271	224
446	242	153	41	2505	1340	233
447	229	140	47	2623	1315	195
448	253	153	36	2724	1346	194
449	253	154	24	2863	1387	216
450	261	154	26	2970	1481	218
451	267	163	36	3054	1519	204
452	281	173	36	3258	1564	180
453	286	163	26	3371	1533	178
454	314	155	35	3599	1626	170
455	316	171	31	3771	1679	164
456	337	163	33	3988	1694	149
457	315	210	31	4240	1732	158
458	328	188	38	4209	1817	153
459	330	189	27	4594	1821	175
460	360	188	28	4746	1910	151
461	375	190	30	4926	1793	120
462	360	181	39	5084	1892	142
463	391	193	42	5230	1931	153
464	411	210	24	5378	1899	136
465	411	176	32	5618	1982	140
466	381	209	44	5655	1995	129
467	432	192	35	5790	2070	139
468	423	209	44	5942	2011	130
469	449	234	40	6117	2081	127
470	462	213	51	6105	2089	126
471	475	227	60	6314	2147	135
472	493	245	66	6442	2208	146
473	504	253	79	6613	2204	134
474	526	247	69	6744	2151	133
475	530	278	89	6810	2189	159
476	539	277	108	6954	2295	155
477	622	256	104	7262	2275	175
478	614	279	112	7528	2277	186
479	610	294	145	7908	2410	199
480	642	290	128	8118	2340	187
481	655	292	135	8263	2389	186
482	688	313	158	8542	2371	206
483	728	321	137	9000	2382	187
484	715	270	140	9176	2355	178
485	674	270	153	9499	2308	198
486	736	301	141	9615	2235	178
487	750	291	130	9798	2258	181
488	717	246	143	10141	2084	187
489	706	270	123	9991	2033	169
490	673	240	127	10031	1901	168
491	678	223	108	10294	1781	148
492	678	206	97	10356	1700	154
493	680	193	92	10428	1529	138
494	655	163	84	10349	1419	121
495	624	141	72	10354	1332	101
496	576	136	66	10053	1127	91
497	523	105	67	10038	1030	84
498	574	106	53	9829	960	74
499	485	86	37	9636	868	57
500	502	79	43	9210	706	63
501	449	66	34	8807	598	37
502	388	50	20	8645	509	47
503	389	44	21	7891	456	39
504	336	45	18	7493	366	38
505	305	38	10	6788	314	41
506	282	31	15	6448	283	40
507	238	21	12	5752	237	25
508	220	21	11	5094	179	28
509	206	21	11	4625	140	20
510	186	20	13	4164	151	36
511	161	21	9	3764	117	20
512	124	17	11	3063	94	26
513	112	14	10	2592	74	22
514	93	16	12	2268	66	26
515	75	15	9	1881	60	21
516	74	11	9	1666	54	20
517	65	25	11	1312	50	29
518	50	15	9	1129	44	24
519	39	10	10	851	40	27
520	37	14	14	707	38	19
521	35	17	10	615	33	26
522	37	16	13	526	30	24
523	23	18	9	387	27	26
524	19	17	14	281	29	26
525	25	13	11	267	31	25
526	20	14	16	236	33	31
527	18	17	13	180	29	34
528	21	17	17	156	24	31
529	21	20	14	135	27	17
530	23	18	20	112	31	26
531	21	15	19	84	22	30
532	11	20	15	88	20	26
533	16	17	17	60	17	26
534	18	14	18	66	23	25
535	23	17	11	58	26	22
536	20	22	12	49	26	30
537	18	19	14	42	25	29
538	19	18	14	41	24	23
539	15	28	14	39	26	23
540	22	23	15	38	30	22

## Sheet: ex=250-540(20), em=582(20)
Wavelength	A1	A2	A3	B1	B2	B3
250	130	173	77	654	395	378
251	193	227	133	723	377	308
252	214	139	93	629	343	382
253	174	176	74	768	345	439
254	124	172	143	758	375	350
255	144	208	101	666	353	368
256	195	159	107	595	366	401
257	189	167	106	722	372	339
258	153	237	124	735	383	358
259	136	231	107	727	403	354
260	189	204	84	867	325	286
261	177	187	85	763	365	301
262	173	177	74	781	324	345
263	178	179	111	791	335	308
264	190	195	82	775	353	224
265	152	153	82	791	346	299
266	166	200	73	807	341	257
267	167	171	74	775	304	262
268	158	170	70	753	301	299
269	177	118	73	731	285	236
270	162	151	66	783	268	214
271	175	148	67	766	257	270
272	171	155	67	724	288	224
273	170	137	67	782	291	228
274	151	143	67	728	261	198
275	135	179	71	697	242	224
276	133	159	60	705	238	206
277	160	138	83	714	231	191
278	142	138	58	642	249	202
279	150	134	68	632	223	175
280	151	145	53	632	229	169
281	137	145	52	628	235	183
282	130	142	70	610	201	194
283	149	144	65	572	224	181
284	124	142	65	541	199	171
285	157	151	70	519	218	151
286	121	144	60	530	194	154
287	131	131	70	498	179	161
288	129	140	63	479	186	148
289	134	158	59	470	171	143
290	122	127	62	440	163	174
291	104	128	57	415	164	140
292	117	127	57	407	156	125
293	117	130	70	370	169	144
294	119	134	63	332	165	153
295	126	130	61	332	147	137
296	102	141	63	311	124	163
297	98	140	68	299	146	136
298	111	129	57	300	143	133
299	98	128	58	261	142	127
300	92	132	62	218	129	138
301	96	114	74	229	139	114
302	89	130	74	219	128	159
303	84	157	61	201	136	134
304	81	144	74	202	136	138
305	104	137	61	188	140	151
306	96	137	73	186	120	132
307	93	133	57	185	137	130
308	82	139	59	179	131	132
309	86	136	61	172	133	150
310	87	139	69	164	127	130
311	84	130	67	188	110	153
312	98	144	69	160	128	141
313	79	149	59	187	135	146
314	86	148	69	179	141	139
315	92	136	63	186	142	134
316	83	149	67	197	140	146
317	86	156	72	199	146	139
318	103	168	65	180	145	126
319	99	162	60	176	140	132
320	98	143	72	175	147	128
321	91	174	59	167	150	132
322	95	165	54	178	146	145
323	98	165	61	182	144	136
324	108	186	57	196	141	150
325	117	188	56	168	141	134
326	104	208	65	188	149	144
327	108	204	67	182	147	151
328	112	208	72	195	158	153
329	103	203	70	180	144	176
330	106	187	63	180	155	139
331	92	184	73	157	149	132
332	97	217	59	162	155	145
333	103	202	63	151	141	137
334	98	213	55	161	132	130
335	116	190	64	145	149	165
336	105	231	59	135	137	124
337	109	244	61	141	153	137
338	114	261	68	139	137	121
339	113	255	52	171	154	133
340	122	257	52	152	122	172
341	127	232	75	162	145	153
342	130	253	61	155	136	130
343	119	311	61	162	142	154
344	139	281	69	160	149	143
345	125	300	61	162	134	167
346	143	298	74	157	147	173
347	127	309	61	161	146	161
348	164	320	63	157	165	157
349	154	379	81	177	157	156
350	151	362	83	178	147	171
351	159	383	67	156	158	175
352	166	409	85	166	162	157
353	179	364	69	162	168	168
354	169	417	69	168	185	168
355	182	391	77	169	163	166
356	175	456	68	171	161	166
357	161	444	69	167	177	161
358	194	419	68	164	179	192
359	189	422	75	178	166	193
360	180	460	93	181	176	190
361	208	449	79	157	161	183
362	210	420	77	180	162	171
363	205	471	71	165	191	176
364	218	477	68	171	188	184
365	209	510	66	186	187	189
366	194	503	67	177	199	170
367	211	501	65	176	186	178
368	227	527	80	188	188	215
369	213	524	69	187	193	195
370	235	505	72	184	219	192
371	248	518	66	210	182	186
372	241	526	63	211	194	187
373	221	541	70	192	206	190
374	249	497	73	194	204	219
375	233	552	60	209	209	209
376	250	554	58	201	205	211
377	234	545	63	227	225	211
378	249	540	60	215	217	210
379	242	551	66	228	221	206
380	278	568	60	230	247	218
381	271	524	55	266	236	228
382	261	507	69	254	233	240
383	260	533	62	266	247	236
384	278	536	50	265	249	232
385	285	512	60	272	264	229
386	280	516	59	289	288	231
387	277	551	64	298	263	261
388	266	538	58	288	275	244
389	267	515	54	289	320	237
390	303	528	57	328	279	249
391	274	514	58	345	295	248
392	305	529	55	327	309	257
393	270	489	55	348	328	262
394	295	500	55	333	322	248
395	259	462	61	353	333	274
396	294	489	50	381	343	278
397	297	458	59	372	349	253
398	292	461	51	399	368	281
399	268	450	50	446	360	267
400	272	457	57	444	382	269
401	262	407	54	430	379	270
402	277	403	46	457	408	278
403	268	392	55	463	401	258
404	258	361	46	487	411	275
405	254	344	48	537	435	276
406	224	373	52	529	442	299
407	257	314	56	537	448	281
408	246	289	49	598	458	300
409	276	296	49	602	479	287
410	234	268	51	643	514	319
411	253	263	42	650	544	296
412	253	253	40	687	535	329
413	234	252	52	734	531	308
414	226	229	48	748	590	319
415	231	211	42	754	572	310
416	224	187	43	776	607	314
417	224	198	40	863	634	320
418	214	191	41	871	626	313
419	235	167	54	940	643	310
420	219	181	48	951	691	305
421	212	166	45	987	694	308
422	211	161	43	1045	717	316
423	203	158	48	1021	756	293
424	208	164	48	1177	773	325
425	204	155	44	1117	807	317
426	202	176	47	1203	828	334
427	210	159	41	1256	824	300
428	214	153	50	1353	886	307
429	197	159	39	1402	876	310
430	198	156	45	1415	920	310
431	207	146	52	1521	984	302
432	205	170	44	1574	985	301
433	196	171	37	1671	1016	292
434	210	170	49	1734	1050	303
435	227	169	49	1820	1055	308
436	229	147	51	1878	1112	299
437	228	184	40	1941	1193	278
438	233	183	52	2115	1202	292
439	225	184	44	2167	1240	289
440	233	160	42	2276	1301	273
441	234	167	47	2337	1332	291
442	252	184	47	2491	1383	282
443	245	186	51	2620	1450	285
444	272	185	40	2740	1432	264
445	273	215	50	2857	1539	265
446	277	201	51	2921	1546	264
447	277	205	55	3080	1616	247
448	293	193	43	3191	1596	248
449	322	202	58	3413	1687	258
450	345	218	47	3591	1699	250
451	322	223	41	3714	1759	227
452	359	226	45	3908	1834	230
453	340	201	50	4030	1857	207
454	369	222	50	4268	1895	225
455	356	228	49	4547	1959	222
456	378	197	45	4685	1971	196
457	401	225	45	4874	2032	210
458	420	239	46	5089	2104	209
459	422	247	46	5188	2123	191
460	396	252	60	5633	2224	195
461	463	241	38	5708	2216	173
462	446	220	51	6027	2323	171
463	452	220	46	6079	2264	158
464	472	232	43	6395	2284	139
465	469	239	44	6607	2456	155
466	536	260	50	6676	2333	170
467	495	266	62	6839	2428	152
468	541	233	54	7045	2479	163
469	549	274	72	7212	2433	162
470	547	257	82	7449	2534	149
471	546	271	92	7738	2570	174
472	617	304	104	7817	2577	194
473	652	327	99	8109	2609	177
474	624	345	119	8329	2636	190
475	709	324	113	8466	2752	220
476	703	321	151	8738	2811	202
477	741	348	129	9224	2692	221
478	768	358	140	9245	2800	215
479	802	365	169	9520	2748	226
480	764	383	169	9740	2722	249
481	828	382	176	10094	2728	253
482	814	397	175	10156	2680	240
483	841	379	191	10395	2638	246
484	815	399	191	10783	2663	238
485	821	363	180	11022	2662	248
486	875	384	182	11086	2532	219
487	856	394	172	11309	2533	244
488	817	334	181	11554	2417	223
489	848	318	171	11608	2338	219
490	835	298	179	11614	2246	209
491	850	288	161	11904	2085	188
492	824	284	153	11926	2001	195
493	772	286	145	11993	1856	181
494	745	239	127	11754	1768	175
495	726	212	113	11820	1685	160
496	680	201	96	11469	1434	133
497	638	166	82	11217	1290	120
498	658	158	78	11108	1274	97
499	598	150	71	10835	1081	94
500	560	121	46	10279	968	91
501	517	92	45	9791	798	70
502	502	84	33	9419	771	79
503	465	68	30	9022	640	62
504	448	48	32	8638	566	53
505	358	57	20	7984	505	44
506	365	50	26	7496	425	31
507	322	33	18	6842	330	42
508	274	41	17	6076	300	38
509	250	36	18	5562	262	41
510	264	25	19	5194	215	28
511	215	28	16	4726	191	33
512	178	22	11	4139	155	31
513	162	29	16	3538	124	25
514	145	20	15	3003	116	24
515	109	18	14	2681	93	28
516	105	26	17	2335	79	29
517	71	18	12	1948	68	26
518	74	22	19	1706	59	27
519	63	23	8	1391	56	35
520	79	19	15	1146	46	29
521	53	26	12	1027	46	22
522	45	17	13	829	38	42
523	38	26	14	724	45	33
524	45	26	21	530	36	29
525	33	21	17	480	33	32
526	33	23	16	359	39	33
527	29	20	18	314	29	30
528	26	17	12	272	31	31
529	27	26	15	210	25	37
530	20	20	14	183	22	30
531	26	25	22	150	31	25
532	22	21	21	130	31	27
533	22	33	20	103	28	35
534	22	19	25	114	34	28
535	18	25	17	83	34	26
536	18	23	18	76	38	25
537	23	27	20	72	29	19
538	25	24	18	67	27	29
539	24	27	20	57	26	27
540	24	21	22	45	36	33

## Sheet: ex=250-540(25), em=592(25)
Wavelength	A1	A2	A3	B1	B2	B3
250	256	262	121	798	470	492
251	264	224	123	853	377	439
252	212	199	121	834	385	461
253	222	252	114	775	330	420
254	192	284	116	833	412	438
255	182	231	120	880	417	405
256	229	264	158	799	441	430
257	216	223	130	868	435	389
258	195	217	138	961	422	431
259	216	208	93	839	428	326
260	200	210	103	906	413	384
261	167	229	124	942	395	353
262	204	222	123	866	429	354
263	188	177	85	884	415	347
264	182	233	82	862	365	318
265	164	234	83	865	399	317
266	200	236	91	888	376	310
267	164	211	77	792	354	288
268	170	228	74	807	312	311
269	193	181	72	777	340	295
270	195	186	88	836	318	230
271	148	174	81	767	267	281
272	164	189	80	802	287	267
273	158	154	83	829	293	282
274	184	160	79	749	291	241
275	163	173	95	803	296	254
276	161	179	80	717	295	225
277	184	166	66	706	300	208
278	158	143	74	645	274	228
279	150	186	82	633	245	232
280	148	147	88	643	242	204
281	169	168	83	663	241	253
282	157	152	75	628	241	207
283	150	177	80	639	216	203
284	137	157	68	580	206	206
285	140	156	67	549	198	203
286	149	160	74	524	203	181
287	147	173	91	537	217	196
288	150	150	61	509	194	185
289	119	147	78	468	217	188
290	140	162	87	439	206	182
291	134	153	79	465	180	164
292	140	168	85	440	175	180
293	133	152	80	396	169	171
294	130	149	73	384	179	188
295	126	151	74	368	168	165
296	125	155	73	351	172	168
297	123	140	76	331	175	172
298	119	162	74	319	161	164
299	110	148	78	312	166	175
300	110	155	78	267	167	159
301	140	154	72	274	145	156
302	126	149	85	263	164	148
303	107	166	75	236	167	178
304	112	166	81	234	178	156
305	97	146	81	236	147	159
306	90	156	88	220	164	164
307	101	161	72	201	133	168
308	98	162	74	207	150	164
309	116	159	86	222	168	172
310	106	155	69	209	158	148
311	98	157	82	221	149	156
312	95	170	70	209	150	162
313	99	176	68	190	153	165
314	109	166	72	213	140	172
315	96	174	71	201	164	181
316	109	156	75	203	153	171
317	97	169	82	197	158	168
318	92	191	78	183	163	162
319	111	174	70	213	170	165
320	107	183	75	199	167	166
321	110	198	79	209	168	172
322	118	197	82	218	173	159
323	95	184	88	204	155	186
324	115	195	61	188	173	177
325	120	191	77	214	167	175
326	108	222	70	211	172	165
327	116	218	64	204	186	157
328	111	229	70	224	183	191
329	122	218	63	195	149	181
330	117	250	74	209	169	177
331	105	234	76	194	167	168
332	111	229	73	198	146	155
333	123	236	73	189	145	167
334	111	233	60	178	163	180
335	142	261	68	194	168	161
336	135	233	73	208	164	170
337	128	249	68	183	174	163
338	135	250	82	168	165	172
339	129	256	88	201	155	190
340	139	280	76	196	167	181
341	151	303	81	180	172	176
342	140	300	74	183	165	194
343	134	326	83	188	163	185
344	165	326	79	185	149	182
345	149	332	73	189	200	195
346	159	347	79	203	178	201
347	147	395	76	178	195	184
348	162	392	85	186	183	187
349	162	383	76	193	184	187
350	179	384	77	176	185	188
351	178	429	83	189	180	188
352	182	395	76	190	182	220
353	197	435	101	201	176	228
354	164	413	88	178	190	228
355	190	426	84	192	193	206
356	211	460	84	190	189	210
357	196	473	89	191	186	217
358	203	467	81	183	181	207
359	206	488	84	197	178	225
360	188	479	92	215	198	209
361	219	481	76	216	192	225
362	217	522	94	210	200	210
363	199	515	85	207	185	210
364	226	513	80	219	203	228
365	225	533	79	211	212	225
366	240	507	94	223	210	226
367	241	505	78	210	218	218
368	215	550	74	230	231	216
369	232	535	82	212	203	231
370	239	544	77	224	212	200
371	234	570	80	233	221	241
372	244	527	90	235	215	229
373	247	541	80	234	246	243
374	256	580	87	239	230	235
375	252	585	71	239	232	231
376	268	567	83	276	230	234
377	275	597	79	257	236	230
378	270	579	71	251	260	249
379	255	572	79	267	261	239
380	281	582	77	265	278	252
381	265	598	60	289	258	267
382	290	594	62	294	268	247
383	279	558	79	297	284	245
384	292	558	78	294	302	273
385	281	583	68	309	290	256
386	279	558	73	319	294	260
387	292	575	66	356	293	270
388	290	535	66	341	310	281
389	300	566	68	358	337	285
390	285	551	59	361	314	268
391	296	529	71	366	335	300
392	311	568	58	375	340	281
393	281	511	66	403	343	303
394	313	536	67	429	347	277
395	298	501	73	416	354	332
396	289	484	51	413	371	317
397	292	488	64	426	406	305
398	291	463	66	444	404	314
399	304	470	58	469	419	324
400	297	449	62	499	414	315
401	282	444	63	479	445	320
402	270	433	63	516	439	332
403	283	384	61	546	453	311
404	266	404	55	535	470	341
405	285	371	57	556	452	330
406	276	363	55	586	469	330
407	266	339	62	622	510	326
408	254	317	48	635	522	327
409	261	300	54	655	534	338
410	265	287	56	699	551	340
411	269	277	55	725	589	364
412	259	282	60	788	621	353
413	264	268	56	778	606	351
414	243	253	57	833	616	364
415	248	252	59	883	635	351
416	240	233	57	908	669	332
417	246	232	54	944	688	359
418	231	233	54	935	700	380
419	228	221	58	996	722	358
420	243	214	63	1039	719	356
421	234	215	52	1051	780	359
422	238	208	49	1113	803	350
423	226	192	57	1133	791	352
424	227	196	60	1225	825	373
425	224	193	57	1257	862	338
426	228	183	62	1300	872	371
427	235	195	54	1351	918	357
428	227	192	57	1424	929	356
429	229	188	54	1527	1018	361
430	211	198	49	1558	1012	339
431	248	196	61	1637	1028	355
432	219	182	59	1744	1094	376
433	236	175	57	1786	1086	360
434	234	172	54	1840	1126	349
435	238	183	56	1900	1190	347
436	223	171	54	1921	1238	345
437	247	189	55	2104	1285	333
438	257	195	51	2208	1288	328
439	254	186	59	2288	1315	334
440	263	214	55	2347	1369	315
441	264	197	52	2466	1398	311
442	274	201	61	2559	1400	332
443	285	204	56	2768	1506	318
444	267	217	51	2860	1540	303
445	305	222	61	2950	1583	297
446	329	216	58	3053	1607	306
447	299	232	46	3264	1680	289
448	303	228	50	3394	1690	298
449	326	231	57	3540	1752	284
450	328	226	55	3740	1878	314
451	323	229	56	3938	1838	269
452	356	252	57	4110	1910	247
453	388	240	51	4240	1929	255
454	366	258	52	4542	1992	253
455	400	248	54	4662	2071	259
456	397	262	46	4828	2051	247
457	407	251	53	5073	2136	236
458	394	250	59	5222	2197	252
459	403	238	41	5531	2199	217
460	426	237	53	5642	2275	198
461	450	260	45	5822	2336	210
462	465	264	52	6083	2349	201
463	474	293	49	6193	2405	208
464	500	270	53	6402	2432	190
465	472	263	50	6687	2335	189
466	512	263	52	6839	2471	168
467	502	256	47	7147	2474	167
468	565	268	55	7310	2565	185
469	557	267	55	7550	2631	170
470	567	285	66	7663	2588	173
471	600	293	53	8054	2687	199
472	646	290	83	8229	2687	157
473	675	295	87	8565	2740	171
474	682	319	92	8779	2741	184
475	682	319	92	8973	2800	180
476	692	340	107	9245	2786	194
477	719	322	113	9560	2777	224
478	726	357	127	9722	2816	237
479	749	351	139	9944	2768	211
480	760	353	134	10143	2746	210
481	779	364	134	10437	2708	208
482	782	375	138	10539	2752	242
483	802	376	153	10610	2666	214
484	808	361	164	10906	2559	247
485	817	358	161	11206	2580	241
486	849	360	163	11270	2586	238
487	847	371	171	11411	2531	269
488	869	363	181	11620	2328	236
489	841	392	178	11613	2371	259
490	857	360	179	11784	2283	248
491	864	358	190	12050	2150	274
492	846	358	209	11913	2101	259
493	833	353	182	11971	2056	263
494	853	342	180	11829	1964	259
495	773	343	187	11761	1799	240
496	768	284	182	11465	1668	226
497	738	316	165	11182	1542	220
498	740	283	170	11068	1475	232
499	732	254	164	10749	1321	242
500	661	220	138	10268	1184	194
501	589	217	121	9847	1066	183
502	582	216	120	9569	978	161
503	569	169	119	9105	853	160
504	525	163	105	8589	727	156
505	434	142	96	8026	642	143
506	456	132	89	7709	574	107
507	384	112	71	6968	521	94
508	327	96	66	6379	419	94
509	314	80	65	5749	349	78
510	305	93	48	5457	309	90
511	247	71	44	4914	268	69
512	252	54	44	4459	224	63
513	184	43	37	3788	175	53
514	164	41	35	3397	153	58
515	144	50	24	3063	134	53
516	130	44	25	2702	107	45
517	136	41	23	2301	91	49
518	97	29	22	1995	92	46
519	82	29	17	1745	70	52
520	77	30	17	1396	71	42
521	79	19	18	1270	59	47
522	72	29	25	1111	54	40
523	51	24	21	862	54	36
524	46	31	30	714	55	31
525	38	22	20	623	43	39
526	43	35	25	486	49	37
527	37	28	20	420	38	42
528	30	28	18	353	41	33
529	33	23	24	292	45	39
530	34	31	20	240	38	37
531	29	32	21	220	41	44
532	25	31	23	159	45	41
533	30	29	18	174	39	35
534	24	24	25	142	40	41
535	29	33	17	105	41	38
536	32	29	16	103	42	40
537	25	31	23	100	42	28
538	42	34	23	73	38	36
539	32	34	20	78	32	38
540	33	23	21	66	28	36

## Sheet: ex=250-540(30), em=602(30)
Wavelength	A1	A2	A3	B1	B2	B3
250	169	196	101	725	433	407
251	209	219	116	833	431	479
252	213	253	124	805	399	457
253	221	310	120	787	468	428
254	186	205	122	860	395	494
255	193	214	138	786	488	404
256	198	218	109	819	452	407
257	185	272	126	871	400	382
258	170	229	133	871	368	389
259	174	203	108	870	424	346
260	190	209	113	923	408	347
261	191	187	128	821	390	317
262	225	185	125	857	390	367
263	196	212	81	852	401	342
264	191	227	113	878	383	374
265	179	206	111	805	390	333
266	177	193	96	825	316	321
267	187	211	91	769	365	333
268	174	169	89	785	337	270
269	136	185	102	736	337	289
270	177	178	87	723	332	248
271	162	178	76	698	322	289
272	183	163	86	694	279	231
273	162	177	91	716	286	222
274	150	159	86	672	271	238
275	152	142	75	669	297	245
276	153	161	79	624	276	225
277	163	157	76	642	254	213
278	143	163	78	619	270	232
279	149	177	75	589	236	210
280	130	150	83	557	232	208
281	153	162	75	535	215	209
282	130	144	70	580	232	218
283	161	156	68	495	208	185
284	139	151	75	545	212	195
285	133	161	74	530	214	189
286	145	157	81	511	196	181
287	144	168	71	502	224	184
288	144	161	79	450	201	175
289	138	165	85	439	219	192
290	145	160	77	455	203	153
291	133	155	86	404	199	175
292	129	165	92	424	200	167
293	124	154	76	376	204	148
294	123	150	74	375	183	167
295	142	145	75	334	190	147
296	117	162	82	391	173	170
297	128	137	78	333	162	164
298	124	167	80	336	173	155
299	115	156	71	318	172	170
300	120	163	96	317	189	181
301	121	189	85	288	171	152
302	111	155	76	264	176	136
303	121	153	78	257	159	150
304	127	183	90	260	164	156
305	112	159	80	224	185	154
306	122	158	83	237	159	156
307	105	173	59	245	160	171
308	109	161	65	219	158	152
309	110	173	72	232	168	147
310	95	152	83	220	151	163
311	109	160	73	207	173	170
312	100	141	91	232	161	149
313	97	159	83	226	164	166
314	112	170	78	206	177	152
315	105	184	82	209	161	147
316	115	177	76	204	163	167
317	109	172	80	221	173	159
318	118	185	72	206	169	146
319	107	159	89	205	174	165
320	101	173	67	211	172	196
321	121	182	78	197	167	171
322	113	171	87	190	164	188
323	119	189	75	214	189	183
324	117	205	90	198	174	179
325	118	183	79	203	169	174
326	128	193	73	214	187	179
327	118	221	92	186	188	191
328	129	223	74	197	159	160
329	131	214	91	213	192	201
330	118	242	81	219	190	176
331	111	219	67	195	154	147
332	108	188	67	196	180	167
333	130	217	80	170	171	174
334	123	251	81	204	184	200
335	110	241	55	178	174	185
336	106	270	76	190	157	172
337	121	229	79	187	176	184
338	127	265	79	185	179	191
339	132	255	82	184	183	189
340	126	255	80	164	181	204
341	156	285	93	178	191	192
342	158	318	66	188	174	194
343	150	324	93	181	196	190
344	157	295	82	178	185	200
345	165	319	77	185	188	214
346	151	326	74	190	174	214
347	162	364	80	199	186	198
348	160	362	75	193	190	232
349	180	355	83	202	200	208
350	181	383	86	217	184	214
351	160	375	69	199	173	195
352	175	387	80	195	194	198
353	186	411	89	198	196	200
354	175	402	86	196	186	188
355	183	418	99	183	178	208
356	199	412	79	193	194	230
357	173	426	84	205	206	216
358	206	444	93	207	201	202
359	204	402	75	217	211	227
360	182	424	83	216	205	221
361	206	483	86	219	221	222
362	192	445	74	217	215	222
363	216	448	80	206	195	216
364	210	456	79	218	218	222
365	197	469	81	217	239	228
366	202	490	74	222	210	214
367	240	486	83	244	233	226
368	225	475	86	237	223	230
369	197	517	87	232	228	233
370	210	476	77	228	221	225
371	231	476	79	242	224	222
372	225	514	78	245	222	243
373	224	545	86	249	249	238
374	224	511	87	264	257	256
375	223	493	72	251	245	229
376	234	495	78	267	233	245
377	235	518	72	275	257	245
378	232	535	68	277	268	262
379	226	512	79	274	262	260
380	248	529	71	295	293	270
381	256	508	78	290	280	270
382	254	515	73	297	295	274
383	248	526	73	303	293	272
384	271	506	70	348	298	289
385	263	517	81	328	298	281
386	271	499	76	341	328	279
387	255	519	72	349	327	284
388	273	496	75	362	337	303
389	269	501	84	362	333	291
390	274	512	75	390	309	312
391	262	478	76	393	341	327
392	245	493	71	372	382	318
393	234	454	64	406	359	323
394	276	475	69	428	366	294
395	270	456	74	423	379	336
396	250	450	63	431	386	337
397	265	425	63	446	393	313
398	281	432	61	438	389	326
399	274	423	70	463	402	316
400	257	424	58	463	417	339
401	247	402	66	487	416	341
402	245	393	68	495	437	321
403	260	390	58	553	455	325
404	245	357	68	576	447	336
405	251	336	62	552	461	342
406	243	325	70	601	496	370
407	238	316	63	596	512	355
408	230	291	54	632	524	342
409	249	303	59	660	548	341
410	233	278	68	711	548	361
411	216	281	73	729	559	375
412	213	288	61	750	573	364
413	240	263	64	777	587	361
414	224	245	65	815	605	372
415	235	250	61	825	660	384
416	225	230	66	861	637	343
417	221	230	60	892	673	370
418	213	213	64	940	686	360
419	227	205	54	970	692	348
420	209	194	62	966	728	363
421	219	198	57	997	755	359
422	211	196	59	1057	767	358
423	205	182	68	1117	776	386
424	217	189	65	1196	791	360
425	202	197	55	1165	818	359
426	213	180	66	1304	833	381
427	217	190	72	1308	899	358
428	203	176	68	1345	879	382
429	202	197	62	1424	944	365
430	215	189	62	1478	919	369
431	225	196	65	1520	970	340
432	214	188	67	1614	1000	365
433	215	182	66	1686	1059	347
434	219	200	74	1737	1084	343
435	217	178	65	1772	1077	355
436	219	180	73	1873	1128	350
437	232	166	67	1946	1141	340
438	230	188	65	2092	1153	354
439	234	196	62	2095	1222	355
440	239	194	60	2190	1221	319
441	253	210	66	2321	1285	368
442	252	199	61	2440	1332	332
443	265	200	61	2526	1340	338
444	263	209	60	2527	1436	331
445	281	226	62	2760	1424	319
446	272	206	58	2837	1463	308
447	282	215	54	2970	1502	323
448	312	209	58	3035	1528	292
449	309	225	63	3268	1577	275
450	322	229	57	3423	1624	275
451	309	249	58	3581	1667	305
452	315	215	54	3766	1667	292
453	349	246	60	3913	1772	290
454	338	234	70	4063	1770	256
455	339	237	61	4227	1813	269
456	374	240	58	4449	1877	277
457	368	235	64	4576	1980	232
458	359	234	58	4596	1944	224
459	365	242	51	4949	2000	247
460	416	240	59	5137	2027	208
461	407	230	48	5279	2000	191
462	392	231	47	5446	2102	227
463	423	224	53	5617	2151	204
464	416	259	49	5851	2156	199
465	431	251	51	6063	2201	181
466	436	254	62	6242	2253	177
467	471	252	49	6480	2294	170
468	507	244	68	6893	2274	185
469	513	259	52	6982	2403	179
470	502	234	51	7131	2350	171
471	527	246	60	7357	2391	182
472	533	263	58	7734	2388	179
473	534	249	69	8085	2490	184
474	570	264	68	8037	2471	164
475	546	243	74	8355	2444	172
476	597	270	65	8572	2414	157
477	629	273	84	8772	2399	187
478	603	273	80	8925	2408	177
479	627	269	87	9116	2410	168
480	639	263	91	9288	2442	172
481	651	274	96	9508	2343	169
482	637	283	100	9562	2336	192
483	666	287	109	9802	2351	215
484	660	305	108	9922	2339	219
485	679	284	125	10073	2202	203
486	678	306	113	10196	2228	217
487	706	309	126	10140	2156	216
488	709	323	135	10406	2123	224
489	686	315	149	10332	2028	227
490	717	299	139	10450	1980	234
491	698	330	137	10491	1958	249
492	711	304	164	10497	1855	232
493	710	310	166	10415	1774	242
494	742	295	172	10436	1793	250
495	697	289	160	10137	1550	269
496	684	296	185	10014	1507	255
497	677	281	188	9841	1444	263
498	673	292	181	9870	1380	245
499	633	304	175	9456	1355	260
500	600	284	181	9207	1180	257
501	603	264	166	8727	1103	243
502	582	277	169	8413	1014	232
503	524	252	166	7979	950	218
504	494	256	154	7736	837	215
505	498	246	169	7310	699	212
506	424	221	164	7048	667	228
507	440	220	141	6380	572	187
508	396	192	133	5876	512	200
509	336	177	135	5525	443	181
510	335	193	113	5242	401	181
511	308	166	111	4787	380	158
512	281	150	99	4239	346	155
513	233	127	94	3718	273	149
514	232	102	89	3428	236	129
515	215	122	80	3063	208	129
516	190	92	72	2748	190	105
517	157	75	61	2388	151	95
518	157	76	47	2202	151	95
519	122	66	52	1857	116	82
520	102	74	35	1519	100	75
521	100	58	53	1369	92	73
522	82	53	35	1187	84	68
523	76	45	35	1024	78	64
524	61	39	36	837	76	60
525	54	48	26	776	65	50
526	47	39	25	611	59	49
527	56	36	25	505	67	55
528	42	36	23	433	57	47
529	38	36	32	376	59	56
530	40	32	26	291	62	46
531	29	31	24	238	45	41
532	27	33	19	222	50	48
533	33	28	24	176	51	51
534	29	30	26	157	41	44
535	26	30	27	119	53	47
536	30	28	19	122	55	49
537	29	28	20	92	50	40
538	32	33	24	87	54	44
539	30	32	22	86	46	41
540	33	34	25	67	42	48
