# Supplementary material for: Incorporation of sensing modalities into de novo designed fluorescence-activating proteins
Source: Nat Commun. 2021 Feb 8;12:856. doi: 10.1038/s41467-020-18911-w (PMC7870846; doi:10.1038/s41467-020-18911-w)
Supplement: Supplementary file 24 — Source Data [file 41467_2020_18911_MOESM24_ESM.xlsx › raw_data_graphs/Supplementary_Figure_6b,c,d/mFAP2b_singleloop_50mL-scale_purification_endpoints_and_emission_spectra_analysis_042818.xlsx]

## Sheet: Sheet1
	1	2	3	4	5	6	7	8	9	10	11	12
A	11619	12382	12101	12615	11463	12006	11148	10998	10754	6104	5703	5505	endpoints:484,513
B	11549	11815	11812	44463	44897	43493	7	6	7	4	5	4	endpoints:484,513
C													endpoints:484,513
D													endpoints:484,513
E													endpoints:484,513
F													endpoints:484,513
G													endpoints:484,513
H													endpoints:484,513

## Sheet: Sheet2
	1	2	3	4	5	6	7	8	9	10	11	12
A	11271	11958	11757	12773	11569	12154	10811	10705	10470	5610	5219	5018	endpoints:484,508
B	11573	11876	11893	39072	39455	38416	10	10	11	13	13	13	endpoints:484,508
C													endpoints:484,508
D													endpoints:484,508
E													endpoints:484,508
F													endpoints:484,508
G													endpoints:484,508
H													endpoints:484,508

## Sheet: Sheet3
	1	2	3	4	5	6	7	8	9	10	11	12
A	11186	11833	11639	12398	11250	11797	10700	10565	10376	5788	5389	5206	endpoints:483,511
B	11249	11601	11573	40964	41352	40151	7	7	7	6	6	5	endpoints:483,511
C													endpoints:483,511
D													endpoints:483,511
E													endpoints:483,511
F													endpoints:483,511
G													endpoints:483,511
H													endpoints:483,511

## Sheet: Sheet4
	1	2	3	4	5	6	7	8	9	10	11	12
A	11351	12013	11835	12224	11075	11645	10876	10742	10536	6026	5592	5416	endpoints:485,515
B	11136	11466	11412	45251	45671	44314	6	6	7	5	5	4	endpoints:485,515
C													endpoints:485,515
D													endpoints:485,515
E													endpoints:485,515
F													endpoints:485,515
G													endpoints:485,515
H													endpoints:485,515

## Sheet: Sheet5
	1	2	3	4	5	6	7	8	9	10	11	12
A	11759	12505	12317	13198	11934	12515	11315	11158	10992	5929	5526	5342	endpoints:485,510
B	11937	12241	12277	43626	44195	42941	8	8	9	9	9	9	endpoints:485,510
C													endpoints:485,510
D													endpoints:485,510
E													endpoints:485,510
F													endpoints:485,510
G													endpoints:485,510
H													endpoints:485,510

## Sheet: Sheet6
	1	2	3	4	5	6	7	8	9	10	11	12
A	11437	12183	11902	12442	11326	11826	11001	10879	10579	5982	5553	5391	endpoints:485,514
B	11334	11690	11619	44974	45644	44432	6	7	7	5	5	5	endpoints:485,514
C													endpoints:485,514
D													endpoints:485,514
E													endpoints:485,514
F													endpoints:485,514
G													endpoints:485,514
H													endpoints:485,514

## Sheet: em_484nm
Wavelength	A1	A2	A3	A4	A5	A6	A7	A8	A9	A10	A11	A12	B1	B2	B3	B4	B5	B6	B7	B8	B9
495	216	197	208	271	251	276	210	177	181	96	92	93	230	246	216	431	451	408	3	4	3
496	243	221	250	295	273	282	188	201	214	102	97	94	243	260	243	479	512	440	2	5	1
497	240	242	259	305	300	282	242	208	243	102	109	96	302	287	295	550	602	550	1	1	1
498	289	283	277	381	363	367	261	253	242	133	120	132	343	326	328	699	645	601	2	0	0
499	357	340	307	398	357	401	343	273	281	130	137	121	336	333	318	793	776	763	0	1	0
500	370	383	353	481	428	456	330	300	348	141	149	150	402	391	409	954	970	849	1	1	0
501	398	390	406	515	477	503	361	314	371	156	158	155	423	454	420	1092	981	936	1	1	0
502	474	445	405	515	494	530	449	403	388	158	165	157	453	466	472	1198	1138	1071	0	3	1
503	533	445	479	530	530	511	452	437	427	226	170	170	482	479	439	1270	1264	1201	0	0	2
504	477	498	506	603	550	584	509	473	429	225	203	215	553	516	507	1404	1455	1411	0	3	0
505	482	518	521	599	606	634	506	474	473	204	222	221	528	539	499	1527	1519	1458	1	1	1
506	553	597	578	672	573	588	505	492	534	199	239	249	511	602	564	1741	1715	1632	0	0	0
507	579	612	645	686	642	645	554	521	514	243	242	230	590	579	589	1903	1812	1752	1	0	0
508	645	653	618	675	669	704	587	556	565	286	275	225	583	593	598	2000	1991	1812	0	0	0
509	645	668	616	696	644	694	554	541	575	264	246	254	576	576	617	2027	2032	1937	1	1	0
510	621	640	620	714	627	654	621	529	535	297	276	274	642	637	616	2078	2147	2042	1	2	2
511	624	637	617	704	643	650	587	562	613	291	269	242	628	593	594	2152	2165	2039	0	1	0
512	625	620	584	665	639	666	503	599	550	274	274	255	569	607	578	2182	2108	2104	1	0	2
513	653	687	636	720	599	659	587	561	581	237	277	249	614	608	607	2178	2174	2072	1	0	0
514	621	642	659	638	606	664	583	537	560	302	278	242	633	612	572	2250	2198	2110	0	0	0
515	616	555	559	646	551	638	550	521	540	309	262	258	579	542	543	2141	2207	2051	0	0	0
516	614	583	575	588	577	585	563	513	496	244	269	279	573	570	517	2071	2142	1993	0	1	0
517	521	583	534	634	553	553	520	485	520	290	239	252	534	543	559	1998	2088	1843	0	1	0
518	553	560	562	578	561	569	516	480	491	252	250	242	472	512	530	2014	2064	1869	0	0	0
519	562	541	482	538	507	554	454	425	466	229	225	225	458	461	487	1844	1931	1803	1	2	0
520	520	487	478	517	456	506	436	476	437	211	240	218	458	464	457	1805	1925	1673	0	0	0
521	478	506	460	510	433	521	452	422	459	230	204	200	423	450	401	1763	1749	1571	0	1	0
522	465	444	467	511	479	459	436	377	410	212	189	231	464	447	433	1658	1692	1596	1	1	1
523	433	489	433	482	396	403	381	390	368	240	185	212	394	409	406	1615	1594	1487	1	0	1
524	409	447	407	454	448	460	385	359	378	182	205	209	428	364	356	1502	1532	1449	0	0	0
525	387	418	356	430	399	392	350	358	392	159	193	190	373	381	373	1397	1499	1328	1	0	0
526	385	385	396	415	395	402	355	340	372	167	198	156	388	346	369	1388	1382	1260	0	1	0
527	382	375	310	418	375	362	332	332	333	179	173	152	316	347	330	1281	1248	1213	1	2	0
528	360	392	348	408	376	375	328	286	330	160	182	154	306	325	360	1200	1209	1145	0	0	0
529	367	375	357	380	331	356	323	323	306	159	126	142	356	324	319	1112	1234	1177	1	0	0
530	363	349	340	343	357	356	315	289	321	148	148	138	332	309	322	1120	1124	1138	1	0	0
531	339	315	310	335	353	337	326	295	286	158	148	128	300	289	314	1114	1131	1072	0	1	1
532	314	339	353	357	318	352	263	282	307	135	132	135	303	334	298	1076	1114	1019	1	0	0
533	294	301	302	322	329	315	307	267	265	149	168	137	289	317	308	1145	1045	1023	1	0	0
534	295	340	313	338	339	352	277	257	258	151	111	109	307	285	278	1013	1126	966	1	1	0
535	297	288	291	310	315	283	280	258	258	121	148	115	297	279	272	995	1017	964	2	3	1
536	301	299	295	317	293	303	272	285	297	137	112	133	283	252	286	979	980	938	1	0	0
537	266	311	286	287	285	331	298	257	273	126	125	116	244	276	267	930	1000	985	0	0	0
538	277	292	285	307	323	301	253	260	267	132	130	136	262	280	282	964	937	895	1	0	0
539	257	273	285	312	311	294	239	252	268	113	132	124	239	238	242	946	988	927	0	0	0
540	291	310	289	286	262	282	261	234	241	110	126	94	271	311	256	914	929	835	0	0	1
541	248	281	298	289	290	306	273	254	242	125	103	134	223	244	263	856	888	834	1	0	1
542	244	216	262	289	258	228	225	255	228	119	104	107	239	264	231	903	877	805	0	1	0
543	250	247	265	282	284	279	241	221	214	104	105	109	250	238	239	881	925	821	1	0	0
544	250	257	250	267	285	236	250	214	200	94	118	91	288	264	240	837	868	836	0	0	2
545	220	264	277	252	233	252	210	232	204	112	111	102	239	248	214	840	843	850	0	0	0
546	243	199	261	272	249	229	224	214	228	106	112	100	205	208	220	791	841	776	0	2	0
547	226	232	249	273	233	246	220	184	222	93	94	96	229	246	204	803	834	769	0	0	0
548	243	208	244	238	228	235	193	178	193	102	95	100	240	228	192	769	834	783	0	0	0
549	246	210	239	241	181	198	213	186	190	93	95	93	203	228	187	712	773	731	0	0	1
550	236	221	226	245	180	234	165	181	226	97	89	98	221	188	195	721	724	706	1	1	0
551	202	210	206	219	212	190	197	173	212	82	88	80	190	176	189	718	717	740	0	2	0
552	199	211	188	228	207	175	162	166	202	86	74	91	200	178	200	675	672	644	2	0	1
553	218	196	190	235	176	187	146	183	181	96	97	90	183	148	150	643	666	633	0	1	0
554	232	166	179	186	205	194	156	161	159	66	85	84	160	181	150	630	615	652	1	1	0
555	189	167	194	177	165	162	179	206	150	75	61	91	183	137	149	660	634	594	1	0	0
556	164	210	186	172	146	196	172	147	153	85	75	57	153	138	153	601	614	626	1	0	0
557	171	168	170	161	168	151	168	141	146	73	57	74	159	149	143	604	606	535	1	2	1
558	150	169	142	149	125	141	150	134	140	58	65	58	148	146	169	549	562	527	1	0	1
559	156	182	182	160	160	128	135	131	127	78	62	61	128	143	135	503	549	517	0	0	0
560	141	141	137	162	133	163	135	119	102	50	75	68	129	147	130	549	514	483	2	0	1
561	144	127	136	153	139	143	125	118	133	59	47	55	147	128	132	509	510	479	0	2	0
562	142	130	125	140	121	142	146	119	125	58	57	55	120	124	122	483	507	456	1	2	1
563	142	112	128	124	129	139	110	113	107	41	49	54	108	110	108	444	481	413	0	1	0
564	133	118	142	139	103	140	108	106	99	51	74	43	120	114	101	410	441	398	0	0	0
565	97	97	130	123	108	110	108	116	96	53	49	43	90	90	119	431	412	369	0	1	1
566	117	129	121	132	97	112	116	123	109	38	46	46	100	107	105	406	377	348	0	0	0
567	117	104	111	125	100	114	95	90	107	47	44	51	112	101	97	391	372	342	0	1	1
568	85	108	87	113	100	115	105	94	80	41	38	40	101	74	92	369	400	358	0	1	1
569	96	100	100	97	111	103	91	77	106	45	51	25	106	101	95	349	318	297	0	2	0
570	92	88	76	97	105	112	92	60	96	57	36	42	79	93	79	354	329	296	1	3	0
571	83	106	118	91	102	79	80	87	71	59	34	36	88	90	79	298	308	300	2	1	0
572	104	94	81	84	78	100	92	77	80	34	52	36	73	88	80	275	297	260	1	4	0
573	100	75	96	92	78	89	58	79	84	34	32	46	70	79	76	305	297	282	2	2	0
574	78	93	76	89	80	99	64	82	90	44	30	24	59	86	84	289	294	267	1	1	2
575	87	81	81	92	80	74	65	83	65	22	47	33	68	92	60	238	241	295	0	3	2
576	85	79	62	83	82	78	70	76	65	36	46	32	79	71	83	219	269	225	1	1	2
577	86	75	98	78	51	87	83	73	60	32	34	35	59	87	61	232	268	253	0	3	1
578	82	79	87	81	72	92	68	57	63	20	34	18	74	77	75	243	250	218	1	3	0
579	72	76	83	75	82	71	58	62	73	31	23	23	67	58	62	227	215	223	1	3	2
580	55	83	72	77	78	72	74	61	57	17	21	27	54	68	51	193	237	243	2	0	2
581	46	82	65	52	57	74	71	79	60	37	22	33	65	68	67	193	211	195	1	4	1
582	60	72	70	72	50	85	61	45	51	17	38	21	52	63	67	203	190	206	0	3	0
583	58	60	58	65	41	63	50	49	53	20	29	33	53	52	48	218	204	201	1	0	0
584	65	67	84	70	79	61	57	61	49	21	41	34	56	52	58	184	181	152	1	2	1
585	63	73	61	70	51	53	61	65	28	21	23	29	44	43	61	201	197	158	2	2	1
586	52	48	50	51	70	34	55	37	44	15	11	30	58	51	51	221	210	153	0	0	1
587	60	71	64	59	45	57	57	33	35	37	22	18	55	42	44	208	199	190	1	1	1
588	40	46	58	47	57	51	60	41	46	16	23	21	43	42	44	191	156	167	1	4	0
589	46	58	39	46	51	48	45	44	38	33	28	16	43	49	35	147	195	152	0	1	1
590	36	53	53	52	30	41	45	34	52	22	27	23	29	50	37	144	173	131	1	1	1
591	34	51	40	70	54	55	29	45	33	22	19	16	39	48	45	177	174	127	0	0	0
592	44	38	49	41	50	40	42	36	38	25	11	15	41	48	41	161	179	147	0	1	1
593	36	31	39	38	47	59	38	33	31	12	15	33	53	48	41	167	145	119	0	0	0
594	37	48	46	44	38	30	45	47	52	18	18	26	30	49	31	129	147	118	0	1	1
595	38	57	49	35	44	43	51	29	32	18	21	19	43	44	28	132	134	123	2	1	0
596	56	34	43	36	35	32	27	23	46	8	8	16	49	39	39	115	123	127	1	2	1
597	43	30	32	35	29	39	47	33	47	22	18	12	40	38	27	129	126	130	0	0	1
598	44	34	41	28	27	34	36	22	31	14	11	11	28	27	40	126	122	113	1	0	3
599	28	42	30	38	22	33	34	23	29	23	16	15	24	33	27	113	93	124	0	2	0
600	30	46	31	29	35	26	40	40	28	17	17	18	36	28	37	137	110	110	0	0	1
601	31	31	25	29	37	41	41	26	27	16	11	10	27	31	39	108	98	120	0	0	3
602	32	51	24	23	37	30	31	30	39	12	18	18	18	32	34	106	81	124	2	0	2
603	22	35	27	23	32	34	26	22	21	16	17	16	25	28	28	89	77	91	0	0	0
604	25	31	31	35	17	24	20	18	34	7	9	18	17	34	27	107	86	88	0	0	3
605	37	41	30	36	32	36	19	21	15	1	10	15	32	22	15	117	93	87	0	0	1
606	16	27	27	20	25	32	25	20	33	20	12	11	33	36	12	103	109	101	0	3	1
607	26	21	39	45	18	24	32	19	15	17	12	4	41	23	32	124	90	70	1	1	0
608	28	25	25	25	27	19	22	21	29	11	18	9	31	34	21	79	103	84	0	0	0
609	34	38	27	31	26	36	19	23	19	13	11	10	16	21	14	84	94	65	1	4	0
610	18	37	19	41	18	35	28	21	36	5	10	7	18	20	40	81	61	55	0	0	2
611	18	14	23	25	23	12	27	11	22	14	5	15	24	17	34	71	87	73	0	1	0
612	28	18	24	24	17	22	22	22	13	11	10	7	17	14	15	71	83	63	0	0	0
613	21	16	15	22	29	10	21	20	18	10	22	10	23	17	22	60	91	59	1	0	1
614	16	8	15	24	23	23	14	23	29	5	13	17	18	14	12	69	62	49	0	0	1
615	20	23	23	15	27	11	17	28	14	11	16	3	23	16	22	60	44	43	3	0	1
616	22	21	41	17	20	10	22	11	27	8	6	14	22	22	25	64	72	63	1	2	0
617	16	41	23	14	8	10	23	27	25	9	6	15	22	22	10	60	66	54	0	3	0
618	24	14	21	30	18	20	15	7	16	11	15	8	14	22	15	47	63	56	0	0	0
619	16	21	24	14	17	14	11	12	20	6	10	5	11	22	21	49	86	65	0	2	0
620	20	10	16	13	11	20	11	5	18	1	8	3	12	17	5	54	55	47	0	0	1
621	17	25	9	14	9	14	10	21	9	1	14	16	12	14	14	41	46	42	0	1	1
622	16	16	8	18	26	12	34	12	5	5	7	7	10	15	17	47	48	38	2	1	1
623	17	16	11	18	14	14	8	11	13	6	12	5	15	12	11	61	50	51	2	1	0
624	9	17	15	16	19	10	13	13	26	7	6	3	12	2	9	48	37	48	0	2	0
625	15	12	22	17	11	9	17	8	8	6	9	10	22	20	11	32	56	37	1	0	0
626	19	21	19	13	23	13	12	11	6	13	11	6	11	15	16	53	62	36	1	1	1
627	12	14	15	25	13	9	17	16	5	3	0	3	18	11	5	40	33	29	0	2	0
628	24	6	14	17	10	15	16	7	14	8	7	8	15	18	3	36	50	44	2	0	1
629	16	20	6	15	6	24	15	14	21	0	2	3	15	11	18	32	56	34	1	1	1
630	12	12	2	13	5	16	10	14	15	11	4	10	7	21	18	35	28	48	0	0	0
631	20	9	12	3	16	11	12	8	18	6	2	4	14	14	17	15	32	25	2	0	1
632	21	12	5	13	7	9	10	15	5	3	8	9	7	11	12	25	34	33	1	1	0
633	10	18	9	13	8	8	8	13	18	9	3	5	15	13	29	20	37	37	0	3	0
634	17	16	11	13	20	11	8	2	5	8	9	3	13	5	25	53	46	24	3	0	0
635	9	7	16	1	17	13	6	11	10	0	1	3	0	7	8	25	33	37	0	3	0
636	10	21	8	13	12	5	5	5	9	7	12	6	9	16	5	30	18	24	0	0	0
637	13	4	7	5	7	3	2	19	6	5	0	0	6	1	3	15	35	25	2	1	0
638	15	12	7	9	16	5	8	12	11	9	1	4	16	8	11	37	39	47	1	1	0
639	16	7	14	15	11	0	8	10	11	5	10	0	4	4	4	39	46	17	0	2	2
640	5	7	4	6	8	11	5	11	14	4	11	5	7	7	3	29	16	17	1	0	0
641	9	13	9	12	13	10	2	8	7	2	4	2	17	14	10	10	29	35	0	0	0
642	19	0	10	16	8	6	17	12	12	0	3	2	11	6	0	30	29	26	1	0	0
643	8	27	6	2	4	8	12	16	9	1	4	2	2	10	8	33	21	18	4	0	0
644	12	5	11	0	8	4	10	3	7	7	0	2	6	1	7	2	40	17	0	2	0
645	8	6	1	7	4	10	12	6	9	10	4	0	13	10	6	25	34	13	0	0	1
646	9	4	14	14	8	11	12	4	13	4	1	2	10	5	8	38	11	16	1	1	2
647	15	7	3	4	11	6	7	15	12	6	11	6	9	6	5	11	21	38	4	1	0
648	6	18	9	2	1	2	20	8	3	2	7	9	3	15	10	19	37	24	0	0	0
649	5	6	7	0	8	8	10	0	7	6	1	1	13	10	9	22	23	25	1	0	1
650	2	7	0	23	11	4	4	3	9	2	4	13	10	11	14	23	19	18	1	1	1
651	12	4	15	3	11	6	4	2	12	2	0	5	20	6	0	26	30	22	0	0	2
652	11	12	5	1	4	9	10	0	6	0	0	3	6	3	3	16	10	35	3	1	0
653	6	15	5	10	5	6	13	5	0	2	0	0	4	12	10	20	16	10	1	1	0
654	0	5	8	0	10	7	1	4	3	0	2	3	1	0	14	28	29	13	0	0	1
655	5	11	13	6	5	8	2	6	3	5	2	6	2	0	0	23	14	16	0	0	0
656	19	4	4	7	7	0	6	7	0	3	0	1	6	12	10	20	11	28	1	0	0
657	2	4	0	3	5	10	6	6	3	6	1	0	4	5	3	12	10	12	0	0	0
658	1	7	5	5	2	14	6	7	21	0	0	4	5	5	1	14	17	3	2	3	2
659	1	3	8	2	10	2	12	2	0	3	9	4	11	2	2	12	13	11	1	4	1
660	2	13	16	0	5	0	11	0	5	2	3	3	5	2	18	14	7	20	2	1	1
661	0	8	7	4	10	19	3	10	1	0	1	0	1	22	0	21	15	13	0	0	2
662	5	17	0	3	15	2	12	5	6	6	3	0	3	8	13	21	23	20	2	2	1
663	10	11	3	1	2	7	8	10	1	4	0	4	0	1	4	15	5	9	0	5	1
664	6	1	15	14	2	0	1	7	9	6	0	4	1	1	0	21	7	8	1	0	0
665	11	4	4	4	0	4	0	0	0	4	5	4	1	3	2	10	5	9	0	0	1
666	12	15	1	6	3	2	4	9	10	0	0	5	6	4	3	6	11	6	1	0	0
667	5	2	5	15	6	0	6	3	1	3	1	1	12	0	0	21	13	12	0	0	3
668	0	0	5	7	2	7	7	0	4	2	1	8	6	6	8	3	1	22	0	1	2
669	5	9	3	4	5	0	2	0	12	11	1	6	1	6	7	17	11	12	1	0	1
670	7	11	8	1	1	9	7	4	4	5	5	3	5	6	0	7	15	6	0	4	1
671	0	0	3	6	11	12	5	0	3	5	2	0	0	6	12	17	12	14	1	6	0
672	5	16	0	5	7	0	1	0	9	1	0	2	8	0	5	5	16	11	0	0	0
673	10	5	7	0	5	8	29	8	8	0	14	0	15	1	0	8	11	13	1	2	2
674	9	4	18	0	14	7	8	2	4	2	0	3	1	3	4	0	24	0	5	0	0
675	4	7	16	4	0	1	8	3	0	5	2	3	7	2	1	6	5	14	1	1	0
676	0	1	4	7	1	4	7	2	0	2	0	0	5	5	0	16	13	16	1	0	1
677	3	7	1	1	1	5	6	2	6	4	0	6	5	0	1	28	4	9	2	0	1
678	1	5	11	0	6	5	5	1	4	0	6	3	0	1	4	11	11	14	0	2	0
679	11	4	3	1	1	4	1	4	3	5	6	3	13	0	6	2	14	11	0	0	0
680	11	4	7	8	0	0	10	8	1	10	13	8	3	6	3	7	9	0	1	0	0
681	14	0	9	1	0	13	4	5	5	5	3	0	0	3	5	9	9	1	5	0	0
682	11	9	10	2	4	0	0	7	7	6	0	0	0	2	2	2	1	14	2	1	0
683	0	0	0	7	14	7	5	5	0	0	0	4	16	0	0	8	0	6	4	3	1
684	0	0	1	3	8	12	1	0	8	4	5	0	1	5	2	17	7	0	2	2	0
685	8	4	0	3	3	5	2	2	10	8	9	1	0	1	5	4	2	0	0	2	6
686	2	1	0	1	0	1	0	6	0	0	0	0	8	5	9	9	10	5	4	1	0
687	11	0	0	1	2	4	1	1	0	5	5	0	1	4	1	13	7	13	1	1	0
688	7	0	0	2	7	6	7	1	0	3	3	12	0	3	0	6	4	19	0	0	0
689	1	4	5	1	4	5	9	6	1	4	0	0	7	0	9	10	0	4	0	3	0
690	9	6	7	3	4	0	0	4	1	6	9	5	4	4	4	0	6	14	3	0	0
691	0	3	1	10	3	1	6	0	0	1	4	0	1	7	0	10	28	8	2	0	2
692	5	1	5	8	4	9	11	2	9	1	1	2	5	3	2	2	3	1	0	0	5
693	4	5	2	0	3	5	1	7	4	0	7	3	0	0	0	2	4	4	0	2	0
694	1	0	4	0	5	9	0	0	0	6	7	0	0	9	5	8	6	3	1	0	2
695	3	3	6	0	0	0	5	0	2	3	5	6	4	0	4	6	9	10	2	2	1
696	3	8	0	6	0	1	1	2	4	1	2	9	0	8	0	21	0	7	0	6	0
697	4	8	0	3	0	0	0	7	1	3	7	4	2	5	1	1	0	5	4	4	2
698	1	5	5	4	0	3	0	0	5	5	4	8	0	1	0	10	12	5	0	0	0
699	6	3	4	0	7	3	0	2	4	7	3	3	0	3	0	8	6	10	0	0	4
700	10	6	11	4	3	12	16	2	9	20	0	4	1	4	3	0	3	8	0	0	5
