# Supplementary material for: Incorporation of sensing modalities into de novo designed fluorescence-activating proteins
Source: Nat Commun. 2021 Feb 8;12:856. doi: 10.1038/s41467-020-18911-w (PMC7870846; doi:10.1038/s41467-020-18911-w)
Supplement: Supplementary file 24 — Source Data [file 41467_2020_18911_MOESM24_ESM.xlsx › raw_data_graphs/Supplementary_Figure_6b,c,d/1/silent_33.out]

SEQUENCE: SRAAQLLPGTWQVTMTNEDGQTSQGQWHFQPRSPYTMDIVAQGTISDGRPIVGYGKATVKTPDTLDIDITYPSLGNIKAQGQITMDSPTQFKWDAQFKQNDNPRYHGSTNILTGTLQRQEZ
SCORE:     score     fa_atr     fa_rep     fa_sol    fa_intra_rep    fa_intra_sol_xover4    lk_ball_wtd    fa_elec    pro_close    hbond_sr_bb    hbond_lr_bb    hbond_bb_sc    hbond_sc    dslf_fa13      omega     fa_dun    p_aa_pp    yhh_planarity        ref    rama_prepro    bref_irms    cen_irms    final_chainbreak    final_looprelax_score    irms       time                                      description
REMARK BINARY SILENTFILE
SCORE:  -474.726   -699.835     97.890    410.351           1.621                 22.628         -7.287   -264.897        2.266        -24.650        -76.420        -26.290     -34.227        0.000      4.843    135.449    -40.267            0.039     19.116          4.943        2.874       2.874               0.038                 -474.726   3.044   3072.000 out_33_mFAP2b_singleloop_p01wA5_mFAP2b_0001_0001
RES_NUM A:1-120 B:121 out_33_mFAP2b_singleloop_p01wA5_mFAP2b_0001_0001
FOLD_TREE  EDGE 1 120 -1  EDGE 1 121 1  out_33_mFAP2b_singleloop_p01wA5_mFAP2b_0001_0001
RT 0.092238 0.94843 0.303269 0.768097 -0.261588 0.584465 0.633655 0.17903 -0.752615 12.785 -5.805 20.9455   out_33_mFAP2b_singleloop_p01wA5_mFAP2b_0001_0001
ANNOTATED_SEQUENCE: S[SER:NtermProteinFull]RAAQLLPGTWQVTMTNEDGQTSQGQWHFQPRSPYTMDIVAQGTISDGRPIVGYGKATVKTPDTLDIDITYPSLGNIKAQGQITMDSPTQFKWDAQFKQNDNPRYHGSTNILTGTLQRQE[GLU:CtermProteinFull]Z[HBI] out_33_mFAP2b_singleloop_p01wA5_mFAP2b_0001_0001
CHAIN_ENDINGS  120 out_33_mFAP2b_singleloop_p01wA5_mFAP2b_0001_0001
LwfKMBvxLBIEoaMYQDCMMBf9IAIEZ78WQ67nRBLFu8HE99bWQ357UBT0i4H0hWMXQlDNIBf9o3HkoFpWQTazJB/lEuH08oOXQiTgIBXhVCIUaeVYQPryOBPHFEIkmJTYQBdLNBHFt7HUsJcYQAQKLBfY1DIkXmbWQFT2HBr8l2H04kkVQgzTEBbx65HUifBXQwr/HBvR+tHknqDYQ out_33_mFAP2b_singleloop_p01wA5_mFAP2b_0001_0001
HTihSB3NJ+H0kYIVQ/UjXBHCs6HkEDiUQkC3XBvcouHUgVmUQFDCcBjVOqHkvf6UQ5QLYB/9T+HUf/ETQNKGZBXvIFI0A14SQVn7aBnnjGIUIVfRQoi1WBzquFIEBZdQQZ9JTBDpbJI034FQQpdETBD2JOI0bprQQvRqPB/DWIIEPIROQEtoPBzKnAIEsyhUQMv1aBzTP+H0KDGVQD4sUBnXH8HkBcgSQndkbBDfJ6H0VVoSQ8mHcBL/fGIEEFmTQpGWVB3sOHIkMFFTQq1XeBXIFEIE08ORQMLHcBf5vKI0g0dRQoOxWBfKKCIEim8PQoOvVBvlAPIk+OaRQhkVQBHb6QIEF2ZQQ3nsPB3npEIkDfUNQZ57MBfnFLI0sptNQ out_33_mFAP2b_singleloop_p01wA5_mFAP2b_0001_0001
H3kYTBPzMpH0yhWUQiBhTB/RhdHUO0aUQXPKVBPIwZHkVO0VQEtoYBfR2SHkQg9VQiWEOBntzYHkArEUQnEDQBnCXtHklDFUQRXgWBforaHUCZtTQb8SOB7QLQH0IbHUQam5MB/TNbHkrHFTQEYFLBvcobHkvfyUQ out_33_mFAP2b_singleloop_p01wA5_mFAP2b_0001_0001
HPK8SBntzeHU2O3WQqGPUBjqxbHUbnHYQrcIaBnCXdHE8nSYQQgVcBb5QXHEDCsYQ8S3QBvHFiHUzMnYQXPKQBD/pkH0yhuWQ2rZTB/GRTHEgVLYQ9owRB7OffHknvHZQmupMBD/pgHk9ogYQ03vRBz1jqHEAAkYQ out_33_mFAP2b_singleloop_p01wA5_mFAP2b_0001_0001
H++pcB77nlHEoaAYQuzHhBra8nHkvfKYQy2JjB/RhjHEoaUXQnvflB/mEiHUdTqXQPffhBnBB0Hka8OYQwjmfBXU+4Hk+LyYQLYcgBTWb0Hk4QeZQX4uiBHi/0H0a8sZQkj3cBn95vH0ukzZQsHlaBrZmqHUiBZXQOInhB7fLkHEs9oYQU27gB7M23H0qchXQYXljB3R11HUjDVYQGtZbBjRX3H0cKrYQkCKgBLOyAIUX3yYQ9VfdB/TxsH00mQaQE3OZBPYmvHUYdmZQ out_33_mFAP2b_singleloop_p01wA5_mFAP2b_0001_0001
H46RiBTgVhHEv0FWQ46BkBT2OdHUIwCVQqxLkBblDRHUO0CVQCBWmBfTiMH0P14UQ78NjB76RhHkpbqTQTcClBvAXdHk04kSQHZ0nB7TIhHUPK5SQ5CLkBbZyhHEMNPRQaRWgBntziHUwK3VQXrCmBzDSgHUSxNVQUxNjBHe+pHkcbqTQC4MhBrSfeHUr9cTQgWBlBPjtUHU+njSQyCLpB7qXeH0EpJSQ/kboBfB9dH0hG3TQIx2nBfV1pHkGI7SQjyglBHH7eH0scdQQWuPkBnVdqH0hMSRQFoLiBb0XfH0JKARQ out_33_mFAP2b_singleloop_p01wA5_mFAP2b_0001_0001
Ham5hBjArLH0xLNVQQg1hBTf//G0xLNVQHaRjBntz5GkWkVWQMdTkBLaRxGkpbCWQGZ7dBPc97GktzHVQAwPbBf0c9GUdhyTQ6mjVB3N+6G0lO5TQ3BydBX2v1GUYjySQrcIgBvcoPHkBBWVQ8T1iBL3I9GUxiTUQ3JkbB3NEAHkN52VQVY5dBDMizGkUVWVQcvqbBfioFHEsXeTQo3nTBLQB8G0mG7SQmjxTBjmXAHUA2nUQlVHVBz9wyGUhJOUQqy2bBPCk2G08z0RQLcSdB3TrtGkLsITQIl/gBbpf3G0HksSQ out_33_mFAP2b_singleloop_p01wA5_mFAP2b_0001_0001
LEtojBLFu9GkQglXQf/0kBf9o3GUHaVYQUNenBjAryGEYlHYQJbHpB3Mz3GUPKkXQdTSlBjVOAHkCX3YQXv9iBjFqHHkilxYQgrkiBvlHIHUwfCYQxSmjBTOp9Gk3YoXQ/pajBjzaxGEm4fYQqlNnBLWMEH0FexYQ63alBb7l8GEWFXZQ0/ZjBjcmPH02Q/YQtJLhBfQzEHkieBZQKO3jBbJaOH05GuXQtqdgBHOZJHEPA3XQ out_33_mFAP2b_singleloop_p01wA5_mFAP2b_0001_0001
LSh7nBPIwoGkoFVYQ14VqBblDjGkqxHYQ35rpBrw1aGUdTKXQrcYnBXNeXGEsyBXQgqhmB3jClGUbnnYQk5OrB/hFfGkBYjYQMuzrBLGxoGkqo3XQ out_33_mFAP2b_singleloop_p01wA5_mFAP2b_0001_0001
EqGvrBvz3WG0isdWQJGUrBPc9NGkpbiVQW5grBf8SRGkVOEUQHvUtBzeUXG0gArTQWOUtBX46EGU6m0VQo4BtBb5WBG0aHMXQlHusB3EA3FE955UQpwltBb78ZGEEYlWQYHTpB/m2KGUoBsVQQZWvBbhwHGkNMqVQ/qurBTIA3FEu0PXQHFHuBjASqFUG/HVQzO7sBLdn7FE8x3TQVsrqBb/cxF0sBFVQ out_33_mFAP2b_singleloop_p01wA5_mFAP2b_0001_0001
EEYlpBDrcNGUy2RTQIFepBjpbPGEUN2RQktzpBHtIFGEnEDRQktzoB/9T5F0w1bRQsyxmBD/pUGUHahRQzOnmBrmkfGk5aHSQ8BYmB7awhG0hzaTQo7omBDnwpGkIHdRQQnVmBzaXsG0dqnTQ8YimBPCcxG0CubSQvcwmBTpzsGUqdKQQAunmBjIQ8GU8wISQRK2mBb6Z3GkA2sPQzMzmBjQC/GUG4zQQSMIoBPy2IG03PtTQiRGrBXn0UGU2HlRQC3JlBH1uPGESC6RQo6jmBLZNVGEYScQQz9QmBPUzbGUCWNUQf0JmBz0tvGk6piUQwyymB3d5mG03G0OQhtjmB/kVCH0nf5SQfE9mB3le5G0sEoNQsR4mBvzeHH0xchQQ out_33_mFAP2b_singleloop_p01wA5_mFAP2b_0001_0001
EEtIrBzgAGG0LdzPQMIgrBTgV6F0257NQUN+oBHtI5FkQgVMQ8nKoBbktEG0xLNLQaR2tBnsd+FUHaBMQloWuBHsfsFUnc/JQcMdvBXAJYFkWuQLQE0kxBfqmYFUoeiMQrhDuBDWUGFk1a6KQuz3rBrbSNGkVOUPQsK1rBDuurFUoJFPQG2pvBPUdAGUWEJNQR/dtBnqkGGEUL6KQBYyvB7kHyFkedgIQgqdsBXifoFUzLBJQKqruB3Nn4Ek87tLQ1wWsBHueGF02c2JQ out_33_mFAP2b_singleloop_p01wA5_mFAP2b_0001_0001
EoFpnBTLymFU46RMQkCHlBTgVmFUhr3KQKc9kBDqGVFU5QrIQHahlB3NJCFEVjHJQEY1iBz0NjFEmu5MQ/NLgBrP3jFUbcdLQkEBjBvR5zFUagFPQQgVoB/RhZFEFuONQej0kBnDw1F0d64JQihBjBbPlTFUjX0NQ6ZKdBj6phFk2F5MQatGgBXiXXF0Wk9JQJ/3fBr2YzFUMWfKQDSahB3tgxFUeYQQQig4iBTxuBGkH1OOQBR5kBPxYyFkvEDQQ out_33_mFAP2b_singleloop_p01wA5_mFAP2b_0001_0001
EhALkBf++bFk/UjEQWO0jBj/UNFkTiBAQtI7gBz1jOFkpbS8PSMofBzKHgFUwKH7P78tlBnsdSFUIwK1P+teoBDKwQFU05/5PhmNlBfO4CFEk89qvW5wjBb78rF0IbHEQEgQkBTiH9EUsvXBQR1WlBvTviFUB7TvPPlOpBDv7eFkR6h6PJfjmBL9rGFE+WU5vJBKjB3IWEFkS09yvXFklB3eiyE0MU0Iv out_33_mFAP2b_singleloop_p01wA5_mFAP2b_0001_0001
EWOUfBvHF8EEEYl6PR2uZBjpb8EU5QL2PhrnYBvd+sEkuJxoviWkbBrFZdEEAAAwvsRFWBzbR3E0jVRAQ2yeWBj6+GFElA6EQZQ/QBPsjEFUodxIQmZgTBbydTFUFzjLQampgBT14tEE7Rh7PVdzYB7hbMFESPUwPp2BXB7jZnEUnFzBQgm7RBT7/2EEO/29P/YiWBb3RXF0IEXDQWuMaBzyPEFkv9EHQlZjQBrNcTFEQfKNQFcTUBfc5jF0EQ8KQ/3MXBngJMFk0ZRMQ out_33_mFAP2b_singleloop_p01wA5_mFAP2b_0001_0001
EoFZUBHDCyEEv0N4vktTSB7QLkEULyWAwXPKMBT2OjEEoa8/vO0iJBntzzEkQgV+v14FUBnBBsEkAr8FwSL1ZBj6DtEkSbJGw5RNSBDQbcEkJdIJwfUYSB7lu/E0HFu0v4G7TBngIUEEQ5k/vdobSB/n07EkgFuGwxuSbB75tkEUpxQDwGPhTBPvAiEUWYFLwxJ5NBvnYbEUJOHJwPl5TBvvpME0WIwIw out_33_mFAP2b_singleloop_p01wA5_mFAP2b_0001_0001
E99zJBPJGQE025bAwPK8DB/mEPEklDNAwamZBBjpbQE0fqxFwIFOEBPIwQEkvf6IwnEDCBT2O3D0NJG6vfmNDBbTFMDkPAB/vSFfDBPJkGDUiZfEw5V4DBrOvsCktg63vEtIMB3MzCEEnEDBwZdfCBHn2cEURk57v5Ye7AXNx5DU+Ty4vn/5DBvQA4DEgRwovIDrEBD+8NCUsfV6vNzpDBjmRzC0Ae1IP out_33_mFAP2b_singleloop_p01wA5_mFAP2b_0001_0001
L1NJ4A/89PEUiBBGwQgVyAb5QREk/UjJwwfq0APdT+DEYljLwoFZyAjWkBEESh7NwO1TmAPg1REUk8+IwuR+hAXen7D01/QHw83tMAXSZ/DkdyxFwjRP//uLgAEkRWqIwm9DIA3hVAEkIrFBwe++zArvfQEUiBhCwuqr0AbV+fE0gVkKwNX9hA7zCUEkMl2KwykekAHjdfEkP3ZHwmDnmAfSb1DkvBqDwQGBjAzbfgD0ua+Iw out_33_mFAP2b_singleloop_p01wA5_mFAP2b_0001_0001
LGZ74ALv0ZDkSMoKwQgV7A/TN2CU5QbMw2OfDBf8S3CkVOUNwzhWFBjpbaCkWktOwHK84ADLYLCkPSELw87CtAzgTECUjClKwyY2mAn/ANCE1gWMwIZRqAbihsBUbBcIw/pG7Ab5QXD0FZrIw/RS2AHIE5CELfMOwaEH9AfS3JC0x3JJwwF97Af8miB0egTMw out_33_mFAP2b_singleloop_p01wA5_mFAP2b_0001_0001
LGEYGBT0iYDkCXfMwjs9LBXNedD025LNwHv0PBPHaFDkX6WLwdolUBLwKDD0HF+LwcSsEBrw1vDU14VLw5/BNB7YS/DUSwINwW/mMBbDVSDEvZOPw out_33_mFAP2b_singleloop_p01wA5_mFAP2b_0001_0001
ELH6NBTLyyCEBWJJwEtoRB/mEbCEBW5GwgqxUBT2O7C0kYwDwqxrSBzfqdDksdeCwoF5OBf++5BEsyBDwlT2LBHl5yAEMjhFwYGZJBrch2/zEhVBwrBWGBHtZaAUyY17v5gtKBXGFj8jTqeBw2O/JBvco1CE/pmIwthRUB/OUICEikuIw6IYMBfZsOCUS1ZAwuA/RBv3EcBEWrlAwJFoOBTLWMAEGO5HwGRsIB/aONBEfACIw/PPJB735+pzeei9vL0PNB3Zab6jsrTEw out_33_mFAP2b_singleloop_p01wA5_mFAP2b_0001_0001
ElDtZBDrcwCUf/UCwy25cBfnvPDEAAA/vv0NeB7P1ED0d++tvHv0dB757fC04luJPb8ChBjU4WDkSMoCwiYjiBbOVvCUfy0CwT2XgB3AclDkd+JIw8SXbBLwKTC0LdTDwFzqaBHZqtDUosn+vMlPiBjOXvDE2YqAwu1UhBzn2VCUrXADw0eNiBjzjqDUXZRJwHBeeBfqjBE0UzEIwuLXeBHR7MDEFCKJw out_33_mFAP2b_singleloop_p01wA5_mFAP2b_0001_0001
EAAAgBvcolDklDtoP8S3gBvz3fDU6mE9P5l+iBrbSAEE+TNAQHaBjB/naSE0xLd8PzMzcBvz3jDEsyBCQsHraBfvFGEEMl1BQ357fBjqxBEUc9ogvi6whBzfNADUc9z9PYl0dBDQkcDUyXHGQpswZBDMxNDE1XsAQiOZZB7I+IEUp+gFQ out_33_mFAP2b_singleloop_p01wA5_mFAP2b_0001_0001
EY6mkBnuJ1DkR2OEQnvfmB3NJKEE/pmGQAAwmBjWkHEkQgVKQmupmBvIbrDEBWZLQlYQpBf++JEkoF5DQXuLpB38sSEUzEU8P8/3rBXKFWEE1QY2PihctBnQKHEUvnBzPJSbsBX+XqEEBJHxPU4akBvd+WDUHaxFQbtvlBX3OaE0ZI2FQlhCqBfobzD0uzyDQVKpqB37uTE0xVNGQhkLoBL9FiEUOLm8PrDFoBrYwHEk3lf2POxKuBT8BuEENvlgPU7DrB7SP2EUGgO0P out_33_mFAP2b_singleloop_p01wA5_mFAP2b_0001_0001
Lx1DnB7luZEEUNuLQ7RRnBb78ZEkSMoOQwKnnBvyhwEUMIwPQbnvoBHue+EU5QbOQsyBnBHDCoEkCXvKQj59oBn2LQEEJzPPQY9elBPtxSEENrfPQ out_33_mFAP2b_singleloop_p01wA5_mFAP2b_0001_0001
Ef/0mBPzMzEUiBJRQ/pGnBLwKHFEBW5RQ/pmkBnX6MFUKctSQQ1IjBzJx+E0FZLTQlDdpBb5QFF0Jx4SQu+PsBL8+CFUiBRSQxiZuBLQl+E0qaUTQc7SuBX41tEU729TQdvUwBPB2MFkstfTQqG/lBbmZmEEaRmRQFzanBL1NUFkfLMRQU3HpBbBk3EU/qiTQ97epBjudTFE0OhTQl2vsBjPDSF0zswRQroQsB7R61EETZjRQTPwxBTbQKFUwCLUQfHXwBf5maFEE78SQ out_33_mFAP2b_singleloop_p01wA5_mFAP2b_0001_0001
EoFJkBPy2hFEBW5SQ14FiBzfqpFEv01TQ5QbjBvxL3FUc94UQ++JlBT2OCGEEYlUQkCXfB3251FEVjPTQs5zaBXn1oF0bOnSQTs0aB37iUF024OSQ8RfVBPtdwFk4mVSQvO4VBPevOF08CuRQCIpSBTlhfFkRyxRQDQ9SBnJ5BGE68gSQsPcNBHxihFEkeZRQXVuNBTJ2CGErgISQ8cFLBf4K1FUG/lRQ1NZlBXjXsF0FZbSQaSIhBrp4bFEReTUQB9ZgB7FkAG0nxfSQGrkdBfHb/FkfrCUQX1KeBvzHKFEJDUSQwI1UBvxm/EUOvVRQZVAVBzYZIGkyt8SQgnLLBrnTUFEAl9QQLpxLB3uQKGk1ASSQBIEHBrlN3FkPJVRQ out_33_mFAP2b_singleloop_p01wA5_mFAP2b_0001_0001
EtIriBPzMzF0eUIWQaR2jB/na+FEAAQXQPKshB76RGG0HF2XQGE4eBLbnCGEaRCYQCsykBnYQuFEEYJYQ2vqmBDrxcF0newXQTfZpBXiafFExeoXQqiImB/YWIFUwrVXQ+NeqBTeSNFUXMKXQcYioBnsI/EEc2+WQ7RRhBvconFECsSWQE2glBXwFEG0Xr5WQZZGjBDw8mFkU0XYQpW2lBr+y2FU/liYQI4KkB3XrAFEafTXQBulsB7qgKF0be9WQ5LzoBvEjvEk4FpWQ out_33_mFAP2b_singleloop_p01wA5_mFAP2b_0001_0001
EzhWiBXjXQGU2ODYQVjXgBntzXGknvTYQFDChBrvfcGEVj/YQO0SjBzgAgG025HZQhrHgBb78gGU3koXQzzSeB3lzdGUzwRWQcL8gBH0MaGUv+WVQ6GDZBbEkeGUgF6VQ0hJgBXrcXGkOYGUQmAcXBX/2bGkNnpUQTaGbBr3VYGECDwTQe+OkBDAATGkYQ4XQxO9cB/LjTGEeiXYQNlEiBv7XkGEIYgXQyTsdBfRBnGkvIBYQtOCjBDHlZGUlqpVQYsJWBP/ThGkIjnWQNwmhBPomUGklRYTQ5JQTB/SjcGUw0XUQKl4ZBLRRWGkjiwSQ out_33_mFAP2b_singleloop_p01wA5_mFAP2b_0001_0001
Env/dBntzcGEqGbZQ8SXeBvcohGkTiFaQ357ZBPc9pGkDtMaQlYQVBzgAnGUbnPaQep7dBrEDZGUPKoaQ7AmdBb9WdGkKQWbQkcRhBTrBjGEk9mbQGoajB7+LeGkgxrbQvI/gB7xVtGkipwbQPKcaBXNeZGU46RZQuSGhB7HvlG07HIaQQzsgBveyTGUNQmaQVkaaBrALUGU5PiaQX3ycBTgpWGUOUrbQgURaBDuDjGESzXbQN7hiBL0gxGUWF8bQlOWeBjgFxGUBwrbQ out_33_mFAP2b_singleloop_p01wA5_mFAP2b_0001_0001
EmuJbBnCX0G0IbPaQgVOXBfnv8G0xLVaQfU4UBjVO8GU14BbQsHlXBLv04GkYQgbQZQgaBPc9GH0HFOaQqPFgBzl0DH0fIZaQNeVgBXxM4GEV3KaQ7uJbBn4K0G0/UPaQVoFUB7h67G06t8ZQ9h8YBH3XNH0vuiaQaoDaBHEyJHU93sZQbLagBXmyEH0hs7aQdIghBrjMJHkENJaQSpuhBXrZ0GkOngaQDm8gB3kb3G0mppZQ out_33_mFAP2b_singleloop_p01wA5_mFAP2b_0001_0001
L357PB325/GEaRGbQWOUNBvcoAH0z3vbQfUYLBXiBMHkDt4bQpbSLBHYlPHkQgdcQcSsIBntz4GEFuybQnXRKBLmCtG0HXubQdmxNBPwfpGU0gScQJ+MPBPyYeGkanOcQnD7SBTkQZGEGflcQEFxVBnYMeGUMADdQhAoTBTSEPGkDQdcQGE4NBLwKCHkqxraQCpMQBP7a+GkyhIcQVi7FB7ig6GUTfZbQuBmGBXe25G0O+QcQmScMBXUyrGEZZQbQIRsGBPDDoGUXTubQ+rqLBnyjqGEpswcQc+bRBHKLuG0C2ScQyKLNBzKwZGUOu4bQtsJVBHJDmGkvzIdQlTjYBbAIaGEbwTdQR/ORBXFxLGkipFcQ0GWWBT8sKGUoVtcQ out_33_mFAP2b_singleloop_p01wA5_mFAP2b_0001_0001
LkC3JB/owRH0d+WbQ46xHBb6mcHkYQcbQBr8IBfSMiHEsyxaQcSMKBPIwcHkpbSaQgVuBB77ncHEVjjbQF599ATZjbHk+c8aQ2O/JBzeUOHkQg5aQL62JBn3XgHkWA3bQ1AYABv3kjHk810bQbdxABvzvVH0ug3bQxbZ4ATLEWHUw8/aQ out_33_mFAP2b_singleloop_p01wA5_mFAP2b_0001_0001
LXkNIBHsysHEmutaQpw1IBnDtyH0HFGaQueUFBXMIuHERLiZQlYQGBLbnwH0bS8YQcSMHB/mE+HUwKTaQ6hYIBT6p+HUzdCbQPHDHBbRrzHE7NTbQVbNIBf2usHU/LuaQkhENBn3iyHkjb8ZQJ3+CBzMS/HExdMaQFfaJBLPACIU8ZAaQPF9FBnhfCIUIcRbQ4LmMBPqaAIEIoHbQ0QyCBDKfzHEDHbbQc0nJBzy4xH09kubQ out_33_mFAP2b_singleloop_p01wA5_mFAP2b_0001_0001
EsHFBBf++nHkWktZQ7Rh7APdTjHkDtMZQQ144ADrcXHkmZWZQ99TwA77nTHEEYJZQ2jCxAThrpHEsyJZQbajyAfnr1HEFsCZQE1EyAHJi8H0uglZQ9xh0AXhz5Hk7XaYQ1DizAPtsDI034fZQ7DB2AzmTCIE+tUYQ28g1A3VtFIkNU3YQ9t/2AnsHLIEUsxYQf/UABjU4lHEoaMaQTq6/AfLdjHk4kuYQHGqsA7CpoHE8qnZQeQAsATKjmH0SrwYQ0bjwADTV5HknXFaQj+80Az4n0HEEq+XQgbKzAXZYGIknU7ZQCBl3ArQ5DI0JupXQ0Z51AXV7MIUjfMZQ out_33_mFAP2b_singleloop_p01wA5_mFAP2b_0001_0001
EqGPABT0iRH0yhqZQ357+A3jCGH0Gv0ZQ5luEBnDt/G0JxwZQGE4IBHXPDHkQgBaQMIw6ArFZEHkU4iaQUrUxAzHsKHkI4paQOB/3AvRl4G0lkqaQDCsDBT2OVHUGE0ZQtsQ5ADHrCHU56dZQ9iaABHI1GH06R5aQu8AtAjJqKH0yJQaQvGD1An1n3GEZHLbQER/+A3GmzGksSmaQ34yxAjsH2G0p8TaQ out_33_mFAP2b_singleloop_p01wA5_mFAP2b_0001_0001
EFDiEBzKH2GE7RdZQ4PVJBXjXvGEBWZZQU4aIBjrHjGEoaYZQFueEBnuJfGECsGZQzhWMBTgVzGU46xYQuPWRB3ojtGUb7lYQuHhUB/vN0GkhU2XQmtJXBnl8+G06UYYQ7RBBBrZmzGE99PZQ/z1LBrGqwG0LZ1ZQfoaNBDJt7GUaa2YQ1srJB3T8yGEQRWYQEnbQB7AYlGE+GcYQ6AEUB/8PtGkCnAZQ/pOZBDfPEHUm/CYQOD6ZBTa67G0/XwYQjo7TBvlRDHkK9nYQ out_33_mFAP2b_singleloop_p01wA5_mFAP2b_0001_0001
EEtIMBvHFdGUPKsZQ/pGMBrbSRG04lqZQaR2PB7QLNGU5QHZQlDNUBfTiRGEoaAZQrcoNB33PMG0isVaQR/WJB/miNGUFk5aQPKoEBrhAOG0kLwaQEc3KBnUmNGkylebQ5lOPBjqxgGk8S7ZQhFDIBfznOGk4cjZQwbURB/d5PGUl1gaQgebOBjKwDGkdDRaQ out_33_mFAP2b_singleloop_p01wA5_mFAP2b_0001_0001
EIwKOB77nEGE7RxYQvJRRBblDAGEmuNYQyLdSB757nFkuJRYQam5OB33PbFU2ObYQzMTOBrEDCGksdGXQKkfNBbOEOG0yz4WQwXeRBL1u6F0BT7VQ5TFKBr02QGUqJtVQx1jKBTgVBGEZ74YQUeKVBvA9DGkh0MYQw+XKBDGw8F0zvJXQWbURB3hnRGEseyWQ1WiLBTseRGk1ewXQDnSPBjfw9FUZkBVQwm+RBH8lpFUF1CWQhHaVBPrMBGEf03VQxqtJBD4gZGk8YoVQJfJGB3HWNGkkx1VQ4H5LBPWwNG0+BzUQ out_33_mFAP2b_singleloop_p01wA5_mFAP2b_0001_0001
EKcdXB7OfhF0MzIYQtI7YBX3kKF0eUIYQO0CbBvcoDFU3k4WQf/UeB3MzOF01jSWQ6mEdBLEYFF0jCrYQ5soeBTAztEUBfoYQuvvaBz8yKF0FmWZQgqRaB/S3sFksdCYQgQXVB7pLBFkcpPYQChSgBTWcOF0xzlYQG0ygBfrPqEU5DBZQODLgBTmQqEkAOJYQguFbBnc4jEEWdtYQuIrdBfkNHFENVvZQ4qIXB/8QBFE10bZQVDvZBbMwbFEP3XZQ out_33_mFAP2b_singleloop_p01wA5_mFAP2b_0001_0001
EsyBZBbQgxE0jCXWQ++paBb5QpEUjXCVQ46ReBrFZVEUiBJVQIFOdBnDtGE0w17VQXktVBrw1jEEEYNUQBWZWBHZ7oEECs6WQ509cB7kr1EEYNiUQjs9WBXjXeE0HFOTQv0NTBLGEyEE/pGUQ35bTBb5QXEET3sUQ out_33_mFAP2b_singleloop_p01wA5_mFAP2b_0001_0001
EqxLhBLxgUE0JxQUQaRGjBf9oCEEEYNUQ0iMkBra86Dka8ySQO0ClBPy2LEU6mESQ35blBvyhIE0eUIVQVumnBzHQwDktgQVQhkwpB3Vd+DUVrPWQ5w/pBTVNSEExQnWQmhXrBLWnfDEHJsWQiBhhBTKchEUdTqTQ0VFiB/aSoDkWkiUQ3bqkBXTqLE05YIWQzEWmBT9WXEEBdxUQJkioBXgsrD06FSUQ4LvmBPBOSDEe1mVQDG1sBDhmmDkAnVXQ/xHrB//eBDEo6XWQ out_33_mFAP2b_singleloop_p01wA5_mFAP2b_0001_0001
LHvUkBjWkRD01jaSQqGflBrZmFD0coFRQueUkBDW5cCkpbaQQrcojBHYl7BkBBGRQ2OfjBLwK7CkEDCTQFgonBbigAD0nUMRQjtNlBvz6fDEDwYQQ out_33_mFAP2b_singleloop_p01wA5_mFAP2b_0001_0001
LMIQkB3MzcCk8SHOQ5QLjBfTixBEqGfMQqGPhBj/UHCU0iMKQc94hBblDlC0MzsIQqGflBjrH9AkEDSLQkdInB3vjcAExvZNQYnakBTGBm/TNarJQZ78kBnCX3CEBWJNQ+zAiB3e1HB0MoyNQ7FsmBrpHmBUTn/JQfDCmBjmL6/j58oOQp2EmBDUDd+Tx72IQQ7KjBvyLKA0rMDIQjSPjBbDyU+TII/KQ out_33_mFAP2b_singleloop_p01wA5_mFAP2b_0001_0001
L46xdBzLdjBEaR2JQktzZBrw17BUdTiHQiWEYB/TN2AEW5wDQy2ZZBf8SX/DtIbEQzhWUBrw1LC0NJ2IQZDnRBPL6PBkpsIKQFuGVB72upCEZOwKQWe+LBLGBkB0IlpKQ789cBXjXyAEpwFLQ8fkbB74hWC0HLAFQin0RBrumYCkRAjGQJslTBDwmAB0ruBMQNIxRBjtjYAkLK2IQv0WRB3B0yCUfQnLQU5FXBXqJFDUG96JQLafXBj5gaCU99KMQdOFKB7zcuAUPojLQfV/JBblCyB09iwIQ0ivLBTOXNC0F27LQ out_33_mFAP2b_singleloop_p01wA5_mFAP2b_0001_0001
L2jCVBvIbPBka8S/PDXvSBHYlTAkR2O3PnEDXBXiBx+z4lutPzMTWBzgAr4zMzMrP3ySOB7Mn/+j/0u8PK0LKBH2MVAkzSNAQIFOUBPzMHCkZmZ+Pz9DRBTVF4AEdgnfPW65PBXcNr9DyMsBQJesMBTeZK9jg211PoidHBLR6TAEQDA7P out_33_mFAP2b_singleloop_p01wA5_mFAP2b_0001_0001
LEtobB/na8/zisdePEtIgBf9og+zfqxrv2jChBjVO02D/pGxPiBBiBjWkt973P1YPTiBfBTLy28Dv0N+v+mYdBnB+s/TA/PDwj+YfBvQw+AEAl+CwM0/ZBPr3I/TAHhGwZ78bBLwK/AUO0ikPoL0hBbec5/TmIZtvQt0bBLGI1yb2Zy9vgdRhBzRdL5zxZpAw out_33_mFAP2b_singleloop_p01wA5_mFAP2b_0001_0001
LlD9gBThrH6zyhW/PDC8hBT0iM9bktTDQT3kgB77nK+LtIbIQZQghBjAr8/7yh2JQMdDgBb5QL+jWkNBQ/hBkBPilb87fiUEQZj3hBH1Nh/7zcQBQ out_33_mFAP2b_singleloop_p01wA5_mFAP2b_0001_0001
EPK8cB325767z3PJQBrcaBT2Of8b3k4LQjsdcBrEDC7jTiBOQtd+cBDVjH/zMzcNQfUYUB7P1477xLtLQFEkRBTnNG/Ls3EKQZnsRBnZm3A8AqbLQ8mYPBr+azA8dbHOQOTGKBHD/3AMF1qOQRNmGBnUqBBcOFuMQOwbIBjuFzAMghlQQKcdbB33P16D99DIQPMhbBHQkQ/rQjhMQtnaTBrTuo7jTE1KQohqSBXWl87bzitNQ09hTBPw9R/r3cIIQHcZNBzgGh+rorxJQ771VBn44MB80HnLQ8ybPBj1EmBMIBRKQiX7RBT30rAcBErPQLB3HBLRkFBsEczKQp8oCBL8TFB8oDJNQTLHLBbnqrA8BmVRQlnfEBzyk2AcuBzQQ out_33_mFAP2b_singleloop_p01wA5_mFAP2b_0001_0001
ETihdBzLdTy7P1QQQgVOfBLxgg9T14VRQWOUbBX3kAA0LdrRQyLdWBTLym/j78tRQ/pmfB757n2rpbiSQttQgBHaR5+Luj7RQY9WdBjoZ5+7L6oQQWafdBfO3uz74MPQQ98ihBrrJq+Dk7ERQGS6bB7ECuz7jXITQ7MchBTsuv5zZ1MTQRDNfBXfwOAMvZoSQDVaiBH90N/LCwwRQTMOZBHbtk/r9lyQQrOnfBnWJFA8gD4PQ out_33_mFAP2b_singleloop_p01wA5_mFAP2b_0001_0001
EPffdB/RhLBkuJBSQb8SaB7QLKC0isdSQzhWbBzfqVCE7R5TQIFufBTf/kCkR2OUQhrnbBjVO0CUGEwRQqY3aBvSOyCkLnYQQ0zYYBPV5YDUU0TSQZWGdBDQxZDkPXcPQ03vgBzgATB0Ld7RQwMFWB/ywBC0+PYSQ+SjfBTMq6CEa25RQUCnWBnc/vC005LQQoX1cB/i9VCkjg+PQZPgZB31r2D0//zRQkDGZB3yJcD0MZYTQ3VPUBvVNSD0BQISQzIjcBnD0YDUY3UNQx5ngBHt9cD04J1PQuCGbBDX60DUUDIQQ out_33_mFAP2b_singleloop_p01wA5_mFAP2b_0001_0001
ERLSXBThrPCUf/sUQlYQXBLEYdCEZ7EWQhrHSBX461CkYQQWQMdzNB7OfjCEueEWQpbSXBfR2uBkqxDXQ45LXBrPIICELbPYQMULcBXPW2Ak9QzWQ2jCUB/naAC0xLVUQgexaB7CRxCUXBQWQl4qTBr1RKBElw7WQ/SHXBnAkaB0nslYQAsnTBDzsbC0pHUYQq4vaBLEebCUYMVYQqSKcBPupAAktvfXQeYzfBbZEcBU3f8WQrJFcBXzBeAUODyVQ out_33_mFAP2b_singleloop_p01wA5_mFAP2b_0001_0001
Ee+eSBHXPeDU5QrWQEYlNB34l2DUMI4WQW5QOBzfqPEkpbqXQlDtSBHueWEE/p+XQNeJWBDrcsDUHaxWQkJqKBrMziDkpcZXQbc3LBrH6+DEFQ6VQ out_33_mFAP2b_singleloop_p01wA5_mFAP2b_0001_0001
EMIwJBXiBZEU0iAYQShrJBrbSsEUgVaYQ14lEBDW54E057TYQxggABf++vEk8SHYQdTCKBf++lE03PJZQ6IGFBjWQZEknoWZQDjvABrk5jEUNDoZQgD3EB3iIDE0ebQZQWzZ4AXjtYE0/izZQ1mSABTNDwDUL9bZQWq+3ADCvCEEDgtZQt25uArYUvD0zB5ZQHaRGBfSMSEkrHtXQZs/MBfae2E0UZQYQBUUKBTnT0EETGdZQmflNBHRScEEC2OZQNm6ABXuM1EUbpsZQClPIBHQR1D04dCZQfOmxAPUKhEEMQBaQEeEABvPzNDEmSXZQy7ivALEDSD0fGwZQ out_33_mFAP2b_singleloop_p01wA5_mFAP2b_0001_0001
LhrnEBzgANFkYQgYQoFZ/AjU4YFEv0dYQKxAABfTivF0NJuYQpw1DBb781FUbnDZQOJGIBnBBUFE7RpYQm5N5AH1nQFksGwYQD+r8APrfZFEya5XQ out_33_mFAP2b_singleloop_p01wA5_mFAP2b_0001_0001
E2Of3A33P7F00NlYQ46R2A34lIGEoa0YQ03PzAvIbQGUy2RYQpbSuAvyhNGka8iXQEtIuAHXPJGET3YZQ3S2xAbi/DGk54BaQ3d4pA/YXFG03zlaQ8sjuAfCRBG0YlPbQZAA3ArZvIGUo3gbQ9owxATgV0FEXPSYQLx89AbMSLGk4FBZQZBrmAjMfFGkh+OZQdnbsA77nRGkv5fZQD8e5AnPfHG0baLaQTNDzAXw92FUak8ZQbjkiATa+AGkogeaQQi7nAXX0NGUHUpaQChLyAH68yFEj6JbQZvNoAnxaAGUDNnbQzKA6AjfyFGUWR8bQ0QvzA7F7PGkpkmbQM3R9ATAzJGEVhLbQ out_33_mFAP2b_singleloop_p01wA5_mFAP2b_0001_0001
EnED2AvyhaG00NZYQ357yAD/piGEaR2XQAAAxAPeptGkBBOYQbnv1A/S3wGUjXuYQ7Rh7APepjGEue0WQShr6AnsdcGkR2yYQS8TrAX4TgGUPFaXQGZ74ArbSpGEEYFWQEYl8A757bGkTiZWQKcdBB/9TmGkvfSXQ out_33_mFAP2b_singleloop_p01wA5_mFAP2b_0001_0001
E+TNqALbnzGUbnvXQIwKoAbkt+GUbnDYQ/pGqA757FH0gA7WQzMzpAzLdCHEmuxVQ7RhZAnYQAHEBWVYQiGFKAHin9GEKTqXQmDBWAbXJ5GUVa8YQx1jmAbPKwGkqx7WQDVrtAnz7AHkVKdYQtZbXADrnIHEvleYQ1RDMAPXPCHEIp5WQ267FADPZ6G030IZQ+03gAPjO7G0w/UZQjs8XADHzwG0IhzYQ out_33_mFAP2b_singleloop_p01wA5_mFAP2b_0001_0001
Epw1rA/mEQHEnELXQGZ7tAXNeXHU0iEWQJGEkA3MzbH0xLVVQQgVYAzgAfHET38VQU460AXNegHU14lWQn6W2AngpoHU7glVQwmr/AfA7bHkm87WQdoFsA34lSHkDtEYQ2moyAfwTTHEcHUVQChPxA/S5jHUxVcXQgjc7Az76uHEx/8VQdiruAPODsHEtLTVQ8YF6AH10kHEJ7uUQWTVCBTXKiHkQ4TXQl2nBBrspYH02rCWQJV2+AXhrVHUvFsXQ out_33_mFAP2b_singleloop_p01wA5_mFAP2b_0001_0001
LNepkAf9obHkCX/TQepbYAb6mfHkBBGTQXPKeAz1jqHUiBhSQ8naQADVjxH0kYYSQR2OVAblDYHEsy5RQ8zoMAbbTNHEaUPSQypdKAnICGH0LP/QQom9w/q/1JHUMqEQQnylm/Wn3BHEFe/NQyLdrA7luYH03PlTQvfuJA7oggHUb4qTQxKQiALM2WH03RaRQO9hKAzKxbHUslLRQ2gS6/uDEOHk+2uSQRX2XAHwoJH0Nz7SQdaFHAP/09GUEVSRQJ1WZAzyCGHkwUbQQYvn6/+lURHE0VNPQK6pI/GUPLH0h8qQQnHA7+CHuEHkwr1MQebba/2R86GE7Q2OQdpcAA7MWAHETAzMQ out_33_mFAP2b_singleloop_p01wA5_mFAP2b_0001_0001
LlYQpAnX6rHERLKSQdoFtADAA2H0MzkRQDXP3AHtI4HkR2WSQBrc7AjWkwHUep7SQsHFwAXMI1H0w1DQQL5E6AzjQvHE+62PQU2MnAbVavHUkSlOQVjXuA3islHEoaUSQg58mADyF8HEzAuRQMm8wAzU38HUwjPPQMlH/AnptyHE6pjOQIvbpAja3uHUDxeMQEQlfAL39zHE+ixOQNq7lA7uenHkGIXPQ out_33_mFAP2b_singleloop_p01wA5_mFAP2b_0001_0001
LBrc8AjVuAI0P1QSQ9oQDBrbyBIEnE7SQnvfHBz0N7HUPKkSQTihLBLaR6HE7RRTQIFuEBPyWHIkZmZSQomv+ADgBKIkVEJSQsJp3AbokFIU7roRQhjX8ATKyAI0i5QSQ50nCB353BIkxtAUQMvKHBzn9GI0RRfRQzXKHBXCgJIEk4ITQGEt/AX+RNI0qUaRQZOu7Aj42LIEAWETQ4ki4AnubFI06JjQQqjYvA/4OGIUTa9RQ out_33_mFAP2b_singleloop_p01wA5_mFAP2b_0001_0001
EzMzGBnsd1H0GvcRQIwqKBfTitHUepDRQIwKIBjrHjHUepjQQoFZKBntzdHEEYVPQ0iMOBrvfyHEAAAQQk1FLBHEm2H0CJeNQoCQGB3gA1HEL4LNQKttNB7yt7Hksx4LQ8naDBPc91HkZm5QQT3ENB/XdrHEPa7RQIzGRBj+0sH0S4bPQaUSQB7fK5HEx1bQQ out_33_mFAP2b_singleloop_p01wA5_mFAP2b_0001_0001
EqxrDB/89fH0w1LRQdTCBB3MzVH0z33QQXkt9ADAAQHkBBGSQfU43APy2UHU3k4SQ14l4AzKHXHECsyPQDQI8A75ybHkPwWNQTZEzA7vdMH0CQNPQdTCCB/89kH0eU4RQjl9DBDzcQHktzaQQ263yA7ITcHkfMWQQFAM8A/UfjH05rpNQ+aasAz44NH0Nf3NQO0CwAvv+IH0fIhQQGMr4AjR8GH0fZSOQ out_33_mFAP2b_singleloop_p01wA5_mFAP2b_0001_0001
EvJx/AbQgFH0gALSQhrH7A34l+GkQgNTQNzMyAHtI3GkBBuSQ99TzAHDCyGU5QrRQgqxBBb5Q3GEue0TQVoVGBvn37GEjkkUQ/UAKBPItyGUxF/UQVsOEBrSlBHUbEyVQpwVCBDBWCHkrHdRQ4bi3Aj9pDH0Jf+TQZEhDBHk+yGUA7/SQMRo/AHwuxG0DscUQKTjIBb7XBHUeX8TQt8TNB3221GklFjVQfwdLBvpluG09YGUQkH0HBjnItGUJ2mVQ6eiHBPA/EHEnuWWQcOACBvX/7G0zSaWQZ4kBBvX1HH092cVQ out_33_mFAP2b_singleloop_p01wA5_mFAP2b_0001_0001
ECsypAHZ71GkU4iTQ8S3gArbSuGkDtYTQ789jA/mEkG04lGUQpbSkAT14jG03PVVQDCsMAfTiyGU2O/TQBbMy/awLrGkZ+tTQR1d4/mJIiG04GVTQJt36+OT4uG0LF4TQ67npAf9o6GUwKXUQ6mWfAv6zsGkflUSQJgMJAP+P6G0OTnTQ0zpOAfRXzGU5SEVQ out_33_mFAP2b_singleloop_p01wA5_mFAP2b_0001_0001
EiBBnA757bGEv0VTQOJGsA7kYSG0eU4TQqxLmAThrHG0xL1TQIwKiA3NJEGkpbySQlDt2APzMRGUy2JTQXuj9A7hdaGUPQeTQ96/7AfLMHG0kViTQf+HDBfrjbGEl8oSQoa8lATKccG03PVSQJYatArIkTGkkl8UQDBO1AXOVRGUkwFSQQBXABDLUZGU7EbUQy/A5AXDshG0TvcTQ7XxBBfjbGGENrATQ+ey2A3vnAGESNRTQ40Y9ALaKHGEzAnUQPQiFBH+JiGUbB9SQ+9qBB/f7cGEOkpRQrYaFBXPbUGEfnrSQ out_33_mFAP2b_singleloop_p01wA5_mFAP2b_0001_0001
E/pGmADBWCGEVj/UQT3khAb5QvF0LdLVQmuJqA76RfFUiBpVQZ78sAHtIfFUf/0WQ14lQATgVwF03PNWQNj5FA7/JaFU11kWQd+wPAvnJKFEDAXWQmnOo/S5rZFU2XGXQ3kYpAXiBGG0w1zVQA+0cADOwpFkGROUQ74FEA7Vz6FkBczVQ/saWALZ03Fkh9HXQ out_33_mFAP2b_singleloop_p01wA5_mFAP2b_0001_0001
EdTiuAfSMSFklDtUQFDC3ALFuCFEoaEVQaR2yA/owrE0bSEVQb8SuAT0ikE0GvEUQBWZABXiBDFk8SHUQnQnCBTG+YFUbr9TQeX5EBDZI0EUWGqUQgwaEBbMfjFk/DPVQWO0rA/mETFkCXvTQwf05AnQcGFkNxEWQaXX+AXxe9E0mOITQOMT/AvFiiFE3AfTQv4/FBbo4XFUOZUTQOdSIBD7d0EEoQ+TQp8cDBXHyjEkntvUQZYLGBLRw5EUCuoVQzFAGBHuMzFUmKAVQtohHB7C2ZF0KmtVQ4cEBBjeJlFEbs5VQ out_33_mFAP2b_singleloop_p01wA5_mFAP2b_0001_0001
EhAr0AzeUgEECsKWQkCXxAzKHKE0NJWWQ2jC7AXO02D0yhOWQqxrBBzgA/DE+T1WQgVOsAHueGE0jCvXQ270iAnneTEk893XQ8aGpArJpdDUXH6XQnvf4AfTinEkqx7WQOIqrAXpEGEk83jVQoo8xAPu9KEkNSQYQiD2kAjxWiEkfR7XQx8glATXCZDUnccYQdpGwALwXJD0d30XQtDWjA7LxUD0ThIXQ out_33_mFAP2b_singleloop_p01wA5_mFAP2b_0001_0001
EOJG6Ab6mUDEuecVQdTiBBb5Q3C0KHSVQUNeABTKcJC00NxVQLHa8ALwKfB00NBVQtd+CBHue0CU0i0TQ7sgEBTfmdDEn6JTQCLkABLM33DEJSoSQqhxJBvzQoDUmCBTQKQ5BBTzLOEksp9RQY6ILBf2hGEUxBWSQK8NHB78eTE0HF0RQfKnIBL/mlEUVLIRQwKHzALGEQDUep7UQMU3EB7b0CDUV14VQhGY/APnUnCUc4STQiQUGB3xTeCUKYtTQXA24ALjgvDUrjvSQsB2MBT3ZTD0FkbTQ/Xj9AfzUYE0kgjRQUZUPBvZ2KEkeHOSQpEcMBziMlEECX8QQ out_33_mFAP2b_singleloop_p01wA5_mFAP2b_0001_0001
LCB2BBrFZ7BUHaBXQfUYBBTKclA0FZjXQTiBEB/S3E/jEDqWQjX6BBLFue7Tc9gWQXkNEB/9TtAEW5cYQ2CiDB7v3ECkYhoYQi1IEBL3TcCUqD+XQyj2BBnDA8BUwk/WQT6P6AnzsVAEM4rXQPzbIBzhDaA0bzZYQt7VCBnkyBAkJJ0YQHKiGB3OeOCkmYAZQECK/AjlzJCk8G3YQW6TIBTkegC08zzXQDl8BBXjP6CUQIAYQ out_33_mFAP2b_singleloop_p01wA5_mFAP2b_0001_0001
LU4aIBHsyx/DEY9VQiBBLBHsyh9z4lGVQgVuHBrFZ77j9o4TQzMzIBbmZG8r8SPTQy2ZQB3ist+z4lmUQiJ2PBHW1dAkMAwTQ6mEKBb6m0AUIwCWQYAnLBju5XzLvEsVQxXOSBrjFL8DekCUQDZBTBbADK/jwXaVQ45zRBHWiOAk9M7SQ out_33_mFAP2b_singleloop_p01wA5_mFAP2b_0001_0001
LCsyDBLGEo+j/UjTQTihABjqxL+zP1YSQBW51A/mEj8z3P1SQamZuAblDN8jZmBSQAAgABDW5YA0NJmRQtaMGBrgK3AkwpKRQMZzFBbgeFC0LzaQQpH9IBv96j/jUBXQQyL9CBfnvHAkYQIUQovXCBLITf6zWOyRQMBz9AXi+IBUhIPSQiz/7ADZDTA0nYuQQRhiIBnMbDB0O0DSQ3hzJB/XWQCUDgKQQ0x6DBzJ7cC0S0CRQ5ncDB3C9ACkZLBPQUo+MBzxEHAEVfFQQDCtGBX5cL/T6M+OQ5DQJBPNZe9jrY8QQ out_33_mFAP2b_singleloop_p01wA5_mFAP2b_0001_0001
LQ140AvHFu6jDtIUQMIwqATf/U174luUQlYQkAz1jS+DqGPVQWO0UA76RR+z1jKVQkCX7ALwKH7zkYwUQBWNsAXOz78LIyjVQFjAmA/OEY8bMg/TQ out_33_mFAP2b_singleloop_p01wA5_mFAP2b_0001_0001
LRLypAjpbKAUiBxVQuz3kA7P1YBECsSWQ6mEdAb6mEC0IbPVQ2OfLAzeUUCU3kgVQwUhbAboQEBUYreXQLa/jAbi2kAUTYVYQsTZrAD/xPBUYdkYQD1IhATfd1+DEMlYQfU4xALGEIAEAAwVQqiOrAXp5BCU7ynWQmK6PAjRbTA0CeMXQ8BmSAD2R9BUhJxXQiEAlAj/RF+jig+YQkwMWADZvo9z69XYQ out_33_mFAP2b_singleloop_p01wA5_mFAP2b_0001_0001
EFDCjAjqxHC01jCUQKc9aAzLdfC0d++SQueUeA/TNODktzPTQZQgnA7QLaDkvfyTQThmhA/S3TCk8DlRQs64sAjxolC0RkXRQLhdhArzPHBETOYRQSlrwAzEjjCUcl3PQLHaqAHZ70Bk++5TQ/ABKAz9YXCEbiBTQhtAZAPtuiCE070QQAAiyAfR5TC0cI/RQ23JtAnP9GDkUKsRQi0ZkAny+3A0sXYQQbynSAnvmvAkNMfRQj2kmAnW7oAke6HSQrNv4AHpuwCkoruPQMySrALVF2C0LmmOQkRwwA7lXCCkf9MPQ out_33_mFAP2b_singleloop_p01wA5_mFAP2b_0001_0001
ER2OPATf/oDUKc1SQxgATArFZLEUf/8SQamZWAfR2WEkSMoRQnEDMADAASE0eUoQQJ3VAATizVEUPqsTQPBj4/W1tMEUgnFVQycUC/6gwWEkEYuVQAZ3U/KYTtEU6GOWQ1Mbn+IjO2EUHZAXQhrHBAPHadD0codSQS31gALa2NEkXchTQ+6aj/q26TEEcaHTQnVUDAvU6mEEJWzTQQoHKArLyPEkuSuVQpW3z/u+82DUXOBVQtjkV+6Z9ME0kOkWQawpi+8IbXEU2j/UQuclg/6Uv3E0CrXVQPS62/GlHtE06X2WQl4Nn94EKFFU4PUXQZd39+Ms0sEUjyzXQjMUk/oDx2EkEWbWQ out_33_mFAP2b_singleloop_p01wA5_mFAP2b_0001_0001
EcSMiAnX6mEkZmpRQzMzjAb5Q1EUc9gQQFDCgAfTiLFUxg4QQ3kYkAjWkVF0FZzRQ2OfvAPy21EEpwFQQUNemAvxLpE0kYgSQZZBeAneXvE0GSXPQQgVwArvfAFUgVeOQsHFyAvz3lEEVjnPQVjX0ALbn7E01j6QQ out_33_mFAP2b_singleloop_p01wA5_mFAP2b_0001_0001
E2OfPAHtITFEueMQQKxgGALaRoFkCXfQQiBBMAXMI4FEYlzOQGZ7GALFu0FE+TdMQeYwY/y/AnFkZ4pQQ7x42+eVeYFk2DyRQCoIh/AqbSFE5aqRQTyB8/o7ofFUQ3SRQmkMr/oSZ+EUzU+RQGZ7IA/89JFEmu5OQknZNAri/tF0rNbRQdQL4+qfPhF0BQdPQ0ho++iA+2FEX+1QQlYpE/yVugFEA1uSQkaqg/uV1JFECswRQd3zEAZqe5E0Yg6RQ6KxI/kMN0EECJRSQ out_33_mFAP2b_singleloop_p01wA5_mFAP2b_0001_0001
LfU4WAf9oEG0hWkPQktzdAXNeMG0yhmNQGZ7kA34lVGEaR2OQc9oiAjqxYGEYljQQaR2aADVjFGkTixQQri6PAXUnPGElxiMQuG/jAHFmIGk8vHMQ out_33_mFAP2b_singleloop_p01wA5_mFAP2b_0001_0001
EW5QsA7QLaGUJGUNQ/pGyADBWjGkBBWOQZQg9AvyhkGkQgVNQ4PVABjrHgGUxgQLQXPKsATLytGUeprNQNqarAvDcwGUotuKQ/5hkA7ze6GkIeLKQmsoVArxj6GkrFyKQKnWpAjx7CHUu/DJQUNetAvxLXG025bLQ8GzyADXhiG0cOQQQT1TwAj1c0G0uBmOQUwIkA3SjtGkishOQ+u7nA/bqpGkf3qJQrmgzATX+xGkQX/JQZ0MlA3WkJHUXBrIQ4OXxAzo9CHkFlrIQ out_33_mFAP2b_singleloop_p01wA5_mFAP2b_0001_0001
EktzBBf9oqGkZm5OQlDNHB7QLuGUepLOQoacHB/TN6GEZ7sNQ/pGGB/9TAHk9ogPQT3kLBbmZrGkDtIQQRDgMBnaEgG0N6UQQC7aQBrA7vGEf5hPQcNNQBfEgeG0F0eRQ/UDAB/natGEShTQQ+0XIBLxMqGU8VVMQQzZKBb8suGkmRGRQnvZOBv52cGEwH3OQhk5IB/E4bGkYZeQQoCgTBrKUuGU5XgQQG0yPBvhQ4G0+LXPQ8sfRBfOZsGkVRoNQFFERBHuYWGUFzlRQniaOBTPlhGkV7YSQZJ7TB/VviGkGnSRQ out_33_mFAP2b_singleloop_p01wA5_mFAP2b_0001_0001
ERLSJBT0i9GEYlTLQXPqJBXiBJHUJGkKQbnPPBrFZMHEaRmJQ03vRBnX6GH0d++HQ3kYFBPzMMHEUNeIQZcIABTKmKH0GplJQ2z/FBb4AYHkRnZHQtIbKBrGv3G04l+JQjmyIB3F1NHk4LVMQ9i0FBzeNHH0lZZFQHa3+APZZQHklk5KQrO8CBvDJaHEfAgEQJd7JBj7aZHUKKpFQM0iFBrr/cH0RFfJQ out_33_mFAP2b_singleloop_p01wA5_mFAP2b_0001_0001
E5lORBPHaVHUGEoKQIwqWBbmZZHUzMDKQHaxXB3MzdHUiBhGQwKnUBnBBkHUGEYEQCB2XB/naiHk9oAMQgdadBLtFnH0YPAMQuKJeBbcBxH0NdoOQmrRiBb0Y2HEQy3NQam5OBvyhZHk789LQJ7dZBXjwSHkLIPKQF66WBrH+fH072/NQGcLVBHPCpHUzMhLQmiNeBzV7qHkCEGKQ5IMgBP5vgHURwTMQuOyiBLPm8HkqCUPQm8QiBTWw5HE+z2LQjLujBLOHwHEMv+NQ out_33_mFAP2b_singleloop_p01wA5_mFAP2b_0001_0001
LGZbcBntzaHkpbSEQEYleBbktfH0Gv0+PEtohBXMInHEDCsAQ789hBfTivHU3kY8PQgVgB7luXHUjX60PqKpcBfkUQH0ihfjPdEjYB/JCUHUkijpvhDydBDu5GH0W5OKPDCseBb5QVHEv0NGQI2bbB3SdkHU4DG7Pdl4hBjo0SH0ovO6PlRUhBLcMcHUgNaDP out_33_mFAP2b_singleloop_p01wA5_mFAP2b_0001_0001
LRLSjBT14jH0w1jEQtdulBntzpHEW5wFQktjmBLEYnH0kYwJQ7RhlBntzfHEoa8KQZ78nB/mEmHkTiBCQJV/oBn+IcHEQetDQfU4iBDW5cH0OffGQ4HUlBXdVyHEgUVFQ9+gpBDW1rHkrojBQyTFnBj6BlHEI7I8PbpGpBX+zXHUbHhAQ out_33_mFAP2b_singleloop_p01wA5_mFAP2b_0001_0001
Lf/koBnX6sH0P14KQ35rpB7P1qHUiBhNQCBmqBHXPfHUGE4NQzMDrBT14bHEoaEQQiBBsBLFuyHEtIrNQtyMrBzzz7Hk602LQHVwpBjSh2HUmMlJQVmkoBLr/sH0QE3KQ2sLoBDLzsHUN5CPQ003tBHVwuHkLdBNQwnUsBTgP1HEKewPQfb+sBTfJAIkItMLQfX7pBLyvAIk7Q9MQtwQrBLIU0HUovGIQFQPoBbf/7HEGFzIQ out_33_mFAP2b_singleloop_p01wA5_mFAP2b_0001_0001
EiWErBbPKZH0istLQOJ2rBLwKOHkArMMQR2OqBz1jGH0xLdKQKcNrBjU49GE7RxJQLy2uBzLdMHkoFpLQpZcvBr+gPHEPh8IQ+AmwBXu+SHEsZjNQlDtqBLbnbHEnEzJQJ9brBnhQMHU+SSOQVXUvBjCAEHUQB5LQE41tBDuFSH0BqGIQxisyB7/fRHk9fHNQcgKwBPboQHUgfmPQPYLwBT5cbH0z+TNQ out_33_mFAP2b_singleloop_p01wA5_mFAP2b_0001_0001
E35rnBrbSJHkvf6JQv09lBzgACH0P1YIQBr8iB7P1DHkqxrIQjs9hBra8MHU2OfIQ5QrmBbPKCHEue0CQYYBlBvES6GESo/+Pb74lB/Xj5G0mV/tPgBFoBL6p1GE/MxaPQjJkBnPW9GUngauv789mBz1jQHEW5gKQ6nTmBTQ45GUgUGJQt8xoB3sOAHEK3RCQg6VmBfKKKH0MiOBQS87iBP268GE+D/+PCKLlBLIZyGkEKUBQk/kkBDxI9G09GZ7vwrViBvegAH0tGdhv out_33_mFAP2b_singleloop_p01wA5_mFAP2b_0001_0001
EAAghB3256GUiBBJQEtIdBDrc6GktzHJQqGvaB3isxG0IbnGQXPKdBrbSpG0HFuFQhALbBPHa4GEUN+LQDP8bBjp/AH0yhHOQhWSgBvtVCH0l8ZPQIVqXBHYCHHEbS+OQtdggBvI1JHUeytQQmqAYBThVOHEIMfQQTgtcBrwzPHUcSGRQO0iiBjU4zGUepLJQOPjbBThFCH04NbIQzF0cBbLBxG0h2tMQCx/WBfMV3GkvPwLQDt8hBfgi9GEvR0OQWH6TBjh4FHU3aBOQK7XiB356KHEBFORQmqfUBPc7SHUdJyQQgIEdBDHnVHEom5RQ out_33_mFAP2b_singleloop_p01wA5_mFAP2b_0001_0001
E8S3VBbQgzGEXPqEQfU4SBDrcrGkX6mBQTiBPBHtIlGE/pGFQv0tMBvyhpGkU4aIQR0zPBrYvwG0hPD6PFCWTBrG61GUFvokPBsAQBbdd7GkeU61vbPiTBPXiAH0N7e/vH8XQBP/CHHEaDmDwSMIUBThr6GEBWZFQwSuVB/EwlGEYf2/P4/KNB7x52GEjaQ9PvZTNBfRzqGkF6L0PMT0VBnIzvGUKY1ov4y9VBzCx7G0D/ryPeFkNBvfqBHkSTAtvRWXNBbKq1G0Kyv6vq9oVBvAT6G0D07Bwe/fWBTJrFHE1ar7vuh2SBbURKH05XWGwgfdOB7f9MH0GInBwhSqNBriVCHUnPcFw out_33_mFAP2b_singleloop_p01wA5_mFAP2b_0001_0001
EEtIOBDAAbGUNepDQMIQKBvz3TGkpbSGQ8n6FBT14PG0OffCQ/pGHBDBWMGU6mE8PJMINBnFPKGEtVXIQ45ZJBrdrBGkFgVJQAH1IBzoUvF0LNTIQOjsFBnfWCG0wfjLQEvCFBrIJkF01vtJQ2BFDBzR/wF0njtLQxAaEBnNaKGUI/YNQHsd+ArU1sFk05oNQH5iABzFVIGkwkUPQ8JD8ArjL9FEnLcPQ4PVQBPc9XGET3kAQV+RIBTXUYGUiTvIQD7kPBrd3MGkZ2CKQtYzPBfxuGGkVFxFQ2WDLBjzFpFEghMFQl24DB/A8UFEjUWJQb0YGBTjKSG0HTTNQuxX6AHnddFEwExNQTlI/AjKpOGkS0XQQFvB2A/Pd6FUOYfQQ out_33_mFAP2b_singleloop_p01wA5_mFAP2b_0001_0001
EfU4AB7kYQG0LdTEQXkt4AXjXMGUhrHBQRLyvAjrHIGE99zEQbnvqAT2OOGkCXvHQBuS0ATsLVG0Es+6PltPsA/gBRGEhXVrPtZWpAj60HG0h4DuPYoEpAXTFXGExs9vvIFOAB3MzTGUKc9HQG3i7ATwzFG0bFP9Pjc36AHSAZG0lja1PIQbwAPOTbG0NX2/P out_33_mFAP2b_singleloop_p01wA5_mFAP2b_0001_0001
EZ78tA/9T7F0IbnEQIMvlAHiPxFkLz5HQ5CvVArb2xFEMyJFQLMjGA7SgnF0mR7GQLG2oAjASaFE1bmIQlSXyAfMJyFkxCICQyZFlA76P6FEn7zJQfEpiA7X+SFUkK1JQ/+ZwAjpKaFUN9rJQg3tpArhPRFUiOgFQ out_33_mFAP2b_singleloop_p01wA5_mFAP2b_0001_0001
ES1VUATGC+Fk+6zAQ4oEAAHYqAG0qmF8PsH2h/+HEHG0EYlBQdj/F+EOGFG0OtpBQeviDAj7aGGkcrVjP0Xod/6qoHGUF6jyvdOP3+S585F0MXO5vOv3k/OIjtF0+WT+vwIdV/s3j1FUSR01vFU1gAXVmCGkCHy+PqW0x/GwvxFEK+f6Pl6SPAzsDCGkBtStv7Z/JAfqYOGEcJmrPSjCm/aLmMG0fHO8vSwwQ+C2aLGEKwwVv5Wun/sjunFUKTT5vswSs/URCAGETpFrv out_33_mFAP2b_singleloop_p01wA5_mFAP2b_0001_0001
Enhjz/6CvOGUUdhEQm5dT/aaGWGEbLsHQ5+Aj+mDyQGUr1XKQBtPJ/SvxTGkVPmMQpc2z/al/fGkPzmIQXsNAAngzmGEeKhEQ0LIUATJplGES9ICQFDek/iYYuGEzAeCQfg7ZAj55rGUP/o7PEg/v/aCq0Gk05T8PIy3LAXWazGkqGU3Pdg3JAL7ePG0MEkEQvxPU9MdnYGUPoSFQzfdIALphdG0mzoJQX9dh/mP7kGUgI/JQkNQfAvjtfGkk9tDQ1gfI+2IXvGUpnTEQGD0kAHB6qG0KU93PctcT/Ghl6GEL4K5PlFbQAj/V4Gk6ChdP out_33_mFAP2b_singleloop_p01wA5_mFAP2b_0001_0001
EKYLG/kE4IGUuCBKQovtg/85CCGkCKOMQU+s9/koPIGkniHOQwDbIA5xSQGk6wWNQeGl3/MDMwFUWPKLQm4BW/8a+gFEBllJQy/gz/A1KNF0+6sIQqCWN/8+n9EkUdaGQpphu/0weqEEDcgEQ4AQe/sHkHG0V6KIQJyUD+kyB/FUbFVNQmH8IABEB1F0oD3JQv/pCAtMSnFkQ70MQR7dE7QPEcF0lJ1KQdOU6+ASJpFUQvpHQoQ7GAxu4RFUD0yGQE9YAARoHFF0/ucKQKxvx9imZ4EkiLhIQjaCi+klqFFE2T+CQdNoU/QMmgEUsBjCQqyFDA9sHvEkccACQyMT7/4otiEEZzqHQ out_33_mFAP2b_singleloop_p01wA5_mFAP2b_0001_0001
EP2ZAAFtcEGkN9SQQULzNAF7mJG0QPTRQLHMiAlwCFGkFlPRQF5TpAtRnIGkY59RQ1JPEAhIJIGk+rsSQ10aZ/g3ONGEAP4SQhH/j+suoKGE8eOUQ/TCM/oEBDG02b5UQt4KN/K79QGkYXoUQ3fLw/Uro7F0NCjQQbHjOAVwISGkoDFRQD3wCA9GR/FESw6SQfL/OAtllLG0eMcTQP74f/0G5VGkoPzSQxw7a+ggRKGkLZGSQkY1k/WapPGkfwgVQvnJg/GuDXGEGiDUQ out_33_mFAP2b_singleloop_p01wA5_mFAP2b_0001_0001
ERlxjAxkQ6F0gPYQQd2jtApIktFEh7YQQPzSvAJfiiFEkwuRQj6R4AVjbhF05rOSQb2J3A90X7FEvtCQQ4aW2A9xgCGUpnVNQEAH0AB005F07LYLQKuI4ApWzMG0uBKNQW3GcAd572F0kJZPQOQ1sAlh+gFUJyRPQB/53AlfHEGkLhxQQ25a+A5MxxFUSOGQQJkt3AhlcQGUsNYLQoJ75A5VBRGEC4yOQ out_33_mFAP2b_singleloop_p01wA5_mFAP2b_0001_0001
Lr3omARfZaFU/2TSQHmRnARMfOF0g7jTQkNdoA1+i2EkmTUTQwUWhARoWsEU0FwSQfGsaAhvdSFEs/aUQfUIbAxqMGFUrLvVQiS8jAZ9jLFkBMlWQ0dtOARal3E05q4VQ/X3eABBhcFkx33RQ0STuABL7TF0gGHUQqDWZA5FgjF07+oUQvqaMABGzNFk0d3TQ out_33_mFAP2b_singleloop_p01wA5_mFAP2b_0001_0001
EzeexA5jptEkP1vTQfuuzAVe/WE0T3iTQA4hyAt8rQE04LFSQvxLsAtOoCE0FjvRQh8hsANyWJE0x6aUQYCZuAZdFNEkpz4VQUmh3ANWiMEUJGXWQS95lA1s3QE0xdnWQJW62ABY02EE+hOUQU9B8A158TE0Iv0TQUfLkA521MEUAOMUQfN5tAdA/wD0C2MUQkUqmAdBeTEEyWmXQitVdAhjKREUZRMWQ out_33_mFAP2b_singleloop_p01wA5_mFAP2b_0001_0001
EPSq4AxrKbE0HzNRQmiX4A1ehWEULxkPQfa37ARRU/DEpB/OQ8YJ5AJeXtDUtr5MQulHABho2mE0wYaOQeasDBtXRsEUYZWQQBzCABZSesEEpBjRQKDc4AdLMbEE4NPRQRQOwAVVTZEU2U0OQzYSCBRsyfEElrtMQi327Apzz0EUu5oNQAJ6GBZfVgEEHBcQQ+zoFBNX07E0NXLQQm4XCBFDBpEkIIdSQeoK8AxhL8E0LAoRQ out_33_mFAP2b_singleloop_p01wA5_mFAP2b_0001_0001
EHJ9ABl8msD0EnaQQL79CBRyJBDUwyPQQ9UD9AluXgCkrPcQQYX59AFx43B0fD+PQe3dHB1VJ4CEn2ORQzCmMB18ARDERn+QQhXvQBJdWHDUT6/RQ/ppVBN9FfDExrwRQFa7ZBZD3eDUmIlSQ8l1ZB5uBIDkJyrTQnyNeBpil1DE2jRSQMg4BBZU68D0maQRQDBiEBF179C0i7dOQ5bIGBNar/CUxdPSQROdIBtuLWCULVNRQJuLOBtqlID0kt/PQvJwLB5mPzDEtmARQruPPBlb5PDEYJ/SQparRBVUUlC0SZ+RQJw3VB1yCxDEQ86QQj2jWBR6p2C0wv6TQ2vCdBFk2HDk0FTUQxQSeBVokDEU4ObRQjatgBNYa1DUG24SQ out_33_mFAP2b_singleloop_p01wA5_mFAP2b_0001_0001
LrNi0AlZhtCEryHRQLUFsAdaBQCUYYhRQCMZhAFoCfC0ze9QQrcuYAJ8vIC0qfKQQTYlrAF8IMCkv7CTQIGC2A1T88BUsZrTQ/OE9ABpCdCEArKUQELl4A9GwmAUcPxTQvfTDBNrjQCkeovUQD7DBBpZyNAklMWUQp0jEBxCnKB0fT1UQ19TJB1kvxAEaHaVQZf5zAlpwMDkykXRQ9Q2tAp5MhB0JiGRQ2mRpA1P3qCkAeeTQI2dlAt22pBEymUTQfCE7Ahy6+C0MFGUQFtDzA1Lbt/DEnYTQnSEGBVhkoCEiMIVQsHECB9GEU+jUvaUQ2miJBZ3yo/jr8ZVQ out_33_mFAP2b_singleloop_p01wA5_mFAP2b_0001_0001
E1F7bA5y9ED0JZYRQAGBHA9MqVDEZ6/QQLRrHAVq7rDEPeSPQynFu/Ivc2D0FTJOQVKZ9/8E30DER1DSQVv6v/sfkfD0DVVTQxgx8+YgACDkIwYTQXgs+/ovjjDU6XmUQed0p+cGt0CkGgoUQwn3m/cElIDEZyYVQ03tiAV9rWDUKz+RQLUS3/AyW7C0U26QQIQHLAB/FGE0X8SSQJUEi/s6MDEUIbqRQTiUMA9HU4D0oq7UQpYrz+OjTdCEWn+UQuFoq/8SsEDEahYWQ out_33_mFAP2b_singleloop_p01wA5_mFAP2b_0001_0001
E1U/aAZzCzDUhVROQwy1dAVO6BEEYskLQloWXAZBRjDUtKdJQdqcWAxlXtDkGFKGQvBBkA9fqsDEiRZPQjFUUApNZQEk2TVLQ/sQnAJjYGEU76RLQ out_33_mFAP2b_singleloop_p01wA5_mFAP2b_0001_0001
E3a2SAlqJ8CU3QVKQ6UJMAhgLaC0TIhIQJLso/MgjcC0OfwHQ2FvQ/s8yDCkHDhEQzgPRANomdBUv7tJQ9R1EAdpWOBk7JAMQlpGUAJVy1CEVnTMQLo9UA1uldC0GySFQONPOA9/yrAUpTPIQ66EhA1Z0aB0NIPKQlHSMA9QIpBELWdNQ out_33_mFAP2b_singleloop_p01wA5_mFAP2b_0001_0001
E2wGF/wef6CEQXKJQ4E+V/OR/ADEsJrIQIYqi/W+QXDk17AEQURhK+ivwpDUJnrBQyBjv/KNLbDUrd8KQl3bV/eS9BE0kkJLQrxkr/qdmDD0CDmNQmQqh/U1ONDkkogKQCllq/yYzhCkWvmIQ2bpIAvZZgD0gKgKQFxxK+uKXBEERxhMQdcS6/OwkWDUIOLPQXxs7/irwkCUP9cNQQYjn+Soj+CkaoDOQ out_33_mFAP2b_singleloop_p01wA5_mFAP2b_0001_0001
EtOJFAPiYVD06jGCQ0ktKAvOgnD03s05Pic0QAflSLEkupo6PJIpQAjLlUEEMMqBQtvxcArmfODEYlTxPX5voA75gSDUsmr6PUj9pATkpuDUG7wAQHoPwATn62CULUR4PfRpQAP7BHDkWTTEQWnX5/25ylD08dSxP6PMfAjG2ZDUWpCuvDTaYALVxsCkeYZwPXlT3ArLE4CkCtB8Pug6uAjFsgCE8RtqP out_33_mFAP2b_singleloop_p01wA5_mFAP2b_0001_0001
EJGOWA7M3UEEkpSkPM5peAD/mqEU/zxiPJQcrAnB4qE0SuM4Onj1vAPJrfEkw2i1vsXiUA7ay3EEZkf3vOOP4/y9q3EkHHk1v6yCdAXelOF022O3vOo0n/u/CBFU/OVuPo9bUAPj3ME0/32yvoAyaALrTyEEHB74PXnaYAXMewEEkra/vfBhs/SjTnE0Zx22vckYq/ixvAF0lKY9vwGuVAjdrXF0e0F+vO2KnATZXOFk0Wr4vUbKZAftEWFE1LJxOgjqH+WRaAFUVRsuPxiQy/WGpRF0mbhwPLKX0/qn33EUKvS6P out_33_mFAP2b_singleloop_p01wA5_mFAP2b_0001_0001
E5YzwA/yu3EEPsK1PTSb8APue5EkILU0POz6/A7ryQFkERp1P36D7AvPmdFEP5g8PjnuABvelsEELnT/PsZn9AzDYyEkOGTFQX8EDBjFMsEkIcrIQqVHzAjw9mEEV6cGQhKusADNhAF0f5/7Pu/K/A7T4yEk/zajvJ7CFBnT1uEU/6E/PNcw/ATZrbEU54A+Pwna8AXvnDFE2jkFQgntBBbmTwEElzrKQC9wGBfN00EEcgPIQxA0DBvFCbEEjOkIQRYYwAz0FrEEH1OJQRvT0AP/tVEks3LGQXoHtAzb5rEEJQiDQ out_33_mFAP2b_singleloop_p01wA5_mFAP2b_0001_0001
E/UDEB757VF0gArcPEYlGBXO0qFEv0NBPhrnMBf8SpF0fqxjPKxAPBvyhYF03P1YvRATFBj8n1F0Wgs6v3zaHBbr/oFEn2oBwcMk+APu83FUanH8vUNeFBHsyJF0eU4uvGPCFBHu30FkW1+0Pr/IHB3WtCGUVY86vPX0HBvZcaFE2KeAwHc58Azyn/FUpl4BwP9U7AzV2AGEN9Tzvb616ArfMoFEOF97v out_33_mFAP2b_singleloop_p01wA5_mFAP2b_0001_0001
LXPKPBDqG7F0gArwPe++UB3Mz6F057nyPiWkXB757HGET3k4P/UDVBzLdQGUGEY4PyL9MBPzMEG00NJ0PU5vWB3bD2F0QZNpvtGKWBHR2uFUKGN7P out_33_mFAP2b_singleloop_p01wA5_mFAP2b_0001_0001
E5lucBT2OHGkSMI7PyL9fBDVjQG0coF+PVjnhBPepOGUhrHEQpbyiBblDGG0eU4EQ6f3hB7quTGUBKyxPcKVgB3RBWG0/ACxvB5fjB3pidGU8l23P8naeBjWk/FEnED7PveRdBHMPXGE1ns/PfGOjBHkHNGU5HosPwxidBTGEaGE/bSqvqn0kBzvqfG0HdriPd7rkBj5ybGUWlB/PnBKiBT1MkGUzLm5P out_33_mFAP2b_singleloop_p01wA5_mFAP2b_0001_0001
EjsthBXO0WGUJGkHQ99TjBvIbWGkWkNKQLymlBHueeGEqG/JQuzHlB7P1nG0jCXJQ3kohBX46ZGkoFpMQS3eeBnECTGkgJdNQl+cZBzPLXGE0GGMQ9e+dBzsLTGEvNPQQLHqgBz1jdGkCXvGQz5HkB7WYOGEmNbKQfc4gBbz0hGk3sOMQ6A8iBT3caGURpWOQKiCfBTv+KGE0+wMQDYIWBLSMSGUGRsMQZ65ZBHB8WG0fP7JQLYsYBTYXfGEOxtMQHRlaBrRPOGk7PiQQMMXdBzxYbG0xzkQQMuzgBTlAQGEP7rQQ out_33_mFAP2b_singleloop_p01wA5_mFAP2b_0001_0001
E4PFoBnuJbGEaRmKQCBWqB7luiGkuJhKQWO0rB/mEjGU0iMNQaRGsB3jCbGEEYlOQFuOsB3NJgGE+TNIQDk5qBngehGUK37CQqxxsBTV3fG0CGr8PBzjuBL4/YGElNB9PYQasBfeKmGk5OgwPSMYoBf8STGk/UDLQ3+jpBPKtqGU1WHKQEQ8sB/O8XG0HDZIQzs9tBztalG0EATIQiyDqBDbjpGE6gqCQi3TpBDJlbGEvrlCQlAmtBfLflG0sRnov645qBX7vrGE7pfwP out_33_mFAP2b_singleloop_p01wA5_mFAP2b_0001_0001
EFDysB/nasGkR2+NQ357tBPc9sGEpwVQQGZrwB7P1nG0GvcQQShbyBT14pGUbnPPQkCHuBzLd4G0Mz0QQsV5uBD2o5GkALSSQE6quBvD7EHEJQxSQBNrvBXN9FH0JzIUQKVOuBL2SEH0++QVQAyrrBDRrBHUdzMVQ7fYvBXfSFHkVycWQCBmsB/89yGUHaxMQninsBvQsoG0ioBRQ0lQsBrDi8GET9qQQwpnvBjMn8GUAuPQQh49wBHLF3GUelaSQ2pltBbUm0G0zR5SQuwksBz2bHH0SRwSQI41vBbYJKHkEPISQqIoxBX25HHEb8PUQZhwqBHhBBHUnmTUQldnqBvzOAHEBbEWQWeVxBfGQHHkmmgWQSdTuB3YFEHUM3SXQ out_33_mFAP2b_singleloop_p01wA5_mFAP2b_0001_0001
E99DxB/TNhGkR2eRQXPqzBzeUcG0d+uRQamJ1B7kYiGkAr0SQmu5zBbQgnGUzMrTQ14VzB/RhQGUwKHSQElMyBnRzJG0AU/QQF87xBzKB8F08UVRQJOywBrQ/1FUxZWSQn6CzBb1kuFEWieQQFDivBbmZfGEAAISQzj10BfMtcGkIW0QQE9AyBTR1PGE3S+SQs7R1BHSPNG0JkZSQSNfzBD4iKGE4eHQQKuNwB/d4MGE+bwQQGR+yBP/reFUvSnQQqW9zBHFJ0Fk3DUPQ out_33_mFAP2b_singleloop_p01wA5_mFAP2b_0001_0001
L/Uz3BXO0hGkEDySQ03f5BXO0mGUdTyTQShb7B77neG0OfXUQIwK8B33PfGkvfiVQy+P8B3qdXGUdkrTQRLC7BrbSwGEShLTQNfP5BXob5GEaIrSQEzx6BPt2CHUx9GSQOTM9BfTbCHEDmESQl5g5BnRgKH0I6tRQ5Qr4BD/pdGERLCSQsoO4BfB2pGUSolUQmfP8BHQgtGE/4VSQeNZ8BH6lzGE4M7TQBe/3B7RN8GEv1fTQzo63BLHU2GEql5RQ out_33_mFAP2b_singleloop_p01wA5_mFAP2b_0001_0001
L+TNOB325FEUHahMQ6mETBf8SPEU6mkMQ++JXBvHFOEULymKQmuJbBLEYZEUIwaLQmuJgBz0NbEUGE4JQOJGaBfR2iEkqx7NQbnvdBHuewEEmuZPQqxLVBfR2cEE8nqOQtd+SBzKHiE0OfXQQAAgLBHYl3DEtILKQepbNBrED6D0hWEHQXPqKBHXPmDEBW5CQO0iMBHZ7oDk9ow7PPK8FBjqxPD0FZ7DQW5QDBjAr8CEqGv/Pnv/DBnuJNDU6mkIQ03vGBDW5gDUjXqKQHv0+ArFZ3C03PFJQMrAMBjOsFEUZeZOQOUjgBTQfSEEmggHQm6jgBXbUsE0TYMJQ5p+hBj/pUEUk28KQFSueBzoy+EkenLOQ6avgBDfjnEkry1PQax8bB7u11EkIQqQQkSCRBX2cFEknsEGQvPKFBTtbeDE0BrMQ out_33_mFAP2b_singleloop_p01wA5_mFAP2b_0001_0001
