# Supplementary material for: Incorporation of sensing modalities into de novo designed fluorescence-activating proteins
Source: Nat Commun. 2021 Feb 8;12:856. doi: 10.1038/s41467-020-18911-w (PMC7870846; doi:10.1038/s41467-020-18911-w)
Supplement: Supplementary file 24 — Source Data [file 41467_2020_18911_MOESM24_ESM.xlsx › raw_data_graphs/Supplementary_Figure_6b,c,d/1/silent_27.out]

SEQUENCE: SRAAQLLPGTWQVTMTNEDGQTSQGQWHFQPRSPYTMDIVAQGTISDGRPIVGYGKATVKTPDTLDIDITYPSLGNIKAQGQITMDSPTQFKWDAQFKQNDNPRYHGSTNILTGTLQRQEZ
SCORE:     score     fa_atr     fa_rep     fa_sol    fa_intra_rep    fa_intra_sol_xover4    lk_ball_wtd    fa_elec    pro_close    hbond_sr_bb    hbond_lr_bb    hbond_bb_sc    hbond_sc    dslf_fa13      omega     fa_dun    p_aa_pp    yhh_planarity        ref    rama_prepro    bref_irms    cen_irms    final_chainbreak    final_looprelax_score    irms       time                                      description
REMARK BINARY SILENTFILE
SCORE:  -481.730   -699.335     96.837    402.278           1.663                 22.078         -7.358   -260.431        2.141        -24.204        -74.760        -22.225     -36.458        0.000      5.659    132.123    -41.609            0.033     19.116          2.722        2.794       2.794               0.049                 -481.730   2.821   1927.000 out_27_mFAP2b_singleloop_p01wA5_mFAP2b_0001_0001
RES_NUM A:1-120 B:121 out_27_mFAP2b_singleloop_p01wA5_mFAP2b_0001_0001
FOLD_TREE  EDGE 1 120 -1  EDGE 1 121 1  out_27_mFAP2b_singleloop_p01wA5_mFAP2b_0001_0001
RT 0.092238 0.94843 0.303269 0.768097 -0.261588 0.584465 0.633655 0.17903 -0.752615 12.785 -5.805 20.9455   out_27_mFAP2b_singleloop_p01wA5_mFAP2b_0001_0001
ANNOTATED_SEQUENCE: S[SER:NtermProteinFull]RAAQLLPGTWQVTMTNEDGQTSQGQWHFQPRSPYTMDIVAQGTISDGRPIVGYGKATVKTPDTLDIDITYPSLGNIKAQGQITMDSPTQFKWDAQFKQNDNPRYHGSTNILTGTLQRQE[GLU:CtermProteinFull]Z[HBI] out_27_mFAP2b_singleloop_p01wA5_mFAP2b_0001_0001
CHAIN_ENDINGS  120 out_27_mFAP2b_singleloop_p01wA5_mFAP2b_0001_0001
LwfKMBvxLBIEoaMYQDCMMBf9IAIEZ78WQ67nRBLFu8HE99bWQ357UBT0i4H0hWMXQlDNIBf9o3HkoFpWQRWyJBrkFuHUSEPXQiTgIBXhVCIUaeVYQPryOBPHFEIkmJTYQBdLNBHFt7HUsJcYQAQKLBfY1DIkXmbWQVe3HBTwj2H0ilkVQ5dTEBHN85H09IBXQ4tDIBrfIuHEqMEYQ out_27_mFAP2b_singleloop_p01wA5_mFAP2b_0001_0001
HTihSB3NJ+H0kYIVQ/UjXBHCs6HkEDiUQkC3XBvcouHUgVmUQFDCcBjVOqHkvf6UQ5QLYB/9T+HUf/ETQZHGZBzvIFIE+04SQGh7aBDpjGI03UfRQPb1WB/ouFIENZdQQvyJTBfkbJIUY5FQQlQETBnxJOIk3prQQOGqPBn8VII0BKROQEtoPBzKnAIEsyhUQMv1aBzTP+H0KDGVQ84sUB/TH8HE6bgSQ6ekbBLiJ6H0fVoSQBlHcBrAgGIkpEmTQXDWVBrrOHI0pFFTQzwXeBTMFEIUO8ORQ1BHcBz7vKIUE0dRQ/IxWBfIKCIkDn8PQLCvVBbjAPIEHPaRQAVVQBnU6QI0v2ZQQNesPBXgpEI0+gUNQdr7MBDeFLIE+rtNQ out_27_mFAP2b_singleloop_p01wA5_mFAP2b_0001_0001
H3kYTBPzMpH0yhWUQiBhTB/RhdHUO0aUQXPKVBPIwZHkVO0VQEtoYBfR2SHkQg9VQiWEOBntzYHkArEUQnEDQBnCXtHklDFUQRXgWBforaHUCZtTQb8SOB7QLQH0IbHUQam5MB/TNbHkrHFTQEYFLBvcobHkvfyUQ out_27_mFAP2b_singleloop_p01wA5_mFAP2b_0001_0001
HPK8SBntzeHU2O3WQqGPUBjqxbHUbnHYQrcIaBnCXdHE8nSYQQgVcBb5QXHEDCsYQ8S3QBvHFiHUzMnYQXPKQBD/pkH0yhuWQ2rZTB/GRTHEgVLYQ9owRB7OffHknvHZQmupMBD/pgHk9ogYQ03vRBz1jqHEAAkYQ out_27_mFAP2b_singleloop_p01wA5_mFAP2b_0001_0001
H++pcB77nlHEoaAYQuzHhBra8nHkvfKYQy2JjB/RhjHEoaUXQnvflB/mEiHUdTqXQPffhBnBB0Hka8OYQ5smfBnQ+4HE/MyYQYlcgB7Zb0HElReZQ4HviBTx/0H0j7sZQnH4cBn65vH04mzZQsHlaBrZmqHUiBZXQOInhB7fLkHEs9oYQ/x7gBjO23HEadhXQIYljBLT11HEcCVYQw0ZbB/DX3HU6MrYQ5EKgBHNyAIU63yYQeFgdBTVxsHk2oQaQ4WPZB3LmvH0wgmZQ out_27_mFAP2b_singleloop_p01wA5_mFAP2b_0001_0001
H46RiBTgVhHEv0FWQ46BkBT2OdHUIwCVQqxLkBblDRHUO0CVQCBWmBfTiMH0P14UQ78NjB76RhHkpbqTQOdClB3FXdH064kSQAa0nBXSIhHEmL5SQ1FLkBnpyhH0hNPRQaRWgBntziHUwK3VQXrCmBzDSgHUSxNVQMwNjBHe+pHEnbqTQe4MhBzOfeHkb9cTQnWBlBfotUHUFnjSQUELpBrsXeHUhqJSQbkboB738dHUtH3TQ2y2nBrT1pHUdK7SQJ2glB3a7eHUHddQQEyPkBXldqHU4NSRQFrLiBXJYfHUoJARQ out_27_mFAP2b_singleloop_p01wA5_mFAP2b_0001_0001
Ham5hBjArLH0xLNVQQg1hBTf//G0xLNVQHaRjBntz5GkWkVWQMdTkBLaRxGkpbCWQGZ7dBPc97GktzHVQsuPbBn7c9GEwhyTQ7ljVB/R+6G08O5TQeAydBvEw1GkyiySQrcIgBvcoPHkBBWVQ8T1iBL3I9GUxiTUQfKkbBnJEAHUt52VQtY5dBzKizGUmUWVQAtqbBvroFH0vYeTQs1nTBfZB8GULH7SQtixTBblXAHE/2nUQwVHVBr/wyGUHJOUQWw2bBzVk2Gkiz0RQ7bSdB3frtGU1qITQTk/gBH6f3G0djsSQ out_27_mFAP2b_singleloop_p01wA5_mFAP2b_0001_0001
LEtojBLFu9GkQglXQf/0kBf9o3GUHaVYQUNenBjAryGEYlHYQJbHpB3Mz3GUPKkXQdTSlBjVOAHkCX3YQ5x9iBvPqHHkwkxYQKokiBnAHIHkDfCYQAbmjB3xo9Gk7aoXQ/pajBjzaxGEm4fYQOnNnBDNMEHklexYQm0alBv8l8GEcFXZQmHajBLymPHEvN/YQCNLhBP4zEHEcfBZQnB3jBn0ZOHUtBuXQ+kdgBn4XJH0MA3XQ out_27_mFAP2b_singleloop_p01wA5_mFAP2b_0001_0001
LSh7nBPIwoGkoFVYQ14VqBblDjGkqxHYQ35rpBrw1aGUdTKXQrcYnBXNeXGEsyBXQgqhmB3jClGUbnnYQk5OrB/hFfGkBYjYQMuzrBLGxoGkqo3XQ out_27_mFAP2b_singleloop_p01wA5_mFAP2b_0001_0001
EqGvrBvz3WG0isdWQJGUrBPc9NGkpbiVQW5grBf8SRGkVOEUQHvUtBzeUXG0gArTQWOUtBX46EGU6m0VQt5BtBv9WBGkpHMXQiGusBz//2FEi65UQpwltBb78ZGEEYlWQYHTpB/m2KGUoBsVQMZWvBDgwHG0oLqVQyRvrB3C82FE+xPXQFEHuBj7RqFkr/HVQ7M7sBnRn7FUXy3TQXrrqBH9cxFU2CFVQ out_27_mFAP2b_singleloop_p01wA5_mFAP2b_0001_0001
EEYlpBDrcNGUy2RTQIFepBjpbPGEUN2RQktzpBHtIFGEnEDRQktzoB/9T5F0w1bRQsyxmBD/pUGUHahRQPNnmBfgkfGkkcHSQY9XmBLHwhG0a1aTQY7omBvnwpGEeKdRQBiVmB7EXsGUDunTQTWimBv4bxGUkybSQXfwmBX3zsGkjhKQQ1rnmBHCQ8GkQ3ISQYN2mBvLa3GUVBtPQmNzmB7XC/GE++zQQSMIoBPy2IG03PtTQiRGrBXn0UGU2HlRQ82JlBPvuPGUAB6RQ77jmB3jNVGkZScQQk3QmBP4ybG05WNUQHtJmBXVtvGE8tiUQN3ymBvz5mGEzM0OQgpjmBrWVCH04m5SQ7J9mB/Bf5Gk0QoNQ+S4mBH+eHHEElhQQ out_27_mFAP2b_singleloop_p01wA5_mFAP2b_0001_0001
EEtIrBzgAGG0LdzPQMIgrBTgV6F0257NQUN+oBHtI5FkQgVMQ8nKoBbktEG0xLNLQaR2tBnsd+FUHaBMQ4pWuBzkfsFE9d/JQCPdvBnDJYF0OxQLQ12kxB77mYF0HhiMQJlDuBrSUGFkcf6KQuz3rBrbSNGkVOUPQsK1rBDuurFUoJFPQ01pvBLadAGkZEJNQk+dtBbnkGGkOK6KQBZyvBvcHyFUeegIQHsdsBbOfoF0VNBJQguruB/Qn4EUnBuLQI0WsBPfeGF0uh2JQ out_27_mFAP2b_singleloop_p01wA5_mFAP2b_0001_0001
EoFpnBTLymFU46RMQkCHlBTgVmFUhr3KQKc9kBDqGVFU5QrIQHahlB3NJCFEVjHJQEY1iBz0NjFEmu5MQkRLgBX7tjFUISdLQ1YAjB/++zFUL4EPQQgVoB/RhZFEFuONQej0kBnDw1F0d64JQfACjBX6nTFkU+0NQGhKdBnnghFEn74MQTRHgBPbKXFUa49JQPJ3fBPoMzFUPleKQumZhB3ZmxF0kEQQQxV3iBPbwBGkdmNOQEl4kBbClyFEj1CQQ out_27_mFAP2b_singleloop_p01wA5_mFAP2b_0001_0001
EhALkBf++bFk/UjEQWO0jBj/UNFkTiBAQtI7gBz1jOFkpbS8PSMofBzKHgFUwKH7P78tlBnsdSFUIwK1P+teoBXQwQFkq6/5PHnNlBHK4CFUT39qvW5wjBb78rF0IbHEQEgQkBTiH9EUsvXBQ20WlBDSviF0o0TvPZUOpBbM8eF0QRl6PufjmB34rGFErVU5vvBKjBr/VEFU9y9yvYGklBDciyEkqZxIv out_27_mFAP2b_singleloop_p01wA5_mFAP2b_0001_0001
EWOUfBvHF8EEEYl6PR2uZBjpb8EU5QL2PhrnYBvd+sEkuJxoviWkbBrFZdEEAAAwvVj3VB7Of3EEDCMAQrJJWBTqBGFE2GMFQYvARBjaV/EUFZ+IQJpOSBbR4PFEPV1LQampgBT14tEE7Rh7PVdzYB7hbMFESPUwPv5UWBHBanEEeTeBQkv0RBbw+4E0JET9P0tsVBDXmWF0odGEQH+9ZBvw8DFkBrGHQGGNPBDbsMF02IWNQ5TGSBTZqgFkVhRLQx/EWBrnOMFEJIpMQ out_27_mFAP2b_singleloop_p01wA5_mFAP2b_0001_0001
EoFZUBHDCyEEv0N4vktTSB7QLkEULyWAwXPKMBT2OjEEoa8/vO0iJBntzzEkQgV+v14FUBnBBsEkAr8FwHN1ZBTZAtEkcuJGwPcMSBvRdcEkBgIJwfUYSB7lu/E0HFu0v4G7TBngIUEEQ5k/vBNcSBbz17EEPztGwrlSbBLtpkEkIHRDwuZgTBXuCiE0SbFLwvR4NBPUdbEE7JHJwEL4TB3kqMEkaUwIw out_27_mFAP2b_singleloop_p01wA5_mFAP2b_0001_0001
E99zJBPJGQE025bAwPK8DB/mEPEklDNAwamZBBjpbQE0fqxFwIFOEBPIwQEkvf6IwnEDCBT2O3D0NJG6vX8MDBDfFMDESuB/v5riDBLntGDk7pfEwbQyDB7JlsCU/z93vEtIMB3MzCEEnEDBwZdfCBHn2cEURk57vIle7A/cz5DkTVx4v+b6DBj193Dkr4xov79jEBXAyNC0SvX6vJZgDBHAAzCkrpSGP out_27_mFAP2b_singleloop_p01wA5_mFAP2b_0001_0001
L1NJ4A/89PEUiBBGwQgVyAb5QREk/UjJwwfq0APdT+DEYljLwoFZyAjWkBEESh7NwO1TmAPg1REUk8+Iw4eQiA33HnEEp/zHws4gMAf8OoEU20hHw5mRCA3/YZEk6boIwb7ZEADy83E04skFwe++zArvfQEUiBhCwuqr0AbV+fE0gVkKwPHTkAjTeFEEd1DHws26hA7TTOEk8I0KwxWIlADw8zEEciMJw6XklAPCqpEkZT1Dw out_27_mFAP2b_singleloop_p01wA5_mFAP2b_0001_0001
LGZ74ALv0ZDkSMoKwQgV7A/TN2CU5QbMw2OfDBf8S3CkVOUNwzhWFBjpbaCkWktOwHK84ADLYLCkPSELwrZEtAb4uEC0lghKwPmvmA7LxOCEdWPMwxNcqAn7XrB0cdZIw/pG7Ab5QXD0FZrIw/RS2AHIE5CELfMOw8JQ9AHWkJC08MLJw/4y7ALSjiBE12UMw out_27_mFAP2b_singleloop_p01wA5_mFAP2b_0001_0001
LGEYGBT0iYDkCXfMwjs9LBXNedD025LNwHv0PBPHaFDkX6WLwdolUBLwKDD0HF+LwcSsEBrw1vDU14VLw5/BNB7YS/DUSwINwW/mMBbDVSDEvZOPw out_27_mFAP2b_singleloop_p01wA5_mFAP2b_0001_0001
ELH6NBTLyyCEBWJJwEtoRB/mEbCEBW5GwgqxUBT2O7C0kYwDwqxrSBzfqdDksdeCwoF5OBf++5BEsyBDwcz4LBTvdyAUCehFwxHbJBra11/jfaVBwQqXGBLcIaA0oN27vPjvKBfQsh8je9dBw2O/JBvco1CE/pmIwthRUB/OUICEikuIwkaWMBLcqOCUzSbAwe0+RBz6gcBk+GkAw2UsOBzs+LA0QW3HwFOvIB/xVMB0t0CIwn+QJB/hVntrA+g9vDLSNBbRJY6T/kSEw out_27_mFAP2b_singleloop_p01wA5_mFAP2b_0001_0001
ElDtZBDrcwCUf/UCwy25cBfnvPDEAAA/vv0NeB7P1ED0d++tvHv0dB757fC04luJPb8ChBjU4WDkSMoCwpgjiBbUWvC0EV0Cw/1XgB7oXlDU+DKIw8SXbBLwKTC0LdTDwFzqaBHZqtDUosn+vUfPiBXhZvD0HnqAwVEVhBHg3VCEFACDwgeNiB7afqDk5eRJwS0deBXEhBEk4DFIw5WXeBHl0MDEcAKJw out_27_mFAP2b_singleloop_p01wA5_mFAP2b_0001_0001
EAAAgBvcolDklDtoP8S3gBvz3fDU6mE9P5l+iBrbSAEE+TNAQHaBjB/naSE0xLd8PzMzcBvz3jDEsyBCQNwsaBDyIGEkux3BQ357fBjqxBEUc9ogvi6whBzfNADUc9z9PIG0dBbxScDUu/GGQ63vZBr79NDUz+qAQ7CdZBbv/IEEm/jFQ out_27_mFAP2b_singleloop_p01wA5_mFAP2b_0001_0001
EY6mkBnuJ1DkR2OEQnvfmB3NJKEE/pmGQAAwmBjWkHEkQgVKQmupmBvIbrDEBWZLQlYQpBf++JEkoF5DQauLpBr+sSEUJFU8PAA4rBPKFWEUERY2PEfctB7IKHEUD+AzPIVbsBnFYqEkg5HxPU4akBvd+WDUHaxFQbtvlBX3OaE0ZI2FQghCqBDobzDUazyDQYKpqBr6uTEE+VNGQ0kLoB7/FiEUSMm8PgDFoBXcwHEUAmf2Pc0KuBLDCuEkg+ogPWAErBXgP2EkTyP0P out_27_mFAP2b_singleloop_p01wA5_mFAP2b_0001_0001
Lx1DnB7luZEEUNuLQ7RRnBb78ZEkSMoOQwKnnBvyhwEUMIwPQbnvoBHue+EU5QbOQsyBnBHDCoEkCXvKQj59oBn2LQEEJzPPQY9elBPtxSEENrfPQ out_27_mFAP2b_singleloop_p01wA5_mFAP2b_0001_0001
Ef/0mBPzMzEUiBJRQ/pGnBLwKHFEBW5RQ/pmkBnX6MFUKctSQQ1IjBzJx+E0FZLTQlDdpBb5QFF0Jx4SQx+PsB7++CFUiBRSQQjZuBHpl+EUzaUTQ37SuBHh2tEkp49TQXwUwBfb2MFUPsfTQqG/lBbmZmEEaRmRQFzanBL1NUFkfLMRQc3HpBLAk3E05qiTQz7epBjtdTFk5OhTQn1vsBrNDSFUBswRQZpQsBbL61E09ZjRQfQwxBzDRKF0WBLUQbIXwBnGnaFkT48SQ out_27_mFAP2b_singleloop_p01wA5_mFAP2b_0001_0001
EoFJkBPy2hFEBW5SQ14FiBzfqpFEv01TQ5QbjBvxL3FUc94UQ++JlBT2OCGEEYlUQkCXfB3251FEVjPTQbe0aB7z1oFk68mSQou0aB/NgUFksOPSQnDhVBLqhwFEjUUSQFF5VB/RuOFUg1tRQBCrSBXZkfFU7lwRQy+/SBjM9BGUYteSQ/MfNB7ZohFUYdXRQPHyNBLn7CG0OcFSQ7VJLBrmU1FkyBjRQ1NZlBXjXsF0FZbSQaSIhBrp4bFEReTUQ3/ZgBPalAGUQ8fSQkGkdBPNY/FUBvCUQ17JeBvBCKFknMVSQJ01UBv1j/EUM1VRQL9CVBn9dIGkXY6SQGrOLBzaYUFkKo7QQEI2LBr1XKGEYNOSQoyIHBnuZ3FEKiRRQ out_27_mFAP2b_singleloop_p01wA5_mFAP2b_0001_0001
EtIriBPzMzF0eUIWQaR2jB/na+FEAAQXQPKshB76RGG0HF2XQGE4eBLbnCGEaRCYQCsykBnYQuFEEYJYQIvqmBzmxcF0hewXQ8eZpBnRafFUmfoXQ2gImBfbWIFkuqVXQwMeqBvMSNF01MKXQVWioBfmI/Eky1+WQ7RRhBvconFECsSWQE2glBXwFEG0Xr5WQYZGjB3z8mF0b0XYQOX2lBD+y2F05liYQv1KkBnkrAFUfdTXQ0slsBnQgKFkcf9WQ+IzoBnAjvEUuEpWQ out_27_mFAP2b_singleloop_p01wA5_mFAP2b_0001_0001
EzhWiBXjXQGU2ODYQVjXgBntzXGknvTYQFDChBrvfcGEVj/YQO0SjBzgAgG025HZQhrHgBb78gGU3koXQnuSeBjnzdGUNxRWQsG8gBrsMaGUq+WVQIBDZBbQkeGEwG6VQtaJgB/kcXG0eYGUQI2bXBfM3bG0yopUQoLGbBf7VYGEHEwTQe+OkBDAATGkYQ4XQxO9cB/LjTGEeiXYQllEiBf2XkG0VXgXQBXsdBHVBnGE9IBYQMKCjBT3kZGU1ppVQ6pJWBjSUhGkxknWQZnmhBbamUGkcRYTQE/PTBXojcGEA3XUQ0S4ZB3VRWGU5jwSQ out_27_mFAP2b_singleloop_p01wA5_mFAP2b_0001_0001
Env/dBntzcGEqGbZQ8SXeBvcohGkTiFaQ357ZBPc9pGkDtMaQlYQVBzgAnGUbnPaQep7dBrEDZGUPKoaQ19ldBn9WdG0IQWbQMaRhBLuBjGEz9mbQVmajBfFMeG0mxrbQ/E/gBvyVtG0JqwbQPKcaBXNeZGU46RZQuSGhB7HvlG07HIaQ0zsgBbhyTG0YQmaQklaaB39KUGUvPiaQ9zycBPgpWGkKUrbQmQRaBjsDjG0DzXbQ22hiBb2gxGkJG8bQJGWeBTeFxGUvwrbQ out_27_mFAP2b_singleloop_p01wA5_mFAP2b_0001_0001
EmuJbBnCX0G0IbPaQgVOXBfnv8G0xLVaQfU4UBjVO8GU14BbQsHlXBLv04GkYQgbQZQgaBPc9GH0HFOaQtPFgBjl0DHkbIZaQlfVgB/2M4GkJ2KaQT2JbBLtK0G0pVPaQVoFUB7h67G06t8ZQNi8YB32XNHUyuiaQGoDaBjEyJHU+3sZQqKagB/YyEHkls7aQXIghBnrMJH0pNJaQQwuhBDyZ0GUqkgaQOh8gBb4b3G04npZQ out_27_mFAP2b_singleloop_p01wA5_mFAP2b_0001_0001
L357PB325/GEaRGbQWOUNBvcoAH0z3vbQfUYLBXiBMHkDt4bQpbSLBHYlPHkQgdcQcSsIBntz4GEFuybQoXRKBLmCtGkIXubQaoxNBrxfpGErgScQ0ANPBH0YeG0OnOcQyE7SBflQZGUHflcQ5DxVBrYMeGEfADdQsCoTBDUEPGk/PdcQGE4NBLwKCHkqxraQCpMQBP7a+GkyhIcQXi7FB3ig6GETfZbQsBmGBbe25GkO+QcQFRcMBnTyrGETZQbQPRsGB7CDoGUmTubQPvqLBnzjqGEmswcQCAcRBrMLuGUu1ScQPPLNBfNwZGE1t4bQzqJVBzIDmGEG0IdQURjYB//HaG03wTdQTDPRB/HxLGkQpFcQ+HWWBn9sKGUtVtcQ out_27_mFAP2b_singleloop_p01wA5_mFAP2b_0001_0001
LkC3JB/owRH0d+WbQ46xHBb6mcHkYQcbQBr8IBfSMiHEsyxaQcSMKBPIwcHkpbSaQgVuBB77ncHEVjjbQA599ArejbHU8c8aQ2O/JBzeUOHkQg5aQL62JBn3XgHkWA3bQGBYABv1kjHkK20bQKdxABXxvVHEhg3bQU+X4A/1FWHEH//aQ out_27_mFAP2b_singleloop_p01wA5_mFAP2b_0001_0001
LXkNIBHsysHEmutaQpw1IBnDtyH0HFGaQueUFBXMIuHERLiZQlYQGBLbnwH0bS8YQcSMHB/mE+HUwKTaQydYIBX3p+Hk6dCbQYGDHBfKrzH0oNTbQVcNIBX2usHkcLuaQkhENBn3iyHkjb8ZQ33+CB3OS/HUadMaQWhaJBPPACI0NaAaQL98FBTdfCIUNcRbQZGmMBDsaAIEpoHbQEQyCB/8ezH0xGbbQQ0nJB3q4xH0mkubQ out_27_mFAP2b_singleloop_p01wA5_mFAP2b_0001_0001
EsHFBBf++nHkWktZQ7Rh7APdTjHkDtMZQQ144ADrcXHkmZWZQ99TwA77nTHEEYJZQ2jCxAThrpHEsyJZQJajyAblr1HUMrCZQ25EyAvQi8HkYflZQhsh0A7Tz5HEsWaYQeIizAPwsDIEu2fZQW+A2APfTCIU7rUYQS8g1AHTtFIUtR3YQQt/2ADpHLIkApxYQf/UABjU4lHEoaMaQTq6/AfLdjHk4kuYQCLqsAfLpoHUMrnZQCMAsAzDjmHEurwYQrkjwAvjV5H0iWFaQO180Azjn0HkRo+XQHkKzAPgYGIkGS7ZQY3k3AnE5DIEhppXQJOF2ATs6MIU2lMZQ out_27_mFAP2b_singleloop_p01wA5_mFAP2b_0001_0001
EqGPABT0iRH0yhqZQ357+A3jCGH0Gv0ZQ5luEBnDt/G0JxwZQGE4IBHXPDHkQgBaQMIw6ArFZEHkU4iaQqdUxAb1rKHUq3paQSZ/3AbNl4GEGlqaQDCsDBT2OVHUGE0ZQtsQ5ADHrCHU56dZQlfaABDZ1GHk6R5aQmX+sA3llKH03PQaQYeD1ATxn3G04HLbQ2z/+AXQmzGkkTmaQvXzxADXH2GUK9TaQ out_27_mFAP2b_singleloop_p01wA5_mFAP2b_0001_0001
EFDiEBzKH2GE7RdZQ4PVJBXjXvGEBWZZQU4aIBjrHjGEoaYZQFueEBnuJfGECsGZQzhWMBTgVzGU46xYQC7VRBv4itGko4lYQjKhUBbkN0GkRV2XQJ9IXBPt8+GkJYYYQ7RBBBrZmzGE99PZQ/z1LBrGqwG0LZ1ZQkCbNBX4s7GE/b2YQejrJBfM9yGU9RWYQN1aQBvwXlG0QAcYQQrDUBDzNtGEFkAZQtAOZBf9PEHU8EDYQ4D5ZBL367GUmdwYQ8f6TB/MRDHUp9nYQ out_27_mFAP2b_singleloop_p01wA5_mFAP2b_0001_0001
EEtIMBvHFdGUPKsZQ/pGMBrbSRG04lqZQaR2PB7QLNGU5QHZQlDNUBfTiRGEoaAZQrcoNB33PMG0isVaQ/+WJB3liNG0Dk5aQ/JoEBzfAOGUhLwaQjb3KBXTmNGkxlebQ5lOPBjqxgGk8S7ZQhFDIBfznOGk4cjZQgbURBne5PGUn1gaQ+ebOBvKwDG0cDRaQ out_27_mFAP2b_singleloop_p01wA5_mFAP2b_0001_0001
EIwKOB77nEGE7RxYQvJRRBblDAGEmuNYQyLdSB757nFkuJRYQam5OB33PbFU2ObYQzMTOBrEDCGksdGXQyaeNB3FEOG0194WQEAfRBbYz6F0zQ7VQ8aCKBDR2QG08mtVQx1jKBTgVBGEZ74YQUeKVBvA9DGkh0MYQYVYKBn7s8F0RqJXQD5SRBLjoRG0dWyWQlGiLBzkdRGkt0wXQXOTPBX609FEOiBVQsDASB3rqpFUqrCWQNYaVBbiQBGk833VQlDqJBvPgZGEX8oVQ8BHGBLXUNG0th2VQMR1LB/vwNGEXUzUQ out_27_mFAP2b_singleloop_p01wA5_mFAP2b_0001_0001
EKcdXB7OfhF0MzIYQtI7YBX3kKF0eUIYQO0CbBvcoDFU3k4WQf/UeB3MzOF01jSWQ6mEdBLEYFF0jCrYQssoeBDAztE0CfoYQ0vvaB39yKF0FmWZQgqRaB/S3sFksdCYQgQXVB7pLBFkcpPYQFhSgBvVcOF0wzlYQA0ygBPrPqE06DBZQFDLgBPlQqEECOJYQNuFbB7c4jEkYdtYQ1IrdBflNHF0MVvZQ6qIXBn+QBF010bZQmDvZBnNwbF0N3XZQ out_27_mFAP2b_singleloop_p01wA5_mFAP2b_0001_0001
EsyBZBbQgxE0jCXWQ++paBb5QpEUjXCVQ46ReBrFZVEUiBJVQIFOdBnDtGE0w17VQXktVBrw1jEEEYNUQBWZWBHZ7oEECs6WQ509cB7kr1EEYNiUQjs9WBXjXeE0HFOTQv0NTBLGEyEE/pGUQ35bTBb5QXEET3sUQ out_27_mFAP2b_singleloop_p01wA5_mFAP2b_0001_0001
EqxLhBLxgUE0JxQUQaRGjBf9oCEEEYNUQ0iMkBra86Dka8ySQO0ClBPy2LEU6mESQ35blBvyhIE0eUIVQ+tmnB3CQwD0/gQVQZmwpBDxd+Dk8pPWQju/pBjdNSEkIRnWQSqXrBPZofDkQEsWQiBhhBTKchEUdTqTQ0VFiB/aSoDkWkiUQzbqkBvXqLEk1YIWQKFWmB36WXEU2cxUQvhioBLtrrDU7FSUQqLvmBfPOSD0c3mVQlQ1sBD7nmDU4gVXQ99HrBfKgBD0c0XWQ out_27_mFAP2b_singleloop_p01wA5_mFAP2b_0001_0001
LHvUkBjWkRD01jaSQqGflBrZmFD0coFRQueUkBDW5cCkpbaQQrcojBHYl7BkBBGRQ2OfjBLwK7CkEDCTQFgonBbigAD0nUMRQjtNlBvz6fDEDwYQQ out_27_mFAP2b_singleloop_p01wA5_mFAP2b_0001_0001
LMIQkB3MzcCk8SHOQ5QLjBfTixBEqGfMQqGPhBj/UHCU0iMKQc94hBblDlC0MzsIQqGflBjrH9AkEDSLQKpInBXPscAU5uZNQznakBXy0l/zvrrJQZ78kBnCX3CEBWJNQ+zAiB3e1HB0MoyNQ68rmBrwFmB0Ib/JQMFDmBbXC3/zB4mOQI3EmBrQ3c+TGN3IQ7yKjBPJ/JAEJfDIQCcPjBvtpU+Dql/KQ out_27_mFAP2b_singleloop_p01wA5_mFAP2b_0001_0001
L46xdBzLdjBEaR2JQktzZBrw17BUdTiHQiWEYB/TN2AEW5wDQy2ZZBf8SX/DtIbEQzhWUBrw1LC0NJ2IQlcnRBj09PB0nGJKQirGVBj1zpCkF7vKQ1YAMBTZlkBU4wsKQ789cBXjXyAEpwFLQ8fkbB74hWC0HLAFQtX0RBDthYCkr4iGQJEpTBPJGAB0KDBMQsrtRBz21YA0d31IQJzWRBDT5yCke9mLQekFXBXkNFDUHW6JQqnfXBfdqaCkKwKMQNVHKB3cDvA0/CnLQ6O+JBbMLzBEfz0IQaR1LBXaiNCEQw/LQ out_27_mFAP2b_singleloop_p01wA5_mFAP2b_0001_0001
L2jCVBvIbPBka8S/PDXvSBHYlTAkR2O3PnEDXBXiBx+z4lutPzMTWBzgAr4zMzMrP99TOB/TN++j9ow8PZvMKBHNeTAkezTAQIFOUBPzMHCkZmZ+Pz9DRBTVF4AEdgnfP/h7PBj1Aj9DLeoBQMSsMBjLDM9D6ts1PsdxIBTLixAkoQe6P out_27_mFAP2b_singleloop_p01wA5_mFAP2b_0001_0001
LEtobB/na8/zisdePEtIgBf9og+zfqxrv2jChBjVO02D/pGxPiBBiBjWkt973P1YPTiBfBTLy28Dv0N+vL4YdBLC/s/zlDQDwXfZfBPFv+AU6s+CwlCAaB3H9I/zuLhGwZ78bBLwK/AUO0ikPoL0hBbec5/TmIZtvyk0bBzvkwyrFdy9vcbRhBT/xK5TtUpAw out_27_mFAP2b_singleloop_p01wA5_mFAP2b_0001_0001
LlD9gBThrH6zyhW/PDC8hBT0iM9bktTDQT3kgB77nK+LtIbIQZQghBjAr8/7yh2JQMdDgBb5QL+jWkNBQ/hBkBPilb87fiUEQZj3hBH1Nh/7zcQBQ out_27_mFAP2b_singleloop_p01wA5_mFAP2b_0001_0001
EPK8cB325767z3PJQBrcaBT2Of8b3k4LQjsdcBrEDC7jTiBOQtd+cBDVjH/zMzcNQfUYUB7P1477xLtLQmAkRB/kXG/rNGFKQ69sRBTro3A8ZCcLQ1GYPB/UezAsJoHOQ1sFKBTrT4AscpqOQnUmGB/iQCBMoqtMQ9VaIB/mZzA8TXlQQKcdbB33P16D99DIQPMhbBHQkQ/rQjhMQHoaTBzYYo7jd40KQ8jqSBDVw77bYjtNQ1phTBDpMS/LsnIIQ5SZNBTFXh+LSByJQEc2VBDkwMBsp2nLQ88cPBfvOmBMpTRKQAT6RBrDrrAsebrPQXw3HBvGLGBMJIzKQW/oCBHFHGBM4WINQzNFLBbAxrAsjhVRQhIeEBvhF3AseuyQQ out_27_mFAP2b_singleloop_p01wA5_mFAP2b_0001_0001
ETihdBzLdTy7P1QQQgVOfBLxgg9T14VRQWOUbBX3kAA0LdrRQyLdWBTLym/j78tRQ/pmfB757n2rpbiSQWvQgBbKR5+bwj7RQq5WdBD8b5+rS7oQQgafdBTojyz7nLPQQ98ihBrrJq+Dk7ERQLR6bB3y4uzLPXITQMMchBHG0v5Dt1MTQFONfBjlwOAcaaoSQnWaiBzNyN/rpuwRQ9HOZBrBtk/bBpyQQeEnfBbQMFAcRG4PQ out_27_mFAP2b_singleloop_p01wA5_mFAP2b_0001_0001
EPffdB/RhLBkuJBSQb8SaB7QLKC0isdSQzhWbBzfqVCE7R5TQIFufBTf/kCkR2OUQhrnbBjVO0CUGEwRQe14aB3mKyCkXkYQQylXYBb22YDkHiTSQUFHdBDlxZD0SccPQ03vgBzgATB0Ld7RQwMFWB/ywBC0+PYSQdBjfBb7u6CE1F6RQRxoWBz7xvCkDmLQQNN4cBjt9VC0Hw+PQ1AfZB/kp2DUiuzRQ2qDZBXVKcDkdJYTQgbOUBn0FSD0itHSQS+kcBzmxYDUP4UNQQHogBHnHdDEzv1PQ3aFbBHx20DEN7HQQ out_27_mFAP2b_singleloop_p01wA5_mFAP2b_0001_0001
ERLSXBThrPCUf/sUQlYQXBLEYdCEZ7EWQhrHSBX461CkYQQWQMdzNB7OfjCEueEWQpbSXBfR2uBkqxDXQWyLXBrOIICkKbPYQNYLcBPRX2AkMSzWQ2jCUB/naAC0xLVUQgexaB7CRxCUXBQWQA7qTBHFRKBEqv7WQcLHXBX9jaBUmslYQ0hnTBDasbCUMHUYQYuvaBHbebC00MVYQqWKcBnvqAAE8wfXQ7ZzfB7LGcBkBi8WQGTFcBX0CeAkbEyVQ out_27_mFAP2b_singleloop_p01wA5_mFAP2b_0001_0001
Ee+eSBHXPeDU5QrWQEYlNB34l2DUMI4WQW5QOBzfqPEkpbqXQlDtSBHueWEE/p+XQNeJWBDrcsDUHaxWQkJqKBrMziDkpcZXQbc3LBrH6+DEFQ6VQ out_27_mFAP2b_singleloop_p01wA5_mFAP2b_0001_0001
EMIwJBXiBZEU0iAYQShrJBrbSsEUgVaYQ14lEBDW54E057TYQxggABf++vEk8SHYQdTCKBf++lE03PJZQjpFFBz+TZEkzqWZQB6wABr0+jEkneoZQ1O0EB/PODEU2GQZQhob4AnW2YEE+A0ZQWWPABLyVwDUSrbZQm373AP15CEESntZQsM2uArDxvDktL5ZQHaRGBfSMSEkrHtXQZs/MBfae2E0UZQYQ4EVKB/gT0E03FdZQzFlNBzvPcE030OZQIx9AB7bQ1EEuWtZQuRLIBzXa1Dka1BZQv+qxADXUhEEBCCaQ30+/AvEJODUKvWZQN4hvAfQWSD0vzwZQ out_27_mFAP2b_singleloop_p01wA5_mFAP2b_0001_0001
LhrnEBzgANFkYQgYQoFZ/AjU4YFEv0dYQKxAABfTivF0NJuYQpw1DBb781FUbnDZQOJGIBnBBUFE7RpYQm5N5AH1nQFksGwYQD+r8APrfZFEya5XQ out_27_mFAP2b_singleloop_p01wA5_mFAP2b_0001_0001
E2Of3A33P7F00NlYQ46R2A34lIGEoa0YQ03PzAvIbQGUy2RYQpbSuAvyhNGka8iXQEtIuAHXPJGET3YZQeS2xAjh/DGk44BaQod4pAXYXFGE3zlaQnsjuAXBRBGkXlPbQQBA3AfXvIG0k3gbQ9owxATgV0FEXPSYQLx89AbMSLGk4FBZQJBrmALNfFGkg+OZQAobsA77nRGkx5fZQ+7e5A/NfHGUbaLaQLMDzAju92FUXk8ZQ9ikiADa+AG0ngeaQbi7nAzW0NGUHUpaQmfLyA328yF0h6JbQNvNoAfxaAGEDNnbQjLA6AHdyFG0SR8bQtSvzAPE7PGUmkmbQ93R9AP9yJGkQhLbQ out_27_mFAP2b_singleloop_p01wA5_mFAP2b_0001_0001
EnED2AvyhaG00NZYQ357yAD/piGEaR2XQAAAxAPeptGkBBOYQbnv1A/S3wGUjXuYQ7Rh7APepjGEue0WQShr6AnsdcGkR2yYQS8TrAX4TgGUPFaXQGZ74ArbSpGEEYFWQEYl8A757bGkTiZWQKcdBB/9TmGkvfSXQ out_27_mFAP2b_singleloop_p01wA5_mFAP2b_0001_0001
E+TNqALbnzGUbnvXQIwKoAbkt+GUbnDYQ/pGqA757FH0gA7WQzMzpAzLdCHEmuxVQ7RhZAnYQAHEBWVYQhGFKAHgn9GUPTqXQDFBWADZJ5Gkaa8YQx1jmAbPKwGkqx7WQDVrtAnz7AHkVKdYQqYbXAXrnIHUpleYQsJDMA/XPCHUYp5WQR87FArQZ6GE90IZQs13gAXmO7GE0/UZQDv8XATIzwG0ThzYQ out_27_mFAP2b_singleloop_p01wA5_mFAP2b_0001_0001
Epw1rA/mEQHEnELXQGZ7tAXNeXHU0iEWQJGEkA3MzbH0xLVVQQgVYAzgAfHET38VQU460AXNegHU14lWQVIX2AjYpoHkNglVQHhr/AP96bHEr+7WQdoFsA34lSHkDtEYQ2moyAfwTTHEcHUVQ/aPxADb5jHk2UcXQMxc7Arz6uHkF/8VQq0ruATIDsH0fJTVQhsF6A7k0kH0Z7uUQeQVCBDUKiHUW6TXQC3nBBDhpYHE0uCWQLF2+A7jrVHEZIsXQ out_27_mFAP2b_singleloop_p01wA5_mFAP2b_0001_0001
LNepkAf9obHkCX/TQepbYAb6mfHkBBGTQXPKeAz1jqHUiBhSQ8naQADVjxH0kYYSQR2OVAblDYHEsy5RQKJeMAjaVNH0+OPSQoKLKAzaFGHEuF/QQBrTx/KhJKHUJYDQQW78m/2iTCH0G+6NQyLdrA7luYH03PlTQvfuJA7oggHUb4qTQZ8QiA7vyWH0pmaRQl2oKAP+ybH0nVLRQlK/5/mpJOHUmzuSQ2QoXA/gnJHUeq7SQvMPGAH879GUjCSRQ/rMZAHh3FH0VGcQQVP57/2vmRHkZoMPQ501I/G+pLHU3noQQLV7++mqUFHUguvMQBHcZ/ipZ7G02AwOQV8vAAvyrAHUmYwMQ out_27_mFAP2b_singleloop_p01wA5_mFAP2b_0001_0001
LlYQpAnX6rHERLKSQdoFtADAA2H0MzkRQDXP3AHtI4HkR2WSQBrc7AjWkwHUep7SQsHFwAXMI1H0w1DQQRNF6AnFRvHkm72PQpINnAXxZvHUWUlOQVjXuA3islHEoaUSQg58mADyF8HEzAuRQdK8wAzU38HkCiPPQ7FH/APktyH0pXjOQQBcpAD32uH0zyeMQfVlfA/58zHEPkxOQ3Y8lAHJenHUqLXPQ out_27_mFAP2b_singleloop_p01wA5_mFAP2b_0001_0001
LBrc8AjVuAI0P1QSQ9oQDBrbyBIEnE7SQnvfHBz0N7HUPKkSQTihLBLaR6HE7RRTQIFuEBPyWHIkZmZSQimv+A/jBKI09GJSQaEp3AXykFIEZsoRQKVX8AXOyAI0Q4QSQ50nCB353BIkxtAUQmoKHB3n9GI0KQfRQWeKHBb/fJIkv3ITQgBt/AjJSNIkQZaRQhUu7Anz2LIUDaETQqii4AX/bFI0XKjQQaeYvA7DPGIkpa9RQ out_27_mFAP2b_singleloop_p01wA5_mFAP2b_0001_0001
EzMzGBnsd1H0GvcRQIwqKBfTitHUepDRQIwKIBjrHjHUepjQQoFZKBntzdHEEYVPQ0iMOBrvfyHEAAAQQS2FLBf4l2HUpHeNQsEQGB/IA1HEZ1LNQystNBLrt7H0nw4LQ8naDBPc91HkZm5QQT3ENB/XdrHEPa7RQ61GRBnB1sHE65bPQ+QSQBjlK5HUd1bQQ out_27_mFAP2b_singleloop_p01wA5_mFAP2b_0001_0001
EqxrDB/89fH0w1LRQdTCBB3MzVH0z33QQXkt9ADAAQHkBBGSQfU43APy2UHU3k4SQ14l4AzKHXHECsyPQEbI8APCybHEkqWNQTxDzAr5dMHUlcNPQdTCCB/89kH0eU4RQjl9DBDzcQHktzaQQ3P4yAftTcH0EKWQQo5M8APhejHkQfpNQ40ZsAHD5NHENr3NQDECwAnk/IHE6QhQQ1Nq4A327GHkQrSOQ out_27_mFAP2b_singleloop_p01wA5_mFAP2b_0001_0001
EvJx/AbQgFH0gALSQhrH7A34l+GkQgNTQNzMyAHtI3GkBBuSQ99TzAHDCyGU5QrRQgqxBBb5Q3GEue0TQq3NGBns17GUSknUQq14JBnFsyGkZPCVQra7DBjRSBHET/0VQpwVCBDBWCHkrHdRQ4bi3Aj9pDH0Jf+TQU6oDBHTPzGkMr/SQ7Wm/Az6gxGUEgaUQ3JeIBDXgBHU6bBUQQxGNBHO01G0CYoVQ9qeLBf/wuGkSkJUQ7FqHBfV9sGUE7nVQwVJHBbRqEHUL1bWQfXqBBn+h7G0mHbWQVzRBBbFiHHUgmfVQ out_27_mFAP2b_singleloop_p01wA5_mFAP2b_0001_0001
ECsypAHZ71GkU4iTQ8S3gArbSuGkDtYTQ789jA/mEkG04lGUQpbSkAT14jG03PVVQDCsMAfTiyGU2O/TQU7Sy/GiHrG0n4uTQFLu4/6i4hG0w0aTQHwG7+qY7uG0xz0TQ67npAf9o6GUwKXUQ6mWfAv6zsGkflUSQOaGJAjgN6GkYvmTQPxtOAvGdzG0VMEVQ out_27_mFAP2b_singleloop_p01wA5_mFAP2b_0001_0001
EiBBnA757bGEv0VTQOJGsA7kYSG0eU4TQqxLmAThrHG0xL1TQIwKiA3NJEGkpbySQlDt2APzMRGUy2JTQiXe9A3ZkaGkw2cTQMXG8An6SHGEtojTQRoKDB//bbGknDpSQoa8lATKccG03PVSQJYatArIkTGkkl8UQl7M1Aj3KRGUmxFSQTHOABz4tZG08maUQbQ74AjXxhGEWPYTQJk0BBDNiGGEn9BTQ6r82AvBpAGERgTTQGTg9AXhbHGUESoUQcbiFBz1IiGUiH8SQKG0BBvPgcGE7uoRQxGdFB/dVUGEizuSQ out_27_mFAP2b_singleloop_p01wA5_mFAP2b_0001_0001
E/pGmADBWCGEVj/UQT3khAb5QvF0LdLVQmuJqA76RfFUiBpVQZ78sAHtIfFUf/0WQ14lQATgVwF03PNWQ+pnFAbdNaFUKkjWQL4WPAf5IKFUHfVWQd+fn/2w1ZFU0YEXQ3kYpAXiBGG0w1zVQA+0cADOwpFkGROUQXoOEAH8C7FUa/zVQfxfWA3hi3FUEZIXQ out_27_mFAP2b_singleloop_p01wA5_mFAP2b_0001_0001
EdTiuAfSMSFklDtUQFDC3ALFuCFEoaEVQaR2yA/owrE0bSEVQb8SuAT0ikE0GvEUQBWZABXiBDFk8SHUQZ1nCBDf9YFEI39TQt+4EBnVF0EkM+pUQl4dEBfRXjFkEQPVQWO0rA/mETFkCXvTQwf05AnQcGFkNxEWQzDX+AXZh9E0rLITQ3cT/AflliFUZsfTQjU/FBTJ5XFksMUTQqESIBj6a0E0iI+TQeIcDB7evjE0vcvUQjJLGB7kq5EU2ooVQnaDGBb+EzFEGfAVQzMlHBH8pZFUVRtVQlxIBBjTAlFELR6VQ out_27_mFAP2b_singleloop_p01wA5_mFAP2b_0001_0001
EhAr0AzeUgEECsKWQkCXxAzKHKE0NJWWQ2jC7AXO02D0yhOWQqxrBBzgA/DE+T1WQgVOsAHueGE0jCvXQGq1iATigTE03B4XQvKFpAvOqdDUFD6XQnvf4AfTinEkqx7WQOIqrAXpEGEk83jVQE/8xAf37KEUQSQYQW04kAr1TiE0rP+XQdtflAHbDZD0facYQb1EwAD8VJD0Kw0XQNdUjAb/1UDU9cIXQ out_27_mFAP2b_singleloop_p01wA5_mFAP2b_0001_0001
EOJG6Ab6mUDEuecVQdTiBBb5Q3C0KHSVQUNeABTKcJC00NxVQLHa8ALwKfB00NBVQtd+CBHue0CU0i0TQERhEBDvldDE78JTQ/8kABXlC4DES0oSQ7RyJB/rDoDUjnATQ2a6BBLYROEUGO+RQfDKLB7IbGEU2oVSQwRPHB3SeTEkxL0RQN2oIBPLmlEEyTIRQwKHzALGEQDUep7UQMU3EB7b0CDUV14VQ1xX/A/2XnC0a3STQy9TGBvBReCkVXtTQTS34ALq1vDU8cwSQsm2MBDRDTDEKwaTQPCm9AjKfYEk/dkRQKrVPB3zqKEUSXNSQIndMBHPJlEEEV8QQ out_27_mFAP2b_singleloop_p01wA5_mFAP2b_0001_0001
LCB2BBrFZ7BUHaBXQfUYBBTKclA0FZjXQTiBEB/S3E/jEDqWQjX6BBLFue7Tc9gWQXkNEB/9TtAEW5cYQekdDBHTuECUB1oYQhzEEBTmhcCEPG/XQGo3BBHhc8BEv3/WQT6P6AnzsVAEM4rXQNtcIBX57aAUEtZYQeUYCBPvHBAUFB0YQhgbGBv6YOC057AZQuo++AzROJCEPO3YQ5xPIBD/IhCkbe1XQxh1BB3wO6CE+tAYQ out_27_mFAP2b_singleloop_p01wA5_mFAP2b_0001_0001
LU4aIBHsyx/DEY9VQiBBLBHsyh9z4lGVQgVuHBrFZ77j9o4TQzMzIBbmZG8r8SPTQy2ZQB3ist+z4lmUQqH2PBLgxdA0R7vTQ6mEKBb6m0AUIwCWQYAnLBju5XzLvEsVQRgOSBP4+K8zmoCUQzSBTBD8LK/DzXaVQ4I0RBjBdOAk/K7SQ out_27_mFAP2b_singleloop_p01wA5_mFAP2b_0001_0001
LCsyDBLGEo+j/UjTQTihABjqxL+zP1YSQBW51A/mEj8z3P1SQamZuAblDN8jZmBSQAAgABDW5YA0NJmRQzjMGBz/Y3A0dBLRQXzzFBTLzFCU15bQQ7c9IBrnRl/zS1WQQyL9CBfnvHAkYQIUQovXCBLITf6zWOyRQJvw9ArZ6IBk4BPSQDvB8API9SAEQOuQQWaiIBzAJDBkaVESQlB0JBDSvQC0n3LQQSC7DBjoEdCEITERQgSdDB7ViBC0WJDPQdD/MBjR5HAU5jFQQ+mtGBXdzN/jJi9OQHMQJBLlyf9T+r7QQ out_27_mFAP2b_singleloop_p01wA5_mFAP2b_0001_0001
LQ140AvHFu6jDtIUQMIwqATf/U174luUQlYQkAz1jS+DqGPVQWO0UA76RR+z1jKVQkCX7ALwKH7zkYwUQBWNsAXOz78LIyjVQFjAmA/OEY8bMg/TQ out_27_mFAP2b_singleloop_p01wA5_mFAP2b_0001_0001
LRLypAjpbKAUiBxVQuz3kA7P1YBECsSWQ6mEdAb6mEC0IbPVQ2OfLAzeUUCU3kgVQZQgbAbmZGBknvfXQiswjA/XvnA0aiWYQVeTrAD1ZRBUZMlYQLnjgA73A/+DxbnYQfU4xALGEIAEAAwVQqiOrAXp5BCU7ynWQmbUPAPTpXAEXsPXQSLKTALfkAC0p/wXQNBRkAj7BQ+DwRBZQJRxUA3Aj/9DdjaYQ out_27_mFAP2b_singleloop_p01wA5_mFAP2b_0001_0001
EFDCjAjqxHC01jCUQKc9aAzLdfC0d++SQueUeA/TNODktzPTQZQgnA7QLaDkvfyTQBW5hA/89XCUJGkRQW30sATf/oCUgDdRQbodhAr8LUBUicORQbSAxAXIUqCUAfCQQLHaqAHZ70Bk++5TQ/ABKAz9YXCEbiBTQCjqaAnFLqCkBQ3QQv96xADmcWC0aoDSQUDusAfmTJD0pA1RQerekAPO+KBU4oOQQT0fSAjEM+A0/6RRQsnSmAfRDxAUQn7RQ8K64AfDG4CEzYBQQGYrrAHz49CUfC2OQA4SxAbLGKCk2fSPQ out_27_mFAP2b_singleloop_p01wA5_mFAP2b_0001_0001
ER2OPATf/oDUKc1SQxgATArFZLEUf/8SQamZWAfR2WEkSMoRQnEDMADAASE0eUoQQKc9AATLyWEUktrTQUJw9/Gs1REE0KJVQ3Wxb/KpVhEky8vVQ6WXW/2HtfEElDQXQ+tmW8uZWxE031zXQhrHBAPHadD0codSQS31gALa2NEkXchTQ/Llj/2UtSE0IONTQoRMDAnHFoEEgxlTQbbZOArh5TE0XQoVQdQFz/eNYBEUbPSVQD4vU9kIUeEUeBVVQ40Pn/6KnxEEFffVQxHN7/Wa1gEUwArXQ3b20+O6YQEkG0hXQx+tv8gzOwE0f4ZYQsbia/YOtwEE2xbXQwDp6+an+/EULyiXQ out_27_mFAP2b_singleloop_p01wA5_mFAP2b_0001_0001
EcSMiAnX6mEkZmpRQzMzjAb5Q1EUc9gQQFDCgAfTiLFUxg4QQ3kYkAjWkVF0FZzRQ2OfvAPy21EEpwFQQUNemAvxLpE0kYgSQZZBeAneXvE0GSXPQQgVwArvfAFUgVeOQsHFyAvz3lEEVjnPQVjX0ALbn7E01j6QQ out_27_mFAP2b_singleloop_p01wA5_mFAP2b_0001_0001
E2OfPAHtITFEueMQQKxgGALaRoFkCXfQQiBBMAXMI4FEYlzOQGZ7GALFu0FE+TdMQeYwY/y/AnFkZ4pQQT6yc+Ks87FEInERQOaYl/Mfz4FUZ3mRQ9yUCAZ5b5FErr2QQRd6o/EGZ1Fkqd6SQGZ7IA/89JFEmu5OQknZNAri/tF0rNbRQrc+I/at+aF0h1ZRQX9q3+q0+hFUkXbPQ02OP+GTQDG0zMNQQguyV/ycpBGEpv2RQjc5CA1KNzFksvUTQEq46+QTA1FkVNfTQ out_27_mFAP2b_singleloop_p01wA5_mFAP2b_0001_0001
LfU4WAf9oEG0hWkPQktzdAXNeMG0yhmNQGZ7kA34lVGEaR2OQc9oiAjqxYGEYljQQaR2aADVjFGkTixQQri6PAXUnPGElxiMQuG/jAHFmIGk8vHMQ out_27_mFAP2b_singleloop_p01wA5_mFAP2b_0001_0001
EW5QsA7QLaGUJGUNQ/pGyADBWjGkBBWOQZQg9AvyhkGkQgVNQ4PVABjrHgGUxgQLQXPKsATLytGUeprNQGEjrAfAhwGk+3uKQb80kAb/q6G0atLKQSrMWADR46G0XIxKQC0zpAX8EDH0anFJQUNetAvxLXG025bLQ8GzyADXhiG0cOQQQ1wPwATCc0GkYhnOQZSGkAfUgtGkhJgOQU5/nALR0pGkj+pJQO3rzArt8xGkvqAKQ/FxlAz9xJH0dvsIQ0J1xALy/CHkeMuIQ out_27_mFAP2b_singleloop_p01wA5_mFAP2b_0001_0001
EktzBBf9oqGkZm5OQlDNHB7QLuGUepLOQoacHB/TN6GEZ7sNQ/pGGB/9TAHk9ogPQT3kLBbmZrGkDtIQQ8SoMBTNFgG0VySQQbGYQBzNOwGU+9kPQDecQBn+eeGEUNbRQ/UDAB/natGEShTQQ+0XIBLxMqGU8VVMQQcVKBzAduGEPwGRQaQfOBvwFdGUIqwOQbYFJBbEubGk6wcQQa8cTBDTnuG0i+hQQL0pPBvli4GkIZdPQ/YhRBL77sGULRqNQ9FZRBz+YWG0/mgRQSrsOB7PWhGE3XWSQUlGUBDy5iG0CfORQ out_27_mFAP2b_singleloop_p01wA5_mFAP2b_0001_0001
ERLSJBT0i9GEYlTLQXPqJBXiBJHUJGkKQbnPPBrFZMHEaRmJQ03vRBnX6GH0d++HQ3kYFBPzMMHEUNeIQecIABnimKHEYrlJQc8/FBXxAYHEKdZHQtIbKBrGv3G04l+JQjmyIB3F1NHk4LVMQxc0FBrRNHHEcdZFQii2+APdbQHULF5KQMX8CB78IaHEf2fEQyl7JB/haZHke8oFQ/CjFBzx/cHkT+eJQ out_27_mFAP2b_singleloop_p01wA5_mFAP2b_0001_0001
E5lORBPHaVHUGEoKQIwqWBbmZZHUzMDKQHaxXB3MzdHUiBhGQwKnUBnBBkHUGEYEQCB2XB/naiHk9oAMQRcadB7yFnH05NAMQvJJeB7iBxHkjboOQhpRiBrEZ2HkOu3NQam5OBvyhZHk789LQJ7dZBXjwSHkLIPKQG96WBbF+fHUH3/NQyZLVBnMCpH02NhLQUeNeBfc7qHUWCGKQRJMgBHCwgH0+tTMQkMyiBvgm8HUU+TPQX4QiBzmw5HE/v2LQvKujBviHwH0Aq+NQ out_27_mFAP2b_singleloop_p01wA5_mFAP2b_0001_0001
LGZbcBntzaHkpbSEQEYleBbktfH0Gv0+PEtohBXMInHEDCsAQ789hBfTivHU3kY8PQgVgB7luXHUjX60P3GpcBLDVQHUAZbjP4HjYBfEDUHkg2lpvo2xdBLL6GH0zwYJPDCseBb5QVHEv0NGQI2bbB3SdkHU4DG7PSf4hBHR0SHUr5O6PPZUhBDaMcHEc78DP out_27_mFAP2b_singleloop_p01wA5_mFAP2b_0001_0001
LRLSjBT14jH0w1jEQtdulBntzpHEW5wFQktjmBLEYnH0kYwJQ7RhlBntzfHEoa8KQZ78nB/mEmHkTiBCQFU/oBn7IcHkcctDQfU4iBDW5cH0OffGQ4HUlBXdVyHEgUVFQi/gpBLU1rHkhqjBQDUFnBT/BlHkB6I8PaxHpBrn1XHEVsgAQ out_27_mFAP2b_singleloop_p01wA5_mFAP2b_0001_0001
Lf/koBnX6sH0P14KQ35rpB7P1qHUiBhNQCBmqBHXPfHUGE4NQzMDrBT14bHEoaEQQiBBsBLFuyHEtIrNQ+zMrBfuz7H0sy2LQ9WwpBDHh2H06KlJQbkkoB7r/sHkzE3KQ2sLoBDLzsHUN5CPQL13tBzSwuHUGfBNQdmUsBbmP1HU4dwPQSd+sBvaJAIkrqMLQqY7pB/xvAI0BN9MQQzQrB/tT0HEDwGIQHUPoBTW/7H0LAzIQ out_27_mFAP2b_singleloop_p01wA5_mFAP2b_0001_0001
EiWErBbPKZH0istLQOJ2rBLwKOHkArMMQR2OqBz1jGH0xLdKQKcNrBjU49GE7RxJQLy2uBzLdMHkoFpLQ9ZcvBzEhPHEvh8IQ/AmwBHp+SH0yajNQlDtqBLbnbHEnEzJQJ9brBnhQMHU+SSOQEXUvBvBAEHEDA5LQ3z1tBLkESHE5jGIQyisyBz6fRH0BhHNQOgKwBXRoQHkOgmPQhYLwBz0cbHkIBUNQ out_27_mFAP2b_singleloop_p01wA5_mFAP2b_0001_0001
E35rnBrbSJHkvf6JQv09lBzgACH0P1YIQBr8iB7P1DHkqxrIQjs9hBra8MHU2OfIQ5QrmBbPKCHEue0CQ5ZBlBb+R6G0pp/+Pn84lBnUj5G0vY/tP1DFoB7Bq1Gk2GxaP2iJkB/BW9G0Kaauv789mBz1jQHEW5gKQ6nTmBTQ45GUgUGJQF9xoBHzOAH0X3RCQ/4VmB3IKKHkdhOBQN97iBTo68GEuG/+PiNLlBnCZyG0zKUBQ0+kkBfkI9GkqFZ7vaqViB3HgAH0Aychv out_27_mFAP2b_singleloop_p01wA5_mFAP2b_0001_0001
EAAghB3256GUiBBJQEtIdBDrc6GktzHJQqGvaB3isxG0IbnGQXPKdBrbSpG0HFuFQhALbBPHa4GEUN+LQIO8bBXq/AHErhHOQeVSgBTsVCHUr9ZPQSUqXBTcCHH05Q+OQLcggBPI1JH07ytQQxoAYBfmVOHURLfQQZdtcBfzzPH0MSGRQO0iiBjU4zGUepLJQOPjbBThFCH04NbIQbG0cBPMBxGEr2tMQJx/WB7KV3GUsPwLQ7r8hBfci9Gk6T0OQWH6TBnn4FHkXYBOQK5XiBf36KH09FORQ5ofUBHk7SHkCIyQQzEEdBnKnVHkUm5RQ out_27_mFAP2b_singleloop_p01wA5_mFAP2b_0001_0001
E8S3VBbQgzGEXPqEQfU4SBDrcrGkX6mBQTiBPBHtIlGE/pGFQv0tMBvyhpGkU4aIQR0zPBrYvwG0hPD6PP9VTBryZ1G00RUiPSpAQBf5j6GUYx+2vQ9gTBrQn+GUEjSAw/EYQBLYqEHkT/VEwSMIUBThr6GEBWZFQwSuVB/EwlGEYf2/PfPVNBDBM3GE9NN9P7NJNBH25qGktyu0PCByVBjKEvGEWLzovA2/VBD6Z7GEtJcxP+dwNBHiQBHE8LWwvY0LNB/fu0G0KZq6vvCdVBLV33GkSxPCwuVnWBHi1DH0biX9vby1SB3aNHHEsCSHwojnOBfUCLHUXflCweWiNBLv2/G03w6Fw out_27_mFAP2b_singleloop_p01wA5_mFAP2b_0001_0001
EEtIOBDAAbGUNepDQMIQKBvz3TGkpbSGQ8n6FBT14PG0OffCQ/pGHBDBWMGU6mE8PJMINBnFPKGEtVXIQgBaJBvnoBGk1BUJQfp6IBPnKvF0mWSIQUFnFBTpSCGUTqfLQMdGFBvk6jF0+FrJQSCCDBLDywF02DpLQ9vNEBXkXKGUTkTNQmiP+Av6ksF0gOiNQjiSABL2QIGE19MPQEhn7AXp98FEf9TPQ4PVQBPc9XGET3kAQV+RIBTXUYGUiTvIQ8BjPB7u2MG0qmDKQ3L1PBLtxGGk12xFQ27NLBf57oFEbLOFQmq/DBrvpUFkUsTJQohKGBzCKSGkfWONQhdN6AT5IdF0P4pNQdTd+AL4lOGUwZTQQoZf1Ab8M6FUuZaQQ out_27_mFAP2b_singleloop_p01wA5_mFAP2b_0001_0001
EfU4AB7kYQG0LdTEQXkt4AXjXMGUhrHBQRLyvAjrHIGE99zEQbnvqAT2OOGkCXvHQBuS0ATsLVG0Es+6PmNasAPU/QG05HxqPSZGqADvmHGUEWhrP/jxoAPbNXGk+/+uvIFOAB3MzTGUKc9HQG3i7ATwzFG0bFP9PZX46AXEHZGkZ6p1PIXSwAvGObGU+j1/P out_27_mFAP2b_singleloop_p01wA5_mFAP2b_0001_0001
EZ78tA/9T7F0IbnEQIMvlAHiPxFkLz5HQULbVAzhM1FEQMgFQ2YtLAbywmF0zeMDQLY3nA/3XZFEprOIQlSXyAfMJyFkxCICQvX/lArhi4F0Uk7JQ97nhArsHSFk69cJQOenvAXA6WFEDfLJQcb4nAbn+RFEN/gEQ out_27_mFAP2b_singleloop_p01wA5_mFAP2b_0001_0001
EvWmNAXvaEGkD6DGQeb/v/aCJHGk5RVEQP0w++ubCFGE9uYIQsUbv+iwTLGkrQRKQM4/t/aP3SGEitkCQXo9DAvTWVGEqBL7PqnH1/OwQQG0CvqhPV9JC/ShOMGUd6riPjguGALEbQGk2GA3vKv2WATMJKGkLcuHQrsrn/C5GCGEAY7AQtTq5/+m9XGE77yFQnxZz+uhFVG0rCzBQYjKUAPVTSGUHHP8PkfVEADP/dG0tTA6Pn2XBAn7LNG02YU+vTrPVAXxxTGUWag2v out_27_mFAP2b_singleloop_p01wA5_mFAP2b_0001_0001
EWy9b+QoW4FkA3JIQTY3k/EsfxFkiFQKQdFuGAtAA/FUGmOKQmFSOABazCGEpCHIQs9Yw/sc3ZFUID6JQYCou+MU4KFU40ZKQDakG/qZjHF0DXdIQLOkf+wxFAFEhM0MQZUG1/yRx5E04d6IQoHlT/6pSyEErlRNQpiW4/ywIvE0QhULQ1NoF+UuZvFUXn9EQF0JK/c/gzF0fkLMQveD8/YpJXFUB9wHQCQFFANFtVFU6yRLQoZYB/Gv8PFEi7GFQxbFg/YslCF0uAXOQQBmGADrT3EkhHvGQJGpY/Ws5pE0TdLPQTFgJAzSSkEkdnrLQ out_27_mFAP2b_singleloop_p01wA5_mFAP2b_0001_0001
EzLePApthBGkFKmMQ0kDhA5GdIGUUm3MQEbarAhYcCGEheTMQrl8rAxrXxFkV5mMQoxchAtoXNG06xqPQ4iQQARCyUGUk+JQQZfpRARg9YG0SQlRQfmt8/gn1fGEtp7RQXaU+/04sjG0ZrVTQc7CJARRX8FkHBQOQ3sagANS5OGEh/ZLQAdihAVnAHGUKJlQQH+0oA9Z7RGU+g5PQ6IXQAl/ibG0ry7OQSePBAB5dQGEbDCQQl0cSANEPSGkGoRSQaAEgApGvdG0xksRQVjf7/4cumG0HDRRQyMBf/87MbGE+vyRQvUOk/g6NoGE+9hTQbt2+/0oXdGEr39TQV0eMApDJoGk8ZeTQ out_27_mFAP2b_singleloop_p01wA5_mFAP2b_0001_0001
EHbozAF4UIGUa0eLQflO+A9qtDGk7jFLQ60+ABdMh7Fka1kNQ9puABlf+BGk0/yPQxlIDBB5dMGkQOWKQLHxIBJSZIG0Mg1JQmuIJBFnrBGU+YoGQyKRHBVH7EGEl9WCQKZjLBpBiwF0hTGHQNogyABkMQGUNsHLQ2Hz9A5i87FUXycJQG0xBBhomQGkcUjIQxDVDB1iWSGk798LQmjcLB9IOPGkcunJQ65AKBpReDGkpihLQ4p6LBZ99mFkXF6DQqtANBRP5rF08bUJQ out_27_mFAP2b_singleloop_p01wA5_mFAP2b_0001_0001
EI32CBZg3nFkrMMNQUO/EBF0GbFUxwYPQVMrABZvvVFEc0tQQM2xBBljBUF0gS6RQJYnJBhCimFUqjXQQpNHOB55ZrFkIc1OQg/+OBV7xfFEgd4MQIJ/QBtQY8FUfgXPQujzCBd4mhFUdBVLQ2ScGBd49LF0QElOQzuMIBFDf1FU8hzQQ+rJLBhnqcFUxkLRQHFCUBh3MAGk07KOQ83IQBVYqCGU1AfQQ out_27_mFAP2b_singleloop_p01wA5_mFAP2b_0001_0001
LS5g3AdyHTF0VVPQQkkHvA1g/IF053BRQJPGxA1dBxEEtqJRQsjs3AxvAoEkMnbQQDWIkAxy/MFkktZQQYg4VARw4IF0OjXRQiMFaAZcyCFU3+eSQ450DAdp4LF0vw+QQxyz1AltRYFkzNnOQjeLvApv+PF0E0BSQw6pjA1vgdFEhkDQQ5GIjA5krCFUMBEPQ out_27_mFAP2b_singleloop_p01wA5_mFAP2b_0001_0001
Ef9VrARNxmEEuOESQXM6sA9TEQEUZrVSQ4kYiApOyDEUWMVSQKwCeAFgR2DkrqWTQx2oyAN2BNE0vcqTQJNk9A1HFXEkdUrTQiDpCBBc8NEk27JTQ74X+AhaupEkI4QUQ9UvlAtQ6uEUMhlSQrv4xA1RUJEU4DjRQtm3tA1PBUE0hydUQAaczAZq+3DUI43TQRduCBl3KxEUXZTUQ7x63AZ0hwEk5CrUQ out_27_mFAP2b_singleloop_p01wA5_mFAP2b_0001_0001
EsBbaA1xEDEUd9KRQMHJHARPfsD02v/QQmf3LAVNs8CkkqCRQl80dAxg9uCUBlxQQgFX+/IhN6D05VOPQ0ACTAxSODEETmwNQdtXgApv9NE0Lu1PQlXSaAtPBDE0McKRQat92/EMC1DUkoxRQ3EFt/AIqfDEv+QOQ4Lln/kpbKEUU1aPQq9qaAlV4pDU7h5MQJCHPA123NE0l+EMQNM3oAZZRLEEXuXPQbkHdA9wLfEUtt4PQ out_27_mFAP2b_singleloop_p01wA5_mFAP2b_0001_0001
EdGS3/gpdjCUiaYRQqN87/0tLqBkixcRQ2Tn+/4DDFB00yCQQdVIBAhZ0u/T5HvPQeEHN/c5TCBEiwMSQWYEJ/o6+XBkTirTQKe14+SDVoAkqjXUQLWsG/e6rDBkP6vVQxKtB+8FjmAU++xWQ7AVi/Mipa/zgskWQgSOv9eofDBEFFAYQMHTV/oKwwCERSmRQjUqMAFzbbB0Ja/RQNFQb+OrBXBU/zvRQaVMQ/MJs5/DZGHSQJ61y/wIXHBUd1JUQnsV6+gMKOCkwUzTQLXXs/SIEzAEpP2TQZBhW+CKZI/TzZXUQooNq/KirvBEQq8VQohzn/4VZu+jC8oVQQA/z/4d+u+zmNWXQ++NU/u3fvBkEMFYQr1x6+s4qtAEv0YYQ out_27_mFAP2b_singleloop_p01wA5_mFAP2b_0001_0001
L96x8/sK98BUupFOQUsmAAhVTiB0qrTLQ9UiXAJ2MsB01rUKQ9iFcAdcBgBklp6HQ4I7i/wupKC0SZgJQUyVv+KZ3/B03O6JQYqtm/mzBdC0dYKLQtwqX/+ACyAkgyBJQCctIA3OPTCku+hLQ3GRDAjCdeA0jYZJQxvoQAP6VYBUgHpKQb68iAD11EB0pnALQdwM4/4CxdCEBYgOQTi24/sjteA0IaKLQTaMn/MrysCUiE4JQ4W7q/MVvECkdd1GQbfRU/ivn7C0Jw2LQNxpV+G4REA0W7CIQGERTAb8FqC0F8gMQeZjJATIfC/D3GtIQNEfmA/NQ0BkRp2LQ out_27_mFAP2b_singleloop_p01wA5_mFAP2b_0001_0001
EV99iAxkLBCU6rJMQiWUuAxoXECkfmgLQMtVwAFRvkCECdSJQfzh3AJtCfCkfZSHQE00yAhqlxAU88qKQvSZxA19Xa/DCMvMQhUI3Al5bX/jP+FPQHd5qAJFpf8zMSzMQVVN0ABKqh8TInQQQMfzsA5A+czbpCLPQJ/ggAxzjHCUdMCOQYxtyAFU/OCkRSRNQ8W7uANnkcAEVW1IQg+V7AJav3AkR/PKQu4NlAB7xl6TvkQLQnvX3AlX816jHKPRQPHHpAZ8af9r10xPQ out_27_mFAP2b_singleloop_p01wA5_mFAP2b_0001_0001
EII9pAFouGDk/DQJQRyrrABgEqD0Y0yGQgZVmAV/fhDEcObBQotEnA1iZ7DkM6d7PcovjAFqHIDUXkiKQc4goAR9vDEkPkQIQLRP0AJk0uD0mgNGQ out_27_mFAP2b_singleloop_p01wA5_mFAP2b_0001_0001
EJd8gAdAA9C0P/ABQWFvWAlEJxCUnYO4PJHT//4cwADktKW4Ppe6m/MAj4CEwkOePzNHXAdGABCUdRc1PWDPKAJoLZBUhNW+PGGtgAJ88oCUhpLEQPw3eAhrLAD0oI2jP+meRA1XMyBUjzTivB9vjAJj5qBkvFz2PE5xTAt6bFB07x6BQ out_27_mFAP2b_singleloop_p01wA5_mFAP2b_0001_0001
ES9dz/oAUXDUVcbAQp8jc+wtGmDUw8HBQYWUH+OOYBEEDa54PuENJ/gjbOE0dAZyPscBd9gzZ+DkA6bGQ+KOq/SF1EEkj/HHQKk/Z/I1aTE0VLeGQIduEA5NZeDkBUQDQhfA2+SbTKDEr2LBQtwgu+cT7pDk393IQigkw/iAUREk79BFQPqMR/otybEkhLIJQNBn+/ofLPEU+o/FQ2pbG/ckydEklLMDQ out_27_mFAP2b_singleloop_p01wA5_mFAP2b_0001_0001
ECTUs/yiu9DEmlNyP+RZ9/yVqMEkRHGtvwCMIA/m8gE0u8QkPr6qJAHpHjEURwS7PliQPATD3AEU0M65vjGbhATNG2D08kPuvwpNlA/EoHEkWDRsPjImlADgcQDEnW6yvYy6+/ugLmDkl2G4PI6Jj/25YRE05nh4vaoDUArhzKEknWVAwO2NIA7GjkDExPJ9vXsHsAT0/GDkv9ujvf7QiATJI9CUY346v out_27_mFAP2b_singleloop_p01wA5_mFAP2b_0001_0001
EJYmOAjixvEkFQwyvVLnZArIHDFk8RBnv9J6oAbuSAF0eGUovBHntA7IQ8EUcgf6v7+XTAbUUWFEip74vqGJ2/KoXZFkzK84v6pieA/NhqFEFLKyvspYj/q0NdFUvOKoPvYxLAr8ltE0YdQ9vTQ2UArtjGFk7vp0P8pEYAnLMTFEmulAweH4m/GDQLFE71V8vz20t/WO8mF0StA+vSm8ZAPB83FUxmJ6vuy5nArZSoFkGS9yviw3ZArH1tFk4mosP0MK18m+OfFUz6CjPtLbx/KSorF0J+9yPX8Uq/iFlPFks3W2P out_27_mFAP2b_singleloop_p01wA5_mFAP2b_0001_0001
Elg6tA3ncCFkkRe2PwIb5Af4O/E0O0O4PBBX/AX/gUFk0GE4Ptuz8AXlGjF0P3K+Phh87A7hJzEUChTBQik7DB7eNwE032kCQ5dgGB/xQiEUSLm8PFdiEBfIOmEU08CIQRropAPhaGFUGCz9PByI8An5m1Ek+L7jP1kV4ArYUjEENPFBQamU4ALEv7EEO5oEQfB7FB/pu/Ek6ugCQIcvKB/TLgEEluZ+PZRFGBb87pE0p5nxPSQjEBvNsSEUXcc8P4gxIBTNJkEUz5fIQxZjCBPSsWE06FFIQMbuCB3AqwEUahiJQ out_27_mFAP2b_singleloop_p01wA5_mFAP2b_0001_0001
E/UDEB757VF0gArcPEYlGBXO0qFEv0NBPhrnMBf8SpF0fqxjPKxAPBvyhYF03P1YvRATFBj8n1F0Wgs6vQlbHBzgBpFEszoBwbIk+AzU53F0BdI8vUNeFBHsyJF0eU4uvGPCFBHu30FkW1+0PfbIHBn5tCGEl176v1PcHBbSNaFkosnAwHY58ATck/FEFA5BwvtT7Af8zAG0GxVzv/+26AXAIoFktd+7v out_27_mFAP2b_singleloop_p01wA5_mFAP2b_0001_0001
LXPKPBDqG7F0gArwPe++UB3Mz6F057nyPiWkXB757HGET3k4P/UDVBzLdQGUGEY4PyL9MBPzMEG00NJ0PU5vWB3bD2F0QZNpvtGKWBHR2uFUKGN7P out_27_mFAP2b_singleloop_p01wA5_mFAP2b_0001_0001
E5lucBT2OHGkSMI7PyL9fBDVjQG0coF+PVjnhBPepOGUhrHEQpbyiBblDGG0eU4EQ6f3hB7quTGUBKyxPZKVgBbUBWG0g/Bxvh5fjBPoidGUGo23P8naeBjWk/FEnED7PveRdBHMPXGE1ns/PJGOjBXjHNG0eCosPT+hdBfcBaGUAvQqvJo0kBLuqfGknlriP/7rkB71ybGk2lB/PdCKiBX0MkGEPOm5P out_27_mFAP2b_singleloop_p01wA5_mFAP2b_0001_0001
EjsthBXO0WGUJGkHQ99TjBvIbWGkWkNKQLymlBHueeGEqG/JQuzHlB7P1nG0jCXJQ3kohBX46ZGkoFpMQIqceBrIGTGkYBcNQrodZBjvOXGUzRCMQ8I3dB3jWTGkUhOQQLHqgBz1jdGkCXvGQz5HkB7WYOGEmNbKQcn5gBzD3hG0oTPMQfv7iBHZXaG0u8WOQBhAfB/DBLGkzLxMQIbHWB7qSSGkwrnMQuP+ZBvl6WGkCq3JQH/sYB3jcfG0ZgoMQkUcaBrDdOGEMKhQQDtPdBzXlbGEYbjQQ8EvgBjqLQGEKOsQQ out_27_mFAP2b_singleloop_p01wA5_mFAP2b_0001_0001
E4PFoBnuJbGEaRmKQCBWqB7luiGkuJhKQWO0rB/mEjGU0iMNQaRGsB3jCbGEEYlOQFuOsB3NJgGE+TNIQhk5qBrmehG0E37CQvxxsBrS3fGEHGr8PR0juB36/YGU1VB9PzOasBTOKmGUG9fwPSMYoBf8STGk/UDLQ3+jpBPKtqGU1WHKQLP8sBjN8XGkfCZIQWt9tBvqalGkvATIQV1DqB/kjpGEwgqCQT2TpBfWlbGEkrlCQp+ltB70elGUu2novZ25qBLnvrG07KfwP out_27_mFAP2b_singleloop_p01wA5_mFAP2b_0001_0001
EFDysB/nasGkR2+NQ357tBPc9sGEpwVQQGZrwB7P1nG0GvcQQShbyBT14pGUbnPPQkCHuBzLd4G0Mz0QQFb5uBv2o5GkRKSSQrBruB7E7EHEePxSQsdrvBfS9FHUxwIUQstOuBr4SEHUE/QVQgKsrBDNrBHE33MVQRAZvB/lSFHEdwcWQCBmsB/89yGUHaxMQninsBvQsoG0ioBRQkkQsBD/h8GEI/qQQ3mnvB/Qn8G0nsPQQS+9wBjKF3GE4iaSQQxltBbWm0GkVS5SQB4ksB/0bHHUDUwSQA71vBLaJKHETMISQxZoxBjA6HHku2PUQ/zwqB3ZBBHUlsTUQK8nqBztOAH0OhEWQy+VxBDSQHHEahgWQhDUuBfdFEHUJ3SXQ out_27_mFAP2b_singleloop_p01wA5_mFAP2b_0001_0001
E99DxB/TNhGkR2eRQXPqzBzeUcG0d+uRQamJ1B7kYiGkAr0SQmu5zBbQgnGUzMrTQ14VzB/RhQGUwKHSQ5lMyB7QzJGU3T/QQC97xBXJB8F0yUVRQNSywB7P/1FUgaWSQJ4CzB/ykuFEJheQQFDivBbmZfGEAAISQzj10BfMtcGkIW0QQj8AyBHR1PGEqS+SQl7R1BzSPNG0dkZSQmOfzBz3iKGU6eHQQDvNwBbc4MG0hbwQQaO+yBv8reFUcRnQQuR9zBPCJ0FUDAUPQ out_27_mFAP2b_singleloop_p01wA5_mFAP2b_0001_0001
L/Uz3BXO0hGkEDySQ03f5BXO0mGUdTyTQShb7B77neG0OfXUQIwK8B33PfGkvfiVQy+P8B3qdXGUdkrTQRLC7BrbSwGEShLTQNfP5Bfob5GEcIrSQEzx6Bnt2CHE49GSQPTM9BHUbCH0NmESQl5g5B/RgKHEP6tRQ5Qr4BD/pdGERLCSQsoO4BfB2pGUSolUQkfP8BHQgtGE+4VSQhNZ8B/5lzGk3M7TQ+d/3BvRN8GEx1fTQ2o63BfHU2G0pl5RQ out_27_mFAP2b_singleloop_p01wA5_mFAP2b_0001_0001
L+TNOB325FEUHahMQ6mETBf8SPEU6mkMQ++JXBvHFOEULymKQmuJbBLEYZEUIwaLQmuJgBz0NbEUGE4JQOJGaBfR2iEkqx7NQbnvdBHuewEEmuZPQqxLVBfR2cEE8nqOQtd+SBzKHiE0OfXQQAAgLBHYl3DEtILKQepbNBrED6D0hWEHQXPqKBHXPmDEBW5CQO0iMBHZ7oDk9ow7PPK8FBjqxPD0FZ7DQW5QDBjAr8CEqGv/Pnv/DBnuJNDU6mkIQ03vGBDW5gDUjXqKQHv0+ArFZ3C03PFJQMrAMBjOsFEUZeZOQOUjgBTQfSEEmggHQm6jgBXbUsE0TYMJQ5p+hBj/pUEUk28KQFSueBzoy+EkenLOQ6avgBDfjnEkry1PQax8bB7u11EkIQqQQkSCRBX2cFEknsEGQvPKFBTtbeDE0BrMQ out_27_mFAP2b_singleloop_p01wA5_mFAP2b_0001_0001
