# Supplementary material for: Incorporation of sensing modalities into de novo designed fluorescence-activating proteins
Source: Nat Commun. 2021 Feb 8;12:856. doi: 10.1038/s41467-020-18911-w (PMC7870846; doi:10.1038/s41467-020-18911-w)
Supplement: Supplementary file 24 — Source Data [file 41467_2020_18911_MOESM24_ESM.xlsx › raw_data_graphs/Supplementary_Figure_6b,c,d/1/silent_102.out]

SEQUENCE: SRAAQLLPGTWQVTMTNEDGQTSQGQWHFQPRSPYTMDIVAQGTISDGRPIVGYGKATVKTPDTLDIDITYPSLGNIKAQGQITMDSPTQFKWDAQFKQNDNPRYHGSTNILTGTLQRQEZ
SCORE:     score     fa_atr     fa_rep     fa_sol    fa_intra_rep    fa_intra_sol_xover4    lk_ball_wtd    fa_elec    pro_close    hbond_sr_bb    hbond_lr_bb    hbond_bb_sc    hbond_sc    dslf_fa13      omega     fa_dun    p_aa_pp    yhh_planarity        ref    rama_prepro    bref_irms    cen_irms    final_chainbreak    final_looprelax_score    irms       time                                       description
REMARK BINARY SILENTFILE
SCORE:  -475.724   -702.941    102.587    400.728           1.617                 21.861         -6.523   -251.709        2.181        -23.609        -79.465        -22.146     -35.013        0.000      5.239    130.919    -40.361            0.036     19.116          1.757        2.668       2.668               0.007                 -475.724   3.141   1350.000 out_102_mFAP2b_singleloop_p01wA5_mFAP2b_0001_0001
RES_NUM A:1-120 B:121 out_102_mFAP2b_singleloop_p01wA5_mFAP2b_0001_0001
FOLD_TREE  EDGE 1 120 -1  EDGE 1 121 1  out_102_mFAP2b_singleloop_p01wA5_mFAP2b_0001_0001
RT 0.092238 0.94843 0.303269 0.768097 -0.261588 0.584465 0.633655 0.17903 -0.752615 12.785 -5.805 20.9455   out_102_mFAP2b_singleloop_p01wA5_mFAP2b_0001_0001
ANNOTATED_SEQUENCE: S[SER:NtermProteinFull]RAAQLLPGTWQVTMTNEDGQTSQGQWHFQPRSPYTMDIVAQGTISDGRPIVGYGKATVKTPDTLDIDITYPSLGNIKAQGQITMDSPTQFKWDAQFKQNDNPRYH[HIS_D]GSTNILTGTLQRQE[GLU:CtermProteinFull]Z[HBI] out_102_mFAP2b_singleloop_p01wA5_mFAP2b_0001_0001
CHAIN_ENDINGS  120 out_102_mFAP2b_singleloop_p01wA5_mFAP2b_0001_0001
LwfKMBvxLBIEoaMYQDCMMBf9IAIEZ78WQ67nRBLFu8HE99bWQ357UBT0i4H0hWMXQlDNIBf9o3HkoFpWQbPyJBDrFuHUBHPXQiTgIBXhVCIUaeVYQPryOBPHFEIkmJTYQBdLNBHFt7HUsJcYQAQKLBfY1DIkXmbWQ3l3HBPij2HknlkVQwbTEBPW85H0sGBXQWTDIB3kIuHk1MEYQ out_102_mFAP2b_singleloop_p01wA5_mFAP2b_0001_0001
HTihSB3NJ+H0kYIVQ/UjXBHCs6HkEDiUQkC3XBvcouHUgVmUQFDCcBjVOqHkvf6UQ5QLYB/9T+HUf/ETQIJGZBfvIFIk/04SQdj7aBXojGI06UfRQid1WBfpuFIkNZdQQ12JTBbmbJIUK5FQQsWETB/zJOI0cprQQIKqPBf/VIIUjJROQEtoPBzKnAIEsyhUQMv1aBzTP+H0KDGVQZ4sUBPWH8H0+bgSQHekbBPgJ6HkZVoSQCnHcBj/fGIktEmTQrFWVBfsOHIkpFFTQgyXeBnKFEIET8ORQYFHcBv6vKIEJ0dRQyJxWBrIKCIEXn8PQdIvVBDlAPIktOaRQdcVQBDY6QIkK2ZQQjgsPB7ipEIE0gUNQsw7MBDiFLIkKrtNQ out_102_mFAP2b_singleloop_p01wA5_mFAP2b_0001_0001
H3kYTBPzMpH0yhWUQiBhTB/RhdHUO0aUQXPKVBPIwZHkVO0VQEtoYBfR2SHkQg9VQiWEOBntzYHkArEUQnEDQBnCXtHklDFUQRXgWBforaHUCZtTQb8SOB7QLQH0IbHUQam5MB/TNbHkrHFTQEYFLBvcobHkvfyUQ out_102_mFAP2b_singleloop_p01wA5_mFAP2b_0001_0001
HPK8SBntzeHU2O3WQqGPUBjqxbHUbnHYQrcIaBnCXdHE8nSYQQgVcBb5QXHEDCsYQ8S3QBvHFiHUzMnYQXPKQBD/pkH0yhuWQ2rZTB/GRTHEgVLYQ9owRB7OffHknvHZQmupMBD/pgHk9ogYQ03vRBz1jqHEAAkYQ out_102_mFAP2b_singleloop_p01wA5_mFAP2b_0001_0001
H++pcB77nlHEoaAYQuzHhBra8nHkvfKYQy2JjB/RhjHEoaUXQnvflB/mEiHUdTqXQPffhBnBB0Hka8OYQSpmfBHS+4H0lMyYQNhcgBvcb0HkWReZQ4CviB/0/0Hk17sZQA93cBn95vHEQmzZQsHlaBrZmqHUiBZXQOInhB7fLkHEs9oYQsz7gB7N23HUHdhXQ1XljBrS11HE4CVYQ3xZbBnFX3HUFMrYQKDKgBzNyAIUh3yYQv3fdBHZxsHkToQaQvNPZBLOmvHkufmZQ out_102_mFAP2b_singleloop_p01wA5_mFAP2b_0001_0001
H46RiBTgVhHEv0FWQ46BkBT2OdHUIwCVQqxLkBblDRHUO0CVQCBWmBfTiMH0P14UQ78NjB76RhHkpbqTQQeClBjLXdH0B5kSQBa0nB7kIhHUjL5SQmFLkBroyhHEgNPRQaRWgBntziHUwK3VQXrCmBzDSgHUSxNVQ8uNjBHe+pH0ybqTQ+4MhBXKfeHEK9cTQAaBlBDutUHkenjSQCFLpBnDYeHkjqJSQWlboBPP9dH0wH3TQew2nBfm1pHEIK7SQp2glBLe7eH0KddQQdvPkB3kdqHEkNSRQfrLiBP/XfH0sJARQ out_102_mFAP2b_singleloop_p01wA5_mFAP2b_0001_0001
Ham5hBjArLH0xLNVQQg1hBTf//G0xLNVQHaRjBntz5GkWkVWQMdTkBLaRxGkpbCWQGZ7dBPc97GktzHVQmxPbB3rc9GEHhyTQRqjVB7y96GkfN5TQxLydB/1v1G0WjySQrcIgBvcoPHkBBWVQ8T1iBL3I9GUxiTUQHJkbB/SEAHEn42VQ2X5dBnNizGkMWWVQGrqbBPboFHkZXeTQM8nTB/uA8GkQF7SQFhxTBzFXAHUr0nUQ5eHVBXhwyGEXIOUQ892bBv7j2GErz0RQ3rSdB3RrtGkFsITQep/gBn2f3GkpksSQ out_102_mFAP2b_singleloop_p01wA5_mFAP2b_0001_0001
LEtojBLFu9GkQglXQf/0kBf9o3GUHaVYQUNenBjAryGEYlHYQJbHpB3Mz3GUPKkXQdTSlBjVOAHkCX3YQ5u9iBrDqHHkrlxYQNqkiBLjHIHE7fCYQWVmjBnSp9Gk5YoXQ/pajBjzaxGEm4fYQYlNnB3XMEHEAexYQh4alBL7l8GEVFXZQM/ZjBLbmPHE9Q/YQqJLhBXNzEH0zeBZQRK3jBTPaOH0NHuXQ0odgBr+YJHE1A3XQ out_102_mFAP2b_singleloop_p01wA5_mFAP2b_0001_0001
LSh7nBPIwoGkoFVYQ14VqBblDjGkqxHYQ35rpBrw1aGUdTKXQrcYnBXNeXGEsyBXQgqhmB3jClGUbnnYQk5OrB/hFfGkBYjYQMuzrBLGxoGkqo3XQ out_102_mFAP2b_singleloop_p01wA5_mFAP2b_0001_0001
EqGvrBvz3WG0isdWQJGUrBPc9NGkpbiVQW5grBf8SRGkVOEUQHvUtBzeUXG0gArTQWOUtBX46EGU6m0VQE4BtBL3WBGETHMXQHIusBjHA3F0p55UQpwltBb78ZGEEYlWQYHTpB/m2KGUoBsVQSZWvBLiwHGkgMqVQSourB3SA3FEh0PXQpFHuBHDSqF0y+HVQyP7sBLjn7FEux3TQ2srqBjAdxFkGBFVQ out_102_mFAP2b_singleloop_p01wA5_mFAP2b_0001_0001
EEYlpBDrcNGUy2RTQIFepBjpbPGEUN2RQktzpBHtIFGEnEDRQktzoB/9T5F0w1bRQsyxmBD/pUGUHahRQ9NnmBTjkfGUzbHSQvAYmBbQwhGkm0aTQN6omBTnwpGk4IdRQSlVmBHPXsG0asnTQ1WimBH9bxGUbwbSQVbwmBfwzsG0qfKQQNrnmBHFQ8GkO0ISQLI2mBXDa3G0y7sPQCKzmBXUC/G0n7zQQSMIoBPy2IG03PtTQiRGrBXn0UGU2HlRQ/2JlB/xuPGEmB6RQV7jmB7eNVG0YScQQ48QmBXFzbGEnWNUQJyJmBDktvG0IsiUQ3xymBHp5mGE6J0OQMqjmBbdVCHUaj5SQbC9mBf0e5Gk1KoNQZO4mBL5eHHkAhhQQ out_102_mFAP2b_singleloop_p01wA5_mFAP2b_0001_0001
EEtIrBzgAGG0LdzPQMIgrBTgV6F0257NQUN+oBHtI5FkQgVMQ8nKoBbktEG0xLNLQaR2tBnsd+FUHaBMQOpWuBfofsF0Rd/JQMNdvBbAJYF02vQLQW0kxBDwmYFU2giMQAjDuBPTUGFERc6KQuz3rBrbSNGkVOUPQsK1rBDuurFUoJFPQ91pvBLXdAG0XEJNQ7+dtBDpkGG0xK6KQ1YyvBvfHyFkNegIQYrdsBzafoF0QMBJQlrruBTNn4E059tLQhyWsB7meGF0sd2JQ out_102_mFAP2b_singleloop_p01wA5_mFAP2b_0001_0001
EoFpnBTLymFU46RMQkCHlBTgVmFUhr3KQKc9kBDqGVFU5QrIQHahlB3NJCFEVjHJQEY1iBz0NjFEmu5MQZRLgBDZujFkoSdLQAbAjB3s+zF0L6EPQQgVoB/RhZFEFuONQej0kBnDw1F0d64JQ8+BjBzxnTFEZ80NQugKdBPFhhFEH84MQgPHgB/ELXF0Z39JQ6L3fBTPNzFkqneKQ5oZhB3HmxFkkFQQQgZ3iBDWwBGkYqNOQQn4kBbbkyF0T2CQQ out_102_mFAP2b_singleloop_p01wA5_mFAP2b_0001_0001
EhALkBf++bFk/UjEQWO0jBj/UNFkTiBAQtI7gBz1jOFkpbS8PSMofBzKHgFUwKH7P78tlBnsdSFUIwK1P/teoBr+vQFUT4/5PdlNlBTW4CF09F+qvW5wjBb78rF0IbHEQEgQkBTiH9EUsvXBQB2WlBvWviFUbGUvPKjOpB3k7eFU5fi6PGejmB/EsGFkSZU5vFAKjBPZWEF0q29yviDklBzjiyEkgh5Iv out_102_mFAP2b_singleloop_p01wA5_mFAP2b_0001_0001
EWOUfBvHF8EEEYl6PR2uZBjpb8EU5QL2PhrnYBvd+sEkuJxoviWkbBrFZdEEAAAwvsRFWBzbR3E0jVRAQfLhWBni3GFEPW7EQL49QBXy1EF0zQwIQrIfTBffnTFEPRjLQampgBT14tEE7Rh7PVdzYB7hbMFESPUwPsNAXB/rVnEErjxBQTa7RBTeJ3Eku/39PtZrWBrkLXF0blZDQnrMaBvmxDFEdgIHQk9fQBj6zTFU+7INQEZXUBrD/jFE6y7KQroIXB/KEMFUAPSMQ out_102_mFAP2b_singleloop_p01wA5_mFAP2b_0001_0001
EoFZUBHDCyEEv0N4vktTSB7QLkEULyWAwXPKMBT2OjEEoa8/vO0iJBntzzEkQgV+v14FUBnBBsEkAr8FwNL1ZBnEEtE0baJGwSUNSBPKbcEUBdIJwfUYSB7lu/E0HFu0v4G7TBngIUEEQ5k/v1mbSBnk07E0UGuGwLvSbBbEukEE9wQDweRhTBnpAiE0NYFLwSM5NBXaYbEUVOHJwQp5TBXtpMEU0HwIw out_102_mFAP2b_singleloop_p01wA5_mFAP2b_0001_0001
E99zJBPJGQE025bAwPK8DB/mEPEklDNAwamZBBjpbQE0fqxFwIFOEBPIwQEkvf6IwkxJCB7tn1DkyDw6vctfDB/e0NDUfeeAwLZTEBneYPDUxfWFwo/vDBnKKqCkOOf7vEtIMB3MzCEEnEDBwZdfCBHn2cEURk57vUcr7AHRt2DUaqd5vDfDEBf9yzDk6pqrvfLoEBH6qOCEbjM/vOTEDBjjYqCUnCcuv out_102_mFAP2b_singleloop_p01wA5_mFAP2b_0001_0001
L1NJ4A/89PEUiBBGwQgVyAb5QREk/UjJwwfq0APdT+DEYljLwoFZyAjWkBEESh7NwO1TmAPg1REUk8+Iwo8lhAnT+4DEpVHIwk5jLAvwV7Dkg2IHwHIYFA3mXJEU9lnDwq5W//mztlD0bh6Iwe++zArvfQEUiBhCwuqr0AbV+fE0gVkKwWjDiA7sCXEEgaxKwhErkAjoedEk/00Gw8UqlA7hUuD0OJnEwQQEjA3fXhDkbJrJw out_102_mFAP2b_singleloop_p01wA5_mFAP2b_0001_0001
LGZ74ALv0ZDkSMoKwQgV7A/TN2CU5QbMw2OfDBf8S3CkVOUNwzhWFBjpbaCkWktOwHK84ADLYLCkPSELwEXBtAzcpDCUEZqKwpA1mAbqgTCUtwOMwdbOqArp6bB0vgyIw/pG7Ab5QXD0FZrIw/RS2AHIE5CELfMOwtA58AbgTKCUm8HJwKWM8AbXuiBEqXRMw out_102_mFAP2b_singleloop_p01wA5_mFAP2b_0001_0001
LGEYGBT0iYDkCXfMwjs9LBXNedD025LNwHv0PBPHaFDkX6WLwdolUBLwKDD0HF+LwcSsEBrw1vDU14VLw5/BNB7YS/DUSwINwW/mMBbDVSDEvZOPw out_102_mFAP2b_singleloop_p01wA5_mFAP2b_0001_0001
ELH6NBTLyyCEBWJJwEtoRB/mEbCEBW5GwgqxUBT2O7C0kYwDwqxrSBzfqdDksdeCwoF5OBf++5BEsyBDw0f5LBfEWyAEYchFwfJSJBrX84/jByVBwJd6FBHMIcAEBIh8vUf0KB3WAs8jjCHBw2O/JBvco1CE/pmIwthRUB/OUICEikuIwH8VMB/3pOC0ysbAw3w+RB3socBkRrjAwJ8uOBTtqKAkO2vHwdj1IBrgFMB0bUGIwOaQJBz+7h1jSnw8vnHnNBLf2p6z1ErDw out_102_mFAP2b_singleloop_p01wA5_mFAP2b_0001_0001
ElDtZBDrcwCUf/UCwy25cBfnvPDEAAA/vv0NeB7P1ED0d++tvHv0dB757fC04luJPb8ChBjU4WDkSMoCwfhjiBvbWvCEBS0Cw91XgBzLXlD0iEKIw8SXbBLwKTC0LdTDwFzqaBHZqtDUosn+vtePiBnwZvDEnoqAwhEVhBPo2VCkOs/CweeNiBv9eqDUefRJw9ydeBDzgBEkmFFIwEYXeBj4zMD0QAKJw out_102_mFAP2b_singleloop_p01wA5_mFAP2b_0001_0001
EAAAgBvcolDklDtoP8S3gBvz3fDU6mE9P5l+iBrbSAEE+TNAQHaBjB/naSE0xLd8PzMzcBvz3jDEsyBCQUFraB/qFGEU/h1BQ357fBjqxBEUc9ogvi6whBzfNADUc9z9PFm0dBjpkcDkUYHGQ2twZBj5wNDU3ZsAQVJZZBDH+IE0V6gFQ out_102_mFAP2b_singleloop_p01wA5_mFAP2b_0001_0001
EY6mkBnuJ1DkR2OEQnvfmB3NJKEE/pmGQAAwmBjWkHEkQgVKQmupmBvIbrDEBWZLQlYQpBf++JEkoF5DQ6vLpBf9tSEk8QU8PEC4rBj+FWEUkuY2PLhctBb5KHEU4tBzPpXbsB/0YqEk8GIxPU4akBvd+WDUHaxFQbtvlBX3OaE0ZI2FQzeCqBjZbzDEcoyDQ+LpqB3SuTEkncNGQvpLoBbLHiE0atm8PZCFoBLGyHEEchf2PW3KuBbrCuEUX+pgPzCErBPTQ2EkywP0P out_102_mFAP2b_singleloop_p01wA5_mFAP2b_0001_0001
Lx1DnB7luZEEUNuLQ7RRnBb78ZEkSMoOQwKnnBvyhwEUMIwPQbnvoBHue+EU5QbOQsyBnBHDCoEkCXvKQj59oBn2LQEEJzPPQY9elBPtxSEENrfPQ out_102_mFAP2b_singleloop_p01wA5_mFAP2b_0001_0001
Ef/0mBPzMzEUiBJRQ/pGnBLwKHFEBW5RQ/pmkBnX6MFUKctSQQ1IjBzJx+E0FZLTQlDdpBb5QFF0Jx4SQ7+PsBHM/CFUiBRSQajZuB7ul+E0raUTQE7SuBno2tEkq49TQjxUwBPZ2MFE4rfTQqG/lBbmZmEEaRmRQFzanBL1NUFkfLMRQD4HpBb6j3EUgqiTQD7epBDpdTFkTPhTQW1vsBrhDSFUtswRQGqQsBvg61EkYZjRQsRwxBj8QKFU6ALUQZKXwBLDnaFk138SQ out_102_mFAP2b_singleloop_p01wA5_mFAP2b_0001_0001
EoFJkBPy2hFEBW5SQ14FiBzfqpFEv01TQ5QbjBvxL3FUc94UQ++JlBT2OCGEEYlUQkCXfB3251FEVjPTQhh0aB/01oF0c7mSQnU1aBDAiUFUR1OSQfkgVBrjfwFkYsUSQrg5VBTSvOF0YktRQ1zqSBfEjfF0gywRQF1+SBb76BG0wjfSQRmeNBfhlhFkS8XRQMlwNB7j4CGk5kGSQvEILBPUP1FEE/jRQ1NZlBXjXsF0FZbSQaSIhBrp4bFEReTUQGAagBThlAGUJ9fSQhDkdBr9X/FEUvCUQpBLeBTkFKFUpcUSQ7k2UBz7l/EEcVVRQpmBVB/VbIGE0X7SQsROLBLHWUFEZ+7QQ8F0LBr0TKGUgtPSQtOHHB/FT3FkKuSRQ out_102_mFAP2b_singleloop_p01wA5_mFAP2b_0001_0001
EtIriBPzMzF0eUIWQaR2jB/na+FEAAQXQPKshB76RGG0HF2XQGE4eBLbnCGEaRCYQCsykBnYQuFEEYJYQ7wqmBXxxcFkwewXQYgZpBnvafFUefoXQ1kImBbfWIFUhrVXQGQeqBvvSNF0CNKXQPbioB/5I/Ekj2+WQ7RRhBvconFECsSWQE2glBXwFEG0Xr5WQZZGjBfq8mFkJ0XYQyV2lBn/y2FUHmiYQm6KkBvZrAF0reTXQZwlsBHChKFkff9WQiPzoB7TjvEE2FpWQ out_102_mFAP2b_singleloop_p01wA5_mFAP2b_0001_0001
EzhWiBXjXQGU2ODYQVjXgBntzXGknvTYQFDChBrvfcGEVj/YQO0SjBzgAgG025HZQhrHgBb78gGU3koXQyxSeBfmzdGU9wRWQ6I8gB/eMaGkf/WVQKGDZBnakeGEOF6VQbeJgBzVcXGEIZGUQN+bXBTV3bGUEnpUQ8UGbBj3VYGkeDwTQe+OkBDAATGkYQ4XQxO9cB/LjTGEeiXYQXlEiBr5XkGU0XgXQDVsdB7SBnG00IBYQqLCjBrgkZGUsrpVQ8tJWB3mUhGkYinWQnrmhBHBmUGk9SYTQnIQTBP6jcGEQ0XUQle4ZBnQRWGUHjwSQ out_102_mFAP2b_singleloop_p01wA5_mFAP2b_0001_0001
Env/dBntzcGEqGbZQ8SXeBvcohGkTiFaQ357ZBPc9pGkDtMaQlYQVBzgAnGUbnPaQep7dBrEDZGUPKoaQXBmdBb9WdG0KQWbQsfRhBPPBjG0N+mbQ/najBXMLeGESyrbQ/R/gB/WVtGknqwbQPKcaBXNeZGU46RZQuSGhB7HvlG07HIaQLzsgBTeyTGkLQmaQJkaaBHBLUG06PiaQAsycB3jpWGEEUrbQocRaBTAEjGk8yXbQoGiiBjHgxGE3G8bQMmWeBzYFxGE/wrbQ out_102_mFAP2b_singleloop_p01wA5_mFAP2b_0001_0001
EmuJbBnCX0G0IbPaQgVOXBfnv8G0xLVaQfU4UBjVO8GU14BbQsHlXBLv04GkYQgbQZQgaBPc9GH0HFOaQAQFgBjj0DHU/HZaQQdVgBnuM4Gk02KaQmtJbBr2K0GkXVPaQVoFUB7h67G06t8ZQ4j8YBb1XNHkBviaQCmDaBbHyJHEE4sZQaNagBXkyEHU9r7aQWIghB7fMJHESMJaQ9puhB3oZ0GUUmgaQii8gBDhb3Gk6opZQ out_102_mFAP2b_singleloop_p01wA5_mFAP2b_0001_0001
L357PB325/GEaRGbQWOUNBvcoAH0z3vbQfUYLBXiBMHkDt4bQpbSLBHYlPHkQgdcQcSsIBntz4GEFuybQcXRKBXmCtG08WubQakxNB3sfpGEvgScQT7MPBnuYeGEOnOcQ856SBPaQZGEpflcQg0wVBfHMeGEtBDdQW3nTBPJEPG0VQdcQGE4NBLwKCHkqxraQCpMQBP7a+GkyhIcQ1h7FBPkg6GUYfZbQWCmGB/c25GUS+QcQ2TcMBzWyrGETZQbQyQsGB3DDoGE6SubQtoqLB/tjqGUfswcQy8bRBbFLuG0M2ScQ6MLNBXMwZG0St4bQ5bJVBX3CmGEc1IdQ+9iYBfqHaG0eyTdQu7ORB/BxLGkDpFcQu4VWBnusKG0bWtcQ out_102_mFAP2b_singleloop_p01wA5_mFAP2b_0001_0001
LkC3JB/owRH0d+WbQ46xHBb6mcHkYQcbQBr8IBfSMiHEsyxaQcSMKBPIwcHkpbSaQgVuBB77ncHEVjjbQA599AHfjbHE8c8aQ2O/JBzeUOHkQg5aQL62JBn3XgHkWA3bQHBYABn1kjH0L20bQJdxABLxvVHEgg3bQapX4APNGWH0q//aQ out_102_mFAP2b_singleloop_p01wA5_mFAP2b_0001_0001
LXkNIBHsysHEmutaQpw1IBnDtyH0HFGaQueUFBXMIuHERLiZQlYQGBLbnwH0bS8YQcSMHB/mE+HUwKTaQwYYIBzzp+HUDeCbQq+CHBPGrzH0cNTbQ/fNIBbyusHUmLuaQkhENBn3iyHkjb8ZQv4+CBbRS/Hk+cMaQHkaJBPPACIEjaAaQE38FBbbfCIEMcRbQ/AmMBbpaAIURpHbQNGyCB71ezH0aFbbQUlnJBzo4xHUIlubQ out_102_mFAP2b_singleloop_p01wA5_mFAP2b_0001_0001
EsHFBBf++nHkWktZQ7Rh7APdTjHkDtMZQQ144ADrcXHkmZWZQ99TwA77nTHEEYJZQ2jCxAThrpHEsyJZQLajyAjlr1HkQrCZQvCFyAPPi8HEkflZQ7jh0A3Vz5HUsWaYQkRizAfvsDI082fZQ71A2APgTCI0+rUYQs8g1ATTtFIU4R3YQ2t/2APpHLI0OpxYQf/UABjU4lHEoaMaQTq6/AfLdjHk4kuYQrKqsA3KpoHELrnZQXMAsATEjmHEsrwYQZ0jwAzgV5HExWFaQvl80ADnn0H0Go+XQM0KzAzeYGIEbS7ZQIok3ATG5DIEippXQKyG2Avm6MI0SnMZQ out_102_mFAP2b_singleloop_p01wA5_mFAP2b_0001_0001
EqGPABT0iRH0yhqZQ357+A3jCGH0Gv0ZQ5luEBnDt/G0JxwZQGE4IBHXPDHkQgBaQMIw6ArFZEHkU4iaQ8bUxAHzrKHkm3paQVc/3A3Ml4GUKlqaQDCsDBT2OVHUGE0ZQtsQ5ADHrCHU56dZQJfaABLb1GHk6R5aQ+n9sAfTkKHE2RQaQYhD1Azwn3G08HLbQP4/+AjRmzGkrTmaQpbzxAXUH2GkO9TaQ out_102_mFAP2b_singleloop_p01wA5_mFAP2b_0001_0001
EFDiEBzKH2GE7RdZQ4PVJBXjXvGEBWZZQU4aIBjrHjGEoaYZQFueEBnuJfGECsGZQzhWMBTgVzGU46xYQxpVRBrQitGUT2lYQdLhUBjXN0GUcV2XQ0HKXBTh6+GUPdYYQ7RBBBrZmzGE99PZQ/z1LBrGqwG0LZ1ZQSYbNBXqs7GETd2YQsbrJBr79yGUjSWYQ0LaQBXiXlG046bYQzZDUBLDMtGkihAZQlfPZB7zNEH0JMDYQWI6ZBf127GUrfwYQHK8TBnlPDHUtGoYQ out_102_mFAP2b_singleloop_p01wA5_mFAP2b_0001_0001
EEtIMBvHFdGUPKsZQ/pGMBrbSRG04lqZQaR2PB7QLNGU5QHZQlDNUBfTiRGEoaAZQrcoNB33PMG0isVaQ1+WJBLliNG0Ck5aQwJoEBHcAOGUgLwaQZb3KBTVmNG0wlebQ5lOPBjqxgGk8S7ZQhFDIBfznOGk4cjZQXbURB/e5PGUo1gaQPfbOB3KwDGUcDRaQ out_102_mFAP2b_singleloop_p01wA5_mFAP2b_0001_0001
EIwKOB77nEGE7RxYQvJRRBblDAGEmuNYQyLdSB757nFkuJRYQam5OB33PbFU2ObYQzMTOBrEDCGksdGXQ9GeNBbDEOGUjA5WQ7KfRBPn06F0NQ7VQqxCKBjM2QGk1htVQx1jKBTgVBGEZ74YQUeKVBvA9DGkh0MYQibYKB7Es8F0xoJXQ9gSRBzHpRG0lkyWQQGhLBP5cRGUuzwXQ8YTPB7G29F0ohBVQxcASBP+rpF0HpCWQqcaVBTlRBGE543VQuIqJBfJgZGkw5oVQVbHGBrpTNGU7Q2VQPV2LBPUxNGksSzUQ out_102_mFAP2b_singleloop_p01wA5_mFAP2b_0001_0001
EKcdXB7OfhF0MzIYQtI7YBX3kKF0eUIYQO0CbBvcoDFU3k4WQf/UeB3MzOF01jSWQ6mEdBLEYFF0jCrYQusoeBDAztEkCfoYQ0vvaBv9yKF0FmWZQgqRaB/S3sFksdCYQgQXVB7pLBFkcpPYQEhSgBzVcOFExzlYQB0ygBPrPqEk6DBZQGDLgBblQqEECOJYQQuFbB7c4jEUYdtYQ0IrdBXlNHF0MVvZQ6qIXBb+QBFk10bZQkDvZBfNwbF0N3XZQ out_102_mFAP2b_singleloop_p01wA5_mFAP2b_0001_0001
EsyBZBbQgxE0jCXWQ++paBb5QpEUjXCVQ46ReBrFZVEUiBJVQIFOdBnDtGE0w17VQXktVBrw1jEEEYNUQBWZWBHZ7oEECs6WQ509cB7kr1EEYNiUQjs9WBXjXeE0HFOTQv0NTBLGEyEE/pGUQ35bTBb5QXEET3sUQ out_102_mFAP2b_singleloop_p01wA5_mFAP2b_0001_0001
EqxLhBLxgUE0JxQUQaRGjBf9oCEEEYNUQ0iMkBra86Dka8ySQO0ClBPy2LEU6mESQ35blBvyhIE0eUIVQ1vmnBTcQwDUgfQVQcjwpBfDd+D0EsPWQ4w/pBTJNSE05RnWQEdXrBPomfDkGLsWQiBhhBTKchEUdTqTQ0VFiB/aSoDkWkiUQJcqkB7AqLEkLZIWQUDWmBbHXXEUtdxUQrnioBzEurDk1ESUQUOvmBDyNSD01xmVQs/0sBzYlmDEUqVXQusHrBfXeBDUQ8XWQ out_102_mFAP2b_singleloop_p01wA5_mFAP2b_0001_0001
LHvUkBjWkRD01jaSQqGflBrZmFD0coFRQueUkBDW5cCkpbaQQrcojBHYl7BkBBGRQ2OfjBLwK7CkEDCTQFgonBbigAD0nUMRQjtNlBvz6fDEDwYQQ out_102_mFAP2b_singleloop_p01wA5_mFAP2b_0001_0001
LMIQkB3MzcCk8SHOQ5QLjBfTixBEqGfMQqGPhBj/UHCU0iMKQc94hBblDlC0MzsIQqGflBjrH9AkEDSLQxpInBjsscAU2uZNQ0nakBHI0l/DssrJQZ78kBnCX3CEBWJNQ+zAiB3e1HB0MoyNQb8rmBLqFmBEfa/JQDNDmB32l2/DFlmOQK3EmBTn2c+zBO3IQfyKjBzd+JAkIgDIQicPjBHRpU+jPn/KQ out_102_mFAP2b_singleloop_p01wA5_mFAP2b_0001_0001
L46xdBzLdjBEaR2JQktzZBrw17BUdTiHQiWEYB/TN2AEW5wDQy2ZZBf8SX/DtIbEQzhWUBrw1LC0NJ2IQUfoRBPpHQBEOLKKQdkGVBH9AqCkyHvKQPwAMBTJakBkz3sKQ789cBXjXyAEpwFLQ8fkbB74hWC0HLAFQ/tzRBrYUYCUGliGQUrpTBvr/ABEznCMQhewRBzUnYA0n/3IQouWRBnLHzC07KmLQ5sEXB7xXFD00u4JQ6KgXBjuDbCENLKMQ8fIKBXS/uAkH+nLQsD/JBjLQyBk3b0IQv5zLBjtoNCk4z+LQ out_102_mFAP2b_singleloop_p01wA5_mFAP2b_0001_0001
L2jCVBvIbPBka8S/PDXvSBHYlTAkR2O3PnEDXBXiBx+z4lutPzMTWBzgAr4zMzMrP3ySOB7Mn/+j/0u8PsVLKBfmLVAUiXMAQIFOUBPzMHCkZmZ+Pz9DRBTVF4AEdgnfPGw5PBHS1r9TXtsBQLBtMBns1J9zB121PMVzJBjpYBBU6nG7P out_102_mFAP2b_singleloop_p01wA5_mFAP2b_0001_0001
LEtobB/na8/zisdePEtIgBf9og+zfqxrv2jChBjVO02D/pGxPiBBiBjWkt973P1YPTiBfBTLy28Dv0N+v/GddB3EOt/zGLRDwSfefBzZv+AUtH+CwklGaBT0mJ/zQ9kGwZ78bBLwK/AUO0ikPoL0hBbec5/TmIZtvYgybBnjTRxb6Qz9vd6QhBnbLA5j9EoAw out_102_mFAP2b_singleloop_p01wA5_mFAP2b_0001_0001
LlD9gBThrH6zyhW/PDC8hBT0iM9bktTDQT3kgB77nK+LtIbIQZQghBjAr8/7yh2JQMdDgBb5QL+jWkNBQ/hBkBPilb87fiUEQZj3hBH1Nh/7zcQBQ out_102_mFAP2b_singleloop_p01wA5_mFAP2b_0001_0001
EPK8cB325767z3PJQBrcaBT2Of8b3k4LQjsdcBrEDC7jTiBOQtd+cBDVjH/zMzcNQfUYUB7P1477xLtLQRhlRBXm9B/rN9+JQEjESB7DT4As5OILQzskPBnTJ+AskIxNQs4WKBrsJQBcyUNOQ5VHHBzpyeBsZdLMQXUgIBrtcTBcpyVQQKcdbB33P16D99DIQPMhbBHQkQ/rQjhMQWbaTBXLXx7z1A6KQflpSB7jPJ8b0LtNQv+XTBnliB/brh+HQZfWNBjKkh+7Kx0JQ0JTWBH7lIBskbVLQTjIQBbXUmBMdvzJQ7g6RBD9LzAsUhYPQXdhIBn4ccBMXSSKQojNDBr6gsBM9AhMQcB/KBvyPIBMe0HRQvinEBv79gBMpmgQQ out_102_mFAP2b_singleloop_p01wA5_mFAP2b_0001_0001
ETihdBzLdTy7P1QQQgVOfBLxgg9T14VRQWOUbBX3kAA0LdrRQyLdWBTLym/j78tRQ/pmfB757n2rpbiSQQxQgBH4Q5+7yj7RQIDXdBjlb5+rd6oQQfXfdB7LywzLDNPQQ98ihBrrJq+Dk7ERQFQ6bBf24vz72WITQULchB3a6v5jD2MTQgPNfBznwOAM+ZoSQ9YaiBvaxN/71vwRQKUOZBnVyk/bimyQQWXnfBjkJFA83D4PQ out_102_mFAP2b_singleloop_p01wA5_mFAP2b_0001_0001
EPffdB/RhLBkuJBSQb8SaB7QLKC0isdSQzhWbBzfqVCE7R5TQIFufBTf/kCkR2OUQhrnbBjVO0CUGEwRQM44aB/fKyCkSkYQQgjXYBzx2YDUlhTSQCJHdBDcxZDEUccPQ03vgBzgATB0Ld7RQwMFWB/ywBC0+PYSQ8AjfBTEv6CESG6RQa0oWB3xxvCkdlLQQ6Q4cBzl9VC0tw+PQi+eZBrgp2DkBuzRQZmDZBTWKcDEAJYTQzZOUBfmFSDEisHSQGElcBjYxYDkI4UNQ5IogBHhHdD0zw1PQmdFbBHp20Dk16HQQ out_102_mFAP2b_singleloop_p01wA5_mFAP2b_0001_0001
ERLSXBThrPCUf/sUQlYQXBLEYdCEZ7EWQhrHSBX461CkYQQWQMdzNB7OfjCEueEWQpbSXBfR2uBkqxDXQpyLXBrOIICkKbPYQCYLcBnOX2AUJSzWQ2jCUB/naAC0xLVUQgexaB7CRxCUXBQWQ66qTBDHRKBUsv7WQvLHXBf9jaBUmslYQOinTBDbsbCUNHUYQxuvaBLaebCkzMVYQgWKcBDtqAA04wfXQ3ZzfBbHGcBE8h8WQvSFcBzxCeAkYEyVQ out_102_mFAP2b_singleloop_p01wA5_mFAP2b_0001_0001
Ee+eSBHXPeDU5QrWQEYlNB34l2DUMI4WQW5QOBzfqPEkpbqXQlDtSBHueWEE/p+XQNeJWBDrcsDUHaxWQkJqKBrMziDkpcZXQbc3LBrH6+DEFQ6VQ out_102_mFAP2b_singleloop_p01wA5_mFAP2b_0001_0001
EMIwJBXiBZEU0iAYQShrJBrbSsEUgVaYQ14lEBDW54E057TYQxggABf++vEk8SHYQdTCKBf++lE03PJZQauFFBvaTZE0dqWZQtcwABPV+jEUxVoZQH70EBT+MDEkkOQZQ+2a4ALR1YEUn3zZQAHQAB3BSwDEcybZQJU83AvD4CEU9ltZQ6x2uAPVsvD01J5ZQHaRGBfSMSEkrHtXQZs/MBfae2E0UZQYQT9UKB/hT0EE8FdZQ0JlNBzIQcEUD1OZQR18ABTeQ1EkjHtZQVZMIB/nX1DU1DCZQOXpxAvVThEk9xBaQepAABvNEODEh8WZQR5gvALfVSDEOiwZQ out_102_mFAP2b_singleloop_p01wA5_mFAP2b_0001_0001
LhrnEBzgANFkYQgYQoFZ/AjU4YFEv0dYQKxAABfTivF0NJuYQpw1DBb781FUbnDZQOJGIBnBBUFE7RpYQm5N5AH1nQFksGwYQD+r8APrfZFEya5XQ out_102_mFAP2b_singleloop_p01wA5_mFAP2b_0001_0001
E2Of3A33P7F00NlYQ46R2A34lIGEoa0YQ03PzAvIbQGUy2RYQpbSuAvyhNGka8iXQEtIuAHXPJGET3YZQoR2xAvf/DGE24BaQYe4pATZXFGk4zlaQ6rjuAj9QBGEUlPbQUBA3AvQvIG0v3gbQ9owxATgV0FEXPSYQLx89AbMSLGk4FBZQpArmAjOfFGUe+OZQLpbsA77nRG015fZQx8e5AHJfHGkVaLaQ2HDzADq92FETk8ZQAhkiAnf+AGUogeaQJo7nAvY0NGUQUpaQ3dLyAPv8yFET6JbQ7tNoAPsaAGU8MnbQpKA6ALTyFGEaR8bQuTvzAT96PGk7kmbQn4R9An3yJGEfhLbQ out_102_mFAP2b_singleloop_p01wA5_mFAP2b_0001_0001
EnED2AvyhaG00NZYQ357yAD/piGEaR2XQAAAxAPeptGkBBOYQbnv1A/S3wGUjXuYQ7Rh7APepjGEue0WQShr6AnsdcGkR2yYQS8TrAX4TgGUPFaXQGZ74ArbSpGEEYFWQEYl8A757bGkTiZWQKcdBB/9TmGkvfSXQ out_102_mFAP2b_singleloop_p01wA5_mFAP2b_0001_0001
E+TNqALbnzGUbnvXQIwKoAbkt+GUbnDYQ/pGqA757FH0gA7WQzMzpAzLdCHEmuxVQ7RhZAnYQAHEBWVYQfGFKAXdn9GkWTqXQGHBWATbJ5G0ha8YQx1jmAbPKwGkqx7WQDVrtAnz7AHkVKdYQMXbXA3rnIHEhleYQ50DMAz8OCHknn5WQS+7FA7SZ6GEE1IZQu23gAvqO7GU4/UZQky8XAHKzwGkjhzYQ out_102_mFAP2b_singleloop_p01wA5_mFAP2b_0001_0001
Epw1rA/mEQHEnELXQGZ7tAXNeXHU0iEWQJGEkA3MzbH0xLVVQQgVYAzgAfHET38VQU460AXNegHU14lWQ/EX2AjapoH0YglVQfir/A/96bH0K+7WQdoFsA34lSHkDtEYQ2moyAfwTTHEcHUVQdcPxAHZ5jHEFVcXQ3tc7Ar16uHEQ/8VQOwruAvJDsHUCKTVQwnF6A3o0kHkV7uUQLRVCB3UKiH015TXQ72nBB3jpYHEGuCWQEJ2+ATjrVH0vHsXQ out_102_mFAP2b_singleloop_p01wA5_mFAP2b_0001_0001
LNepkAf9obHkCX/TQepbYAb6mfHkBBGTQXPKeAz1jqHUiBhSQ8naQADVjxH0kYYSQR2OVAblDYHEsy5RQdofMAnIVNHUwPPSQalNKA/+EGH09G/QQuBUx/SvHKH0FeDQQbq6m/6lQCHk/d7NQyLdrA7luYH03PlTQvfuJA7oggHUb4qTQm1QiAvOzWHkvjaRQv4nKALuybHE3XLRQP+B6/q3IOHkh0uSQGTqXATqnJHEVr7SQXdUGAjM79GEsESRQ9lOZAbQ4FHEoDcQQ+Q27/GrkRH08gMPQ/c6I/qXoLHUazoQQMmm++i2QFH0/TwMQvsdZ/a9W7Gk2ywOQ41tAAbooAHkouwMQ out_102_mFAP2b_singleloop_p01wA5_mFAP2b_0001_0001
LlYQpAnX6rHERLKSQdoFtADAA2H0MzkRQDXP3AHtI4HkR2WSQBrc7AjWkwHUep7SQsHFwAXMI1H0w1DQQnPF6AjJRvHUr72PQxKNnALtZvHkjUlOQVjXuA3islHEoaUSQg58mADyF8HEzAuRQPH8wAzU38H01hPPQIXH/ALAuyHUSfjOQXDcpA3y2uH0AzeMQIWlfA3y8zHkYkxOQSe8lArEenH0EMXPQ out_102_mFAP2b_singleloop_p01wA5_mFAP2b_0001_0001
LBrc8AjVuAI0P1QSQ9oQDBrbyBIEnE7SQnvfHBz0N7HUPKkSQTihLBLaR6HE7RRTQIFuEBPyWHIkZmZSQ2mv+A3YBKIEk/ISQSmp3AHdkFI0LjoRQJ8W8AXHyAIEu8QSQ50nCB353BIkxtAUQK7KHBvn9GIkSTfRQ7LKHBrHgJI0C6ITQQRt/AX5RNIkxQaRQ+st7ATt2LIUBQETQHck4AvNbFIkiCjQQTnYvAb6OGIU8F9RQ out_102_mFAP2b_singleloop_p01wA5_mFAP2b_0001_0001
EzMzGBnsd1H0GvcRQIwqKBfTitHUepDRQIwKIBjrHjHUepjQQoFZKBntzdHEEYVPQ0iMOBrvfyHEAAAQQ+1FLBj9l2HUQIeNQ6DQGBPSA1H0c2LNQystNBrvt7HUQx4LQ8naDBPc91HkZm5QQT3ENB/XdrHEPa7RQt0GRBTA1sHEN5bPQeSSQBHjK5H0l1bQQ out_102_mFAP2b_singleloop_p01wA5_mFAP2b_0001_0001
EqxrDB/89fH0w1LRQdTCBB3MzVH0z33QQXkt9ADAAQHkBBGSQfU43APy2UHU3k4SQ14l4AzKHXHECsyPQxcI8An5xbH0rpWNQFrDzAL7dMHEieNPQdTCCB/89kH0eU4RQjl9DBDzcQHktzaQQIT4yAHzTcHksJWQQbgN8AXXejHkyfpNQ9uZsAvE5NHEEt3NQl8BwA3s/IHkNShQQKEq4Avy7GHUBuSOQ out_102_mFAP2b_singleloop_p01wA5_mFAP2b_0001_0001
EvJx/AbQgFH0gALSQhrH7A34l+GkQgNTQNzMyAHtI3GkBBuSQ99TzAHDCyGU5QrRQgqxBBb5Q3GEue0TQhPOGBzz17G0UbnUQdM5JBTKsyGkJGCVQ/U8DBHOTBHkp20VQpwVCBDBWCHkrHdRQ4bi3Aj9pDH0Jf+TQ0ioDBHgOzGkxr/SQsbm/A3jhxGUwmaUQgaeIBr+fBHUkMBUQhZHNBrY01GEaIoVQnoeLBndwuGk5aJUQsjqHBb59sG0M4nVQEiKHBLUrEHUAmbWQ5YrBBvaj7GEaFbWQNtSBBnCjHH0QefVQ out_102_mFAP2b_singleloop_p01wA5_mFAP2b_0001_0001
ECsypAHZ71GkU4iTQ8S3gArbSuGkDtYTQ789jA/mEkG04lGUQpbSkAT14jG03PVVQDCsMAfTiyGU2O/TQzXky/GJ9qGUKOxTQ2KV5/ywohGkbWgTQrKq7+e+tuG0eq1TQ67npAf9o6GUwKXUQ6mWfAv6zsGkflUSQg12IAH+G6GUcVlTQFl3OAX9rzG0P5DVQ out_102_mFAP2b_singleloop_p01wA5_mFAP2b_0001_0001
EiBBnA757bGEv0VTQOJGsA7kYSG0eU4TQqxLmAThrHG0xL1TQIwKiA3NJEGkpbySQlDt2APzMRGUy2JTQxVq9ALiUaGEl/fTQVw37AHDEHGEhrgTQTiIDBnZlbGESCqSQoa8lATKccG03PVSQJYatArIkTGkkl8UQahP1AfPiRGkVxFSQ5bdABHJ5YGElGcUQL6K5AHNlhGUK+gTQBVtBB3hTGG0EC/SQnrl2AnumAGU4TOTQPOP9ArO1GGkAXlUQselFBfyDiGUqW/SQFVoBBX1PdG00ZrRQkYZFBjeaUGEDPqSQ out_102_mFAP2b_singleloop_p01wA5_mFAP2b_0001_0001
E/pGmADBWCGEVj/UQT3khAb5QvF0LdLVQmuJqA76RfFUiBpVQZ78sAHtIfFUf/0WQ14lQATgVwF03PNWQvKuFA/IMaFk5BkWQF9mPAP3JKF0WAXWQN2in/mixZFEMJEXQ3kYpAXiBGG0w1zVQA+0cADOwpFkGROUQLbLEALS96FkayzVQ98dWAjDp3FkJPIXQ out_102_mFAP2b_singleloop_p01wA5_mFAP2b_0001_0001
EdTiuAfSMSFklDtUQFDC3ALFuCFEoaEVQaR2yA/owrE0bSEVQb8SuAT0ikE0GvEUQBWZABXiBDFk8SHUQQ5mCB7e+YFEAk9TQJn5EBTVK0EkgLqUQFBbEBTcgjFUO3OVQWO0rA/mETFkCXvTQwf05AnQcGFkNxEWQ7jX+AvGd9EUeQITQwpR/APshiFEj/eTQqJ/FBLc5XF02JUTQxsSIBf1f0E0vV+TQvddDBvyzjEUU4vUQuhLGBn4z5E0TxoVQ5AAGBXMOzFUh4/UQJTiHBrG4ZFk8StVQiFFBBTUKlF0cn5VQ out_102_mFAP2b_singleloop_p01wA5_mFAP2b_0001_0001
EhAr0AzeUgEECsKWQkCXxAzKHKE0NJWWQ2jC7AXO02D0yhOWQqxrBBzgA/DE+T1WQgVOsAHueGE0jCvXQgk1iAfTgTEkZB4XQaUFpAXGqdDUmD6XQnvf4AfTinEkqx7WQOIqrAXpEGEk83jVQX88xA3F8KEEQSQYQHa3kA3BYiEE2X7XQC3flA7SDZDEwacYQbDFwA/JWJDEDx0XQkpUjATa1UD0edIXQ out_102_mFAP2b_singleloop_p01wA5_mFAP2b_0001_0001
EOJG6Ab6mUDEuecVQdTiBBb5Q3C0KHSVQUNeABTKcJC00NxVQLHa8ALwKfB00NBVQtd+CBHue0CU0i0TQACgEB3XndDU33JTQ6NjABHJs3DEAznSQKowJBD/doDEdZBTQbz3BBHeGOEE8H9RQFhHLBbqoGEUIWWSQ8RMHBT0fTE0T9zRQADlIBPFolEUVBIRQwKHzALGEQDUep7UQMU3EB7b0CDUV14VQMfY/AzwQnCEq5STQvmUGBTDXeC0IZtTQHc04AD2LvDkXwuSQ7W1MBXWwTDEKRcTQ4Cg9AfxKYEUgoiRQL1SPBPECLE0HwOSQiCaMB73PlEU0S8QQ out_102_mFAP2b_singleloop_p01wA5_mFAP2b_0001_0001
LCB2BBrFZ7BUHaBXQfUYBBTKclA0FZjXQTiBEB/S3E/jEDqWQjX6BBLFue7Tc9gWQXkNEB/9TtAEW5cYQ8MiDBjE4ECUsgoYQu+IEB3XTcCkVB+XQPm2BBHj+7BU7j/WQT6P6AnzsVAEM4rXQKxbIBLjBaAUqzZYQY2VCBvF0BAUbJ0YQCZiGBXZeOCkXXAZQ0bK/AD50JCUrG3YQlDUIBjddgC0swzXQHy8BB/WP6CExGAYQ out_102_mFAP2b_singleloop_p01wA5_mFAP2b_0001_0001
LU4aIBHsyx/DEY9VQiBBLBHsyh9z4lGVQgVuHBrFZ77j9o4TQzMzIBbmZG8r8SPTQy2ZQB3ist+z4lmUQiH2PBHPxdAE86vTQ6mEKBb6m0AUIwCWQYAnLBju5XzLvEsVQ3gOSBva+K8D5oCUQXSBTBjjMK/DzXaVQ6C0RBT0bOAUDK7SQ out_102_mFAP2b_singleloop_p01wA5_mFAP2b_0001_0001
LCsyDBLGEo+j/UjTQTihABjqxL+zP1YSQBW51A/mEj8z3P1SQamZuAblDN8jZmBSQAAgABDW5YA0NJmRQ2iMGB7bX3AU6+KRQNJzFBjdVFC0bTaQQiBAJBjC0j/zWTYQQyL9CBfnvHAkYQIUQovXCBLITf6zWOyRQ3+w9AT26IBkmCPSQuhB8ATz9SAUXPuQQM2gIBHgWEBk7RESQwRzJBvxSQCE4OKQQqg4DBfI5cC0KrBRQ0IeDBrdcACE02/OQBlBNBjlLHAEeAHQQ8sxGBXr7J/jJhAPQmHTJBz7rf9TtP+QQ out_102_mFAP2b_singleloop_p01wA5_mFAP2b_0001_0001
LQ140AvHFu6jDtIUQMIwqATf/U174luUQlYQkAz1jS+DqGPVQWO0UA76RR+z1jKVQkCX7ALwKH7zkYwUQBWNsAXOz78LIyjVQFjAmA/OEY8bMg/TQ out_102_mFAP2b_singleloop_p01wA5_mFAP2b_0001_0001
LRLypAjpbKAUiBxVQuz3kA7P1YBECsSWQ6mEdAb6mEC0IbPVQ2OfLAzeUUCU3kgVQZQgbAbmZGBknvfXQm0wjAvJ4nA01jWYQMxPrAvK+RB0eZlYQ5EogA3bk++zgRnYQfU4xALGEIAEAAwVQqiOrAXp5BCU7ynWQJfVPADQkXAURuPXQc3ITA/njACkX7wXQTyVkAvZuP+D0HBZQCNAVALrR99j9PaYQ out_102_mFAP2b_singleloop_p01wA5_mFAP2b_0001_0001
EFDCjAjqxHC01jCUQKc9aAzLdfC0d++SQueUeA/TNODktzPTQZQgnA7QLaDkvfyTQThmhA/S3TCk8DlRQW6ysA71bmCkU4WRQqjrhAT/JHBU/4YRQI0owAv1cjCker2PQLHaqAHZ70Bk++5TQ/ABKAz9YXCEbiBTQiM0YA3TLiCUt70QQt/gyAzkuVCU9g/RQtp3sA7KCIDkwrpRQdrnkAfG53A00BZQQ0tLTAn6VuAUwVgRQHO5mAXU8pAEflISQ21n4AzRRxC0RvsPQrwKrAfd90CUpejOQBs5wAnxACCU0oPPQ out_102_mFAP2b_singleloop_p01wA5_mFAP2b_0001_0001
ER2OPATf/oDUKc1SQxgATArFZLEUf/8SQamZWAfR2WEkSMoRQnEDMADAASE0eUoQQKc9AATLyWEUktrTQFFe9/yqqREk+9IVQeGya/CcDhEUAxvVQzx4U/GsRfEEVzPXQgZt/78/6wEUexzXQhrHBAPHadD0codSQS31gALa2NEkXchTQvcnj/6G2SEk3yMTQ/VSDAnFFoEUIXmTQAuMOA7mtTEkkhoVQYB3y/WRLBE0fbRVQ9/xg9g6AeEEqbUVQVqrm/GhXxEE3xfVQMQa6/a7SgEE3FrXQZVNx+So9PEktChXQZSsS9cLtvEk+0ZYQ1Gyb/8QYwEkSabXQbKm4+K9i/EU+NjXQ out_102_mFAP2b_singleloop_p01wA5_mFAP2b_0001_0001
EcSMiAnX6mEkZmpRQzMzjAb5Q1EUc9gQQFDCgAfTiLFUxg4QQ3kYkAjWkVF0FZzRQ2OfvAPy21EEpwFQQUNemAvxLpE0kYgSQZZBeAneXvE0GSXPQQgVwArvfAFUgVeOQsHFyAvz3lEEVjnPQVjX0ALbn7E01j6QQ out_102_mFAP2b_singleloop_p01wA5_mFAP2b_0001_0001
E2OfPAHtITFEueMQQKxgGALaRoFkCXfQQiBBMAXMI4FEYlzOQGZ7GALFu0FE+TdMQeYwY/y/AnFkZ4pQQk+FS+6Op8FEzMtQQmxF++qGUEGkCk/RQX+gf+y0OAGES3FTQZaAg/WbDOGkpX3RQGZ7IA/89JFEmu5OQknZNAri/tF0rNbRQQnbJ/eZceF0zqkRQXs36+O8+dF09qpPQ69ZY/ghO6FEYioQQ4+3C/elLDGULhvPQlaym/KGZSG0ierSQE4pl/yxDRGUyI9QQ out_102_mFAP2b_singleloop_p01wA5_mFAP2b_0001_0001
LfU4WAf9oEG0hWkPQktzdAXNeMG0yhmNQGZ7kA34lVGEaR2OQc9oiAjqxYGEYljQQaR2aADVjFGkTixQQri6PAXUnPGElxiMQuG/jAHFmIGk8vHMQ out_102_mFAP2b_singleloop_p01wA5_mFAP2b_0001_0001
EW5QsA7QLaGUJGUNQ/pGyADBWjGkBBWOQZQg9AvyhkGkQgVNQ4PVABjrHgGUxgQLQXPKsATLytGUeprNQp5hrAjUgwGka2uKQUp0kAj6q6GkzuLKQqNNWA3z56GEzsxKQ5ozpAPnDDHUyEFJQUNetAvxLXG025bLQ8GzyADXhiG0cOQQQMVQwAnJc0GULUnOQ+nGkAvugtG0SXgOQlc9nADtzpGU9KqJQ5fqzAf76xG0gXAKQ2dxlAT+wJH0VNsIQVo0xAjL9CHkwMtIQ out_102_mFAP2b_singleloop_p01wA5_mFAP2b_0001_0001
EktzBBf9oqGkZm5OQlDNHB7QLuGUepLOQoacHB/TN6GEZ7sNQ/pGGB/9TAHk9ogPQT3kLBbmZrGkDtIQQRWfMBvYEgGk5FVQQrJbQBLW5vGU/ohPQ2VOQB3ggeGUuoeRQ/UDAB/natGEShTQQ+0XIBLxMqGU8VVMQqLaKBzSuuG0zOGRQRNXOBnw0cGkdP3OQ2v4IBjm5bGEcEfQQxSgTBjgSuGURPgQQdkzPBr7O4G0NqWPQYifRBDQWsGkDHoNQOqERBvBZWGEwulRQ6gdOBfxnhGUQ3YSQFV8TBzHuiGUg7RRQ out_102_mFAP2b_singleloop_p01wA5_mFAP2b_0001_0001
ERLSJBT0i9GEYlTLQXPqJBXiBJHUJGkKQbnPPBrFZMHEaRmJQ03vRBnX6GH0d++HQ3kYFBPzMMHEUNeIQocIABXPnKHkivlJQOMAGBTkAYHUjKZHQtIbKBrGv3G04l+JQjmyIB3F1NHk4LVMQXR0FBn5MHHkhkZFQDQ4+A3jaQHkBt5KQ3m8CBbwIaHEGkfEQq17JB7yZZHkUjoFQMejFBH9/cHUexeJQ out_102_mFAP2b_singleloop_p01wA5_mFAP2b_0001_0001
E5lORBPHaVHUGEoKQIwqWBbmZZHUzMDKQHaxXB3MzdHUiBhGQwKnUBnBBkHUGEYEQCB2XB/naiHk9oAMQVcadBryFnHE+NAMQaJJeBXkBxH0PboOQYpRiB7FZ2Hk3t3NQam5OBvyhZHk789LQJ7dZBXjwSHkLIPKQ986WBjF+fH0G3/NQ5ZLVBvMCpH0zNhLQyeNeB7a7qHETCGKQPJMgB7BwgH0cuTMQUMyiB7im8HEv9TPQT4QiBzmw5Hkfv2LQnKujBLkHwHU+p+NQ out_102_mFAP2b_singleloop_p01wA5_mFAP2b_0001_0001
LGZbcBntzaHkpbSEQEYleBbktfH0Gv0+PEtohBXMInHEDCsAQ789hBfTivHU3kY8PQgVgB7luXHUjX60Pe/ocBr/VQHEMQTjPGYjYBz7EUHkTpspvxVxdBD86GH048SIPDCseBb5QVHEv0NGQI2bbB3SdkHU4DG7PFT4hB/izSHEYNP6PToUhBrVMcHkbaBFP out_102_mFAP2b_singleloop_p01wA5_mFAP2b_0001_0001
LRLSjBT14jH0w1jEQtdulBntzpHEW5wFQktjmBLEYnH0kYwJQ7RhlBntzfHEoa8KQZ78nB/mEmHkTiBCQDR/oBHzIcH0WXtDQfU4iBDW5cH0OffGQ4HUlBXdVyHEgUVFQKBhpBzO1rHEvvjBQ0UFnBvMClHE72I8PmLGpBnYzXH01FhAQ out_102_mFAP2b_singleloop_p01wA5_mFAP2b_0001_0001
Lf/koBnX6sH0P14KQ35rpB7P1qHUiBhNQCBmqBHXPfHUGE4NQzMDrBT14bHEoaEQQiBBsBLFuyHEtIrNQY0MrB3sz7HEAy2LQTXwpBjDh2HkhKlJQBkkoBbr/sHUIF3KQ2sLoBDLzsHUN5CPQS13tBDSwuH0sfBNQDmUsBboP1H0ydwPQ3d+sBDZJAIUwpMLQMZ7pBHyvAIk2L9MQpzQrB3mT0HECwGIQ5UPoBHT/7HkH/yIQ out_102_mFAP2b_singleloop_p01wA5_mFAP2b_0001_0001
EiWErBbPKZH0istLQOJ2rBLwKOHkArMMQR2OqBz1jGH0xLdKQKcNrBjU49GE7RxJQLy2uBzLdMHkoFpLQHacvBrHhPHU+h8IQABmwBnm+SHUUbjNQlDtqBLbnbHEnEzJQJ9brBnhQMHU+SSOQ9WUvBXBAEHke/4LQvx1tBT+DSHUwgGIQzisyBX4fRHEihHNQHgKwBrMoQHkkgmPQpYLwBrycbH0OCUNQ out_102_mFAP2b_singleloop_p01wA5_mFAP2b_0001_0001
E35rnBrbSJHkvf6JQv09lBzgACH0P1YIQBr8iB7P1DHkqxrIQjs9hBra8MHU2OfIQ5QrmBbPKCHEue0CQeeBlBnrR6G0xt/+Pv+4lBHRj5GEfZ/tPdFFoBDDq1GUw/taPUjJkB7GW9GkotZuv789mBz1jQHEW5gKQ6nTmBTQ45GUgUGJQM+xoB3FPAHkB4RCQa0VmBDEKKHEQfOBQq/7iBr658GUpU/+PaZLlBbwYyG0GLUBQo9kkBzzI9GES8Y7vVrViB3IgAHUDGahv out_102_mFAP2b_singleloop_p01wA5_mFAP2b_0001_0001
EAAghB3256GUiBBJQEtIdBDrc6GktzHJQqGvaB3isxG0IbnGQXPKdBrbSpG0HFuFQhALbBPHa4GEUN+LQaR8bBfn/AH0GiHOQXXSgBPhVCH0L+ZPQ4ZqXBPfCHHEpR+OQffggB360JHEYztQQKxAYBTnVOH00LfQQVmtcBDszPH0ySGRQO0iiBjU4zGUepLJQOPjbBThFCH04NbIQNE0cBbJBxGkK2tMQvw/WBjQV3G03PwLQ5s8hBzMi9G0LU0OQgM6TBDx4FHkCZBOQt8XiBnj6KHEcGORQCzfUBzp7SHEtIyQQ9PEdBXBnVH0Dn5RQ out_102_mFAP2b_singleloop_p01wA5_mFAP2b_0001_0001
E8S3VBbQgzGEXPqEQfU4SBDrcrGkX6mBQTiBPBHtIlGE/pGFQv0tMBvyhpGkU4aIQR0zPBrYvwG0hPD6PZ9VTBn9Z1GUfCViPEtAQB/Gn6GUKK72vP8gTBrzq+GEKoRAwg1YQBzj2EHUXZSEwSMIUBThr6GEBWZFQwSuVB/EwlGEYf2/P/LVNBD7L3G0LPN9PSRJNBrz5qGk6mu0PbKxVBn+DvGk4t5ovWqAWBjUY7GEnadxPgYxNBnAUBH02BPwvoHLNB/dz0GUxGp6vtJaVB7f63GkKURCwsjpWBDJzDHEOzU9vQe2SBfjZHHkVhOHwHArOBH3OLHk3lfCweBhNBTeIAHEml3Fw out_102_mFAP2b_singleloop_p01wA5_mFAP2b_0001_0001
EEtIOBDAAbGUNepDQMIQKBvz3TGkpbSGQ8n6FBT14PG0OffCQ/pGHBDBWMGU6mE8PJMINBnFPKGEtVXIQQvZJB/H8BGkc0dJQr3rIB3TnvF0RrhIQkx1FBTMCDG0A9uLQzk8EB70ElF047CKQeIKDBzUlyFkwABMQaouEBfMYLG09JhNQ0o1+A7NNvFUtKBOQZZ+AB3DsJGUVkhPQTux8A/hDAGk9AxPQ4PVQBPc9XGET3kAQV+RIBTXUYGUiTvIQgfvPBPG7MGEsa+JQt8oPBHPeGG03DtFQBqxKBX2xoF0SvoFQdhtDBD62VFE72wJQt0wGBHPDTG0/PVNQ2Vp6AjCBgF0DlPOQRqIABbQOQGEqAdQQyk72ALTA+F0nmrQQ out_102_mFAP2b_singleloop_p01wA5_mFAP2b_0001_0001
EfU4AB7kYQG0LdTEQXkt4AXjXMGUhrHBQRLyvAjrHIGE99zEQbnvqAT2OOGkCXvHQBuS0ATsLVG0Es+6PjubrAv5PRGk0zZuPYl+mAz/8IGEGYkzPxQNpAn2kWGUrvSwvIFOAB3MzTGUKc9HQG3i7ATwzFG0bFP9PQrv6AjZcYGUw4M0PMfKxADMsbGE863/P out_102_mFAP2b_singleloop_p01wA5_mFAP2b_0001_0001
EZ78tA/9T7F0IbnEQIMvlAHiPxFkLz5HQ3rSYA7GdqFEvKjEQmTUaAvdadFkKP5AQYJXqAX1FeFEWubJQlSXyAfMJyFkxCICQQZ9iArH+8FEuHaJQikJkAzKwWFU3FqKQDo6wATiWjFErktKQmVVtA3acSFESR/HQ out_102_mFAP2b_singleloop_p01wA5_mFAP2b_0001_0001
En9qFAHKYzFU3H0FQ9KGl/icAwFELRlCQL7Od+evefF0AkIFQ8IRM/YXlXFUfllCQ0xgz+SAiCG0yVyBQnIXj/KBdKGU8QR8PvZlk/6AtGGELVubPFBG09mOzEGUW9awvY5iFAbinFG07chuveWvEALIv8F0LMjIQrC2u/Oh/pFkohW9PGyEg+6xYGGkJlpFQekNF/Eb4AG0RiGAQ8EGCA3HgLGkxfB/PZQxE/mLESGEz1j8PCK9GADwKDGkGMO7vUVpSAL0PHG0wmoaP out_102_mFAP2b_singleloop_p01wA5_mFAP2b_0001_0001
EtBVA/uuTaFEVsFJQj+qi+IoLKFEX5gKQ5nw3/8kcQF0nklKQFs7JAdRPDFUujFKQwbPz9gXU0EEenLJQhyRq/SOjsEUGmHJQbVcCA/sjxEkOi+FQFnj6/CFPgEk2FMLQZnXXAT+aqEEv42FQmaLSAHKEZE08iILQ8JPfA/JLeEENBAJQKldo/eWvhF0VyCKQxRYy9GjNJFExDkMQoQq7+MXE1EUh4QGQA30M/ACfoEULOPKQBbb4/GpO7E0BssCQXL7l/eLNcEU993MQtu0gAbieuE0RGfCQGBYYAn3YPEEQexMQlT3nAbsjYEUVL9IQ out_102_mFAP2b_singleloop_p01wA5_mFAP2b_0001_0001
EvsFAAhGrkFkjpNLQ9m2VAVbEtFEhUMLQ6q0hAB68gF0WjMNQHOorAdAngFkWK+MQZI+VAlfgCGEar0LQAWyMABKiJG0jYnJQW0FOAZ0UVGELeWKQV+aFAZxXcGEZmHIQOZsGAV/7nGkQkzIQ92yn/wHfuF0Z3tLQn3kcA9btqF0n5MJQ/IwMAZh+DGEuzoNQxnKjAZ3HFGEl+MMQjMrVA93MIGEmTiHQjWN4/UBaHGUmeRJQXh2EAJoxWGk9oKMQvLteAxQfXGEG8uKQcYiOAli9aGEG8lEQ4Zhp/8AUaGknpdHQC/yAAFAVsGEqljGQjeE8/IfXpG0OYeKQo7GWARs+pGUrbIJQ out_102_mFAP2b_singleloop_p01wA5_mFAP2b_0001_0001
EDDSZAZHBXFkM/JPQDaTiABqJLFU8VnQQKZ1oAZeG5EE6p/PQxomwApQjxEkjqlQQQV4UAZcJCFE6RpRQlHRKAt7BTFkd3gSQhXc1/E9bJFEGygTQ3lS7/U+X3EECf+TQrGSI/IMfVFErW2TQ+HJJAZDtXFkPgNPQoJynA9cCWFEVsHRQIbUIAZwP5EUSgIRQSQNdAZV/2EUASTSQSAmWA9TobFUKQETQJ8dBAtIEeFku43RQhKpO9iYAQFkXRgUQnsPB/I4CkFUAvcTQ out_102_mFAP2b_singleloop_p01wA5_mFAP2b_0001_0001
EDwolAZdPyEUrBnNQ3wGrA5m3gEEIZOMQRIirAx73MEExq9NQnajzA1kcBE0+u/NQ93R2Ap9pnEERNZLQcLM2A9xQ5EE3EWJQCZjwABG63EEc+oGQvLV8AROxJFEdK1JQwXgeA9gP5EUT9uMQrJkmAh63cEkGebKQt8s6AN7GtEklYJNQtEj6ANG8ZEEVpkKQvAm8A959VFkHWiIQHRYABJLMKFUNpfLQ out_102_mFAP2b_singleloop_p01wA5_mFAP2b_0001_0001
LQu2iApquIEU7GaPQR4ShAJQPoD0n8WQQZYRcAps/FDUtqsOQhBjVA115PDk19dMQrlcRARIorDE7kcRQkqoSAlwbHDEOqdSQb/ffAhSKrCktESSQY1qGAJMaIDEpUaTQCsYaA1nJUEEMqmPQVH0oAR7ueDE4x0QQhrKTAZAAFEkYN+RQNfoBABUVrDUGH/QQ out_102_mFAP2b_singleloop_p01wA5_mFAP2b_0001_0001
E4MeeAlQqdC0/ffPQYbkZABZszBUIguNQfNiOAxOpsAkFqSPQuTvXA9s7Q/D7KvPQ+h1mA9itSBk5xXMQk31rAxRAKCU7SjKQoZfoAV2MPC0o2PIQ2hzzAVRHgCk8jiLQWm1hAl1pXCEdwrQQsgfOAVn5EC08AMMQS8qsARjJABUcv4NQGA7kAVAvZAUJUNLQdYc3AVjS2C0p2aKQdKQ2ABG2aCURhaNQ out_102_mFAP2b_singleloop_p01wA5_mFAP2b_0001_0001
EaIh1/wJA9AU45DQQArQW/A/w2/zqGsQQsrDI/sU978DNdiPQirdB/06Ej9TYqGNQocC8+SfHqAkrK+QQJJGv9aFNDCUZA/QQIAqd/AZEHCUNd1PQ8OO2/wEf8AkfeCQQQ0aq/Q7HN/jFAoRQcpom/6JsaAU+TMQQFE9Y/qeXUAE1d7RQx6Ue/2MNXCE78xQQwtgj+gyYMCETu+RQB/m9+M3ZKC0hm3NQ8sSz/cx4iCEdWIQQ out_102_mFAP2b_singleloop_p01wA5_mFAP2b_0001_0001
ErUZD/AIyo7rX6WQQ498z+otfX/7kLLPQy+ba/KLsb/7/upNQuREi/aWqdAs8AuLQqYX++wyb5As8EgQQbXn7/ENYKB8m4FRQihV7/I31KCMs5/RQPOsSAlIFTCMnMkSQ/YyWAF8fwC8BEhTQEULHAliKID8vt/TQ8+PlAVNk1C8E99TQ7LdG/IoKC8L0YXRQHfAn/k7Ve/r1buNQoZlV+6LrxAcvFVRQheHQ+Y1eyBcEk5PQLVLJARxqWBMaaSQQPIADARVqSAM0bqRQo+Dl/U6KFCMgV0SQv8Yx/Y/InC8XYcRQrIHfAZXfBC8LNOSQL6Nw/oqSEDsUopTQYyPKARjNeDcDVtUQcHQrAFhXjC8jYmTQjKymAJbmLDMvirUQ out_102_mFAP2b_singleloop_p01wA5_mFAP2b_0001_0001
LGss7/CS4m972OiOQoRxSAn3YV9bVIQNQ4xpQAXoAy77ldTKQ2XXFA/+Dx7DYwlJQm5hgA/TV14zmssOQOVarAHi+16j+HbNQdOPzAvS9c8rq+wNQ0EktADpX++zCf6LQ/SL9AHNhm7LhemMQsDg3ATzNT/jj/vKQYWS/ALfxv8j+uFLQI7lEBfYTZ9THi7JQ0nu1/SNQh6rUWEQQGkQaAb5eo/r5MYNQoOthArSMQ4rUeYQQ8lJZATi6S+TIuvOQf8ixADZXA/Lq88OQHUanArF3PAEANpLQMYqBBHyAb+LNp3MQENM5Ab0hiAUq7jJQ8qpEBfm5V/DJF8IQ out_102_mFAP2b_singleloop_p01wA5_mFAP2b_0001_0001
Er3kbALzUd+rEUmIQ7HaaADBJC+LT1bDQlGkhAvzU66jUOECQF0fqAPso28jNLmDQb4djATcBGAcd6ZAQeDKiAPufBAM2d1xPK+LnAjB7I+bFxHivefzYA/NYyActZZnvuckkAz1Bg+bhMa7v5TFcAHRRSAcPMB8vUwdiAHEN8/7GRUJQS+xJAPv6I+r9EJCQGE4gAPiLFB8DDvBQSG9rAHzLAA81DVBQrXlrAbr6b671oYjPBdaOAzwppBM95LcvxOvnALN6X8LbSzAw out_102_mFAP2b_singleloop_p01wA5_mFAP2b_0001_0001
EaVaWAzlpS+jPWW+PFiOdAnR0dA05jw6PgI5aArr1fB0cw0BQpH4hAfSATCELAgBQLHpHAvHJR9jc9Y8PdxsTA35ExAkbicvPT36mADK+aAUhUJ4P out_102_mFAP2b_singleloop_p01wA5_mFAP2b_0001_0001
ELg6OA398IBEzb+FQ5nGMAzcZAC0FCTJQzVBBAHfKqC05pjIQgFYCAbHxJDkwFBKQIDk+/mtJTBkTMcLQKjuK/yYW/AEaihKQNOkHAnuYPAEZh7FQ3l2bAjQSICkPTGKQIjY8/yao7B09bNNQrShHALMnYA0SaBMQIvK3+eSHKAU87WLQ out_102_mFAP2b_singleloop_p01wA5_mFAP2b_0001_0001
E67Gs/SkGqCE36jEQ90VG/23FPDkIn2CQIe7m/GM9jD0yP37PhQhF/6Wc+DElqM1POkAX/UpgCDknHqBQH9wY/QJkiCU7qF7P8RAx/QuAxCUtKqGQtgus/2KwPCE3ROCQaVMG/q7imDkIPFGQTREt/I7geD00MRAQU1m9+MqytCkepbxPCy+IAdQToCE6SvFQqutw/Q8WJDkW94IQsuhf/Mk0UCkhcBIQ out_102_mFAP2b_singleloop_p01wA5_mFAP2b_0001_0001
Eg6PHAzL3XDU/ka5PT2eSAP8KpDUbZ1JP6IQbAbR1KEkS5BqPAMViALRmOEUn586P+dJiAfdOLDUv0QtvaR/bAjariC00DS4vCmlIAXiAbCUPYh4v+lJlAn6jICEBNQ8vRrsOAfiHCD0X0F+Ps7GHAvvPsDUQT20vezEnA/++CD086VuPmBSnAvVdbD03HF5vNT2iA/cLaBkbIq/v9g6sAvwDQCk9l47v out_102_mFAP2b_singleloop_p01wA5_mFAP2b_0001_0001
EyKHYA3JiZEEuFByvTu+eAbPpvEkP8UuvZeorATEgwE0l7kqvYbWxA3dRmEUhd04vYngXAbh19EE/k78v64F+/+bR+EEgWg9v2JMgAz8XUFUtVw7vOX/o/6hUHFkCwbuv7yxQArESVEkdz47v0y6XAbkx1EU7uFvPPHJdAD0E3EESkOCw+GGy/6/FuE0ukv+vhvD0/iH2HFkBSLCwL77aA/UMeFkLoNBwYf5oAf4yTFEDuu7v7fwaAn2TbFEbshwvPdtS+2AHHFkGXPxvHHtz/mjvXF0qGgpvIHqx/+8p9EkDOPtP out_102_mFAP2b_singleloop_p01wA5_mFAP2b_0001_0001
EnthvALzw8EU58OyPio26AfKl8EExHz3PJIn/AvrATFUtDN3Pnn27AD6chFEBTJ9PSIZ8AbW1yEkIxhBQAu9DB/9dyE0JnnDQKZaHBvQ3kEU5f2/PhACEBvHvpEk3kpIQutgqAvYdGF0saM5Pi/F/ATxxyE0ycSoP3hf5ATKaiEkejdBQdAl3Abe37EUTDYEQUXlFBboqCFEtcmDQmugLBfzmkEkVVaBQWsWHBDfprEkJyo3PbR2FBLimUEESun/PgZIIBvQfpEkzLZJQDwaCBL+hZEELRqIQ/BmBBPC7zEkut7JQ out_102_mFAP2b_singleloop_p01wA5_mFAP2b_0001_0001
E/UDEB757VF0gArcPEYlGBXO0qFEv0NBPhrnMBf8SpF0fqxjPKxAPBvyhYF03P1YvRATFBj8n1F0Wgs6vukZHBjw8oFkI7oBwgTk+ATKC4FUwRG8vUNeFBHsyJF0eU4uvGPCFBHu30FkW1+0Pd5JHB3esCGUEQ96vQGkHBDzOaFkXJjAwIj58ADKt/FUa73BwS9W7AzK6AGEfERzvmN06APsToFUo367v out_102_mFAP2b_singleloop_p01wA5_mFAP2b_0001_0001
LXPKPBDqG7F0gArwPe++UB3Mz6F057nyPiWkXB757HGET3k4P/UDVBzLdQGUGEY4PyL9MBPzMEG00NJ0PU5vWB3bD2F0QZNpvtGKWBHR2uFUKGN7P out_102_mFAP2b_singleloop_p01wA5_mFAP2b_0001_0001
E5lucBT2OHGkSMI7PyL9fBDVjQG0coF+PVjnhBPepOGUhrHEQpbyiBblDGG0eU4EQ6f3hB7quTGUBKyxPDKVgBLoBWG0G0BxvZ9fjBXbidGkn423P8naeBjWk/FEnED7PveRdBHMPXGE1ns/PlDOjBrdHNG06YnsP7xhdBPEBaGEEcPqv9r0kBfhqfGkxmsiPHAskBDaybGEvpB/P5IKiBLtMkGE7gm5P out_102_mFAP2b_singleloop_p01wA5_mFAP2b_0001_0001
EjsthBXO0WGUJGkHQ99TjBvIbWGkWkNKQLymlBHueeGEqG/JQuzHlB7P1nG0jCXJQ3kohBX46ZGkoFpMQxZdeBHwETGEzZcNQPMdZBrBPXGEXCEMQWV6dBb7QTG01xOQQLHqgBz1jdGkCXvGQz5HkB7WYOGEmNbKQBO5gBTT2hGEdGPMQe17iBvPZaG0M2WOQs0AfBzpALGE3vwMQmhHWBr8RSGkJspMQyC8ZBb79WGkhS5JQy6sYBP9bfG0sIrMQxDgaBzaWOGUNjhQQfUTdBLyebGk3GkQQgExgBr8EQG0R+rQQ out_102_mFAP2b_singleloop_p01wA5_mFAP2b_0001_0001
E4PFoBnuJbGEaRmKQCBWqB7luiGkuJhKQWO0rB/mEjGU0iMNQaRGsB3jCbGEEYlOQFuOsB3NJgGE+TNIQOj5qB3VehGEU37CQ/vxsBv+2fGEoFr8PywjuBjf/YGk1RB9PlOasB//JmG0VCgwPSMYoBf8STGk/UDLQ3+jpBPKtqGU1WHKQpR8sBnR8XGEPEZIQ0r9tBTzalGk5+SIQIyDqBbQjpG0MdqCQT2TpB/+kbGUKwlCQO+ltB/kelGU/tnovl35qB3evrGk5VfwP out_102_mFAP2b_singleloop_p01wA5_mFAP2b_0001_0001
EFDysB/nasGkR2+NQ357tBPc9sGEpwVQQGZrwB7P1nG0GvcQQShbyBT14pGUbnPPQkCHuBzLd4G0Mz0QQPb5uBv2o5GUQKSSQNAruBvD7EHUsPxSQuarvBnQ9FH0RxIUQ/pOuBTvSEHUK/QVQXHsrBH8qBHkP3MVQQ7YvB3cSFHU3wcWQCBmsB/89yGUHaxMQninsBvQsoG0ioBRQikQsB7+h8GkL/qQQymnvBHRn8GUlsPQQ3+9wBjPF3G0riaSQVyltBbSm0GUSS5SQT2ksBbwbHHU0TwSQp51vB/bJKHU9MISQVWoxBPE6HHkx3PUQzxwqBnIBBHUurTUQe4nqBTXOAHkTgEWQW5VxBrOQHHEXigWQ89TuBzOFEHEQ3SXQ out_102_mFAP2b_singleloop_p01wA5_mFAP2b_0001_0001
E99DxB/TNhGkR2eRQXPqzBzeUcG0d+uRQamJ1B7kYiGkAr0SQmu5zBbQgnGUzMrTQ14VzB/RhQGUwKHSQ+mMyBHQzJGErT/QQx+7xBvGB8FUfUVRQKUywBDK/1FUMaWSQN6CzBbzkuFkwgeQQFDivBbmZfGEAAISQzj10BfMtcGkIW0QQ47AyB3Q1PGUZS+SQc7R1BvTPNG03kZSQEQfzBz4iKGE5eHQQBwNwBXZ4MGEGbwQQ6Q+yBz8reFE/QnQQlT9zBPFJ0FEU/TPQ out_102_mFAP2b_singleloop_p01wA5_mFAP2b_0001_0001
L/Uz3BXO0hGkEDySQ03f5BXO0mGUdTyTQShb7B77neG0OfXUQIwK8B33PfGkvfiVQy+P8B3qdXGUdkrTQRLC7BrbSwGEShLTQOfP5Brob5GUfIrSQEzx6BHt2CHUu9GSQOTM9BDTbCH08lESQl5g5BXRgKHUD6tRQ5Qr4BD/pdGERLCSQsoO4BfB2pGUSolUQgfP8BLQgtGU84VSQlNZ8Bv5lzG02M7TQRe/3BvSN8Gk41fTQko63BnHU2GU1l5RQ out_102_mFAP2b_singleloop_p01wA5_mFAP2b_0001_0001
L+TNOB325FEUHahMQ6mETBf8SPEU6mkMQ++JXBvHFOEULymKQmuJbBLEYZEUIwaLQmuJgBz0NbEUGE4JQOJGaBfR2iEkqx7NQbnvdBHuewEEmuZPQqxLVBfR2cEE8nqOQtd+SBzKHiE0OfXQQAAgLBHYl3DEtILKQepbNBrED6D0hWEHQXPqKBHXPmDEBW5CQO0iMBHZ7oDk9ow7PPK8FBjqxPD0FZ7DQW5QDBjAr8CEqGv/Pnv/DBnuJNDU6mkIQ03vGBDW5gDUjXqKQHv0+ArFZ3C03PFJQMrAMBjOsFEUZeZOQOUjgBTQfSEEmggHQm6jgBXbUsE0TYMJQ5p+hBj/pUEUk28KQFSueBzoy+EkenLOQ6avgBDfjnEkry1PQax8bB7u11EkIQqQQkSCRBX2cFEknsEGQvPKFBTtbeDE0BrMQ out_102_mFAP2b_singleloop_p01wA5_mFAP2b_0001_0001
