# Supplementary material for: Incorporation of sensing modalities into de novo designed fluorescence-activating proteins
Source: Nat Commun. 2021 Feb 8;12:856. doi: 10.1038/s41467-020-18911-w (PMC7870846; doi:10.1038/s41467-020-18911-w)
Supplement: Supplementary file 24 — Source Data [file 41467_2020_18911_MOESM24_ESM.xlsx › raw_data_graphs/Supplementary_Figure_6b,c,d/1/silent_116.out]

SEQUENCE: SRAAQLLPGTWQVTMTNEDGQTSQGQWHFQPRSPYTMDIVAQGTISDGRPIVGYGKATVKTPDTLDIDITYPSLGNIKAQGQITMDSPTQFKWDAQFKQNDNPRYHGSTNILTGTLQRQEZ
SCORE:     score     fa_atr     fa_rep     fa_sol    fa_intra_rep    fa_intra_sol_xover4    lk_ball_wtd    fa_elec    pro_close    hbond_sr_bb    hbond_lr_bb    hbond_bb_sc    hbond_sc    dslf_fa13      omega     fa_dun    p_aa_pp    yhh_planarity        ref    rama_prepro    bref_irms    cen_irms    final_chainbreak    final_looprelax_score    irms       time                                       description
REMARK BINARY SILENTFILE
SCORE:  -484.298   -711.204     94.304    406.156           1.652                 21.430         -8.760   -257.824        2.265        -22.794        -75.973        -21.705     -35.590        0.000      4.324    137.747    -41.691            0.032     19.116          4.218        3.242       3.242               0.005                 -484.298   3.035   2130.000 out_116_mFAP2b_singleloop_p01wA5_mFAP2b_0001_0001
RES_NUM A:1-120 B:121 out_116_mFAP2b_singleloop_p01wA5_mFAP2b_0001_0001
FOLD_TREE  EDGE 1 120 -1  EDGE 1 121 1  out_116_mFAP2b_singleloop_p01wA5_mFAP2b_0001_0001
RT 0.092238 0.94843 0.303269 0.768097 -0.261588 0.584465 0.633655 0.17903 -0.752615 12.785 -5.805 20.9455   out_116_mFAP2b_singleloop_p01wA5_mFAP2b_0001_0001
ANNOTATED_SEQUENCE: S[SER:NtermProteinFull]RAAQLLPGTWQVTMTNEDGQTSQGQWHFQPRSPYTMDIVAQGTISDGRPIVGYGKATVKTPDTLDIDITYPSLGNIKAQGQITMDSPTQFKWDAQFKQNDNPRYH[HIS_D]GSTNILTGTLQRQE[GLU:CtermProteinFull]Z[HBI] out_116_mFAP2b_singleloop_p01wA5_mFAP2b_0001_0001
CHAIN_ENDINGS  120 out_116_mFAP2b_singleloop_p01wA5_mFAP2b_0001_0001
LwfKMBvxLBIEoaMYQDCMMBf9IAIEZ78WQ67nRBLFu8HE99bWQ357UBT0i4H0hWMXQlDNIBf9o3HkoFpWQr1xJB/CGuHUSRPXQiTgIBXhVCIUaeVYQPryOBPHFEIkmJTYQBdLNBHFt7HUsJcYQAQKLBfY1DIkXmbWQMC4HBXti2HU6lkVQwTTEBj485HkL+AXQy/HIB76PuHUxkEYQ out_116_mFAP2b_singleloop_p01wA5_mFAP2b_0001_0001
HTihSB3NJ+H0kYIVQ/UjXBHCs6HkEDiUQkC3XBvcouHUgVmUQFDCcBjVOqHkvf6UQ5QLYB/9T+HUf/ETQgHGZBvvIFIE+04SQoi7aB3ojGIk+UfRQ+d1WBPouFI0CZdQQd1JTBPjbJIU84FQQJSETBbwJOI0YprQQGKqPB36VIIEtIROQEtoPBzKnAIEsyhUQMv1aBzTP+H0KDGVQ64sUBHUH8HU6bgSQ2ekbBDiJ6HUfVoSQYkHcB3AgGIU1EmTQQDWVBrrOHIUZFFTQ0yXeBTMFEIkm8ORQEDHcBr7vKIUM0dRQpMxWBnHKCI0xm8PQ3CvVBniAPIkzOaRQjWVQBHT6QIEE2ZQQ/isPBjepEI0tfUNQUv7MB/bFLIUPqtNQ out_116_mFAP2b_singleloop_p01wA5_mFAP2b_0001_0001
H3kYTBPzMpH0yhWUQiBhTB/RhdHUO0aUQXPKVBPIwZHkVO0VQEtoYBfR2SHkQg9VQiWEOBntzYHkArEUQnEDQBnCXtHklDFUQRXgWBforaHUCZtTQb8SOB7QLQH0IbHUQam5MB/TNbHkrHFTQEYFLBvcobHkvfyUQ out_116_mFAP2b_singleloop_p01wA5_mFAP2b_0001_0001
HPK8SBntzeHU2O3WQqGPUBjqxbHUbnHYQrcIaBnCXdHE8nSYQQgVcBb5QXHEDCsYQ8S3QBvHFiHUzMnYQXPKQBD/pkH0yhuWQ2rZTB/GRTHEgVLYQ9owRB7OffHknvHZQmupMBD/pgHk9ogYQ03vRBz1jqHEAAkYQ out_116_mFAP2b_singleloop_p01wA5_mFAP2b_0001_0001
H++pcB77nlHEoaAYQuzHhBra8nHkvfKYQy2JjB/RhjHEoaUXQnvflB/mEiHUdTqXQPffhBnBB0Hka8OYQMumfBHQ+4HUINyYQArcgB3pb0Hk2ReZQ2NviBvbA1HUX7sZQoa4cBD75vHUznzZQsHlaBrZmqHUiBZXQOInhB7fLkHEs9oYQYx7gBvO23HkgdhXQPYljBTT11H0RCVYQS2ZbBb0W3H0xNrYQQCKgBDOyAIEW3yYQOfgdBbfxsHk4pQaQDpPZB/2lvH0CimZQ out_116_mFAP2b_singleloop_p01wA5_mFAP2b_0001_0001
H46RiBTgVhHEv0FWQ46BkBT2OdHUIwCVQqxLkBblDRHUO0CVQCBWmBfTiMH0P14UQ78NjB76RhHkpbqTQ8cClBTEXdH044kSQ6Z0nBfPIhHkcL5SQhFLkB3nyhHkfNPRQaRWgBntziHUwK3VQXrCmBzDSgHUSxNVQiwNjBHe+pH0jbqTQW4MhB7PfeHUg9cTQCWBlB/mtUHEInjSQAELpBvoXeHUWqJSQWkboBP18dH0jH3TQCz2nB3Q1pHEPK7SQo1glB/X7eH0DddQQEyPkBjjdqHUxNSRQqqLiBjIYfHUrJARQ out_116_mFAP2b_singleloop_p01wA5_mFAP2b_0001_0001
Ham5hBjArLH0xLNVQQg1hBTf//G0xLNVQHaRjBntz5GkWkVWQMdTkBLaRxGkpbCWQGZ7dBPc97GktzHVQBxPbB/uc9GEPhyTQ7ojVB/996Gk7N5TQsHydBH1v1GUajySQrcIgBvcoPHkBBWVQ8T1iBL3I9GUxiTUQYJkbBHREAHE142VQBY5dBDNizGU4VWVQHtqbBndoFHkcXeTQZ6nTBX8A8GUyF7SQNixTBvTXAHkK1nUQ8aHVBPtwyGU4IOUQW52bBD9j2Gk0z0RQQlSdB3RrtGUOsITQsn/gB3vf3GUeksSQ out_116_mFAP2b_singleloop_p01wA5_mFAP2b_0001_0001
LEtojBLFu9GkQglXQf/0kBf9o3GUHaVYQUNenBjAryGEYlHYQJbHpB3Mz3GUPKkXQdTSlBjVOAHkCX3YQOz9iBHVqHHEWkxYQK2kiBn6HIHUWeCYQvPmjBrJp9G0jXoXQ/pajBjzaxGEm4fYQCoNnBPIMEHE2exYQ2yalBb9l8GUfFXZQCFajBfomPHkBQ/YQLKLhB/qzEHETcBZQoj3jBr+ZOHUKFuXQL4dgBbUaJHUL72XQ out_116_mFAP2b_singleloop_p01wA5_mFAP2b_0001_0001
LSh7nBPIwoGkoFVYQ14VqBblDjGkqxHYQ35rpBrw1aGUdTKXQrcYnBXNeXGEsyBXQgqhmB3jClGUbnnYQk5OrB/hFfGkBYjYQMuzrBLGxoGkqo3XQ out_116_mFAP2b_singleloop_p01wA5_mFAP2b_0001_0001
EqGvrBvz3WG0isdWQJGUrBPc9NGkpbiVQW5grBf8SRGkVOEUQHvUtBzeUXG0gArTQWOUtBX46EGU6m0VQz3BtBH2WBGUPHMXQYIusBzIA3F0g55UQpwltBb78ZGEEYlWQYHTpB/m2KGUoBsVQTZWvBfiwHG0pMqVQZpurBnGA3FUM0PXQ5FHuBXESqFkp+HVQQQ7sBDmn7FUnx3TQFtrqBHBdxFU0AFVQ out_116_mFAP2b_singleloop_p01wA5_mFAP2b_0001_0001
EEYlpBDrcNGUy2RTQIFepBjpbPGEUN2RQktzpBHtIFGEnEDRQktzoB/9T5F0w1bRQsyxmBD/pUGUHahRQQVnmBTAlfG09THSQHEYmBTrxhGU9qaTQ3NpmBLmwpGU85cRQexVmBjzYsGUTbnTQEtimBXpcxGU/bbSQq3wmBvzysG0uOKQQtMomB3iQ8G0TYISQpv2mBP3Y3G0RLsPQI0zmB7zB/Gk9dzQQSMIoBPy2IG03PtTQiRGrBXn0UGU2HlRQc3JlBfNvPGEkH6RQV1jmBDtMVG0SScQQM3QmBXF1bGkARNUQN9JmBf0vvGkdYiUQOMzmB/J4mG0ZwzOQzNkmBLeWCHEKD5SQhw9mBP4c5GErXnNQjB5mBrKeHH0h9gQQ out_116_mFAP2b_singleloop_p01wA5_mFAP2b_0001_0001
EEtIrBzgAGG0LdzPQMIgrBTgV6F0257NQUN+oBHtI5FkQgVMQ8nKoBbktEG0xLNLQaR2tBnsd+FUHaBMQUpWuB7nfsFkYd/JQ+NdvBXCJYF0/vQLQq1kxB70mYF0FgiMQxjDuB/TUGFUbd6KQuz3rBrbSNGkVOUPQsK1rBDuurFUoJFPQ71pvBnXdAGEYEJNQ3+dtBzokGGUsK6KQkYyvBXgHyFECegIQbrdsBvWfoFUtMBJQysruBjPn4E0I/tLQ1yWsBPleGFkkf2JQ out_116_mFAP2b_singleloop_p01wA5_mFAP2b_0001_0001
EoFpnBTLymFU46RMQkCHlBTgVmFUhr3KQKc9kBDqGVFU5QrIQHahlB3NJCFEVjHJQEY1iBz0NjFEmu5MQoRLgBXxtjFU9RdLQGYAjBDF/zF0f3EPQQgVoB/RhZFEFuONQej0kBnDw1F0d64JQABCjBP9nTFE++0NQOhKdBrdghFUc74MQ5RHgBPNKXFUw49JQWI3fBHbMzFEbkeKQAmZhB/fmxFkPEQQQhU3iB/cwBGEJlNOQUk4kBjPlyFkS1CQQ out_116_mFAP2b_singleloop_p01wA5_mFAP2b_0001_0001
EhALkBf++bFk/UjEQWO0jBj/UNFkTiBAQtI7gBz1jOFkpbS8PSMofBzKHgFUwKH7P78tlBnsdSFUIwK1P+teoBLNwQF0O6/5P0mNlBTM4CF0+59qvW5wjBb78rF0IbHEQEgQkBTiH9EUsvXBQD1WlB7SviF043TvP2cOpBD+7eF0Zlj6PbfjmBD7rGFUVWU5vcBKjBXEWEF0oz9yv3FklBfdiyEUo4yIv out_116_mFAP2b_singleloop_p01wA5_mFAP2b_0001_0001
EWOUfBvHF8EEEYl6PR2uZBjpb8EU5QL2PhrnYBvd+sEkuJxoviWkbBrFZdEEAAAwvVj3VB7Of3EEDCMAQWILWBLi6FFk5RNFQ1C6QBTt1/EUG37IQ+cJSBLVMQFEJvzLQampgBT14tEE7Rh7PVdzYB7hbMFESPUwPfbTWB7mXnEky6cBQFv0RBrQH5EEyLU9Phq4VBXVjWFkRMIEQWh8ZBXzTDFUc/LHQd6CPBHnXNFE3tSNQMyKSBXX/gFkgHQLQH87VBziDMFUStpMQ out_116_mFAP2b_singleloop_p01wA5_mFAP2b_0001_0001
EoFZUBHDCyEEv0N4vktTSB7QLkEULyWAwXPKMBT2OjEEoa8/vO0iJBntzzEkQgV+v14FUBnBBsEkAr8FwPL1ZBr/DtEk2aJGwHTNSBDNbcEUFdIJwfUYSB7lu/E0HFu0v4G7TBngIUEEQ5k/vonbSBPm07EU7FuGwQvSbB7ItkEkR7QDwUQhTBXsAiE0RYFLwDL5NB7gYbEkPOHJwSn5TBjupMEUFIwIw out_116_mFAP2b_singleloop_p01wA5_mFAP2b_0001_0001
E99zJBPJGQE025bAwPK8DB/mEPEklDNAwamZBBjpbQE0fqxFwIFOEBPIwQEkvf6IwnEDCBT2O3D0NJG6vFoLDBz3FMDUzJD/vr8kDBjP4GD0qRgEw4trDBHZasCUx2B4vEtIMB3MzCEEnEDBwZdfCBHn2cEURk57vB+e7AL735DUHYv4vfU7DB/+43DUQI1ovNCcEBfZmNCkoyb6vfGXDB/6syCEUAZAP out_116_mFAP2b_singleloop_p01wA5_mFAP2b_0001_0001
L1NJ4A/89PEUiBBGwQgVyAb5QREk/UjJwwfq0APdT+DEYljLwoFZyAjWkBEESh7NwO1TmAPg1REUk8+Iwlx0hA3XZ6Dkd5oHwIlVMAzTt9DEo1NGwsmaBAjUnLEkgUTIw6IcFAPirmDEtHvCwe++zArvfQEUiBhCwuqr0AbV+fE0gVkKw5a/hAHmPVEkVE1KwJ0jkArwueE0NiKHwTVVmAzGLyDkvYDEwam6iAbcugDEzGRJw out_116_mFAP2b_singleloop_p01wA5_mFAP2b_0001_0001
LGZ74ALv0ZDkSMoKwQgV7A/TN2CU5QbMw2OfDBf8S3CkVOUNwzhWFBjpbaCkWktOwHK84ADLYLCkPSELw0ECtA/M/DC0oonKwuM4mAfRTOCk2hXMwaNNqAHJNoB0zJiIw/pG7Ab5QXD0FZrIw/RS2AHIE5CELfMOw4SA9A/CFKC0J7IJwMhE8AvQqiB0BfSMw out_116_mFAP2b_singleloop_p01wA5_mFAP2b_0001_0001
LGEYGBT0iYDkCXfMwjs9LBXNedD025LNwHv0PBPHaFDkX6WLwdolUBLwKDD0HF+LwcSsEBrw1vDU14VLw5/BNB7YS/DUSwINwW/mMBbDVSDEvZOPw out_116_mFAP2b_singleloop_p01wA5_mFAP2b_0001_0001
ELH6NBTLyyCEBWJJwEtoRB/mEbCEBW5GwgqxUBT2O7C0kYwDwqxrSBzfqdDksdeCwoF5OBf++5BEsyBDwjs2LBbN1yAEeihFw6TaJBfxG2/TbfVBw1lUGBnG5ZAUEv47vmWyKB/cJj8j2tcBw2O/JBvco1CE/pmIwthRUB/OUICEikuIwn3XMBbGsOCE4DaAw4++RBHQJcBEnblAwImoOB34ZMA0wk5HwQOsIBTdFNB0v0BIwv0UJBX7CWkzWUe9vtpWNB7ujd6TwZQEw out_116_mFAP2b_singleloop_p01wA5_mFAP2b_0001_0001
ElDtZBDrcwCUf/UCwy25cBfnvPDEAAA/vv0NeB7P1ED0d++tvHv0dB757fC04luJPb8ChBjU4WDkSMoCw6QjiBHNUvC0FO1Cwn2XgBXHglDER5JIw8SXbBLwKTC0LdTDwFzqaBHZqtDUosn+vtqPiBnEVvDUeLqAwxoUhBPL2VCEkw/CwIfNiBr6nqDkJURJwLNeeBLGmBEkxjEIwRBXeBriBNDklDKJw out_116_mFAP2b_singleloop_p01wA5_mFAP2b_0001_0001
EAAAgBvcolDklDtoP8S3gBvz3fDU6mE9P5l+iBrbSAEE+TNAQHaBjB/naSE0xLd8PzMzcBvz3jDEsyBCQ2HraBzvFGEEal1BQ357fBjqxBEUc9ogvi6whBzfNADUc9z9PVl0dBTOkcDEwXHGQkswZBXNxNDEsXsAQiKZZBjB+IE0y9gFQ out_116_mFAP2b_singleloop_p01wA5_mFAP2b_0001_0001
EY6mkBnuJ1DkR2OEQnvfmB3NJKEE/pmGQAAwmBjWkHEkQgVKQmupmBvIbrDEBWZLQlYQpBf++JEkoF5DQevLpBPrtSEkgNU8PbB4rBDiFWEk6gY2PFictB7dKHEUxJCzPCVbsBzNYqEkGDHxPU4akBvd+WDUHaxFQbtvlBX3OaE0ZI2FQlfCqBzdbzDUoryDQgLpqBbeuTE0raNGQgpLoBb6GiE0lkm8PmBFoBrsxHEE/kf2Pd0KuBr8BuEkmNlgP8+DrBnrP2EE0LO0P out_116_mFAP2b_singleloop_p01wA5_mFAP2b_0001_0001
Lx1DnB7luZEEUNuLQ7RRnBb78ZEkSMoOQwKnnBvyhwEUMIwPQbnvoBHue+EU5QbOQsyBnBHDCoEkCXvKQj59oBn2LQEEJzPPQY9elBPtxSEENrfPQ out_116_mFAP2b_singleloop_p01wA5_mFAP2b_0001_0001
Ef/0mBPzMzEUiBJRQ/pGnBLwKHFEBW5RQ/pmkBnX6MFUKctSQQ1IjBzJx+E0FZLTQlDdpBb5QFF0Jx4SQA/PsBvR/CFUiBRSQXjZuBrql+E0laUTQc6SuBfh2tEkQ49TQAyUwB3P2MFECsfTQqG/lBbmZmEEaRmRQFzanBL1NUFkfLMRQT4HpB73j3EkVqiTQv6epBHndTF0ePhTQf1vsB7rDSFERtwRQQqQsB/s61EU6YjRQESwxBvsQKF0ABLUQULXwBP8maFEQ48SQ out_116_mFAP2b_singleloop_p01wA5_mFAP2b_0001_0001
EoFJkBPy2hFEBW5SQ14FiBzfqpFEv01TQ5QbjBvxL3FUc94UQ++JlBT2OCGEEYlUQkCXfB3251FEVjPTQEb0aBvy1oF0g+mSQ8t0aBnbgUF0HNPSQv5gVBnVhwF0lbUSQ0/4VBnXuOFk+2tRQL3qSBfKkfF0mswRQ7v/SBr38BG0d5eSQX8eNBf8nhFUioXRQmyxNB/K7CGEzsFSQcAJLBT0T1F04RjRQ1NZlBXjXsF0FZbSQaSIhBrp4bFEReTUQm/ZgBjSlAGES7fSQ6JkdBTeY/F0suCUQJAKeBHfCKFkvGVSQmv1UBPEk/EEJ1VRQGvCVBDmdIGE2k6SQuZOLBfBYUF0Dz7QQxv1LBDRXKGE0hOSQ5YIHBvvY3Fky1RRQ out_116_mFAP2b_singleloop_p01wA5_mFAP2b_0001_0001
EtIriBPzMzF0eUIWQaR2jB/na+FEAAQXQPKshB76RGG0HF2XQGE4eBLbnCGEaRCYQCsykBnYQuFEEYJYQKwqmBzsxcFEqewXQhfZpB7nafFkpeoXQXjImBLZWIFU+rVXQgOeqBnkSNFUVMKXQSZioBnvI/E0m2+WQ7RRhBvconFECsSWQE2glBXwFEG0Xr5WQZZGjBfu8mFUR0XYQaW2lB7+y2FkBmiYQ/4KkBDVrAFEyfTXQlulsB7zgKFUUe9WQBNzoBjHjvEEKGpWQ out_116_mFAP2b_singleloop_p01wA5_mFAP2b_0001_0001
EzhWiBXjXQGU2ODYQVjXgBntzXGknvTYQFDChBrvfcGEVj/YQO0SjBzgAgG025HZQhrHgBb78gGU3koXQtrSeBfozdG0bxRWQUD8gB/UMaGEd/WVQi/CZB3pkeGknG6VQFWJgB/McXGEfZGUQHybXB3l3bGE3opUQ2DGbB77VYGUvEwTQe+OkBDAATGkYQ4XQxO9cB/LjTGEeiXYQylEiBjzXkG05WgXQ1YsdBLXBnGkEJBYQRGCjB/LkZG06qpVQQrJWBr/UhG0MknWQQhmhBnulUGk5SYTQL8PTBbVkcGkx2XUQMJ4ZB7VRWGUrkwSQ out_116_mFAP2b_singleloop_p01wA5_mFAP2b_0001_0001
Env/dBntzcGEqGbZQ8SXeBvcohGkTiFaQ357ZBPc9pGkDtMaQlYQVBzgAnGUbnPaQep7dBrEDZGUPKoaQPDmdBT9WdG0LQWbQjeRhB/mBjGUc9mbQ0pajBn3LeGEHxrbQxL/gBXtVtG0mpwbQPKcaBXNeZGU46RZQuSGhB7HvlG07HIaQ1ysgBrcyTGkEQmaQZjaaBzCLUGEBQiaQ94ycBrgpWGUQUrbQBYRaBnwDjG0azXbQ1+hiB7sgxGkVF8bQ/UWeBneFxGkUwrbQ out_116_mFAP2b_singleloop_p01wA5_mFAP2b_0001_0001
EmuJbBnCX0G0IbPaQgVOXBfnv8G0xLVaQfU4UBjVO8GU14BbQsHlXBLv04GkYQgbQZQgaBPc9GH0HFOaQWPFgB7n0DHk9IZaQigVgBr5M4G0t2KaQb3JbBrvK0G0NVPaQVoFUB7h67G06t8ZQNg8YBr4XNH0fuiaQmqDaBDByJHU33sZQnIagBfbyEHkLt7aQeIghBTvMJHUdOJaQSvuhBX0Z0GEtlgaQIl8gBz7b3G0qopZQ out_116_mFAP2b_singleloop_p01wA5_mFAP2b_0001_0001
L357PB325/GEaRGbQWOUNBvcoAH0z3vbQfUYLBXiBMHkDt4bQpbSLBHYlPHkQgdcQcSsIBntz4GEFuybQvXRKBDmCtGEQXubQPqxNBP0fpGEsgScQtANPBT1YeG0hnOcQ6C7SBzlQZGkpflcQ4BxVBTZMeGkBBDdQO/nTBHTEPG0wQdcQGE4NBLwKCHkqxraQCpMQBP7a+GkyhIcQsi7FB/hg6G0PfZbQRBmGBXf25GEM+QcQ5PcMBzRyrG0VZQbQfRsGBbCDoGE9TubQGzqLBb7jqGUtswcQlCcRBHNLuGEX1ScQEPLNBXOwZGkJu4bQCqJVBTKDmG0c0IdQ9NjYB7/HaG0lxTdQEAPRB7GxLGkAqFcQHDWWBD8sKGkqWtcQ out_116_mFAP2b_singleloop_p01wA5_mFAP2b_0001_0001
LkC3JB/owRH0d+WbQ46xHBb6mcHkYQcbQBr8IBfSMiHEsyxaQcSMKBPIwcHkpbSaQgVuBB77ncHEVjjbQ/499ATfjbHE8c8aQ2O/JBzeUOHkQg5aQL62JBn3XgHkWA3bQIBYABj1kjHUM20bQIdxABHxvVHUfg3bQ2EY4AXvFWHE6+/aQ out_116_mFAP2b_singleloop_p01wA5_mFAP2b_0001_0001
LXkNIBHsysHEmutaQpw1IBnDtyH0HFGaQueUFBXMIuHERLiZQlYQGBLbnwH0bS8YQcSMHB/mE+HUwKTaQndYIBP3p+H06dCbQSFDHB3KrzH0pNTbQucNIBz1usHUjLuaQkhENBn3iyHkjb8ZQ53+CB/OS/HUZdMaQchaJBPPACIkOaAaQc98FBrdfCIUMcRbQYGmMBXraAIkqoHbQnOyCB39ezH0mGbbQ7xnJBrr4xHkvkubQ out_116_mFAP2b_singleloop_p01wA5_mFAP2b_0001_0001
EsHFBBf++nHkWktZQ7Rh7APdTjHkDtMZQQ144ADrcXHkmZWZQ99TwA77nTHEEYJZQ2jCxAThrpHEsyJZQOajyA/lr1HEcrCZQTrEyADQi8HEpflZQ66h0ATWz5H0JXaYQs5hzAHwsDIEN3fZQhMB2ArgTCI0nsUYQ87g1A7TtFIkaS3YQrs/2AHqHLIk8pxYQf/UABjU4lHEoaMaQTq6/AfLdjHk4kuYQrJqsAHJpoH0HrnZQQNAsAnFjmHkmrwYQzKjwAnhV5HUoWFaQ7O90ALnn0H0Mp+XQ0JKzAnfYGIUmS7ZQ4Ql3AvG5DIkQrpXQmYI2A3g6MI0SpMZQ out_116_mFAP2b_singleloop_p01wA5_mFAP2b_0001_0001
EqGPABT0iRH0yhqZQ357+A3jCGH0Gv0ZQ5luEBnDt/G0JxwZQGE4IBHXPDHkQgBaQMIw6ArFZEHkU4iaQpeUxAv2rKHks3paQjX/3AvNl4G0DlqaQDCsDBT2OVHUGE0ZQtsQ5ADHrCHU56dZQ0faABzX1GHk6R5aQOU9sAj0jKHE8SQaQrcD1Anxn3Gk2HLbQVx/+ArPmzGkgTmaQhVzxAnYH2GEI9TaQ out_116_mFAP2b_singleloop_p01wA5_mFAP2b_0001_0001
EFDiEBzKH2GE7RdZQ4PVJBXjXvGEBWZZQU4aIBjrHjGEoaYZQFueEBnuJfGECsGZQzhWMBTgVzGU46xYQn5VRBb1itGEc4lYQDChUBDRN0GklS2XQLgMXBTB4+GUIbYYQ7RBBBrZmzGE99PZQ/z1LBrGqwG0LZ1ZQXEbNBL3s7GEGc2YQ1irJBXQ9yGkASWYQ3yaQBPpXlG0BBcYQ9tDUBH7NtGEgjAZQD+RZBXrKEH0HIDYQN18ZB/By7GEfWwYQEs/TBviODHkMNoYQ out_116_mFAP2b_singleloop_p01wA5_mFAP2b_0001_0001
EEtIMBvHFdGUPKsZQ/pGMBrbSRG04lqZQaR2PB7QLNGU5QHZQlDNUBfTiRGEoaAZQrcoNB33PMG0isVaQl/WJBPoiNG0Gk5aQeKoEB/iAOGkoLwaQrc3KBzWmNGUzlebQ5lOPBjqxgGk8S7ZQhFDIBfznOGk4cjZQCcURBPd5PGUj1gaQAebOBTKwDGUeDRaQ out_116_mFAP2b_singleloop_p01wA5_mFAP2b_0001_0001
EIwKOB77nEGE7RxYQvJRRBblDAGEmuNYQyLdSB757nFkuJRYQam5OB33PbFU2ObYQzMTOBrEDCGksdGXQlMeNBHEEOGEy/4WQ2HfRB3Q06FkYQ7VQSVCKBLM2QG0NntVQx1jKBTgVBGEZ74YQUeKVBvA9DGkh0MYQyZYKBbUs8FENpJXQCnSRBv3oRG0pbyWQkqhLB7MdRGUF2wXQ8VTPBPx19FUzhBVQqVASB3mrpF01pCWQZbaVBTSRBGEo43VQ3ypJBvJgZGkK+oVQq/GGB/6TNGUre2VQTZ1LB7AxNGkKVzUQ out_116_mFAP2b_singleloop_p01wA5_mFAP2b_0001_0001
EKcdXB7OfhF0MzIYQtI7YBX3kKF0eUIYQO0CbBvcoDFU3k4WQf/UeB3MzOF01jSWQ6mEdBLEYFF0jCrYQ3soeBPAztEkBfoYQvvvaB/8yKF0FmWZQgqRaB/S3sFksdCYQgQXVB7pLBFkcpPYQDhSgBLWcOFkxzlYQF0ygBbrPqEk5DBZQMDLgBHmQqEEBOJYQcuFbBrc4jEkWdtYQvIrdBrkNHFENVvZQ5qIXBT9QBFE10bZQYDvZBrMwbF0O3XZQ out_116_mFAP2b_singleloop_p01wA5_mFAP2b_0001_0001
EsyBZBbQgxE0jCXWQ++paBb5QpEUjXCVQ46ReBrFZVEUiBJVQIFOdBnDtGE0w17VQXktVBrw1jEEEYNUQBWZWBHZ7oEECs6WQ509cB7kr1EEYNiUQjs9WBXjXeE0HFOTQv0NTBLGEyEE/pGUQ35bTBb5QXEET3sUQ out_116_mFAP2b_singleloop_p01wA5_mFAP2b_0001_0001
EqxLhBLxgUE0JxQUQaRGjBf9oCEEEYNUQ0iMkBra86Dka8ySQO0ClBPy2LEU6mESQ35blBvyhIE0eUIVQ4umnBPPQwDkRgQVQdkwpB3Td+DkWrPWQQx/pB/TNSE0yQnWQjgXrBzMnfDkhJsWQiBhhBTKchEUdTqTQ0VFiB/aSoDkWkiUQ+bqkBrMqLEUAZIWQQEWmB7AXXEERdxUQHlioBL/srDkeFSUQ1MvmB79NSDkY0mVQkE1sBPRmmDUvnVXQpwHrBb3eBDkB7XWQ out_116_mFAP2b_singleloop_p01wA5_mFAP2b_0001_0001
LHvUkBjWkRD01jaSQqGflBrZmFD0coFRQueUkBDW5cCkpbaQQrcojBHYl7BkBBGRQ2OfjBLwK7CkEDCTQFgonBbigAD0nUMRQjtNlBvz6fDEDwYQQ out_116_mFAP2b_singleloop_p01wA5_mFAP2b_0001_0001
LMIQkB3MzcCk8SHOQ5QLjBfTixBEqGfMQqGPhBj/UHCU0iMKQc94hBblDlC0MzsIQqGflBjrH9AkEDSLQUqInBrFtcAkzuZNQ1nakBvjzl/DgtrJQZ78kBnCX3CEBWJNQ+zAiB3e1HB0MoyNQA8rmBjkFmBE7Z/JQVUDmBzrL2/zlTmOQL3EmBrD2c+D1O3IQGyKjBX49JAU/gDIQ/cPjBj4oU+Dno/KQ out_116_mFAP2b_singleloop_p01wA5_mFAP2b_0001_0001
L46xdBzLdjBEaR2JQktzZBrw17BUdTiHQiWEYB/TN2AEW5wDQy2ZZBf8SX/DtIbEQzhWUBrw1LC0NJ2IQUGnRBLm6PBkqvIKQztGVB7bvpC0JMwKQUs+LBbWFkBE68pKQ789cBXjXyAEpwFLQ8fkbB74hWC0HLAFQsl0RBbJmYC0Y/iGQeFmTBb8iABkrpBMQiuwRBXzlYAk3H2IQj0WRB/o0yCUSOnLQ62FXBbHKFDEl46JQvbfXBjAiaCUX8KMQ2dFKBbVhuA0vBkLQxM/JBvELyBErCxIQLNwLBLjYNC0YT8LQ out_116_mFAP2b_singleloop_p01wA5_mFAP2b_0001_0001
L2jCVBvIbPBka8S/PDXvSBHYlTAkR2O3PnEDXBXiBx+z4lutPzMTWBzgAr4zMzMrP3ySOB7Mn/+j/0u8PsgMKB7kOVAk+oOAQIFOUBPzMHCkZmZ+Pz9DRBTVF4AEdgnfPFJ6PBLlTq9jLdrBQNrrMBTrNL9jic01P8QdHBXs6TAEytE7P out_116_mFAP2b_singleloop_p01wA5_mFAP2b_0001_0001
LEtobB/na8/zisdePEtIgBf9og+zfqxrv2jChBjVO02D/pGxPiBBiBjWkt973P1YPTiBfBTLy28Dv0N+v0wYdBnm+s/ToBQDwnWZfBLEv+AU6t+CwQ3/ZBj87I/DJFhGwZ78bBLwK/AUO0ikPoL0hBbec5/TmIZtvZo0bBHRhyyLtby9vVcRhBDfEL5D4WpAw out_116_mFAP2b_singleloop_p01wA5_mFAP2b_0001_0001
LlD9gBThrH6zyhW/PDC8hBT0iM9bktTDQT3kgB77nK+LtIbIQZQghBjAr8/7yh2JQMdDgBb5QL+jWkNBQ/hBkBPilb87fiUEQZj3hBH1Nh/7zcQBQ out_116_mFAP2b_singleloop_p01wA5_mFAP2b_0001_0001
EPK8cB325767z3PJQBrcaBT2Of8b3k4LQjsdcBrEDC7jTiBOQtd+cBDVjH/zMzcNQfUYUB7P1477xLtLQuniRBvkPK/7nALKQfEbRBHOj2A8i1sLQE8zOBbaHsAsdETOQlMeJB/KxvA86gtOQsiMGBjJZ+AMhfsMQhwhHBHAAlAcipkQQKcdbB33P16D99DIQPMhbBHQkQ/rQjhMQExaTB/3Lf7jOLwKQIgrSBPldm7LErtNQwwnTBP4Fg/ra4RIQqzbNBLJsi+rH1wJQODhVBbwWMBc3zCMQksPPBPF5mBsPYkKQTMLRB/plgA8qr5PQPDrHBT1yGBMxP1KQLqMCBn7VBBM/yANQkDCKBL6wZAMfWWRQm/iDB7FynA8f0uQQ out_116_mFAP2b_singleloop_p01wA5_mFAP2b_0001_0001
ETihdBzLdTy7P1QQQgVOfBLxgg9T14VRQWOUbBX3kAA0LdrRQyLdWBTLym/j78tRQ/pmfB757n2rpbiSQKuQgB3VR5+7uj7RQF5WdBH/a5+b/6oQQUZfdB7xIxzrIMPQQ98ihBrrJq+Dk7ERQ2R6bB7BRuzbeXITQuMchBzKwv5Df1MTQ5INfBPiwOAsNaoSQWVaiBrozN/b/uwRQcHOZB3qsk/7KoyQQZFnfBPRLFAcWF4PQ out_116_mFAP2b_singleloop_p01wA5_mFAP2b_0001_0001
EPffdB/RhLBkuJBSQb8SaB7QLKC0isdSQzhWbBzfqVCE7R5TQIFufBTf/kCkR2OUQhrnbBjVO0CUGEwRQW44aBnfKyCESkYQQYjXYBjx2YDUjhTSQ5IHdB/cxZDUVccPQ03vgBzgATB0Ld7RQwMFWB/ywBC0+PYSQ6AjfBvEv6CkTG6RQm0oWBDvxvC0blLQQWR4cBjm9VCkuw+PQa+eZBfgp2D0/tzRQJmDZBXWKcDU+IYTQtZOUBrlFSDkesHSQEElcBLZxYDkJ4UNQzIogBXkHdDU4w1PQLdFbB3o20Dk16HQQ out_116_mFAP2b_singleloop_p01wA5_mFAP2b_0001_0001
ERLSXBThrPCUf/sUQlYQXBLEYdCEZ7EWQhrHSBX461CkYQQWQMdzNB7OfjCEueEWQpbSXBfR2uBkqxDXQ/4LXBjPIICELbPYQqULcBPXW2A0GRzWQ2jCUB/naAC0xLVUQgexaB7CRxCUXBQWQ34qTB7vRKBEew7WQFSHXBPAkaBknslYQyqnTBHwsbCUmHUYQc3vaB7GebC0bMVYQITKcBD2pAAE3vfXQpYzfB/mEcB0Hg8WQzKFcBD7BeAkXDyVQ out_116_mFAP2b_singleloop_p01wA5_mFAP2b_0001_0001
Ee+eSBHXPeDU5QrWQEYlNB34l2DUMI4WQW5QOBzfqPEkpbqXQlDtSBHueWEE/p+XQNeJWBDrcsDUHaxWQkJqKBrMziDkpcZXQbc3LBrH6+DEFQ6VQ out_116_mFAP2b_singleloop_p01wA5_mFAP2b_0001_0001
EMIwJBXiBZEU0iAYQShrJBrbSsEUgVaYQ14lEBDW54E057TYQxggABf++vEk8SHYQdTCKBf++lE03PJZQgtFFBjhTZEEiqWZQS1vAB7T/jE0NKoZQDh1EBHJMDEEIaQZQNnZ4APP2YE01rzZQVsQABbVQwD0s9bZQQR83AnH4CEkoltZQvt2uAbcsvD0PJ5ZQHaRGBfSMSEkrHtXQZs/MBfae2E0UZQYQu+UKBzhT0EU7FdZQEJlNBHEQcEUB1OZQzv7ABfJS1E0/ysZQFeNIBTfU1DkiYCZQpKnxATAVhEUCdBaQssBABHFBODknQXZQkxivAriRSD0IywZQ out_116_mFAP2b_singleloop_p01wA5_mFAP2b_0001_0001
LhrnEBzgANFkYQgYQoFZ/AjU4YFEv0dYQKxAABfTivF0NJuYQpw1DBb781FUbnDZQOJGIBnBBUFE7RpYQm5N5AH1nQFksGwYQD+r8APrfZFEya5XQ out_116_mFAP2b_singleloop_p01wA5_mFAP2b_0001_0001
E2Of3A33P7F00NlYQ46R2A34lIGEoa0YQ03PzAvIbQGUy2RYQpbSuAvyhNGka8iXQEtIuAHXPJGET3YZQXT2xAfj/DGE74BaQrg4pAjeXFG0+zlaQZvjuAvFRBG0clPbQ/CA3AzbvIGEz3gbQ9owxATgV0FEXPSYQLx89AbMSLGk4FBZQsBrmAvLfFG0i+OZQxmbsA77nRGUt5fZQK+e5AzOfHG0TaLaQ2KDzALx92FEik8ZQkjkiAvj+AGE1geaQvp7nA/d0NG0OUpaQRjLyA/A9yFEh6JbQsxNoA3zaAGEGNnbQJNA6ALgyFGEfR8bQnTvzA3H7PG05kmbQ85R9ATDzJGUhhLbQ out_116_mFAP2b_singleloop_p01wA5_mFAP2b_0001_0001
EnED2AvyhaG00NZYQ357yAD/piGEaR2XQAAAxAPeptGkBBOYQbnv1A/S3wGUjXuYQ7Rh7APepjGEue0WQShr6AnsdcGkR2yYQS8TrAX4TgGUPFaXQGZ74ArbSpGEEYFWQEYl8A757bGkTiZWQKcdBB/9TmGkvfSXQ out_116_mFAP2b_singleloop_p01wA5_mFAP2b_0001_0001
E+TNqALbnzGUbnvXQIwKoAbkt+GUbnDYQ/pGqA757FH0gA7WQzMzpAzLdCHEmuxVQ7RhZAnYQAHEBWVYQaGFKAfXn9GUmTqXQdLBWALgJ5Gkxa8YQx1jmAbPKwGkqx7WQDVrtAnz7AHkVKdYQDUbXA3snIHUPleYQbNEMArlOCHEfm5WQlC8FAzXZ6GkT1IZQ743gAH0O7GECAVZQF68XA/NzwG0EizYQ out_116_mFAP2b_singleloop_p01wA5_mFAP2b_0001_0001
Epw1rA/mEQHEnELXQGZ7tAXNeXHU0iEWQJGEkA3MzbH0xLVVQQgVYAzgAfHET38VQU460AXNegHU14lWQIRX2AbTpoHkwflVQfdr/AH76bHEAA8WQdoFsA34lSHkDtEYQ2moyAfwTTHEcHUVQHXPxATg5jH0QUcXQ+5c7Afu6uHkp+8VQWAsuAbEDsHUFITVQF5F6Aja0kHUk7uUQnOVCB7RKiHUs7TXQU3nBBjZpYHktwCWQ761+AnlrVHEGKsXQ out_116_mFAP2b_singleloop_p01wA5_mFAP2b_0001_0001
LNepkAf9obHkCX/TQepbYAb6mfHkBBGTQXPKeAz1jqHUiBhSQ8naQADVjxH0kYYSQR2OVAblDYHEsy5RQLBSMAHuXNHUgIPSQKS3JATEJGHkI7+QQMZ8x/ejgKHE2sBQQRYxn/KG1CHEuF1NQyLdrA7luYH03PlTQvfuJA7oggHUb4qTQMyRiAn0uWHEb+aRQSxwKA//0bH0cDLRQpho5/KCQOHEbsuSQVuXXAfUmJHEzi7SQyaOFAfCF+G0kqRRQEiCZAbjoFH0uMdQQqKr9/+07RHUM2LPQmbbJ/ueJMH0bflQQa+xC/y4CGHEs5nMQuK+Y/KO97G0QtnOQZ1UBAL1FBHkvItMQ out_116_mFAP2b_singleloop_p01wA5_mFAP2b_0001_0001
LlYQpAnX6rHERLKSQdoFtADAA2H0MzkRQDXP3AHtI4HkR2WSQBrc7AjWkwHUep7SQsHFwAXMI1H0w1DQQqKF6APBRvHUh72PQQGNnAD2ZvHUHUlOQVjXuA3islHEoaUSQg58mADyF8HEzAuRQEO8wAzU38H0QiPPQxCI/AvyuyHEr0jOQ5+bpAr72uHElyeMQyUlfA7B9zHkEkxOQyS8lA/NenHkMLXPQ out_116_mFAP2b_singleloop_p01wA5_mFAP2b_0001_0001
LBrc8AjVuAI0P1QSQ9oQDBrbyBIEnE7SQnvfHBz0N7HUPKkSQTihLBLaR6HE7RRTQIFuEBPyWHIkZmZSQqmv+AzeBKIUhDJSQCMp3AjlkFIEfroRQ7kX8ATJyAI0E6QSQ50nCB353BIkxtAUQPxKHBzn9GI0nRfRQxVKHBTDgJIE04ITQOFt/Ab7RNIUaTaRQrLu7AX52LIEzUETQbqi4ADpbFI0iJjQQ8kYvAn2OGIUYZ9RQ out_116_mFAP2b_singleloop_p01wA5_mFAP2b_0001_0001
EzMzGBnsd1H0GvcRQIwqKBfTitHUepDRQIwKIBjrHjHUepjQQoFZKBntzdHEEYVPQ0iMOBrvfyHEAAAQQK1FLBbKm2H0zJeNQUBQGBjvA1HE75LNQmttNBb1t7HUCy4LQ8naDBPc91HkZm5QQT3ENB/XdrHEPa7RQoxGRBz80sHUa3bPQTWSQB3cK5H071bQQ out_116_mFAP2b_singleloop_p01wA5_mFAP2b_0001_0001
EqxrDB/89fH0w1LRQdTCBB3MzVH0z33QQXkt9ADAAQHkBBGSQfU43APy2UHU3k4SQ14l4AzKHXHECsyPQwgI8AblxbHkonWNQncDzAz+dMHkEjNPQdTCCB/89kH0eU4RQjl9DBDzcQHktzaQQva4yAXAUcHk0IWQQpPP8A3+djHEvipNQKhZsAfI5NH0Zx3NQKrBwADAAJHUQVhQQntp4AHp7GH0c0SOQ out_116_mFAP2b_singleloop_p01wA5_mFAP2b_0001_0001
EvJx/AbQgFH0gALSQhrH7A34l+GkQgNTQNzMyAHtI3GkBBuSQ99TzAHDCyGU5QrRQgqxBBb5Q3GEue0TQxGOGBLx17GUnenUQeH5JBLKsyGkOICVQCA8DBXtSBHkn60VQpwVCBDBWCHkrHdRQ4bi3Aj9pDH0Jf+TQcroDBzyOzG0jr/SQ8Zm/AzUhxGUTkaUQwReIBLOgBHUiSBUQNOHNBTW01GE0MoVQhseLBPzwuGkdcJUQzeqHBbn9sG0l3nVQjGKHB/wqEHEYsbWQBErBB7ni7GkqGbWQCWSBBvgiHHk/ifVQ out_116_mFAP2b_singleloop_p01wA5_mFAP2b_0001_0001
ECsypAHZ71GkU4iTQ8S3gArbSuGkDtYTQ789jA/mEkG04lGUQpbSkAT14jG03PVVQWpxMA7XsyGkgL9TQCZYz/KbcrGkFqrTQt1Q5/ye5hGEhooTQfpbB/WahvGU+dhTQ67npAf9o6GUwKXUQ6mWfAv6zsGkflUSQJEkJALki6G0wjhTQRsWOAzQvzGkHLCVQ out_116_mFAP2b_singleloop_p01wA5_mFAP2b_0001_0001
EiBBnA757bGEv0VTQOJGsA7kYSG0eU4TQqxLmAThrHG0xL1TQIwKiA3NJEGkpbySQlDt2APzMRGUy2JTQCeh9A7dgaG0fqdTQrpC8A//OHGU34iTQL8IDB/tgbGEa7oSQoa8lATKccG03PVSQJYatArIkTGkkl8UQ5iN1AD2QRG00wFSQyeTABvzeZGEw3aUQfa+4AfauhGUi5aTQeuyBBnVeGG0LOBTQ/y22APPoAG0fLSTQSAc9AfnRHGkejnUQRMiFBvxJiGE/k8SQDcuBB3iwcGkCKpRQrdbFB//YUG0v1sSQ out_116_mFAP2b_singleloop_p01wA5_mFAP2b_0001_0001
E/pGmADBWCGEVj/UQT3khAb5QvF0LdLVQmuJqA76RfFUiBpVQZ78sAHtIfFUf/0WQ14lQATgVwF03PNWQrtkFADFOaFEuWjWQA/dPAzEKKFUH+WWQ40/m/qp2ZFUCVCXQ3kYpAXiBGG0w1zVQA+0cADOwpFkGROUQrFQEAHfF7FEVF0VQjlgWAjkf3F0gdIXQ out_116_mFAP2b_singleloop_p01wA5_mFAP2b_0001_0001
EdTiuAfSMSFklDtUQFDC3ALFuCFEoaEVQaR2yA/owrE0bSEVQb8SuAT0ikE0GvEUQBWZABXiBDFk8SHUQtAnCBHX+YFkXm9TQJi5EBrtJ0EU3JqUQ6JbEBLrfjFkz6OVQWO0rA/mETFkCXvTQwf05AnQcGFkNxEWQ7fX+Avod9EE4PITQfAS/A7/hiF0iCfTQ0R/FBzS5XF0dMUTQ0nSIBbOf0EkHU+TQMTdDBbQzjEE60vUQweLGBzuy5EERwoVQQPAGB3YNzFEz9/UQCYiHBX52ZFE6VtVQzNFBBDkJlFk2q5VQ out_116_mFAP2b_singleloop_p01wA5_mFAP2b_0001_0001
EhAr0AzeUgEECsKWQkCXxAzKHKE0NJWWQ2jC7AXO02D0yhOWQqxrBBzgA/DE+T1WQgVOsAHueGE0jCvXQhO1iAPZfTEEi/3XQh6FpAflpdDkoF6XQnvf4AfTinEkqx7WQOIqrAXpEGEk83jVQtx8xAT+8KE0OSQYQtc4kADbNiE0HZAYQtcglAnyCZDkwbcYQk6FwAHBXJDEh00XQRaVjAHIzUDEjfIXQ out_116_mFAP2b_singleloop_p01wA5_mFAP2b_0001_0001
EOJG6Ab6mUDEuecVQdTiBBb5Q3C0KHSVQUNeABTKcJC00NxVQLHa8ALwKfB00NBVQtd+CBHue0CU0i0TQXIhEBr6ldDkX8JTQZvkABLMB4DUCxoSQ1GyJBfjFoD0JpATQFG6BBPvQOEEWK+RQMxJLBjIcGEk8pVSQs6OHBPgeTEENK0RQOYoIBncmlEkvRIRQwKHzALGEQDUep7UQMU3EB7b0CDUV14VQ02X/A/EXnCkq3STQTCUGBHsReCUiXtTQx624AP8yvD0/XwSQhf2MBLXGTDU3zaTQKRl9A35dYEEIYkRQAXVPBHesKE0FaNSQkNdMBHiKlE0EY8QQ out_116_mFAP2b_singleloop_p01wA5_mFAP2b_0001_0001
LCB2BBrFZ7BUHaBXQfUYBBTKclA0FZjXQTiBEB/S3E/jEDqWQjX6BBLFue7Tc9gWQXkNEB/9TtAEW5cYQSedDBnFuECUc1oYQq1EEBb+hcCkAI/XQTq3BBr3e8BE+3/WQT6P6AnzsVAEM4rXQbucIBrH9aAk7sZYQzXYCBT0GBAE6A0YQyTbGBfmYOCUL9AZQtU++A/lNJCUwN3YQQ1PIBX5IhCkah1XQon1BBfaP6CUDvAYQ out_116_mFAP2b_singleloop_p01wA5_mFAP2b_0001_0001
LU4aIBHsyx/DEY9VQiBBLBHsyh9z4lGVQgVuHBrFZ77j9o4TQzMzIBbmZG8r8SPTQy2ZQB3ist+z4lmUQsF2PBPctdAEG2vTQ6mEKBb6m0AUIwCWQYAnLBju5XzLvEsVQPpOSBn23K8T+sCUQNMBTBLXVK/D1XaVQtbxRBL/AOAUnz6SQ out_116_mFAP2b_singleloop_p01wA5_mFAP2b_0001_0001
LCsyDBLGEo+j/UjTQTihABjqxL+zP1YSQBW51A/mEj8z3P1SQamZuAblDN8jZmBSQAAgABDW5YA0NJmRQTlMGB/db3AkgFLRQCjzFBntoFC0AVbQQc2+IB/g0k/TyiXQQyL9CBfnvHAkYQIUQovXCBLITf6zWOyRQRWw9APs5IB0vAPSQLEC8AHE8SAEfMuQQdlhIBHwsDBkWbESQjvzJBfZmQCUbVLQQQy5DBjGBdC0LSDRQP3dDBL/GBCE14BPQscANBHXtHAEYUGQQ31vGBzfVM/z75+OQ0uRJBLbBg9zA28QQ out_116_mFAP2b_singleloop_p01wA5_mFAP2b_0001_0001
LQ140AvHFu6jDtIUQMIwqATf/U174luUQlYQkAz1jS+DqGPVQWO0UA76RR+z1jKVQkCX7ALwKH7zkYwUQBWNsAXOz78LIyjVQFjAmA/OEY8bMg/TQ out_116_mFAP2b_singleloop_p01wA5_mFAP2b_0001_0001
LRLypAjpbKAUiBxVQuz3kA7P1YBECsSWQ6mEdAb6mEC0IbPVQ2OfLAzeUUCU3kgVQZQgbAbmZGBknvfXQmtwjArhwnA0miWYQ82PrAPIyRB0wZlYQ1pngA34R++ziNnYQfU4xALGEIAEAAwVQqiOrAXp5BCU7ynWQdkUPAzooXAEnsPXQSAKTA/XkAC0F/wXQsRVkAr1RP+D6CBZQaD/UAHk789z1KaYQ out_116_mFAP2b_singleloop_p01wA5_mFAP2b_0001_0001
EFDCjAjqxHC01jCUQKc9aAzLdfC0d++SQueUeA/TNODktzPTQZQgnA7QLaDkvfyTQBW5hA/89XCUJGkRQuWwsA32ppCEhncRQTuohAb0AUBU3APRQZH2wAvqerCku0BQQLHaqAHZ70Bk++5TQ/ABKAz9YXCEbiBTQlpfaAjzvpCkEI3QQPC9xAnVTXC0srCSQkWjsA/94JD0380RQ8mpkA/ZyKBE0MPQQbz7SA3gA9A09ySRQVAjmAn8wxA0rS8RQGos4Azfu5CkWbAQQSVarAjP2+Ckoy1OQvyOxAPpWLCErZQPQ out_116_mFAP2b_singleloop_p01wA5_mFAP2b_0001_0001
ER2OPATf/oDUKc1SQxgATArFZLEUf/8SQamZWAfR2WEkSMoRQnEDMADAASE0eUoQQKc9AATLyWEUktrTQAO39/WC6REktPJVQDLNb/SkPhEUtwvVQiAeW/Wz1fE0e9PXQBwXX8OsgxEUKazXQhrHBAPHadD0codSQS31gALa2NEkXchTQ5Vkj/+4pSEk7YNTQS4JDAnGFoEEwilTQ9EbOAbWMUEEJUoVQzymz/+7YBEE5kSVQ/k9c9U/4dEk0VVVQwNYm/ODjxEkggeVQibV7/KFHhE0RcqXQ2x31+GYiQEEZgiXQilEh8AAjwEEasZYQ3/qa/oUvwEESxbXQ2y45+SRIAFEllhXQ out_116_mFAP2b_singleloop_p01wA5_mFAP2b_0001_0001
EcSMiAnX6mEkZmpRQzMzjAb5Q1EUc9gQQFDCgAfTiLFUxg4QQ3kYkAjWkVF0FZzRQ2OfvAPy21EEpwFQQUNemAvxLpE0kYgSQZZBeAneXvE0GSXPQQgVwArvfAFUgVeOQsHFyAvz3lEEVjnPQVjX0ALbn7E01j6QQ out_116_mFAP2b_singleloop_p01wA5_mFAP2b_0001_0001
E2OfPAHtITFEueMQQKxgGALaRoFkCXfQQiBBMAXMI4FEYlzOQGZ7GALFu0FE+TdMQeYwY/y/AnFkZ4pQQ8j/b+KSD8F0A9CRQDuRo/Epz5Fk0kRRQETkAAVMj3FkV3UQQ2qa1/4ea6FE5XiSQGZ7IA/89JFEmu5OQknZNAri/tF0rNbRQSuBJ/eGNbFEUvaRQXI43+mXrhFECHcPQJ3Fy+6X0DGUYyPQQWaHM/WQ5AGE5C+RQ45SKAF6A5FU5+vSQ9NLg/cPR8F0wqRTQ out_116_mFAP2b_singleloop_p01wA5_mFAP2b_0001_0001
LfU4WAf9oEG0hWkPQktzdAXNeMG0yhmNQGZ7kA34lVGEaR2OQc9oiAjqxYGEYljQQaR2aADVjFGkTixQQri6PAXUnPGElxiMQuG/jAHFmIGk8vHMQ out_116_mFAP2b_singleloop_p01wA5_mFAP2b_0001_0001
EW5QsA7QLaGUJGUNQ/pGyADBWjGkBBWOQZQg9AvyhkGkQgVNQ4PVABjrHgGUxgQLQse5rADHltGEUesNQirarAbdPwGk55uKQvqOlA/dc6GUQnLKQkYZXA7AP7Gk63yKQesnqADFVCHkrJBJQUNetAvxLXG025bLQ8GzyADXhiG0cOQQQJ5jvAfLV0GkDiuOQU9tjArI2sGkcUbOQFCfnArbspGkfkrJQ6oizAfIRxG0R9+JQaW9mAHZQJHkSsmIQT1VyAreWBH0/djIQ out_116_mFAP2b_singleloop_p01wA5_mFAP2b_0001_0001
EktzBBf9oqGkZm5OQlDNHB7QLuGUepLOQoacHB/TN6GEZ7sNQ/pGGB/9TAHk9ogPQT3kLBbmZrGkDtIQQlmnMBDHFgG0r9SQQPWYQB3nMwGUPtkPQ2pcQBbQfeGEUNbRQ/UDAB/natGEShTQQ+0XIBLxMqGU8VVMQNzVKB/WeuG0ztGRQaidOB/5DdG0w7wOQegEJBbOvbG0hOdQQtNdTBjtluGE01hQQNlqPBbHh4GUq3cPQBRhRBTB5sG06FqNQbwYRBHGZWGUbugRQv4tOBHRYhGUKaWSQj6GUBzt4iGkTMORQ out_116_mFAP2b_singleloop_p01wA5_mFAP2b_0001_0001
ERLSJBT0i9GEYlTLQXPqJBXiBJHUJGkKQbnPPBrFZMHEaRmJQ03vRBnX6GH0d++HQ3kYFBPzMMHEUNeIQPcIABbNlKHkajlJQVe/FBDKBYH0nAaHQtIbKBrGv3G04l+JQjmyIB3F1NHk4LVMQfy0FBr/NHH09PZFQlQ3+ALhXQHklu5KQT57CBnUJaHkiZgEQeH7JBf7bZHUdspFQIPiFBHc/cH0vWfJQ out_116_mFAP2b_singleloop_p01wA5_mFAP2b_0001_0001
E5lORBPHaVHUGEoKQIwqWBbmZZHUzMDKQHaxXB3MzdHUiBhGQwKnUBnBBkHUGEYEQCB2XB/naiHk9oAMQpcadBLxFnH0WOAMQCKJeB7gBxHkEcoOQSpRiBTFZ2HUQu3NQam5OBvyhZHk789LQJ7dZBXjwSHkLIPKQL86WBHG+fH0D3/NQfaLVBXNCpHUiNhLQnfNeBba7qHk3CGKQKJMgBb/vgHEruTMQRMyiBfhm8HUV+TPQn3QiB3nw5HkDw2LQ1KujBjkHwHEtp+NQ out_116_mFAP2b_singleloop_p01wA5_mFAP2b_0001_0001
LGZbcBntzaHkpbSEQEYleBbktfH0Gv0+PEtohBXMInHEDCsAQ789hBfTivHU3kY8PQgVgB7luXHUjX60P1BpcBPsVQH0g3VjPjohYBHkDUH0PrQpvy1ydBvR8GHkGzM4ODCseBb5QVHEv0NGQI2bbB3SdkHU4DG7PAX4hBzxzSHkDHP6PdjUhBDXMcHECZrEP out_116_mFAP2b_singleloop_p01wA5_mFAP2b_0001_0001
LRLSjBT14jH0w1jEQtdulBntzpHEW5wFQktjmBLEYnH0kYwJQ7RhlBntzfHEoa8KQZ78nB/mEmHkTiBCQdR/oBT0IcHkDYtDQfU4iBDW5cH0OffGQ4HUlBXdVyHEgUVFQ7AhpBjP1rHUBvjBQtUFnB7KClHUW3I8PB5GpBXZ0XHUa3gAQ out_116_mFAP2b_singleloop_p01wA5_mFAP2b_0001_0001
Lf/koBnX6sH0P14KQ35rpB7P1qHUiBhNQCBmqBHXPfHUGE4NQzMDrBT14bHEoaEQQiBBsBLFuyHEtIrNQA0MrBbuz7HUqy2LQBXwpB3Gh2Hk3KlJQXkkoBDs/sHUyE3KQ2sLoBDLzsHUN5CPQM13tBzSwuHUIfBNQcmUsBjmP1HE4dwPQUd+sBraJAIUqqMLQqY7pB/xvAI08M9MQXzQrBbtT0H0EwGIQQUPoBLW/7H0BAzIQ out_116_mFAP2b_singleloop_p01wA5_mFAP2b_0001_0001
EiWErBbPKZH0istLQOJ2rBLwKOHkArMMQR2OqBz1jGH0xLdKQKcNrBjU49GE7RxJQLy2uBzLdMHkoFpLQQacvBnKhPH0Ni8IQABmwBHk+SHk2bjNQlDtqBLbnbHEnEzJQJ9brBnhQMHU+SSOQ1WUvB/AAEHU5+4LQ7v1tB/dDSH0EeGIQzisyB31fRHEDiHNQAgKwB3HoQHE7gmPQxYLwBfwcbHUWDUNQ out_116_mFAP2b_singleloop_p01wA5_mFAP2b_0001_0001
E35rnBrbSJHkvf6JQv09lBzgACH0P1YIQBr8iB7P1DHkqxrIQjs9hBra8MHU2OfIQ5QrmBbPKCHEue0CQJhBlBngR6GULw/+PHi5lBHxg5GkaoCuPWnFoBHul1GUK9ebPzlKkBfnT9GkjDeuv789mBz1jQHEW5gKQ6nTmBTQ45GUgUGJQ1+xoBzQPAH0Z4RCQwxVmBPBKKH09dOBQJI8iBL468G0HY9+P//KlBzFZyG0o4UBQAXmkB31E9Gk0qZ7vnuWiB/KfAHUWmxhv out_116_mFAP2b_singleloop_p01wA5_mFAP2b_0001_0001
EAAghB3256GUiBBJQEtIdBDrc6GktzHJQqGvaB3isxG0IbnGQXPKdBrbSpG0HFuFQhALbBPHa4GEUN+LQMC8bB/0/AH0FgHOQEOSgBHQWCH0A9ZPQnAqXBXWCHHk9M+OQePggBz01JHU4xtQQxKAYBvoVOHklIfQQc8scBHP0PHE+PGRQO0iiBjU4zGUepLJQOPjbBThFCH04NbIQgO0cBbWBxGUh4tMQmy/WBj2U3G0BPwLQin8hBfNj9GkGV0OQ915TBfN4FHUsTBOQVrXiBX47KHESFORQEFfUBbY7SHEbEyQQobDdBLtnVHEij5RQ out_116_mFAP2b_singleloop_p01wA5_mFAP2b_0001_0001
E8S3VBbQgzGEXPqEQfU4SBDrcrGkX6mBQTiBPBHtIlGE/pGFQv0tMBvyhpGkU4aIQR0zPBrYvwG0hPD6P+hVTBPHS2G0SBdmPdLDQB/oc6GkUlG3vYqgMBDCxDH0fpZwvXNtPBf3KNHk1yxavSMIUBThr6GEBWZFQwSuVB/EwlGEYf2/P6fDNBrdr2GUnMS9PTSbNBDKvqG0qByzP3EUWBzwpwG08eghvWeaVBH298Gk8/GzP2JiNBv/B0G0VSq6vPMuSBjYG9GU0R69vK66JBnpRBHUjxYpPkj/JBj8JGH0ZB66vn6NNBDeKTHkRWyjP2pESBLSpPH0PAf1vuGASBTEGLH07QSzP out_116_mFAP2b_singleloop_p01wA5_mFAP2b_0001_0001
EEtIOBDAAbGUNepDQMIQKBvz3TGkpbSGQ8n6FBT14PG0OffCQ/pGHBDBWMGU6mE8PJMINBnFPKGEtVXIQ19ZJBH6pBGEqsUJQdc4IB/iOvF0y3SIQdOpFBTtUCG08QhLQi9EFBDyAkFkiYsJQUMDDBba4wFkbBrLQ9kSEBDeZKGkXuVNQAEV+ATMtsFk9ElNQc+YABXtTIGk/AQPQrXy7APjF9FERWXPQ4PVQBPc9XGET3kAQV+RIBTXUYGUiTvIQA5jPBXE3MG0zQDKQqX0PB3XwGGENgxFQmvJLBHN/oF087NFQb88DBnSxUFk6CVJQbKQGBjFLSGEwPQNQIdR6Af6SdFEqAtNQsWu+AvmoOGU9IVQQw4s1AbUW6FknccQQ out_116_mFAP2b_singleloop_p01wA5_mFAP2b_0001_0001
EfU4AB7kYQG0LdTEQXkt4AXjXMGUhrHBQRLyvAjrHIGE99zEQbnvqAT2OOGkCXvHQBuS0ATsLVG0Es+6P17P8Av+vYGEHz4pPp5iABvz/gGEaNgvPNHa9AfYMTGkGesyvIFOAB3MzTGUKc9HQG3i7ATwzFG0bFP9P0cFyA3aGcGk56z/P6yDtA/rVSG0faC2P out_116_mFAP2b_singleloop_p01wA5_mFAP2b_0001_0001
EZ78tA/9T7F0IbnEQIMvlAHiPxFkLz5HQgiYVALkx1FU75lFQ6VNMAvWboF08kyCQR0pnArbQZFk3SKIQlSXyAfMJyFkxCICQpFKmAHtL4Fkxu8JQlQZhA70BSF0mXYJQKwavAL/VWF0UYFJQObhnAL0MSFU/xVEQ out_116_mFAP2b_singleloop_p01wA5_mFAP2b_0001_0001
EHe6MAX1VEGkoIyGQBuIz/KDOIGkgfKEQ30Ux+WLWBG0JDgFQTK19+AzK/FkB7HCQxSBq/2b1TGkQQvFQW9BFAzU2bGUkpiDQlmx//6kPnGkP3LFQYCxr/GIIpGkMwqIQZXtGAPE7uGEey7BQV5DUAfc9IGUVayIQVh43/S81HGEKss/Pb66p/2xiUGU2rCJQGPUp+WkHWG0RhUEQJU4EA/pbbGEK4X+PDm5UAbx2ZGkJODFQUhyDAnUm2GUa4zCQLCxOAnrCtG0Y4N9P out_116_mFAP2b_singleloop_p01wA5_mFAP2b_0001_0001
EOJdq+ma96F05SOJQFdHX/wpVwFEL1PKQIjHBAti9+FkW97JQb0BQA9EC6FUt2cIQFtYj/A8NbFUv8xIQijZA9YXzKFkdpOJQKMhY/mMDGFEtddGQkHTi9S0FAFk5jpLQHu57/y482EUeASHQ2Sth/ev+wEUVIEMQ0Do+/ugasEkDpDKQMsak/ile8FkNMbKQWCiN/UY8sF03cXMQDBvl/keNeFED2RFQQR4AA5gaUFU7WbJQUcKU/quXOFUZwoCQGCZJ/gFtDF07EPNQ8SWJA3CYzEk6yGEQ7t0j/uvqoE0yd+NQILyLA3shgEELgYKQ out_116_mFAP2b_singleloop_p01wA5_mFAP2b_0001_0001
E2uxAA5IfIGkqQWLQ66dSAFWFQGUaRRLQdgkjApSnKGkjFIMQAFUsABjDOG015YLQT13NANwuZGkR9DNQtwENAJELXGkJOBQQCGnGA5u7gG0vU1QQy5pGA5sgeGEfwUSQwuG//Mb3nG0uWITQDR3n/AJHKGENRgMQNqYUARW4SGUg8NJQwIKaAZMzfGUsSwMQEDI9/gwQdGkJLgMQEqiBAp3xQGUAiMQQ84wcAtRdUGUleWQQIkvRAZydnGUAqoQQ8WOt/c/ejGUBgiQQM7B4/4bzXGkfrhSQyEwWAxmRcGUGxoSQrAo//sC8lG0kIHUQ1BgJAxZGuGUfx9SQK4Ch/E66pGUSP3SQ out_116_mFAP2b_singleloop_p01wA5_mFAP2b_0001_0001
EhBhiAR1ECGk79rNQxrrrANLE3F0MicOQ2IYsABgRjFE+SrMQ/b/kA5oQWFUAWmMQSa9qAhHfwFUmesQQ5OBsAxyeBG07ErRQ0f5qAd017FUzcHTQn8QiA5PR1FkSVjTQ9xozAtnG9FUCi3TQYaWWAtMEAGElXXOQ837yAFNPAGkhcKOQJUTjAxUroFEiN4QQD7OxAd+6kF0w26QQXI4zAVYIFG09LjRQDoxlAlTVHGUwqdRQ8pYzA5Jo4FUdA1UQOYe6Ad2QBG0eWeTQ out_116_mFAP2b_singleloop_p01wA5_mFAP2b_0001_0001
E78S1AtvFhFkJcQLQo9W2AFNsQFkdzMJQCdK6ABHh7E0wwXKQS3U8AVASsEE1F6IQqj49A5JNYFkJaBGQNwe5Ahr2qFUtQ7CQ7nvvAptzsFkCENCQwzOAB5hm4FEnPFBQO/f7ABADrFkiJnLQaxfuApJ0NFU5pUIQ1ywCB9m1cFU4FyHQsib/AJjELF0ImQDQfd/9ApeqCGEl/+9PadIEBF5Y2F0TuwBQ out_116_mFAP2b_singleloop_p01wA5_mFAP2b_0001_0001
Lcx96ARbq6EUhNBNQsAD+AJ+DnEkAlZOQkSN0AZfNbEkytaPQYxH1AZvnKE0QMXQQqJxCBJn6rE0t0XQQIVHIBJ0L1E0H42PQJoUKBF+RtEkUs8NQvF8JBV6EEF0bHjQQHkZ5Ahx7HFkBmGOQrzHBB56vcEEpO/MQKM2AB5AQ3EE6CDRQExgDBB0RdEkZ47QQ out_116_mFAP2b_singleloop_p01wA5_mFAP2b_0001_0001
E5CzqA9m0jEE62zOQq9wgA92GaE040qPQgS7eA5kHEE0pWZOQUA9gA5hhBEEL/+LQ3OrOAVVboE05q/OQyTK1/E8/hEUJEOQQQTIj/0L4QEUzN7PQfmxm/UfZvEEhoHRQWslqA9vcxEE4cuNQYuChARr5XEEup6QQubhSAd674EEr5gPQkmsLARD6nEkHQ2MQgOlw+gT9rE01ZoRQFCZ2/YbE9EkO3SRQ out_116_mFAP2b_singleloop_p01wA5_mFAP2b_0001_0001
EtVWZAVhooDUVABQQgGxVANQQ9CEJkDPQ/V6GAdGl8CEJBpMQSWBJARyahCEaJ4KQQnnLApi8mCkKFvQQ9yXVAZMw8C0Mb6RQpMuWA1fDrDUSXgRQhkVZAlaXoDkHrCQQ98niAZZnuC0MDjOQzRO0/caXqCk1ysQQ+nHPAxldEC0tKtQQUmYLAZy23CEwjzSQ+WkiA5d0uC03rISQD30HA9Ji7DUqPyRQlOSiANMF6Dktv/RQ out_116_mFAP2b_singleloop_p01wA5_mFAP2b_0001_0001
E1zwv/gPoaDU3pkMQS8W8+kIbbDUFefKQe+LX/82P4D0sZKIQvcmZ9QITAEkHLwEQGy2W/6dnqD07XoLQgals/q47PDUL87NQL3s6/eL7kC039BNQbYJRA/r8mCErhgLQ20DbAHT1ECUUCbKQcE2SAbLw8AU6TtKQ0XhmAj0BKCE2fEJQojiv/wpgxDkC9/NQG/8r+89A7CkjauJQRiWQ/2OtFEU+qVMQvekz/i1kqDUaqDKQr6KH/OtxLDET2bPQjG9DA/eLgDEvj1OQPAHi/aa1WCUUvwLQYN///CadQCUR2wOQA+8XAnhAEDEEvPLQFTGFA/zz0AUkdvLQMiRaAPonJAU+O5JQNhrpAjbmnCEdc2IQH+OqA/78gBUycQIQ out_116_mFAP2b_singleloop_p01wA5_mFAP2b_0001_0001
LgXqBAhNsDEUNVMIQ2pMKAVPSQE07t9DQE26QAhYgBEEix1+PnrUdAxWGlD0veOAQnH9cAF6BeEUdZ4FQ4y4iA5C3sEEl2oBQKcTZAhpf9EE2BZ/PMjKtAl50pE0HZY/PmfrgAhhCLFEMBS3PaSMxA5pX3EUk4Q3PUS/qAhu6HFkmOEvPGBAvAJGaVFky0zvvt8FLAR8oAEU3byJQuSN7/Qb1aEUj1fCQuZ5XApJunEESEpIQNm8kAhnsTEk8pPHQKUJJAFR4/EkdgOBQO8DyANuvcEEVtNBQ7BkXANyGYFUzVLxPDOR5Alg+0E0zRIxPXaupApHBgF0KOZzv out_116_mFAP2b_singleloop_p01wA5_mFAP2b_0001_0001
EcMqIABDyFEUEHkyPOjVLAJkeuDkPM9uv4goZAFujBEUivJ8v74RYAxit4DkDD0CwrmTr/4goiDULUo4vb2l8+UBbJDU67Jiv4XiY/+hAFD0OEqrvtQWQ/QjUzCUuIi3POpus/qBOtCkWnmxPnpW2+eCHiC0sOY7PW2TAAdbdTEkRkewPR+ATAdNIRDU8yIgvD6nU/Yut/DE5X66vWfVw/QT6PDETD4/vGMvs/2yjPDk+5P5vEey1/UJttCUmOK8PSfaHAvk7lCUfr3xP out_116_mFAP2b_singleloop_p01wA5_mFAP2b_0001_0001
EZtqjA5kNQEEKro4vDm8qApbUbEESJ3/vsyOlAxrEuE0DnkCwDllpAtYb4E0GmJGw/i1jAd5vTEk7QDcv+N5xAxT8gEEjsZ7vlr2tA9GMQEk198Cw out_116_mFAP2b_singleloop_p01wA5_mFAP2b_0001_0001
E/25WA1tXyEUoZyAwRuEKANWoDF0MADDwKU81/8DfMF0yan9v5oHu/0ePCFk5q3yvnLG7/gtm7EkKo1HwdDPZ/0TXsEk33SGwMDxQA51cpEU+6k7v4L0UAhKVQFkxpXEwmeMr/EiBJFU6I5IwhfgIAB0k0E0teXJwREXM9Qw+xEEfxYHw out_116_mFAP2b_singleloop_p01wA5_mFAP2b_0001_0001
EtbCl/s2kfFU3on/vZNff+Mw7pFEkcH4vb/rl/uj+pF0kBa8vjo1t/evtiFUKmqCwYlUM/gGhAGE8DdzvglBI/8IxGGkl8U/vpJ3BAlVrAG0J1mjvWqis/I1GnFkgkQDwHyIh+069gF04WKavOAA18cUCEGE1CHNPfhWj+M+uNG0YBs9vaNnGA9x5IGUO2fMPnSsCA1yA4FkmJzzPC8nMARbe6FEziw2v out_116_mFAP2b_singleloop_p01wA5_mFAP2b_0001_0001
E9TrBArANyFUSz/zv6+PYArUWyFkgO84vPYKgA/t8bFkzni7vYJTmAT85YFE86iBweuCcALLqAGEO9JBwCDhWA3DFMGE+Nv/vnl0XA/9ePG0Tr80voVXQAb/DSGEtS4DwSjZ6/6Kh4Fk2NwgPAuvgAnOJ4FU1HgovcrcSAf3I8FkRAkEwRdZmAPzQAGk1iWCw/DfMAPmuZG0ypQDw5qiPAPV+OGUE8jHw out_116_mFAP2b_singleloop_p01wA5_mFAP2b_0001_0001
EXNXZAHYTMFknCfyvjmzfA3DI2Ek3/x1vugxrA/8hzEUD46wvOogxAHUVoEUSnL6vG2qSADg0mE0BTjLPzyk2/KHamEUYc2tvsSNcAbIcQEEetYDvoEbR/SaobEU8ZwwP2TWPAfS3PF0NRgdP54BdAP++xEU4aP/v4PuSAPqmsEEOzZ4PuhM0/OyFeEEBWG7vd/Wr/qIv2EkEibxvvPuSAv40FEUTH5xPB1SmAPA9QEE0dfrPIVJcAjieKEkZOS4vFEre+sd+bEEG46hPAkeT/2FEkEkRxA8Pmioi/WzFLE0hZFzP out_116_mFAP2b_singleloop_p01wA5_mFAP2b_0001_0001
EXnavADe89EU/yHwPi+m6ArGw8E0ptk2PCZh/APjDTFU9Mj2PqYv7A71ahFUHj28P2Co7AP7ryEUd0NBQWHfDBrz9xE00/iDQisEHBTRskEUjq0/PAUTDBDhnoEEmNlIQOHTqA716GFk4ma4PH03+AzEvyEEDyikPinp4AvFViEEoNCBQtwn2ArOr7EUAX/DQX2HFBr5HCFUuVtDQYuGLBHqLkEkHUkBQraMHBfY6rEEQtx3P51fFBz9eUEUOJP/PFZVHBLfHoEUdRaJQL9qBB75cYE0IKgIQuMxABfwkyE07K2JQ out_116_mFAP2b_singleloop_p01wA5_mFAP2b_0001_0001
E/UDEB757VF0gArcPEYlGBXO0qFEv0NBPhrnMBf8SpF0fqxjPKxAPBvyhYF03P1YvRATFBj8n1F0Wgs6vXaoHBDchpFEn3nBwKzj+A/LA3FEntW8vUNeFBHsyJF0eU4uvGPCFBHu30FkW1+0PHx+GBnn2CGk21y6vCcUHBnXhaFU/l2AwmC58AvFs+FUCCACwIx/6ArPLAGkYF1zvBCK7AvW9mFEFwV8v out_116_mFAP2b_singleloop_p01wA5_mFAP2b_0001_0001
LXPKPBDqG7F0gArwPe++UB3Mz6F057nyPiWkXB757HGET3k4P/UDVBzLdQGUGEY4PyL9MBPzMEG00NJ0PU5vWB3bD2F0QZNpvtGKWBHR2uFUKGN7P out_116_mFAP2b_singleloop_p01wA5_mFAP2b_0001_0001
E5lucBT2OHGkSMI7PyL9fBDVjQG0coF+PVjnhBPepOGUhrHEQpbyiBblDGG0eU4EQ6f3hB7quTGUBKyxPVKVgBHYBWGkY9BxvQ6fjBzlidG0Lr23P8naeBjWk/FEnED7PveRdBHMPXGE1ns/PrFOjBTiHNGEu6nsPfGhdBji+ZGUr4Oqv3o0kBzrqfGkyxriPx8rkBvwybGElmB/PqDKiB/yMkGkuRm5P out_116_mFAP2b_singleloop_p01wA5_mFAP2b_0001_0001
EjsthBXO0WGUJGkHQ99TjBvIbWGkWkNKQLymlBHueeGEqG/JQuzHlB7P1nG0jCXJQ3kohBX46ZGkoFpMQF+ceBfjFTGUnLcNQTddZBfyOXGkZ/CMQMc4dB7SUTGUOoOQQLHqgBz1jdGkCXvGQz5HkB7WYOGEmNbKQyc5gBfv2hG0GOPMQAy7iBzKYaGEA6WOQnqAfBn3ALG0PBxMQXeHWB7SSSGUBgoMQ8W9ZBP27WGUUU4JQh8sYBLQcfGUJkpMQX2daBvXaOGEqUhQQQKRdBjuibGU/sjQQC5vgBn/IQGEEIsQQ out_116_mFAP2b_singleloop_p01wA5_mFAP2b_0001_0001
E4PFoBnuJbGEaRmKQCBWqB7luiGkuJhKQWO0rB/mEjGU0iMNQaRGsB3jCbGEEYlOQFuOsB3NJgGE+TNIQuf5qBbodhGk937CQwkxsBPX0fGUTDr8PDRjuB/j7YGUpeB9PnTasBrMHmGUdVfwPSMYoBf8STGk/UDLQ3+jpBPKtqGU1WHKQWY8sBnc8XGk7IZIQsn9tBPKblGU75SIQf8DqBX2ipGE6CqCQIoTpB/4kbG0yNmCQN/ltBnialGknVpovYN6qBrztrG08QewP out_116_mFAP2b_singleloop_p01wA5_mFAP2b_0001_0001
EFDysB/nasGkR2+NQ357tBPc9sGEpwVQQGZrwB7P1nG0GvcQQShbyBT14pGUbnPPQkCHuBzLd4G0Mz0QQLb5uBv2o5GkQKSSQbBruBrE7EH0gPxSQwZrvBLP9FH0hxIUQ1mOuBPxSEH0y+QVQ8DsrB7DrBHUy1MVQO2YvBDcSFHk/wcWQCBmsB/89yGUHaxMQninsBvQsoG0ioBRQjkQsB/+h8GUK/qQQ0mnvBDRn8GUmsPQQf+9wBvLF3GEziaSQmxltBfVm0GEVS5SQB4ksBn3bHHEtSwSQ981vBHZJKH0PNISQdVoxBT+5HHU34PUQ0vwqBjSBBHk3pTUQWznqBjhOAHEZeEWQf0VxBbJQHHkUjgWQS3TuBfQFEHk62SXQ out_116_mFAP2b_singleloop_p01wA5_mFAP2b_0001_0001
E99DxB/TNhGkR2eRQXPqzBzeUcG0d+uRQamJ1B7kYiGkAr0SQmu5zBbQgnGUzMrTQ14VzB/RhQGUwKHSQXmMyBjQzJGEyT/QQ4+7xBrGB8FEdUVRQNUywB/F/1F0CaWSQB7CzB/2kuFUugeQQFDivBbmZfGEAAISQzj10BfMtcGkIW0QQR8AyB/Q1PG0iS+SQh7R1BPTPNGEpkZSQxOfzBD7iKG0weHQQHvNwB7Y4MG0obwQQOS+yBDAseF02QnQQaU9zB7LJ0FUb/TPQ out_116_mFAP2b_singleloop_p01wA5_mFAP2b_0001_0001
L/Uz3BXO0hGkEDySQ03f5BXO0mGUdTyTQShb7B77neG0OfXUQIwK8B33PfGkvfiVQy+P8B3qdXGUdkrTQRLC7BrbSwGEShLTQOfP5B3ob5GEiIrSQCzx6Bjq2CHUC9GSQJTM9BzObCH00kESQk5g5BbOgKHEP5tRQ5Qr4BD/pdGERLCSQsoO4BfB2pGUSolUQcfP8BPQgtG064VSQoNZ8Bj5lzGE2M7TQMf/3BDWN8G0G2fTQsn63B3GU2G0Tm5RQ out_116_mFAP2b_singleloop_p01wA5_mFAP2b_0001_0001
L+TNOB325FEUHahMQ6mETBf8SPEU6mkMQ++JXBvHFOEULymKQmuJbBLEYZEUIwaLQmuJgBz0NbEUGE4JQOJGaBfR2iEkqx7NQbnvdBHuewEEmuZPQqxLVBfR2cEE8nqOQtd+SBzKHiE0OfXQQAAgLBHYl3DEtILKQepbNBrED6D0hWEHQXPqKBHXPmDEBW5CQO0iMBHZ7oDk9ow7PPK8FBjqxPD0FZ7DQW5QDBjAr8CEqGv/Pnv/DBnuJNDU6mkIQ03vGBDW5gDUjXqKQHv0+ArFZ3C03PFJQMrAMBjOsFEUZeZOQOUjgBTQfSEEmggHQm6jgBXbUsE0TYMJQ5p+hBj/pUEUk28KQFSueBzoy+EkenLOQ6avgBDfjnEkry1PQax8bB7u11EkIQqQQkSCRBX2cFEknsEGQvPKFBTtbeDE0BrMQ out_116_mFAP2b_singleloop_p01wA5_mFAP2b_0001_0001
