# Supplementary material for: Incorporation of sensing modalities into de novo designed fluorescence-activating proteins
Source: Nat Commun. 2021 Feb 8;12:856. doi: 10.1038/s41467-020-18911-w (PMC7870846; doi:10.1038/s41467-020-18911-w)
Supplement: Supplementary file 24 — Source Data [file 41467_2020_18911_MOESM24_ESM.xlsx › raw_data_graphs/Supplementary_Figure_6b,c,d/1/silent_117.out]

SEQUENCE: SRAAQLLPGTWQVTMTNEDGQTSQGQWHFQPRSPYTMDIVAQGTISDGRPIVGYGKATVKTPDTLDIDITYPSLGNIKAQGQITMDSPTQFKWDAQFKQNDNPRYHGSTNILTGTLQRQEZ
SCORE:     score     fa_atr     fa_rep     fa_sol    fa_intra_rep    fa_intra_sol_xover4    lk_ball_wtd    fa_elec    pro_close    hbond_sr_bb    hbond_lr_bb    hbond_bb_sc    hbond_sc    dslf_fa13      omega     fa_dun    p_aa_pp    yhh_planarity        ref    rama_prepro    bref_irms    cen_irms    final_chainbreak    final_looprelax_score    irms       time                                       description
REMARK BINARY SILENTFILE
SCORE:  -491.375   -716.140     98.516    413.012           1.622                 22.134         -8.128   -262.048        2.219        -24.842        -79.476        -21.610     -41.010        0.000      3.723    135.020    -40.079            0.062     19.116          6.536        3.363       3.363               0.017                 -491.375   3.029   2087.000 out_117_mFAP2b_singleloop_p01wA5_mFAP2b_0001_0001
RES_NUM A:1-120 B:121 out_117_mFAP2b_singleloop_p01wA5_mFAP2b_0001_0001
FOLD_TREE  EDGE 1 120 -1  EDGE 1 121 1  out_117_mFAP2b_singleloop_p01wA5_mFAP2b_0001_0001
RT 0.092238 0.94843 0.303269 0.768097 -0.261588 0.584465 0.633655 0.17903 -0.752615 12.785 -5.805 20.9455   out_117_mFAP2b_singleloop_p01wA5_mFAP2b_0001_0001
ANNOTATED_SEQUENCE: S[SER:NtermProteinFull]RAAQLLPGTWQVTMTNEDGQTSQGQWHFQPRSPYTMDIVAQGTISDGRPIVGYGKATVKTPDTLDIDITYPSLGNIKAQGQITMDSPTQFKWDAQFKQNDNPRYH[HIS_D]GSTNILTGTLQRQE[GLU:CtermProteinFull]Z[HBI] out_117_mFAP2b_singleloop_p01wA5_mFAP2b_0001_0001
CHAIN_ENDINGS  120 out_117_mFAP2b_singleloop_p01wA5_mFAP2b_0001_0001
LwfKMBvxLBIEoaMYQDCMMBf9IAIEZ78WQ67nRBLFu8HE99bWQ357UBT0i4H0hWMXQlDNIBf9o3HkoFpWQelxJBDSGuHEuXPXQiTgIBXhVCIUaeVYQPryOBPHFEIkmJTYQBdLNBHFt7HUsJcYQAQKLBfY1DIkXmbWQ8T4HBLMi2H0GmkVQxOTEBDO95H004AXQ/aNIBvGXuH0S7EYQ out_117_mFAP2b_singleloop_p01wA5_mFAP2b_0001_0001
HTihSB3NJ+H0kYIVQ/UjXBHCs6HkEDiUQkC3XBvcouHUgVmUQFDCcBjVOqHkvf6UQ5QLYB/9T+HUf/ETQ2HGZBrvIFIU+04SQ9i7aBvojGIk+UfRQOe1WBPouFIkDZdQQZ2JTBrjbJIkz4FQQ5TETBTxJOIEFprQQ6KqPBb7VIIUeIROQEtoPBzKnAIEsyhUQMv1aBzTP+H0KDGVQz4sUBjUH8HU7bgSQsekbBrhJ6HEeVoSQ2kHcBnAgGIE1EmTQvDWVBzrOHI0aFFTQCzXeBDMFEI0l8ORQiDHcBf7vKI0L0dRQSMxWBXHKCI0Dn8PQuEvVBXjAPIUeOaRQ0YVQBPU6QIEp1ZQQLjsPBzepEIUwfUNQpw7MB3cFLIUyptNQ out_117_mFAP2b_singleloop_p01wA5_mFAP2b_0001_0001
H3kYTBPzMpH0yhWUQiBhTB/RhdHUO0aUQXPKVBPIwZHkVO0VQEtoYBfR2SHkQg9VQiWEOBntzYHkArEUQnEDQBnCXtHklDFUQRXgWBforaHUCZtTQb8SOB7QLQH0IbHUQam5MB/TNbHkrHFTQEYFLBvcobHkvfyUQ out_117_mFAP2b_singleloop_p01wA5_mFAP2b_0001_0001
HPK8SBntzeHU2O3WQqGPUBjqxbHUbnHYQrcIaBnCXdHE8nSYQQgVcBb5QXHEDCsYQ8S3QBvHFiHUzMnYQXPKQBD/pkH0yhuWQ2rZTB/GRTHEgVLYQ9owRB7OffHknvHZQmupMBD/pgHk9ogYQ03vRBz1jqHEAAkYQ out_117_mFAP2b_singleloop_p01wA5_mFAP2b_0001_0001
H++pcB77nlHEoaAYQuzHhBra8nHkvfKYQy2JjB/RhjHEoaUXQnvflB/mEiHUdTqXQPffhBnBB0Hka8OYQb2mfBvM+4HUCOyYQC4cgBzxb0H0hSeZQ9cviBX1A1H0j6sZQQ/4cB345vHk7pzZQsHlaBrZmqHUiBZXQOInhB7fLkHEs9oYQft7gBLQ23HULehXQ5YljBfU11H0RBVYQV9ZbBDkW3HkJQrYQeDKgBbNyAIEp3yYQtPhdB7jxsH07rQaQyJQZBjmlvHkVlmZQ out_117_mFAP2b_singleloop_p01wA5_mFAP2b_0001_0001
H46RiBTgVhHEv0FWQ46BkBT2OdHUIwCVQqxLkBblDRHUO0CVQCBWmBfTiMH0P14UQ78NjB76RhHkpbqTQ6cClBDEXdHk44kSQ3Z0nBfPIhHEZL5SQaFLkBPnyhH0eNPRQaRWgBntziHUwK3VQXrCmBzDSgHUSxNVQlwNjBHe+pHUjbqTQV4MhBHQfeHEh9cTQBWBlBvmtUHEKnjSQ8DLpBfoXeHkSqJSQXkboBf18dH0gH3TQ+y2nBzQ1pHUJK7SQf1glBLX7eHkCddQQ7xPkB7idqHEuNSRQiqLiBzHYfHksJARQ out_117_mFAP2b_singleloop_p01wA5_mFAP2b_0001_0001
Ham5hBjArLH0xLNVQQg1hBTf//G0xLNVQHaRjBntz5GkWkVWQMdTkBLaRxGkpbCWQGZ7dBPc97GktzHVQ6wPbBnvc9G0QhyTQkojVBDB+6G0CO5TQkGydBT0v1GkcjySQrcIgBvcoPHkBBWVQ8T1iBL3I9GUxiTUQcJkbBvQEAH0342VQEY5dB7MizGE0VWVQytqbB/doFH0aXeTQ95nTB3/A8G06F7SQkixTBzXXAHUR1nUQzZHVBjwwyGEDJOUQG42bBv8j2GE4z0RQXjSdBbRrtGEUsITQNn/gBPtf3GkcksSQ out_117_mFAP2b_singleloop_p01wA5_mFAP2b_0001_0001
LEtojBLFu9GkQglXQf/0kBf9o3GUHaVYQUNenBjAryGEYlHYQJbHpB3Mz3GUPKkXQdTSlBjVOAHkCX3YQQy9iBLRqHHUpkxYQkykiB7wHIHUueCYQySmjB/Kp9GEEYoXQ/pajBjzaxGEm4fYQcnNnBvLMEHEqexYQI0alB78l8GEdFXZQGEajBrmmPHkAQ/YQVKLhBPmzEHkEdBZQFb3jBHDaOHUUFuXQVzdgB7yZJHku82XQ out_117_mFAP2b_singleloop_p01wA5_mFAP2b_0001_0001
LSh7nBPIwoGkoFVYQ14VqBblDjGkqxHYQ35rpBrw1aGUdTKXQrcYnBXNeXGEsyBXQgqhmB3jClGUbnnYQk5OrB/hFfGkBYjYQMuzrBLGxoGkqo3XQ out_117_mFAP2b_singleloop_p01wA5_mFAP2b_0001_0001
EqGvrBvz3WG0isdWQJGUrBPc9NGkpbiVQW5grBf8SRGkVOEUQHvUtBzeUXG0gArTQWOUtBX46EGU6m0VQ3zBtBfmWBGUZGMXQLMusBTbA3FUa35UQpwltBb78ZGEEYlWQYHTpB/m2KGUoBsVQiZWvBfnwHGUvOqVQUHtrBTYK3Fkf6PXQpJHuBTWSqFUi8HVQEX7sBLQo7F0Ew3TQnwrqBXJdxF0o8EVQ out_117_mFAP2b_singleloop_p01wA5_mFAP2b_0001_0001
EEYlpBDrcNGUy2RTQIFepBjpbPGEUN2RQktzpBHtIFGEnEDRQktzoB/9T5F0w1bRQsyxmBD/pUGUHahRQrPnmBLqkfGE9ZHSQy8XmBblwhG0HyaTQuDpmBnnwpGkiFdRQ7kVmBXmXsGUTonTQteimBjHcxGkzrbSQvswmBjjzsGUBcKQQS5nmBHMQ8GkFuISQyf2mB3yZ3G0ixsPQFgzmBXNC/G0S1zQQSMIoBPy2IG03PtTQiRGrBXn0UGU2HlRQG3JlBf4uPGEAD6RQ65jmBLTNVGUXScQQUyQmBvizbGk4UNUQjuJmBbFuvGESniUQjEzmBrU5mGkeE0OQC3jmBLsVCH0Rc5SQNg9mBLZe5GkPAoNQkp4mB3ueHHEhZhQQ out_117_mFAP2b_singleloop_p01wA5_mFAP2b_0001_0001
EEtIrBzgAGG0LdzPQMIgrBTgV6F0257NQUN+oBHtI5FkQgVMQ8nKoBbktEG0xLNLQaR2tBnsd+FUHaBMQxoWuB/qfsFU0c/JQYNdvBbCJYFUtuQLQw1kxBrvmYF0sdiMQYiDuBTXUGFEvc6KQuz3rBrbSNGkVOUPQsK1rBDuurFUoJFPQD2pvBLVdAG0WEJNQK/dtBLqkGGkJL6KQ2XyvB3kHyF0YdgIQrqdsB/cfoF0VMBJQWrruBHRn4EEB+tLQ6wWsBzseGF0wf2JQ out_117_mFAP2b_singleloop_p01wA5_mFAP2b_0001_0001
EoFpnBTLymFU46RMQkCHlBTgVmFUhr3KQKc9kBDqGVFU5QrIQHahlB3NJCFEVjHJQEY1iBz0NjFEmu5MQiRLgB7AujFUOSdLQPZAjBj7+zFkj4EPQQgVoB/RhZFEFuONQej0kBnDw1F0d64JQMACjBv4nTFE990NQChKdBPtghFEt74MQ9QHgBLjKXFEO49JQwJ3fBnvMzFksleKQJnZhBfWmxF0wEQQQeW3iBPawBGENnNOQel4kBD7kyFUs1CQQ out_117_mFAP2b_singleloop_p01wA5_mFAP2b_0001_0001
EhALkBf++bFk/UjEQWO0jBj/UNFkTiBAQtI7gBz1jOFkpbS8PSMofBzKHgFUwKH7P78tlBnsdSFUIwK1PEueoBn7tQFEwm/5PNZNlB3w5CFUey/qvW5wjBb78rF0IbHEQEgQkBTiH9EUsvXBQz+WlBb5viF0OKWvPJRPpBjF4eFkO6a6P+RjmBvetGFEE0U5v1zJjB7WZEFkDS+yvaujlBLdjyEUGr1Jv out_117_mFAP2b_singleloop_p01wA5_mFAP2b_0001_0001
EWOUfBvHF8EEEYl6PR2uZBjpb8EU5QL2PhrnYBvd+sEkuJxoviWkbBrFZdEEAAAwvVj3VB7Of3EEDCMAQnmJWBrCAGFECYMFQ4N3QBzy//Ek326IQSfJSBThEQFEf/zLQampgBT14tEE7Rh7PVdzYB7hbMFESPUwPSkUWBndZnE0P/dBQYv0RBnsA5EUXUT9PXW3VB7nnWFUbEGEQCc6ZBb2bDFUIWMHQVUCPBz8RNFEFtSNQJCOSBbF6gFUCqRLQQH7VBrMsLFE/spMQ out_117_mFAP2b_singleloop_p01wA5_mFAP2b_0001_0001
EoFZUBHDCyEEv0N4vktTSB7QLkEULyWAwXPKMBT2OjEEoa8/vO0iJBntzzEkQgV+v14FUBnBBsEkAr8FwRL1ZB78DtE0FbJGwdSNSBrObcEkHdIJwfUYSB7lu/E0HFu0v4G7TBngIUEEQ5k/vFobSBLn07E0sFuGwGvSbBzNtkEkB6QDwpPhTB7tAiEUUYFLwXK5NBnkYbEEMOHJwLm5TBLvpME0OIwIw out_117_mFAP2b_singleloop_p01wA5_mFAP2b_0001_0001
E99zJBPJGQE025bAwPK8DB/mEPEklDNAwamZBBjpbQE0fqxFwIFOEBPIwQEkvf6IwnEDCBT2O3D0NJG6v80LDB3zFMDk47C/ve5lDBbk4GD0PHgEwYPrDBP2ZsC0UlB4vEtIMB3MzCEEnEDBwZdfCBHn2cEURk57vM6e7AjP35DENrv4v4L7DBXu53DUeo0ovSnbEBPxlNCEWYb6vlBWDBDEsyCEocxAP out_117_mFAP2b_singleloop_p01wA5_mFAP2b_0001_0001
L1NJ4A/89PEUiBBGwQgVyAb5QREk/UjJwwfq0APdT+DEYljLwoFZyAjWkBEESh7NwO1TmAPg1REUk8+IwG4xhAnrE6DUHPwHw8IoMA/5E+DEajAGwq0+IAbPZEEE7TdBwj3d9/+Ra2DE3ZnIwe++zArvfQEUiBhCwuqr0AbV+fE0gVkKwDJAiAPimVEkZe0KwcUlkALxfeEUZFGHwR2lmA3hFwD0rxVEwC1YiAPMYhDkMAaJw out_117_mFAP2b_singleloop_p01wA5_mFAP2b_0001_0001
LGZ74ALv0ZDkSMoKwQgV7A/TN2CU5QbMw2OfDBf8S3CkVOUNwzhWFBjpbaCkWktOwHK84ADLYLCkPSELww6CtAjHTECEzFlKwtAxmAPwyRCEbiNMw4tWqAz77iB0rIlIw/pG7Ab5QXD0FZrIw/RS2AHIE5CELfMOw/7G9Azj3JC0k2JJwFP97ATAniB0NfTMw out_117_mFAP2b_singleloop_p01wA5_mFAP2b_0001_0001
LGEYGBT0iYDkCXfMwjs9LBXNedD025LNwHv0PBPHaFDkX6WLwdolUBLwKDD0HF+LwcSsEBrw1vDU14VLw5/BNB7YS/DUSwINwW/mMBbDVSDEvZOPw out_117_mFAP2b_singleloop_p01wA5_mFAP2b_0001_0001
ELH6NBTLyyCEBWJJwEtoRB/mEbCEBW5GwgqxUBT2O7C0kYwDwqxrSBzfqdDksdeCwoF5OBf++5BEsyBDwV22LB7fzyAkLihFwb1YJBLan2/jagVBwGCTGBDmcaAkVS67vnjvKBnMzj8jY5bBw2O/JBvco1CE/pmIwthRUB/OUICEikuIw2wXMB7+rOCUmJaAwK++RBD+KcB0cVlAwtHpOBXMLMA0nT4HwkTtIBfICNBkobCIwZ5QJBTRkxuzDmc9vs/TNBL63c6z9+OEw out_117_mFAP2b_singleloop_p01wA5_mFAP2b_0001_0001
ElDtZBDrcwCUf/UCwy25cBfnvPDEAAA/vv0NeB7P1ED0d++tvHv0dB757fC04luJPb8ChBjU4WDkSMoCwQPjiB/+TvC0FU1Cws2XgBbAhlD0I4JIw8SXbBLwKTC0LdTDwFzqaBHZqtDUosn+v6rPiBnmUvDkkIqAw9lUhBDC2VC0lf/CwNfNiB7zoqD0ATRJwzPeeB/nmBE0YgEIwA/WeBD6CNDU6DKJw out_117_mFAP2b_singleloop_p01wA5_mFAP2b_0001_0001
EAAAgBvcolDklDtoP8S3gBvz3fDU6mE9P5l+iBrbSAEE+TNAQHaBjB/naSE0xLd8PzMzcBvz3jDEsyBCQmGraBbtFGEUuj1BQ357fBjqxBEUc9ogvi6whBzfNADUc9z9Psl0dBrbkcDECYHGQMtwZBnDxNDkwYsAQ/UZZBXX+IEEA/gFQ out_117_mFAP2b_singleloop_p01wA5_mFAP2b_0001_0001
EY6mkBnuJ1DkR2OEQnvfmB3NJKEE/pmGQAAwmBjWkHEkQgVKQmupmBvIbrDEBWZLQlYQpBf++JEkoF5DQouLpB7HtSEU4GU8PRA4rBjFFWEksQY2PkictBjIKHEEiLCzPsRbsBDvXqEEabGxPU4akBvd+WDUHaxFQbtvlBX3OaE0ZI2FQHhCqB7lbzDEzxyDQnKpqBz0uTE08WNGQpmLoBnPGiEk6Rm8PSCFoBzwwHEkZnf2PwwKuB/hBuEUTgigPT6DrB/GP2E0xVN0P out_117_mFAP2b_singleloop_p01wA5_mFAP2b_0001_0001
Lx1DnB7luZEEUNuLQ7RRnBb78ZEkSMoOQwKnnBvyhwEUMIwPQbnvoBHue+EU5QbOQsyBnBHDCoEkCXvKQj59oBn2LQEEJzPPQY9elBPtxSEENrfPQ out_117_mFAP2b_singleloop_p01wA5_mFAP2b_0001_0001
Ef/0mBPzMzEUiBJRQ/pGnBLwKHFEBW5RQ/pmkBnX6MFUKctSQQ1IjBzJx+E0FZLTQlDdpBb5QFF0Jx4SQ2+PsBvF/CFUiBRSQZjZuBPvl+E0waUTQF7SuB/s2tEEK59TQixUwBra2MF0krfTQqG/lBbmZmEEaRmRQFzanBL1NUFkfLMRQw3HpBP9j3E0sqiTQa7epBPrdTFEHPhTQW1vsBLXDSFEQswRQ1pQsB7U61EUxZjRQuRwxBTCRKFEqALUQWKXwBLBnaFkM38SQ out_117_mFAP2b_singleloop_p01wA5_mFAP2b_0001_0001
EoFJkBPy2hFEBW5SQ14FiBzfqpFEv01TQ5QbjBvxL3FUc94UQ++JlBT2OCGEEYlUQkCXfB3251FEVjPTQ6a0aBry1oFEm+mSQnw0aBblgUFEGLPSQU2gVBfJhwFEJeUSQNB5VB7cuOFE61tRQ40qSBnCkfF0SuwRQ1o/SBvq8BGU0+eSQn3eNBvrnhF0EsXRQFpxNBj56CG0/zFSQC4ILB/VT1FUNYjRQ1NZlBXjXsF0FZbSQaSIhBrp4bFEReTUQl/ZgBLSlAG0O7fSQEKkdBHfY/F0ruCUQuFKeB7yCKF0kCVSQny1UBnPk/EE1yVRQLnCVBPXdIGk5q6SQ3VOLB3zXUFE817QQfj1LBP6WKG0KrOSQoOIHBvJY3Fkl9RRQ out_117_mFAP2b_singleloop_p01wA5_mFAP2b_0001_0001
EtIriBPzMzF0eUIWQaR2jB/na+FEAAQXQPKshB76RGG0HF2XQGE4eBLbnCGEaRCYQCsykBnYQuFEEYJYQK1qmBPKycFkTfwXQejZpBn8bfFkIeoXQhuImBTjWIFUVuVXQyXeqB3GUNF0yMKXQ+mioBvlJ/E0z4+WQ7RRhBvconFECsSWQE2glBXwFEG0Xr5WQdZGjBXU8mFUezXYQXS2lBPDz2FEnmiYQpGLkBD1qAF0ZjTXQf4lsBL/iKFUPe9WQZfzoBr8jvEkbJpWQ out_117_mFAP2b_singleloop_p01wA5_mFAP2b_0001_0001
EzhWiBXjXQGU2ODYQVjXgBntzXGknvTYQFDChBrvfcGEVj/YQO0SjBzgAgG025HZQhrHgBb78gGU3koXQIYSeBvuzdG09yRWQ2x7gBPEMaGkq+WVQ4oCZBHMleGUyL6VQp7IgB3AcXG08ZGUQlJbXBzM4bGkTvpUQUMFbBjLWYGkzIwTQe+OkBDAATGkYQ4XQxO9cB/LjTGEeiXYQKnEiBzfXkG08TgXQBlsdBzkBnG03JBYQB2BjB/kjZGUOnpVQZgJWBX0VhGUQrnWQyAmhB7PlUGUeRYTQhRPTBvSlcGUHAYUQqD3ZB/oRWGEtpwSQ out_117_mFAP2b_singleloop_p01wA5_mFAP2b_0001_0001
Env/dBntzcGEqGbZQ8SXeBvcohGkTiFaQ357ZBPc9pGkDtMaQlYQVBzgAnGUbnPaQep7dBrEDZGUPKoaQJDmdBT9WdG0LQWbQjeRhBbmBjG0d9mbQtpajBb2LeGELxrbQ7L/gB7sVtGEnpwbQPKcaBXNeZGU46RZQuSGhB7HvlG07HIaQ2ysgBzcyTG0EQmaQbjaaBvCLUG0AQiaQk4ycBvgpWG0PUrbQFYRaB/wDjGkZzXbQB/hiBHsgxGkWF8bQeVWeBreFxGUSwrbQ out_117_mFAP2b_singleloop_p01wA5_mFAP2b_0001_0001
EmuJbBnCX0G0IbPaQgVOXBfnv8G0xLVaQfU4UBjVO8GU14BbQsHlXBLv04GkYQgbQZQgaBPc9GH0HFOaQ1OFgBbr0DHEwJZaQuiVgBzAN4G092KaQi9JbBHsK0GkLVPaQVoFUB7h67G06t8ZQPd8YBP7XNHUEuiaQSuDaB37xJHEt3sZQDFagBTYyEHUIu7aQlIghBP5MJH0AQJaQIyuhBb8Z0G00lgaQyn8gBTLc3G05opZQ out_117_mFAP2b_singleloop_p01wA5_mFAP2b_0001_0001
L357PB325/GEaRGbQWOUNBvcoAH0z3vbQfUYLBXiBMHkDt4bQpbSLBHYlPHkQgdcQcSsIBntz4GEFuybQoXRKBLmCtGEJXubQ4nxNBXxfpGUugScQfANPB7zYeGERnOcQlH7SBnnQZGUxelcQ/JxVBLdMeGUu/CdQHFoTBzVEPGUtPdcQGE4NBLwKCHkqxraQCpMQBP7a+GkyhIcQYi7FBzig6G0SfZbQrBmGBfe25GUO+QcQhRcMBvTyrGUVZQbQORsGB/CDoG0iTubQMuqLBvyjqGUnswcQb/bRBnMLuGU21ScQiMLNBjLwZGkLu4bQHxJVBfNDmG0SzIdQuZjYBLGIaG00vTdQEDPRBzHxLGEUpFcQpMWWB/AtKGEKVtcQ out_117_mFAP2b_singleloop_p01wA5_mFAP2b_0001_0001
LkC3JB/owRH0d+WbQ46xHBb6mcHkYQcbQBr8IBfSMiHEsyxaQcSMKBPIwcHkpbSaQgVuBB77ncHEVjjbQy499A3tjbHE2c8aQ2O/JBzeUOHkQg5aQL62JBn3XgHkWA3bQ1BYABHwkjHky20bQacxABnqvVHk5f3bQVeZ4A/aEWHU17/aQ out_117_mFAP2b_singleloop_p01wA5_mFAP2b_0001_0001
LXkNIBHsysHEmutaQpw1IBnDtyH0HFGaQueUFBXMIuHERLiZQlYQGBLbnwH0bS8YQcSMHB/mE+HUwKTaQ+cYIBz2p+HE8dCbQHGDHBLJrzHklNTbQccNIBT2usHUWLuaQkhENBn3iyHkjb8ZQA4+CBTPS/H0VdMaQzhaJBPPACIERaAaQr78FBfcfCIEOcRbQWFmMBXsaAIkvoHbQyPyCBr6ezHEuGbbQC0nJBXp4xH0ikubQ out_117_mFAP2b_singleloop_p01wA5_mFAP2b_0001_0001
EsHFBBf++nHkWktZQ7Rh7APdTjHkDtMZQQ144ADrcXHkmZWZQ99TwA77nTHEEYJZQ2jCxAThrpHEsyJZQGajyA/kr1HUArCZQMmEyAjUi8H06elZQg/h0A/Oz5HknWaYQX0hzA/xsDIEG2fZQ5QB2AncTCIEtrUYQY7g1ArStFIUNR3YQ5r/2AboHLIkWoxYQf/UABjU4lHEoaMaQTq6/AfLdjHk4kuYQFMqsATNpoH0PrnZQGLAsAbCjmH0zrwYQ9BjwAHrV5HU/VFaQXX90Anbn0Hkko+XQlAKzArjYGI0QR7ZQAZl3APA5DI0QppXQnsJ2ATc6MIEkoMZQ out_117_mFAP2b_singleloop_p01wA5_mFAP2b_0001_0001
EqGPABT0iRH0yhqZQ357+A3jCGH0Gv0ZQ5luEBnDt/G0JxwZQGE4IBHXPDHkQgBaQMIw6ArFZEHkU4iaQPnUxATCsKHk/3paQZI/3AbQl4GUvkqaQDCsDBT2OVHUGE0ZQtsQ5ADHrCHU56dZQ9haABLN1GH06R5aQsC9sAzejKHEZUQaQzND1AX0n3GkiHLbQcb/+ArJmzGU9SmaQECzxALmH2Gkz8TaQ out_117_mFAP2b_singleloop_p01wA5_mFAP2b_0001_0001
EFDiEBzKH2GE7RdZQ4PVJBXjXvGEBWZZQU4aIBjrHjGEoaYZQFueEBnuJfGECsGZQzhWMBTgVzGU46xYQSJWRB3ZjtG0j6lYQiBhUBPdN0GEiS2XQq8LXBrY5+G0bXYYQ7RBBBrZmzGE99PZQ/z1LBrGqwG0LZ1ZQmwaNB3Dt7Gk5a2YQ7prJBbl8yGEeRWYQdYbQBr2XlGU4FcYQm9DUBXgPtGU0lAZQgMRZBv8LEHkrCDYQ1Y8ZBzd07GELUwYQ95+TBjqPDHUnHoYQ out_117_mFAP2b_singleloop_p01wA5_mFAP2b_0001_0001
EEtIMBvHFdGUPKsZQ/pGMBrbSRG04lqZQaR2PB7QLNGU5QHZQlDNUBfTiRGEoaAZQrcoNB33PMG0isVaQT/WJBHniNGUFk5aQSKoEBniAOG0kLwaQFc3KB/TmNG0ylebQ5lOPBjqxgGk8S7ZQhFDIBfznOGk4cjZQybURB3d5PGUl1gaQdebOBjKwDGkdDRaQ out_117_mFAP2b_singleloop_p01wA5_mFAP2b_0001_0001
EIwKOB77nEGE7RxYQvJRRBblDAGEmuNYQyLdSB757nFkuJRYQam5OB33PbFU2ObYQzMTOBrEDCGksdGXQLNeNBLEEOG0s/4WQhHfRBfO06F0ZQ7VQShCKBPN2QGEGltVQx1jKBTgVBGEZ74YQUeKVBvA9DGkh0MYQmZYKBHWs8F0PpJXQNoSRB75oRGEFeyWQEihLB/JdRGU60wXQoVTPB3u19Fk0hBVQ5UASBXkrpF06pCWQRbaVBTQRBGEm43VQh+pJBzKgZGkH8oVQuKHGBz5TNG0+Z2VQwu1LBDFxNGkDUzUQ out_117_mFAP2b_singleloop_p01wA5_mFAP2b_0001_0001
EKcdXB7OfhF0MzIYQtI7YBX3kKF0eUIYQO0CbBvcoDFU3k4WQf/UeB3MzOF01jSWQ6mEdBLEYFF0jCrYQBtoeBbAztEkAfoYQqvvaBP8yKFEGmWZQgqRaB/S3sFksdCYQgQXVB7pLBFkcpPYQBhSgBnWcOFUyzlYQK0ygBnrPqEk4DBZQTDLgB3mQqE0/NJYQquFbBbc4jE0UdtYQqIrdB3jNHFENVvZQ3qIXBH8QBFk00bZQMDvZBvLwbFkP3XZQ out_117_mFAP2b_singleloop_p01wA5_mFAP2b_0001_0001
EsyBZBbQgxE0jCXWQ++paBb5QpEUjXCVQ46ReBrFZVEUiBJVQIFOdBnDtGE0w17VQXktVBrw1jEEEYNUQBWZWBHZ7oEECs6WQ509cB7kr1EEYNiUQjs9WBXjXeE0HFOTQv0NTBLGEyEE/pGUQ35bTBb5QXEET3sUQ out_117_mFAP2b_singleloop_p01wA5_mFAP2b_0001_0001
EqxLhBLxgUE0JxQUQaRGjBf9oCEEEYNUQ0iMkBra86Dka8ySQO0ClBPy2LEU6mESQ35blBvyhIE0eUIVQ/vmnBfeQwDEYfQVQ/kwpBvYd+DE7qPWQb0/pBzaNSE0CPnWQidXrBr+mfD0/KsWQiBhhBTKchEUdTqTQ0VFiB/aSoDkWkiUQLcqkB/+pLEkNZIWQKDWmBbIXXE0xdxUQemioBjztrDUeESUQ8OvmBL7NSDUmymVQ+A1sBP7lmDUopVXQlrHrBrieBDEh9XWQ out_117_mFAP2b_singleloop_p01wA5_mFAP2b_0001_0001
LHvUkBjWkRD01jaSQqGflBrZmFD0coFRQueUkBDW5cCkpbaQQrcojBHYl7BkBBGRQ2OfjBLwK7CkEDCTQFgonBbigAD0nUMRQjtNlBvz6fDEDwYQQ out_117_mFAP2b_singleloop_p01wA5_mFAP2b_0001_0001
LMIQkB3MzcCk8SHOQ5QLjBfTixBEqGfMQqGPhBj/UHCU0iMKQc94hBblDlC0MzsIQqGflBjrH9AkEDSLQmqInBzStcAUyuZNQ2nakBvQzl/D7trJQZ78kBnCX3CEBWJNQ+zAiB3e1HB0MoyNQy7rmBnhFmBUoZ/JQedDmBrPo1/j67lOQM3EmBDx1c+zPP3IQ5xKjB3k9JA0bhDIQNdPjBvroU+jUp/KQ out_117_mFAP2b_singleloop_p01wA5_mFAP2b_0001_0001
L46xdBzLdjBEaR2JQktzZBrw17BUdTiHQiWEYB/TN2AEW5wDQy2ZZBf8SX/DtIbEQzhWUBrw1LC0NJ2IQDknRBP6+PBEVOJKQxqGVBDU1pCUW1vKQi5/LBjPYkB0s2rKQ789cBXjXyAEpwFLQ8fkbB74hWC0HLAFQBT0RBfNgYCkc2iGQ0NoTBXhcABEnmBMQVUvRBnMtYAUJb2IQryWRB/26yC003mLQReFXBPuOFDUiK6JQprfXBDTtaCUDsKMQw9GKBvK3uAkEQmLQeu+JBbuoyBUHezIQoRzLBbkgNCkpZ+LQ out_117_mFAP2b_singleloop_p01wA5_mFAP2b_0001_0001
L2jCVBvIbPBka8S/PDXvSBHYlTAkR2O3PnEDXBXiBx+z4lutPzMTWBzgAr4zMzMrP3ySOB7Mn/+j/0u8PxCOKBTCSVAk+kRAQIFOUBPzMHCkZmZ+Pz9DRBTVF4AEdgnfPeo6PBPmVo9zX0pBQE8pMBPWAN9zEcx1PiLwJBnF7ABUrPO7P out_117_mFAP2b_singleloop_p01wA5_mFAP2b_0001_0001
LEtobB/na8/zisdePEtIgBf9og+zfqxrv2jChBjVO02D/pGxPiBBiBjWkt973P1YPTiBfBTLy28Dv0N+vBtYdBXY+s/jnAQDwP+YfB7Ax+AE+d+Cw2EAaBDB3I/T6ShGwZ78bBLwK/AUO0ikPoL0hBbec5/TmIZtvRq0bBLqhzyb/ay9vycRhBbDOL5j/XpAw out_117_mFAP2b_singleloop_p01wA5_mFAP2b_0001_0001
LlD9gBThrH6zyhW/PDC8hBT0iM9bktTDQT3kgB77nK+LtIbIQZQghBjAr8/7yh2JQMdDgBb5QL+jWkNBQ/hBkBPilb87fiUEQZj3hBH1Nh/7zcQBQ out_117_mFAP2b_singleloop_p01wA5_mFAP2b_0001_0001
EPK8cB325767z3PJQBrcaBT2Of8b3k4LQjsdcBrEDC7jTiBOQtd+cBDVjH/zMzcNQXuYUB/vsH87/nrLQnCyRBrOOO/b+E/JQd/3LBbDRP/rBgTKQyGZJBrX9v7LMBCJQwqQEB3mEG379fYJQiGIBB/e+K9LCF+KQrHYCB/J039DobIIQKcdbB33P16D99DIQPMhbBHQkQ/rQjhMQ2fRTB7iBe7zHW1KQ4QpSBHvKW8LeVrNQt9TTBTPmlA8tRlKQnBtSB7S73+bT7wHQRo3KB3TsM/bTLbMQBHPKB3pXhA8xiZJQhbrLBHKC82zC0lHQAQkCBDsqN/rHS7LQZ7j6AHcnD87R7OLQaWyEBngbA/T7o0FQbPE9AHUkf+DRRZIQ out_117_mFAP2b_singleloop_p01wA5_mFAP2b_0001_0001
ETihdBzLdTy7P1QQQgVOfBLxgg9T14VRQWOUbBX3kAA0LdrRQyLdWBTLym/j78tRQ/pmfB757n2rpbiSQ00QgB3VQ5+r3j7RQqFXdBDRe5+bP7oQQeafdBnjp0zrvLPQQ98ihBrrJq+Dk7ERQDO6bBbLwxzrJWITQrJchBnMGw5jt2MTQceNfBXxwOAsfaoSQwcaiBHTtN/b/uwRQxWOZBD5zk/buoyQQjWnfBTHMFAsQG4PQ out_117_mFAP2b_singleloop_p01wA5_mFAP2b_0001_0001
EPffdB/RhLBkuJBSQb8SaB7QLKC0isdSQzhWbBzfqVCE7R5TQIFufBTf/kCkR2OUQhrnbBjVO0CUGEwRQR84aBrVKyC0KkYQQGgXYBzq2YDEygTSQcRHdBLDxZD0LccPQ03vgBzgATB0Ld7RQwMFWB/ywBC0+PYSQKAjfBjRv6CE9G6RQ94oWBf1xvCEjkLQQjU4cBTQ9VC0wx+PQG7eZBTap2DUQtzRQtfDZBvXKcDkTIYTQRXOUBTRFSDUBrHSQsPlcBj3wYDk03UNQ5MogBr6GdDUNy1PQWmFbBnb20DkI6HQQ out_117_mFAP2b_singleloop_p01wA5_mFAP2b_0001_0001
ERLSXBThrPCUf/sUQlYQXBLEYdCEZ7EWQhrHSBX461CkYQQWQMdzNB7OfjCEueEWQpbSXBfR2uBkqxDXQa1LXBDPIIC0KbPYQkWLcBf2W2AUsRzWQ2jCUB/naAC0xLVUQgexaB7CRxCUXBQWQB6qTB3YRKBECw7WQgOHXBr+jaB0mslYQ9lnTBPksbCUYHUYQjyvaBzRebCUpMVYQCVKcBDVqAAEcwfXQVZzfBbdFcBUJh8WQRPFcB7ZCeAU8DyVQ out_117_mFAP2b_singleloop_p01wA5_mFAP2b_0001_0001
Ee+eSBHXPeDU5QrWQEYlNB34l2DUMI4WQW5QOBzfqPEkpbqXQlDtSBHueWEE/p+XQNeJWBDrcsDUHaxWQkJqKBrMziDkpcZXQbc3LBrH6+DEFQ6VQ out_117_mFAP2b_singleloop_p01wA5_mFAP2b_0001_0001
EMIwJBXiBZEU0iAYQShrJBrbSsEUgVaYQ14lEBDW54E057TYQxggABf++vEk8SHYQdTCKBf++lE03PJZQZgFFB/CVZE0crWZQOIwABT3BkEEjQoZQdn0EBXHODE0jWQZQr1Z4A/O6YEEIzzZQNnPAB/LXwDkH7bZQgH73A7i8CEkcotZQBN1uATL4vD0BN5ZQHaRGBfSMSEkrHtXQZs/MBfae2E0UZQYQOTVKBDfT0E0vFdZQN+kNBjAPcEEi0OZQWl8ABnXU1EU28sZQ4KMIBP4W1D0tQCZQzLoxATzZhEUloBaQOFAABbpIODEmKXZQi5gvAPfcSDkN4wZQ out_117_mFAP2b_singleloop_p01wA5_mFAP2b_0001_0001
LhrnEBzgANFkYQgYQoFZ/AjU4YFEv0dYQKxAABfTivF0NJuYQpw1DBb781FUbnDZQOJGIBnBBUFE7RpYQm5N5AH1nQFksGwYQD+r8APrfZFEya5XQ out_117_mFAP2b_singleloop_p01wA5_mFAP2b_0001_0001
E2Of3A33P7F00NlYQ46R2A34lIGEoa0YQ03PzAvIbQGUy2RYQpbSuAvyhNGka8iXQEtIuAHXPJGET3YZQiT2xA3j/DGk74BaQIf4pAvbXFGE7zlaQiujuAzFRBGkclPbQPCA3AHdvIG0o3gbQ9owxATgV0FEXPSYQLx89AbMSLGk4FBZQyBrmAbLfFGUj+OZQimbsA77nRGUs5fZQ58e5AbRfHG0ZaLaQ4NDzA3y92F0gk8ZQTkkiAXd+AGEvgeaQHk7nATa0NGUIUpaQeiLyAbA9yFEo6JbQMxNoAX1aAGEINnbQ2MA6AbjyFGUXR8bQ0SvzAfJ7PG0okmbQ34R9AXDzJGUUhLbQ out_117_mFAP2b_singleloop_p01wA5_mFAP2b_0001_0001
EnED2AvyhaG00NZYQ357yAD/piGEaR2XQAAAxAPeptGkBBOYQbnv1A/S3wGUjXuYQ7Rh7APepjGEue0WQShr6AnsdcGkR2yYQS8TrAX4TgGUPFaXQGZ74ArbSpGEEYFWQEYl8A757bGkTiZWQKcdBB/9TmGkvfSXQ out_117_mFAP2b_singleloop_p01wA5_mFAP2b_0001_0001
E+TNqALbnzGUbnvXQIwKoAbkt+GUbnDYQ/pGqA757FH0gA7WQzMzpAzLdCHEmuxVQ7RhZAnYQAHEBWVYQdGFKA3an9GUdTqXQ8IBWAXdJ5Gkoa8YQx1jmAbPKwGkqx7WQDVrtAnz7AHkVKdYQ3VbXAPsnIHkZleYQ1cEMAvjOCHk/l5WQHA8FA/UZ6G0K1IZQq33gAvuO7Gk8/UZQw18XAvLzwGkxhzYQ out_117_mFAP2b_singleloop_p01wA5_mFAP2b_0001_0001
Epw1rA/mEQHEnELXQGZ7tAXNeXHU0iEWQJGEkA3MzbH0xLVVQQgVYAzgAfHET38VQU460AXNegHU14lWQfeX2AnLpoHUEflVQ/Xr/A736bHEBC8WQdoFsA34lSHkDtEYQ2moyAfwTTHEcHUVQORPxALo5jHkXTcXQSHd7Anm6uHU/98VQESsuAn+CsH07FTVQIMG6AzK0kHk07uUQ0LVCBvOKiHku9TXQv3nBBPOpYHklzCWQYr1+AHorVHUrMsXQ out_117_mFAP2b_singleloop_p01wA5_mFAP2b_0001_0001
LNepkAf9obHkCX/TQepbYAb6mfHkBBGTQXPKeAz1jqHUiBhSQ8naQADVjxH0kYYSQR2OVAblDYHEsy5RQTvYMA3bWNHkIMPSQEH8JAPMIGH0U9+QQPNrx/iXbKH0UXCQQvjKn/KRsCHUpm3NQyLdrA7luYH03PlTQvfuJA7oggHUb4qTQtURiADAxWHkOxaRQwXsKAT4zbHkgNLRQRb55/OkMOHUWBvSQ1TjXA7AmJH0MY7SQrmfFAjgC+GUDvRRQKZDZATysFH0IucQQlhJ9/671RH068LPQ0iSJ/GiEMHEWymQQSzBB/mS3FHEJOrMQgrOY/eA17GU7XrOQ0D7AAbp8AH0pguMQ out_117_mFAP2b_singleloop_p01wA5_mFAP2b_0001_0001
LlYQpAnX6rHERLKSQdoFtADAA2H0MzkRQDXP3AHtI4HkR2WSQBrc7AjWkwHUep7SQsHFwAXMI1H0w1DQQO+E6ATsQvHUI72PQ66MnAXMavH0ATlOQVjXuA3islHEoaUSQg58mADyF8HEzAuRQPf8wAzU38H0UjPPQvPI/APtuyH0B9jOQrzbpArR3uHkfxeMQaRlfAzn9zHUSjxOQ717lAblenH0/IXPQ out_117_mFAP2b_singleloop_p01wA5_mFAP2b_0001_0001
LBrc8AjVuAI0P1QSQ9oQDBrbyBIEnE7SQnvfHBz0N7HUPKkSQTihLBLaR6HE7RRTQIFuEBPyWHIkZmZSQ4mv+AnXBKIkv+ISQDcp3AzVkFI09noRQlnX8AjDyAIk58QSQ50nCB353BIkxtAUQO9KHBrn9GI0oTfRQ5JKHBnIgJIET6ITQ2Mt/ATsRNI0kMaRQB5t7Af72LI05NETQpWj4ATJbFIUhGjQQMsYvAXqOGIE6R9RQ out_117_mFAP2b_singleloop_p01wA5_mFAP2b_0001_0001
EzMzGBnsd1H0GvcRQIwqKBfTitHUepDRQIwKIBjrHjHUepjQQoFZKBntzdHEEYVPQ0iMOBrvfyHEAAAQQu0FLBbRm2HkpKeNQGAQGBv9A1H0k7LNQzttNBP6t7H0sy4LQ8naDBPc91HkZm5QQT3ENB/XdrHEPa7RQ9vGRB760sHUc2bPQYYSQBfZK5HkH2bQQ out_117_mFAP2b_singleloop_p01wA5_mFAP2b_0001_0001
EqxrDB/89fH0w1LRQdTCBB3MzVH0z33QQXkt9ADAAQHkBBGSQfU43APy2UHU3k4SQ14l4AzKHXHECsyPQvhI8AXgxbHkHnWNQ/YDzAr/dMHUNkNPQdTCCB/89kH0eU4RQjl9DBDzcQHktzaQQpc4yArDUcHkmIWQQUIN8A3CejHU4VpNQtdZsAbJ5NHUfy3NQzmBwA3EAJHUBWhQQ9np4Avm7GHEE2SOQ out_117_mFAP2b_singleloop_p01wA5_mFAP2b_0001_0001
EvJx/AbQgFH0gALSQhrH7A34l+GkQgNTQNzMyAHtI3GkBBuSQ99TzAHDCyGU5QrRQgqxBBb5Q3GEue0TQhHOGBbx17GUVenUQCH5JBzJsyGkYICVQtB8DB3ySBHUF60VQpwVCBDBWCHkrHdRQ4bi3Aj9pDH0Jf+TQtqoDBPxOzGElr/SQFam/AHWhxG0gkaUQLTeIBLLgBHU8RBUQSOHNBHW01G0xMoVQareLBDvwuG0zcJUQsdqHBLq9sGEE4nVQxIKHBv2qEHUorbWQAFrBBjwi7GUcGbWQfYSBBfmiHHUKifVQ out_117_mFAP2b_singleloop_p01wA5_mFAP2b_0001_0001
ECsypAHZ71GkU4iTQ8S3gArbSuGkDtYTQ789jA/mEkG04lGUQpbSkAT14jG03PVVQDCsMAfTiyGU2O/TQMLyy/Cw1qG0n+yTQm1z5/OXfhGEiujTQDEF8+euiuG0CG3TQ67npAf9o6GUwKXUQ6mWfAv6zsGkflUSQRMrIA72B6G0xTkTQ9n+OAzA3zGEzoDVQ out_117_mFAP2b_singleloop_p01wA5_mFAP2b_0001_0001
EiBBnA757bGEv0VTQOJGsA7kYSG0eU4TQqxLmAThrHG0xL1TQIwKiA3NJEGkpbySQlDt2APzMRGUy2JTQm4q9AHxTaG0xIgTQqE37A3YDHG0nigTQ+1JDBbyibGE+dqSQoa8lATKccG03PVSQJYatArIkTGkkl8UQ4pP1AvUjRGUgxFSQFjcABfk4YGUEYcUQneM5AXGlhG0J4gTQY/sBBP4SGGkQ5+SQjnk2AHrmAG0bEOTQdaO9ADfzGGECOlUQb4mFBzsAiGEz4/SQ52qBBn9MdGUotrRQhKaFBnNXUGE95qSQ out_117_mFAP2b_singleloop_p01wA5_mFAP2b_0001_0001
E/pGmADBWCGEVj/UQT3khAb5QvF0LdLVQmuJqA76RfFUiBpVQZ78sAHtIfFUf/0WQ14lQATgVwF03PNWQc0bFATCQaFEEuiWQ3MgPAHEMKF06zYWQxxHm/Of6ZFEpv+WQ3kYpAXiBGG0w1zVQA+0cADOwpFkGROUQBiUEADKN7FkYX0VQsAjWA7lW3F0yqIXQ out_117_mFAP2b_singleloop_p01wA5_mFAP2b_0001_0001
EdTiuAfSMSFklDtUQFDC3ALFuCFEoaEVQaR2yA/owrE0bSEVQb8SuAT0ikE0GvEUQBWZABXiBDFk8SHUQP1mCBHj+YF0ti9TQ2p5EBzqK0EkZMqUQrHbEBzjgjFk40OVQWO0rA/mETFkCXvTQwf05AnQcGFkNxEWQGmX+AX0c9EEzQITQgWR/A3qhiFUAAfTQt/+FB3m5XFUmGUTQdvSIBnKg0EUoW+TQcjdDBTF0jEUK6vUQVjLGBjg05E03xoVQbDAGB7WOzFER1/UQUfiHBDU4ZFUyOtVQLSFBBbVKlFEEn5VQ out_117_mFAP2b_singleloop_p01wA5_mFAP2b_0001_0001
EhAr0AzeUgEECsKWQkCXxAzKHKE0NJWWQ2jC7AXO02D0yhOWQqxrBBzgA/DE+T1WQgVOsAHueGE0jCvXQ2o3iADwlTEkmM4XQAwBpATOtdDEb35XQnvf4AfTinEkqx7WQOIqrAXpEGEk83jVQz79xALz2KEkWSQYQoQ8kAT1aiEkrm8XQMVclAjXGZD0uUcYQi4/vAHERJDERc0XQKGQjAbKDVDEJRIXQ out_117_mFAP2b_singleloop_p01wA5_mFAP2b_0001_0001
EOJG6Ab6mUDEuecVQdTiBBb5Q3C0KHSVQUNeABTKcJC00NxVQLHa8ALwKfB00NBVQtd+CBHue0CU0i0TQhdfEBXHodD0h1JTQJYiABnlk3DkafnSQm3vJB3ZnoDkFmBTQIh2BB/4COEkLy8RQyTGLB7ltGEEqgWSQO0KHBPngTEUu2zRQNKjIBrGplEE14HRQwKHzALGEQDUep7UQMU3EB7b0CDUV14VQR0Y/AffNnCks6STQk5UGBn1ZeC09ZtTQADz4AHe9uDU/QuSQP00MBbPAUDkSrcTQ5Dd9AL7DYEkMFiRQseRPBDbKLEEgGPSQcNYMBnxSlEEPO8QQ out_117_mFAP2b_singleloop_p01wA5_mFAP2b_0001_0001
LCB2BBrFZ7BUHaBXQfUYBBTKclA0FZjXQTiBEB/S3E/jEDqWQjX6BBLFue7Tc9gWQXkNEB/9TtAEW5cYQQpdDBjduECUs0oYQnFFEBThhcCksF/XQPe3BBjNg8B0a3/WQT6P6AnzsVAEM4rXQRscIB786aAELtZYQ5RYCBvcIBAEOB0YQWhbGBfrYOCEO8AZQKt++AvIPJC0+M3YQ+GQIB3pFhC02c1XQaL2BBDcQ6C0KuAYQ out_117_mFAP2b_singleloop_p01wA5_mFAP2b_0001_0001
LU4aIBHsyx/DEY9VQiBBLBHsyh9z4lGVQgVuHBrFZ77j9o4TQzMzIBbmZG8r8SPTQy2ZQB3ist+z4lmUQYH2PBP6wdAkh6vTQ6mEKBb6m0AUIwCWQYAnLBju5XzLvEsVQlhOSBj29K8jPpCUQ1RBTBDUNK/TzXaVQoyyRBHqROAUoA7SQ out_117_mFAP2b_singleloop_p01wA5_mFAP2b_0001_0001
LCsyDBLGEo+j/UjTQTihABjqxL+zP1YSQBW51A/mEj8z3P1SQamZuAblDN8jZmBSQAAgABDW5YA0NJmRQ8TMGB3PA3A09YKRQ6ezFBfCgFC0b5aQQlU7IBXKwj/zFTWQQyL9CBfnvHAkYQIUQovXCBLITf6zWOyRQ3o09ALcBJBULNPSQSc+7Aj2HTA0AguQQFhjIB/O7CBUZcDSQbmzJBf6TQCknaKQQUG8DBra6cC0iODRQWobDB3kJBC0tnBPQSy8MBDp3GAUKlEQQwJqGBjS8L/Tv98OQeMOJBTEad9jSa7QQ out_117_mFAP2b_singleloop_p01wA5_mFAP2b_0001_0001
LQ140AvHFu6jDtIUQMIwqATf/U174luUQlYQkAz1jS+DqGPVQWO0UA76RR+z1jKVQkCX7ALwKH7zkYwUQBWNsAXOz78LIyjVQFjAmA/OEY8bMg/TQ out_117_mFAP2b_singleloop_p01wA5_mFAP2b_0001_0001
LRLypAjpbKAUiBxVQuz3kA7P1YBECsSWQ6mEdAb6mEC0IbPVQ2OfLAzeUUCU3kgVQZQgbAbmZGBknvfXQSuwjAnRxnAkuiWYQw1PrA3XzRBkxZlYQLtngADlT++T5NnYQfU4xALGEIAEAAwVQqiOrAXp5BCU7ynWQOqUPALNoXAkxsPXQH5JTATTkACku+wXQoVVkAbgUP+DWDBZQAN/UADS989zRLaYQ out_117_mFAP2b_singleloop_p01wA5_mFAP2b_0001_0001
EFDCjAjqxHC01jCUQKc9aAzLdfC0d++SQueUeA/TNODktzPTQZQgnA7QLaDkvfyTQThmhA/S3TCk8DlRQLkKUAzRplC0qYgQQyx5sAHBukCEQOYRQtLXZAzhlWCkvpNOQLHaqAHZ70Bk++5TQ/ABKAz9YXCEbiBTQvtphAHrZiB0ykdRQapxUAnBfIDUyHhQQVhwDAbJScC0V8uQQ8KsvAb4QcCEuVYQQJmMyAHflWCU80HSQZU7sA/PbHD0xQfRQSyAOA7OhkCUpgzMQHdSYAbBknB00IIOQUewkAPDlgCkE8rNQ out_117_mFAP2b_singleloop_p01wA5_mFAP2b_0001_0001
ER2OPATf/oDUKc1SQxgATArFZLEUf/8SQamZWAfR2WEkSMoRQnEDMADAASE0eUoQQKc9AATLyWEUktrTQgkP+/WJJSEUBgJVQ2/Va/yuIhEExavVQK6vT/mUbfEUcbPXQrO1B90yDxEkNyyXQhrHBAPHadD0codSQS31gALa2NEkXchTQ0mhj/mEeSEUl+NTQviBDAH7EoEU7vkTQL0jOAvk9UEE6SoVQ7070/CJhBEk2sTVQ4n5e9gTpdEUQkTVQGHql/iRjxEk+SfVQzzu5/K8ggEEzLrXQIeCv+uvGQEUGpgXQW9/p9464vEEHVZYQuVNd/0CdwEkD/ZXQ3uQ1+2Us/E0NRiXQ out_117_mFAP2b_singleloop_p01wA5_mFAP2b_0001_0001
EcSMiAnX6mEkZmpRQzMzjAb5Q1EUc9gQQFDCgAfTiLFUxg4QQ3kYkAjWkVF0FZzRQ2OfvAPy21EEpwFQQUNemAvxLpE0kYgSQZZBeAneXvE0GSXPQQgVwArvfAFUgVeOQsHFyAvz3lEEVjnPQVjX0ALbn7E01j6QQ out_117_mFAP2b_singleloop_p01wA5_mFAP2b_0001_0001
E2OfPAHtITFEueMQQKxgGALaRoFkCXfQQiBBMAXMI4FEYlzOQGZ7GALFu0FE+TdMQeYwY/y/AnFkZ4pQQ7TSU+2Po8F0VPyQQJ4SB/a7xDGUehGSQkurp+ujY+FkEWLTQLqVg/6qoNGkGpBSQGZ7IA/89JFEmu5OQknZNAri/tF0rNbRQHXYJ/uZpdFETriRQLTI6+KsyeFUd6lPQgz+X/8mW6Fk8UuQQwBtC/q9eDGEDy8PQdtnn/qPpRGUoJ3SQG34k/2rDRGUegIRQ out_117_mFAP2b_singleloop_p01wA5_mFAP2b_0001_0001
LfU4WAf9oEG0hWkPQktzdAXNeMG0yhmNQGZ7kA34lVGEaR2OQc9oiAjqxYGEYljQQaR2aADVjFGkTixQQri6PAXUnPGElxiMQuG/jAHFmIGk8vHMQ out_117_mFAP2b_singleloop_p01wA5_mFAP2b_0001_0001
EW5QsA7QLaGUJGUNQ/pGyADBWjGkBBWOQZQg9AvyhkGkQgVNQ4PVABjrHgGUxgQLQXPKsATLytGUeprNQrJirA/dgwGEw2uKQ360kAzEr6GE3uLKQ8rNWAH856G0bqxKQV+zpAT0DDHERHFJQUNetAvxLXG025bLQ8GzyADXhiG0cOQQQXNQwADIc0GkBXnOQUjGkAHpgtGEVUgOQpz9nAb5zpGEsIqJQxzqzAjI7xGE+aAKQY0xlA3LxJHEvPsIQR/0xA7Z9CH0PRtIQ out_117_mFAP2b_singleloop_p01wA5_mFAP2b_0001_0001
EktzBBf9oqGkZm5OQlDNHB7QLuGUepLOQoacHB/TN6GEZ7sNQ/pGGB/9TAHk9ogPQT3kLBbmZrGkDtIQQv8lMBn5EgGEzYTQQg7YQBrzIwG0eFkPQuMdQBD6feGUlLbRQ/UDAB/natGEShTQQ+0XIBLxMqGU8VVMQVqWKBPkhuGk6nGRQyUZOBXe/cGEXlxOQ4cCJBrEybG0wWeQQf2dTBb6huGkDhhQQuZsPBTkd4G03nbPQM9gRBbFysG0brpNQjDYRBfXZWGUZ+gRQg/wOBDGdhG0KeWSQuxHUB3F2iGUTcNRQ out_117_mFAP2b_singleloop_p01wA5_mFAP2b_0001_0001
ERLSJBT0i9GEYlTLQXPqJBXiBJHUJGkKQbnPPBrFZMHEaRmJQ03vRBnX6GH0d++HQ3kYFBPzMMHEUNeIQrcIABDdnKHE0wlJQCRAGBTgAYHU3EZHQtIbKBrGv3G04l+JQjmyIB3F1NHk4LVMQ3N0FBPyMHHksmZFQxM6+AbOYQH0Gj6KQqr8CBnsIaHUeefEQh67JBfkZZHkoboFQgmjFBfAAdHEjteJQ out_117_mFAP2b_singleloop_p01wA5_mFAP2b_0001_0001
E5lORBPHaVHUGEoKQIwqWBbmZZHUzMDKQHaxXB3MzdHUiBhGQwKnUBnBBkHUGEYEQCB2XB/naiHk9oAMQvcadBvwFnH0dOAMQAKJeB/gBxH0EcoOQWpRiB3EZ2H0Wu3NQam5OBvyhZHk789LQJ7dZBXjwSHkLIPKQ976WBTG+fHED3/NQqaLVBjNCpHUdNhLQBgNeBjZ7qHE9CGKQHJMgBz+vgH08uTMQTMyiBPhm8H0Y+TPQy3QiB/mw5HkHw2LQ1KujB7jHwHk9p+NQ out_117_mFAP2b_singleloop_p01wA5_mFAP2b_0001_0001
LGZbcBntzaHkpbSEQEYleBbktfH0Gv0+PEtohBXMInHEDCsAQ789hBfTivHU3kY8PQgVgB7luXHUjX60PsKpcBPkUQH0xjfjPEBjYBDICUH0jtipvVGydB3w5GHkYGCKPDCseBb5QVHEv0NGQI2bbB3SdkHU4DG7Pgl4hBvo0SHkjvO6PhRUhBPcMcH0x6ZDP out_117_mFAP2b_singleloop_p01wA5_mFAP2b_0001_0001
LRLSjBT14jH0w1jEQtdulBntzpHEW5wFQktjmBLEYnH0kYwJQ7RhlBntzfHEoa8KQZ78nB/mEmHkTiBCQGR/oBPzIcH0cXtDQfU4iBDW5cH0OffGQ4HUlBXdVyHEgUVFQIBhpB3O1rH0ovjBQzUFnBjMClH0+2I8P6iFpBfeyXHUgUhAQ out_117_mFAP2b_singleloop_p01wA5_mFAP2b_0001_0001
Lf/koBnX6sH0P14KQ35rpB7P1qHUiBhNQCBmqBHXPfHUGE4NQzMDrBT14bHEoaEQQiBBsBLFuyHEtIrNQ6zMrBzuz7H00y2LQQXwpBjHh2HEyKlJQTkkoBzs/sH0eE3KQ2sLoBDLzsHUN5CPQK13tB7SwuHU/eBNQimUsBHmP1HU5dwPQKd+sBXbJAIUFrMLQVY7pBrxvAIEKN9MQ0zQrB/tT0HUOwGIQqUPoBHX/7H0t/yIQ out_117_mFAP2b_singleloop_p01wA5_mFAP2b_0001_0001
EiWErBbPKZH0istLQOJ2rBLwKOHkArMMQR2OqBz1jGH0xLdKQKcNrBjU49GE7RxJQLy2uBzLdMHkoFpLQYacvBHNhPH0ai8IQBBmwB7h+SHkTcjNQlDtqBLbnbHEnEzJQJ9brBnhQMHU+SSOQvWUvBrAAEHkZ+4LQPv1tBnRDSHUDdGIQ0isyBvzfRH0eiHNQ7fKwBzDoQHEOhmPQ4YLwBrucbHUTEUNQ out_117_mFAP2b_singleloop_p01wA5_mFAP2b_0001_0001
E35rnBrbSJHkvf6JQv09lBzgACH0P1YIQBr8iB7P1DHkqxrIQjs9hBra8MHU2OfIQ5QrmBbPKCHEue0CQIZBlBnBS6Gk9o/+Po74lBDYj5GE3U/tPyCFoBTFq1GE5qwaPwhJkB3FW9Gkfbauv789mBz1jQHEW5gKQ6nTmBTQ45GUgUGJQ58xoB/vOAH0Q3RCQw5VmBrJKKHU1hOBQq87iBXu68GU0G/+PIMLlBDFZyGU7JUBQl9kkBnoI9GUIGZ7vYpViBzLgAHEjvchv out_117_mFAP2b_singleloop_p01wA5_mFAP2b_0001_0001
EAAghB3256GUiBBJQEtIdBDrc6GktzHJQqGvaB3isxG0IbnGQXPKdBrbSpG0HFuFQhALbBPHa4GEUN+LQEF8bBby/AHEegHOQyPSgB7GWCHEV9ZPQcFqXBbYCHHkvN+OQdSggBjp1JHUNytQQDSAYB3oVOHUJJfQQUEtcBjI0PH0fQGRQO0iiBjU4zGUepLJQOPjbBThFCH04NbIQkM0cB7TBxG0E4tMQPy/WBb7U3GEMPwLQfo8hBnAj9GkGV0OQV65TB3U4FH0hUBOQiuXiBvn7KHUlFORQ1NfUBbc7SH0IFyQQdlDdB/knVHUMk5RQ out_117_mFAP2b_singleloop_p01wA5_mFAP2b_0001_0001
E8S3VBbQgzGEXPqEQfU4SBDrcrGkX6mBQTiBPBHtIlGE/pGFQv0tMBvyhpGkU4aIQR0zPBrYvwG0hPD6PE9VTBDoZ1GkmiTiP7rAQBfDm6GUOW82vZ+gTB7Wq+G0+vRAwFqYQBzJ0EHUsGTEwSMIUBThr6GEBWZFQwSuVB/EwlGEYf2/P3SVNBzGM3GkwMN9PqKJNBf45qGkK+u0PRRxVBDkDvGkJq4ovNjAWB3VY7GUadcxPv8wNBHjSBH0V0QwvEeLNBv1x0G0k9p6v7DbVBfd63GEx8QCwh6oWBjO0DHEZ3U9vcV2SBjnXHHU8FPHwUAqOBHFMLH0NwgCwiehNBHpEAHEIY4Fw out_117_mFAP2b_singleloop_p01wA5_mFAP2b_0001_0001
EEtIOBDAAbGUNepDQMIQKBvz3TGkpbSGQ8n6FBT14PG0OffCQ/pGHBDBWMGU6mE8PJMINBnFPKGEtVXIQjxZJB/D+BGETweJQQxrIBvHovFEmrjIQw/1FBn/HDGE31vLQ+j8EBn5KlF03jFKQQUKDB3ByyFE29CMQ4CvEB/+gLGUfMhNQRT2+ADygvF0kXDOQW9+ABXS4JGkq2hPQExy8ALPQAG0rWyPQ4PVQBPc9XGET3kAQV+RIBTXUYGUiTvIQvqwPB/c7MGUm59JQuvnPBTYcGGEUpsFQoZxKBL4soFkeYtFQNctDBzH8VFkKT0JQQRxGB7pLTGE4cUNQn8p6AveVgFUInSOQwXJAB/ycQGEi0cQQ2282AbLf+F0wWsQQ out_117_mFAP2b_singleloop_p01wA5_mFAP2b_0001_0001
EfU4AB7kYQG0LdTEQXkt4AXjXMGUhrHBQRLyvAjrHIGE99zEQbnvqAT2OOGkCXvHQBuS0ATsLVG0Es+6PlAGrAz5XRGE6i1vPldGjAXJDOGkAnQ4PRiJsAfy0RGULORzvIFOAB3MzTGUKc9HQG3i7ATwzFG0bFP9PZmq6AzGMYG0RgrzPSDgxAPa2bGEFN3/P out_117_mFAP2b_singleloop_p01wA5_mFAP2b_0001_0001
EZ78tA/9T7F0IbnEQIMvlAHiPxFkLz5HQTeVZAvITpF0GeWEQvKBdA7X/hFUgpv/PqReqAHDAfFE4TlJQlSXyAfMJyFkxCICQPzkiADsR9F06TUJQ0eNkAjwnXFUXZyKQX1twAvVNlFkuH5KQDs4tA/cGTFkVaPIQ out_117_mFAP2b_singleloop_p01wA5_mFAP2b_0001_0001
EbCvFAnixqFU+CYGQX3Sm/SRTiFkUzjDQurkL/2FQOFEs4VGQnTVG+8unCFEcVKEQ665w9GNRzFkUhODQG9+/+ywtDGEHkPAQu50M/WbwBG0jJPxPYdIR+Yoa7F0nn7dvJUB8/G3nEG0CpVZP2HqDALz8xF0Qq+IQ8a+v/Sm9dFkrzB/PD5iV+s633FE6GQHQYRxR/wlisFEM4OBQ3L/t/yhrGGEh15BQlKTk+g2sJGkqVuAQnbDBAHohDGUwvZ2vPAJJALR4HG0U/oyP out_117_mFAP2b_singleloop_p01wA5_mFAP2b_0001_0001
ETXsl/mfSKFkiclJQsW1T/WsK3E09ZFLQ9epM/AYY2EktogLQQWpq/8V5lEEh2DLQnHDp/CGGjEE1FnJQ5OnLAjZrdEEVXGKQ6EvbAjDgrEE02SJQ3mQRAL8wKE0eZXLQlffoArLimEkSlvJQ+ZPjAj9vFEU7I0LQPgLrArXqTEU6KALQHpe6/S1yUFUHxZKQqBrp/64v3EUF7BNQ5uhk/CLOlEENz7GQdVVL/q5dVEUWVOKQ7AfXA/wa6EUO/SIQHstEA7lj/DEyfAMQlrvuA7tixEk0dGJQxhWlAnuptDUk5zMQUHjzADivPEka+WLQ out_117_mFAP2b_singleloop_p01wA5_mFAP2b_0001_0001
Etyfo/ICTIFU9RYMQNvTLAx37JFUiQxMQeUjSA1JC7E02PAPQ/fuiAZpw1EE8zNPQX2vRAFEAhFkIlZNQFScPAVpawFElvDLQPN/VAdIgDG0u/1LQfQ1TA1vMLGEhGgJQZ/1ZAZcUWGE4LQKQU2wL/MNHVF0B8xMQhJQTAdtEFF0EO7KQSs+HAhVCnF0mpCPQXOMhApAZhFU8dDOQDcfZAF6DrFkV9ZJQhNu9/UUmwF0YtYKQDU5LAF9RGGUp4eNQ4GSjA1+eDGk0ShMQtQGeApckIG0WQvHQq6VDAZbMLG07syIQcWMYAVhKbGkUipIQYlNQANl5YGkahvLQdmmkAJGdWG0fM4KQ out_117_mFAP2b_singleloop_p01wA5_mFAP2b_0001_0001
E2QaDA9bS0EEeXVQQywYIA5i8mEUuRfRQbYFEA1LZPEkHDNRQYZtFAVt5BE0/EGSQyH12/8WIuEkgRtSQ6O8AApjaEF0wLNTQmAvu/ARFJF0oakUQtG04/o5X+EEJpjVQj94F/wSIZFU9WoUQhSHo/gwg4EEwWKQQiPWZAhHroE0/7tRQhBrJ/Ep3tEEzrdSQpk57/or7iEklxhTQ36RSAZy1FFEzDSTQNZh1/wNKQF0N7fSQJ1DK+cR9cFE0NgVQTMtu+oiZhF0thzTQ out_117_mFAP2b_singleloop_p01wA5_mFAP2b_0001_0001
E1JL9/o9iKEU5c6PQWuD0/wJNpDUpqGPQjPbOAZHpRD0AmUOQ8iTTAFq7MDUoG9LQNUDI/kPeoDUcr0MQHyoy90XT8CkdARMQpft7+IjXdCEtunNQamXQ/+Iw4CEL9SKQGAF7/4hXWEEKtiOQaiMm/M3RYDEjwZQQwqhW+GPc9DkTNTNQFZEj/sF10D0b5ALQz8dk/i/HcCUYa1JQVRzg/68oSDEnMQJQ out_117_mFAP2b_singleloop_p01wA5_mFAP2b_0001_0001
L93SaAhq4CD0+XKQQ0trnANFPwC0bo3PQtvNnAtZYKCkiB9NQ1eGuAlIgFCUnFOMQCttsAddihCktJQRQ5agwAtuoGDkVlHSQdjNxAh5qpDkHXnRQxUqyA5Ul/CEfmRTQErkUABdoEDEeuGRQND1sA5VlIDkL7+OQx15mAhn2OCkWX0RQ6HhzA5RwMCkzvCRQ out_117_mFAP2b_singleloop_p01wA5_mFAP2b_0001_0001
EHnGeAtVSfB0jrROQziCdA9txNA04O3MQs0QGAFgN8/DbV5LQVHV0/gZac+TymINQ+zWiAROFK+D3ZoOQ4TstAJxPi+DZCkPQaCS1A10LN+DawAOQ3T/uAV+EO/z1LCRQYtHSA9QhvBUTHiPQZSsjAtdZRAkD9GLQAqUaA1TV/9DWDMQQwE0hAttxN4DmWiNQozW2AZI7f/jMkZRQmqnoApcud/TjDoRQ out_117_mFAP2b_singleloop_p01wA5_mFAP2b_0001_0001
ECTgAAh3wmAUjPrJQWnCN/UKVcA0kBhIQfj8w+cvy59DvVAIQ3f5R/m3ES8jkJEIQlrTT/wq+OB0FLzDQE2E7/k+YICUvy4EQxywNANmIjBkmuJIQXXdAAhRqmAk7QsJQIN2L9+1s4A0Je3JQgTQi/cX6jAUoTfAQIA/M+ibHrB0FvzCQLrWEAhYKUC0m2GBQNR1s/0+LkCk0p6GQzJUZAZUwBBEiNuFQJa9VA9h2ICkSfcJQ out_117_mFAP2b_singleloop_p01wA5_mFAP2b_0001_0001
EJ2Zt/0xn74jjaAHQi0wn/gFac+bvpnFQMrfG/UEuAAsx/EJQsMwI8otUEB8hdoIQBNTJAFMLt/b4INEQvj2YA1m89/rtRbIQI49mAZufgAMXOFHQpHSuARwDsA82cxJQDRl0ARaOc/bsgyKQdkX0A50HD8byTwJQUg+6ARlL+/Lt40MQKcpFA1pYQ8T0YNHQ2s4F/4BWk+L+MICQrMrGARBZ2AstFlCQzeHRANRVh+79FHBQk0VbA9ZyA+72sVJQPsSSAxD4qAsSR6JQ3k3lAdpOeB8WXIFQ8ilqAZ7Zn/LxoREQo6quAhhumBsGynKQpvevAN5ae67jpMIQjsF5AteSa5zPEhKQZCJ7AFpj6A8xynNQgds/ARtYh+7ZnlNQ out_117_mFAP2b_singleloop_p01wA5_mFAP2b_0001_0001
Lx/OO/8vC/+bgzgLQa3QY+IkyLAMB+3NQUeVn/6TIo/rs5cOQXBd6/2TeTAsgwLQQPq7i/sh0v/LC/JQQOvWHA5UGhAMz5GQQI5nYAN5Fz/7sOuQQjQKKA5BauBMPh5OQOsTmAhiKfAMkarQQfkJeANpAKCcA5zOQefqnAxDrsBcVEBQQhpnxANdEJC81h8PQTukl/ojjY8r94uLQN0kg+8FgQBcvCgNQMqOn/0tWL9r8fPQQ2RmF/AfrNAc/1DRQWxaWAJMGz9r9WPRQPJM5/8guGCclm7NQ3vFtA1GGAAMoTKRQ7bLgAllYoCsbixNQvX9wAtE6lCcRbTPQ out_117_mFAP2b_singleloop_p01wA5_mFAP2b_0001_0001
ErVR5/SWyx9rKHyMQ22zSALl0E87J3FNQSlBgAfTDS973xmKQBXypAnO729L5WwKQt95TAnf169j5qtNQzhsGADwmx+j4YCQQvhXNAT0KZ+DfoVRQVmdm/G+88/zwTHQQxbF9/S2OT/TFiKSQucKa/+FNIA0XncRQdsun/eVrR8rfvQLQqsGaA/jcH+LrEwOQlqdOAXhEG/zdt+LQtbOiAfJ3h+D9RGOQFEnaAbEZ38jPRoRQL9I/+WKEUAEavtOQoLzAA3SdL/TTlPTQ out_117_mFAP2b_singleloop_p01wA5_mFAP2b_0001_0001
EN9TVAnGQq9LtfUIQkYHgAz7QK+L53hDQjGMlAPapz5TsE1BQ+OEtAvlRC6j08v9P/0KFAPmEf977pWIQcn0UAT2d1+7VQhAQm7MmAjhXt/71S5DQ out_117_mFAP2b_singleloop_p01wA5_mFAP2b_0001_0001
EwQogAHDxr+TUntDQg/PlAD3RqAErjyCQhrNcAXk2gBkwUc+Pbq7JArCoJB0dLN8PS0EnAP4RXBU4uCIQjfkuAv6FrAEenmJQwgkTAPTAi+jiq1FQz67sAzoOiAUkQyAQvbDfA7x/bBEU3HJQtH5pADPGMCUhnWHQQvOzA/t5VBElrVKQ out_117_mFAP2b_singleloop_p01wA5_mFAP2b_0001_0001
E7EViA7lwUCkxr46PPf9YAnLDxCUa8vuPTKVOAT9qVDkLRu5P+OjPAbFEYD0hFxBQmY7jAjCQDDEc8AyvMmsrAL36eD06GbLv+KppArlPfC0Oo36vmHypAzh/cC0tpO9PhWbMA3dkeCUnbpPvV8eeAjQuVDkimu6vw1gpAzjK8DUy5jgv+h3uATFtsC0AgfAwumwjATiWKCUPIo+vezZuA7+1MCUx3Zyv out_117_mFAP2b_singleloop_p01wA5_mFAP2b_0001_0001
Egu5DA/aKyDUiPNvPHnYx/qdJLE00em4P1JhGA/yLfE0wwA4Pk9XJAbvaqEUPW+/PyKCU+q0wOEEB8xsPgWxQ/Ybc5DULPOyPhf1I/QDthDkWi98PWdG3/8120DEL2SnvGFvDA33suD0Ondwvhqur/+wlHEEl8gAQ5NDt+WGlQEEhdzyvAtId+crkdEkUrS0Pi/SGARkYdDUkoWgvtqF5/otZEEUwHJ4v out_117_mFAP2b_singleloop_p01wA5_mFAP2b_0001_0001
EnoEPA3UljEEWOvjv+/6aAb5T3EUUygtvPXZpAzOVzE06ldnvyu4tAvSkkE0hMU1vwmlWAzmGAFk5Yr+vOLB9/uAqCFkT5QAwQjBhAX9UVF0KKJAwn/Ln/G96QFUHdb4vXkUNAfN/YEENoA3vMDtVAjyODFUwdrpPmOVcAnXt0EEDvTCwbstt/6FAzEkzTJAw50d3/ipVJF0Z4OEwYhzeA7dUbFU/8JEwgsmpAP7BTFUyBT/vl2VcATk3gF0+vZ6vaNLJ+q98RFkYTR6vGCS1/a23gFEmsu4veBWr/a6PKF0PeVWv out_117_mFAP2b_singleloop_p01wA5_mFAP2b_0001_0001
Ex6fuAfulAFkzCQxPwx45Aj8R+EUe1u1PZQf/AHm6TFEloY2PJKV8A3xLiF0A8M9PDrh7A7gpyEEBexAQJbkDB7MAxE0vxtCQc2yGBbWljE0Iok9PYdrDBfoNnE0zJJIQucYqAH4kMFEtjJ4PNbf9A3Kz0E0W9BYPrlZ4AHKdiEkU4ZAQHV92ALD96EUAh2DQRNWFBrM7AFkZ91CQn66KBPraiEk4nKAQMmtGBXfHrEEuuazPlWEFBvWnTEEv6C9PrlzHBXhDmEUIY1IQFE6BBLDSXEkkKFIQb2ZBBznRxE0v1gJQ out_117_mFAP2b_singleloop_p01wA5_mFAP2b_0001_0001
E/UDEB757VF0gArcPEYlGBXO0qFEv0NBPhrnMBf8SpF0fqxjPKxAPBvyhYF03P1YvRATFBj8n1F0Wgs6vLeYHBTL6oFUA/oBwcak+A7/G4FUuFF8vUNeFBHsyJF0eU4uvGPCFBHu30FkW1+0PtsKHBnsrCGExB+6vNKwHBTRWaFkWLeAwBq58Ab7x/FE7V3BwDwY7AXk9AGU+gOzvwty6ArGaoFUu547v out_117_mFAP2b_singleloop_p01wA5_mFAP2b_0001_0001
LXPKPBDqG7F0gArwPe++UB3Mz6F057nyPiWkXB757HGET3k4P/UDVBzLdQGUGEY4PyL9MBPzMEG00NJ0PU5vWB3bD2F0QZNpvtGKWBHR2uFUKGN7P out_117_mFAP2b_singleloop_p01wA5_mFAP2b_0001_0001
E5lucBT2OHGkSMI7PyL9fBDVjQG0coF+PVjnhBPepOGUhrHEQpbyiBblDGG0eU4EQ6f3hB7quTGUBKyxPcKVgBHSBWGk3ACxvE5fjBvpidGUIm23P8naeBjWk/FEnED7PveRdBHMPXGE1ns/PdGOjBDkHNGUbHosPqahdB3h/ZGUHxPqvsn0kBrvqfGE3driPg7rkBP5ybGEZlB/PsBKiBL1MkG0AMm5P out_117_mFAP2b_singleloop_p01wA5_mFAP2b_0001_0001
EjsthBXO0WGUJGkHQ99TjBvIbWGkWkNKQLymlBHueeGEqG/JQuzHlB7P1nG0jCXJQ3kohBX46ZGkoFpMQeHdeBDSFTG0bQcNQIZdZBHsOXGUdSDMQr/4dB7YTTG0VrOQQLHqgBz1jdGkCXvGQz5HkB7WYOGEmNbKQxX5gB7l2hGUgLPMQMz7iBPiYaGkt4WOQFxAfBzvALGEO+wMQEhHWB//RSGkQ2oMQFA9ZBHN8WG0Dm4JQn6sYBvAcfGkm/pMQtgeaBHRZOGkdZhQQfwRdB/qhbG0J0jQQWPwgBv+HQGE9FsQQ out_117_mFAP2b_singleloop_p01wA5_mFAP2b_0001_0001
E4PFoBnuJbGEaRmKQCBWqB7luiGkuJhKQWO0rB/mEjGU0iMNQaRGsB3jCbGEEYlOQFuOsB3NJgGE+TNIQ2j5qB7dehG0M37CQnxxsBHW3fGkAGr8Pt0juBXAAZGUzPB9PhOasBHaKmG0lJgwPSMYoBf8STGk/UDLQ3+jpBPKtqGU1WHKQdQ8sBrP8XGkZDZIQjs9tBLvalGUy/SIQXxDqBvWjpGk7gqCQC4TpBXDlbG02rlCQt+ltBHJflGUMdnovo15qB7wvrGk/gfwP out_117_mFAP2b_singleloop_p01wA5_mFAP2b_0001_0001
EFDysB/nasGkR2+NQ357tBPc9sGEpwVQQGZrwB7P1nG0GvcQQShbyBT14pGUbnPPQkCHuBzLd4G0Mz0QQYb5uBv2o5GEPKSSQqBruBrE7EHkfPxSQubrvBjQ9FHELxIUQJqOuB/0SEHE7+QVQFHsrBHJrBH0w2MVQD7YvB3gSFHUvwcWQCBmsB/89yGUHaxMQninsBvQsoG0ioBRQgkQsBz+h8GkO/qQQtmnvBPRn8GEjsPQQt+9wBzLF3GEtiaSQ4xltBfVm0GUWS5SQH4ksB71bHHkWTwSQG81vB3ZJKHE0MISQoXoxBv+5HHE33PUQ1xwqB/WBBHUJrTUQh3nqBjoOAH0ufEWQd5VxBLNQHHEbigWQH9TuBHXFEHkB3SXQ out_117_mFAP2b_singleloop_p01wA5_mFAP2b_0001_0001
E99DxB/TNhGkR2eRQXPqzBzeUcG0d+uRQamJ1B7kYiGkAr0SQmu5zBbQgnGUzMrTQ14VzB/RhQGUwKHSQYlMyBXRzJGU9T/QQi+7xBTHB8F0fUVRQwUywBfD/1FERaWSQM6CzBX6kuFUcgeQQFDivBbmZfGEAAISQzj10BfMtcGkIW0QQ48AyBPR1PGUyS+SQp7R1BXSPNGURkZSQ4MfzBP9iKGEoeHQQ1tNwBLZ4MGkXcwQQwR+yBHDseFEeQnQQ3S9zB3RJ0FUm+TPQ out_117_mFAP2b_singleloop_p01wA5_mFAP2b_0001_0001
L/Uz3BXO0hGkEDySQ03f5BXO0mGUdTyTQShb7B77neG0OfXUQIwK8B33PfGkvfiVQy+P8B3qdXGUdkrTQRLC7BrbSwGEShLTQNfP5Bjob5GkcIrSQDzx6B3r2CHUZ9GSQMTM9BHRbCHkblESQk5g5BDQgKHks5tRQ5Qr4BD/pdGERLCSQsoO4BfB2pGUSolUQjfP8BHQgtG094VSQhNZ8B75lzGU3M7TQje/3B3TN8GU41fTQSo63B3GU2GU8l5RQ out_117_mFAP2b_singleloop_p01wA5_mFAP2b_0001_0001
L+TNOB325FEUHahMQ6mETBf8SPEU6mkMQ++JXBvHFOEULymKQmuJbBLEYZEUIwaLQmuJgBz0NbEUGE4JQOJGaBfR2iEkqx7NQbnvdBHuewEEmuZPQqxLVBfR2cEE8nqOQtd+SBzKHiE0OfXQQAAgLBHYl3DEtILKQepbNBrED6D0hWEHQXPqKBHXPmDEBW5CQO0iMBHZ7oDk9ow7PPK8FBjqxPD0FZ7DQW5QDBjAr8CEqGv/Pnv/DBnuJNDU6mkIQ03vGBDW5gDUjXqKQHv0+ArFZ3C03PFJQMrAMBjOsFEUZeZOQOUjgBTQfSEEmggHQm6jgBXbUsE0TYMJQ5p+hBj/pUEUk28KQFSueBzoy+EkenLOQ6avgBDfjnEkry1PQax8bB7u11EkIQqQQkSCRBX2cFEknsEGQvPKFBTtbeDE0BrMQ out_117_mFAP2b_singleloop_p01wA5_mFAP2b_0001_0001
