# Supplementary material for: Incorporation of sensing modalities into de novo designed fluorescence-activating proteins
Source: Nat Commun. 2021 Feb 8;12:856. doi: 10.1038/s41467-020-18911-w (PMC7870846; doi:10.1038/s41467-020-18911-w)
Supplement: Supplementary file 24 — Source Data [file 41467_2020_18911_MOESM24_ESM.xlsx › raw_data_graphs/Supplementary_Figure_6b,c,d/1/silent_103.out]

SEQUENCE: SRAAQLLPGTWQVTMTNEDGQTSQGQWHFQPRSPYTMDIVAQGTISDGRPIVGYGKATVKTPDTLDIDITYPSLGNIKAQGQITMDSPTQFKWDAQFKQNDNPRYHGSTNILTGTLQRQEZ
SCORE:     score     fa_atr     fa_rep     fa_sol    fa_intra_rep    fa_intra_sol_xover4    lk_ball_wtd    fa_elec    pro_close    hbond_sr_bb    hbond_lr_bb    hbond_bb_sc    hbond_sc    dslf_fa13      omega     fa_dun    p_aa_pp    yhh_planarity        ref    rama_prepro    bref_irms    cen_irms    final_chainbreak    final_looprelax_score    irms       time                                       description
REMARK BINARY SILENTFILE
SCORE:  -487.593   -707.395    103.720    403.878           1.655                 23.221         -7.852   -266.375        2.292        -24.111        -79.078        -23.029     -35.791        0.000      4.401    136.412    -42.363            0.037     19.116          3.670        3.069       3.069               0.010                 -487.593   3.008   2082.000 out_103_mFAP2b_singleloop_p01wA5_mFAP2b_0001_0001
RES_NUM A:1-120 B:121 out_103_mFAP2b_singleloop_p01wA5_mFAP2b_0001_0001
FOLD_TREE  EDGE 1 120 -1  EDGE 1 121 1  out_103_mFAP2b_singleloop_p01wA5_mFAP2b_0001_0001
RT 0.092238 0.94843 0.303269 0.768097 -0.261588 0.584465 0.633655 0.17903 -0.752615 12.785 -5.805 20.9455   out_103_mFAP2b_singleloop_p01wA5_mFAP2b_0001_0001
ANNOTATED_SEQUENCE: S[SER:NtermProteinFull]RAAQLLPGTWQVTMTNEDGQTSQGQWHFQPRSPYTMDIVAQGTISDGRPIVGYGKATVKTPDTLDIDITYPSLGNIKAQGQITMDSPTQFKWDAQFKQNDNPRYHGSTNILTGTLQRQE[GLU:CtermProteinFull]Z[HBI] out_103_mFAP2b_singleloop_p01wA5_mFAP2b_0001_0001
CHAIN_ENDINGS  120 out_103_mFAP2b_singleloop_p01wA5_mFAP2b_0001_0001
LwfKMBvxLBIEoaMYQDCMMBf9IAIEZ78WQ67nRBLFu8HE99bWQ357UBT0i4H0hWMXQlDNIBf9o3HkoFpWQ+pxJB3NGuH07VPXQiTgIBXhVCIUaeVYQPryOBPHFEIkmJTYQBdLNBHFt7HUsJcYQAQKLBfY1DIkXmbWQBP4HBXVi2HUDmkVQJQTEBHI95HEU6AXQGkMIBH1VuH0X3EYQ out_103_mFAP2b_singleloop_p01wA5_mFAP2b_0001_0001
HTihSB3NJ+H0kYIVQ/UjXBHCs6HkEDiUQkC3XBvcouHUgVmUQFDCcBjVOqHkvf6UQ5QLYB/9T+HUf/ETQ7HGZBrvIFIk+04SQBj7aBrojGIU+UfRQzd1WBfpuFI0GZdQQN2JTBrlbJIEJ5FQQaUETBvyJOIErprQQPKqPBj+VII0MJROQEtoPBzKnAIEsyhUQMv1aBzTP+H0KDGVQx4sUBrUH8Hk7bgSQqekbBjhJ6H0dVoSQ/kHcBjAgGIk0EmTQ3DWVB3rOHIkbFFTQbyXeBPLFEIEf8ORQmEHcBL7vKIkP0dRQULxWBDJKCIkxm8PQmFvVB7jAPIUDPaRQgZVQBPW6QIEd2ZQQ9hsPBXipEIEFgUNQJw7MBjgFLIU8qtNQ out_103_mFAP2b_singleloop_p01wA5_mFAP2b_0001_0001
H3kYTBPzMpH0yhWUQiBhTB/RhdHUO0aUQXPKVBPIwZHkVO0VQEtoYBfR2SHkQg9VQiWEOBntzYHkArEUQnEDQBnCXtHklDFUQRXgWBforaHUCZtTQb8SOB7QLQH0IbHUQam5MB/TNbHkrHFTQEYFLBvcobHkvfyUQ out_103_mFAP2b_singleloop_p01wA5_mFAP2b_0001_0001
HPK8SBntzeHU2O3WQqGPUBjqxbHUbnHYQrcIaBnCXdHE8nSYQQgVcBb5QXHEDCsYQ8S3QBvHFiHUzMnYQXPKQBD/pkH0yhuWQ2rZTB/GRTHEgVLYQ9owRB7OffHknvHZQmupMBD/pgHk9ogYQ03vRBz1jqHEAAkYQ out_103_mFAP2b_singleloop_p01wA5_mFAP2b_0001_0001
H++pcB77nlHEoaAYQuzHhBra8nHkvfKYQy2JjB/RhjHEoaUXQnvflB/mEiHUdTqXQPffhBnBB0Hka8OYQY2mfBzM+4HECOyYQ40cgBDlb0HUYSeZQ3ZviBvSA1Hkl6sZQbz4cBv55vHkdpzZQsHlaBrZmqHUiBZXQOInhB7fLkHEs9oYQgt7gBLQ23HELehXQ5YljBfU11HESBVYQ78ZbBXvW3HUtPrYQ6FKgBjMyAI0K4yYQm/gdBXdxsHEXrQaQD+PZB/4lvHkvkmZQ out_103_mFAP2b_singleloop_p01wA5_mFAP2b_0001_0001
H46RiBTgVhHEv0FWQ46BkBT2OdHUIwCVQqxLkBblDRHUO0CVQCBWmBfTiMH0P14UQ78NjB76RhHkpbqTQPdClB7FXdH064kSQ4Z0nBLVIhHUZL5SQYFLkBHnyhHkeNPRQaRWgBntziHUwK3VQXrCmBzDSgHUSxNVQLwNjBHe+pHEnbqTQf4MhBvOfeHUb9cTQEXBlBfotUHERnjSQMELpBnvXeHUUqJSQpkboBj88dH0iH3TQRy2nBjW1pHkEK7SQs1glBfY7eHEEddQQLxPkB/idqH0oNSRQtqLiB7EYfH0tJARQ out_103_mFAP2b_singleloop_p01wA5_mFAP2b_0001_0001
Ham5hBjArLH0xLNVQQg1hBTf//G0xLNVQHaRjBntz5GkWkVWQMdTkBLaRxGkpbCWQGZ7dBPc97GktzHVQ2xPbBfqc9GkDhyTQppjVBL696GkqN5TQBJydBDtv1GUvjySQrcIgBvcoPHkBBWVQ8T1iBL3I9GUxiTUQ/IkbBzTEAHEh42VQyX5dBzNizGUVWWVQPuqbBDYoFHk1WeTQv7nTBT1A8GEZF7SQkixTBfSXAH0i0nUQYbHVBjqwyG0CJOUQR72bBzxj2GEC00RQSmSdBDLrtGE+sITQZo/gBPnf3Gk3ksSQ out_103_mFAP2b_singleloop_p01wA5_mFAP2b_0001_0001
LEtojBLFu9GkQglXQf/0kBf9o3GUHaVYQUNenBjAryGEYlHYQJbHpB3Mz3GUPKkXQdTSlBjVOAHkCX3YQrt9iBv+pHH0DmxYQTpkiBnoHIHUUgCYQMXmjB3fp9GUbYoXQ/pajBjzaxGEm4fYQokNnBPcMEH0wdxYQH6alBf6l8GESFXZQh8ZjBHUmPH00R/YQzILhBv/yEHE9eBZQ3H3jB3caOH04IuXQpndgBb9YJH0nB3XQ out_103_mFAP2b_singleloop_p01wA5_mFAP2b_0001_0001
LSh7nBPIwoGkoFVYQ14VqBblDjGkqxHYQ35rpBrw1aGUdTKXQrcYnBXNeXGEsyBXQgqhmB3jClGUbnnYQk5OrB/hFfGkBYjYQMuzrBLGxoGkqo3XQ out_103_mFAP2b_singleloop_p01wA5_mFAP2b_0001_0001
EqGvrBvz3WG0isdWQJGUrBPc9NGkpbiVQW5grBf8SRGkVOEUQHvUtBzeUXG0gArTQWOUtBX46EGU6m0VQA4BtB/2WBGUSHMXQLIusBzHA3F0n55UQpwltBb78ZGEEYlWQYHTpB/m2KGUoBsVQTZWvBPiwHG0iMqVQ/gurBzGB3FUK1PXQtFHuBXDSqF0w+HVQ5P7sB3jn7Fksx3TQ5srqBrAdxFUCBFVQ out_103_mFAP2b_singleloop_p01wA5_mFAP2b_0001_0001
EEYlpBDrcNGUy2RTQIFepBjpbPGEUN2RQktzpBHtIFGEnEDRQktzoB/9T5F0w1bRQsyxmBD/pUGUHahRQ4MnmB/ekfG09cHSQM6XmBXCwhGUx1aTQg9omBHowpGUVLdRQWfVmBj/WsG02unTQ4WimBf2bxGktzbSQykwmBP7zsGEoiKQQGunmBnAQ8GE84ISQiU2mBbQa3GkhEtPQNTzmB3ZC/GE4A0QQSMIoBPy2IG03PtTQiRGrBXn0UGU2HlRQ62JlB3tuPGUtA6RQO8jmBXmNVG0ZScQQ+xQmBXxybGE7WNUQmoJmBnNtvGEyuiUQ29ymBz55mG0cO0OQkqjmBDTVCHUzo5SQrT9mBbJf5GkUUoNQDa4mBzAfHHUZnhQQ out_103_mFAP2b_singleloop_p01wA5_mFAP2b_0001_0001
EEtIrBzgAGG0LdzPQMIgrBTgV6F0257NQUN+oBHtI5FkQgVMQ8nKoBbktEG0xLNLQaR2tBnsd+FUHaBMQWpWuBvnfsFUad/JQuNdvBjBJYFkGwQLQf1kxBbymYFUFgiMQNjDuBjUUGFEud6KQuz3rBrbSNGkVOUPQsK1rBDuurFUoJFPQ71pvBvXdAGUYEJNQ2+dtBvokGG0qK6KQxYyvBjfHyF0LegIQgrdsBrXfoFkkMBJQCsruBzPn4EEf/tLQOyWsBHneGFk8f2JQ out_103_mFAP2b_singleloop_p01wA5_mFAP2b_0001_0001
EoFpnBTLymFU46RMQkCHlBTgVmFUhr3KQKc9kBDqGVFU5QrIQHahlB3NJCFEVjHJQEY1iBz0NjFEmu5MQ9DLgBTJYkFEtDeLQ5dDjBfukzFEmsHPQQgVoB/RhZFEFuONQej0kBnDw1F0d64JQKz/iBrHcTFk6NyNQrFKdBTvKiFE7s5MQCyEgBPIGYFEth8JQ+E7fBvtD0F0yGiKQ4pchBTPMxFEydRQQZo8iBvkoBGUoJTOQOp7kBbEtxFEc4DQQ out_103_mFAP2b_singleloop_p01wA5_mFAP2b_0001_0001
EhALkBf++bFk/UjEQWO0jBj/UNFkTiBAQtI7gBz1jOFkpbS8PSMofBzKHgFUwKH7P78tlBnsdSFUIwK1P/teoBn5vQF0n3/5P/kNlBzZ4CFkKK+qvW5wjBb78rF0IbHEQEgQkBTiH9EUsvXBQX2WlBHYviFkhLUvP9jOpB3d7eF0Bai6PodjmBbIsGFEVaU5vn/JjBngWEFEv39yvuCklB/liyEEg27Iv out_103_mFAP2b_singleloop_p01wA5_mFAP2b_0001_0001
EWOUfBvHF8EEEYl6PR2uZBjpb8EU5QL2PhrnYBvd+sEkuJxoviWkbBrFZdEEAAAwvsRFWBzbR3E0jVRAQEFjWBrkxGFkDa8EQYg/QBP21EFEZtwIQ80eTB3m8TFkxYiLQampgBT14tEE7Rh7PVdzYB7hbMFESPUwPT5+WBfpSnEkPVwBQXR7RBvGR3E0k049PSVvWBL6GXF0VwbDQRLOaB78hDFk1XJHQPUfQB3eOUFUi4HNQfsVUB3iRkF0cX5KQy3IXBvTjMFUrQSMQ out_103_mFAP2b_singleloop_p01wA5_mFAP2b_0001_0001
EoFZUBHDCyEEv0N4vktTSB7QLkEULyWAwXPKMBT2OjEEoa8/vO0iJBntzzEkQgV+v14FUBnBBsEkAr8FwPL1ZBr/DtE02aJGwHTNSBHNbcEUFdIJwfUYSB7lu/E0HFu0v4G7TBngIUEEQ5k/vonbSBPm07EU7FuGwQvSbBjKtkEE+6QDwTQhTBXsAiE0RYFLwDL5NB7gYbEkPOHJwSn5TBjupMEUFIwIw out_103_mFAP2b_singleloop_p01wA5_mFAP2b_0001_0001
E99zJBPJGQE025bAwPK8DB/mEPEklDNAwamZBBjpbQE0fqxFwIFOEBPIwQEkvf6IwnEDCBT2O3D0NJG6vcQLDBD/FMD0VjD/v6HlDBre6GDU2dgEw5ZqDBfOYsCkgoC4vEtIMB3MzCEEnEDBwZdfCBHn2cEURk57vHFf7ALL55DEC1u4vTk7DBzn33D0xC2ovyYaEBTFkNCkg3c6vOYVDBDCpyC0ajv9O out_103_mFAP2b_singleloop_p01wA5_mFAP2b_0001_0001
L1NJ4A/89PEUiBBGwQgVyAb5QREk/UjJwwfq0APdT+DEYljLwoFZyAjWkBEESh7NwO1TmAPg1REUk8+Iw83whAz295DE6xyHwfL8LA3vd8DE4BqGwPbnCAzPoOEE8AtHw24ODA7/hdDEmRvEwe++zArvfQEUiBhCwuqr0AbV+fE0gVkKwpZAiA3auVE0YQ0KwI1lkAXgaeEkZkEHwih8lADaxxD0N9GEwfTPjAzUkgDUf4VJw out_103_mFAP2b_singleloop_p01wA5_mFAP2b_0001_0001
LGZ74ALv0ZDkSMoKwQgV7A/TN2CU5QbMw2OfDBf8S3CkVOUNwzhWFBjpbaCkWktOwHK84ADLYLCkPSELwxECtArL/DC0zonKwuV4mAzENOC0EtXMwRENqA3aZoBEE/hIw/pG7Ab5QXD0FZrIw/RS2AHIE5CELfMOwbSA9A3DFKC0F7IJwrhE8A/QqiBU9eSMw out_103_mFAP2b_singleloop_p01wA5_mFAP2b_0001_0001
LGEYGBT0iYDkCXfMwjs9LBXNedD025LNwHv0PBPHaFDkX6WLwdolUBLwKDD0HF+LwcSsEBrw1vDU14VLw5/BNB7YS/DUSwINwW/mMBbDVSDEvZOPw out_103_mFAP2b_singleloop_p01wA5_mFAP2b_0001_0001
ELH6NBTLyyCEBWJJwEtoRB/mEbCEBW5GwgqxUBT2O7C0kYwDwqxrSBzfqdDksdeCwoF5OBf++5BEsyBDwO32LB/VzyA0JihFwBcZJBzEa2/jyfVBw7IUGB3wQaA0m+47vXHwKBntYj8DfmcBw2O/JBvco1CE/pmIwthRUB/OUICEikuIwOwXMBP+rOCUHKaAwG++RB/HLcBE5UlAwADpOBX9PMAEUu4HwM/sIBbxBNBUvOCIwd1RJBT2i1sTeFe9v3IUNBPIlc6jhMQEw out_103_mFAP2b_singleloop_p01wA5_mFAP2b_0001_0001
ElDtZBDrcwCUf/UCwy25cBfnvPDEAAA/vv0NeB7P1ED0d++tvHv0dB757fC04luJPb8ChBjU4WDkSMoCwMXjiB7CVvC0V30CwX2XgB/uclDEj9JIw8SXbBLwKTC0LdTDwFzqaBHZqtDUosn+vKmPiBT2WvDkfWqAwWzUhBvd2VCEfDADw4eNiBzhkqD0cYRJwPDeeB3FkBEEmwEIw4JXeBrX8MDEWCKJw out_103_mFAP2b_singleloop_p01wA5_mFAP2b_0001_0001
EAAAgBvcolDklDtoP8S3gBvz3fDU6mE9P5l+iBrbSAEE+TNAQHaBjB/naSE0xLd8PzMzcBvz3jDEsyBCQPGraBvsFGEEPj1BQ357fBjqxBEUc9ogvi6whBzfNADUc9z9Pzl0dBnfkcDUHYHGQYtwZBvAxNDkEZsAQztYZBrU9IEkM0gFQ out_103_mFAP2b_singleloop_p01wA5_mFAP2b_0001_0001
EY6mkBnuJ1DkR2OEQnvfmB3NJKEE/pmGQAAwmBjWkHEkQgVKQmupmBvIbrDEBWZLQlYQpBf++JEkoF5DQEvLpBXatSEkVKU8P3A4rBfTFWEUzYY2PAhctB3OKHE0Z0BzP8UbsBDCYqEkzIHxPU4akBvd+WDUHaxFQbtvlBX3OaE0ZI2FQUgCqBrhbzDUluyDQFLpqBLpuTEk5YNGQOoLoBTmGiEUtbm8P2BFoBXQxHE0Smf2PT0KuBryBuEkFklgPS/DrBLgP2EEPcO0P out_103_mFAP2b_singleloop_p01wA5_mFAP2b_0001_0001
Lx1DnB7luZEEUNuLQ7RRnBb78ZEkSMoOQwKnnBvyhwEUMIwPQbnvoBHue+EU5QbOQsyBnBHDCoEkCXvKQj59oBn2LQEEJzPPQY9elBPtxSEENrfPQ out_103_mFAP2b_singleloop_p01wA5_mFAP2b_0001_0001
Ef/0mBPzMzEUiBJRQ/pGnBLwKHFEBW5RQ/pmkBnX6MFUKctSQQ1IjBzJx+E0FZLTQlDdpBb5QFF0Jx4SQz+PsB7B/CFUiBRSQVjZuBrsl+EkyaUTQ87SuBLl2tEEs49TQewUwB7e2MFUKsfTQqG/lBbmZmEEaRmRQFzanBL1NUFkfLMRQl3HpB3+j3EE0qiTQo7epBjsdTFk/OhTQe1vsBrRDSFkFswRQnpQsBTP61EE6ZjRQoQwxBjHRKFERBLUQjIXwBnJnaF0L48SQ out_103_mFAP2b_singleloop_p01wA5_mFAP2b_0001_0001
EoFJkBPy2hFEBW5SQ14FiBzfqpFEv01TQ5QbjBvxL3FUc94UQ++JlBT2OCGEEYlUQkCXfB3251FEVjPTQFN0aB3t1oFULFnSQQd0aBjmgUFUaQPSQbfgVB73gwF01tUSQfh4VBLWuOFk5CuRQ6SqSBnwjfF0kBxRQSS/SBjc8BGU0TfSQELeNB7OnhFU7HYRQ6HxNB7l6CGUnRGSQQMILBnuS1FEG5jRQ1NZlBXjXsF0FZbSQaSIhBrp4bFEReTUQi+ZgBfykAG0O3fSQzXkdBLlZ/FUXtCUQ32JeBf9CKFU0BVSQNM1UBXLk/EEmAWRQOZCVB7IdIGEY96SQtgNLBnWXUFUpU8QQ5C1LBXiWKGU3MPSQWbHHBnZX3FkIlSRQ out_103_mFAP2b_singleloop_p01wA5_mFAP2b_0001_0001
EtIriBPzMzF0eUIWQaR2jB/na+FEAAQXQPKshB76RGG0HF2XQGE4eBLbnCGEaRCYQCsykBnYQuFEEYJYQSwqmBjtxcFUrewXQqfZpBLpafFkyeoXQmjImBLaWIFU5rVXQxOeqBXmSNFEdMKXQmZioBXxI/EUm2+WQ7RRhBvconFECsSWQE2glBXwFEG0Xr5WQZZGjB3t8mFEQ0XYQTW2lBD/y2FkCmiYQQ5KkB3VrAF0lfTXQ4ulsBP2gKFEhe9WQbNzoBnJjvEkGGpWQ out_103_mFAP2b_singleloop_p01wA5_mFAP2b_0001_0001
EzhWiBXjXQGU2ODYQVjXgBntzXGknvTYQFDChBrvfcGEVj/YQO0SjBzgAgG025HZQhrHgBb78gGU3koXQEoSeBnpzdGEuxRWQ0A8gB/lMaGUc+WVQp5CZB7ckeGkbI6VQ0RJgBzfcXG0rYGUQrobXBja3bG05qpUQF5FbBnAWYGEeFwTQe+OkBDAATGkYQ4XQxO9cB/LjTGEeiXYQCmEiB3vXkGkWWgXQGbsdBrZBnGUOJBYQrECjBTokZGkropVQbmJWBDmUhGEDnnWQecmhBHOmUGUDRYTQ9wPTBv+jcG0C6XUQm73ZBDcRWG0klwSQ out_103_mFAP2b_singleloop_p01wA5_mFAP2b_0001_0001
Env/dBntzcGEqGbZQ8SXeBvcohGkTiFaQ357ZBPc9pGkDtMaQlYQVBzgAnGUbnPaQep7dBrEDZGUPKoaQwBmdBX9WdG0KQWbQLeRhBzgBjGkv9mbQmoajBLsLeG0nxrbQpM/gBnnVtGU8pwbQPKcaBXNeZGU46RZQuSGhB7HvlG07HIaQGzsgB/dyTGEKQmaQ/jaaBbBLUGE8PiaQF0ycBjhpWGkLUrbQNYRaBz0DjGkNzXbQAAiiBLjgxG03F8bQIYWeBPdFxGUewrbQ out_103_mFAP2b_singleloop_p01wA5_mFAP2b_0001_0001
EmuJbBnCX0G0IbPaQgVOXBfnv8G0xLVaQfU4UBjVO8GU14BbQsHlXBLv04GkYQgbQZQgaBPc9GH0HFOaQuPFgBfl0DHkaIZaQJfVgBP1M4Gkc2KaQp0JbB7uK0G0xVPaQVoFUB7h67G06t8ZQRi8YBz2XNH0yuiaQCoDaBnEyJHU+3sZQ/KagBjcyEHEis7aQYIghBLpMJHUcNJaQBvuhB7wZ0G0LlgaQih8gBzyb3G0QopZQ out_103_mFAP2b_singleloop_p01wA5_mFAP2b_0001_0001
L357PB325/GEaRGbQWOUNBvcoAH0z3vbQfUYLBXiBMHkDt4bQpbSLBHYlPHkQgdcQcSsIBntz4GEFuybQnXRKBLmCtGkHXubQqoxNBnxfpGkogScQDANPBfzYeGUQnOcQFE7SBbkQZG0GflcQOExVBrXMeGEYADdQ+AoTBbSEPG0DQdcQGE4NBLwKCHkqxraQCpMQBP7a+GkyhIcQUi7FB7ig6GUTfZbQvBmGBTe25G0O+QcQ3QcMBrTyrGERZQbQORsGB7CDoG0mTubQCwqLBP1jqG0kswcQrAcRBbLLuG0l1ScQpNLNBvMwZG07t4bQ5rJVBLIDmGk7zIdQqRjYBr+HaGEvwTdQ0APRBXGxLGkZpFcQOGWWBr7sKGUwVtcQ out_103_mFAP2b_singleloop_p01wA5_mFAP2b_0001_0001
LkC3JB/owRH0d+WbQ46xHBb6mcHkYQcbQBr8IBfSMiHEsyxaQcSMKBPIwcHkpbSaQgVuBB77ncHEVjjbQ2499AnpjbH03c8aQ2O/JBzeUOHkQg5aQL62JBn3XgHkWA3bQoBYABvxkjHUn20bQocxABjsvVH0Eg3bQ2FZ4ArxEWHEs8/aQ out_103_mFAP2b_singleloop_p01wA5_mFAP2b_0001_0001
LXkNIBHsysHEmutaQpw1IBnDtyH0HFGaQueUFBXMIuHERLiZQlYQGBLbnwH0bS8YQcSMHB/mE+HUwKTaQpfYIBr4p+HU3dCbQBIDHBzMrzHUvNTbQJbNIBP3usHkhLuaQkhENBn3iyHkjb8ZQj3+CB/NS/HkkdMaQVgaJBPPACI0FaAaQHA9FBnefCIUMcRbQoImMBLsaAIUaoHbQHSyCBXBfzHkHHbbQO3nJBzs4xHkkkubQ out_103_mFAP2b_singleloop_p01wA5_mFAP2b_0001_0001
EsHFBBf++nHkWktZQ7Rh7APdTjHkDtMZQQ144ADrcXHkmZWZQ99TwA77nTHEEYJZQ2jCxAThrpHEsyJZQJajyAblr1H0MrCZQNfEyAfTi8HUKflZQeGi0AXRz5Hk8WaYQSthzArxsDIEh2fZQyXB2A/dTCIkNsUYQR7g1APTtFI0wR3YQtr/2APpHLIkFpxYQf/UABjU4lHEoaMaQTq6/AfLdjHk4kuYQALqsAbLpoHEMrnZQEMAsA3DjmH0trwYQh1iwAjoV5HUIWFaQzj90AHfn0HEKp+XQ9zJzAviYGIUuR7ZQXll3AXC5DIUfqpXQOAK2AHb6MIklpMZQ out_103_mFAP2b_singleloop_p01wA5_mFAP2b_0001_0001
EqGPABT0iRH0yhqZQ357+A3jCGH0Gv0ZQ5luEBnDt/G0JxwZQGE4IBHXPDHkQgBaQMIw6ArFZEHkU4iaQ7hUxAL7rKH0z3paQyR/3AvOl4GE8kqaQDCsDBT2OVHUGE0ZQtsQ5ADHrCHU56dZQogaABzT1GHk6R5aQx68sAXMjKHUVUQaQAXD1Aryn3GEvHLbQ/o/+AXNmzGETTmaQHOzxAvdH2GUA9TaQ out_103_mFAP2b_singleloop_p01wA5_mFAP2b_0001_0001
EFDiEBzKH2GE7RdZQ4PVJBXjXvGEBWZZQU4aIBjrHjGEoaYZQFueEBnuJfGECsGZQzhWMBTgVzGU46xYQbKWRBjcjtGkt6lYQbIhUB/sN0GktU2XQHoKXBTO7+G0hXYYQ7RBBBrZmzGE99PZQ/z1LBrGqwG0LZ1ZQKvaNBzEt7GE0a2YQcqrJBTi8yGkbRWYQUabQBv8XlGUQFcYQZ7DUBrZPtGESmAZQgvPZBXEOEHUEDDYQN96ZBL037G0KYwYQU88TBXsQDHE5CoYQ out_103_mFAP2b_singleloop_p01wA5_mFAP2b_0001_0001
EEtIMBvHFdGUPKsZQ/pGMBrbSRG04lqZQaR2PB7QLNGU5QHZQlDNUBfTiRGEoaAZQrcoNB33PMG0isVaQT/WJBDniNGUFk5aQOKoEB/gAOGUlLwaQKc3KBnVmNGUylebQ5lOPBjqxgGk8S7ZQhFDIBfznOGk4cjZQxbURB7d5PGUl1gaQeebOBjKwDGkdDRaQ out_103_mFAP2b_singleloop_p01wA5_mFAP2b_0001_0001
EIwKOB77nEGE7RxYQvJRRBblDAGEmuNYQyLdSB757nFkuJRYQam5OB33PbFU2ObYQzMTOBrEDCGksdGXQtCeNB7CEOGkIB5WQPNfRBH406F0FQ7VQi7CKB/L2QGk2ftVQx1jKBTgVBGEZ74YQUeKVBvA9DGkh0MYQ2cYKBP5r8FUdoJXQ8bSRB7QpRGkvoyWQX0gLBLucRG0BzwXQNbTPBTX29F0ghBVQJiASB3PspFEloCWQndaVBnzRBGEG53VQeOqJBfIgZG0X4oVQelHGB7eTNGUSL2VQFt2LBDexNGU5RzUQ out_103_mFAP2b_singleloop_p01wA5_mFAP2b_0001_0001
EKcdXB7OfhF0MzIYQtI7YBX3kKF0eUIYQO0CbBvcoDFU3k4WQf/UeB3MzOF01jSWQ6mEdBLEYFF0jCrYQwsoeBHAztEUCfoYQyvvaBj9yKF0FmWZQgqRaB/S3sFksdCYQgQXVB7pLBFkcpPYQEhSgB7VcOFExzlYQC0ygBTrPqEU6DBZQIDLgBnlQqE0BOJYQTuFbB3c4jE0XdtYQzIrdBLlNHF0MVvZQ6qIXBH+QBFk10bZQhDvZBPNwbFEO3XZQ out_103_mFAP2b_singleloop_p01wA5_mFAP2b_0001_0001
EsyBZBbQgxE0jCXWQ++paBb5QpEUjXCVQ46ReBrFZVEUiBJVQIFOdBnDtGE0w17VQXktVBrw1jEEEYNUQBWZWBHZ7oEECs6WQ509cB7kr1EEYNiUQjs9WBXjXeE0HFOTQv0NTBLGEyEE/pGUQ35bTBb5QXEET3sUQ out_103_mFAP2b_singleloop_p01wA5_mFAP2b_0001_0001
EqxLhBLxgUE0JxQUQaRGjBf9oCEEEYNUQ0iMkBra86Dka8ySQO0ClBPy2LEU6mESQ35blBvyhIE0eUIVQftmnBL8PwDEZhQVQUlwpB3id+DUxqPWQmv/pBXaNSEE1QnWQOmXrB37nfDEwGsWQiBhhBTKchEUdTqTQ0VFiB/aSoDkWkiUQtbqkBzdqLEkvYIWQpFWmBj3WXE0ncxUQ9hioBbkrrDEgGSUQiKvmBHLOSD0p3mVQ9L1sB7XnmDEwjVXQO4HrBPnfBDE03XWQ out_103_mFAP2b_singleloop_p01wA5_mFAP2b_0001_0001
LHvUkBjWkRD01jaSQqGflBrZmFD0coFRQueUkBDW5cCkpbaQQrcojBHYl7BkBBGRQ2OfjBLwK7CkEDCTQFgonBbigAD0nUMRQjtNlBvz6fDEDwYQQ out_103_mFAP2b_singleloop_p01wA5_mFAP2b_0001_0001
LMIQkB3MzcCk8SHOQ5QLjBfTixBEqGfMQqGPhBj/UHCU0iMKQc94hBblDlC0MzsIQqGflBjrH9AkEDSLQnqInBvTtcAEyuZNQ2nakBbPzl/D9trJQZ78kBnCX3CEBWJNQ+zAiB3e1HB0MoyNQx7rmBbhFmBEnZ/JQidDmBLJo1/z17lOQM3EmBvv1c+zRP3IQ4xKjBfj9JA0dhDIQOdPjBzqoU+zXp/KQ out_103_mFAP2b_singleloop_p01wA5_mFAP2b_0001_0001
L46xdBzLdjBEaR2JQktzZBrw17BUdTiHQiWEYB/TN2AEW5wDQy2ZZBf8SX/DtIbEQzhWUBrw1LC0NJ2IQM/mRBbk5PBkToIKQguGVBjBupCUnRwKQsy+LBb7JkBUbMqKQ789cBXjXyAEpwFLQ8fkbB74hWC0HLAFQLq0RBbknYCkjBjGQwRmTBHbYABUXYBMQNEwRBPRpYAEgz1IQ/0WRBbJzyCkqTnLQz8FXBbAJFDEnD7JQ6XfXBPTfaCUQALMQLeFKBbJluAESLkLQV/+JB7JZyBk4bxIQg2wLBnpYNCUBw8LQ out_103_mFAP2b_singleloop_p01wA5_mFAP2b_0001_0001
L2jCVBvIbPBka8S/PDXvSBHYlTAkR2O3PnEDXBXiBx+z4lutPzMTWBzgAr4zMzMrP99TOB/TN++j9ow8PcMMKB/9cTAEAxSAQIFOUBPzMHCkZmZ+Pz9DRBTVF4AEdgnfPPX7PBP9sj9T6DpBQD6sMB3QaL9zsvt1PKXDJBHLT2A07Lm6P out_103_mFAP2b_singleloop_p01wA5_mFAP2b_0001_0001
LEtobB/na8/zisdePEtIgBf9og+zfqxrv2jChBjVO02D/pGxPiBBiBjWkt973P1YPTiBfBTLy28Dv0N+vlUZdB7rAt/jJLQDwqfZfBvby+AUdN+CwHPBaBrY6I/j/BiGwZ78bBLwK/AUO0ikPoL0hBbec5/TmIZtvzW0bBfcDpyrciy9vCYRhBPkqJ5zVMpAw out_103_mFAP2b_singleloop_p01wA5_mFAP2b_0001_0001
LlD9gBThrH6zyhW/PDC8hBT0iM9bktTDQT3kgB77nK+LtIbIQZQghBjAr8/7yh2JQMdDgBb5QL+jWkNBQ/hBkBPilb87fiUEQZj3hBH1Nh/7zcQBQ out_103_mFAP2b_singleloop_p01wA5_mFAP2b_0001_0001
EPK8cB325767z3PJQBrcaBT2Of8b3k4LQjsdcBrEDC7jTiBOQtd+cBDVjH/zMzcNQfUYUB7P1477xLtLQkzjRBDn8G/7n8FKQAdsRBfnp3AMF9dLQI7YPBrN1yAszwJOQVsGKBf0L3Ac5ctOQfOmGB7cPBBMg/wMQFmcIBXysxAsW1mQQKcdbB33P16D99DIQPMhbBHQkQ/rQjhMQmpaTB7zFn7jRM0KQmsqSBHKq47LXltNQqdhTBvbnT/7mjJIQPKZNBbo8h+bjnyJQQx1VBHO7MB8FjpLQgWbPBXWYmB86FUKQv+7RBXY7qA8bLtPQWs2HBLQmFBMnW2KQkBpCBn4uEBM9LMNQkTILBf4+pA8zyWRQMhgEBfrB1A8fc0QQ out_103_mFAP2b_singleloop_p01wA5_mFAP2b_0001_0001
ETihdBzLdTy7P1QQQgVOfBLxgg9T14VRQWOUbBX3kAA0LdrRQyLdWBTLym/j78tRQ/pmfB757n2rpbiSQAwQgBHER5+Lxj7RQk8WdBj5b5+7D7oQQFafdB7NKyzL9LPQQ98ihBrrJq+Dk7ERQzQ6bBX/Ovz7GXITQ4LchBXS2v5z01MTQ4ONfBbmwOAsSaoSQaXaiB73xN/L/uwRQlLOZBzfuk/7VoyQQ8JnfBblLFAsqF4PQ out_103_mFAP2b_singleloop_p01wA5_mFAP2b_0001_0001
EPffdB/RhLBkuJBSQb8SaB7QLKC0isdSQzhWbBzfqVCE7R5TQIFufBTf/kCkR2OUQhrnbBjVO0CUGEwRQV24aBrkKyCEWkYQQElXYB/02YDk8hTSQWFHdBzmxZDEXccPQ03vgBzgATB0Ld7RQwMFWB/ywBC0+PYSQSBjfBP+u6CU+F6RQUyoWBLxxvCE4lLQQKP4cBDv9VC0Pw+PQGAfZBnjp2DEYuzRQcpDZBrVKcDUUJYTQ+aOUBHwFSDUOtHSQ9+kcB/mxYDUR4UNQKHogBHxHdDkKw1PQ2ZFbBLv20DkJ7HQQ out_103_mFAP2b_singleloop_p01wA5_mFAP2b_0001_0001
ERLSXBThrPCUf/sUQlYQXBLEYdCEZ7EWQhrHSBX461CkYQQWQMdzNB7OfjCEueEWQpbSXBfR2uBkqxDXQgyLXBrOIICkKbPYQHYLcBzPX2A0KSzWQ2jCUB/naAC0xLVUQgexaB7CRxCUXBQWQ96qTBLGRKBUrv7WQnLHXBb9jaBUmslYQCinTBnasbC0MHUYQmuvaBjaebCE0MVYQlWKcBLuqAAU6wfXQ5ZzfBbJGcBU+h8WQ5SFcB7yCeA0ZEyVQ out_103_mFAP2b_singleloop_p01wA5_mFAP2b_0001_0001
Ee+eSBHXPeDU5QrWQEYlNB34l2DUMI4WQW5QOBzfqPEkpbqXQlDtSBHueWEE/p+XQNeJWBDrcsDUHaxWQkJqKBrMziDkpcZXQbc3LBrH6+DEFQ6VQ out_103_mFAP2b_singleloop_p01wA5_mFAP2b_0001_0001
EMIwJBXiBZEU0iAYQShrJBrbSsEUgVaYQ14lEBDW54E057TYQxggABf++vEk8SHYQdTCKBf++lE03PJZQDoFFB/JUZEU6qWZQpVwAB34/jE0DUoZQ6v0EBviNDE0iRQZQxda4Aze3YEEQ2zZQS2PAB/eUwD0v1bZQRx73AvG6CEUHntZQBE2uAHvxvDUVL5ZQHaRGBfSMSEkrHtXQZs/MBfae2E0UZQYQOHVKBrgT0Ek2FdZQkElNBDoPcEU00OZQCy8AB/JS1Ek3DtZQtOMIBvdX1DkgICZQ88oxAjMWhEk5uBaQ+UAAB7aGODUxBXZQvThvATzXSDkxvwZQ out_103_mFAP2b_singleloop_p01wA5_mFAP2b_0001_0001
LhrnEBzgANFkYQgYQoFZ/AjU4YFEv0dYQKxAABfTivF0NJuYQpw1DBb781FUbnDZQOJGIBnBBUFE7RpYQm5N5AH1nQFksGwYQD+r8APrfZFEya5XQ out_103_mFAP2b_singleloop_p01wA5_mFAP2b_0001_0001
E2Of3A33P7F00NlYQ46R2A34lIGEoa0YQ03PzAvIbQGUy2RYQpbSuAvyhNGka8iXQEtIuAHXPJGET3YZQSS2xALh/DG034BaQ2d4pArYXFGk3zlaQFtjuA/BRBGEYlPbQMBA3ArYvIGkl3gbQ9owxATgV0FEXPSYQLx89AbMSLGk4FBZQCBrmAfNfFGEg+OZQRobsA77nRGky5fZQM8e5A3MfHG0ZaLaQILDzAjt92FUWk8ZQ7ikiAja+AGEqgeaQAj7nAPX0NGkGUpaQngLyAn48yFEi6JbQuvNoAnxaAGkDNnbQrLA6AfeyFGkTR8bQJSvzALF7PGEnkmbQ23R9A3+yJGURhLbQ out_103_mFAP2b_singleloop_p01wA5_mFAP2b_0001_0001
EnED2AvyhaG00NZYQ357yAD/piGEaR2XQAAAxAPeptGkBBOYQbnv1A/S3wGUjXuYQ7Rh7APepjGEue0WQShr6AnsdcGkR2yYQS8TrAX4TgGUPFaXQGZ74ArbSpGEEYFWQEYl8A757bGkTiZWQKcdBB/9TmGkvfSXQ out_103_mFAP2b_singleloop_p01wA5_mFAP2b_0001_0001
E+TNqALbnzGUbnvXQIwKoAbkt+GUbnDYQ/pGqA757FH0gA7WQzMzpAzLdCHEmuxVQ7RhZAnYQAHEBWVYQdGFKADbn9G0cTqXQzIBWALdJ5G0na8YQx1jmAbPKwGkqx7WQDVrtAnz7AHkVKdYQ+VbXAPsnIHEaleYQGPEMALrOCHEim5WQ9/7FAzUZ6GEK1IZQl33gAXuO7GE8/UZQf18XAnLzwGkwhzYQ out_103_mFAP2b_singleloop_p01wA5_mFAP2b_0001_0001
Epw1rA/mEQHEnELXQGZ7tAXNeXHU0iEWQJGEkA3MzbH0xLVVQQgVYAzgAfHET38VQU460AXNegHU14lWQZaX2A/NpoH0RflVQrZr/A346bHkZB8WQdoFsA34lSHkDtEYQ2moyAfwTTHEcHUVQBTPxAvl5jHEpTcXQNDd7A/o6uHUM+8VQpMsuAbADsH0lGTVQTGG6AnP0kHkv7uUQrMVCBvPKiHkG9TXQn3nBBvRpYHUtyCWQJw1+AXnrVHk4LsXQ out_103_mFAP2b_singleloop_p01wA5_mFAP2b_0001_0001
LNepkAf9obHkCX/TQepbYAb6mfHkBBGTQXPKeAz1jqHUiBhSQ8naQADVjxH0kYYSQR2OVAblDYHEsy5RQRTfMAnMVNHUlPPSQ41MKAjHFGHEkG/QQgbTx/ePIKHkMdDQQvs5m/CURCH0gZ7NQyLdrA7luYH03PlTQvfuJA7oggHUb4qTQH3QiA3HzWHEZkaRQfGoKAzxybHEXXLRQdfB6/+CJOHE40uSQR7pXALmnJHkpq7SQ5BTGArZ79G0+DSRQB6NZAvG4FHktDcQQpt27/eKlRH0whMPQKD5I/y/oLHE4xoQQrLl++C0RFH08OwMQ11ZZ/isX7GU8rwOQ+ZtAArPpAHkRrwMQ out_103_mFAP2b_singleloop_p01wA5_mFAP2b_0001_0001
LlYQpAnX6rHERLKSQdoFtADAA2H0MzkRQDXP3AHtI4HkR2WSQBrc7AjWkwHUep7SQsHFwAXMI1H0w1DQQdGF6AL6QvH0Y72PQaCNnAn9ZvHkvTlOQVjXuA3islHEoaUSQg58mADyF8HEzAuRQ4T8wAzU38H0niPPQJ8H/AzhuyHUTyjOQG7bpAHD3uHkNyeMQoTlfAvO9zHkzjxOQBJ8lA7VenHEdKXPQ out_103_mFAP2b_singleloop_p01wA5_mFAP2b_0001_0001
LBrc8AjVuAI0P1QSQ9oQDBrbyBIEnE7SQnvfHBz0N7HUPKkSQTihLBLaR6HE7RRTQIFuEBPyWHIkZmZSQrmv+AreBKI0cDJSQvOp3APmkFIEaqoRQFeX8AnJyAIE95QSQ50nCB353BIkxtAUQaxKHBzn9GIkpRfRQmVKHBXDgJIk14ITQbGt/AP9RNIE5TaRQfIu7Av22LIU4UETQl4i4A7obFIknIjQQmkYvAr4OGI05W9RQ out_103_mFAP2b_singleloop_p01wA5_mFAP2b_0001_0001
EzMzGBnsd1H0GvcRQIwqKBfTitHUepDRQIwKIBjrHjHUepjQQoFZKBntzdHEEYVPQ0iMOBrvfyHEAAAQQS1FLBnIm2HklJeNQfBQGBHtA1HEq5LNQuttNB7yt7Hkrx4LQ8naDBPc91HkZm5QQT3ENB/XdrHEPa7RQEyGRBT90sHkq3bPQwVSQBvdK5Hk41bQQ out_103_mFAP2b_singleloop_p01wA5_mFAP2b_0001_0001
EqxrDB/89fH0w1LRQdTCBB3MzVH0z33QQXkt9ADAAQHkBBGSQfU43APy2UHU3k4SQ14l4AzKHXHECsyPQqcI8AL6xbH0vpWNQhrDzAH7dMHUZeNPQdTCCB/89kH0eU4RQjl9DBDzcQHktzaQQ5S4yAvyTcHUuJWQQ2sN8AHXejHEBhpNQYvZsAnE5NH07s3NQG9BwAPs/IH0HShQQ1Eq4ADz7GH00tSOQ out_103_mFAP2b_singleloop_p01wA5_mFAP2b_0001_0001
EvJx/AbQgFH0gALSQhrH7A34l+GkQgNTQNzMyAHtI3GkBBuSQ99TzAHDCyGU5QrRQgqxBBb5Q3GEue0TQ/bOGBj317GkoWnUQtQ5JBLJsyGkTECVQgy8DBvFUBHUTw0VQpwVCBDBWCHkrHdRQ4bi3Aj9pDH0Jf+TQgWoDBbFOzGkFs/SQOem/AX5hxGEQqaUQOpeIBDjfBH0wDBUQtmHNBza01GkQDoVQdgeLB32vuG0RaJUQjlqHBTX+sGEf6nVQ8ILHBfPsEHUOcbWQD0rBB3xk7GEODbWQ7PTBBr8jHH0CWfVQ out_103_mFAP2b_singleloop_p01wA5_mFAP2b_0001_0001
ECsypAHZ71GkU4iTQ8S3gArbSuGkDtYTQ789jA/mEkG04lGUQpbSkAT14jG03PVVQDCsMAfTiyGU2O/TQshky/iD9qGUcPxTQYgV5/WhohG0fdgTQKrq7+m9tuG04m1TQ67npAf9o6GUwKXUQ6mWfAv6zsGkflUSQ/s2IAb6G6G0rUlTQVq3OAbFszGUE5DVQ out_103_mFAP2b_singleloop_p01wA5_mFAP2b_0001_0001
EiBBnA757bGEv0VTQOJGsA7kYSG0eU4TQqxLmAThrHG0xL1TQIwKiA3NJEGkpbySQlDt2APzMRGUy2JTQQgq9AbTUaGEWCgTQNj37AX2DHGE2ogTQnnJDBHHjbGEhWqSQoa8lATKccG03PVSQJYatArIkTGkkl8UQ8jP1ATkiRG0YxFSQbZcABP55YGUjScUQgyL5A/clhGEysgTQhOtBBTVTGGUb/+SQKXl2AjtmAGUPPOTQr+O9AHt0GGEUUlUQehmFBndBiG0xs/SQrlqBB3eMdG0FlrRQ7FaFB7uXUGUY3qSQ out_103_mFAP2b_singleloop_p01wA5_mFAP2b_0001_0001
E/pGmADBWCGEVj/UQT3khAb5QvF0LdLVQmuJqA76RfFUiBpVQZ78sAHtIfFUf/0WQ14lQATgVwF03PNWQFG0FA7/KaF08ckWQ1IoPAnPJKF0RaWWQsSCo/K4uZF0X5FXQ3kYpAXiBGG0w1zVQA+0cADOwpFkGROUQAiIEAbH46FEtmzVQVRcWAH+u3FEBGIXQ out_103_mFAP2b_singleloop_p01wA5_mFAP2b_0001_0001
EdTiuAfSMSFklDtUQFDC3ALFuCFEoaEVQaR2yA/owrE0bSEVQb8SuAT0ikE0GvEUQBWZABXiBDFk8SHUQD3mCBPh+YF0Sj9TQoo5EBHhK0E0/LqUQUBbEBHmgjF0D2OVQWO0rA/mETFkCXvTQwf05AnQcGFkNxEWQHlX+Ar8c9EkpQITQQhR/AvohiFUL/eTQ2F/FBXg5XFknIUTQQuSIBHBg0E0OW+TQ3gdDB78zjEUV5vUQniLGBjO05EknxoVQO//FBXXOzFk22/UQbViHBfW4ZFUbRtVQXHFBBXcKlFkzm5VQ out_103_mFAP2b_singleloop_p01wA5_mFAP2b_0001_0001
EhAr0AzeUgEECsKWQkCXxAzKHKE0NJWWQ2jC7AXO02D0yhOWQqxrBBzgA/DE+T1WQgVOsAHueGE0jCvXQ9e3iAHWlTEExL4XQBBCpAP/sdDEV45XQnvf4AfTinEkqx7WQOIqrAXpEGEk83jVQG39xAbM3KEEWSQYQ2J8kADzZiEkoE9XQBmclArIGZDULVcYQNRAwAHcRJDE0d0XQ2bQjAnICVDkDSIXQ out_103_mFAP2b_singleloop_p01wA5_mFAP2b_0001_0001
EOJG6Ab6mUDEuecVQdTiBBb5Q3C0KHSVQUNeABTKcJC00NxVQLHa8ALwKfB00NBVQtd+CBHue0CU0i0TQTceEB/apdD0WxJTQa4gABXgX3DUN+mSQFguJBDy3oDk56BTQAO0BBLt8NEUHN8RQgIELBXL2GEktxWSQ5LIHB3BiTEU/qzRQ6wfIBX7qlEUqpHRQwKHzALGEQDUep7UQMU3EB7b0CDUV14VQIaZ/A7pHnCkj8STQHbVGB30eeCEcbtTQplw4AzikuDkGctSQP1zMB71bUDk0WdTQCvX9AjE4XEEVJhRQWCPPBb9YLEUWrPSQ86UMBbDYlE0gG8QQ out_103_mFAP2b_singleloop_p01wA5_mFAP2b_0001_0001
LCB2BBrFZ7BUHaBXQfUYBBTKclA0FZjXQTiBEB/S3E/jEDqWQjX6BBLFue7Tc9gWQXkNEB/9TtAEW5cYQmIdDBLWtEC072oYQtnEEBHEjcCUVN/XQs43BBvYh8BkB5/WQT6P6AnzsVAEM4rXQtycIBPaBbAEdsZYQfjYCBzlDBAkSA0YQ5waGBnAYOCkOABZQja9+AX1KJCE1N3YQVnPIBzFMhC03q1XQcL1BBLbP6C0zxAYQ out_103_mFAP2b_singleloop_p01wA5_mFAP2b_0001_0001
LU4aIBHsyx/DEY9VQiBBLBHsyh9z4lGVQgVuHBrFZ77j9o4TQzMzIBbmZG8r8SPTQy2ZQB3ist+z4lmUQ7F2PB35tdA0r2vTQ6mEKBb6m0AUIwCWQYAnLBju5XzLvEsVQOoOSBvp4K8jesCUQ9MBTBbSUK/z0XaVQZcyRBDdJOA0Q76SQ out_103_mFAP2b_singleloop_p01wA5_mFAP2b_0001_0001
LCsyDBLGEo+j/UjTQTihABjqxL+zP1YSQBW51A/mEj8z3P1SQamZuAblDN8jZmBSQAAgABDW5YA0NJmRQjrMGBzDm3A01WLRQMjzFBnHrFCEbcbQQKTAJB7UMl/TKFYQQyL9CBfnvHAkYQIUQovXCBLITf6zWOyRQxru9Ano2IB017OSQyeD8AHh3SAE9EuQQ/wgIBnmCEBUwzESQGxzJBbrsQC09oLQQUz4DBLTDdCU/NDRQKxeDBnsDBCkx4BPQS8BNBP8AIAkBDHQQJMyGBneXM/DNx/OQJMTJBf/Ch9DYf9QQ out_103_mFAP2b_singleloop_p01wA5_mFAP2b_0001_0001
LQ140AvHFu6jDtIUQMIwqATf/U174luUQlYQkAz1jS+DqGPVQWO0UA76RR+z1jKVQkCX7ALwKH7zkYwUQBWNsAXOz78LIyjVQFjAmA/OEY8bMg/TQ out_103_mFAP2b_singleloop_p01wA5_mFAP2b_0001_0001
LRLypAjpbKAUiBxVQuz3kA7P1YBECsSWQ6mEdAb6mEC0IbPVQ2OfLAzeUUCU3kgVQZQgbAbmZGBknvfXQNtwjADGwnAUiiWYQM1PrAbpxRBk5ZlYQlqngAvZQ++DMNnYQfU4xALGEIAEAAwVQqiOrAXp5BCU7ynWQIhUPAr4oXAEhsPXQZEKTArakACUT/wXQPSVkAzwPP+TfCBZQCH/UAvz489zUKaYQ out_103_mFAP2b_singleloop_p01wA5_mFAP2b_0001_0001
EFDCjAjqxHC01jCUQKc9aAzLdfC0d++SQueUeA/TNODktzPTQZQgnA7QLaDkvfyTQThmhA/S3TCk8DlRQBW8sADSKlCkD+XRQ3OVhAfYUHB0z0XRQy8TxAT+0dC0W69PQLHaqAHZ70Bk++5TQ/ABKAz9YXCEbiBTQWRIZALbDjCEO80QQwDWyATIGWCUcpFSQX4CtAbHeHD05nkRQDpRkAjRD4A0i+XQQYwSSAbEYwA0ogeRQovYmAbgWoAEdgHSQp5X5AvF+qC05Q1PQ10KsAPqotC0nigOQHUjxAnaQ3BkiYjPQ out_103_mFAP2b_singleloop_p01wA5_mFAP2b_0001_0001
ER2OPATf/oDUKc1SQxgATArFZLEUf/8SQamZWAfR2WEkSMoRQnEDMADAASE0eUoQQKc9AATLyWEUktrTQNTk9/ycuRE0cCJVQRaSb/28LhE0J4vVQBBCW/C8jfEUn/PXQJGmq8i1VxEEs6zXQhrHBAPHadD0codSQS31gALa2NEkXchTQ1pmj/SFzSEkN8MTQzQQDADHFoEULKmTQYqROALRvTEUzZoVQ4G3y/SeQBE0KtRVQ4Vjc9EhHeE0xCVVQnA6m/6JexEkzWfVQnxF7/OjhgEUlzqXQFQAz+CUUQEkRzhXQDaja8sXOwEUC7ZYQ/zIa/cj2wEEO/bXQLTu8+CY5/EEvziXQ out_103_mFAP2b_singleloop_p01wA5_mFAP2b_0001_0001
EcSMiAnX6mEkZmpRQzMzjAb5Q1EUc9gQQFDCgAfTiLFUxg4QQ3kYkAjWkVF0FZzRQ2OfvAPy21EEpwFQQUNemAvxLpE0kYgSQZZBeAneXvE0GSXPQQgVwArvfAFUgVeOQsHFyAvz3lEEVjnPQVjX0ALbn7E01j6QQ out_103_mFAP2b_singleloop_p01wA5_mFAP2b_0001_0001
E2OfPAHtITFEueMQQKxgGALaRoFkCXfQQiBBMAXMI4FEYlzOQGZ7GALFu0FE+TdMQeYwY/y/AnFkZ4pQQWBLT+uUp8FklsvQQnQ8B/yULEGU9DCSQyx3t+ikw/FkRUITQpvPg/qhCOGk965RQGZ7IA/89JFEmu5OQknZNAri/tF0rNbRQLNaJ/e6CeFkGtjRQZ/f6+mWYeFE5wnPQ/3QY/kAR6FEODtQQToiB/O9QDGEjM0PQRRzn/2+SSGkHCuSQCcNk/OBORGUZu/QQ out_103_mFAP2b_singleloop_p01wA5_mFAP2b_0001_0001
LfU4WAf9oEG0hWkPQktzdAXNeMG0yhmNQGZ7kA34lVGEaR2OQc9oiAjqxYGEYljQQaR2aADVjFGkTixQQri6PAXUnPGElxiMQuG/jAHFmIGk8vHMQ out_103_mFAP2b_singleloop_p01wA5_mFAP2b_0001_0001
EW5QsA7QLaGUJGUNQ/pGyADBWjGkBBWOQZQg9AvyhkGkQgVNQ4PVABjrHgGUxgQLQXPKsATLytGUeprNQLphrAzKgwGEF2uKQUi0kAj3q6GUCvLKQ6BNWAv656GE8txKQuozpAHfDDHUgEFJQUNetAvxLXG025bLQ8GzyADXhiG0cOQQQNdQwAPLc0GkQRnOQwsGkAj0gtGUVagOQM88nAHkzpGEoNqJQWMqzArk6xGkaTAKQ4jxlAL6wJHkZNsIQfn0xAT78CHUuLtIQ out_103_mFAP2b_singleloop_p01wA5_mFAP2b_0001_0001
EktzBBf9oqGkZm5OQlDNHB7QLuGUepLOQoacHB/TN6GEZ7sNQ/pGGB/9TAHk9ogPQT3kLBbmZrGkDtIQQVplMBX3EgGEydTQQRCZQBvGIwG0N+jPQLIdQBr/feGUiNbRQ/UDAB/natGEShTQQ+0XIBLxMqGU8VVMQg0WKB3JiuGU0mGRQrsYOBDv+cG0/uxOQ2DCJBDkybG0kheQQ69dTBrNhuGkQdhQQCvsPBT6c4G0PZbPQb5gRB3zwsG0ompNQqwXRB/YZWGEuDhRQkPxOBP4dhGUPgWSQNyHUBjn1iGUSYNRQ out_103_mFAP2b_singleloop_p01wA5_mFAP2b_0001_0001
ERLSJBT0i9GEYlTLQXPqJBXiBJHUJGkKQbnPPBrFZMHEaRmJQ03vRBnX6GH0d++HQ3kYFBPzMMHEUNeIQgcIABHrmKHkKslJQb//FB3uAYH0oZZHQtIbKBrGv3G04l+JQjmyIB3F1NHk4LVMQna0FBHNNHH0xeZFQSK4+AbcZQHU/y5KQKa8CBj6IaHkAzfEQzo7JBDZaZH0t3oFQIIjFB7z/cHU47eJQ out_103_mFAP2b_singleloop_p01wA5_mFAP2b_0001_0001
E5lORBPHaVHUGEoKQIwqWBbmZZHUzMDKQHaxXB3MzdHUiBhGQwKnUBnBBkHUGEYEQCB2XB/naiHk9oAMQqcadBHxFnH0XOAMQ/JJeBLhBxHEBcoOQZpRiBrEZ2HUYu3NQam5OBvyhZHk789LQJ7dZBXjwSHkLIPKQJ86WBHG+fH0D3/NQhaLVBbNCpHUhNhLQufNeBHa7qHU3CGKQJJMgBX/vgHExuTMQYMyiB7gm8HEc+TPQ63QiB7mw5HkJw2LQ1KujBjjHwHEAq+NQ out_103_mFAP2b_singleloop_p01wA5_mFAP2b_0001_0001
LGZbcBntzaHkpbSEQEYleBbktfH0Gv0+PEtohBXMInHEDCsAQ789hBfTivHU3kY8PQgVgB7luXHUjX60PdGpcBfGVQHUd8ajPRphYBzeCUH0mBPpvjBzdB3o7GHUxdk9ODCseBb5QVHEv0NGQI2bbB3SdkHU4DG7Pne4hBnO0SHkw6O6PEaUhBzZMcH0XrAEP out_103_mFAP2b_singleloop_p01wA5_mFAP2b_0001_0001
LRLSjBT14jH0w1jEQtdulBntzpHEW5wFQktjmBLEYnH0kYwJQ7RhlBntzfHEoa8KQZ78nB/mEmHkTiBCQiR/oBf0IcH0LYtDQfU4iBDW5cH0OffGQ4HUlBXdVyHEgUVFQ5AhpBrP1rH04ujBQsUFnBjKClHUb3I8P4/GpBLj0XH0U1gAQ out_103_mFAP2b_singleloop_p01wA5_mFAP2b_0001_0001
Lf/koBnX6sH0P14KQ35rpB7P1qHUiBhNQCBmqBHXPfHUGE4NQzMDrBT14bHEoaEQQiBBsBLFuyHEtIrNQ+zMrBjuz7HEuy2LQBXwpBLHh2HU4KlJQbkkoBDs/sHUuE3KQ2sLoBDLzsHUN5CPQL13tB3SwuHEFfBNQemUsBXmP1Hk4dwPQQd+sB3aJAIExqMLQmY7pB7xvAIEDN9MQYzQrBDuT0H0EwGIQPUPoBbW/7HEFAzIQ out_103_mFAP2b_singleloop_p01wA5_mFAP2b_0001_0001
EiWErBbPKZH0istLQOJ2rBLwKOHkArMMQR2OqBz1jGH0xLdKQKcNrBjU49GE7RxJQLy2uBzLdMHkoFpLQZacvBTNhPHkbi8IQBBmwBzh+SHUVcjNQlDtqBLbnbHEnEzJQJ9brBnhQMHU+SSOQuWUvBrAAEH0X+4LQFu1tBf8CSHETbGIQ0isyBnzfRHkgiHNQ6fKwBnDoQHEPhmPQ4YLwBjucbH0WEUNQ out_103_mFAP2b_singleloop_p01wA5_mFAP2b_0001_0001
E35rnBrbSJHkvf6JQv09lBzgACH0P1YIQBr8iB7P1DHkqxrIQjs9hBra8MHU2OfIQ5QrmBbPKCHEue0CQYjBlBbXR6GkMy/+Pmh5lBv2g5G0HfCuP8rFoBTom1GEi9bbP+cKkB39S9Gk5vduv789mBz1jQHEW5gKQ6nTmBTQ45GUgUGJQY/xoB7ZPAHEu4RCQhvVmB3+JKH04cOBQAJ8iB3d68GECl9+PSHLlBb7YyGkt2UBQ3LmkBTSE9GEJoZ7vshWiB71dAHE2+vhv out_103_mFAP2b_singleloop_p01wA5_mFAP2b_0001_0001
EAAghB3256GUiBBJQEtIdBDrc6GktzHJQqGvaB3isxG0IbnGQXPKdBrbSpG0HFuFQhALbBPHa4GEUN+LQ+R8bB/m/AHkLiHOQqXSgBPfVCHkT+ZPQ2aqXB7fCHHkuR+OQCgggBf40JHEeztQQlyAYBjnVOHU5LfQQ0ntcB3qzPHE5SGRQO0iiBjU4zGUepLJQOPjbBThFCH04NbIQ0D0cB/IBxGEF2tMQrw/WBfRV3G05PwLQCt8hB7Ji9G0SU0OQaN6TB7y4FHkFZBOQR9XiB/f6KHEjGORQx0fUBDr7SHEyIyQQ1REdB3/mVHkLn5RQ out_103_mFAP2b_singleloop_p01wA5_mFAP2b_0001_0001
E8S3VBbQgzGEXPqEQfU4SBDrcrGkX6mBQTiBPBHtIlGE/pGFQv0tMBvyhpGkU4aIQR0zPBrYvwG0hPD6PwfVTBbNT2GEQdimP0SDQBLbc6GUuzG3vbahMB7eyDHk1zdwvJjuPBX0JNHkrlLavSMIUBThr6GEBWZFQwSuVB/EwlGEYf2/PIKDNBzyq2G0BRS9PypbNBD/uqGEE2wzPtsUWBr2rwGEtCVhvapZVB3u/8G0iCJzPn0hNBjtB0GUWzo6vVZuSBrBE9GEJI79vJu5JB3tTBH0bAFpP8RCKBf8NGHkMI+6vuqPNB7nKTH05s5jPR0HSBzrnPHEG8U1vQn/RBjqCLH06wazP out_103_mFAP2b_singleloop_p01wA5_mFAP2b_0001_0001
EEtIOBDAAbGUNepDQMIQKBvz3TGkpbSGQ8n6FBT14PG0OffCQ/pGHBDBWMGU6mE8PJMINBnFPKGEtVXIQTvZJBvK8BGEy1dJQjfnIBPYvvFkq6fIQlZ6FBvE+CGkY4wLQTx5EBXHKlF0f1BKQh0MDBrrgyFEpKCMQGz4EBfDPLGEfWlNQL1B/ALdCvFUvuDOQs+LBBH3fJG0aLnPQh6I9AzVy/FUJ11PQ4PVQBPc9XGET3kAQV+RIBTXUYGUiTvIQMhvPBvG7MG08Z+JQ/6oPBfMeGGkRDtFQyIpKBPaBpFkk0hFQdPoDBDtAWFU+vuJQdl8GBro4SG01FaNQNiy6AfD5fF0qiROQbjaABTJ+PGUksgQQcWY3A7km9FEvluQQ out_103_mFAP2b_singleloop_p01wA5_mFAP2b_0001_0001
EfU4AB7kYQG0LdTEQXkt4AXjXMGUhrHBQRLyvAjrHIGE99zEQbnvqAT2OOGkCXvHQBuS0ATsLVG0Es+6PP1vrAbmJRGEKQKtPxgvoAfLAIGUoeSwP9tToAjTQXGUr2ctvIFOAB3MzTGUKc9HQG3i7ATwzFG0bFP9PBXz6AnwqYGkVRr0Pni3wAHnibGk103/P out_103_mFAP2b_singleloop_p01wA5_mFAP2b_0001_0001
EZ78tA/9T7F0IbnEQIMvlAHiPxFkLz5HQJ2DgAHMTfF0XY6EQP8VjAH2HZFk2LiAQuDhqAzHjoFEg/hKQlSXyAfMJyFkxCICQr+kfA3NW9FkzCdIQNhQkA3P7gFEYotLQziBuA/Pp1FEiFrLQ/EswA/m2cFkLuDKQ out_103_mFAP2b_singleloop_p01wA5_mFAP2b_0001_0001
ENDDPAT7+WF0HRTHQAdDFA3YWDF0ghYFQjOQ+/m420E0krBJQGmi3/6HW8EEK7QLQXNUi/iybIF0R0CCQfOdI9cwZTFkIXJFQb1ik/AlrbFkg3hBQEZPY/UXDkFUfiX6P89KGAx9YZFkvXTDQ+R1IAvGdeFE/6QJQUjfQArM56EkoJ3CQ6x6K/2fr5EU3UXAQjeKr/ODxSFUh+a9PKDow+eO7gFkGFVHQi/+8+cn9HFE807HQypeSAxLjeFUWtFBQe03IAxkgSFk2b2GQ out_103_mFAP2b_singleloop_p01wA5_mFAP2b_0001_0001
ECfu7/2oEgEEvbfIQGzyx/eGbQE0vAkKQ4Rxn9aSjKEEmbjKQtf7B/w6EIEkJ2bIQ5NbGAD6g4DUCeLKQ+E3dAnYJ/DU77sKQPiylAPrbFE0/fpIQbgHjADct5DEP2PNQtmkwAbYfIEUnJIJQ2A5tAfvw/D0I1uNQP6n0A3jtFEkdwqLQsJaAAn1+aEU83MFQ5Xd5/ypZXEUyRgMQ0SlEA/y4sDEU3IIQ1atAALOefD04+gLQjiliAfKnHEkruRFQaAmbArogwDk8L4OQSv31AzHGNE0bZ/GQGLFxAbYX7DkZdvPQTfH9AXjIIEkdDDMQ out_103_mFAP2b_singleloop_p01wA5_mFAP2b_0001_0001
EkDg/+0xVIEUez7MQZM77/Yj+AEEtfNNQaN+8/okHSDkwtyNQ3fUPAZc09C0xyoNQ9kbJABuaNEEL8aPQQq/LABvOlEUKD3OQACmXABhdwEU6YkQQh8MaAR9PIFUkfSQQaWiiAFsiTFklLaRQxk3D9Kc2LEknHmOQ4nRGARbxDE0m0ULQproAABRtLE0BWpQQ2dVZAlcsGEUeuuPQuGFVAt8bnEU/KBNQ+vj4/EVfsEkymmOQzFkOAJuauEUlkfRQi6rjAV4VpE073sQQaOyhAtUcKFEUxwOQDMhKAZedPF0dlIQQ/gPjABaPjF0H3LRQ72WcAdX3RFEJPQSQAb4pAVuMNFUIMjRQ out_103_mFAP2b_singleloop_p01wA5_mFAP2b_0001_0001
EKrzP/E6QAD0XmdOQ+WBJ/4YwSCkJcEPQddNl54k11B0ecvMQVkzm/2jD6B0r6VMQTv9K+WL6LC0SS0QQMxrE/M20XCEhvFSQueYN/0r2HDUHyQSQVxod+2m+fDE0GCSQlul8/kTCWDEMxqSQE/tp9KVsSD0XcjOQ6un0/8TEGC07IYPQkEni/iE4eCUNixQQ9466+e7yUBENG5QQmErz8UXNLCU3g8SQfDWy/A0/JC0kiDSQh6rAA5Sb1D0EMzSQV6LKA1QXBDkJ81SQ out_103_mFAP2b_singleloop_p01wA5_mFAP2b_0001_0001
Ea0nU/cleIBUXVNLQFzIt+gGqcAkD7zIQ/Bir/48Nx+Dl+8HQHdeFAp+jR+TnGYJQ4lj09w4XcB0PqJFQ0VSq/QWTICksI1DQY3xFA5bytBUzbRCQcm2m/0LxxCkgAbEQAPh5/YoPEBEc3tLQ/uqF/qtR5/T+yRJQL1xX+CBU6AUdIkBQubGN/SRwDCEbETGQLdy//M2vEDEkjmDQB4Rt+Ine+CEaVsFQ out_103_mFAP2b_singleloop_p01wA5_mFAP2b_0001_0001
LNhkj/Q9/B9T24XDQKJp8/sJFK779LqBQLbgRAZysC2DEkw8P2TQeAlesA97HzD5Po3Oh/QnMu+L0iv8PSfSm9KUXAA8cVoBQ1Bjg9krqFAcQ4aGQ1zrh/WkLaA8pOm+P3wHu+EgTL+j4MBBQHTHEApteq9bBLNFQ665F/k02T9L7RD0PD6d1/8nfJAsGCd5P out_103_mFAP2b_singleloop_p01wA5_mFAP2b_0001_0001
EfQeTAxX/v+DJ+V7PCaHiA9+P4/z/GNxPfOknARqZGBkY7T6PC41mAd77HCEnUq1PvJObAR3dYAEz8M0vBONRAleDg+jD+O8vtfacA54mi7T3amAwjan4/wuiW+DrH/7vfxFJAVnj//TaDC/PD2IoAJPxV+jTGssPf8MPAx8CKBkmkpxvEx+jARGW0A0il76vxeip/kWBj7j+B7/vfUwn/wV+s/Tnsu3v out_103_mFAP2b_singleloop_p01wA5_mFAP2b_0001_0001
E8jBtAFn0yAUdIjBQenbyA9EL0BkYutEQN4f7AxGvOCE7OkBQbnU/ANcPxCUFd+CQN3m2AJYeBBEp1wIQi1U3AZmbP/z2eiHQdnxtAF9t7+Th/6DQw81sAVnZzA0s2dBQkYksApeUSCEzb+FQnjY+AhLMbBkFDaJQLoFxARTaIBkwndKQT08+ANic7+TAsbFQqEN3AZToq9zDadJQloavA5BIw8TaH7AQ0GtmA1GKa+D1nUGQ out_103_mFAP2b_singleloop_p01wA5_mFAP2b_0001_0001
EaI6+Atn1yB0U0l6PLazDBtWdJCkiLvvPGjLCB5izyCUpyJlvecjFBxyxJDUfv4zv4yZFBdEfQBEjfvwvALYBB5ycDBkl5V9vvzCDBdtj7/zDqWCw5jE/AhE/u/Tgf+GwmPFABBIg29TS5dJwYQAEB5rd02DD0YJweYW5A5Dl09zZPfLwUlY7AZow6A0iNq4PFoPHBN15PCkcBD5PEMMJBR22iBUcuA4vzLAGBBV1SAkjnCXvi7/6Ah0ryAUfs85vkVABBlqX+BEtu+Aws3FHBJvCKA0UqxDwei8CBd5pB+TaaPAwDJ84At4ghA0BTPHw+7mGBtQOA3zX4rHwVdaEBJN6W8rfu3KwoVUzAtKZQ/TgJjLwewK6AZzaO6TbG+Mw out_103_mFAP2b_singleloop_p01wA5_mFAP2b_0001_0001
L3W/5ARjH8CENhYkvaH01A1/fiDkIjZ1vGb51ANx/DEkKusgP/EjyABqsVEEbQHlvNNhqAhsWaDUxc96vJQIqAlLd7Ck1iICwD5LhAdw5hCkPw5CwymtyAVJr4C0yZoFwZG1gAporFC0swJHwV0WyAlRdcCk6L8IwkbdpARWCDCEcqUJw0uGpABE3NBUdHcLwwe30AV4FoCUmwwoPe9A7ANfnqD0QtZ9vLahlAdvkND0FVHxvjd+mA1Wg4Dk4+h9viF4UAdtFkCkyxJAwckv5AFtuMD0UlBFwZAnTAh+NjBkmawHwP3G5AlFQaCEdHUKwqcViAtc0wAkHdcLw out_103_mFAP2b_singleloop_p01wA5_mFAP2b_0001_0001
EBnv5AdRAAEEPxy6PZzO7A599QEkoIVBQ5bmwAd1tbEEQZnCQE4QwAB+muEEe1/DQSznBBhdqhEUQfn+PdkAHBRrlYEU5uA8PAHgKBNgcRE0wm4BQWLgJBFhgVEkHBGqPTk6OBV2VKE0NxJ/PwJaOB9xoME0yvZxP+As7AFzphDEBcx8P7BZ+AZGLKEE+RBFQ9wCABR8UpEEss42PaBJCBJMEuEk+9UCQVn6HBVyWZE0iYvyvtXYSBdmtDE0kvoBQG0KRBJhjIEkLbXdv out_103_mFAP2b_singleloop_p01wA5_mFAP2b_0001_0001
ERT7nARakPEkOvJCQZI4aA5WAXEEjn5DQb4bQAJoakEkOQE/PxE18/8p9rE0nCKAQEcnoANXzAEUrCjAQLH1QAxNSJEUUq3EQCOmcAZcZgEUK7iHQ out_103_mFAP2b_singleloop_p01wA5_mFAP2b_0001_0001
EaH3bAB/UnEk3Xc0PayJUA58q0E0gCJqvl7hBANmxpEkM9M4vdhQs/wnxzEEGIf+v8nBjAJ7G5E0iva6vV9+lApvbmEUyn3/vYPIlARKHgEE0BGzPlRmOA9f1DFU+6ZcPDebgAZ8LFFE8lEAw1o6pAhzi/EUZIV0vEgQsARiKhE0TjT8v out_103_mFAP2b_singleloop_p01wA5_mFAP2b_0001_0001
EAGD9/MFOVEkk14zvRJ/U/Qk7IEUNwz6vuzkz+2n4IE0VJhuvv2l4+Kp7TEEXRCxPNPwo/sXmjDU/CH9vBDGi+8UMODUVroBwcG+v/kaXLD0Ni2qvwtdIAF46NE0mEkbvKJ8D/MBbQEETiMBwdsNDARd/jDUqD2AwvDF7+SrghDkdaTCwRqC6/81vqCECc/wvrJXEAdBXbDE3/lnPcmpE/AmmKD0Qc7mP out_103_mFAP2b_singleloop_p01wA5_mFAP2b_0001_0001
E/jBt/a8x4DEMuZ1vNSgKAr7s2DkqAabvC7CTAHXmREkf0tmPnhqXADsoWE002E7PGVhHAvr7cDUsDe5Pfx2FA/qqtCkjCx2P2Sqo/OzVbCEZhQ3PxywXAHnkZC0elqyPPdqp/inwmDETwW9vZ+fWA724mD0fGWzvl7Fy/etinDUK5j9PPf9UADzsiDkSm1+Pg8nXA/TL0B071hvPhdyiAvWrpCEanbyP out_103_mFAP2b_singleloop_p01wA5_mFAP2b_0001_0001
ENMHVA/n3eEEfQz0v+vDfAX61zEUEpeyvPehrAjiDyEEazGtv9nFxAHY/lEEZDu4vnpDbALjqBFEoIP/vjrBDALY0DF0JMrAwzZpiATdlXFkAR79vNmft/y0zNFUqNN4vRwpPAn0TaEEK9p9vgQ6XA7T37EkAn+kPMW+gAvH15EkrAHDwLMf4/mAF0E0KDeBwp+dAA/ekNFUS/OEwCsJhADkJhFEx7hCwBOPrAj8vVFk8Az8vX0beALzlfF0FL91vJWvu+KYzOFkhWT6vI/05/yo1dFE4zU1viZNx/+BBEFEu9egv out_103_mFAP2b_singleloop_p01wA5_mFAP2b_0001_0001
EBqdvALuI+E0IFExPMht6AzrJ9E0nRK3PA9k/A77eTFUBTa2Pgf17AfZHiFUqho8PZ277ATgpzEUpeaBQoaoDBj0S0E0uMxDQMSVHBjaZmEUlyZAQ5FfDBblosE0BZxIQdjiqAH2QIFECQd4PvI5+A7r5yEEXVPnPj+Y5Azj/iE0jwTBQcYr2AXpU8EExgIEQViJFBL+oEFU1doDQn4WLBb72mE0Y3ECQ+9aHBv/asE0G8n4PEH4FBDA+VEE1MaAQOvgHBbuGtEUh/mJQiW+BB/BScEET41IQtk3ABXJB3EkR67JQ out_103_mFAP2b_singleloop_p01wA5_mFAP2b_0001_0001
E/UDEB757VF0gArcPEYlGBXO0qFEv0NBPhrnMBf8SpF0fqxjPKxAPBvyhYF03P1YvRATFBj8n1F0Wgs6vvIZHB3u7oFEs8oBwLWk+ALFE4FUkzF8vUNeFBHsyJF0eU4uvGPCFBHu30FkW1+0P0NKHB7KsCG0xj96vx2hHBb3MaF0AsjAwyl58APDv/Fkhs3BwvqX7APh7AGkgDQzvdnz6ADPWoFUqF67v out_103_mFAP2b_singleloop_p01wA5_mFAP2b_0001_0001
LXPKPBDqG7F0gArwPe++UB3Mz6F057nyPiWkXB757HGET3k4P/UDVBzLdQGUGEY4PyL9MBPzMEG00NJ0PU5vWB3bD2F0QZNpvtGKWBHR2uFUKGN7P out_103_mFAP2b_singleloop_p01wA5_mFAP2b_0001_0001
E5lucBT2OHGkSMI7PyL9fBDVjQG0coF+PVjnhBPepOGUhrHEQpbyiBblDGG0eU4EQ6f3hB7quTGUBKyxPKKVgBzhBWGky3BxvJ8fjBffidGUSz23P8naeBjWk/FEnED7PveRdBHMPXGE1ns/PaEOjBffHNG0VmnsPd8gdBzI+ZGk8IOqvuq0kBnlqfGUvRsiPy+rkBDjybG0eoB/P0GKiBfvMkG04am5P out_103_mFAP2b_singleloop_p01wA5_mFAP2b_0001_0001
EjsthBXO0WGUJGkHQ99TjBvIbWGkWkNKQLymlBHueeGEqG/JQuzHlB7P1nG0jCXJQ3kohBX46ZGkoFpMQGfgeBrJ/SGEK+dNQ4GeZBby9WGUlbFMQee+dBDPSTG0akPQQLHqgBz1jdGkCXvGQz5HkB7WYOGEmNbKQBm3gBDIzhG05QOMQFN8iBj2gaGkuaWOQQ5GfB7P6KGU2jzMQMrKWB758RGUHNsMQFQ8ZBz3nWG09r6JQAxqYBDBLfGUJSrMQyamaBTzTOGEr5iQQEaUdB7wgbGUBRkQQe8zgBLdOQGEz1sQQ out_103_mFAP2b_singleloop_p01wA5_mFAP2b_0001_0001
E4PFoBnuJbGEaRmKQCBWqB7luiGkuJhKQWO0rB/mEjGU0iMNQaRGsB3jCbGEEYlOQFuOsB3NJgGE+TNIQpf5qBbndhGk+37CQSmxsBfy0fGkhDr8P6XjuBHV8YGUKcB9PkQasB/nHmGUUcfwPSMYoBf8STGk/UDLQ3+jpBPKtqGU1WHKQfY8sB3c8XGUCJZIQnn9tBzKblGE05SIQi3DqBztipGk4GqCQrrTpBLpkbG0wJmCQ78ltBHQblGUrGpov+F6qBX8trGkJcewP out_103_mFAP2b_singleloop_p01wA5_mFAP2b_0001_0001
EFDysB/nasGkR2+NQ357tBPc9sGEpwVQQGZrwB7P1nG0GvcQQShbyBT14pGUbnPPQkCHuBzLd4G0Mz0QQ0Z5uBj2o5GkcKSSQG+quBXD7EHk4PxSQgYrvBLR9FHkexIUQgnOuB/ySEHkW/QVQtEsrBbCrBHEa3MVQr4YvBDhSFHkExcWQCBmsB/89yGUHaxMQninsBvQsoG0ioBRQ3kQsBHAi8G0s+qQQinnvB7Pn8Gk8sPQQY99wB/PF3GEXjaSQbwltBrRm0GUJS5SQD0ksBDubHHE/TwSQQ31vBvcJKHUKNISQOUoxB7C6HHEA4PUQPvwqBjOBBHk3rTUQn1nqB/fOAH0dgEWQ42VxB/QQHHkligWQK7TuBbVFEHkc3SXQ out_103_mFAP2b_singleloop_p01wA5_mFAP2b_0001_0001
E99DxB/TNhGkR2eRQXPqzBzeUcG0d+uRQamJ1B7kYiGkAr0SQmu5zBbQgnGUzMrTQ14VzB/RhQGUwKHSQ5lMyB7QzJGU3T/QQ097xBPIB8FEpUVRQrRywBHK/1FE4ZWSQG7CzBX2kuF0aheQQFDivBbmZfGEAAISQzj10BfMtcGkIW0QQj8AyBHR1PGEqS+SQl7R1BzSPNG0dkZSQQOfzBz5iKGE0eHQQyuNwB3a4MGkvbwQQDS+yBv/reFUqRnQQsV9zBTJJ0FkXBUPQ out_103_mFAP2b_singleloop_p01wA5_mFAP2b_0001_0001
L/Uz3BXO0hGkEDySQ03f5BXO0mGUdTyTQShb7B77neG0OfXUQIwK8B33PfGkvfiVQy+P8B3qdXGUdkrTQRLC7BrbSwGEShLTQNfP5Bbob5GEbIrSQFzx6Bju2CHUH+GSQSTM9B/VbCHUumESQk5g5BjSgKHkZ6tRQ5Qr4BD/pdGERLCSQsoO4BfB2pGUSolUQlfP8BHQgtGk+4VSQgNZ8BD6lzG03M7TQqd/3BjQN8GEs1fTQJp63BzHU2GUfl5RQ out_103_mFAP2b_singleloop_p01wA5_mFAP2b_0001_0001
L+TNOB325FEUHahMQ6mETBf8SPEU6mkMQ++JXBvHFOEULymKQmuJbBLEYZEUIwaLQmuJgBz0NbEUGE4JQOJGaBfR2iEkqx7NQbnvdBHuewEEmuZPQqxLVBfR2cEE8nqOQtd+SBzKHiE0OfXQQAAgLBHYl3DEtILKQepbNBrED6D0hWEHQXPqKBHXPmDEBW5CQO0iMBHZ7oDk9ow7PPK8FBjqxPD0FZ7DQW5QDBjAr8CEqGv/Pnv/DBnuJNDU6mkIQ03vGBDW5gDUjXqKQHv0+ArFZ3C03PFJQMrAMBjOsFEUZeZOQOUjgBTQfSEEmggHQm6jgBXbUsE0TYMJQ5p+hBj/pUEUk28KQFSueBzoy+EkenLOQ6avgBDfjnEkry1PQax8bB7u11EkIQqQQkSCRBX2cFEknsEGQvPKFBTtbeDE0BrMQ out_103_mFAP2b_singleloop_p01wA5_mFAP2b_0001_0001
