# Supplementary material for: Incorporation of sensing modalities into de novo designed fluorescence-activating proteins
Source: Nat Commun. 2021 Feb 8;12:856. doi: 10.1038/s41467-020-18911-w (PMC7870846; doi:10.1038/s41467-020-18911-w)
Supplement: Supplementary file 24 — Source Data [file 41467_2020_18911_MOESM24_ESM.xlsx › raw_data_graphs/Supplementary_Figure_6b,c,d/1/silent_26.out]

SEQUENCE: SRAAQLLPGTWQVTMTNEDGQTSQGQWHFQPRSPYTMDIVAQGTISDGRPIVGYGKATVKTPDTLDIDITYPSLGNIKAQGQITMDSPTQFKWDAQFKQNDNPRYHGSTNILTGTLQRQEZ
SCORE:     score     fa_atr     fa_rep     fa_sol    fa_intra_rep    fa_intra_sol_xover4    lk_ball_wtd    fa_elec    pro_close    hbond_sr_bb    hbond_lr_bb    hbond_bb_sc    hbond_sc    dslf_fa13      omega     fa_dun    p_aa_pp    yhh_planarity        ref    rama_prepro    bref_irms    cen_irms    final_chainbreak    final_looprelax_score    irms       time                                      description
REMARK BINARY SILENTFILE
SCORE:  -486.242   -710.928    105.431    400.595           1.616                 22.276         -5.092   -262.786        2.063        -21.615        -79.822        -30.659     -34.069        0.000      6.766    134.787    -40.133            0.069     19.116          6.143        2.666       2.666               0.014                 -486.242   3.134   2088.000 out_26_mFAP2b_singleloop_p01wA5_mFAP2b_0001_0001
RES_NUM A:1-120 B:121 out_26_mFAP2b_singleloop_p01wA5_mFAP2b_0001_0001
FOLD_TREE  EDGE 1 120 -1  EDGE 1 121 1  out_26_mFAP2b_singleloop_p01wA5_mFAP2b_0001_0001
RT 0.092238 0.94843 0.303269 0.768097 -0.261588 0.584465 0.633655 0.17903 -0.752615 12.785 -5.805 20.9455   out_26_mFAP2b_singleloop_p01wA5_mFAP2b_0001_0001
ANNOTATED_SEQUENCE: S[SER:NtermProteinFull]RAAQLLPGTWQVTMTNEDGQTSQGQWHFQPRSPYTMDIVAQGTISDGRPIVGYGKATVKTPDTLDIDITYPSLGNIKAQGQITMDSPTQFKWDAQFKQNDNPRYHGSTNILTGTLQRQE[GLU:CtermProteinFull]Z[HBI] out_26_mFAP2b_singleloop_p01wA5_mFAP2b_0001_0001
CHAIN_ENDINGS  120 out_26_mFAP2b_singleloop_p01wA5_mFAP2b_0001_0001
LwfKMBvxLBIEoaMYQDCMMBf9IAIEZ78WQ67nRBLFu8HE99bWQ357UBT0i4H0hWMXQlDNIBf9o3HkoFpWQ66xJBH+FuHkMPPXQiTgIBXhVCIUaeVYQPryOBPHFEIkmJTYQBdLNBHFt7HUsJcYQAQKLBfY1DIkXmbWQb83HBH4i2HU2lkVQYVTEBnx85Hk6/AXQlDGIB3VNuHkbcEYQ out_26_mFAP2b_singleloop_p01wA5_mFAP2b_0001_0001
HTihSB3NJ+H0kYIVQ/UjXBHCs6HkEDiUQkC3XBvcouHUgVmUQFDCcBjVOqHkvf6UQ5QLYB/9T+HUf/ETQoHGZBvvIFIE+04SQCi7aB7ojGIE7UfRQgc1WBTpuFI0JZdQQ4zJTBzkbJIEb5FQQTRETBjxJOI0GqrQQsHqPBX9VII05JROQEtoPBzKnAIEsyhUQMv1aBzTP+H0KDGVQ34sUBTUH8H06bgSQzekbB7hJ6H0eVoSQ8kHcBnAgGIUvEmTQjDWVBvrOHIUiFFTQlxXeBzLFEI0W8ORQNDHcBf7vKIUK0dRQmKxWBDJKCIkpm8PQpCvVB/iAPIkbPaRQoVVQBjU6QIkD3ZQQBgsPBbhpEIEjgUNQ1s7MB3eFLIE/rtNQ out_26_mFAP2b_singleloop_p01wA5_mFAP2b_0001_0001
H3kYTBPzMpH0yhWUQiBhTB/RhdHUO0aUQXPKVBPIwZHkVO0VQEtoYBfR2SHkQg9VQiWEOBntzYHkArEUQnEDQBnCXtHklDFUQRXgWBforaHUCZtTQb8SOB7QLQH0IbHUQam5MB/TNbHkrHFTQEYFLBvcobHkvfyUQ out_26_mFAP2b_singleloop_p01wA5_mFAP2b_0001_0001
HPK8SBntzeHU2O3WQqGPUBjqxbHUbnHYQrcIaBnCXdHE8nSYQQgVcBb5QXHEDCsYQ8S3QBvHFiHUzMnYQXPKQBD/pkH0yhuWQ2rZTB/GRTHEgVLYQ9owRB7OffHknvHZQmupMBD/pgHk9ogYQ03vRBz1jqHEAAkYQ out_26_mFAP2b_singleloop_p01wA5_mFAP2b_0001_0001
H++pcB77nlHEoaAYQuzHhBra8nHkvfKYQy2JjB/RhjHEoaUXQnvflB/mEiHUdTqXQPffhBnBB0Hka8OYQ9tmfBLQ+4HkGNyYQWncgBDcb0HUrReZQJKviB72/0H0b7sZQRN4cBD75vHkOnzZQsHlaBrZmqHUiBZXQOInhB7fLkHEs9oYQex7gBvO23HkfdhXQNYljBTT11HkTCVYQt1ZbB7AX3HUQNrYQ2EKgBHNyAI053yYQBNgdBPXxsHUMpQaQ9bPZBfJmvHEShmZQ out_26_mFAP2b_singleloop_p01wA5_mFAP2b_0001_0001
H46RiBTgVhHEv0FWQ46BkBT2OdHUIwCVQqxLkBblDRHUO0CVQCBWmBfTiMH0P14UQ78NjB76RhHkpbqTQ8dClBzJXdHk/4kSQDa0nBbeIhHUoL5SQzFLkBvpyhH0hNPRQaRWgBntziHUwK3VQXrCmBzDSgHUSxNVQUvNjBHe+pHUvbqTQ04MhBvLfeHUP9cTQ1YBlBXstUHUTnjSQ3ELpBv7XeHEnqJSQAlboBvG9dHEzH3TQXx2nB7f1pHUWK7SQo2glB7d7eH0KddQQiwPkBvldqHEvNSRQfrLiBrDYfH0pJARQ out_26_mFAP2b_singleloop_p01wA5_mFAP2b_0001_0001
Ham5hBjArLH0xLNVQQg1hBTf//G0xLNVQHaRjBntz5GkWkVWQMdTkBLaRxGkpbCWQGZ7dBPc97GktzHVQOwPbBTzc9GUahyTQRojVBLB+6G0KO5TQnGydBT9v1GkEjySQrcIgBvcoPHkBBWVQ8T1iBL3I9GUxiTUQxJkbBjOEAHUI52VQRY5dBTMizGEcVWVQ2rqbBHjoFHkDYeTQK5nTBnCB8GkJG7SQxhxTB/TXAHEx1nUQxaHVBHvwyGkrIOUQs32bBbIk2GEmz0RQqkSdBzYrtGUdrITQGn/gB/4f3GUFksSQ out_26_mFAP2b_singleloop_p01wA5_mFAP2b_0001_0001
LEtojBLFu9GkQglXQf/0kBf9o3GUHaVYQUNenBjAryGEYlHYQJbHpB3Mz3GUPKkXQdTSlBjVOAHkCX3YQXw9iBnJqHHkOlxYQzvkiBvyHIH0WfCYQjQmjB/Qp9GkFYoXQ/pajBjzaxGEm4fYQSmNnBjSMEHkSexYQm2alB77l8GkYFXZQhAajBndmPHkBR/YQZJLhBDUzEHkmdBZQpX3jB3IaOHkDHuXQXwdgBrzZJH0b+2XQ out_26_mFAP2b_singleloop_p01wA5_mFAP2b_0001_0001
LSh7nBPIwoGkoFVYQ14VqBblDjGkqxHYQ35rpBrw1aGUdTKXQrcYnBXNeXGEsyBXQgqhmB3jClGUbnnYQk5OrB/hFfGkBYjYQMuzrBLGxoGkqo3XQ out_26_mFAP2b_singleloop_p01wA5_mFAP2b_0001_0001
EqGvrBvz3WG0isdWQJGUrBPc9NGkpbiVQW5grBf8SRGkVOEUQHvUtBzeUXG0gArTQWOUtBX46EGU6m0VQq2BtBnxWBG0/GMXQfJusBLOA3Fk545UQpwltBb78ZGEEYlWQYHTpB/m2KGUoBsVQYZWvB/jwHGkQNqVQgQurBHpC3FUo1PXQ/GHuBjJSqFUC+HVQOS7sBTyn7FkKx3TQHurqBjDdxFkm/EVQ out_26_mFAP2b_singleloop_p01wA5_mFAP2b_0001_0001
EEYlpBDrcNGUy2RTQIFepBjpbPGEUN2RQktzpBHtIFGEnEDRQktzoB/9T5F0w1bRQsyxmBD/pUGUHahRQaHnmBPJkfG0ziHSQe2XmBP+uhGE68aTQCwomB3owpGUiWdRQbVVmBT0VsGkm7nTQ6GimBLVbxGEBDcSQTSwmBvo0sGUXvKQQnWnmBHqP8GE5NJSQn61mBTJb3GUEptPQy2ymB7xC/GUMX0QQSMIoBPy2IG03PtTQiRGrBXn0UGU2HlRQl2JlBbZuPG0P85RQsAkmBnLOVG0eScQQ5zQmBjRxbG0+aNUQweJmBXhrvG0Z9iUQStymBLB7mGkqh0OQDRjmBPiUCHk/A6SQ+18mBbmg5GU76oNQn33mBTjfHHUHCiQQ out_26_mFAP2b_singleloop_p01wA5_mFAP2b_0001_0001
EEtIrBzgAGG0LdzPQMIgrBTgV6F0257NQUN+oBHtI5FkQgVMQ8nKoBbktEG0xLNLQaR2tBnsd+FUHaBMQroWuBnrfsFktc/JQANdvBnBJYFUguQLQezkxBjymYFEogiMQ4jDuBfRUGF0/Y6KQuz3rBrbSNGkVOUPQsK1rBDuurFUoJFPQE2pvBrUdAGkWEJNQO/dtBbqkGGUPL6KQ4XyvBLlHyFkYdgIQkqdsBXffoFkHMBJQvsruBDKn4E0C6tLQ8zWsBPkeGF0jZ2JQ out_26_mFAP2b_singleloop_p01wA5_mFAP2b_0001_0001
EoFpnBTLymFU46RMQkCHlBTgVmFUhr3KQKc9kBDqGVFU5QrIQHahlB3NJCFEVjHJQEY1iBz0NjFEmu5MQnRLgBn1tjFECSdLQaYAjBfC/zFUy3EPQQgVoB/RhZFEFuONQej0kBnDw1F0d64JQyACjBD8nTFUs+0NQLhKdB3hghF0g74MQpRHgBLTKXFEn49JQuI3fBvgMzFExkeKQUmZhBXdmxFkYEQQQDV3iBPcwBGEtlNOQok4kB/JlyFkZ1CQQ out_26_mFAP2b_singleloop_p01wA5_mFAP2b_0001_0001
EhALkBf++bFk/UjEQWO0jBj/UNFkTiBAQtI7gBz1jOFkpbS8PSMofBzKHgFUwKH7P78tlBnsdSFUIwK1PAueoBHfvQFUF0/5PgiNlBDs4CFEHg+qvW5wjBb78rF0IbHEQEgQkBTiH9EUsvXBQJ4WlBHfviFEKmUvPawOpBXt6eF0rOg6PLbjmBjasGFkvfU5vI9JjB7GXEFES99yvc+jlBnxiyEknAIJv out_26_mFAP2b_singleloop_p01wA5_mFAP2b_0001_0001
EWOUfBvHF8EEEYl6PR2uZBjpb8EU5QL2PhrnYBvd+sEkuJxoviWkbBrFZdEEAAAwvVj3VB7Of3EEDCMAQUqYWBf2GFFUVGVFQTD8QBX9KAFEhy7IQ7kMSBvGoQFEd9yLQampgBT14tEE7Rh7PVdzYB7hbMFESPUwPUAJWBbpInEU9PTBQ/E1RBvKC6EE7lc9PQ/cWBHi6VF0PxYEQkzDaBraBBF0yiVHQUY/OB/FfOFk5gPNQTAbSB34VhFUtoNLQ8J5VBLg9LF0omsMQ out_26_mFAP2b_singleloop_p01wA5_mFAP2b_0001_0001
EoFZUBHDCyEEv0N4vktTSB7QLkEULyWAwXPKMBT2OjEEoa8/vO0iJBntzzEkQgV+v14FUBnBBsEkAr8FwTL1ZB/4DtEEbbJGwhRNSB7QbcE0KdIJwfUYSB7lu/E0HFu0v4G7TBngIUEEQ5k/vuobSBfo07EkYFuGw9uSbBLGtkEk86QDwuOhTBHwAiEkXYFLwYJ5NB3pYbEkHOHJwmk5TBHwpMEUcIwIw out_26_mFAP2b_singleloop_p01wA5_mFAP2b_0001_0001
E99zJBPJGQE025bAwPK8DB/mEPEklDNAwamZBBjpbQE0fqxFwIFOEBPIwQEkvf6IwnEDCBT2O3D0NJG6vlAPDBP8EMD0Kd/+vT2cDBXLYGDkYmeEwAI/DBDl7sC0Zt03vEtIMB3MzCEEnEDBwZdfCBHn2cEURk57vM/d7AHZs5DEKa04vvC5DBbcF4DkP2sovLTzEB3VKOCUvbR6vNYzDB3VnzCEfmiLP out_26_mFAP2b_singleloop_p01wA5_mFAP2b_0001_0001
L1NJ4A/89PEUiBBGwQgVyAb5QREk/UjJwwfq0APdT+DEYljLwoFZyAjWkBEESh7NwO1TmAPg1REUk8+IwsLqhAjmU5DUc6BIwBUzLAL997Dkbw1Gw1kXGArbyDEk//bCwLIg+/KcXyDEWHKJwe++zArvfQEUiBhCwuqr0AbV+fE0gVkKwsQCiA7YiWEkRnyKw/GpkAXY2dEkvw6Gws64lAHPRvD0JjdEwAv+iA/uKhDUMKkJw out_26_mFAP2b_singleloop_p01wA5_mFAP2b_0001_0001
LGZ74ALv0ZDkSMoKwQgV7A/TN2CU5QbMw2OfDBf8S3CkVOUNwzhWFBjpbaCkWktOwHK84ADLYLCkPSELw1sCtAnXOECUvslKwYN2mATn0NCUMCWMw76QqA7+dqB0PUeIw/pG7Ab5QXD0FZrIw/RS2AHIE5CELfMOwxWF9A/y6JCEOoJJw4++7ALvniB0AQTMw out_26_mFAP2b_singleloop_p01wA5_mFAP2b_0001_0001
LGEYGBT0iYDkCXfMwjs9LBXNedD025LNwHv0PBPHaFDkX6WLwdolUBLwKDD0HF+LwcSsEBrw1vDU14VLw5/BNB7YS/DUSwINwW/mMBbDVSDEvZOPw out_26_mFAP2b_singleloop_p01wA5_mFAP2b_0001_0001
ELH6NBTLyyCEBWJJwEtoRB/mEbCEBW5GwgqxUBT2O7C0kYwDwqxrSBzfqdDksdeCwoF5OBf++5BEsyBDwKj2LBf22yA0vihFwUfYJBzAv2/TOhVBwFwYGBbv1aAEbCx7vMfoKB31ei8TQHhBw2O/JBvco1CE/pmIwthRUB/OUICEikuIwH+XMBnNsOCEZ+ZAwl/+RBvmHcBkhhlAwLooOBHLNMAULd4HwqAtIBr8INBUoXCIwDbJJBzgn1lLqtn9vvQINBfc/X6DN2XEw out_26_mFAP2b_singleloop_p01wA5_mFAP2b_0001_0001
ElDtZBDrcwCUf/UCwy25cBfnvPDEAAA/vv0NeB7P1ED0d++tvHv0dB757fC04luJPb8ChBjU4WDkSMoCw7TjiB3mUvCkLD1Cwf2XgBnfelDkU7JIw8SXbBLwKTC0LdTDwFzqaBHZqtDUosn+vioPiBL7VvDUwQqAwutUhBbK2VCUSf/CwAfNiBvSmqDkNWRJwaIeeBrIlBEE7pEIwZFXeB/D/MDk/CKJw out_26_mFAP2b_singleloop_p01wA5_mFAP2b_0001_0001
EAAAgBvcolDklDtoP8S3gBvz3fDU6mE9P5l+iBrbSAEE+TNAQHaBjB/naSE0xLd8PzMzcBvz3jDEsyBCQVHraBzuFGEksk1BQ357fBjqxBEUc9ogvi6whBzfNADUc9z9Pfl0dB7TkcDk3XHGQ1swZBPJxNDEJYsAQCDZZBL29IEkK7gFQ out_26_mFAP2b_singleloop_p01wA5_mFAP2b_0001_0001
EY6mkBnuJ1DkR2OEQnvfmB3NJKEE/pmGQAAwmBjWkHEkQgVKQmupmBvIbrDEBWZLQlYQpBf++JEkoF5DQBvLpBXYtSE09JU8PsA4rBXwEWEkKLY2P1fctBPeJHEk6ECzP1VbsBDRXqE0zMGxPU4akBvd+WDUHaxFQbtvlBX3OaE0ZI2FQZgCqBHibzDU7uyDQBLpqBbquTEEsYNGQErLoBPwGiEktcm8PC/EoBPaxHE0Bsf2PM1KuBfrAuEEmFhgP+AErBX7O2EkfIN0P out_26_mFAP2b_singleloop_p01wA5_mFAP2b_0001_0001
Lx1DnB7luZEEUNuLQ7RRnBb78ZEkSMoOQwKnnBvyhwEUMIwPQbnvoBHue+EU5QbOQsyBnBHDCoEkCXvKQj59oBn2LQEEJzPPQY9elBPtxSEENrfPQ out_26_mFAP2b_singleloop_p01wA5_mFAP2b_0001_0001
Ef/0mBPzMzEUiBJRQ/pGnBLwKHFEBW5RQ/pmkBnX6MFUKctSQQ1IjBzJx+E0FZLTQlDdpBb5QFF0Jx4SQm+PsBTy+CFUiBRSQxiZuBDSl+EEzaUTQ32SuBrf2tE0p69TQc0UwBzj1MF0EqfTQqG/lBbmZmEEaRmRQFzanBL1NUFkfLMRQ42HpBzFk3EUSriTQg8epB7xdTF0gOhTQj2vsB/+CSFEDswRQSoQsBH/51EU8ZjRQcUwxBbEQKFkJ/KUQNQXwBr9laFUg08SQ out_26_mFAP2b_singleloop_p01wA5_mFAP2b_0001_0001
EoFJkBPy2hFEBW5SQ14FiBzfqpFEv01TQ5QbjBvxL3FUc94UQ++JlBT2OCGEEYlUQkCXfB3251FEVjPTQHH0aBzr1oFkBInSQa50aBXliUF0E4OSQRufVBfXewF0pSVSQDq4VBzYvOF044tRQqspSBvGifFEdcxRQMz9SBry5BGUxdgSQHDdNBrvjhFEv8YRQTHvNB7A3CGkf1HSQxWGLBLeM1FkqSlRQ1NZlBXjXsF0FZbSQaSIhBrp4bFEReTUQE+ZgBzkkAGUg1fSQvdkdBbDa/FkysCUQk4KeB/+GKF0mMUSQQn1UBvcm/EECnVRQByAVBHGaIG0kP8SQYhMLB3fUUFk2B9QQ7fyLBP2RKGURNRSQiMFHBDkP3FUZTURQ out_26_mFAP2b_singleloop_p01wA5_mFAP2b_0001_0001
EtIriBPzMzF0eUIWQaR2jB/na+FEAAQXQPKshB76RGG0HF2XQGE4eBLbnCGEaRCYQCsykBnYQuFEEYJYQKzqmBf+xcFEDfwXQ4hZpBTbbfFkQeoXQFqImBzeWIF0dtVXQFUeqBDgTNFUjMKXQihioB7PJ/E093+WQ7RRhBvconFECsSWQE2glBXwFEG0Xr5WQbZGjBze8mF0yzXYQ+T2lBjBz2FEYmiYQPBLkB/ArAF0GiTXQh0lsBTIiKFkKe9WQGYzoBHnjvEkMIpWQ out_26_mFAP2b_singleloop_p01wA5_mFAP2b_0001_0001
EzhWiBXjXQGU2ODYQVjXgBntzXGknvTYQFDChBrvfcGEVj/YQO0SjBzgAgG025HZQhrHgBb78gGU3koXQNuSeBrnzdGUPxRWQYG8gBjtMaG0l+WVQkADZB7PkeGE6G6VQMaJgBDmcXGEcYGUQL1bXBLM3bGk+opUQdKGbB77VYGUMEwTQe+OkBDAATGkYQ4XQxO9cB/LjTGEeiXYQnlEiBD2XkG0RXgXQRXsdBbVBnGE+IBYQ8JCjBv4kZGUqppVQgpJWBbRUhG0AlnWQ0mmhBHcmUGUURYTQ+9PTBjnjcGkS3XUQVR4ZBbWRWG0/jwSQ out_26_mFAP2b_singleloop_p01wA5_mFAP2b_0001_0001
Env/dBntzcGEqGbZQ8SXeBvcohGkTiFaQ357ZBPc9pGkDtMaQlYQVBzgAnGUbnPaQep7dBrEDZGUPKoaQV+ldBn9WdGEJQWbQgcRhBraBjG0O+mbQCmajBHhLeG0byrbQ9L/gBnhVtG0gqwbQPKcaBXNeZGU46RZQuSGhB7HvlG07HIaQuzsgB/gyTGEXQmaQXlaaBX+KUG0wPiaQYsycBripWG0DUrbQcWRaBP5DjGE2yXbQX/hiBPZgxGkxG8bQOYWeBfbFxGExwrbQ out_26_mFAP2b_singleloop_p01wA5_mFAP2b_0001_0001
EmuJbBnCX0G0IbPaQgVOXBfnv8G0xLVaQfU4UBjVO8GU14BbQsHlXBLv04GkYQgbQZQgaBPc9GH0HFOaQoOFgBzs0DHUDKZaQ9iVgBDBN4GUh3KaQz8JbBPvK0Gk7UPaQVoFUB7h67G06t8ZQHc8YBP8XNH05tiaQsvDaB35xJHUp3sZQGEagBfcyEHEcu7aQqIghBj5MJHEVQJaQbwuhBn8Z0G03mgaQkq8gBDJc3GUqppZQ out_26_mFAP2b_singleloop_p01wA5_mFAP2b_0001_0001
L357PB325/GEaRGbQWOUNBvcoAH0z3vbQfUYLBXiBMHkDt4bQpbSLBHYlPHkQgdcQcSsIBntz4GEFuybQxXRKBDmCtGkRXubQFnxNBbyfpGk+gScQw+MPBL0YeGEvnOcQZ/6SBLkQZGUFglcQc7wVBbWMeGUyBDdQL9nTBXSEPGkERdcQGE4NBLwKCHkqxraQCpMQBP7a+GkyhIcQxi7FBzhg6GEPfZbQLBmGBjf25GkL+QcQbScMBrSyrGUiZQbQXRsGBzCDoGEoTubQAtqLBr2jqGE0swcQE/bRBXMLuGUF2ScQVPLNBPOwZGUGu4bQgiJVB3GDmGUT1IdQaGjYBr8HaGUhyTdQTAPRBHHxLGUDqFcQCAWWB76sKGEIXtcQ out_26_mFAP2b_singleloop_p01wA5_mFAP2b_0001_0001
LkC3JB/owRH0d+WbQ46xHBb6mcHkYQcbQBr8IBfSMiHEsyxaQcSMKBPIwcHkpbSaQgVuBB77ncHEVjjbQI599ArVjbH0/c8aQ2O/JBzeUOHkQg5aQL62JBn3XgHkWA3bQpAYABD5kjHEz10bQmdxABX1vVHU4g3bQ3HX4ArpGWH0+AAbQ out_26_mFAP2b_singleloop_p01wA5_mFAP2b_0001_0001
LXkNIBHsysHEmutaQpw1IBnDtyH0HFGaQueUFBXMIuHERLiZQlYQGBLbnwH0bS8YQcSMHB/mE+HUwKTaQplYIB78p+H0sdCbQ2ODHBXTrzHEBOTbQ1XNIBj6usH0oLuaQkhENBn3iyHkjb8ZQg2+CB/KS/H0FeMaQCdaJBLPACIksZAaQuI9FBDifCIELcRbQiPmMBjtaAIUqnHbQrayCB3MfzH0WIbbQtDoJBDy4xHETkubQ out_26_mFAP2b_singleloop_p01wA5_mFAP2b_0001_0001
EsHFBBf++nHkWktZQ7Rh7APdTjHkDtMZQQ144ADrcXHkmZWZQ99TwA77nTHEEYJZQ2jCxAThrpHEsyJZQUajyAvmr1H0vrCZQliEyAHOi8HUDglZQrDi0ATaz5H0pXaYQ4whzAfvsDI053fZQMVB2A/iTCIUatUYQ37g1A7UtFIUTT3YQhs/2AbrHLIkHrxYQf/UABjU4lHEoaMaQTq6/AfLdjHk4kuYQ9HqsAHGpoHECrnZQzOAsA3HjmHEdrwYQP7iwAHdV5HU5WFaQge90APtn0HkDq+XQF6JzA3dYGIEYT7ZQagl3AXK5DIUItpXQiKH2ADl6MIEppMZQ out_26_mFAP2b_singleloop_p01wA5_mFAP2b_0001_0001
EqGPABT0iRH0yhqZQ357+A3jCGH0Gv0ZQ5luEBnDt/G0JxwZQGE4IBHXPDHkQgBaQMIw6ArFZEHkU4iaQsVUxAvqrKHkY3paQWn/3A7Kl4GEZlqaQDCsDBT2OVHUGE0ZQtsQ5ADHrCHU56dZQmdaAB7i1GHk6R5aQkW9sAHwjKH0ISQaQNsD1A3un3GkLILbQLIA/A7VmzGUFUmaQzpzxAfKH2Gkd9TaQ out_26_mFAP2b_singleloop_p01wA5_mFAP2b_0001_0001
EFDiEBzKH2GE7RdZQ4PVJBXjXvGEBWZZQU4aIBjrHjGEoaYZQFueEBnuJfGECsGZQzhWMBTgVzGU46xYQMlVRBDGitG0r1lYQSvhUBnfO0GUug2XQwjKXBPX6+GUErYYQ7RBBBrZmzGE99PZQ/z1LBrGqwG0LZ1ZQEebNBnms7GUpd2YQpZrJBLI+yGUtSWYQa8ZQBD5XlGkd0bYQ4DDUBjdKtGEYiAZQOSQZBbQOEHEoeDYQbO6ZBHl17G0wtwYQDg8TB3HPDHkqUoYQ out_26_mFAP2b_singleloop_p01wA5_mFAP2b_0001_0001
EEtIMBvHFdGUPKsZQ/pGMBrbSRG04lqZQaR2PB7QLNGU5QHZQlDNUBfTiRGEoaAZQrcoNB33PMG0isVaQ4/WJBbpiNGUIk5aQnKoEB3hAOGEtLwaQYd3KBLbmNG0zlebQ5lOPBjqxgGk8S7ZQhFDIBfznOGk4cjZQTcURBfc5PGkh1gaQhdbOBHKwDG0eDRaQ out_26_mFAP2b_singleloop_p01wA5_mFAP2b_0001_0001
EIwKOB77nEGE7RxYQvJRRBblDAGEmuNYQyLdSB757nFkuJRYQam5OB33PbFU2ObYQzMTOBrEDCGksdGXQUQeNBjEEOGUR/4WQzFfRBDC06F0fQ7VQWzCKBjP2QGUBitVQx1jKBTgVBGEZ74YQUeKVBvA9DGkh0MYQoYYKBves8FEfpJXQxsSRBz5oRG0tgyWQYahLBrJdRG0AzwXQ9TTPBzi19FU6hBVQ8QASBTXrpFUUqCWQkaaVBvFRBGkc43VQ1RqJBPNgZG054oVQ6aHGBn8TNGkwT2VQIM2LBHIxNG0VSzUQ out_26_mFAP2b_singleloop_p01wA5_mFAP2b_0001_0001
EKcdXB7OfhF0MzIYQtI7YBX3kKF0eUIYQO0CbBvcoDFU3k4WQf/UeB3MzOF01jSWQ6mEdBLEYFF0jCrYQNsoeBb/ytEEGfoYQEwvaBXAzKFUFmWZQgqRaB/S3sFksdCYQgQXVB7pLBFkcpPYQKhSgBXUcOF0uzlYQwzygBnqPqEE+DBZQwCLgB3iQqE0FOJYQitFbBrd4jEUedtYQFJrdB/nNHFkMVvZQ+qIXBfCRBFk30bZQMEvZBfQwbF0K3XZQ out_26_mFAP2b_singleloop_p01wA5_mFAP2b_0001_0001
EsyBZBbQgxE0jCXWQ++paBb5QpEUjXCVQ46ReBrFZVEUiBJVQIFOdBnDtGE0w17VQXktVBrw1jEEEYNUQBWZWBHZ7oEECs6WQ509cB7kr1EEYNiUQjs9WBXjXeE0HFOTQv0NTBLGEyEE/pGUQ35bTBb5QXEET3sUQ out_26_mFAP2b_singleloop_p01wA5_mFAP2b_0001_0001
EqxLhBLxgUE0JxQUQaRGjBf9oCEEEYNUQ0iMkBra86Dka8ySQO0ClBPy2LEU6mESQ35blBvyhIE0eUIVQWumnBDIQwDksgQVQ0gwpBPic+DkEuPWQ2w/pB/8MSEknSnWQfWXrBHylfDUQPsWQiBhhBTKchEUdTqTQ0VFiB/aSoDkWkiUQ3bqkBLTqLEE6YIWQyEWmBb9WXEkBdxUQsnioBLftrD0dGSUQGLvmBLpNSDE6ymVQJ40sB/YkmDEHvVXQJkHrB/adBD0YBYWQ out_26_mFAP2b_singleloop_p01wA5_mFAP2b_0001_0001
LHvUkBjWkRD01jaSQqGflBrZmFD0coFRQueUkBDW5cCkpbaQQrcojBHYl7BkBBGRQ2OfjBLwK7CkEDCTQFgonBbigAD0nUMRQjtNlBvz6fDEDwYQQ out_26_mFAP2b_singleloop_p01wA5_mFAP2b_0001_0001
LMIQkB3MzcCk8SHOQ5QLjBfTixBEqGfMQqGPhBj/UHCU0iMKQc94hBblDlC0MzsIQqGflBjrH9AkEDSLQBqInB/3scAE1uZNQ1nakBj3zl/jDtrJQZ78kBnCX3CEBWJNQ+zAiB3e1HB0MoyNQO8rmBnnFmB0Oa/JQFRDmB32W2/zFbmOQK3EmBDX2c+DZO3IQUyKjBzM+JAkhgDIQvcPjB/FpU+T3n/KQ out_26_mFAP2b_singleloop_p01wA5_mFAP2b_0001_0001
L46xdBzLdjBEaR2JQktzZBrw17BUdTiHQiWEYB/TN2AEW5wDQy2ZZBf8SX/DtIbEQzhWUBrw1LC0NJ2IQE/mRBPj5PBELoIKQhuGVB7/tpCktRwKQth+LBfuDkBUvtpKQ789cBXjXyAEpwFLQ8fkbB74hWC0HLAFQRq0RBHmnYCEmBjGQzylTB7kgABkgkBMQqvwRBntlYAEE+1IQA1WRBrHzyCkwTnLQ58FXBH/IFDE0D7JQ1XfXBDQfaC0UALMQLOFKBj+euAEOtjLQmN/JBXxKyBEHxwIQP6vLBrQXNC0YG8LQ out_26_mFAP2b_singleloop_p01wA5_mFAP2b_0001_0001
L2jCVBvIbPBka8S/PDXvSBHYlTAkR2O3PnEDXBXiBx+z4lutPzMTWBzgAr4zMzMrP99TOB/TN++j9ow8PIGMKBTvcTA09kSAQIFOUBPzMHCkZmZ+Pz9DRBTVF4AEdgnfPRV7PBz80j9TuKpBQRBtMBr3SL9jr7t1PGMxIB7FXxAE3ua6P out_26_mFAP2b_singleloop_p01wA5_mFAP2b_0001_0001
LEtobB/na8/zisdePEtIgBf9og+zfqxrv2jChBjVO02D/pGxPiBBiBjWkt973P1YPTiBfBTLy28Dv0N+v6QZdBTeAt/DLKQDwDnZfBXRx+AUpX+Cw69AaBXW8I/Tl0hGwZ78bBLwK/AUO0ikPoL0hBbec5/TmIZtvnY0bB7yBqyLwhy9veYRhB/zzJ5DbNpAw out_26_mFAP2b_singleloop_p01wA5_mFAP2b_0001_0001
LlD9gBThrH6zyhW/PDC8hBT0iM9bktTDQT3kgB77nK+LtIbIQZQghBjAr8/7yh2JQMdDgBb5QL+jWkNBQ/hBkBPilb87fiUEQZj3hBH1Nh/7zcQBQ out_26_mFAP2b_singleloop_p01wA5_mFAP2b_0001_0001
EPK8cB325767z3PJQBrcaBT2Of8b3k4LQjsdcBrEDC7jTiBOQtd+cBDVjH/zMzcNQfUYUB7P1477xLtLQxyfRB7tkR/r55XKQoOlQBz/kwAM63QMQDCeNBfeiVA8Y5lOQtLFIBn9YOAs0wpOQGLOFBzjGhAs78gMQTtqFB7Yzp/rVqbQQKcdbB33P16D99DIQPMhbBHQkQ/rQjhMQf6aTBbgdJ7j3nmKQjjtSB/n1567DOtNQ/p5TBrWDAAsarsIQFkoNBjwYl+r7GoJQhwbUBfdvIBMpv9MQpbaOBf6vjBM8VQLQMRgPBDKXGAM91IQQ5mDHBb/v0Ashl0KQYvLBB3F7bAckZkMQre2HBj+9M/r7UQRQucpBBnuKf/r0adQQ out_26_mFAP2b_singleloop_p01wA5_mFAP2b_0001_0001
ETihdBzLdTy7P1QQQgVOfBLxgg9T14VRQWOUbBX3kAA0LdrRQyLdWBTLym/j78tRQ/pmfB757n2rpbiSQUQPgBzHf5+r7h7RQcLUdBTEs4+bG3oQQsXfdBfxJAzrBQPQQ98ihBrrJq+Dk7ERQ1H7bB3MN9ybEqITQb3chBLg4q5zKkMTQsWIfBz0sOAsKWoSQrsYiB7JNP/7vvwRQqwKZBXMCj/7tfyQQTUjfBLmAFAMt53PQ out_26_mFAP2b_singleloop_p01wA5_mFAP2b_0001_0001
EPffdB/RhLBkuJBSQb8SaB7QLKC0isdSQzhWbBzfqVCE7R5TQIFufBTf/kCkR2OUQhrnbBjVO0CUGEwRQD24aBblKyCkWkYQQTlXYBf12YDUAiTSQKFHdB7mxZDUWccPQ03vgBzgATB0Ld7RQwMFWB/ywBC0+PYSQWBjfBT9u6CE7F6RQ+xoWBnzxvCE8lLQQoO4cBLv9VCkMw+PQWAfZBDkp2DUbuzRQ6pDZBjVKcDUXJYTQJbOUBnxFSDEVtHSQj+kcBrnxYDUR4UNQGHogBnvHdDUDw1PQ5ZFbB7v20DUL7HQQ out_26_mFAP2b_singleloop_p01wA5_mFAP2b_0001_0001
ERLSXBThrPCUf/sUQlYQXBLEYdCEZ7EWQhrHSBX461CkYQQWQMdzNB7OfjCEueEWQpbSXBfR2uBkqxDXQM3LXBTPIIC0KbPYQnVLcB3mW2A0ZRzWQ2jCUB/naAC0xLVUQgexaB7CRxCUXBQWQc5qTBXkRKBEQw7WQSQHXBb/jaBUnslYQXonTBHqsbCUfHUYQ/0vaBXMebCkiMVYQFUKcBjFqAAkJwfXQ/YzfBTCFcBkog8WQCNFcBjKCeA0pDyVQ out_26_mFAP2b_singleloop_p01wA5_mFAP2b_0001_0001
Ee+eSBHXPeDU5QrWQEYlNB34l2DUMI4WQW5QOBzfqPEkpbqXQlDtSBHueWEE/p+XQNeJWBDrcsDUHaxWQkJqKBrMziDkpcZXQbc3LBrH6+DEFQ6VQ out_26_mFAP2b_singleloop_p01wA5_mFAP2b_0001_0001
EMIwJBXiBZEU0iAYQShrJBrbSsEUgVaYQ14lEBDW54E057TYQxggABf++vEk8SHYQdTCKBf++lE03PJZQt/FFBnaRZEkQpWZQRPwABXw6jEE0QoZQN71EBfpKDE08PQZQx6a4A70vYEEfxzZQQWRABznJwDknybZQy093A3TyCEEaitZQww4uAHHdvD0GF5ZQHaRGBfSMSEkrHtXQZs/MBfae2E0UZQYQViUKBflT0EELGdZQDYlNBzhRcEUs1OZQXD8ABvIN1EkkAtZQ/xNIBLZV1D0JICZQWqoxA/qMhEk4oBaQ3cCABzR7NDEr+WZQnSkvALSFSDEniwZQ out_26_mFAP2b_singleloop_p01wA5_mFAP2b_0001_0001
LhrnEBzgANFkYQgYQoFZ/AjU4YFEv0dYQKxAABfTivF0NJuYQpw1DBb781FUbnDZQOJGIBnBBUFE7RpYQm5N5AH1nQFksGwYQD+r8APrfZFEya5XQ out_26_mFAP2b_singleloop_p01wA5_mFAP2b_0001_0001
E2Of3A33P7F00NlYQ46R2A34lIGEoa0YQ03PzAvIbQGUy2RYQpbSuAvyhNGka8iXQEtIuAHXPJGET3YZQHT2xA7i/DGU64BaQKg4pAbdXFGU9zlaQfvjuAPGRBG0clPbQYCA3AndvIGUv3gbQ9owxATgV0FEXPSYQLx89AbMSLGk4FBZQiBrmALMfFGEi+OZQInbsA77nRGku5fZQ09e5ALOfHG0UaLaQrKDzAPw92Fkfk8ZQwjkiATh+AGE1geaQ3n7nAnc0NG0KUpaQJkLyAbC9yFUk6JbQ+xNoAX0aAG0GNnbQ+MA6ADjyFGUcR8bQSSvzAfJ7PGUzkmbQI5R9APFzJGkchLbQ out_26_mFAP2b_singleloop_p01wA5_mFAP2b_0001_0001
EnED2AvyhaG00NZYQ357yAD/piGEaR2XQAAAxAPeptGkBBOYQbnv1A/S3wGUjXuYQ7Rh7APepjGEue0WQShr6AnsdcGkR2yYQS8TrAX4TgGUPFaXQGZ74ArbSpGEEYFWQEYl8A757bGkTiZWQKcdBB/9TmGkvfSXQ out_26_mFAP2b_singleloop_p01wA5_mFAP2b_0001_0001
E+TNqALbnzGUbnvXQIwKoAbkt+GUbnDYQ/pGqA757FH0gA7WQzMzpAzLdCHEmuxVQ7RhZAnYQAHEBWVYQeGFKA7cn9G0XTqXQbHBWArbJ5GEja8YQx1jmAbPKwGkqx7WQDVrtAnz7AHkVKdYQ9WbXA7rnIH0fleYQLzDMA78OCHErn5WQn+7FATTZ6GUF1IZQ523gAbrO7GE5/UZQIz8XAbKzwGEmhzYQ out_26_mFAP2b_singleloop_p01wA5_mFAP2b_0001_0001
Epw1rA/mEQHEnELXQGZ7tAXNeXHU0iEWQJGEkA3MzbH0xLVVQQgVYAzgAfHET38VQU460AXNegHU14lWQbOX2A/UpoHU5flVQmer/Av76bHEm/7WQdoFsA34lSHkDtEYQ2moyAfwTTHEcHUVQTYPxAre5jHkcUcXQR3c7AHw6uHEy+8VQw8ruAnFDsHEhITVQO1F6Avd0kHEh7uUQMPVCBjSKiH0R7TXQO3nBB3bpYHUIwCWQF+1+AHlrVHkkJsXQ out_26_mFAP2b_singleloop_p01wA5_mFAP2b_0001_0001
LNepkAf9obHkCX/TQepbYAb6mfHkBBGTQXPKeAz1jqHUiBhSQ8naQADVjxH0kYYSQR2OVAblDYHEsy5RQCXfMA7LVNHEnPPSQfSNKATCFGHE1G/QQcUTx/mxHKHEKeDQQOZ6m/qsQCHUnc7NQyLdrA7luYH03PlTQvfuJA7oggHUb4qTQ12QiAHJzWHkRkaRQCEoKAHxybH0cXLRQyWB6/qAJOHE9zuSQn3pXADqnJHkhr7SQhNUGAjP79GUkESRQkROZA7U4FHkUDcQQDQ17/+xkRHkhiMPQI04I/WRoLH0ezoQQRJl++a8QFHk8SwMQwudZ/2/W7GkIwwOQAxtAAX3oAHENtwMQ out_26_mFAP2b_singleloop_p01wA5_mFAP2b_0001_0001
LlYQpAnX6rHERLKSQdoFtADAA2H0MzkRQDXP3AHtI4HkR2WSQBrc7AjWkwHUep7SQsHFwAXMI1H0w1DQQOJF6Az+QvHUe72PQ8ENnAn4ZvHU/TlOQVjXuA3islHEoaUSQg58mADyF8HEzAuRQDQ8wAzU38H0YiPPQVXH/Aj0tyHkhgjOQm9bpAL+2uHEdyeMQZUlfATG9zH0+jxOQdP8lArQenHU8KXPQ out_26_mFAP2b_singleloop_p01wA5_mFAP2b_0001_0001
LBrc8AjVuAI0P1QSQ9oQDBrbyBIEnE7SQnvfHBz0N7HUPKkSQTihLBLaR6HE7RRTQIFuEBPyWHIkZmZSQzmv+AXaBKI0jAJSQWUp3APbkFIk+poRQ+qX8AfFyAIk87QSQ50nCB353BIkxtAUQq4KHBvn9GI03SfRQaOKHBnGgJIEv5ITQOJt/AvwRNIEzOaRQACu7Ab82LIEaQETQF9i4AHVbFI0PIjQQspYvAjtOGIESW9RQ out_26_mFAP2b_singleloop_p01wA5_mFAP2b_0001_0001
EzMzGBnsd1H0GvcRQIwqKBfTitHUepDRQIwKIBjrHjHUepjQQoFZKBntzdHEEYVPQ0iMOBrvfyHEAAAQQ31FLBX/l2HUeIeNQlDQGBDWA1HU52LNQ3stNBzwt7HEax4LQ8naDBPc91HkZm5QQT3ENB/XdrHEPa7RQR0GRBz/0sHE94bPQATSQBPiK5H0o1bQQ out_26_mFAP2b_singleloop_p01wA5_mFAP2b_0001_0001
EqxrDB/89fH0w1LRQdTCBB3MzVH0z33QQXkt9ADAAQHkBBGSQfU43APy2UHU3k4SQ14l4AzKHXHECsyPQVcI8Az7xbHU6pWNQssDzAz6dMH0BeNPQdTCCB/89kH0eU4RQjl9DBDzcQHktzaQQSS4yArxTcH0yJWQQJaO8ArVejH0SlpNQfwZsATE5NHUls3NQg+BwAvq/IHE4RhQQqGq4Azz7GHkTtSOQ out_26_mFAP2b_singleloop_p01wA5_mFAP2b_0001_0001
EvJx/AbQgFH0gALSQhrH7A34l+GkQgNTQNzMyAHtI3GkBBuSQ99TzAHDCyGU5QrRQgqxBBb5Q3GEue0TQiQOGBH017GU8anUQ7V5JBfOsyGkbCCVQlY8DBD2SBHUS40VQpwVCBDBWCHkrHdRQ4bi3Aj9pDH0Jf+TQ0hoDB7dOzGUzr/SQ5bm/AnlhxGkCnaUQhUeIBHOgBHkxMBUQ8jHNBzc01GkXEoVQKweLBXzwuG0vVJUQL0qHBnu9sG03znVQgmKHB77qEHUYnbWQjjrBBjzi7GEcGbWQxqSBBToiHHUOifVQ out_26_mFAP2b_singleloop_p01wA5_mFAP2b_0001_0001
ECsypAHZ71GkU4iTQ8S3gArbSuGkDtYTQ789jA/mEkG04lGUQpbSkAT14jG03PVVQDCsMAfTiyGU2O/TQvOky/KO9qG0+MxTQK2U5/WwohG0BYgTQFFq7+aMuuGUol1TQ67npAf9o6GUwKXUQ6mWfAv6zsGkflUSQW92IAfBH6GEJWlTQQg3OA31rzGEa5DVQ out_26_mFAP2b_singleloop_p01wA5_mFAP2b_0001_0001
EiBBnA757bGEv0VTQOJGsA7kYSG0eU4TQqxLmAThrHG0xL1TQIwKiA3NJEGkpbySQlDt2APzMRGUy2JTQ+Lq9A7vUaGU/8fTQn837A/OEHGEBugTQq6IDBLgkbG0YHqSQoa8lATKccG03PVSQJYatArIkTGkkl8UQCfP1A/7hRG0SxFSQV2cABXT6YG08IcUQK6K5AbilhGE+ugTQGbtBBntTGGUjE/SQw+l2ArvmAGUOYOTQxcP9AHu1GG0hZlUQowlFB7IDiGE5Z/SQnPpBBT8NdG0+ZrRQerZFBveZUGUsgqSQ out_26_mFAP2b_singleloop_p01wA5_mFAP2b_0001_0001
E/pGmADBWCGEVj/UQT3khAb5QvF0LdLVQmuJqA76RfFUiBpVQZ78sAHtIfFUf/0WQ14lQATgVwF03PNWQY4yFAnOLaFUaXkWQWlmPAvNJKFEqVWWQhq+n/OhvZFkzuFXQ3kYpAXiBGG0w1zVQA+0cADOwpFkGROUQ0HJEATL56FEGpzVQfncWAvwt3FU5HIXQ out_26_mFAP2b_singleloop_p01wA5_mFAP2b_0001_0001
EdTiuAfSMSFklDtUQFDC3ALFuCFEoaEVQaR2yA/owrE0bSEVQb8SuAT0ikE0GvEUQBWZABXiBDFk8SHUQY9mCBna+YFkTl9TQZk5EBb/J0EkmKqUQm0aEBTegjFkz5OVQWO0rA/mETFkCXvTQwf05AnQcGFkNxEWQuhX+AfZd9EUJQITQ8AS/A7ohiFkB+eTQnW/FBXO5XFUHOUTQCqSIB7ff0EU2U+TQ6XdDBzfzjE0b2vUQFgLGB3Pz5EEvwoVQE5/FBbKOzFUC8/UQM/hHBfH4ZFUfYtVQ9vEBB7fKlFUGn5VQ out_26_mFAP2b_singleloop_p01wA5_mFAP2b_0001_0001
EhAr0AzeUgEECsKWQkCXxAzKHKE0NJWWQ2jC7AXO02D0yhOWQqxrBBzgA/DE+T1WQgVOsAHueGE0jCvXQOi3iArelTE0CM4XQa7BpALEtdDEC45XQnvf4AfTinEkqx7WQOIqrAXpEGEk83jVQq49xAHE3KEUWSQYQts7kA7kbiEUs57XQegclAnNGZDECVcYQEJAwAPURJDkTd0XQsUQjAXeCVDUwRIXQ out_26_mFAP2b_singleloop_p01wA5_mFAP2b_0001_0001
EOJG6Ab6mUDEuecVQdTiBBb5Q3C0KHSVQUNeABTKcJC00NxVQLHa8ALwKfB00NBVQtd+CBHue0CU0i0TQpCeEBb7pdDEuvJTQXEgABDTc3DUbVnSQLEuJBbq0oDEPfBTQ18yBBbb/NEECj8RQNPDLBD80GE0mUWSQi3GHBf7iTEUjmzRQl9dIB7JslEkijHRQwKHzALGEQDUep7UQMU3EB7b0CDUV14VQFpZ/ALXFnCkS9STQRoVGBnygeC0ActTQ5Bv4AfLsuDU0HuSQCuzMB/XVUDEwncTQcjU9Are8XEE0yhRQQGOPBDTWLEUm5OSQJFTMBrValEks87QQ out_26_mFAP2b_singleloop_p01wA5_mFAP2b_0001_0001
LCB2BBrFZ7BUHaBXQfUYBBTKclA0FZjXQTiBEB/S3E/jEDqWQjX6BBLFue7Tc9gWQXkNEB/9TtAEW5cYQxCiDBzv3ECEZhoYQq3IEBv4TcCUxD+XQji2BBTuA8BUwk/WQT6P6AnzsVAEM4rXQQzbIBziDaAkbzZYQw7VCB3jyBAUJJ0YQ/IiGBfLeOCkwYAZQoAK/APnzJCExG3YQ58TIBnKegCkB0zXQVq8BBjzP6C0YIAYQ out_26_mFAP2b_singleloop_p01wA5_mFAP2b_0001_0001
LU4aIBHsyx/DEY9VQiBBLBHsyh9z4lGVQgVuHBrFZ77j9o4TQzMzIBbmZG8r8SPTQy2ZQB3ist+z4lmUQgK2PBnS3dA0rCwTQ6mEKBb6m0AUIwCWQYAnLBju5XzLvEsVQeTOSBr8IL8DYiCUQNcBTB7e+J/TvXaVQZc1RBrxxOA0Ma7SQ out_26_mFAP2b_singleloop_p01wA5_mFAP2b_0001_0001
LCsyDBLGEo+j/UjTQTihABjqxL+zP1YSQBW51A/mEj8z3P1SQamZuAblDN8jZmBSQAAgABDW5YA0NJmRQf1MGBvA43AEO0LRQYmzFBrbxFCEvwbQQhhCJBjy7l/z/3YQQyL9CBfnvHAkYQIUQovXCBLITf6zWOyRQq3r9AjZxIBEczOSQ54F8A72vSAER4tQQUffIB/ZhEB0/cFSQo2zJB/a5QCU4RMQQuV3DBP1HdC0qTDRQnOgDBfhDBCkBJCPQQPENBnglIA0oKIQQV01GBrGuM/TMABPQkZVJBzXyi9TpY+QQ out_26_mFAP2b_singleloop_p01wA5_mFAP2b_0001_0001
LQ140AvHFu6jDtIUQMIwqATf/U174luUQlYQkAz1jS+DqGPVQWO0UA76RR+z1jKVQkCX7ALwKH7zkYwUQBWNsAXOz78LIyjVQFjAmA/OEY8bMg/TQ out_26_mFAP2b_singleloop_p01wA5_mFAP2b_0001_0001
LRLypAjpbKAUiBxVQuz3kA7P1YBECsSWQ6mEdAb6mEC0IbPVQ2OfLAzeUUCU3kgVQZQgbAbmZGBknvfXQ65wjAn/9nAUykWYQblQrAL6BSB0+VlYQ7angA7x+++DLYnYQfU4xALGEIAEAAwVQqiOrAXp5BCU7ynWQJMWPAP5gXAEjvPXQr/HTADDjACEh4wXQWJVkAzDRQ+DYPBZQDv9UA/PM+9TFaaYQ out_26_mFAP2b_singleloop_p01wA5_mFAP2b_0001_0001
EFDCjAjqxHC01jCUQKc9aAzLdfC0d++SQueUeA/TNODktzPTQZQgnA7QLaDkvfyTQThmhA/S3TCk8DlRQWyBtA/kXkCELoYRQCnHhAnwdHBEbKXRQCxkxAfYdbC0CxAQQLHaqAHZ70Bk++5TQ/ABKAz9YXCEbiBTQ1+UZAzMljCkc90QQvfRyALsuVCkp/HSQr1NtAXN2GDUyNjRQaMEkAjeM4AEuUXQQcdwRAzyrxAkvYdRQmsEmALXcnAUo0GSQfCs5ADSHoCUjt5PQz8lsAX8zqCkdxgOQQuuxADMIyBUeOrPQ out_26_mFAP2b_singleloop_p01wA5_mFAP2b_0001_0001
ER2OPATf/oDUKc1SQxgATArFZLEUf/8SQamZWAfR2WEkSMoRQnEDMADAASE0eUoQQKc9AATLyWEUktrTQEus9/ylzREkaIJVQ5uQb/auNhEk/0vVQ4QCW/23ofEkZ9PXQ4vnk82tZxEk4uzXQhrHBAPHadD0codSQS31gALa2NEkXchTQumlj/a/uSE07INTQobNDAvHFoE0o4lTQp6VOAHC8TE0VXoVQa+Lz/ePUBEUBGSVQrbCc9kkDeE0dBVVQZZvm/asgxEkAKfVQXqF7/CQqgEkRwqXQOfWz+OoYQE055hXQBRmi8EaUwEEd1ZYQOmUa/g+2wEEN0bXQGpB8++69/EUefiXQ out_26_mFAP2b_singleloop_p01wA5_mFAP2b_0001_0001
EcSMiAnX6mEkZmpRQzMzjAb5Q1EUc9gQQFDCgAfTiLFUxg4QQ3kYkAjWkVF0FZzRQ2OfvAPy21EEpwFQQUNemAvxLpE0kYgSQZZBeAneXvE0GSXPQQgVwArvfAFUgVeOQsHFyAvz3lEEVjnPQVjX0ALbn7E01j6QQ out_26_mFAP2b_singleloop_p01wA5_mFAP2b_0001_0001
E2OfPAHtITFEueMQQKxgGALaRoFkCXfQQiBBMAXMI4FEYlzOQGZ7GALFu0FE+TdMQeYwY/y/AnFkZ4pQQBONT+uTp8F0oxvQQCeeC/u+MEGkp4BSQ4sNw+6j1/FEcSITQ6aYg/uqEOGk8W5RQGZ7IA/89JFEmu5OQknZNAri/tF0rNbRQ6JaJ/aHCeFkGrjRQ6Pf6+eKZeFEItnPQSIRY/AhQ6F05mtQQtoLB/W9PDGk+4zPQFPGo/eNWSG0WStSQ2eFk/OcPRGkfD/QQ out_26_mFAP2b_singleloop_p01wA5_mFAP2b_0001_0001
LfU4WAf9oEG0hWkPQktzdAXNeMG0yhmNQGZ7kA34lVGEaR2OQc9oiAjqxYGEYljQQaR2aADVjFGkTixQQri6PAXUnPGElxiMQuG/jAHFmIGk8vHMQ out_26_mFAP2b_singleloop_p01wA5_mFAP2b_0001_0001
EW5QsA7QLaGUJGUNQ/pGyADBWjGkBBWOQZQg9AvyhkGkQgVNQ4PVABjrHgGUxgQLQXPKsATLytGUeprNQ4whrAXPgwGEP2uKQ8n0kAj6q6GU/uLKQWLNWAr656GkCtxKQktzpALkDDHEOFFJQUNetAvxLXG025bLQ8GzyADXhiG0cOQQQdZQwAfKc0G0nSnOQhqGkA3xgtGU6YgOQdJ9nAHpzpG0cMqJQqVqzATt6xGkNVAKQZnxlAX+wJH0AOsIQ4s0xAzC9CHUJNtIQ out_26_mFAP2b_singleloop_p01wA5_mFAP2b_0001_0001
EktzBBf9oqGkZm5OQlDNHB7QLuGUepLOQoacHB/TN6GEZ7sNQ/pGGB/9TAHk9ogPQT3kLBbmZrGkDtIQQKKlMB7zEgGkylTQQFNZQBb+GwGkjyjPQhpbQBb7feGkKjbRQ/UDAB/natGEShTQQ+0XIBLxMqGU8VVMQ4EXKBLGjuGkClGRQs4YOBrF+cGErNyOQGTBJBzAzbGEXfeQQwJeTBrFguGELXhQQMRtPBr2b4GExBbPQTzgRB7wusG09epNQP9VRBDQZWGkufhRQ4EvOBXZehGU+uWSQjnGUBHB1iGkf4NRQ out_26_mFAP2b_singleloop_p01wA5_mFAP2b_0001_0001
ERLSJBT0i9GEYlTLQXPqJBXiBJHUJGkKQbnPPBrFZMHEaRmJQ03vRBnX6GH0d++HQ3kYFBPzMMHEUNeIQncIABfInKH05ulJQzJAGBTmAYHEaNZHQtIbKBrGv3G04l+JQjmyIB3F1NHk4LVMQHT0FBT9MHHEcjZFQik4+Af3ZQHUF45KQek8CBXyIaHk6mfEQPz7JBH6ZZHkLnoFQBajFBX7/cHUczeJQ out_26_mFAP2b_singleloop_p01wA5_mFAP2b_0001_0001
E5lORBPHaVHUGEoKQIwqWBbmZZHUzMDKQHaxXB3MzdHUiBhGQwKnUBnBBkHUGEYEQCB2XB/naiHk9oAMQgcadB3xFnHkLOAMQAKJeBThBxHU9boOQgpRiBLEZ2HEeu3NQam5OBvyhZHk789LQJ7dZBXjwSHkLIPKQi86WB3F+fHUF3/NQOaLVBHNCpHEqNhLQEfNeBfb7qH0sCGKQNJMgBbAwgHkUuTMQjMyiB/fm8HUn+TPQI4QiBzmw5H0Rw2LQ2KujBniHwH0Cq+NQ out_26_mFAP2b_singleloop_p01wA5_mFAP2b_0001_0001
LGZbcBntzaHkpbSEQEYleBbktfH0Gv0+PEtohBXMInHEDCsAQ789hBfTivHU3kY8PQgVgB7luXHUjX60PcDpcBHfVQHkSoXjPQajYBXAEUHkBnrpvpexdBrX6GH02ZjJPDCseBb5QVHEv0NGQI2bbB3SdkHU4DG7PpZ4hBz7zSH0yCP6PNgUhB/XMcH0xjcEP out_26_mFAP2b_singleloop_p01wA5_mFAP2b_0001_0001
LRLSjBT14jH0w1jEQtdulBntzpHEW5wFQktjmBLEYnH0kYwJQ7RhlBntzfHEoa8KQZ78nB/mEmHkTiBCQ3K/oBvhIcHk+MtDQfU4iBDW5cH0OffGQ4HUlBXdVyHEgUVFQeEhpBzD1rHUW6jBQXWFnBLoClHEnwI8PfvFpBH4yXHEu9gAQ out_26_mFAP2b_singleloop_p01wA5_mFAP2b_0001_0001
Lf/koBnX6sH0P14KQ35rpB7P1qHUiBhNQCBmqBHXPfHUGE4NQzMDrBT14bHEoaEQQiBBsBLFuyHEtIrNQwzMrBbvz7HUFz2LQAXwpB7Ih2H0/KlJQdkkoB3s/sH0dE3KQ2sLoBDLzsHUN5CPQH13tBPTwuHExeBNQsmUsBXlP1Hk7dwPQ8c+sB3bJAIEWrMLQOY7pBvxvAIknN9MQdzQrB7wT0HEMwGIQKUPoBPY/7HkTAzIQ out_26_mFAP2b_singleloop_p01wA5_mFAP2b_0001_0001
EiWErBbPKZH0istLQOJ2rBLwKOHkArMMQR2OqBz1jGH0xLdKQKcNrBjU49GE7RxJQLy2uBzLdMHkoFpLQFacvBTHhPHU8h8IQABmwB7m+SHEQbjNQlDtqBLbnbHEnEzJQJ9brBnhQMHU+SSOQ+WUvBbBAEHUj/4LQSx1tBD2DSHUEgGIQzisyBr4fRHEehHNQIgKwBTNoQH0hgmPQoYLwB7ycbH0FCUNQ out_26_mFAP2b_singleloop_p01wA5_mFAP2b_0001_0001
E35rnBrbSJHkvf6JQv09lBzgACH0P1YIQBr8iB7P1DHkqxrIQjs9hBra8MHU2OfIQ5QrmBbPKCHEue0CQ0cBlBbyR6GkSs/+Pr54lBLmj5GEg/+tPG/EoB3Xq1GkmfoaPrcJkBTpW9GUYSZuv789mBz1jQHEW5gKQ6nTmBTQ45GUgUGJQy9xoBH/OAHky3RCQE2VmBzFKKHUDgOBQ597iBDA68GUQg/+PLZLlB/yYyGkSFUBQt0kkBHgJ9G0u3Y7vxlViBXrgAHknpXhv out_26_mFAP2b_singleloop_p01wA5_mFAP2b_0001_0001
EAAghB3256GUiBBJQEtIdBDrc6GktzHJQqGvaB3isxG0IbnGQXPKdBrbSpG0HFuFQhALbBPHa4GEUN+LQYc8bBvd/AH0jjHOQ7dSgBX+UCHkU/ZPQPsqXB3mCHH0sU+OQ4qggBHQ0JH0l0tQQ7MBYBfnVOHU/NfQQYEucB/SzPHkzUGRQO0iiBjU4zGUepLJQOPjbBThFCH04NbIQx8zcBHABxG0d0tMQav/WBTjV3G0eQwLQjw8hBTch9GUDU0OQFd6TBvM5FHEWcBOQ9IYiBrk5KHkhHORQZUgUBj47SH0fLyQQf1EdBDimVH0kp5RQ out_26_mFAP2b_singleloop_p01wA5_mFAP2b_0001_0001
E8S3VBbQgzGEXPqEQfU4SBDrcrGkX6mBQTiBPBHtIlGE/pGFQv0tMBvyhpGkU4aIQR0zPBrYvwG0hPD6Ps9VTBvQa1G0vXWiPKuAQBXHo6GUZB62vG/gTBL2s+GE0FRAwb6YQBfl5EHkPgREwSMIUBThr6GEBWZFQwSuVB/EwlGEYf2/P4FVNBnwL3GUVRN9PLXJNBfv5qGEQSu0P/CxVBnVEvG0G06ov9xAWBrQY7G0OSexPUTxNBDmUBHExuMwvTOLNBbq00GELMp6vtLaVBP/83G0+KRCwMnpWBrw0DHEWGT9vTk2SBvPdHHUBeNHw4FrOB3eRLH09UeCw0FhNBL6LAHE9+2Fw out_26_mFAP2b_singleloop_p01wA5_mFAP2b_0001_0001
EEtIOBDAAbGUNepDQMIQKBvz3TGkpbSGQ8n6FBT14PG0OffCQ/pGHBDBWMGU6mE8PJMINBnFPKGEtVXIQ8tZJB7m6BGkVFdJQE/mIBX/vvFUqDeIQj36FBTv4CG0XawLQia5EBbCGlFEzj/JQ2DNDBDsVyFUtuAMQv35EBHhGLGUo3lNQMBD/AT9wuFUzRCOQEaNBBPEUJGEmrnPQVTL9Abja/Fk5X1PQ4PVQBPc9XGET3kAQV+RIBTXUYGUiTvIQLkuPB3z6MGEk0+JQC5pPBrsfGG0HZtFQ2LoKBr3HpFUHJdFQxmnDBzB+VF0WrrJQG29GBzKwSGU/XbNQiXz6APSnfFUeVPOQ4ccABf3vPG0VVhQQhUb3AjlJ9FUrXuQQ out_26_mFAP2b_singleloop_p01wA5_mFAP2b_0001_0001
EfU4AB7kYQG0LdTEQXkt4AXjXMGUhrHBQRLyvAjrHIGE99zEQbnvqAT2OOGkCXvHQBuS0ATsLVG0Es+6P5uyrAXxIRGEjK/sPTP5oATl8HGEf1/vPy+RoAnnRXGEfRWtvIFOAB3MzTGUKc9HQG3i7ATwzFG0bFP9PT0z6A3xsYGkfnv0PZ40wAHOhbGkaw3/P out_26_mFAP2b_singleloop_p01wA5_mFAP2b_0001_0001
EZ78tA/9T7F0IbnEQIMvlAHiPxFkLz5HQdxEgAXOLfFUK98EQUM8jATwaXFEEC3AQjulqA7M3oF0CfiKQlSXyAfMJyFkxCICQbYefALJT9FUBubIQIJXkAfkahFUm3vLQ9NJuA7vF2Fk6cpLQ5IvwALcFdFUx8EKQ out_26_mFAP2b_singleloop_p01wA5_mFAP2b_0001_0001
EaUyNAXMiYF0xbDHQXIzDAPXhEFEsYZFQM8+6/iab3EUtNJJQa6Kt/O2NAFEL9KLQPqdg/mZ8IFEqb4BQnLJm+6E80E0Kw6/P4A1U/sC95E04MK4PAGNn/wBeMFkI601PDq8q/ETdpEUNrjrPd0jGAXUlhFkx47IQSjYPA7GX7EEZCFDQlwLq/m7FSFkr6v8P4MJm+CSpSFU+PGEQT6mA+8krsE0otZDQ+Ygg/KnmqEkt637PYPYBA1GyrEEI4WpvQgPf/EAtaE0XGSwP out_26_mFAP2b_singleloop_p01wA5_mFAP2b_0001_0001
EmF0//GpXiE0PP8IQDuv4/+FMUEU8sNLQfJ+l+KN0OE04viLQh3v5+46BOEUdvlJQ++PJATmF/Dkeb4KQjMcgA7lWCEEjaTLQQb6mA/K+JEEruQJQT1GlAX/y6DUmevNQePyxAbJkMEUAbpJQOJ+vAjR6/DkseIOQ8JU2A3gjHE0HPFMQWfTEATVBcEEqWVGQMxyBALrScEEyhBNQv0wGAbaUyD0HP4IQHHhDADSOnDEmGTMQpNVjALp6NEkj5qGQb/FgAHWzuDUzKXPQgsx2AHakSEkCpBIQJhizAb++3Dk53BQQxS4+Aj8mJEUc2YMQ out_26_mFAP2b_singleloop_p01wA5_mFAP2b_0001_0001
EmPV89cBILEUPnBOQk4Zv/kIPEEUWEmOQWRQ5/kxWdDUhGUNQkOte/QHv/CkLrbNQlVz2/AMEDEkzrzQQwFOSA9e36D0VZNRQoc7UApKh7DUhJuSQa40lA1awvDUi/HTQhQRnAVzQwD0ghmUQiF0B/WPJNEEqpjPQmvuCAtd+PEEUZwNQ4s3u/0ebSEEurQRQUbjh/ExMuDEadPRQQ5LWARuBbD0Xn1QQ48QdAZd5IEUf+wQQWmPRAZNtNEUKZGTQic3JAlTykD0jJLTQ0iunAdr5PDUcLwSQ2CbrAJFMDEE3crSQSH5uAxtUoDUP/0UQD6qlAxl7GE09M9UQ2nOiAhR9aDkJpBVQ out_26_mFAP2b_singleloop_p01wA5_mFAP2b_0001_0001
EKDbPAh6BaDEbwFMQjamWA1b1xCUfY6KQ7dObAl2jRC08uHNQ2yijA1rzaC029/OQwIQlAJG24CEgoLJQwTOqAlp4PCEohHIQL0FjA535yBkgMNEQbxDfAtSuMCUQESAQ7f9gA9GBhAEkuJFQVB/YAhDB0DUMO+LQWx0JA1fUlCk7spJQyINjAZF/MD0CE9GQ7UUrApLsJDEg0VKQ8ZxxAZ7oXCE53RGQZAorA1aO0BEdMyJQOImYABoDAAUQcoCQf6AkA9/OEA0OPMIQ out_26_mFAP2b_singleloop_p01wA5_mFAP2b_0001_0001
EKuyRA5zSXBUvj4MQIg1UAR75TA0CV3OQ6fQkAhpk9+jxPLOQa/3nAFfE8+Dns4LQMeHBA5lL3+DyOEPQga3AABfmZ8j+SyQQ2VmIAB6tJ87s/yQQ73Pw/40tS+Da51RQ3HRIA59CMBkukSLQDPrXAFWtxAEiyZQQ6/ll/ooeDAkKrBPQ4+ZAAJrTE9juvVNQs1Av/sNuj8zZDtSQqNIk/IBdEAkObyRQ out_26_mFAP2b_singleloop_p01wA5_mFAP2b_0001_0001
LL1joA55kJ9T2dFQQvuuxAhNL32bcawPQGltuAxicj+r2PAOQ8/b1At5Bq/7nUlMQ7RH2At44W8bZ5NRQqag7A9WOC8zp1BSQoRU9AhmZI/jCSfRQz1w9AlgWP6zujLTQjVZlAFBpe9zftARQ0p+3ANi+z7TSVvOQP+mvAddaB+7nvzRQ4g57Apdax+bKjCRQ out_26_mFAP2b_singleloop_p01wA5_mFAP2b_0001_0001
ECzjkAhNUV/7GPHOQ0/tgAhch0As8KnMQagvWABrBaA8TLAKQfUpFApP0l/LO4AKQqIMSAljPpBslhTOQvLiMABEqeCMAkBNQACLOAZXqjCM2HlKQB75FAB4+8C8BMoOQaIveAJnLT+75/QPQHZknAtZecB8O2FMQwPbZAleo1B8iEIQQCDiDAdjDFBMwcpOQeu6BA9boZDsyw4NQY10EAJbh3CsX+SQQ out_26_mFAP2b_singleloop_p01wA5_mFAP2b_0001_0001
EyGdgAVHkvAc2UiHQgC0YAlhOXAsmFSCQtwvBA1CB1AcFbpBQLujq/g4cOAsQ0Y9PtC/jApirFBMlV48PtJUuABSCKB8TBaBQ5rGrA9byaB89YHHQ6engAtA6vA83EgHQuZJaAt43i+by4zBQyowgAV0nCCsW056PxgnkAN96hA8QypyPiCZzAZkD9BMHzf/PGswyAx/vNA8a47AQvNdqAxIGQCcMzxHQ/RExAVqh+Acpd6IQ out_26_mFAP2b_singleloop_p01wA5_mFAP2b_0001_0001
E0JU4/gh35Bsi5bEQudO4+UvPQCMC65DQ21By+W2HLC8PJfIQE7en/OjCmCMPDHJQBiFE/ITm/CcEBlCQbN6n/4sTJDMRMk6PPn7p/kuC4D8yUd4PfzA//M6vAEcdKHlvp21BAxmhUEcGCizv0ao0/EKNlEc+cSZv5qsLAB9JXEMRvB/vSj0GAlCEKCsQV/GQke3s92+WACcEKpAQf6Fk/QsqPDs/4tFQz/y2++6BODssYdCQ4IWM/QrO6Cch3IwPaCQEABy18Ccqjt6PUlw7/U32DEcH81+PYCdm+YihCE8kIJ4PHbgFAtkooDsxMuzvEBkl/IeMjEM02/0PEbI4/gsB0EcPXsuvwCfRABCVKEM3dgBw/mcNAN99lEMEyDBw out_26_mFAP2b_singleloop_p01wA5_mFAP2b_0001_0001
L6muF+So0QB8JS8JQB+Yb/CDq8AMUqUMQwhhGAnU70AsHEpLQ8kUMATsgWAsyTfJQvn70+idVU/bcOnNQCzAW/ezx9+L7uPQQNgbw+m3lWAsQHORQS6h2/yV3m7b+0lQQC8XR/imSMAM+PiSQjcjBAL8dU67785RQrUS0/+X8T+LiA4SQHFaAAXW2+9rdzLUQGDQG/Ue/oAs0mYJQcARU/mu9wBMf7vNQSWUL/wSjS/rW8iNQ88OR/uG5M9bjaeMQPaHm+E7fKB8qv8QQpaIBALj8t5zbmpPQ127z+e7C4AMAQTTQShYMADmRF8TBULSQE7/GAns7J4rJoSUQ out_26_mFAP2b_singleloop_p01wA5_mFAP2b_0001_0001
ESsJUAnwoQBM7PfNQ8vllAzpoRBsdfBNQXLQqAr/Bw/b4dTNQC1/zAvhQZ/rUbUNQizGrAPHjHCccO+OQQRbpAf5o4BsYS7QQ0Q2fAfwAEC8QblRQFwBwAD9CUBcxZ1RQ4dwgAbdwtBclk1SQHecqAjMBOBcs2ATQOPaOAHHjlBMEoQPQJnMnAL5onBcxq/KQoDszAzn2HC8vHlOQZuIoAnu6nCMGdpOQYYP4A7nR/AsmZqRQSPBVAv2nxB8FEmTQY8UtAHBO1As663TQ out_26_mFAP2b_singleloop_p01wA5_mFAP2b_0001_0001
EXMPjAfHHi9rXshNQuLpmAfvrB8zTOwNQm2UlAvAsb+zy/ELQ81wnA/V2n8DzP+IQtsrWALjeM+bjdiNQlR+uAbADL8j9TZOQ496hAP1yA+DfbSPQ out_26_mFAP2b_singleloop_p01wA5_mFAP2b_0001_0001
EPKdhAr++cA0GGLLQOvcgA7beRB0HpxIQc9SNA/SmFC0Yj7IQJ/VHADUiUCk7WFLQYTbqAzWpDC04MZIQjuepALVDeCEeFSEQWZTeAzQa1AUJ+8MQeeIfA/NNnAkpzGGQcNWxAjfgdBULsKIQ5DwrAjQNXCUKoKKQOv/vA74QuCUg6GEQ out_26_mFAP2b_singleloop_p01wA5_mFAP2b_0001_0001
EZEUDAvgVNC0rPRFQ+PRj/KmprC0WD7EQJW3r/SCUMD0m4hAQle96+u/liDk3gd9PWxha+UxSUCksf4DQ4EeI+YFA8B0whw9P7vKB/UX9oBUP2KIQLGGIA/uo7BEwu7BQKSvg/GXh8CkbQXIQlTPh/URkrCExtrDQE6ZH/gvPOCUsJX4P8Izu/Y0kIBkBaiHQoeXF/8gYFCUFlEKQbNUk+S045AE+DRIQ out_26_mFAP2b_singleloop_p01wA5_mFAP2b_0001_0001
EOtAKAvqAPD09co9PcdfPADyJlD0q38uP9r6SAz3ZKEE7JSzPLrJSATF7REk/Gv+P9ilhA/gKRD0zykivWPdrA/cuWDEdg0yPe/1sAv3n3Dk7ju6PNBWyAjMM3CkJvkyPE/xVAPsXBDUSz/AQCKHCALlCiDkllhmvuH/iADakfDksXJ5vscNgAjQFvCk8wRqvTxD5A3II5CUQZn5PlV5wAr5KdC0hb5dP out_26_mFAP2b_singleloop_p01wA5_mFAP2b_0001_0001
EzpsWAzFOWE0Jc9rvZjsdA7fasEUmEtov3kArA/i+tEELf1ovbxYwAHZVjEU61g4v24hUA3+55EUw/Z7vV0H4/qTU6EEPW46vjEhdAjlgQFEIjD7vNCJj/WnFDF0uYbCwq9qUArIqPEEcdT6v5+xXAHa/yE06mqyPIBzYADelyEETwgBwYs9t/SgBEF0/5MwvVTJs/+PJqEk+Jk5vIU3WAPB1ZFE3K0AwPybnAb16PFUSoz7vcOQZAbIAYF0FU5tvQTwc8SI3CFktG8Bw+Y/r/y1P5EUnz2FwSmxt/eCeTFUHuFDw out_26_mFAP2b_singleloop_p01wA5_mFAP2b_0001_0001
EoWTvAvuT7EEMevxPGZx6AbSl7EE3h+1PWWR/Av2OSFE8zI2PYoT7A7zJgF0SDz8PtRH9Av+vwEUW63AQlPdEBr4LwEETajCQwfoHBfT8iEUkCG9Pcv6EBnL6mE0fJFIQMzfqAP+gFFUs644Pmiz+A3styEU7plaPcyQ6A3bTgE0pssAQLgr4AHeG5E0rk/DQb9EGBLaYAFUZOhCQa10LBL0iiE0Gxe/PQ/SHBbKHqEUFKWyPisDGBvisSEkK048PPJHJBzRhmEkWZrIQWbTDBrJtWEEjVGIQa5qCBfA2wE0neeJQ out_26_mFAP2b_singleloop_p01wA5_mFAP2b_0001_0001
E/UDEB757VF0gArcPEYlGBXO0qFEv0NBPhrnMBf8SpF0fqxjPKxAPBvyhYF03P1YvRATFBj8n1F0Wgs6v+2ZHBfb9oFEH6oBwzRk+AH6A4FkelG8vUNeFBHsyJF0eU4uvGPCFBHu30FkW1+0PKsJHBzrsCGkND96vvalHBz/PaFEU2iAwch58A/6r/FkIF4BwsfW7AbS5AG09uRzvkm06ADCSoFEQY77v out_26_mFAP2b_singleloop_p01wA5_mFAP2b_0001_0001
LXPKPBDqG7F0gArwPe++UB3Mz6F057nyPiWkXB757HGET3k4P/UDVBzLdQGUGEY4PyL9MBPzMEG00NJ0PU5vWB3bD2F0QZNpvtGKWBHR2uFUKGN7P out_26_mFAP2b_singleloop_p01wA5_mFAP2b_0001_0001
E5lucBT2OHGkSMI7PyL9fBDVjQG0coF+PVjnhBPepOGUhrHEQpbyiBblDGG0eU4EQ6f3hB7quTGUBKyxPyJVgBD4BWGU6qBxvgAgjBDRidGk6F33P8naeBjWk/FEnED7PveRdBHMPXGE1ns/PhBOjBHZHNG0c3msPdwhdBTNBaGEypOqvBv0kBTXqfGENbtiPaDskBjDybGk2sB/PEOKiBbnMkG09vm5P out_26_mFAP2b_singleloop_p01wA5_mFAP2b_0001_0001
EjsthBXO0WGUJGkHQ99TjBvIbWGkWkNKQLymlBHueeGEqG/JQuzHlB7P1nG0jCXJQ3kohBX46ZGkoFpMQxTdeBP7ETGUuWcNQETdZBboOXGU2sDMQWw5dBHHSTGkdvOQQLHqgBz1jdGkCXvGQz5HkB7WYOGEmNbKQOR5gBbZ2hGEHIPMQu07iBzAZaG0B3WOQR4AfB7mALGEH5wMQ/jHWBzrRSGkxUpMQ7f8ZB7z8WG0n+4JQu4sYBPwbfGUKmqMQVafaBzuXOG0xfhQQAmSdBbLgbGkJ+jQQ1twgBzgGQGUsCsQQ out_26_mFAP2b_singleloop_p01wA5_mFAP2b_0001_0001
E4PFoBnuJbGEaRmKQCBWqB7luiGkuJhKQWO0rB/mEjGU0iMNQaRGsB3jCbGEEYlOQFuOsB3NJgGE+TNIQGj5qBTUehGUV37CQGvxsBLw2fG0cFr8P5tjuBzI/YGE5TB9PRPasBPvJmGUm8fwPSMYoBf8STGk/UDLQ3+jpBPKtqGU1WHKQ4R8sB/R8XGUZEZIQrr9tBD0alGku+SIQ9zDqBzRjpGEAbqCQu0TpBPDlbGEhylCQg+ltBzLelGEq6nov655qBPVvrGklMfwP out_26_mFAP2b_singleloop_p01wA5_mFAP2b_0001_0001
EFDysB/nasGkR2+NQ357tBPc9sGEpwVQQGZrwB7P1nG0GvcQQShbyBT14pGUbnPPQkCHuBzLd4G0Mz0QQQb5uBv2o5GEQKSSQEAruBnD7EH0tPxSQeZrvBnP9FH0gxIUQDoOuBLqSEHUF/QVQuFsrBXzqBH0n2MVQW4YvBXXSFH0BxcWQCBmsB/89yGUHaxMQninsBvQsoG0ioBRQikQsB7+h8G0L/qQQxmnvBHRn8GElsPQQ7+9wB/PF3GkqiaSQcyltBDSm0GESS5SQP2ksBDxbHH0aTwSQK61vBvbJKHUQNISQ1UoxB7F6HHUb4PUQ5wwqB//ABHU6qTUQU2nqBbLOAHkcfEWQO2VxB/LQHHE8igWQh6TuBPGFEHkL3SXQ out_26_mFAP2b_singleloop_p01wA5_mFAP2b_0001_0001
E99DxB/TNhGkR2eRQXPqzBzeUcG0d+uRQamJ1B7kYiGkAr0SQmu5zBbQgnGUzMrTQ14VzB/RhQGUwKHSQjmMyBbQzJG0vT/QQY+7xBXHB8FkjUVRQFUywBnK/1FEWaWSQe5CzBD0kuF0tgeQQFDivBbmZfGEAAISQzj10BfMtcGkIW0QQJ8AyB7Q1PGEgS+SQf7R1BXTPNGktkZSQYPfzBH5iKGU3eHQQjvNwBDa4MG0VbwQQKQ+yBb9reFU7QnQQmS9zB3FJ0F0F/TPQ out_26_mFAP2b_singleloop_p01wA5_mFAP2b_0001_0001
L/Uz3BXO0hGkEDySQ03f5BXO0mGUdTyTQShb7B77neG0OfXUQIwK8B33PfGkvfiVQy+P8B3qdXGUdkrTQRLC7BrbSwGEShLTQOfP5B7ob5GEjIrSQDzx6B/r2CHkb9GSQMTM9BDRbCHUblESQl5g5BLQgKH0t5tRQ5Qr4BD/pdGERLCSQsoO4BfB2pGUSolUQbfP8BPQgtGU64VSQpNZ8Bf5lzG01M7TQxe/3BbUN8GED2fTQGo63BjHU2GEHm5RQ out_26_mFAP2b_singleloop_p01wA5_mFAP2b_0001_0001
L+TNOB325FEUHahMQ6mETBf8SPEU6mkMQ++JXBvHFOEULymKQmuJbBLEYZEUIwaLQmuJgBz0NbEUGE4JQOJGaBfR2iEkqx7NQbnvdBHuewEEmuZPQqxLVBfR2cEE8nqOQtd+SBzKHiE0OfXQQAAgLBHYl3DEtILKQepbNBrED6D0hWEHQXPqKBHXPmDEBW5CQO0iMBHZ7oDk9ow7PPK8FBjqxPD0FZ7DQW5QDBjAr8CEqGv/Pnv/DBnuJNDU6mkIQ03vGBDW5gDUjXqKQHv0+ArFZ3C03PFJQMrAMBjOsFEUZeZOQOUjgBTQfSEEmggHQm6jgBXbUsE0TYMJQ5p+hBj/pUEUk28KQFSueBzoy+EkenLOQ6avgBDfjnEkry1PQax8bB7u11EkIQqQQkSCRBX2cFEknsEGQvPKFBTtbeDE0BrMQ out_26_mFAP2b_singleloop_p01wA5_mFAP2b_0001_0001
