# Supplementary material for: Incorporation of sensing modalities into de novo designed fluorescence-activating proteins
Source: Nat Commun. 2021 Feb 8;12:856. doi: 10.1038/s41467-020-18911-w (PMC7870846; doi:10.1038/s41467-020-18911-w)
Supplement: Supplementary file 24 — Source Data [file 41467_2020_18911_MOESM24_ESM.xlsx › raw_data_graphs/Supplementary_Figure_6b,c,d/1/silent_32.out]

SEQUENCE: SRAAQLLPGTWQVTMTNEDGQTSQGQWHFQPRSPYTMDIVAQGTISDGRPIVGYGKATVKTPDTLDIDITYPSLGNIKAQGQITMDSPTQFKWDAQFKQNDNPRYHGSTNILTGTLQRQEZ
SCORE:     score     fa_atr     fa_rep     fa_sol    fa_intra_rep    fa_intra_sol_xover4    lk_ball_wtd    fa_elec    pro_close    hbond_sr_bb    hbond_lr_bb    hbond_bb_sc    hbond_sc    dslf_fa13      omega     fa_dun    p_aa_pp    yhh_planarity        ref    rama_prepro    bref_irms    cen_irms    final_chainbreak    final_looprelax_score    irms       time                                      description
REMARK BINARY SILENTFILE
SCORE:  -472.187   -689.849     96.468    400.509           1.681                 23.534         -6.532   -258.387        2.202        -21.981        -77.334        -25.465     -35.693        0.000      5.149    133.461    -41.983            0.031     19.116          2.885        3.239       3.239               0.012                 -472.187   2.057   2362.000 out_32_mFAP2b_singleloop_p01wA5_mFAP2b_0001_0001
RES_NUM A:1-120 B:121 out_32_mFAP2b_singleloop_p01wA5_mFAP2b_0001_0001
FOLD_TREE  EDGE 1 120 -1  EDGE 1 121 1  out_32_mFAP2b_singleloop_p01wA5_mFAP2b_0001_0001
RT 0.092238 0.94843 0.303269 0.768097 -0.261588 0.584465 0.633655 0.17903 -0.752615 12.785 -5.805 20.9455   out_32_mFAP2b_singleloop_p01wA5_mFAP2b_0001_0001
ANNOTATED_SEQUENCE: S[SER:NtermProteinFull]RAAQLLPGTWQVTMTNEDGQTSQGQWHFQPRSPYTMDIVAQGTISDGRPIVGYGKATVKTPDTLDIDITYPSLGNIKAQGQITMDSPTQFKWDAQFKQNDNPRYH[HIS_D]GSTNILTGTLQRQE[GLU:CtermProteinFull]Z[HBI] out_32_mFAP2b_singleloop_p01wA5_mFAP2b_0001_0001
CHAIN_ENDINGS  120 out_32_mFAP2b_singleloop_p01wA5_mFAP2b_0001_0001
LwfKMBvxLBIEoaMYQDCMMBf9IAIEZ78WQ67nRBLFu8HE99bWQ357UBT0i4H0hWMXQlDNIBf9o3HkoFpWQpzwJBvAHuHkarPXQiTgIBXhVCIUaeVYQPryOBPHFEIkmJTYQBdLNBHFt7HUsJcYQAQKLBfY1DIkXmbWQZK5HBPmg2H0wmkVQo/SEBvP+5HkYoAXQEiVIBXcjuHkzfFYQ out_32_mFAP2b_singleloop_p01wA5_mFAP2b_0001_0001
HTihSB3NJ+H0kYIVQ/UjXBHCs6HkEDiUQkC3XBvcouHUgVmUQFDCcBjVOqHkvf6UQ5QLYB/9T+HUf/ETQrHGZBvvIFIU+04SQ1i7aBzojGIk+UfRQBe1WBjouFI0DZdQQL2JTBHkbJIU44FQQuTETBjxJOIkOprQQpKqPBD8VIIknIROQEtoPBzKnAIEsyhUQMv1aBzTP+H0KDGVQ24sUBXUH8H06bgSQxekbB3hJ6H0eVoSQnkHcBvAgGIU1EmTQfDWVBvrOHI0ZFFTQyyXeB/LFEI0k8ORQlDHcBf7vKIUN0dRQDMxWBzHKCIE9m8PQmEvVBfjAPIUoOaRQpYVQBnU6QIU21ZQQ3isPBnfpEIEyfUNQXw7MBndFLIUCqtNQ out_32_mFAP2b_singleloop_p01wA5_mFAP2b_0001_0001
H3kYTBPzMpH0yhWUQiBhTB/RhdHUO0aUQXPKVBPIwZHkVO0VQEtoYBfR2SHkQg9VQiWEOBntzYHkArEUQnEDQBnCXtHklDFUQRXgWBforaHUCZtTQb8SOB7QLQH0IbHUQam5MB/TNbHkrHFTQEYFLBvcobHkvfyUQ out_32_mFAP2b_singleloop_p01wA5_mFAP2b_0001_0001
HPK8SBntzeHU2O3WQqGPUBjqxbHUbnHYQrcIaBnCXdHE8nSYQQgVcBb5QXHEDCsYQ8S3QBvHFiHUzMnYQXPKQBD/pkH0yhuWQ2rZTB/GRTHEgVLYQ9owRB7OffHknvHZQmupMBD/pgHk9ogYQ03vRBz1jqHEAAkYQ out_32_mFAP2b_singleloop_p01wA5_mFAP2b_0001_0001
H++pcB77nlHEoaAYQuzHhBra8nHkvfKYQy2JjB/RhjHEoaUXQnvflB/mEiHUdTqXQPffhBnBB0Hka8OYQb7mfBvK+4HklOyYQd+cgBfwb0HU3SeZQtkviBrzA1HEE6sZQ1P5cBj45vHEBrzZQsHlaBrZmqHUiBZXQOInhB7fLkHEs9oYQHr7gBDR23HElehXQTZljBLV11H0qAVYQdBabBjfW3HkYRrYQZFKgBnMyAIEF4yYQclhdBHkxsHU7sQaQ+XQZBbmlvH0FnmZQ out_32_mFAP2b_singleloop_p01wA5_mFAP2b_0001_0001
H46RiBTgVhHEv0FWQ46BkBT2OdHUIwCVQqxLkBblDRHUO0CVQCBWmBfTiMH0P14UQ78NjB76RhHkpbqTQ5cClBDEXdHk44kSQ2Z0nBnPIhHkXL5SQXFLkB7myhHUeNPRQaRWgBntziHUwK3VQXrCmBzDSgHUSxNVQmwNjBHe+pHUjbqTQU4MhBLQfeHEh9cTQCWBlBrmtUHELnjSQ7DLpBnoXeHERqJSQYkboBz18dHkfH3TQ8y2nB7Q1pHkGK7SQb1glB3W7eHUCddQQ2xPkBridqHksNSRQfqLiBXHYfHUtJARQ out_32_mFAP2b_singleloop_p01wA5_mFAP2b_0001_0001
Ham5hBjArLH0xLNVQQg1hBTf//G0xLNVQHaRjBntz5GkWkVWQMdTkBLaRxGkpbCWQGZ7dBPc97GktzHVQ2zPbBvfc9GkngyTQvqjVBr396G0ON5TQvJydBjUv1GkwkySQrcIgBvcoPHkBBWVQ8T1iBL3I9GUxiTUQCIkbBLaEAHEx32VQMX5dBvPizGEbXWVQJzqbBbJoFH0EVeTQR+nTB7qA8GkpE7SQhkxTB7ZXAH0FznUQhZHVBDswyGE8JOUQW92bBbRj2GEy00RQEkSdBz2qtGkSvITQFp/gBfIf3Gk5lsSQ out_32_mFAP2b_singleloop_p01wA5_mFAP2b_0001_0001
LEtojBLFu9GkQglXQf/0kBf9o3GUHaVYQUNenBjAryGEYlHYQJbHpB3Mz3GUPKkXQdTSlBjVOAHkCX3YQGz9iBnUqHHkYkxYQsrkiBHIHIHEneCYQMbmjBLzo9G0YaoXQ/pajBjzaxGEm4fYQ9nNnBrIMEHk0exYQBzalBX9l8GEfFXZQJJajBr1mPHkhN/YQINLhBHA0EHUseBZQEI3jBX0ZOHkTBuXQUpdgBDNYJH0i+2XQ out_32_mFAP2b_singleloop_p01wA5_mFAP2b_0001_0001
LSh7nBPIwoGkoFVYQ14VqBblDjGkqxHYQ35rpBrw1aGUdTKXQrcYnBXNeXGEsyBXQgqhmB3jClGUbnnYQk5OrB/hFfGkBYjYQMuzrBLGxoGkqo3XQ out_32_mFAP2b_singleloop_p01wA5_mFAP2b_0001_0001
EqGvrBvz3WG0isdWQJGUrBPc9NGkpbiVQW5grBf8SRGkVOEUQHvUtBzeUXG0gArTQWOUtBX46EGU6m0VQB4BtBD3WBGkSHMXQKIusBvHA3FUo55UQpwltBb78ZGEEYlWQYHTpB/m2KGUoBsVQTZWvBPiwHGEiMqVQFzurBPE/2FkdzPXQsFHuBTDSqFUx+HVQ3P7sBrjn7F0sx3TQ4srqBrAdxFkDBFVQ out_32_mFAP2b_singleloop_p01wA5_mFAP2b_0001_0001
EEYlpBDrcNGUy2RTQIFepBjpbPGEUN2RQktzpBHtIFGEnEDRQktzoB/9T5F0w1bRQsyxmBD/pUGUHahRQqMnmBLekfGUMdHSQo/XmBLAwhGkS2aTQP3omBfnwpG0jLdRQxiVmBL9WsG0cvnTQKTimBP1bxGUF0bSQdXwmBX7zsG0tiKQQ6lnmBz/P8GEP5ISQtC2mBDRa3GEjEtPQ3DzmBHaC/G09A0QQSMIoBPy2IG03PtTQiRGrBXn0UGU2HlRQ62JlBHtuPGEiA6RQZ8jmBznNVGEaScQQ58QmBjuybG0jXNUQgvJmBTKtvGEnviUQiuymBP65mGkgO0OQVkjmBzRVCHUMp5SQS88mBvKf5GEGUoNQ8G4mBfBfHHUanhQQ out_32_mFAP2b_singleloop_p01wA5_mFAP2b_0001_0001
EEtIrBzgAGG0LdzPQMIgrBTgV6F0257NQUN+oBHtI5FkQgVMQ8nKoBbktEG0xLNLQaR2tBnsd+FUHaBMQKqWuBLjfsFkPe/JQcPdvB7DJYFU4xQLQj3kxBn9mYFUQhiMQVlDuBDTUGFU+g6KQuz3rBrbSNGkVOUPQsK1rBDuurFUoJFPQw1pvBbbdAGUaEJNQa+dtBrmkGGU/J6KQUZyvBraHyFUwegIQfsdsBvKfoFEmNBJQyuruBjSn4EEaDuLQE0WsBXeeGF0pj2JQ out_32_mFAP2b_singleloop_p01wA5_mFAP2b_0001_0001
EoFpnBTLymFU46RMQkCHlBTgVmFUhr3KQKc9kBDqGVFU5QrIQHahlB3NJCFEVjHJQEY1iBz0NjFEmu5MQbRLgBjRujFUgSdLQdaAjBbx+zFkr5EPQQgVoB/RhZFEFuONQej0kBnDw1F0d64JQV/BjB7znTFE480NQ0gKdBz9ghFE/74MQ8PHgBf6KXFEq39JQPL3fBfFNzFkDneKQWoZhBXMmxFkUFQQQkY3iBXXwBGkZpNOQtm4kBPlkyFkH2CQQ out_32_mFAP2b_singleloop_p01wA5_mFAP2b_0001_0001
EhALkBf++bFk/UjEQWO0jBj/UNFkTiBAQtI7gBz1jOFkpbS8PSMofBzKHgFUwKH7P78tlBnsdSFUIwK1P7teoB7ixQFUrFA6P2uNlBLR3CFE2y8qvW5wjBb78rF0IbHEQEgQkBTiH9EUsvXBQUvWlBH8uiFkqhSvPqAOpBfD+eFk9Ho6PXnjmBbArGFEyEU5veJKjBXIUEF0lh9yvsTklBH4hyEU7fLIv out_32_mFAP2b_singleloop_p01wA5_mFAP2b_0001_0001
EWOUfBvHF8EEEYl6PR2uZBjpb8EU5QL2PhrnYBvd+sEkuJxoviWkbBrFZdEEAAAwvsRFWBzbR3E0jVRAQp6hWBHP1GFklw7EQqn9QB/w6EFkj9vIQZteTB7RsTFUaBjLQampgBT14tEE7Rh7PVdzYB7hbMFESPUwPDt/WBPgUnE0SFxBQvW7RBnbM3EkEU49P3BuWB7gJXFUKYaDQCuMaBDsoDF0jfJHQV8eQBX68TF0pZINQ0MYUBjeCkFkQb7KQwdHXBDAGMF0nbSMQ out_32_mFAP2b_singleloop_p01wA5_mFAP2b_0001_0001
EoFZUBHDCyEEv0N4vktTSB7QLkEULyWAwXPKMBT2OjEEoa8/vO0iJBntzzEkQgV+v14FUBnBBsEkAr8FwWL1ZBfyDtEk+bJGw9PNSBrUbcEUQdIJwfUYSB7lu/E0HFu0v4G7TBngIUEEQ5k/vypbSBrq07Ek2EuGwfuSbBLptkEktzQDwLNhTBzzAiEEdYFLwwH5NBjyYbE0/NHJw/h5TBnxpME0yIwIw out_32_mFAP2b_singleloop_p01wA5_mFAP2b_0001_0001
E99zJBPJGQE025bAwPK8DB/mEPEklDNAwamZBBjpbQE0fqxFwIFOEBPIwQEkvf6IwnEDCBT2O3D0NJG6vkvODBbAFMDk8v/+vOGbDBPwWGDE+xeEwbUAEBzX9sCkxm13vEtIMB3MzCEEnEDBwZdfCBHn2cEURk57v/De7AbTt5DEzA04vQO5DBzdE4DUgftovue0EBLWMOCEpES6vUw1DBrVqzCEEdILP out_32_mFAP2b_singleloop_p01wA5_mFAP2b_0001_0001
L1NJ4A/89PEUiBBGwQgVyAb5QREk/UjJwwfq0APdT+DEYljLwoFZyAjWkBEESh7NwO1TmAPg1REUk8+Iwr5+hA7Kt7DU6bPHwj6gMAjwy+DUPf9Fw21QHA7k5BE0PsWBwzVq//CCJ8DEvBzIwe++zArvfQEUiBhCwuqr0AbV+fE0gVkKwpP9hAjr9TE0Cq2KwqNekAffgfEET6aHw0hZmALRc2DkboiDwCvVjA/jQgDUw16Iw out_32_mFAP2b_singleloop_p01wA5_mFAP2b_0001_0001
LGZ74ALv0ZDkSMoKwQgV7A/TN2CU5QbMw2OfDBf8S3CkVOUNwzhWFBjpbaCkWktOwHK84ADLYLCkPSELwnzCtAjtQECUiZlKw1Q2mALXeNCkIPWMwJKRqAjYXrBEbSdIw/pG7Ab5QXD0FZrIw/RS2AHIE5CELfMOwuIG9A3M5JCUSvJJwxH+7A3XniBUhXTMw out_32_mFAP2b_singleloop_p01wA5_mFAP2b_0001_0001
LGEYGBT0iYDkCXfMwjs9LBXNedD025LNwHv0PBPHaFDkX6WLwdolUBLwKDD0HF+LwcSsEBrw1vDU14VLw5/BNB7YS/DUSwINwW/mMBbDVSDEvZOPw out_32_mFAP2b_singleloop_p01wA5_mFAP2b_0001_0001
ELH6NBTLyyCEBWJJwEtoRB/mEbCEBW5GwgqxUBT2O7C0kYwDwqxrSBzfqdDksdeCwoF5OBf++5BEsyBDwFH2LBXx7yAUijhFw4SYJBHQz2/zEiVBwDcYGB7h0aAkJCx7vrooKB/qsi8DRJhBw2O/JBvco1CE/pmIwthRUB/OUICEikuIwlRYMB/isOC0+tZAwoB/RBTrCcB0OzlAwr2nOBDrSMAEj54HwvZsIBz6SNBUyKCIw6vJJBDUWOlz5xn9vVfINB3SxY6T/4XEw out_32_mFAP2b_singleloop_p01wA5_mFAP2b_0001_0001
ElDtZBDrcwCUf/UCwy25cBfnvPDEAAA/vv0NeB7P1ED0d++tvHv0dB757fC04luJPb8ChBjU4WDkSMoCwwhjiB/dWvCEFR0Cw91XgB3CXlDEuEKIw8SXbBLwKTC0LdTDwFzqaBHZqtDUosn+vhePiBP1ZvDUEpqAwEGVhBXc3VCktxBDwdeNiBz0eqDkpfRJwjydeBvtgBEUIGFIwaYXeB7qzMDkNAKJw out_32_mFAP2b_singleloop_p01wA5_mFAP2b_0001_0001
EAAAgBvcolDklDtoP8S3gBvz3fDU6mE9P5l+iBrbSAEE+TNAQHaBjB/naSE0xLd8PzMzcBvz3jDEsyBCQCGraBXsFGEE9i1BQ357fBjqxBEUc9ogvi6whBzfNADUc9z9P3l0dB3hkcDUKYHGQftwZBL/wNDEQZsAQfHZZBvB+IEUv6gFQ out_32_mFAP2b_singleloop_p01wA5_mFAP2b_0001_0001
EY6mkBnuJ1DkR2OEQnvfmB3NJKEE/pmGQAAwmBjWkHEkQgVKQmupmBvIbrDEBWZLQlYQpBf++JEkoF5DQdtLpBPXsSEUw9T8Pv+3rB/yEWEkMCY2PTectBn4JHE0WfAzP/SbsBn0XqEE78HxPU4akBvd+WDUHaxFQbtvlBX3OaE0ZI2FQMjCqBLxbzD0S6yDQXJpqBrTvTEEzRNGQ4gLoBDNFiE072l8PAFFoBPWvHEUUnf2PCyKuB78BuEEcRpgPz9DrBDJP2EkcCQ0P out_32_mFAP2b_singleloop_p01wA5_mFAP2b_0001_0001
Lx1DnB7luZEEUNuLQ7RRnBb78ZEkSMoOQwKnnBvyhwEUMIwPQbnvoBHue+EU5QbOQsyBnBHDCoEkCXvKQj59oBn2LQEEJzPPQY9elBPtxSEENrfPQ out_32_mFAP2b_singleloop_p01wA5_mFAP2b_0001_0001
Ef/0mBPzMzEUiBJRQ/pGnBLwKHFEBW5RQ/pmkBnX6MFUKctSQQ1IjBzJx+E0FZLTQlDdpBb5QFF0Jx4SQf+PsBzp+CFkiBRSQ2iZuBjYl+Ek8aUTQ06SuB7W2tEka59TQiwUwBrH2MFE1rfTQqG/lBbmZmEEaRmRQFzanBL1NUFkfLMRQf2HpBjJk3E0iriTQ/8epB30dTF0POhTQV2vsBbvCSF0MrwRQEoQsBns51EUqajRQmQwxBvyQKFkBBLUQIJXwBftmaFUY38SQ out_32_mFAP2b_singleloop_p01wA5_mFAP2b_0001_0001
EoFJkBPy2hFEBW5SQ14FiBzfqpFEv01TQ5QbjBvxL3FUc94UQ++JlBT2OCGEEYlUQkCXfB3251FEVjPTQsJ0aBrs1oF0yGnSQxb0aB/xgUFUWPPSQUWgVBLmgwF0W0USQtb4VBrauOFksEuRQfIqSBnjjfFk8HxRQJF/SBrK8BGkuefSQd7dNBX1mhFEYSYRQl1wNBvN6CGEngGSQu4HLBTDS1FU2HkRQ1NZlBXjXsF0FZbSQaSIhBrp4bFEReTUQR+ZgBvqkAGUQ2fSQKbkdBX2Z/FkCtCUQq5JeBTWDKF078USQsG1UBXXk/E0KBWRQINCVB30cIGkfI7SQFQNLBjAXUF0Af8QQot0LBDDWKGEPfPSQBEHHBjjW3FkG3SRQ out_32_mFAP2b_singleloop_p01wA5_mFAP2b_0001_0001
EtIriBPzMzF0eUIWQaR2jB/na+FEAAQXQPKshB76RGG0HF2XQGE4eBLbnCGEaRCYQCsykBnYQuFEEYJYQ5xqmBD3xcFk4ewXQohZpBT1afF0JhoXQfmImBnqWIFUXqVXQLSeqBv6SNFkZOKXQkdioBTIJ/EEN2+WQ7RRhBvconFECsSWQE2glBXwFEG0Xr5WQaZGjBbl8mFk/zXYQAV2lBbAz2FkOmiYQR8KkBfmrAFUIcTXQ3ylsBbOhKFU0h9WQcSzoBXmjvEk3EpWQ out_32_mFAP2b_singleloop_p01wA5_mFAP2b_0001_0001
EzhWiBXjXQGU2ODYQVjXgBntzXGknvTYQFDChBrvfcGEVj/YQO0SjBzgAgG025HZQhrHgBb78gGU3koXQH0SeBvlzdGkxwRWQvL8gB/0MaGku+WVQNHDZBXDkeG0cF6VQQiJgBLscXGkMYGUQMBcXBP+2bGkInpUQLbGbBb3VYG09CwTQe+OkBDAATGkYQ4XQxO9cB/LjTGEeiXYQMlEiB/7XkGELYgXQmTsdBTRBnGkuIBYQAPCjBrIlZGUmqpVQesJWBX9ThGEEjnWQwwmhBvpmUGUkRYTQfKQTBDRjcG0p0XUQPm4ZB/QRWGkeiwSQ out_32_mFAP2b_singleloop_p01wA5_mFAP2b_0001_0001
Env/dBntzcGEqGbZQ8SXeBvcohGkTiFaQ357ZBPc9pGkDtMaQlYQVBzgAnGUbnPaQep7dBrEDZGUPKoaQt9ldBn9WdGkIQWbQXZRhBb1BjGUo9mbQmmajBfTMeGkLxrbQSC/gBn4VtGkIqwbQPKcaBXNeZGU46RZQuSGhB7HvlG07HIaQ1zsgBjhyTGUZQmaQolaaBv9KUG0uPiaQ32ycBXfpWGUNUrbQeORaBznDjGUJzXbQkzhiB3AhxGECG8bQ/+VeBjeFxGk7wrbQ out_32_mFAP2b_singleloop_p01wA5_mFAP2b_0001_0001
EmuJbBnCX0G0IbPaQgVOXBfnv8G0xLVaQfU4UBjVO8GU14BbQsHlXBLv04GkYQgbQZQgaBPc9GH0HFOaQJPFgBXp0DH0RJZaQDiVgBD/M4G0V2KaQJ9JbBTpK0GkfVPaQVoFUB7h67G06t8ZQBf8YBr5XNH0UuiaQEsDaB/+xJHUz3sZQvGagBnUyEHUnt7aQfIghB32MJH0XPJaQczuhBv6Z0GEskgaQPk8gBnKc3G0DopZQ out_32_mFAP2b_singleloop_p01wA5_mFAP2b_0001_0001
L357PB325/GEaRGbQWOUNBvcoAH0z3vbQfUYLBXiBMHkDt4bQpbSLBHYlPHkQgdcQcSsIBntz4GEFuybQzXRKBDmCtGUTXubQOnxNB3yfpGUAhScQEANPBT1YeGksnOcQYG7SB3pQZGEYflcQrHxVBjgMeGEZADdQTEoTB3XEPGUbQdcQGE4NBLwKCHkqxraQCpMQBP7a+GkyhIcQ2i7FBnhg6GUOfZbQFBmGBzf25GEL+QcQYScMBXSyrG0jZQbQaRsGBvCDoGUrTubQzsqLBX1jqGU1swcQt+bRBTOLuGEL2ScQ8MLNBHMwZG0ku4bQiuJVBDRDmG03zIdQ2WjYBPKIaGEowTdQHDPRB7IxLGU+pFcQRLWWBrDtKGkAWtcQ out_32_mFAP2b_singleloop_p01wA5_mFAP2b_0001_0001
LkC3JB/owRH0d+WbQ46xHBb6mcHkYQcbQBr8IBfSMiHEsyxaQcSMKBPIwcHkpbSaQgVuBB77ncHEVjjbQq499A/2jbHUyc8aQ2O/JBzeUOHkQg5aQL62JBn3XgHkWA3bQSCYABzskjHUK30bQ+bxABnmvVHEif3bQC7Z4A/DEWHkq6/aQ out_32_mFAP2b_singleloop_p01wA5_mFAP2b_0001_0001
LXkNIBHsysHEmutaQpw1IBnDtyH0HFGaQueUFBXMIuHERLiZQlYQGBLbnwH0bS8YQcSMHB/mE+HUwKTaQ+YYIB/zp+HEDeCbQFDDHB3DrzHUXNTbQQeNIB70usH0FLuaQkhENBn3iyHkjb8ZQt4+CBTRS/Hk/cMaQ/jaJBPPACIEiaAaQF18FBbZfCIkQcRbQcAmMBjsaAIkPpHbQGMyCB3wezHUHGbbQ/unJBLk4xH0gkubQ out_32_mFAP2b_singleloop_p01wA5_mFAP2b_0001_0001
EsHFBBf++nHkWktZQ7Rh7APdTjHkDtMZQQ144ADrcXHkmZWZQ99TwA77nTHEEYJZQ2jCxAThrpHEsyJZQXajyADnr1H04rCZQmeDyA/Ti8HUrflZQBGj0AnVz5HEfYaYQhrgzArysDIUs3fZQSWC2A7gTCI0auUYQY5g1AnVtFIkyT3YQso/2AXsHLIEyrxYQf/UABjU4lHEoaMaQTq6/AfLdjHk4kuYQMHqsAzEpoHk/qnZQgPAsA7IjmH0YrwYQzChwA7mV5HU/VFaQjV/0AXkn0H0is+XQK/HzATjYGIExS7ZQ/Vn3AXG5DIEQwpXQCON2A/O6MIU3uMZQ out_32_mFAP2b_singleloop_p01wA5_mFAP2b_0001_0001
EqGPABT0iRH0yhqZQ357+A3jCGH0Gv0ZQ5luEBnDt/G0JxwZQGE4IBHXPDHkQgBaQMIw6ArFZEHkU4iaQbpUxAPFsKHUE4paQkE/3AHRl4GUqkqaQDCsDBT2OVHUGE0ZQtsQ5ADHrCHU56dZQfiaABfK1GH06R5aQYA8sAPwhKHUkXQaQCKD1A/0n3GkdHLbQ5V/+ALImzGU0SmaQJ9yxAjpH2GUu8TaQ out_32_mFAP2b_singleloop_p01wA5_mFAP2b_0001_0001
EFDiEBzKH2GE7RdZQ4PVJBXjXvGEBWZZQU4aIBjrHjGEoaYZQFueEBnuJfGECsGZQzhWMBTgVzGU46xYQ54VRBvzitG0V4lYQ5PhUB/tN0GU8W2XQjrKXBHi6+G0IdYYQ7RBBBrZmzGE99PZQ/z1LBrGqwG0LZ1ZQSFbNBn2s7GkJc2YQgirJBXS9yGECSWYQZvaQBzyXlG02+bYQjmDUBfaNtGE/jAZQGBQZBTrNEHEQLDYQMz6ZB7g27GEFewYQZ88TB73PDH0YIoYQ out_32_mFAP2b_singleloop_p01wA5_mFAP2b_0001_0001
EEtIMBvHFdGUPKsZQ/pGMBrbSRG04lqZQaR2PB7QLNGU5QHZQlDNUBfTiRGEoaAZQrcoNB33PMG0isVaQf+WJBzjiNGEBk5aQlJoEBLdAOGUbLwaQma3KBXQmNGEwlebQ5lOPBjqxgGk8S7ZQhFDIBfznOGk4cjZQDbURB3f5PGkq1gaQzfbOBHLwDGkbDRaQ out_32_mFAP2b_singleloop_p01wA5_mFAP2b_0001_0001
EIwKOB77nEGE7RxYQvJRRBblDAGEmuNYQyLdSB757nFkuJRYQam5OB33PbFU2ObYQzMTOBrEDCGksdGXQoNeNBPEEOGEp/4WQRHfRBrM06FkaQ7VQZrCKBHO2QGkTjtVQx1jKBTgVBGEZ74YQUeKVBvA9DGkh0MYQdZYKBXXs8FESpJXQIpSRB37oRGkJgyWQwahLBbHdRGU7zwXQYVTPBLt19FU1hBVQVUASBfirpFU+pCWQKbaVBzORBG0k43VQSIqJBrLgZGkZ6oVQEUHGBr4TNGUAW2VQ6A2LBjIxNG0HTzUQ out_32_mFAP2b_singleloop_p01wA5_mFAP2b_0001_0001
EKcdXB7OfhF0MzIYQtI7YBX3kKF0eUIYQO0CbBvcoDFU3k4WQf/UeB3MzOF01jSWQ6mEdBLEYFF0jCrYQvsoeBHAztEUCfoYQzvvaBn9yKF0FmWZQgqRaB/S3sFksdCYQgQXVB7pLBFkcpPYQEhSgB3VcOFExzlYQC0ygBTrPqEU6DBZQHDLgBjlQqE0BOJYQSuFbB3c4jEEYdtYQzIrdBPlNHF0MVvZQ6qIXBP+QBFk10bZQiDvZBTNwbFEO3XZQ out_32_mFAP2b_singleloop_p01wA5_mFAP2b_0001_0001
EsyBZBbQgxE0jCXWQ++paBb5QpEUjXCVQ46ReBrFZVEUiBJVQIFOdBnDtGE0w17VQXktVBrw1jEEEYNUQBWZWBHZ7oEECs6WQ509cB7kr1EEYNiUQjs9WBXjXeE0HFOTQv0NTBLGEyEE/pGUQ35bTBb5QXEET3sUQ out_32_mFAP2b_singleloop_p01wA5_mFAP2b_0001_0001
EqxLhBLxgUE0JxQUQaRGjBf9oCEEEYNUQ0iMkBra86Dka8ySQO0ClBPy2LEU6mESQ35blBvyhIE0eUIVQLsmnBPqPwD0ciQVQvpwpBbje+DUinPWQSt/pBL2NSEEkPnWQX3XrBTOqfDUh9rWQiBhhBTKchEUdTqTQ0VFiB/aSoDkWkiUQdbqkB/tqLE0fYIWQ8GWmBvuWXEEBcxUQibioBTSprDE7GSUQLJvmBPvOSDUN9mVQfh1sBzjqmDUbXVXQfOIrBP+hBDEKtXWQ out_32_mFAP2b_singleloop_p01wA5_mFAP2b_0001_0001
LHvUkBjWkRD01jaSQqGflBrZmFD0coFRQueUkBDW5cCkpbaQQrcojBHYl7BkBBGRQ2OfjBLwK7CkEDCTQFgonBbigAD0nUMRQjtNlBvz6fDEDwYQQ out_32_mFAP2b_singleloop_p01wA5_mFAP2b_0001_0001
LMIQkB3MzcCk8SHOQ5QLjBfTixBEqGfMQqGPhBj/UHCU0iMKQc94hBblDlC0MzsIQqGflBjrH9AkEDSLQprInB/DucAEtuZNQ5nakBjJyl/jgvrJQZ78kBnCX3CEBWJNQ+zAiB3e1HB0MoyNQ+6rmBrWFmBEiY/JQjxDmBXGh0/DqLlOQP3EmBXr0c+T0Q3IQJxKjBrb8JA0GjDIQEePjBn7nU+j/r/KQ out_32_mFAP2b_singleloop_p01wA5_mFAP2b_0001_0001
L46xdBzLdjBEaR2JQktzZBrw17BUdTiHQiWEYB/TN2AEW5wDQy2ZZBf8SX/DtIbEQzhWUBrw1LC0NJ2IQM+mRBTb5PB0RnIKQnuGVB/0tpCEYSwKQ6r+LBfwHkBEvAqKQ789cBXjXyAEpwFLQ8fkbB74hWC0HLAFQ0q0RBHxnYC02BjGQiFmTBLsaAB0hbBMQFSwRBbIoYA0i11IQD1WRBH8yyCUaUnLQn9FXBf2IFDkJF7JQXXfXBD7eaCEzALMQCXFKB74iuAUF/jLQ6D/JBjkUyBUDMxIQ8gwLBzCYNCUKh8LQ out_32_mFAP2b_singleloop_p01wA5_mFAP2b_0001_0001
L2jCVBvIbPBka8S/PDXvSBHYlTAkR2O3PnEDXBXiBx+z4lutPzMTWBzgAr4zMzMrP99TOB/TN++j9ow8PYbMKBTgdTAEdNTAQIFOUBPzMHCkZmZ+Pz9DRBTVF4AEdgnfP3b7PBTEaj9zxzoBQ/osMBrwrL9TdTt1PXawIBjOMxAUZJc6P out_32_mFAP2b_singleloop_p01wA5_mFAP2b_0001_0001
LEtobB/na8/zisdePEtIgBf9og+zfqxrv2jChBjVO02D/pGxPiBBiBjWkt973P1YPTiBfBTLy28Dv0N+vf/YdBfd/s/TiFQDwApZfBLAv+AEus+Cw4MAaBDg+I/TcRhGwZ78bBLwK/AUO0ikPoL0hBbec5/TmIZtvLh0bB79ouy7dey9vkaRhBDnfK5jjSpAw out_32_mFAP2b_singleloop_p01wA5_mFAP2b_0001_0001
LlD9gBThrH6zyhW/PDC8hBT0iM9bktTDQT3kgB77nK+LtIbIQZQghBjAr8/7yh2JQMdDgBb5QL+jWkNBQ/hBkBPilb87fiUEQZj3hBH1Nh/7zcQBQ out_32_mFAP2b_singleloop_p01wA5_mFAP2b_0001_0001
EPK8cB325767z3PJQBrcaBT2Of8b3k4LQjsdcBrEDC7jTiBOQtd+cBDVjH/zMzcNQfUYUB7P1477xLtLQxAkRB3FXG/LgFFKQewsRBryn3AciEcLQD3YPBnzWzA882HOQFlGKBzy63AcyUrOQZamGBbQrBBcrouMQlIcIBHL8yAckxlQQKcdbB33P16D99DIQPMhbBHQkQ/rQjhMQFoaTBbdZo7jC50KQ1jqSBr6y77rWjtNQZxhTBDpPS/bLpIIQDWZNBbuTh+7t7xJQrH2VBbJ4MBcsinLQi9bPBn+JmBcRkRKQbr7RBnmsrActcrPQVJ3HBvQpFBcO/zKQGLpCB7yUFBMSqJNQUnHLBTEdrAcq0VRQRBgEB/Jb2A8XTzQQ out_32_mFAP2b_singleloop_p01wA5_mFAP2b_0001_0001
ETihdBzLdTy7P1QQQgVOfBLxgg9T14VRQWOUbBX3kAA0LdrRQyLdWBTLym/j78tRQ/pmfB757n2rpbiSQzzQgBjfQ5+L2j7RQd+WdBD8e5+7A8oQQCYfdBTHH2zLOLPQQ98ihBrrJq+Dk7ERQoO6bBPVOxzbWWITQJKchB32Cw5jh2MTQefNfB7wwOAM7aoSQcbaiBjVtN/b6twRQqOOZB/9xk/b1qyQQsJnfBPtNFAczH4PQ out_32_mFAP2b_singleloop_p01wA5_mFAP2b_0001_0001
EPffdB/RhLBkuJBSQb8SaB7QLKC0isdSQzhWbBzfqVCE7R5TQIFufBTf/kCkR2OUQhrnbBjVO0CUGEwRQO14aBjnKyCEYkYQQAmXYB722YD0KiTSQfEHdBznxZDUUccPQ03vgBzgATB0Ld7RQwMFWB/ywBC0+PYSQgBjfBj6u6CUyF6RQ/woWBr5xvCkHmLQQLN4cB7v9VCkCw+PQDBfZBXlp2DkluzRQSrDZBPVKcDkgJYTQqbOUB71FSD0otHSQP9kcBHqxYDkR4UNQ1GogBnsHdDUuv1PQ1ZFbBLy20D0Q7HQQ out_32_mFAP2b_singleloop_p01wA5_mFAP2b_0001_0001
ERLSXBThrPCUf/sUQlYQXBLEYdCEZ7EWQhrHSBX461CkYQQWQMdzNB7OfjCEueEWQpbSXBfR2uBkqxDXQjzLXBzOIICkKbPYQjXLcBrGX2A0/RzWQ2jCUB/naAC0xLVUQgexaB7CRxCUXBQWQn6qTB7MRKBkzv7WQpMHXB39jaBkmslYQcjnTBDesbCERHUYQBwvaBbXebCEwMVYQBWKcBHlqAAkvwfXQsZzfBn5FcBUrh8WQmRFcB7pCeAUPEyVQ out_32_mFAP2b_singleloop_p01wA5_mFAP2b_0001_0001
Ee+eSBHXPeDU5QrWQEYlNB34l2DUMI4WQW5QOBzfqPEkpbqXQlDtSBHueWEE/p+XQNeJWBDrcsDUHaxWQkJqKBrMziDkpcZXQbc3LBrH6+DEFQ6VQ out_32_mFAP2b_singleloop_p01wA5_mFAP2b_0001_0001
EMIwJBXiBZEU0iAYQShrJBrbSsEUgVaYQ14lEBDW54E057TYQxggABf++vEk8SHYQdTCKBf++lE03PJZQ2PFFBf+WZEEnsWZQKXxABz9DkEkiooZQKmyEBH+RDE0UCQZQF1b4AzT+YEEtM0ZQGXNABD5iwDUoobZQgn53AzeCDE0sstZQrPzuAP+HwDU+S5ZQHaRGBfSMSEkrHtXQZs/MBfae2E0UZQYQKtVKBbbT0EUhFdZQdwkNBDrNcE06zOZQwL/ABjCV1E0mltZQM9IIBjie1DEhqBZQHisxAL/dhEUIUCaQa84/ALWXODkpnWZQk3evAjTqSD0GFxZQ out_32_mFAP2b_singleloop_p01wA5_mFAP2b_0001_0001
LhrnEBzgANFkYQgYQoFZ/AjU4YFEv0dYQKxAABfTivF0NJuYQpw1DBb781FUbnDZQOJGIBnBBUFE7RpYQm5N5AH1nQFksGwYQD+r8APrfZFEya5XQ out_32_mFAP2b_singleloop_p01wA5_mFAP2b_0001_0001
E2Of3A33P7F00NlYQ46R2A34lIGEoa0YQ03PzAvIbQGUy2RYQpbSuAvyhNGka8iXQEtIuAHXPJGET3YZQCT2xAzi/DGE64BaQZe4pAHaXFGE5zlaQLujuAHFRBGUblPbQ7BA3A3cvIGEk3gbQ9owxATgV0FEXPSYQLx89AbMSLGk4FBZQfBrmATMfFGEi+OZQPnbsA77nRG0u5fZQc8e5AzPfHGkaaLaQHNDzA3w92FUck8ZQFkkiAza+AGktgeaQai7nAfY0NG0EUpaQKiLyA3+8yFEp6JbQBxNoAH1aAG0HNnbQyMA6AzjyFGETR8bQdSvzAXJ7PGEikmbQX4R9AvCzJGkOhLbQ out_32_mFAP2b_singleloop_p01wA5_mFAP2b_0001_0001
EnED2AvyhaG00NZYQ357yAD/piGEaR2XQAAAxAPeptGkBBOYQbnv1A/S3wGUjXuYQ7Rh7APepjGEue0WQShr6AnsdcGkR2yYQS8TrAX4TgGUPFaXQGZ74ArbSpGEEYFWQEYl8A757bGkTiZWQKcdBB/9TmGkvfSXQ out_32_mFAP2b_singleloop_p01wA5_mFAP2b_0001_0001
E+TNqALbnzGUbnvXQIwKoAbkt+GUbnDYQ/pGqA757FH0gA7WQzMzpAzLdCHEmuxVQ7RhZAnYQAHEBWVYQdGFKAXbn9GEcTqXQkIBWA7cJ5GEna8YQx1jmAbPKwGkqx7WQDVrtAnz7AHkVKdYQIWbXALsnIHEbleYQsqEMAfdOCHEel5WQv/7FAjUZ6GUJ1IZQe33gA7tO7Gk7/UZQG18XAbLzwG0uhzYQ out_32_mFAP2b_singleloop_p01wA5_mFAP2b_0001_0001
Epw1rA/mEQHEnELXQGZ7tAXNeXHU0iEWQJGEkA3MzbH0xLVVQQgVYAzgAfHET38VQU460AXNegHU14lWQZ5X2A37ooHErdlVQ5Mr/Afx6bHUFG8WQdoFsA34lSHkDtEYQ2moyAfwTTHEcHUVQYFPxAD45jHEkRcXQIid7ArW6uHEq88VQz1suA7yCsHEnBTVQhyG6AHrzkHkV8uUQJGVCBXIKiHE1BUXQm4nBBb3oYHEZ5CWQBM1+ALtrVHE4RsXQ out_32_mFAP2b_singleloop_p01wA5_mFAP2b_0001_0001
LNepkAf9obHkCX/TQepbYAb6mfHkBBGTQXPKeAz1jqHUiBhSQ8naQADVjxH0kYYSQR2OVAblDYHEsy5RQNydMA3eVNH0yOPSQieGKAPSGGHE7C/QQHabx/W2PKH0aFDQQM+qm/ScZCHkA+6NQyLdrA7luYH03PlTQvfuJA7oggHUb4qTQB+QiAfoyWHkWnaRQgFpKAHCzbHUFVLRQPYB6/K5JOH0k+uSQ8XpXAD2mJH0Zg7SQBV/FAPC+9Gkh7RRQLtJZAjwzFHUeRcQQD7c8/edpRHU1fLPQuzNJ/WU4LHEsMoQQbRl++uQeFHEnXvMQgeEY/q+i7GkIhwOQ7okAA7MqAHUQpwMQ out_32_mFAP2b_singleloop_p01wA5_mFAP2b_0001_0001
LlYQpAnX6rHERLKSQdoFtADAA2H0MzkRQDXP3AHtI4HkR2WSQBrc7AjWkwHUep7SQsHFwAXMI1H0w1DQQ15E6A7kQvHU/62PQ62MnATUavHEoSlOQVjXuA3islHEoaUSQg58mADyF8HEzAuRQTl8wAzU38HksjPPQ4tH/Ar2tyH03tjOQuvbpAbZ3uHEHxeMQPQlfAL19zHkAjxOQur7lArtenHEOIXPQ out_32_mFAP2b_singleloop_p01wA5_mFAP2b_0001_0001
LBrc8AjVuAI0P1QSQ9oQDBrbyBIEnE7SQnvfHBz0N7HUPKkSQTihLBLaR6HE7RRTQIFuEBPyWHIkZmZSQwmv+AvbBKIEeBJSQOKp3AvbkFIkltoRQ6CY8A7EyAI0D7QSQ50nCB353BIkxtAUQY2KHBvn9GIEfSfRQrQKHBjFgJI0c5ITQpEt/A7tRNI0cOaRQ5Nu7AjD3LIUNRETQpJi4AHcbFIURLjQQmqYvA7nOGIUEf9RQ out_32_mFAP2b_singleloop_p01wA5_mFAP2b_0001_0001
EzMzGBnsd1H0GvcRQIwqKBfTitHUepDRQIwKIBjrHjHUepjQQoFZKBntzdHEEYVPQ0iMOBrvfyHEAAAQQN1FLBzJm2HkuJeNQqBQGBPsA1H0f5LNQTttNB/2t7HkQy4LQ8naDBPc91HkZm5QQT3ENB/XdrHEPa7RQyxGRB/80sHUg3bPQGWSQBLdK5Hk61bQQ out_32_mFAP2b_singleloop_p01wA5_mFAP2b_0001_0001
EqxrDB/89fH0w1LRQdTCBB3MzVH0z33QQXkt9ADAAQHkBBGSQfU43APy2UHU3k4SQ14l4AzKHXHECsyPQIaI8ADHybHUDrWNQw0DzAz4dMHEgbNPQdTCCB/89kH0eU4RQjl9DBDzcQHktzaQQDO4yATqTcHESKWQQUmL8ATqejHkyZpNQK4ZsAPC5NH0Kq3NQNICwADg/IH0LQhQQMTq4AL57GHkupSOQ out_32_mFAP2b_singleloop_p01wA5_mFAP2b_0001_0001
EvJx/AbQgFH0gALSQhrH7A34l+GkQgNTQNzMyAHtI3GkBBuSQ99TzAHDCyGU5QrRQgqxBBb5Q3GEue0TQCTOGB3017GEAanUQLO5JBPKsyGEbFCVQZd8DBLcTBH0+00VQpwVCBDBWCHkrHdRQ4bi3Aj9pDH0Jf+TQVfoDBjYOzGU3r/SQacm/A7phxGkvnaUQQeeIB73fBHkIKBUQydHNBfZ01GkvGoVQymeLBHUwuGUbaJUQKlqHBHB+sGkl4nVQItKHBPjrEHkXjbWQDhrBBrwj7GE3EbWQt2SBBPRjHHUNcfVQ out_32_mFAP2b_singleloop_p01wA5_mFAP2b_0001_0001
ECsypAHZ71GkU4iTQ8S3gArbSuGkDtYTQ789jA/mEkG04lGUQpbSkAT14jG03PVVQDCsMAfTiyGU2O/TQiyjy/Ce9qGkTJxTQJ3T5/iFphGUiQgTQbOp7+ijuuG0Ej1TQ67npAf9o6GUwKXUQ6mWfAv6zsGkflUSQwV3IA/LH6GEUYlTQOR3OArerzGk65DVQ out_32_mFAP2b_singleloop_p01wA5_mFAP2b_0001_0001
EiBBnA757bGEv0VTQOJGsA7kYSG0eU4TQqxLmAThrHG0xL1TQIwKiA3NJEGkpbySQlDt2APzMRGUy2JTQBft9ATDQaGk10gTQbyz7AnQAHGku3fTQKEKDBrdjbG0h6qSQoa8lATKccG03PVSQJYatArIkTGkkl8UQgTQ1AbhoRGUiyFSQDDfABnrtYG0hwcUQjaQ5AHCihGUBkiTQQXrBBnyPGGkvO+SQ5gf2APemAG0L6MTQUgK9ATJrGGkhikUQmJoFBPI+hGUt0ATQG2pBBrCVdGUuesRQIwZFBjGXUG0OXqSQ out_32_mFAP2b_singleloop_p01wA5_mFAP2b_0001_0001
E/pGmADBWCGEVj/UQT3khAb5QvF0LdLVQmuJqA76RfFUiBpVQZ78sAHtIfFUf/0WQ14lQATgVwF03PNWQCF0FAHALaFE4ckWQIGpPArWJKFEMjWWQcJAo/yzuZFURwFXQ3kYpAXiBGG0w1zVQA+0cADOwpFkGROUQhiIEAXI46FEvmzVQoRcWAH9u3FkCGIXQ out_32_mFAP2b_singleloop_p01wA5_mFAP2b_0001_0001
EdTiuAfSMSFklDtUQFDC3ALFuCFEoaEVQaR2yA/owrE0bSEVQb8SuAT0ikE0GvEUQBWZABXiBDFk8SHUQspmCBLv+YFEDf9TQlx5EBPoL0EU8OqUQJ2aEBL2hjFUevOVQWO0rA/mETFkCXvTQwf05AnQcGFkNxEWQTsX+Az/b9EUuRITQs1Q/AHJhiFEq6eTQ90+FBXz5XFEMDUTQH3SIBLHh0E0JZ+TQxzdDBf60jEUc/vUQ6nLGB3S25EkezoVQsp/FBfsPzFkOt/UQtSiHBTV6ZFUELtVQi/EBBjoLlFUTh5VQ out_32_mFAP2b_singleloop_p01wA5_mFAP2b_0001_0001
EhAr0AzeUgEECsKWQkCXxAzKHKE0NJWWQ2jC7AXO02D0yhOWQqxrBBzgA/DE+T1WQgVOsAHueGE0jCvXQIp1iAvfgTEkyB4XQaMFpAPNqdDELD6XQnvf4AfTinEkqx7WQOIqrAXpEGEk83jVQm+8xA/57KEUQSQYQWT5kAb1OiE0tSAYQIvflArZDZDkiacYQ33EwAb+VJDkUw0XQWfUjA/41UDEDdIXQ out_32_mFAP2b_singleloop_p01wA5_mFAP2b_0001_0001
EOJG6Ab6mUDEuecVQdTiBBb5Q3C0KHSVQUNeABTKcJC00NxVQLHa8ALwKfB00NBVQtd+CBHue0CU0i0TQC+gEBfImdDEt7JTQnekABXGA4D0RvoSQz5xJBrOHoD0+oATQTs5BBTRQOEk/H+RQFbJLBbDdGE0LpVSQQeOHBfxeTE0WI0RQ5ynIBPzmlEUUPIRQwKHzALGEQDUep7UQMU3EB7b0CDUV14VQu8X/AjJWnCU93STQqHUGBbeSeCUxXtTQbd24ADtwvDU2VwSQnX2MBfDJTD0j0aTQpTk9A/6cYEE7UkRQv+UPB39tKEEuZNSQrpcMB3hLlE0HX8QQ out_32_mFAP2b_singleloop_p01wA5_mFAP2b_0001_0001
LCB2BBrFZ7BUHaBXQfUYBBTKclA0FZjXQTiBEB/S3E/jEDqWQjX6BBLFue7Tc9gWQXkNEB/9TtAEW5cYQjidDB7OuECkJ1oYQpeEEB3ehcCU4F/XQlx3BBnRX8BU93/WQT6P6AnzsVAEM4rXQltcIBvR8aAkBtZYQgVYCB7cHBA0BB0YQWmbGBLWZOCU46AZQgu++AHtNJCk2P3YQGZPIBrpMhCkje1XQZx0BB/lM6C0LtAYQ out_32_mFAP2b_singleloop_p01wA5_mFAP2b_0001_0001
LU4aIBHsyx/DEY9VQiBBLBHsyh9z4lGVQgVuHBrFZ77j9o4TQzMzIBbmZG8r8SPTQy2ZQB3ist+z4lmUQZ81PBbtZdAUFdvTQ6mEKBb6m0AUIwCWQYAnLBju5XzLvEsVQjUPSB/LWK8TJCDUQLsATBj7CL/D6XaVQiq0RBTI1NAUQ46SQ out_32_mFAP2b_singleloop_p01wA5_mFAP2b_0001_0001
LCsyDBLGEo+j/UjTQTihABjqxL+zP1YSQBW51A/mEj8z3P1SQamZuAblDN8jZmBSQAAgABDW5YA0NJmRQPnMGB7re3AkxKLRQujzFBz5pFCk2YbQQ4P/IBrJ9k/zqrXQQyL9CBfnvHAkYQIUQovXCBLITf6zWOyRQ51v9A7w4IBkQ/OSQrfC8Ajr6SAkMKuQQRXhIBXIyDBExiESQxwzJBPvoQCk9cLQQxh5DBn8BdC0jTDRQ0HeDBnFHBCkG8BPQE3ANBb+zHAE/gGQQHfwGBT9ZM/DlH/OQHISJB/RVg9T6/8QQ out_32_mFAP2b_singleloop_p01wA5_mFAP2b_0001_0001
LQ140AvHFu6jDtIUQMIwqATf/U174luUQlYQkAz1jS+DqGPVQWO0UA76RR+z1jKVQkCX7ALwKH7zkYwUQBWNsAXOz78LIyjVQFjAmA/OEY8bMg/TQ out_32_mFAP2b_singleloop_p01wA5_mFAP2b_0001_0001
LRLypAjpbKAUiBxVQuz3kA7P1YBECsSWQ6mEdAb6mEC0IbPVQ2OfLAzeUUCU3kgVQZQgbAbmZGBknvfXQ2XwjADWZnAE1eWYQ5OWrA/AnQBErDlYQ/mfgAvzu++zxanYQfU4xALGEIAEAAwVQqiOrAXp5BCU7ynWQVyRPAHB2XAUlnPXQKeNTAXomACEbKxXQqnMkADzUP+TlOBZQjckUAreOA+TpmaYQ out_32_mFAP2b_singleloop_p01wA5_mFAP2b_0001_0001
EFDCjAjqxHC01jCUQKc9aAzLdfC0d++SQueUeA/TNODktzPTQZQgnA7QLaDkvfyTQBW5hA/89XCUJGkRQOvusA3k4pC0odcRQ4mshA7T9TBUhNPRQpQywAjX6rC0hlBQQLHaqAHZ70Bk++5TQ/ABKAz9YXCEbiBTQB5baA3LmpCkZF3QQjx9xADnlXCU9TCSQorfsATVFKD0O+0RQ4btkAvpuKBkVZPQQVqFTAvmm8AEkGTRQotomAHdByA0th8RQ1kn4A3fU6CUgFAQQLBUrAzJO/C0Vx1OQ88MxAvC1LCEVkPPQ out_32_mFAP2b_singleloop_p01wA5_mFAP2b_0001_0001
ER2OPATf/oDUKc1SQxgATArFZLEUf/8SQamZWAfR2WEkSMoRQnEDMADAASE0eUoQQKc9AATLyWEUktrTQmot9/mJ0RE0DJJVQeldb/SvQhEkO4vVQbLJW/K9pfEEz/PXQuwnm8W9ZxEkpzzXQhrHBAPHadD0codSQS31gALa2NEkXchTQjflj/6iuSEkUKNTQ4HNDAvHFoE0u2lTQKFXOAvZ6TEUvUoVQ8RIz/WmVBEUcISVQl+JZ9YfKeE0hAVVQeB9m/eIjxEkGUfVQzQI7/68qgEEA3qXQLQjz+WSZQEUq1hXQdmki8gXTwE0l3ZYQOFPa/cj3wEkF1bXQBrK8+2k+/EUsqiXQ out_32_mFAP2b_singleloop_p01wA5_mFAP2b_0001_0001
EcSMiAnX6mEkZmpRQzMzjAb5Q1EUc9gQQFDCgAfTiLFUxg4QQ3kYkAjWkVF0FZzRQ2OfvAPy21EEpwFQQUNemAvxLpE0kYgSQZZBeAneXvE0GSXPQQgVwArvfAFUgVeOQsHFyAvz3lEEVjnPQVjX0ALbn7E01j6QQ out_32_mFAP2b_singleloop_p01wA5_mFAP2b_0001_0001
E2OfPAHtITFEueMQQKxgGALaRoFkCXfQQiBBMAXMI4FEYlzOQGZ7GALFu0FE+TdMQeYwY/y/AnFkZ4pQQN3FT+yWp8FUugvQQEAfC/+SPEGkjcBSQuAVw+yB+/FUP+HTQ08Xg/OzGOG0Xo4RQGZ7IA/89JFEmu5OQknZNAri/tF0rNbRQwUaJ/qyEeFEyxjRQEvh6+2cWeFkw5nPQD1SY/ECQ6FUBbtQQyiGB/KlODGkUEzPQ5eGo/+yZSGUrbsSQZvDk/C/PRGUGP+QQ out_32_mFAP2b_singleloop_p01wA5_mFAP2b_0001_0001
LfU4WAf9oEG0hWkPQktzdAXNeMG0yhmNQGZ7kA34lVGEaR2OQc9oiAjqxYGEYljQQaR2aADVjFGkTixQQri6PAXUnPGElxiMQuG/jAHFmIGk8vHMQ out_32_mFAP2b_singleloop_p01wA5_mFAP2b_0001_0001
EW5QsA7QLaGUJGUNQ/pGyADBWjGkBBWOQZQg9AvyhkGkQgVNQ4PVABjrHgGUxgQLQse5rADHltGEUesNQ+MKrATHFwGkbjuKQ/hdkArl85GkDoKKQTvoVAjFI6GEjasKQgjipAfkOCHk+wFJQUNetAvxLXG025bLQ8GzyADXhiG0cOQQQ3WsvA7YX0GkwprOQsJyjA337sG0+deOQbNgnAXYTpG0fFtJQEQMzArndxG0j88JQNUilAff9IHkmMrIQbfXxAHevBHkcasIQ out_32_mFAP2b_singleloop_p01wA5_mFAP2b_0001_0001
EktzBBf9oqGkZm5OQlDNHB7QLuGUepLOQoacHB/TN6GEZ7sNQ/pGGB/9TAHk9ogPQT3kLBbmZrGkDtIQQtKlMB/zEgGkplTQQ5MZQBv/GwG0wyjPQiBdQBjIgeG0fQbRQ/UDAB/natGEShTQQ+0XIBLxMqGU8VVMQlEXKBHFjuGkElGRQ6sXOBXk9cGkK+xOQfcBJB7VzbG0vyeQQjJeTB7GguG0RXhQQmQtPB33b4GkLCbPQazgRBPzusGkGfpNQWTXRBjbZWGEAMhRQ9pxOBnHfhGkajWSQWzHUBf30iGEuRNRQ out_32_mFAP2b_singleloop_p01wA5_mFAP2b_0001_0001
ERLSJBT0i9GEYlTLQXPqJBXiBJHUJGkKQbnPPBrFZMHEaRmJQ03vRBnX6GH0d++HQ3kYFBPzMMHEUNeIQ9bIABzsiKHEUUlJQcl+FBP4BYHEhDbHQtIbKBrGv3G04l+JQjmyIB3F1NHk4LVMQZb1FBrWPHH0q2YFQnb1+AvnUQHUfe5KQ0A7CB3AKaHEqbhEQCO6JBzjeZHkFHrFQTtgFBby+cHUyEgJQ out_32_mFAP2b_singleloop_p01wA5_mFAP2b_0001_0001
E5lORBPHaVHUGEoKQIwqWBbmZZHUzMDKQHaxXB3MzdHUiBhGQwKnUBnBBkHUGEYEQCB2XB/naiHk9oAMQacadBTyFnH0DOAMQuJJeBziBxH0mboOQupRiBPDZ2Hkju3NQam5OBvyhZHk789LQJ7dZBXjwSHkLIPKQy86WBrF+fHEG3/NQCaLVB3MCpHkvNhLQ3eNeBXb7qHEfCGKQOJMgBPBwgH0VuTMQvMyiBbfm8H0m+TPQ34QiB7kw5H0Qw2LQyKujB3gHwH0lq+NQ out_32_mFAP2b_singleloop_p01wA5_mFAP2b_0001_0001
LGZbcBntzaHkpbSEQEYleBbktfH0Gv0+PEtohBXMInHEDCsAQ789hBfTivHU3kY8PQgVgB7luXHUjX60PqJpcBnsUQHETbejPd7iYBLVCUHUAxhpvEIydB7+5GHE2YZJPDCseBb5QVHEv0NGQI2bbB3SdkHU4DG7P0j4hBXi0SHkTyO6PnTUhBnbMcHkPbjDP out_32_mFAP2b_singleloop_p01wA5_mFAP2b_0001_0001
LRLSjBT14jH0w1jEQtdulBntzpHEW5wFQktjmBLEYnH0kYwJQ7RhlBntzfHEoa8KQZ78nB/mEmHkTiBCQTX/oBrEJcH02htDQfU4iBDW5cH0OffGQ4HUlBXdVyHEgUVFQz9gpB3Z1rHU/kjBQQTFnB/wBlHEV9I8PnkIpBXu2XH0VlgAQ out_32_mFAP2b_singleloop_p01wA5_mFAP2b_0001_0001
Lf/koBnX6sH0P14KQ35rpB7P1qHUiBhNQCBmqBHXPfHUGE4NQzMDrBT14bHEoaEQQiBBsBLFuyHEtIrNQI0MrB3tz7Hkby2LQpXwpBfFh2HUcKlJQ5jkoBLt/sHEiE3KQ2sLoBDLzsHUN5CPQO13tBjSwuHEVfBNQTmUsBLnP1HU2dwPQed+sBnaJAIUsqMLQfY7pBjxvAIkcM9MQZ0QrB/oT0HEWwGIQiVPoBjV/7Hks+yIQ out_32_mFAP2b_singleloop_p01wA5_mFAP2b_0001_0001
EiWErBbPKZH0istLQOJ2rBLwKOHkArMMQR2OqBz1jGH0xLdKQKcNrBjU49GE7RxJQLy2uBzLdMHkoFpLQqacvBnShPH03i8IQCBmwBLd+SHkTdjNQlDtqBLbnbHEnEzJQJ9brBnhQMHU+SSOQgWUvB///DH0T94LQYp1tBXmBSH0KUGIQ0isyBHvfRHkcjHNQufKwB36nQH03hmPQIZLwBjqcbHkZGUNQ out_32_mFAP2b_singleloop_p01wA5_mFAP2b_0001_0001
E35rnBrbSJHkvf6JQv09lBzgACH0P1YIQBr8iB7P1DHkqxrIQjs9hBra8MHU2OfIQ5QrmBbPKCHEue0CQLUBlB/VS6GEgk/+Pe14lBvtj5Gk38+tPa7EoBbTq1GEU/taP5bJkBTlW9GkUjauv789mBz1jQHEW5gKQ6nTmBTQ45GUgUGJQr7xoBrbOAHkj2RCQt+VmB3OKKHkOkOBQO57iBzV78GExG/+P8CLlBLVZyG0dEUBQ/2kkBjJJ9GUyIZ7vhkViBbxgAHUJgchv out_32_mFAP2b_singleloop_p01wA5_mFAP2b_0001_0001
EAAghB3256GUiBBJQEtIdBDrc6GktzHJQqGvaB3isxG0IbnGQXPKdBrbSpG0HFuFQhALbBPHa4GEUN+LQXJ8bBnu/AHkChHOQpSSgBz7VCHUF9ZPQPMqXBnYCHHkrP+OQQXggBLb1JH0WytQQpcAYB7lVOH0YKfQQVQtcBT+zPHEVRGRQO0iiBjU4zGUepLJQOPjbBThFCH04NbIQqJ0cBTQBxGUa3tMQux/WBzCV3GUbPwLQZq8hBTyi9GUyT0OQBA6TBza4FHkHXBOQ6zXiBfT7KH0ZFORQSafUB7c7SHU7GyQQg0DdBLYnVHEPl5RQ out_32_mFAP2b_singleloop_p01wA5_mFAP2b_0001_0001
E8S3VBbQgzGEXPqEQfU4SBDrcrGkX6mBQTiBPBHtIlGE/pGFQv0tMBvyhpGkU4aIQR0zPBrYvwG0hPD6P1FWTB3by1G0brEkPp6AQBDVV7GksdE2vUjiTBrHVAHU53m/vwZYQB3JyGH0EqrDwSMIUBThr6GEBWZFQwSuVB/EwlGEYf2/PfaNNBrN+2GUNvP9PQ8QNBju0qG0oLU0PFLyVBLInvGUR7BpvJ9/VBTVo7GkcWayP8slNBXMlBHEUAZtvRQWNBboi1GURDy6vR9oVBLHD6G04L+BwNkgWBbbfFH0WR27vnC3SBjJ9JHkc5cGwMQeOBXEvMHkEQuBwggqNBvMDCHEFhgFw out_32_mFAP2b_singleloop_p01wA5_mFAP2b_0001_0001
EEtIOBDAAbGUNepDQMIQKBvz3TGkpbSGQ8n6FBT14PG0OffCQ/pGHBDBWMGU6mE8PJMINBnFPKGEtVXIQkyZJBrx+BG0OGfJQDpqIBbZqvFkS9jIQTP3FBjFJDGEtpwLQK37EBvZOlF0mOGKQCELDBzf1yFUv9DMQqvxEBX7hLGUmRiNQMn5+ADPlvF0D0EOQbkCBBbu5JGUeYjPQ+948ATTSAGk4D0PQ4PVQBPc9XGET3kAQV+RIBTXUYGUiTvIQRGxPBHl7MGUat9JQaTnPBvsbGGEtfsFQZLvKBX5uoFkQTtFQNGsDB3aAWF0WA1JQOY0GBrGMTG0HZVNQWfs6Ar7agFUDNUOQWHOABPHeQG0EsdQQAjE3A7Dk+F0qYtQQ out_32_mFAP2b_singleloop_p01wA5_mFAP2b_0001_0001
EfU4AB7kYQG0LdTEQXkt4AXjXMGUhrHBQRLyvAjrHIGE99zEQbnvqAT2OOGkCXvHQBuS0ATsLVG0Es+6PUaqsAvV8QGEdO7pPYoiqAbzgHG0UdAqPM8BpAHKLXG0wjyvvIFOAB3MzTGUKc9HQG3i7ATwzFG0bFP9PvZ56A7QRZGEGaB2PwBFwAvKGbGUrC0/P out_32_mFAP2b_singleloop_p01wA5_mFAP2b_0001_0001
EZ78tA/9T7F0IbnEQIMvlAHiPxFkLz5HQ3UhZADh8oFEI8VEQD1RdAzKciFUCQl/PGvdqAbINfFU7pnJQlSXyAfMJyFkxCICQQPfiAflV9F0l8SJQn2KkAP7yXFEz3zKQXwmwA/snlFUGZ8KQLYAuArjRTF0MYTIQ out_32_mFAP2b_singleloop_p01wA5_mFAP2b_0001_0001
EBk/FA7rNpFE5UcGQfUom/WFXiF0ZcZDQIO0j/OubuF0Q4O8PAv6k/ajzkFUVPluPlXJo/ysOKFUTCXCQj7bY/S4n8E0/0KHQlbAAAz0V7EktJoJQs975/ScgAF0Fr+LQFvzSAvub0EkRZvIQnaCEAz9SuFUb4HJQh2Go+6v+lF09MuFQ4JJEA3JsFF0RjGBQM5uE/C4NGFkHlN+Pih8J/KwcsEUSB0FQ0N+/7ijmDFErUjIQ1NOfAT9PzE0ey/JQC3kUAfQawEEHnoFQ out_32_mFAP2b_singleloop_p01wA5_mFAP2b_0001_0001
EgVLg/qOyBGkLx68PDb9j/+9oIGkoZHuPoTAd+QBBNG0WXoQPdjBx+Mx1RG0yMP4vO7XBAfj5RG0gMczPyJD0/e7SZGUb1c+PJ3dS/K31hGUzuL8P7PfAATPuXGkCPeEQejvu+mrpoGUitGCQlVhz/+SheG0ssPIQbJqR/am/mGkhZTHQC9SV/yAKFGUEKECQAFkw/qL4DG0lHSsvLPfDA3elWGEqVZkvs7+QALpuOGUiP53PwNe7+OGKjGkvi1vPErBLArqBRGkjQaFQnTjl+UXVvGkTHKBQjr79/+oMdG0FJTKQ5Bl4+ybWsGEn/OJQ out_32_mFAP2b_singleloop_p01wA5_mFAP2b_0001_0001
E7lhn/MbTLG028K2PODRJAF2WPGUEhKyPhMJWAVNRHGkJU9ivX30PAxLA8FkixtpvW4qUAJK6RGkEom/PUwcKAZi5aGkpcBDQbD4WAVvFdGkadEIQyXvMAZnGmGktNrJQ5PnYA99QoGU+pMMQoV1h/UcFHG0PB19PI6/HAx+rWG0KKnUPHrAVAB5xKGkGDUCQffmiAh8JUGUTv99PvbCKApPLiGUfhnAQpqK0/0vtYGktWDEQCBQXAZl3VG0pzSJQbtojAh+SfGU9SJHQz2eMAtAYtGkoeeIQZIl4/kv/jG0Y9KKQ5UZRA1vRuGUf8MNQNmsYAp4mhG0qBWNQxE6jARNYqGUcxwLQ out_32_mFAP2b_singleloop_p01wA5_mFAP2b_0001_0001
EpeHkA5E1KGEN1VzvdQLrAt90DG09Ox7vp4bxA5Ch4F0hRHxvIXS2AZyHpFkK1U4v+07yAJFeKGk48QBwCic7A1fRQGE6OF8vrMf3AFz2aGUU3T3v0KAuARIHcGkhxbyvFlv+Ap0iiGEydL1v96JmAZhlSGkXSYxv5VTmABu79FkS3jAw/G+2ABXSFGEndIEwwOeuA1QbQGkdUiDwz419AlzOLGUBBxyvfqJBBhx2RGEkbnAwBlm8A19spG0gk1uvUNLDBB7LhGU3fq4v out_32_mFAP2b_singleloop_p01wA5_mFAP2b_0001_0001
EJCTxApu+8Fkc2qzPEVt2A54avFkVeo9Pdv/uAFMLgFkbKmBQZ6/xAFN7UFkXVWFQvXj8A1578FEHU7CQCD4CB98lEGUsYjAQF8yFBRCeAG0CUR6PO9kDBFQXOGEmCTCQj4VtA5XDFGEEgZ4PO/k8A5WmlFUstb5PRf+2AlvHEGEbIvEQ0Dl/Ax2qyFkREHGQJ2kGB9R0SGUGC3AQdjHBBJFYRGUJPEFQ out_32_mFAP2b_singleloop_p01wA5_mFAP2b_0001_0001
LLtClA5+3fFUo0d/Pp9fZAZ8wSFE+sMCQB9dWAVkx9EEKHZ+PPwEFAhJi0E07fb+PDfOEAF93eFEiDZCQIGyDAhQLwFkScrGQx5ONAJK9sFEBKaJQj8/z/0KOAGUmhxFQfBLjAhn9oFEUUD5PvHWeApTFPFkgTSGQ4uLBA1tSmFEwXC9PWZeu/w3oTFEnKKDQ out_32_mFAP2b_singleloop_p01wA5_mFAP2b_0001_0001
EH6vjANRU2EkeIP5PWXSjANMuiEE8ksrPZCgsAZDxTE0eVZzPFnS0AZfGSEEeCnQvtrSjABS2nEkLZ84vlQTTAhKk0E0VaT8vrm3BA5StrEEoez9vPOFWAlSLJFEi0g9vfHuqAhlb+EU+6s5PZ8wXAx8UaEU3VuxPy3eqAFE5wEUMb86vvTgjAlxAZEUuhh9vG1zJAlKcSF0EUv/vu4OiApfqPFktlN8v out_32_mFAP2b_singleloop_p01wA5_mFAP2b_0001_0001
EUHkrAlC6IEEGby+PqhszAttWzDU0zHBQsoa1A5EKQDUeb/5PBR6tA1UoCDkxCLxPROBvA54ihD05JVGQh+4nABHLCEU/7JIQ0z3iAJ+OLEUX6UDQGufrApuAJEkA+q+PPQO7AtURCE0il4BQpZsqABckDDkY1hFQUOg1ARO1ZDk/nkIQfU8hAliT3DEHpjJQXoksAN3HOEkALRJQUxkXA93tBEUzQQCQyhqgA15CcEkRJBEQ out_32_mFAP2b_singleloop_p01wA5_mFAP2b_0001_0001
E2AW/AZsbBDkslD5P31+ABV5MeCUVk+mP+bU9Al67nBEFxmzPgXn8Alb5pAktTfOvYqAHBhDYZCUKTYbPh/4JBBBfKCEJbw6PYYyPBt0VKC04PT5P84jSBJis4BEcEdBQey6XBB7U0B0429BQ/HBbBRnIFCkCD57P3wDaBN2+ZBUgugGQASnCBVt/ODU/0b9Pp9k+A16HlCk+Q9zvIy4HBZocCCU6MOzvo6vIBFh83CELbKlvwM7IBl73fCUy3rAQnjnIBJSHUBEHPv8PBB2QB5RWpBEGlOrPyTJRBN1iqCECfu2Pp0TQB1SSnBU6moEQ5aYZBdCNPCEYu4xPZGCfB11fDC0RMq8P3PrXBJ+GJBkhTzIQAmEeB1atWBUPS5GQ out_32_mFAP2b_singleloop_p01wA5_mFAP2b_0001_0001
LVGK6AFh8lBk9r8/Pskr2A9AwWA0HZhCQpUBrAJFhCA0pESBQAl8jAVyk3AEaFJCQMhX4AJ33bAUVcSIQ0NACBBp7cAk2YHJQsZoEBx/SqB0NFeJQnjtEB9DHh+TmPhJQ5k8JBp5QrBEDcOKQzrBKBl2Cj+DAmRKQw/oMBtDfeAU0KoKQ6y7RBhtcfAkIVYLQ4cK6AtmWOCUVuHCQsce7AJ6ZE/zDe8AQwwk0AFCsVBkQ6DJQlph0AtapK/j31PJQ1IgCBlxKTC0awJJQUepCBJ2Ge6jLSPJQDsAMBNIBUCk5QgKQ3AKMBdU1r6zN0lKQXzJTBh6iL/DhDpLQ out_32_mFAP2b_singleloop_p01wA5_mFAP2b_0001_0001
EVOEpAFw2V9TP/g+PoHacAB6YD7DRdT8P9ovPAVgNQ6zN7VDQiVQYAtGq/3b3YeHQzwocA5l749bu3I1POQGHA5SR0+LPHoqPBPZw/QhhAAMCsO5Pnm67/4tmq+bmOS2vYtX2+wQDSAsOihuPQZkH/Qu+w/rooo0vW7QvARO2f5DUa78PjxbUAhx0M+z1SN2Pb6tjAlsos97etvQvg2XhANvZe/bwP+7P1EDz/w5NJAsPJkAQF6hDAtvYx97TAz+vbSc3+e2pwA88T02P out_32_mFAP2b_singleloop_p01wA5_mFAP2b_0001_0001
EIhu2/06on8z9qGDQ0xbV/UopU8zWkwHQx5dK/s165/TeJKJQmR2O+yH6IA0XB6KQ0o1q/Q4r/9Td4N/PLlBD+iQeA5z/wjGQurFo/QDHu3bjJVJQ out_32_mFAP2b_singleloop_p01wA5_mFAP2b_0001_0001
EJzGv/MvQ6AkCvRIQ6f4r/AdAJCUb3PJQgaNA9ArjcCUCAeIQhzxG/qTkOC05tGFQ80EIAFn3jCkUnIIQHLaGA5E3nCUb8sCQ3wyCApgsrAEuEzFQrPRu/IeoICk2KbLQdiwHANTfDD0CXDJQ48UXAVjIVCEdZpIQSsrQAJ1TUCUSaOBQ out_32_mFAP2b_singleloop_p01wA5_mFAP2b_0001_0001
EgoDy++x+8C0mz9JQVDb1/uC9RDU68dJQhgG2/yBalDE9YWFQq83O/G5K6DEe9qDQNsg+/yG30DUqPkLQUp97/KrwiDUtiMOQCFaVATu7DEUscJLQawMQ+UgXHDEqNfLQ/3WHADYA6Cki8lJQ6nqm/qGFHEkfMZLQjgHBAPbc4DEv8fPQGlVYAbXPQEk+cpMQRjXWAXZ/KE0PHKJQGGtgAjlxuDkxjVLQ out_32_mFAP2b_singleloop_p01wA5_mFAP2b_0001_0001
EqGoMAnFkeDUBCfCQmGwOATqYuDUTGD6P2/3UADsxOE0qLx5Pd7PYAz+tYEUiODBQT7+eAbE6TD006nvPXUlqAnbbXDE3ae4Pt/PtAvu+2DkdH09PuZGxAPzo3CkB990PfG1YAfW+NDkAeIEQxBj+/egfrDkmpJ0PWDVfADHTeDUrJ2wvdZJaArNZyCE2X8vP3Pl4AvzP4CE+oU5P5kmuAj2veCkXngoP out_32_mFAP2b_singleloop_p01wA5_mFAP2b_0001_0001
EbTSWALwpXEUdYrIPkaadAjkrtE0SoVivOS4qADTzuE03g9hvATOwAvY6iEETr/1vNXvUAjxK3EU1Kz7vtzh4/SEA4EEiVk7vl2/dAPnWNF0YIs9v73hk/uhX9Ekl6HDw9bUSA3g6OEkIyu0vMeSXAf9O3E0ORpyPvhLZA7a1sE0WsOBwyeIu/us6DFUsehzvwRBs/igkoEUar94vbYsXAb90TFE1pkCweprnA7LUMFUyYM+vOMkZAT01XFk3kK2vYrYZ9qwp9EEfLuCwtlnt/OMTxEUKAEGwx3sv/GiANFkBRcEw out_32_mFAP2b_singleloop_p01wA5_mFAP2b_0001_0001
EBMOvAPSK9EkE6jyPXOm6ALt38EU3Wt3PGeZ/A7iQTFkVY82PU1r7ArIzhF0fu+8PkJW8AD2IzE0KcfBQnR/DBrGgyEENScDQkpTHB/RwkEE1+U/PGyKEBvtvpEEowjIQzVhqATkkIFk5si4Pf7s+AX6+yEEdrunPH0V5AvYyiEUCMeBQbpu3AXbU8EkzBZEQW0pFBP+nCFEByYDQiJcLBPfTkEEfLDBQR9KHBznjrEkGtm2PTasFBDOkUEE/tK/P7VTIBHhTpEU3KQJQdogCB3VnZEkfnlIQXt0BBLFC0EEj03JQ out_32_mFAP2b_singleloop_p01wA5_mFAP2b_0001_0001
E/UDEB757VF0gArcPEYlGBXO0qFEv0NBPhrnMBf8SpF0fqxjPKxAPBvyhYF03P1YvRATFBj8n1F0Wgs6vQMeHBTyHpFEPpoBwH9j+ALzt3FUaTL8vUNeFBHsyJF0eU4uvGPCFBHu30FkW1+0PRgGHBLuvCGkJA66vtuvHBPncaFE07hAw2M58A3EZ/FUAa6BwHjP7ALzrAG068bzvzq66An04nFk8JD8v out_32_mFAP2b_singleloop_p01wA5_mFAP2b_0001_0001
LXPKPBDqG7F0gArwPe++UB3Mz6F057nyPiWkXB757HGET3k4P/UDVBzLdQGUGEY4PyL9MBPzMEG00NJ0PU5vWB3bD2F0QZNpvtGKWBHR2uFUKGN7P out_32_mFAP2b_singleloop_p01wA5_mFAP2b_0001_0001
E5lucBT2OHGkSMI7PyL9fBDVjQG0coF+PVjnhBPepOGUhrHEQpbyiBblDGG0eU4EQ6f3hB7quTGUBKyxPhKVgBDNBWGUyDCxvF4fjB/sidGk5h23P8naeBjWk/FEnED7PveRdBHMPXGE1ns/PHHOjBflHNGEESosPd1gdBfe9ZGEW5Oqvum0kB7yqfGkLNriPd6rkBbAzbGUZkB/PCAKiBD3MkG0OHm5P out_32_mFAP2b_singleloop_p01wA5_mFAP2b_0001_0001
EjsthBXO0WGUJGkHQ99TjBvIbWGkWkNKQLymlBHueeGEqG/JQuzHlB7P1nG0jCXJQ3kohBX46ZGkoFpMQPYdeB7yETGEBZcNQVUdZB/OOXGk0uDMQV25dBDJSTG0nwOQQLHqgBz1jdGkCXvGQz5HkB7WYOGEmNbKQ1O5gB3U2hGE4GPMQS17iB7LZaGUa2WOQIBBfBXdALGkQ9wMQhoHWBzMRSG0YYpMQMg8ZBXT8WGUmA5JQf1sYBXXbfGURmqMQijfaB7qXOGUwhhQQfnSdBfOgbGUX+jQQAywgBzuGQGU/DsQQ out_32_mFAP2b_singleloop_p01wA5_mFAP2b_0001_0001
E4PFoBnuJbGEaRmKQCBWqB7luiGkuJhKQWO0rB/mEjGU0iMNQaRGsB3jCbGEEYlOQFuOsB3NJgGE+TNIQIk5qBnhehGUJ37CQ6xxsB3Y3fGUGGr8PH1juBnDAZGU4QB9PsOasBfbKmGk3HgwPSMYoBf8STGk/UDLQ3+jpBPKtqGU1WHKQ7P8sBvO8XGUBDZIQ4s9tBTtalG0LATIQUyDqBnbjpGEehqCQ13TpBLJlbGUGrlCQ4+ltBzJflGEXgnovt15qB3xvrGUqdfwP out_32_mFAP2b_singleloop_p01wA5_mFAP2b_0001_0001
EFDysB/nasGkR2+NQ357tBPc9sGEpwVQQGZrwB7P1nG0GvcQQShbyBT14pGUbnPPQkCHuBzLd4G0Mz0QQbZ5uBf2o5GEgKSSQs+quBHE7EHUxPxSQ9XrvBvQ9FHUlxIUQilOuB34SEHUJ/QVQSCsrBPQrBHEp2MVQw1YvBDlSFH0HxcWQCBmsB/89yGUHaxMQninsBvQsoG0ioBRQ9kQsBfAi8GUk+qQQwnnvBnPn8GEDtPQQs89wBrMF3GEojaSQUvltBPUm0GkJS5SQ+0ksB/ybHHUXTwSQG51vBraJKH0QNISQ9ToxBf85HHUi4PUQjtwqB7dBBHE5qTUQDynqBbyOAHUefEWQS0VxB3OQHHUEjgWQL3TuBDeFEH0Q3SXQ out_32_mFAP2b_singleloop_p01wA5_mFAP2b_0001_0001
E99DxB/TNhGkR2eRQXPqzBzeUcG0d+uRQamJ1B7kYiGkAr0SQmu5zBbQgnGUzMrTQ14VzB/RhQGUwKHSQbkMyBHSzJGUIU/QQQ77xBDMB8F0FVVRQRMywBXS/1FEoZWSQz6CzBX2kuFk1ieQQFDivBbmZfGEAAISQzj10BfMtcGkIW0QQe9AyBbR1PGUBT+SQy7R1BnRPNGE6jZSQTMfzBD4iKGE3eHQQgtNwBXf4MG0ScwQQRR+yBTAseFkRTnQQsX9zBvFJ0F0SFUPQ out_32_mFAP2b_singleloop_p01wA5_mFAP2b_0001_0001
L/Uz3BXO0hGkEDySQ03f5BXO0mGUdTyTQShb7B77neG0OfXUQIwK8B33PfGkvfiVQy+P8B3qdXGUdkrTQRLC7BrbSwGEShLTQNfP5BXob5GEaIrSQFzx6BLu2CHEB+GSQQTM9B7UbCHkbmESQl5g5BvSgKHEc6tRQ5Qr4BD/pdGERLCSQsoO4BfB2pGUSolUQnfP8BHQgtGE/4VSQeNZ8BH6lzGE4M7TQvd/3B3QN8Gkr1fTQEp63BjHU2GEhl5RQ out_32_mFAP2b_singleloop_p01wA5_mFAP2b_0001_0001
L+TNOB325FEUHahMQ6mETBf8SPEU6mkMQ++JXBvHFOEULymKQmuJbBLEYZEUIwaLQmuJgBz0NbEUGE4JQOJGaBfR2iEkqx7NQbnvdBHuewEEmuZPQqxLVBfR2cEE8nqOQtd+SBzKHiE0OfXQQAAgLBHYl3DEtILKQepbNBrED6D0hWEHQXPqKBHXPmDEBW5CQO0iMBHZ7oDk9ow7PPK8FBjqxPD0FZ7DQW5QDBjAr8CEqGv/Pnv/DBnuJNDU6mkIQ03vGBDW5gDUjXqKQHv0+ArFZ3C03PFJQMrAMBjOsFEUZeZOQOUjgBTQfSEEmggHQm6jgBXbUsE0TYMJQ5p+hBj/pUEUk28KQFSueBzoy+EkenLOQ6avgBDfjnEkry1PQax8bB7u11EkIQqQQkSCRBX2cFEknsEGQvPKFBTtbeDE0BrMQ out_32_mFAP2b_singleloop_p01wA5_mFAP2b_0001_0001
