# Supplementary material for: Incorporation of sensing modalities into de novo designed fluorescence-activating proteins
Source: Nat Commun. 2021 Feb 8;12:856. doi: 10.1038/s41467-020-18911-w (PMC7870846; doi:10.1038/s41467-020-18911-w)
Supplement: Supplementary file 24 — Source Data [file 41467_2020_18911_MOESM24_ESM.xlsx › raw_data_graphs/Supplementary_Figure_6b,c,d/1/silent_18.out]

SEQUENCE: SRAAQLLPGTWQVTMTNEDGQTSQGQWHFQPRSPYTMDIVAQGTISDGRPIVGYGKATVKTPDTLDIDITYPSLGNIKAQGQITMDSPTQFKWDAQFKQNDNPRYHGSTNILTGTLQRQEZ
SCORE:     score     fa_atr     fa_rep     fa_sol    fa_intra_rep    fa_intra_sol_xover4    lk_ball_wtd    fa_elec    pro_close    hbond_sr_bb    hbond_lr_bb    hbond_bb_sc    hbond_sc    dslf_fa13      omega     fa_dun    p_aa_pp    yhh_planarity        ref    rama_prepro    bref_irms    cen_irms    final_chainbreak    final_looprelax_score    irms       time                                      description
REMARK BINARY SILENTFILE
SCORE:  -482.199   -698.128     98.605    398.103           1.669                 23.190         -6.851   -262.295        2.210        -21.890        -77.899        -23.467     -36.780        0.000      7.384    130.555    -42.372            0.036     19.116          6.616        4.936       4.936               0.032                 -482.199   4.673   3031.000 out_18_mFAP2b_singleloop_p01wA5_mFAP2b_0001_0001
RES_NUM A:1-120 B:121 out_18_mFAP2b_singleloop_p01wA5_mFAP2b_0001_0001
FOLD_TREE  EDGE 1 120 -1  EDGE 1 121 1  out_18_mFAP2b_singleloop_p01wA5_mFAP2b_0001_0001
RT 0.092238 0.94843 0.303269 0.768097 -0.261588 0.584465 0.633655 0.17903 -0.752615 12.785 -5.805 20.9455   out_18_mFAP2b_singleloop_p01wA5_mFAP2b_0001_0001
ANNOTATED_SEQUENCE: S[SER:NtermProteinFull]RAAQLLPGTWQVTMTNEDGQTSQGQWHFQPRSPYTMDIVAQGTISDGRPIVGYGKATVKTPDTLDIDITYPSLGNIKAQGQITMDSPTQFKWDAQFKQNDNPRYH[HIS_D]GSTNILTGTLQRQE[GLU:CtermProteinFull]Z[HBI] out_18_mFAP2b_singleloop_p01wA5_mFAP2b_0001_0001
CHAIN_ENDINGS  120 out_18_mFAP2b_singleloop_p01wA5_mFAP2b_0001_0001
LwfKMBvxLBIEoaMYQDCMMBf9IAIEZ78WQ67nRBLFu8HE99bWQ357UBT0i4H0hWMXQlDNIBf9o3HkoFpWQxTzJB/rEuHklrOXQiTgIBXhVCIUaeVYQPryOBPHFEIkmJTYQBdLNBHFt7HUsJcYQAQKLBfY1DIkXmbWQVa2HBLvl2HU8kkVQaxTEBP665HkXdBXQnvAIBnDAuH0uwDYQ out_18_mFAP2b_singleloop_p01wA5_mFAP2b_0001_0001
HTihSB3NJ+H0kYIVQ/UjXBHCs6HkEDiUQkC3XBvcouHUgVmUQFDCcBjVOqHkvf6UQ5QLYB/9T+HUf/ETQjIGZBnvIFIE/04SQEr7aBnnjGIEiVfRQ8q1WB3ouFIUYYdQQuGKTBDmbJIk82FQQtjETB3zJOIEHnrQQXfqPBP/VII0qCROQEtoPBzKnAIEsyhUQMv1aBzTP+H0KDGVQl4sUBfVH8HU9bgSQYekbB3gJ6HkbVoSQthHcBLBgGIEyFmTQTDWVBrrOHIkEEFTQQ7XeBTJFEIEN+ORQrNHcB35vKIEE1dRQlZxWB3HKCIkyl8PQaRvVBzkAPIkTNaRQWrVQBHY6QIEzyZQQG4sPBfipEIUGaUNQzH8MB/hFLI0OitNQ out_18_mFAP2b_singleloop_p01wA5_mFAP2b_0001_0001
H3kYTBPzMpH0yhWUQiBhTB/RhdHUO0aUQXPKVBPIwZHkVO0VQEtoYBfR2SHkQg9VQiWEOBntzYHkArEUQnEDQBnCXtHklDFUQRXgWBforaHUCZtTQb8SOB7QLQH0IbHUQam5MB/TNbHkrHFTQEYFLBvcobHkvfyUQ out_18_mFAP2b_singleloop_p01wA5_mFAP2b_0001_0001
HPK8SBntzeHU2O3WQqGPUBjqxbHUbnHYQrcIaBnCXdHE8nSYQQgVcBb5QXHEDCsYQ8S3QBvHFiHUzMnYQXPKQBD/pkH0yhuWQ2rZTB/GRTHEgVLYQ9owRB7OffHknvHZQmupMBD/pgHk9ogYQ03vRBz1jqHEAAkYQ out_18_mFAP2b_singleloop_p01wA5_mFAP2b_0001_0001
H++pcB77nlHEoaAYQuzHhBra8nHkvfKYQy2JjB/RhjHEoaUXQnvflB/mEiHUdTqXQPffhBnBB0Hka8OYQ8smfBnQ+4HU/MyYQpkcgBrWb0H0iReZQBHviBzq/0HUo7sZQGF4cBP45vH0smzZQsHlaBrZmqHUiBZXQOInhB7fLkHEs9oYQ+x7gBjO23HEadhXQIYljBLT11H0bCVYQt0ZbBzGX3H0zMrYQiFKgB3MyAIUD4yYQ7BgdB3QxsHkooQaQmUPZBLMmvH0fgmZQ out_18_mFAP2b_singleloop_p01wA5_mFAP2b_0001_0001
H46RiBTgVhHEv0FWQ46BkBT2OdHUIwCVQqxLkBblDRHUO0CVQCBWmBfTiMH0P14UQ78NjB76RhHkpbqTQUdClBbGXdHU74kSQYa0nB3MIhHUKM5SQGHLkBbwyhHUrNPRQaRWgBntziHUwK3VQXrCmBzDSgHUSxNVQEwNjBHe+pHEobqTQh4MhBXOfeH0Z9cTQwVBlBLptUHknmjSQvELpBTnXeHkGrJSQ9jboB7t8dHELI3TQL02nB/N1pHUgL7SQe3glB/h7eHURddQQS0PkB3rdqH0gOSRQMsLiBjUYfHUZJARQ out_18_mFAP2b_singleloop_p01wA5_mFAP2b_0001_0001
Ham5hBjArLH0xLNVQQg1hBTf//G0xLNVQHaRjBntz5GkWkVWQMdTkBLaRxGkpbCWQGZ7dBPc97GktzHVQj1PbBfWc9GUPgyTQsujVBfX96GU9L5TQlVydBnWv1GEokySQrcIgBvcoPHkBBWVQ8T1iBL3I9GUxiTUQOHkbBrfEAH0H32VQsW5dBXRizGEXYWVQZtqbBPCoFHE6UeTQgDoTBDEA8GkGD7SQThxTBvxWAHUpxnUQ7kHVBrJwyG0cIOUQsK3bB3Mj2G0X00RQM3SdBf2qtGU8uITQPu/gBjbf3GUbmsSQ out_18_mFAP2b_singleloop_p01wA5_mFAP2b_0001_0001
LEtojBLFu9GkQglXQf/0kBf9o3GUHaVYQUNenBjAryGEYlHYQJbHpB3Mz3GUPKkXQdTSlBjVOAHkCX3YQUz9iBbVqHHkUkxYQZykiBbnHIH0ZeCYQ9WmjBfFp9GEeYoXQ/pajBjzaxGEm4fYQFoNnB7HMEHE3exYQwyalBf9l8GkfFXZQ1GajBDumPH0AP/YQWLLhBL0zEHkKdBZQ3X3jBLAaOHUuDuXQdydgBzYZJH0T82XQ out_18_mFAP2b_singleloop_p01wA5_mFAP2b_0001_0001
LSh7nBPIwoGkoFVYQ14VqBblDjGkqxHYQ35rpBrw1aGUdTKXQrcYnBXNeXGEsyBXQgqhmB3jClGUbnnYQk5OrB/hFfGkBYjYQMuzrBLGxoGkqo3XQ out_18_mFAP2b_singleloop_p01wA5_mFAP2b_0001_0001
EqGvrBvz3WG0isdWQJGUrBPc9NGkpbiVQW5grBf8SRGkVOEUQHvUtBzeUXG0gArTQWOUtBX46EGU6m0VQI3BtBbzWBGEGHMXQCJusB/LA3FkJ55UQpwltBb78ZGEEYlWQYHTpB/m2KGUoBsVQWZWvBXjwHG0ANqVQ4rsrB7aO3Fk7/PXQjGHuBbHSqFUS+HVQbR7sBTtn7FUWx3TQstrqBjCdxFUGAFVQ out_18_mFAP2b_singleloop_p01wA5_mFAP2b_0001_0001
EEYlpBDrcNGUy2RTQIFepBjpbPGEUN2RQktzpBHtIFGEnEDRQktzoB/9T5F0w1bRQsyxmBD/pUGUHahRQ+LnmBXbkfGE8dHSQy6XmBH3vhG0A3aTQB6omBHowpG0JNdRQheVmBLzWsG0/wnTQjTimB7wbxGUN2bSQ+ewmBfC0sGEqkKQQnonmB78P8G0T8ISQkM2mBjZa3GETKtPQYLzmBvdC/G0aE0QQSMIoBPy2IG03PtTQiRGrBXn0UGU2HlRQ32JlBfquPG09/5RQ98jmBjsNVGkaScQQp0QmBnhybGEtXNUQjoJmBz7svGkRxiUQ53ymBLF6mGkfR0OQLljmBHLVCHUts5SQ5J9mBbYf5GUXaoNQdQ4mBbGfHHknrhQQ out_18_mFAP2b_singleloop_p01wA5_mFAP2b_0001_0001
EEtIrBzgAGG0LdzPQMIgrBTgV6F0257NQUN+oBHtI5FkQgVMQ8nKoBbktEG0xLNLQaR2tBnsd+FUHaBMQLlWuBb/fsFkGZ/JQcGdvB/5IYFUrmQLQYtkxBTEmYFUQYiMQNaDuBTdUGFkLO6KQuz3rBrbSNGkVOUPQsK1rBDuurFUoJFPQ12pvBzEdAGkNEJNQJBetBHzkGGULO6KQ9UyvBL8HyF0gagIQLmdsBXTgoFENIBJQ+gruBPFn4EEbstLQ+pWsBfPfGFESP2JQ out_18_mFAP2b_singleloop_p01wA5_mFAP2b_0001_0001
EoFpnBTLymFU46RMQkCHlBTgVmFUhr3KQKc9kBDqGVFU5QrIQHahlB3NJCFEVjHJQEY1iBz0NjFEmu5MQqQLgBLPwjFUpUdLQsjAjBvk9zF0KCFPQQgVoB/RhZFEFuONQej0kBnDw1F0d64JQ14BjBvPnTFEu00NQQfKdBH7ihFUH+4MQXIHgBDrNXFEZz9JQhW3fBbqPzFEVxeKQfxZhB7/kxFUhJQQQTo3iBPBwBGU+5NOQ/v4kBHAiyFkV5CQQ out_18_mFAP2b_singleloop_p01wA5_mFAP2b_0001_0001
EhALkBf++bFk/UjEQWO0jBj/UNFkTiBAQtI7gBz1jOFkpbS8PSMofBzKHgFUwKH7P78tlBnsdSFUIwK1PJueoB7joQFka4+5PG5MlBPf9CFkEOErvW5wjBb78rF0IbHEQEgQkBTiH9EUsvXBQ5VXlB3TxiFkJkbvPkaPpBrvxeFUt1d6PPyimBHLxGF0C6V5vyTJjBHJhEFU7Y/yv/2ilBP1lyEEFPTMv out_18_mFAP2b_singleloop_p01wA5_mFAP2b_0001_0001
EWOUfBvHF8EEEYl6PR2uZBjpb8EU5QL2PhrnYBvd+sEkuJxoviWkbBrFZdEEAAAwvVj3VB7Of3EEDCMAQTwDWBjjUGF083IFQ6j0QB3RBAF07H6IQFFFSBjaMQFEJ5yLQampgBT14tEE7Rh7PVdzYB7hbMFESPUwPk2YWB/2gnEU9CiBQa10RBrtn4E0nJQ9PEKqVBDe1WFEor+DQ9z1ZBDQSEF0b+IHQPs/OB7sONFUrMSNQgLFSBj1BhFUcaQLQ5V4VBzGDMFUV8nMQ out_18_mFAP2b_singleloop_p01wA5_mFAP2b_0001_0001
EoFZUBHDCyEEv0N4vktTSB7QLkEULyWAwXPKMBT2OjEEoa8/vO0iJBntzzEkQgV+v14FUBnBBsEkAr8FwnL1ZB3SDtEUqeJGwcINSB3mbcEEqdIJwfUYSB7lu/E0HFu0v4G7TBngIUEEQ5k/v5ubSBT107EkSCuGwAtSbBPwtkE0huQDwsFhTBnFBiEk3YFLw5/4NBrcZbEEaNHJwWV5TBD5pMEEfKwIw out_18_mFAP2b_singleloop_p01wA5_mFAP2b_0001_0001
E99zJBPJGQE025bAwPK8DB/mEPEklDNAwamZBBjpbQE0fqxFwIFOEBPIwQEkvf6IwnEDCBT2O3D0NJG6vpFMDB3uFMD0xpC/vf7hDBbLxGD0zKgEw2iwDBD5hsCEciA4vEtIMB3MzCEEnEDBwZdfCBHn2cEURk57vO1e7A7W25D0AEw4vsA7DB7r63DkP/zovsnhEBbjuNCkeCa6vYpeDB3C6yCk7LSDP out_18_mFAP2b_singleloop_p01wA5_mFAP2b_0001_0001
L1NJ4A/89PEUiBBGwQgVyAb5QREk/UjJwwfq0APdT+DEYljLwoFZyAjWkBEESh7NwO1TmAPg1REUk8+Iwa7zhArLT6DEeCrHwSmAMAjNu8DUGWkGwcwMBArrGKEEvRpIwKQxEAPSDnD0Ux/Cwe++zArvfQEUiBhCwuqr0AbV+fE0gVkKwGo/hATUWVEEq50KwjQkkAraqeE0WOJHwNa+lAzG9yDEkG9DwJfWjAfgXgDkeVPJw out_18_mFAP2b_singleloop_p01wA5_mFAP2b_0001_0001
LGZ74ALv0ZDkSMoKwQgV7A/TN2CU5QbMw2OfDBf8S3CkVOUNwzhWFBjpbaCkWktOwHK84ADLYLCkPSELw74BtAHI6DCU8RoKw5p5mATS6NCk9+YMwfPLqAfJjoBEeeiIw/pG7Ab5QXD0FZrIw/RS2AHIE5CELfMOwRm+8AjcIKCkVsIJw2WG8AzKriBUfOSMw out_18_mFAP2b_singleloop_p01wA5_mFAP2b_0001_0001
LGEYGBT0iYDkCXfMwjs9LBXNedD025LNwHv0PBPHaFDkX6WLwdolUBLwKDD0HF+LwcSsEBrw1vDU14VLw5/BNB7YS/DUSwINwW/mMBbDVSDEvZOPw out_18_mFAP2b_singleloop_p01wA5_mFAP2b_0001_0001
ELH6NBTLyyCEBWJJwEtoRB/mEbCEBW5GwgqxUBT2O7C0kYwDwqxrSBzfqdDksdeCwoF5OBf++5BEsyBDwUd3LBnssyAk+ghFwqkZJBDNX2/DqeVBwyyWGBz2daAUvc17vzEtKB3nhi8zxieBw2O/JBvco1CE/pmIwthRUB/OUICEikuIw5VXMBngrOCUZgaAwO7+RB3zRcBE88kAwbHqOBzeHMA0xB4Hwv4tIBbS0MBE8iCIwcUOJBXUnGhLgOi9voLPNBPvVZ6TugTEw out_18_mFAP2b_singleloop_p01wA5_mFAP2b_0001_0001
ElDtZBDrcwCUf/UCwy25cBfnvPDEAAA/vv0NeB7P1ED0d++tvHv0dB757fC04luJPb8ChBjU4WDkSMoCw64iiBHCRvC07k2Cwr3XgBPAtlDkzoJIw8SXbBLwKTC0LdTDwFzqaBHZqtDUosn+vB8PiBjROvDElhpAw8BUhB7E3VC0OtDDwNgNiBj10qD0nDRJwWzeeBbutBEUtyDIwpgWeBTSVNDkHIKJw out_18_mFAP2b_singleloop_p01wA5_mFAP2b_0001_0001
EAAAgBvcolDklDtoP8S3gBvz3fDU6mE9P5l+iBrbSAEE+TNAQHaBjB/naSE0xLd8PzMzcBvz3jDEsyBCQH4qaB/RFGEUQQ1BQ357fBjqxBEUc9ogvi6whBzfNADUc9z9P+p0dBH3mcDkSbHGQk0wZB/SvND0KlsAQs4aZBXvBJEkrGhFQ out_18_mFAP2b_singleloop_p01wA5_mFAP2b_0001_0001
EY6mkBnuJ1DkR2OEQnvfmB3NJKEE/pmGQAAwmBjWkHEkQgVKQmupmBvIbrDEBWZLQlYQpBf++JEkoF5DQorLpBrKrSEEbvT8P073rBHqBWEkeqW2PAhctB/XGHEUebDzPnIbsBjXTqEECxAxPU4akBvd+WDUHaxFQbtvlBX3OaE0ZI2FQfmCqB/CczDUqHzDQbHpqBHEwTEEsJNGQJnLoBfjEiEE8Wl8Pv6EoBTLuHEU2Dg2PZmKuBTJ8tEkCdIgP9uDrBbEL2EkFbF0P out_18_mFAP2b_singleloop_p01wA5_mFAP2b_0001_0001
Lx1DnB7luZEEUNuLQ7RRnBb78ZEkSMoOQwKnnBvyhwEUMIwPQbnvoBHue+EU5QbOQsyBnBHDCoEkCXvKQj59oBn2LQEEJzPPQY9elBPtxSEENrfPQ out_18_mFAP2b_singleloop_p01wA5_mFAP2b_0001_0001
Ef/0mBPzMzEUiBJRQ/pGnBLwKHFEBW5RQ/pmkBnX6MFUKctSQQ1IjBzJx+E0FZLTQlDdpBb5QFF0Jx4SQ4+PsBTI/CFUiBRSQTjZuBvpl+EksaUTQz5SuB3p2tE0R59TQoyUwBzL2MF0PrfTQqG/lBbmZmEEaRmRQFzanBL1NUFkfLMRQ43HpBD8j3E0nqiTQR7epBXqdTFEMPhTQj1vsBzcDSFkpswRQ0pQsBPc61E0bZjRQvSwxB/tQKF0RALUQbMXwBjwmaF0t28SQ out_18_mFAP2b_singleloop_p01wA5_mFAP2b_0001_0001
EoFJkBPy2hFEBW5SQ14FiBzfqpFEv01TQ5QbjBvxL3FUc94UQ++JlBT2OCGEEYlUQkCXfB3251FEVjPTQKF0aBLr1oFU9InSQHV0aBXxgUFkTRPSQJPgVBrhgwF0R5USQHR4VB/XuOFkFJuRQj9pSBjejfF0IOxRQe++SBXH8BGkHlfSQStdNBvtmhFUNbYRQrrwNBHJ6CGEqpGSQMrHLBj5R1FEESkRQ1NZlBXjXsF0FZbSQaSIhBrp4bFEReTUQ69ZgBTgkAGE80fSQrfkdBXNa/FkmsCUQL0JeB3XDKFkG9USQu50UB7Uk/EU8FWRQYJCVBrxcIG0+N7SQ/+MLBb4WUFk2o8QQNk0LBf9VKGUapPSQO0GHBrXW3FUXDTRQ out_18_mFAP2b_singleloop_p01wA5_mFAP2b_0001_0001
EtIriBPzMzF0eUIWQaR2jB/na+FEAAQXQPKshB76RGG0HF2XQGE4eBLbnCGEaRCYQCsykBnYQuFEEYJYQmqqmBTMxcFk8dwXQNZZpBrzZfFkQYoXQ6YImBvpVIFUqvVXQFDeqBrWRNFE4GKXQVLioBfkH/EEN3+WQ7RRhBvconFECsSWQE2glBXwFEG0Xr5WQVZGjBbL9mFEK1XYQ4a2lBL6y2FEYliYQptKkBnuqAFUgoTXQZhlsBfSfKFkQV9WQM7yoBrshvE00IpWQ out_18_mFAP2b_singleloop_p01wA5_mFAP2b_0001_0001
EzhWiBXjXQGU2ODYQVjXgBntzXGknvTYQFDChBrvfcGEVj/YQO0SjBzgAgG025HZQhrHgBb78gGU3koXQXtSeB7nzdGUTxRWQGF8gBreMaGkK/WVQxADZBDfkeGEiG6VQlYJgBrWcXGUFZGUQw0bXB7a3bGUqopUQXIGbBX7VYG0YEwTQe+OkBDAATGkYQ4XQxO9cB/LjTGEeiXYQqlEiBP1XkG0JXgXQzXsdB/VBnGUAJBYQPICjB7dkZGEmqpVQBrJWBrsUhGEPknWQhkmhBfAmUG0XSYTQc+PTBPCkcGUn2XUQzO4ZBXVRWGUPkwSQ out_18_mFAP2b_singleloop_p01wA5_mFAP2b_0001_0001
Env/dBntzcGEqGbZQ8SXeBvcohGkTiFaQ357ZBPc9pGkDtMaQlYQVBzgAnGUbnPaQep7dBrEDZGUPKoaQeFmdBL9WdGENQWbQRhRhB/aBjGUh9mbQQqajBbeLeGU9xrbQZS/gBLmVtGk3owbQPKcaBXNeZGU46RZQuSGhB7HvlG07HIaQbysgBvayTGE8PmaQfiaaB3ELUGUIQiaQK3ycB7hpWGEPUrbQkdRaBL4DjGkczXbQrGiiBnegxGklE8bQ6lWeBPiFxGE9urbQ out_18_mFAP2b_singleloop_p01wA5_mFAP2b_0001_0001
EmuJbBnCX0G0IbPaQgVOXBfnv8G0xLVaQfU4UBjVO8GU14BbQsHlXBLv04GkYQgbQZQgaBPc9GH0HFOaQDQFgBLj0DH05HZaQUdVgB/uM4GEl2KaQbtJbBr3K0GU5UPaQVoFUB7h67G06t8ZQMk8YBH1XNHkEviaQplDaB/HyJHEF4sZQlNagBHiyEHU4r7aQUIghBfgMJH0PMJaQnpuhBjnZ0GUGmgaQFj8gBTjb3GksopZQ out_18_mFAP2b_singleloop_p01wA5_mFAP2b_0001_0001
L357PB325/GEaRGbQWOUNBvcoAH0z3vbQfUYLBXiBMHkDt4bQpbSLBHYlPHkQgdcQcSsIBntz4GEFuybQFYRKBvlCtGEmXubQHexNBPwfpGkJiScQG6MPBX0YeGE3oOcQ696SBjqQZG0ChlcQW5wVBnhMeG0mCDdQc/nTBzZEPGEBSdcQGE4NBLwKCHkqxraQCpMQBP7a+GkyhIcQsj7FBbfg6GEGfZbQCAmGBHi25GEF+QcQLacMBnSyrGEZaQbQYRsGBfDDoGEBTubQGbqLBHtjqGkbtwcQp0bRBXOLuG0f4ScQiLLNB7KwZGEVv4bQfdJVBDRDmG0I2IdQwGjYBjMIaGkNzTdQzCPRBfKxLGkHrFcQ1EWWB3GtKGE9XtcQ out_18_mFAP2b_singleloop_p01wA5_mFAP2b_0001_0001
LkC3JB/owRH0d+WbQ46xHBb6mcHkYQcbQBr8IBfSMiHEsyxaQcSMKBPIwcHkpbSaQgVuBB77ncHEVjjbQH499APfkbHUic8aQ2O/JBzeUOHkQg5aQL62JBn3XgHkWA3bQQEYAB3dkjH0z40bQ/ZxABvUvVHU5d3bQBnb4AD0CWHEA2/aQ out_18_mFAP2b_singleloop_p01wA5_mFAP2b_0001_0001
LXkNIBHsysHEmutaQpw1IBnDtyH0HFGaQueUFBXMIuHERLiZQlYQGBLbnwH0bS8YQcSMHB/mE+HUwKTaQwjYIBn7p+HEwdCbQrODHBDQrzHk4NTbQkWNIB/6usH0SLuaQkhENBn3iyHkjb8ZQ12+CB7LS/HU7dMaQEeaJBLPACIk0ZAaQ8E9FB/ffCIkNcRbQ/MmMBjuaAIk5nHbQ3ayCBXHfzHUaIbbQ8EoJBPt4xHkAkubQ out_18_mFAP2b_singleloop_p01wA5_mFAP2b_0001_0001
EsHFBBf++nHkWktZQ7Rh7APdTjHkDtMZQQ144ADrcXHkmZWZQ99TwA77nTHEEYJZQ2jCxAThrpHEsyJZQDajyArkr1HU4qCZQznFyAzOi8HUSflZQf/g0AnTz5Hk1VaYQS3izA3usDI0T2fZQGSA2AreTCIUwqUYQy9g1A/RtFIkwQ3YQmv/2AjnHLIkvnxYQf/UABjU4lHEoaMaQTq6/AfLdjHk4kuYQxMqsAfOpoHESrnZQeKAsAfBjmH03rwYQL2kwAXhV5HE3WFaQgk70Abkn0HUNm+XQM3LzAXeYGIE3R7ZQjnj3APE5DIkUmpXQhz11AXi7MIkUXMZQ out_18_mFAP2b_singleloop_p01wA5_mFAP2b_0001_0001
EqGPABT0iRH0yhqZQ357+A3jCGH0Gv0ZQ5luEBnDt/G0JxwZQGE4IBHXPDHkQgBaQMIw6ArFZEHkU4iaQ4EVxADqsKHUB5paQPU+3AzZl4GEpjqaQDCsDBT2OVHUGE0ZQtsQ5ADHrCHU56dZQRpaABfo0GHE7R5aQZHCtAjesKH0mIQaQiaC1Ar9n3GkdGLbQAQ++AL1lzGEERmaQI/xxAzUI2GEt7TaQ out_18_mFAP2b_singleloop_p01wA5_mFAP2b_0001_0001
EFDiEBzKH2GE7RdZQ4PVJBXjXvGEBWZZQU4aIBjrHjGEoaYZQFueEBnuJfGECsGZQzhWMBTgVzGU46xYQNoVRBDNitG0F2lYQADiUBDMP0GU/m2XQecMXBza4+GkZ0YYQ7RBBBrZmzGE99PZQ/z1LBrGqwG0LZ1ZQQabNBHps7G0ad2YQ/arJB7/9yGkmSWYQNBaQBbKYlG0mybYQS9CUB7IKtGkqjAZQzhSZBvXMEHEdqDYQwC8ZB3Nx7G0mywYQpE/TBj5NDHEzjoYQ out_18_mFAP2b_singleloop_p01wA5_mFAP2b_0001_0001
EEtIMBvHFdGUPKsZQ/pGMBrbSRG04lqZQaR2PB7QLNGU5QHZQlDNUBfTiRGEoaAZQrcoNB33PMG0isVaQq/WJBjoiNGUHk5aQlKoEB/kAOGEpLwaQvc3KBnVmNG0zlebQ5lOPBjqxgGk8S7ZQhFDIBfznOGk4cjZQHcURBDd5PG0i1gaQ3dbOBTKwDGUeDRaQ out_18_mFAP2b_singleloop_p01wA5_mFAP2b_0001_0001
EIwKOB77nEGE7RxYQvJRRBblDAGEmuNYQyLdSB757nFkuJRYQam5OB33PbFU2ObYQzMTOBrEDCGksdGXQ5VeNBPFEOGkg+4WQwCfRB3rz6FUqQ7VQVQDKBfT2QGEIdtVQx1jKBTgVBGEZ74YQUeKVBvA9DGkh0MYQ6WYKBHus8FE6pJXQv0SRBz4oRG0skyWQTPhLBHKdRG07vwXQ+QTPBTN19F0EiBVQ5JASBLArpFECrCWQUZaVB7yQBGkL43VQSxqJBbRgZGEuzoVQz0HGBLCUNGE/J2VQj62LBXMxNG0lPzUQ out_18_mFAP2b_singleloop_p01wA5_mFAP2b_0001_0001
EKcdXB7OfhF0MzIYQtI7YBX3kKF0eUIYQO0CbBvcoDFU3k4WQf/UeB3MzOF01jSWQ6mEdBLEYFF0jCrYQWsoeBn/ytEEFfoYQAwvaBn/yKFkFmWZQgqRaB/S3sFksdCYQgQXVB7pLBFkcpPYQJhSgBvUcOFUvzlYQ1zygBzqPqEE9DBZQ2CLgBjjQqE0EOJYQutFbBfd4jEkcdtYQAJrdBTnNHFkMVvZQ9qIXBXBRBFE30bZQBEvZBrPwbF0L3XZQ out_18_mFAP2b_singleloop_p01wA5_mFAP2b_0001_0001
EsyBZBbQgxE0jCXWQ++paBb5QpEUjXCVQ46ReBrFZVEUiBJVQIFOdBnDtGE0w17VQXktVBrw1jEEEYNUQBWZWBHZ7oEECs6WQ509cB7kr1EEYNiUQjs9WBXjXeE0HFOTQv0NTBLGEyEE/pGUQ35bTBb5QXEET3sUQ out_18_mFAP2b_singleloop_p01wA5_mFAP2b_0001_0001
EqxLhBLxgUE0JxQUQaRGjBf9oCEEEYNUQ0iMkBra86Dka8ySQO0ClBPy2LEU6mESQ35blBvyhIE0eUIVQU1mnBznRwDkEbQVQ4hwpBHhc+D0BtPWQpk/pBrRMSEURcnWQehXrBv8lfDECGsWQiBhhBTKchEUdTqTQ0VFiB/aSoDkWkiUQMdqkBL9oLEUNaIWQ29VmBfsXXEEQgxUQZyioBvNzrD0gASUQ0XvmB/JNSDUJmmVQCA1sBLojmDUQoVXQr5HrBPreBDkqvXWQ out_18_mFAP2b_singleloop_p01wA5_mFAP2b_0001_0001
LHvUkBjWkRD01jaSQqGflBrZmFD0coFRQueUkBDW5cCkpbaQQrcojBHYl7BkBBGRQ2OfjBLwK7CkEDCTQFgonBbigAD0nUMRQjtNlBvz6fDEDwYQQ out_18_mFAP2b_singleloop_p01wA5_mFAP2b_0001_0001
LMIQkB3MzcCk8SHOQ5QLjBfTixBEqGfMQqGPhBj/UHCU0iMKQc94hBblDlC0MzsIQqGflBjrH9AkEDSLQpfInBXRlcAUnvZNQdnakB34+l/jWdrJQZ78kBnCX3CEBWJNQ+zAiB3e1HB0MoyNQTEsmBDUHmBkHl/JQhuBmBjTZ8/zuTqOQv2EmBjJBd+D4+2IQw5KjBfhJKAk/PDIQQUPjBfjwU+TbN/KQ out_18_mFAP2b_singleloop_p01wA5_mFAP2b_0001_0001
L46xdBzLdjBEaR2JQktzZBrw17BUdTiHQiWEYB/TN2AEW5wDQy2ZZBf8SX/DtIbEQzhWUBrw1LC0NJ2IQz+lRBTawPBknlHKQu0GVBXNhpCE2CxKQ8E+LBbQNkB0WdpKQ789cBXjXyAEpwFLQ8fkbB74hWC0HLAFQ5S1RBTb0YCUjVjGQ8DlTBP9r/AUuGAMQZRuRBXBzYAka9zIQu4WRB3llyCkIEoLQxxGXBv3+EDkWn8JQ40eXBLxGaC0HjLMQXAEKBT7huAEbqiLQ2d+JBz0/yBkk6wIQm6wLBzBRNC0wz8LQ out_18_mFAP2b_singleloop_p01wA5_mFAP2b_0001_0001
L2jCVBvIbPBka8S/PDXvSBHYlTAkR2O3PnEDXBXiBx+z4lutPzMTWBzgAr4zMzMrP99TOB/TN++j9ow8Pa+MKB3teTA07PUAQIFOUBPzMHCkZmZ+Pz9DRBTVF4AEdgnfPkm7PBn9ti9z9NoBQHBsMBPvUM9z8Rs1PzTwIBDjPxAki/e6P out_18_mFAP2b_singleloop_p01wA5_mFAP2b_0001_0001
LEtobB/na8/zisdePEtIgBf9og+zfqxrv2jChBjVO02D/pGxPiBBiBjWkt973P1YPTiBfBTLy28Dv0N+vuRYdBTx8s/jV5PDw5DYfBDfz+AkNM+CwL0/ZBbBtI/z0QhGwZ78bBLwK/AUO0ikPoL0hBbec5/TmIZtvv30bBDtv6yb3Vy9vDgRhB/wSM5TCgpAw out_18_mFAP2b_singleloop_p01wA5_mFAP2b_0001_0001
LlD9gBThrH6zyhW/PDC8hBT0iM9bktTDQT3kgB77nK+LtIbIQZQghBjAr8/7yh2JQMdDgBb5QL+jWkNBQ/hBkBPilb87fiUEQZj3hBH1Nh/7zcQBQ out_18_mFAP2b_singleloop_p01wA5_mFAP2b_0001_0001
EPK8cB325767z3PJQBrcaBT2Of8b3k4LQjsdcBrEDC7jTiBOQtd+cBDVjH/zMzcNQfUYUB7P1477xLtLQFYkRBPNUF/79kDKQN6vRB3wt3AM3CYLQu6bPBb2B1A8J8DOQDDKKBrOR7A8OXnOQBeqGBnhVFB8hgqMQFcfIBzBo3AMh2jQQKcdbB33P16D99DIQPMhbBHQkQ/rQjhMQSlaTBTMqq7DMI2KQfUqSBTNqA8bFftNQd6gTBvdBP/r8oGIQsGZNBXbug+bxrxJQm95VBPlgMBsk4iLQEogPBbG/lB8oKMKQyR+RBrXMtAcXqnPQsV7HBjWSIBcKxvKQgjtCBnnPKBsvfFNQ9dKLBz/5vAMr9TRQyojEBvQX8A8OXxQQ out_18_mFAP2b_singleloop_p01wA5_mFAP2b_0001_0001
ETihdBzLdTy7P1QQQgVOfBLxgg9T14VRQWOUbBX3kAA0LdrRQyLdWBTLym/j78tRQ/pmfB757n2rpbiSQauQgBXTR5+Lvj7RQg1WdBfAc5+rn7oQQOefdBr0czzbqKPQQ98ihBrrJq+Dk7ERQtR6bBLpZuzLbXITQnMchBPBxv5Di1MTQBNNfBPkwOAslaoSQfVaiBvryN/rKuwRQCCOZBjspk/LHqyQQR7mfBbxNFA8kH4PQ out_18_mFAP2b_singleloop_p01wA5_mFAP2b_0001_0001
EPffdB/RhLBkuJBSQb8SaB7QLKC0isdSQzhWbBzfqVCE7R5TQIFufBTf/kCkR2OUQhrnbBjVO0CUGEwRQ044aBbeKyCURkYQQ/iXYBrw2YDkdhTSQtKHdBrWxZDURccPQ03vgBzgATB0Ld7RQwMFWB/ywBC0+PYSQ0AjfBTGv6CkYG6RQF1oWB/0xvCUUlLQQNR4cBHh9VCk5w+PQA+eZBvfp2DE6tzRQXlDZBjWKcDE5IYTQaZOUBPjFSDUTsHSQSGlcB3RxYDEE4UNQuJogBLXHdDkAx1PQlfFbB3m20DUt6HQQ out_18_mFAP2b_singleloop_p01wA5_mFAP2b_0001_0001
ERLSXBThrPCUf/sUQlYQXBLEYdCEZ7EWQhrHSBX461CkYQQWQMdzNB7OfjCEueEWQpbSXBfR2uBkqxDXQs6LXBvPIICULbPYQwTLcBTIW2AE1QzWQ2jCUB/naAC0xLVUQgexaB7CRxCUXBQWQU4qTB76RKBUrw7WQyTHXB/AkaBEoslYQGtnTBv1sbCEtHUYQx5vaBvBebCUVMVYQOSKcBPnpAAUlvfXQUYzfBHNEcBkof8WQqIFcBXsBeAEGDyVQ out_18_mFAP2b_singleloop_p01wA5_mFAP2b_0001_0001
Ee+eSBHXPeDU5QrWQEYlNB34l2DUMI4WQW5QOBzfqPEkpbqXQlDtSBHueWEE/p+XQNeJWBDrcsDUHaxWQkJqKBrMziDkpcZXQbc3LBrH6+DEFQ6VQ out_18_mFAP2b_singleloop_p01wA5_mFAP2b_0001_0001
EMIwJBXiBZEU0iAYQShrJBrbSsEUgVaYQ14lEBDW54E057TYQxggABf++vEk8SHYQdTCKBf++lE03PJZQHjFFBvuUZEkQrWZQ2DwAB7VBkEEHPoZQ3z0EBbsNDEEbXQZQ0xZ4ATa5YEEfxzZQB2PABTvVwDUx7bZQ2W73A3n7CE02ntZQIh1uAru1vDEPM5ZQHaRGBfSMSEkrHtXQZs/MBfae2E0UZQYQ9OVKBnfT0EUyFdZQeAlNBjOPcEko0OZQcZ8ABH7T1EUl6sZQ8cMIBHWW1D0jSCZQv8nxAb0YhEU9lBaQgbAABLCHODkDMXZQ3CfvA77eSDUujwZQ out_18_mFAP2b_singleloop_p01wA5_mFAP2b_0001_0001
LhrnEBzgANFkYQgYQoFZ/AjU4YFEv0dYQKxAABfTivF0NJuYQpw1DBb781FUbnDZQOJGIBnBBUFE7RpYQm5N5AH1nQFksGwYQD+r8APrfZFEya5XQ out_18_mFAP2b_singleloop_p01wA5_mFAP2b_0001_0001
E2Of3A33P7F00NlYQ46R2A34lIGEoa0YQ03PzAvIbQGUy2RYQpbSuAvyhNGka8iXQEtIuAHXPJGET3YZQfT2xAzj/DGk74BaQ2c4pAbXXFGk1zlaQcrjuA/ARBGkXlPbQY+/2AbYvIGUp3gbQ9owxATgV0FEXPSYQLx89AbMSLGk4FBZQxBrmAjLfFGEj+OZQmmbsA77nRGks5fZQG7e5AzTfHGkhaLaQNRDzA7z92Fkck8ZQxjkiAHX+AGUggeaQAf7nAPV0NGkHUpaQ5fLyAX38yFki6JbQltNoA3vaAGkANnbQeIA6AXeyFGEYR8bQeOvzAjE7PGEqkmbQd1R9AX/yJGkXhLbQ out_18_mFAP2b_singleloop_p01wA5_mFAP2b_0001_0001
EnED2AvyhaG00NZYQ357yAD/piGEaR2XQAAAxAPeptGkBBOYQbnv1A/S3wGUjXuYQ7Rh7APepjGEue0WQShr6AnsdcGkR2yYQS8TrAX4TgGUPFaXQGZ74ArbSpGEEYFWQEYl8A757bGkTiZWQKcdBB/9TmGkvfSXQ out_18_mFAP2b_singleloop_p01wA5_mFAP2b_0001_0001
E+TNqALbnzGUbnvXQIwKoAbkt+GUbnDYQ/pGqA757FH0gA7WQzMzpAzLdCHEmuxVQ7RhZAnYQAHEBWVYQjGFKAXjn9GkGTqXQpCBWAXWJ5G0Ra8YQx1jmAbPKwGkqx7WQDVrtAnz7AHkVKdYQZabXAzqnIHEzleYQF6DMAvEPCHkmn5WQ657FA/NZ6Gk00IZQf03gALhO7Gku/UZQ6q8XALGzwGkBhzYQ out_18_mFAP2b_singleloop_p01wA5_mFAP2b_0001_0001
Epw1rA/mEQHEnELXQGZ7tAXNeXHU0iEWQJGEkA3MzbH0xLVVQQgVYAzgAfHET38VQU460AXNegHU14lWQRJX2A/XpoHkKglVQugr/A/86bHE0+7WQdoFsA34lSHkDtEYQ2moyAfwTTHEcHUVQkaPxAnb5jHkyUcXQIyc7AHz6uHkC/8VQ61ruA3HDsHEWJTVQ4tF6Azj0kH0a7uUQRQVCBzTKiHkf6TXQE3nBBPgpYHEBvCWQFE2+AHkrVH0kIsXQ out_18_mFAP2b_singleloop_p01wA5_mFAP2b_0001_0001
LNepkAf9obHkCX/TQepbYAb6mfHkBBGTQXPKeAz1jqHUiBhSQ8naQADVjxH0kYYSQR2OVAblDYHEsy5RQ5gUMAbPXNHU3JPSQkT1JALdJGH0r5+QQRchx/KfeKH0dTCQQA9Sn/eizCHk5P2NQyLdrA7luYH03PlTQvfuJA7oggHUb4qTQVnRiAbovWHEh5aRQiIvKAbl0bHkLHLRQgdx5/WyOOHUh+uSQjfdXATnlJHEyV7SQ3hVFAnKE+G0xpRRQMi8YALpsFHERrcQQwt78/ev7RHkEDNPQBaxI/6NDMHERlmQQdcWB/+p/FHk75pMQTEnY/iy57Gkn4oOQSuCBADNIBH00YtMQ out_18_mFAP2b_singleloop_p01wA5_mFAP2b_0001_0001
LlYQpAnX6rHERLKSQdoFtADAA2H0MzkRQDXP3AHtI4HkR2WSQBrc7AjWkwHUep7SQsHFwAXMI1H0w1DQQR+E6AXsQvHUI72PQ96MnATMavHEBTlOQVjXuA3islHEoaUSQg58mADyF8HEzAuRQLf8wAzU38HkUjPPQT7I/AzovyHUpRkOQuzbpAjR3uH0fxeMQbRlfArn9zHkSjxOQB27lATlenHUAJXPQ out_18_mFAP2b_singleloop_p01wA5_mFAP2b_0001_0001
LBrc8AjVuAI0P1QSQ9oQDBrbyBIEnE7SQnvfHBz0N7HUPKkSQTihLBLaR6HE7RRTQIFuEBPyWHIkZmZSQnmv+A7gBKIE7EJSQqHp3AXqkFIkYsoRQSmX8AvKyAIEu4QSQ50nCB353BIkxtAUQutKHB3n9GIECRfRQQZKHBrBgJIUY4ITQJDt/ALASNIkfVaRQxQu7AX42LIE2WETQdci4AnzbFIURKjQQajYvAj5OGI0ob9RQ out_18_mFAP2b_singleloop_p01wA5_mFAP2b_0001_0001
EzMzGBnsd1H0GvcRQIwqKBfTitHUepDRQIwKIBjrHjHUepjQQoFZKBntzdHEEYVPQ0iMOBrvfyHEAAAQQ2xFLBr/m2H0OQeNQU4PGBjZC1HEPGMNQ1utNBfcu7HUe34LQ8naDBPc91HkZm5QQT3ENB/XdrHEPa7RQ6kGRBju0sH0AwbPQImSQBHDK5HEW3bQQ out_18_mFAP2b_singleloop_p01wA5_mFAP2b_0001_0001
EqxrDB/89fH0w1LRQdTCBB3MzVH0z33QQXkt9ADAAQHkBBGSQfU43APy2UHU3k4SQ14l4AzKHXHECsyPQiUI8ATjybHk7tWNQCJEzA3zdMHEJVNPQdTCCB/89kH0eU4RQjl9DBDzcQHktzaQQZD4yAzXTcHkgLWQQJ8M8Av9ejHk0ppNQeLasA/84NH0Fk3NQogCwAPF/IH06LhQQyyq4ArG8GHEugSOQ out_18_mFAP2b_singleloop_p01wA5_mFAP2b_0001_0001
EvJx/AbQgFH0gALSQhrH7A34l+GkQgNTQNzMyAHtI3GkBBuSQ99TzAHDCyGU5QrRQgqxBBb5Q3GEue0TQ1oOGBX717GkyRnUQbS5JBvGsyGEcDCVQnQ9DBTHVBHEHp0VQpwVCBDBWCHkrHdRQ4bi3Aj9pDH0Jf+TQzJoDB7pNzGUas/SQ3gm/AnPixG02taUQd6eIBPBfBHka6AUQlxHNB3b01GEA/nVQqVeLBzHvuGUIbJUQwiqHBH6+sG0J+nVQqwLHB7UtEHEfRbWQpNsBBHZm7GEmAbWQR1TBBbBlHHENMfVQ out_18_mFAP2b_singleloop_p01wA5_mFAP2b_0001_0001
ECsypAHZ71GkU4iTQ8S3gArbSuGkDtYTQ789jA/mEkG04lGUQpbSkAT14jG03PVVQWpxMA7XsyGkgL9TQXmnz/2USrGEC+tTQjmb5/qgvhG0h0xTQ+4ZC/ikPvGUepeTQ67npAf9o6GUwKXUQ6mWfAv6zsGkflUSQMIUJALmb6GUKHgTQ62gOAf59zGEb3BVQ out_18_mFAP2b_singleloop_p01wA5_mFAP2b_0001_0001
EiBBnA757bGEv0VTQOJGsA7kYSG0eU4TQqxLmAThrHG0xL1TQIwKiA3NJEGkpbySQlDt2APzMRGUy2JTQzzp9AvRVaG0m2fTQ2a47AXsEHGEL0gTQJPLDB/QfbGkssqSQoa8lATKccG03PVSQJYatArIkTGkkl8UQOZP1A/LhRGEMxFSQ30ZAB7D/YG09bcUQAyL5AD4mhGk6pfTQFqtBBjKUGG0pK/SQ6tm2AXymAGE7iOTQlAQ9An72GGkuflUQcsnFBru+hGka6/SQAiuBBrOEdGULmrRQFVbFBXhTUGUaEsSQ out_18_mFAP2b_singleloop_p01wA5_mFAP2b_0001_0001
E/pGmADBWCGEVj/UQT3khAb5QvF0LdLVQmuJqA76RfFUiBpVQZ78sAHtIfFUf/0WQ14lQATgVwF03PNWQGD2FAroKaFE3lkWQxBpPAXHJKFEKTWWQtkLo/q+tZFE6YGXQ3kYpAXiBGG0w1zVQA+0cADOwpFkGROUQUlHEALa26Fk3izVQitbWAj6w3FE/CIXQ out_18_mFAP2b_singleloop_p01wA5_mFAP2b_0001_0001
EdTiuAfSMSFklDtUQFDC3ALFuCFEoaEVQaR2yA/owrE0bSEVQb8SuAT0ikE0GvEUQBWZABXiBDFk8SHUQZYmCBHB/YF0iZ9TQK95EBfEN0EUwSqUQXvaEBDRjjFEqmOVQWO0rA/mETFkCXvTQwf05AnQcGFkNxEWQo1X+A7wa9EUHTITQj4P/AXmgiFUN2eTQUb+FBnP6XFk56TTQmCTIBDii0E07c+TQPMeDBbK2jE0WHwUQxuLGBb+45EE41oVQwU/FB3ORzF0eg/UQNZiHBXm8ZFkFBtVQ/AFBBX6MlFUJb5VQ out_18_mFAP2b_singleloop_p01wA5_mFAP2b_0001_0001
EhAr0AzeUgEECsKWQkCXxAzKHKE0NJWWQ2jC7AXO02D0yhOWQqxrBBzgA/DE+T1WQgVOsAHueGE0jCvXQWr1iAnlgTEk+B4XQkIFpAjQqdD09C6XQnvf4AfTinEkqx7WQOIqrAXpEGEk83jVQr/8xAT07KEUQSQYQEN3kADFZiE0oo6XQUrflA/cDZDEcacYQSyEwA74VJDE+v0XQcaUjAvH2UD01cIXQ out_18_mFAP2b_singleloop_p01wA5_mFAP2b_0001_0001
EOJG6Ab6mUDEuecVQdTiBBb5Q3C0KHSVQUNeABTKcJC00NxVQLHa8ALwKfB00NBVQtd+CBHue0CU0i0TQTAhEBfFmdDk27JTQUjkABrZ/3DUMsoSQX8xJBvwHoDkcsATQ0z5BBn4POE0AF+RQfgJLBLSdGEkxsVSQMmOHBfreTEUvI0RQ69nIB7qmlEk2PIRQwKHzALGEQDUep7UQMU3EB7b0CDUV14VQb7X/AjWWnCE53STQfGUGBbTSeCEuXtTQPm24APjvvDkJQwSQRY2MBLGKTDEj6aTQgmk9A7RcYEUZPkRQgEVPBPbuKEE8fNSQ23cMBPxLlEUib8QQ out_18_mFAP2b_singleloop_p01wA5_mFAP2b_0001_0001
LCB2BBrFZ7BUHaBXQfUYBBTKclA0FZjXQTiBEB/S3E/jEDqWQjX6BBLFue7Tc9gWQXkNEB/9TtAEW5cYQVhdDBTMuECEP1oYQh7EEBX3hcCUbH/XQsp3BBbRf8BUs3/WQT6P6AnzsVAEM4rXQ1tcIBHh8aA0/sZYQKWYCBTRHBA0/A0YQ5WbGBnlYOCUA9AZQta++A/COJCEbN3YQx7PIBDCIhCkhg1XQ1y1BBDtP6C0wuAYQ out_18_mFAP2b_singleloop_p01wA5_mFAP2b_0001_0001
LU4aIBHsyx/DEY9VQiBBLBHsyh9z4lGVQgVuHBrFZ77j9o4TQzMzIBbmZG8r8SPTQy2ZQB3ist+z4lmUQwF2PB/itdA0O2vTQ6mEKBb6m0AUIwCWQYAnLBju5XzLvEsVQApOSBPC4K8D3sCUQYMBTBjHVK/D1XaVQRnvRBbqzNAE+m6SQ out_18_mFAP2b_singleloop_p01wA5_mFAP2b_0001_0001
LCsyDBLGEo+j/UjTQTihABjqxL+zP1YSQBW51A/mEj8z3P1SQamZuAblDN8jZmBSQAAgABDW5YA0NJmRQEsMGBH9m3AkTYLRQpkzFBrYsFCEugbQQjUAJBrmRl/TeEYQQyL9CBfnvHAkYQIUQovXCBLITf6zWOyRQxiu9A/X2IBEb7OSQdmD8AjI3SAUUEuQQewgIBzhBEBE01ESQ4yzJBXNuQCEUuLQQF04DB/4DdC0vTDRQszeDB79FBCkZACPQA+BNBbJEIAUXDHQQkOyGBHngM/Tqu/OQ0MTJBrbIh9Duc9QQ out_18_mFAP2b_singleloop_p01wA5_mFAP2b_0001_0001
LQ140AvHFu6jDtIUQMIwqATf/U174luUQlYQkAz1jS+DqGPVQWO0UA76RR+z1jKVQkCX7ALwKH7zkYwUQBWNsAXOz78LIyjVQFjAmA/OEY8bMg/TQ out_18_mFAP2b_singleloop_p01wA5_mFAP2b_0001_0001
LRLypAjpbKAUiBxVQuz3kA7P1YBECsSWQ6mEdAb6mEC0IbPVQ2OfLAzeUUCU3kgVQZQgbAbmZGBknvfXQjNwjAzoOnAkEdWYQFpXrAHuNQB0F/kYQ9kdgAjWn++TpanYQfU4xALGEIAEAAwVQqiOrAXp5BCU7ynWQOgQPAHO8XAURlPXQ3EPTATqnACUqPxXQ3YKkATQAP+jZNBZQd7dUAP1eA+TzoaYQ out_18_mFAP2b_singleloop_p01wA5_mFAP2b_0001_0001
EFDCjAjqxHC01jCUQKc9aAzLdfC0d++SQueUeA/TNODktzPTQZQgnA7QLaDkvfyTQBW5hA/89XCUJGkRQ5xssAXFKqC0xRcRQ5PxhAbY5TBUmcPRQaWzwAXwlrCkhfBQQLHaqAHZ70Bk++5TQ/ABKAz9YXCEbiBTQCcXaATpapC0RC3QQgr8xA38UYCk54CSQO3YsALgiKDkCwzRQmAykAPbqKBUQoPQQweRTAPBI8A0+dTRQ2gvmA3hVyAkjz8RQJ7m4AjkO6CU2n/PQsJUrAvya+Cki+zOQ27SxAPeULCkWdRPQ out_18_mFAP2b_singleloop_p01wA5_mFAP2b_0001_0001
ER2OPATf/oDUKc1SQxgATArFZLEUf/8SQamZWAfR2WEkSMoRQnEDMADAASE0eUoQQKc9AATLyWEUktrTQ2zt9/eQ0REkLJJVQV8Oc/eUbhE0kFwVQcsoW/+gtfEUMKQXQVBuk8+4VxEU1F0XQhrHBAPHadD0codSQS31gALa2NEkXchTQLelj/eduSE0lKNTQGENDAvHFoEkX2lTQevZOADSvTEU7LoVQ8Syy/6TZBE0AISVQNGjO9oDleEk4BVVQE9yn/uArxEUD6fVQFVU7/K9ygE0JQrXQ6oK1+K5YQEUiphXQrYYq8EwKwEU0/ZYQw3Ma/QTvwEUB6bXQUkc7+qd+/EkwSjXQ out_18_mFAP2b_singleloop_p01wA5_mFAP2b_0001_0001
EcSMiAnX6mEkZmpRQzMzjAb5Q1EUc9gQQFDCgAfTiLFUxg4QQ3kYkAjWkVF0FZzRQ2OfvAPy21EEpwFQQUNemAvxLpE0kYgSQZZBeAneXvE0GSXPQQgVwArvfAFUgVeOQsHFyAvz3lEEVjnPQVjX0ALbn7E01j6QQ out_18_mFAP2b_singleloop_p01wA5_mFAP2b_0001_0001
E2OfPAHtITFEueMQQKxgGALaRoFkCXfQQiBBMAXMI4FEYlzOQGZ7GALFu0FE+TdMQeYwY/y/AnFkZ4pQQh4UT+qPp8FEPDwQQXsaF/ujXEGkcjASQNFb1+iEYAGU6/HTQEuSj/qVDOGkbe1RQGZ7IA/89JFEmu5OQknZNAri/tF0rNbRQW+ZJ/iV/dF0HkjRQqqc6+a/beFkDgnPQZwPY/YxN6FUQmwQQn/M++OcJDGUGyxPQI2As/OBbSGEnPoSQdAFn/eA/QGUEa6QQ out_18_mFAP2b_singleloop_p01wA5_mFAP2b_0001_0001
LfU4WAf9oEG0hWkPQktzdAXNeMG0yhmNQGZ7kA34lVGEaR2OQc9oiAjqxYGEYljQQaR2aADVjFGkTixQQri6PAXUnPGElxiMQuG/jAHFmIGk8vHMQ out_18_mFAP2b_singleloop_p01wA5_mFAP2b_0001_0001
EW5QsA7QLaGUJGUNQ/pGyADBWjGkBBWOQZQg9AvyhkGkQgVNQ4PVABjrHgGUxgQLQXPKsATLytGUeprNQkOkrAjshwGEl5uKQZJ3kAnXs6G0UvLKQMETWAnG86GUpHyKQO11pAHOEDH0GmEJQUNetAvxLXG025bLQ8GzyADXhiG0cOQQQYMPwA76b0GElunOQ68FkAT6ftG0u7fOQC1AoAbf1pGU51pJQBYtzAT38xGE23AKQXwzlALmxJHk1rrIQsj2xA7J9CHELYsIQ out_18_mFAP2b_singleloop_p01wA5_mFAP2b_0001_0001
EktzBBf9oqGkZm5OQlDNHB7QLuGUepLOQoacHB/TN6GEZ7sNQ/pGGB/9TAHk9ogPQT3kLBbmZrGkDtIQQ3enMB/FFgGEq/SQQ+YYQBHWMwGkVqkPQf5cQB3VfeGUeKbRQ/UDAB/natGEShTQQ+0XIBLxMqGU8VVMQN3VKB7leuGkYtGRQfDdOB/fDdGUc8wOQAYEJBnevbGUtWdQQsQdTB3bluGET0hQQutqPB/2g4GE2xcPQnPhRBDh4sGE+DqNQ75YRBfJZWGkusgRQtfuOBTvYhGk1YWSQDKHUBzg4iGUFDORQ out_18_mFAP2b_singleloop_p01wA5_mFAP2b_0001_0001
ERLSJBT0i9GEYlTLQXPqJBXiBJHUJGkKQbnPPBrFZMHEaRmJQ03vRBnX6GH0d++HQ3kYFBPzMMHEUNeIQtcIABvjnKH0bxlJQaTAGBTeAYH0ECZHQtIbKBrGv3G04l+JQjmyIB3F1NHk4LVMQKM0FBruMHHkwnZFQ7T5+AXvZQHkaH6KQAu8CBvqIaH0tbfEQ587JBbdZZHk3XoFQlqjFBLCAdHEoreJQ out_18_mFAP2b_singleloop_p01wA5_mFAP2b_0001_0001
E5lORBPHaVHUGEoKQIwqWBbmZZHUzMDKQHaxXB3MzdHUiBhGQwKnUBnBBkHUGEYEQCB2XB/naiHk9oAMQQeadBjpFnHkTQAMQuKJeBXbBxH0ldoOQYnRiBfOZ2HEzs3NQam5OBvyhZHk789LQJ7dZBXjwSHkLIPKQO46WB/I+fHk02/NQhdLVBnQCpHUJMhLQslNeBfP7qHk3EGKQoIMgBH0vgHEUyTMQ5JyiBLtm8HkW8TPQ5yQiBnww5HElu2LQ1KujBX0HwHk/m+NQ out_18_mFAP2b_singleloop_p01wA5_mFAP2b_0001_0001
LGZbcBntzaHkpbSEQEYleBbktfH0Gv0+PEtohBXMInHEDCsAQ789hBfTivHU3kY8PQgVgB7luXHUjX60P5DpcBXbVQHkoIYjPCejYBD7DUH0hVspv0cxdBTQ6GHERk6JPDCseBb5QVHEv0NGQI2bbB3SdkHU4DG7Paa4hBr+zSHkkBP6PRfUhBTYMcH0nTYEP out_18_mFAP2b_singleloop_p01wA5_mFAP2b_0001_0001
LRLSjBT14jH0w1jEQtdulBntzpHEW5wFQktjmBLEYnH0kYwJQ7RhlBntzfHEoa8KQZ78nB/mEmHkTiBCQzO/oBzsIcHElTtDQfU4iBDW5cH0OffGQ4HUlBXdVyHEgUVFQXChpBzK1rHkmzjBQYVFnBvWClH0n0I8PrCFpBjzxXH0hZhAQ out_18_mFAP2b_singleloop_p01wA5_mFAP2b_0001_0001
Lf/koBnX6sH0P14KQ35rpB7P1qHUiBhNQCBmqBHXPfHUGE4NQzMDrBT14bHEoaEQQiBBsBLFuyHEtIrNQgzMrBfwz7HEhz2LQ9VwpBbLh2HEuLlJQOlkoBHr/sHk2E3KQ2sLoBDLzsHUN5CPQD13tBrTwuHEZeBNQ8mUsBLkP1H0+dwPQpc+sBHcJAIUYrMLQcY7pBXyvAIkiO9MQxxQrBn4T0HExvGIQESPoBjZ/7HUiCzIQ out_18_mFAP2b_singleloop_p01wA5_mFAP2b_0001_0001
EiWErBbPKZH0istLQOJ2rBLwKOHkArMMQR2OqBz1jGH0xLdKQKcNrBjU49GE7RxJQLy2uBzLdMHkoFpLQ/ZcvBfFhPH0yh8IQ/AmwBfo+SH06ajNQlDtqBLbnbHEnEzJQJ9brBnhQMHU+SSOQDXUvBrBAEHU6/4LQC01tBXnESHUKkGIQyisyBP6fRHkJhHNQMgKwBPQoQH0TgmPQjYLwBT0cbHkZBUNQ out_18_mFAP2b_singleloop_p01wA5_mFAP2b_0001_0001
E35rnBrbSJHkvf6JQv09lBzgACH0P1YIQBr8iB7P1DHkqxrIQjs9hBra8MHU2OfIQ5QrmBbPKCHEue0CQrUBlB7TS6GE9k/+Pb94lBjJj5GEar/tPALFoBbYq1Gkfb6aP1hJkBDzU9Gkc7buv789mBz1jQHEW5gKQ6nTmBTQ45GUgUGJQz7xoBvdOAHUo2RCQN+VmBXOKKHE/jOBQF77iBvk78GUTq++P78KlBbaZyG0xOUBQhBlkBL8G9G0AaZ7vMkViBndeAHkLKjhv out_18_mFAP2b_singleloop_p01wA5_mFAP2b_0001_0001
EAAghB3256GUiBBJQEtIdBDrc6GktzHJQqGvaB3isxG0IbnGQXPKdBrbSpG0HFuFQhALbBPHa4GEUN+LQGL8bBHt/AHURhHOQDUSgBj5VCH0Y8ZPQoOqXBPWCHHkGR+OQfZggBbX1JHkIytQQrgAYBHiVOHkOLfQQZVtcBz5zPHEtRGRQO0iiBjU4zGUepLJQOPjbBThFCH04NbIQeI0cBzOBxGEJ3tMQgx/WBvFV3GkhPwLQlr8hBnwi9GUKS0OQnB6TB/Y4FHUSZBOQk2XiBLP7KHkzEORQwefUBfY7SH0PIyQQ36DdBfSnVHEtl5RQ out_18_mFAP2b_singleloop_p01wA5_mFAP2b_0001_0001
E8S3VBbQgzGEXPqEQfU4SBDrcrGkX6mBQTiBPBHtIlGE/pGFQv0tMBvyhpGkU4aIQR0zPBrYvwG0hPD6P/FWTBn6n1GEmDUjPhQBQBbqO7G0BpM2vvsiTBjI//GEK7z/vK3aQB7jqGHUT7tDwSMIUBThr6GEBWZFQwSuVB/EwlGEYf2/PlvQNBDME3GUcuO9PEnNNBH12qGkYif0PCytVBTNWvG0IycpvPGEWBrhZ7GEfeDyPu+rNBLgnBHk0mptvoDRNBTLh1GEa+t6vHKfVBnTk5GUNgHCwNxoWBbu7EH0d/K8vQT5SB7wqJHEzUiGwmAqOB/evMHUs+tBwiclNBPLICHknRfFw out_18_mFAP2b_singleloop_p01wA5_mFAP2b_0001_0001
EEtIOBDAAbGUNepDQMIQKBvz3TGkpbSGQ8n6FBT14PG0OffCQ/pGHBDBWMGU6mE8PJMINBnFPKGEtVXIQQuZJBfB7BG0QSdJQEboIBrXtvFUNFfIQZX5FBPd7CG0p+vLQ+V6EBPjFlF0XgAKQeMMDBnHayFEcyAMQrj2EB/oLLG0OgkNQaE/+ATC5uFkh7BOQ2+IBB7AbJGkD6lPQjwD9AvYn/FUFG0PQ4PVQBPc9XGET3kAQV+RIBTXUYGUiTvIQe0uPB746MGket+JQgopPB/SfGGkQTtFQX+qKBbXBpFkgcgFQJWpDBPy7VFUwItJQfA6GB7t1SGUEnZNQ6Zw6A/lufFkqXPOQhnWAB7r4PGkWFgQQX9R3AnXZ9Fk0jtQQ out_18_mFAP2b_singleloop_p01wA5_mFAP2b_0001_0001
EfU4AB7kYQG0LdTEQXkt4AXjXMGUhrHBQRLyvAjrHIGE99zEQbnvqAT2OOGkCXvHQBuS0ATsLVG0Es+6Ptg0rAbRIRG0ga4sPuFOqA/AnHG0DW5qPpCCnA3zlXGUEbiovIFOAB3MzTGUKc9HQG3i7ATwzFG0bFP9PrF06ArAuYGkuRy0PnQzwAfXgbG0Rt3/P out_18_mFAP2b_singleloop_p01wA5_mFAP2b_0001_0001
EZ78tA/9T7F0IbnEQIMvlAHiPxFkLz5HQUxegA307eFUQ92EQXAKkAf3tYF0XCkAQF1cqAveMpF0jjkKQlSXyAfMJyFkxCICQymTfAzvN9FkPhZIQzjMkAXGkhFE3OwLQIyxtArrn2FEs9rLQZEwwArDpdF0IxJKQ out_18_mFAP2b_singleloop_p01wA5_mFAP2b_0001_0001
EpEuPAPnWWFku+GHQqY/HAX7LBFkwbmFQezNJAHMByEUPhLJQYJKKAL8+4Ek0teLQVtBi/WgcCFEMBgDQ5Z3a9OJvKFEcgjHQf8Cr/QELMFkxeRFQQFV1/8GzBFkFjRBQPiCDANQEZFUhjzHQD0wHA3WteF0WA+IQjuOSATd96E0QwbCQ7gQP/O8myEEC8NCQSQ9g/G15MFkg6AAQyxKu+CzraFEZxaIQ+/YF96O6/EkZGfJQLqESAxnqaFkT/eGQsia8/Q3LhFE0FhJQ out_18_mFAP2b_singleloop_p01wA5_mFAP2b_0001_0001
EsjMJAT4PdEkURnIQFFSNATPINEk3JqKQAQ7+/6QyyDUFwMKQcWeu/2E8rD0WOAIQehdiAjOyGE0nArKQw0OmAP/P6DkAmFIQ93BnADJOOD0AbmHQK2+oATWBKEkZF4DQOwfqAbQa8CEnI2CQjVdsA7uKBEUskP+PRmNtAfIdWDEKwN9P0nRGA3NgYE0e1bFQMYSJAXX6TEU6xmMQOe5jArih2DUGDRMQ/UWnA7o0UEkvpFLQB84kAL7n5CEAieJQZfYoA7nWbE0HFSEQkWFrAH4wZCkYvcCQRbmuAvAfLEElPG3P++7vAntcIDkMubzP out_18_mFAP2b_singleloop_p01wA5_mFAP2b_0001_0001
EF275/604YDEjJSMQh1Xg/+V9xCU48GMQde0w+gkq8CUmtELQREgZ/ogSnCkCGSJQ/sb2/CHKRCkQgTKQgOGPA7Dh5BkdQhLQXa/ZALlr9AE1viJQFzVnA3fnZA0NxrKQE35sAfKdB/zznvIQZ+GEATMXgDk0MCOQ6Dva/CCXkC0P8GOQfKy//K8agCURtbIQ7YBg/ezLvB0ZN0JQSfoKAjwSVB0uHTNQprVaAjGtVCE4uGMQ34kdAfIagBEAIaHQSoRPAfm1IAEA/DJQtDmlAX/fq/zaWfMQxyrsAnXDOB0rwNLQXktzA3IaU+DKykJQVvsuAfPKCAEOYJGQfcFoA/9p88zw+QIQ out_18_mFAP2b_singleloop_p01wA5_mFAP2b_0001_0001
En9Bf/0l4dD0whNMQyLvFANudpDUchjLQxymUAddwcDEPa1NQ1ifNAJcXVDU5qCQQ7aUHARvvMEEN6+KQ0Bqy/41UUEUE7rIQKRw//kVmKEUm2DEQTlCSAVAVNEEm1PCQHNMi/otV+DUZ7hBQ0ET9+gfkvD0nNkNQPAeKApbFYD0npwJQFoyCA14sVEkKBxMQGt1XA1W4QEEf4gKQD5ND/MEyPEEdzFJQXXO1/Y4qlE0wjhIQir+o/c9twDUW6A8Px/BJ+kGu6D0uJJDQ out_18_mFAP2b_singleloop_p01wA5_mFAP2b_0001_0001
EqQpkAhJRaD0UYPNQllqsAdeoQDk7RRPQQDtvAVaF5DkGTZQQrHw1Ahwc3D0+YXRQWDd2AFuC8CUcHBOQOOS0AdagPCkAHBNQUNEtApPIzBEkXAOQKVZ6AhhuBC0XxELQ+rAnA9VLfD0jVVLQSmNpARxL6CkZcWQQ6mO5A9LoPDEFaWMQ4a58A9hv6CU8/ePQMVU5AZSqIBUkEVKQSfEAB9gkUCEcdVKQ out_18_mFAP2b_singleloop_p01wA5_mFAP2b_0001_0001
LsQerApJsOEUwd5PQBX1tAJMNjEEd7kQQy6FlANcXzEEFEQQQBoBcA5BEvE0gJ4OQUNv4A5EgrEUHKHQQb3B+ApCQ6E0UKIRQmOc4A5w+CF0nt8RQiazDBlPp8EEvoERQlhfmA9uQOEUFuTOQbuEuAd+6gEUgFqRQRZD+ANsAeE0c81PQ72y3AteL0EUoLWOQ out_18_mFAP2b_singleloop_p01wA5_mFAP2b_0001_0001
EwUolAly+FFkO64QQwSnaAR5KWFED9vQQEcGiAV2LsFESQfQQen3gAxk36FkX1SRQ2VcMAlGoWFUvz+RQQGIBA1suBFkRwNSQ8Bjh/cPH9EUBPlRQ/pgJA5GA1E0pLHTQi89rAdo/IFklJfRQe2wQARHHSFkyQxPQ2+GWA1dYaFUb92SQ82hAAJMQjFEYE4RQ2RqCA9b4mEERzTTQSawWAVvY5E08bmTQ out_18_mFAP2b_singleloop_p01wA5_mFAP2b_0001_0001
ExlknAlSYuFEZwtOQWTbsAFkWBGk5O9NQXNHkA1YZJGkz8/MQl6hWA94ZGGkL/NMQHqD0AhGU8FUCjsLQFgwuAtSkpFEEkaKQeY8pAJvVdFENptMQZconA1wWuFEONrOQ+L3wA9tmEG0/IrPQg8J1ARE6EGEQ8TKQX9+7AVAc4FUbQhMQ5+toAtBAvFEp19IQNsp0AxCGgFEdhSJQYNniAdVOVFEQnCMQOnyvAljqRFkuGeNQ out_18_mFAP2b_singleloop_p01wA5_mFAP2b_0001_0001
EVeAnANwnTGUuFENQUBDgAZNEcG0agDMQN+glA5zhiGUYQ3JQTpUsAhhSpGkdyaKQYMcZAZKgjGUtNUOQT3yLApqUeGEMMPQQMi8KAZG+kGUk6dRQWWc3/4UygGkC0bSQB0O+/wFIYGkiUNTQ21ORA1T1SGEQdHTQhxdg/w/8UGU+xDUQUyNuAVCmVG0iP1NQnOvRAtqYYGESYOLQEz0jAJbwmG0C2RPQJIaQAdlNqGE3CgNQpQC3/MuRdGUpEvPQdNgSAxxiWGUZ4fQQYNsaA1/IlGEd07RQA+IGANjFtGk8UNRQNQXW/UgpkGkbJiSQH9mcAljQVGU90dSQ6oxTAF9VMGUyjsTQZ90E+sgBZG0jSIUQ6Ljl/A4dOGEL3oUQ out_18_mFAP2b_singleloop_p01wA5_mFAP2b_0001_0001
LnzfiAJMagGExfvGQYUVmAlZtmGU3WOCQgQ2dAdVHlG0V/56P3qLRAJ8kdGUMKp6P7F1xAt0pjGEluxAQb8FzAxTIYGk6SF+PLCJyABabVGE9dctPF+M1At+QQGEQ0zCQN4SzAF05KG0EkNMPdzW2AxevFGEMYOBQdNa1AheDDG0NSk3PXwj2A1NJxFkaHQxPjA1aA1pRaGkHLEGQW/LmApzIvG0YGWDQbcq0ANlxoGk+FF7PFMB3AZlAlG0DnNEQ94ewA1EnbG0nMQqvyT81A9wYSG0IcBHQFCjyAx/xIGklyO4v3hA4AldH/F0y/LEQr7q1AZZLwF0dP9rv out_18_mFAP2b_singleloop_p01wA5_mFAP2b_0001_0001
EAegfABTQsG0uVTsPsi8RA1axrGEsjz0vklTWAlLnhG04Lx8vcsWkANaBfGkUvI/vpjfVAdDn1Gk7rf9vY5/FAJfc2Gky6SDwuA1HAxLYwGUrW4Hwjb2o/gYo8G0b49DwczBw/8DzyG0IqlJwnDJQ/AUN6GUsscIwPQOlAF0KyGkFk0uPdmMBAN+prGEMk8vvrlJUA1918GEUbq4vXF0iAl5Z1GEgVZAwySfSAFgjqGENGRIwrW5S/8CoCH052cBw1LOt/4c1uGksZhLw out_18_mFAP2b_singleloop_p01wA5_mFAP2b_0001_0001
EvTRFANT4bGEZSh/vU2PHAJL7RG0tjwCwfpAHAF3QIGUu1F+vK8jHAtSO+Fks+2Aw2MJt/wEfeGE8wZ9vVQS0/s3TRGE0rnFw2oEWAJ0ASGUCMDFw out_18_mFAP2b_singleloop_p01wA5_mFAP2b_0001_0001
Eb6LGA9oWKG0kbtuvP9nFApD1BGkZqjwPycla/Uwd8F0XaV0PThxK/4m7sFk+/47PKfiPARplFGUaRs+PLyHDAtioNG0XhtBQQV8FAl+CSG0WFrhvua0OAVgH2FUDN+hPZu/QAlNs9FU/ZFCQmsmfA5cmIGEKxK9Pp2nCA9fYTGUnaV+P out_18_mFAP2b_singleloop_p01wA5_mFAP2b_0001_0001
EvEu78qR7DGEyVliP+4Ou/eQeBGkj6nqPOg0AAXYr8FUMwE4vlK1q/iNY2FkVbd/vk8aDAbUBLGEYi22PuRTDALXvTGkVn3zuqoXy/6+mOGU6s7AQpLjd+wQHKG0+pntvPtNx/CKf1FU64J4Pcw8TAXWsIGEZU84PVRwRADUiVGkQUTnv6DGCA3/WVG0K5jCQ0V1y/qgBIGU1gyDQ1KzC/OOBRG00XMAQ out_18_mFAP2b_singleloop_p01wA5_mFAP2b_0001_0001
EZZ8VAvTc+FUZs44vjRrgAzP23Fk2VQBwwV5gA7gjfF0RAvBwZLkiAzc3WFkAvEGwEGZXArS4AG0hNNGw7rnjAjKUCGUnjVJw/i3sAriSFGkcx3IwvcLgAPkQAGk9SwLwGEUeAXRQCGEy0sqvT58oAP5Q9F0/f8AwBomQAvJqIG05SMFw5iVKA/+p3FkkRnHwfhGlAL3EBG0naUNwb8QRAnnv7FkXdCMw out_18_mFAP2b_singleloop_p01wA5_mFAP2b_0001_0001
EauZeAnWqUFUZ+f6vyrKgATVb9EUr6G6vAnGrA36o2EE7O4zv+3BwAnK0nEE0+J6v8DvOATRozEUcWEsvwUMx/6xo6EE9601vbPeQA73WbE0yyurvXEHo/2000EEfyNBwNhYaAXwrcFkKiHvvbJheAXbL3EEaKGBwdScQAjri5E0KsRyP2lEu/Gs6LFUqNJ0vm3QR/29SzE0VOYnvQR6DAfWsUEkyqcoPxaBgA/urWEEA7CNPytsOA37RVE03yD7v7dmg+urT6EEDWTCwQ/8p/+egjEk+osBw++n//mTd8E01ZzDw out_18_mFAP2b_singleloop_p01wA5_mFAP2b_0001_0001
EiQ3uAjokBFk0edpP5a05ATc4+EEnTR0Pzao/AXKRUFUobf1PP0X8AnboiFUCLp8PVm85ADNO0Ekh/lAQl6cCBHQCzEkV3VDQW0NGBzrSlEUfaAAQrwyBBj35pEELOeIQ8cAqALDBMFkUBV0PyLE+AD+m0E0VJTYP4W82Ajv8jEk4PMAQ/jk0AXMB9EUxqODQB9KEBDQCDFU3LmDQ8+GKBr3ckEkaX9BQgOrGBPBXsEUO/F4PQQkEBnzOVEUG/P/PD+rFBvoEpEEKxcJQBFFABnU5ZE0TMWIQnHS+A/NM0EkfXoJQ out_18_mFAP2b_singleloop_p01wA5_mFAP2b_0001_0001
E/UDEB757VF0gArcPEYlGBXO0qFEv0NBPhrnMBf8SpF0fqxjPKxAPBvyhYF03P1YvRATFBj8n1F0Wgs6vGPeHBL5HpFEDpoBw88j+Armt3FkhWL8vUNeFBHsyJF0eU4uvGPCFBHu30FkW1+0PLeGHBLwvCGEK+56v2CGIBXXxaFEbaaAwrM58Af4Y/Fkib6BwneP7APqrAGksDczv3u66AHk4nF0DPD8v out_18_mFAP2b_singleloop_p01wA5_mFAP2b_0001_0001
LXPKPBDqG7F0gArwPe++UB3Mz6F057nyPiWkXB757HGET3k4P/UDVBzLdQGUGEY4PyL9MBPzMEG00NJ0PU5vWB3bD2F0QZNpvtGKWBHR2uFUKGN7P out_18_mFAP2b_singleloop_p01wA5_mFAP2b_0001_0001
E5lucBT2OHGkSMI7PyL9fBDVjQG0coF+PVjnhBPepOGUhrHEQpbyiBblDGG0eU4EQ6f3hB7quTGUBKyxPMKVgBjgBWG0f4Bxv67fjBTgidGkQy23P8naeBjWk/FEnED7PveRdBHMPXGE1ns/PkEOjB3fHNG06onsPLpidBv2DaGkxeRqvfq0kBXmqfGksNsiPh+rkBzkybGkPoB/PaGKiB7vMkG0uZm5P out_18_mFAP2b_singleloop_p01wA5_mFAP2b_0001_0001
EjsthBXO0WGUJGkHQ99TjBvIbWGkWkNKQLymlBHueeGEqG/JQuzHlB7P1nG0jCXJQ3kohBX46ZGkoFpMQmodeBrUETGkYhcNQ8RdZBXjNXGEpFEMQNk6dBfPRTGUi1OQQLHqgBz1jdGkCXvGQz5HkB7WYOGEmNbKQJG5gBHE2hG0XCPMQU37iBj0ZaGUK0WOQvUBfBbHALGEJAxMQCyHWB7LQSGk60pMQwI8ZBz77WGUFW5JQ+usYB/iafGEJDrMQRdgaBzbWOG0nphQQyRTdBfMfbGkIGkQQbPxgBr/FQGEoDsQQ out_18_mFAP2b_singleloop_p01wA5_mFAP2b_0001_0001
E4PFoBnuJbGEaRmKQCBWqB7luiGkuJhKQWO0rB/mEjGU0iMNQaRGsB3jCbGEEYlOQFuOsB3NJgGE+TNIQ+i5qBnSehG0W37CQGwxsBvC3fGknFr8P6tjuBjW/YGkDGB9PXSasB7YKmGEjcgwPSMYoBf8STGk/UDLQ3+jpBPKtqGU1WHKQIS8sBXS8XGUkEZIQir9tB70alGEj+SIQNwDqBfKjpGkqdqCQS3TpBn2kbG02vlCQcCmtBzDflGk22movw95qBLCwrGkDDgwP out_18_mFAP2b_singleloop_p01wA5_mFAP2b_0001_0001
EFDysB/nasGkR2+NQ357tBPc9sGEpwVQQGZrwB7P1nG0GvcQQShbyBT14pGUbnPPQkCHuBzLd4G0Mz0QQ9Y5uBb2o5GEkKSSQC+quB/D7EH00PxSQgVrvBbP9FHU/xIUQuhOuBb0SEH0C/QVQu+rrBXJrBHkq1MVQXwYvBzfSFHkaxcWQCBmsB/89yGUHaxMQninsBvQsoG0ioBRQElQsB3Ai8G0Z+qQQAonvBPPn8G0KtPQQK89wBrMF3GE3jaSQpultBHUm0GkGS5SQc0ksBT0bHHkuSwSQi51vBDaJKH0vNISQPRoxB785HHEn5PUQKrwqBrXBBH0mpTUQdtnqBPpOAH0HeEWQuuVxBXLQHHUCkgWQywTuBbWFEH0L3SXQ out_18_mFAP2b_singleloop_p01wA5_mFAP2b_0001_0001
E99DxB/TNhGkR2eRQXPqzBzeUcG0d+uRQamJ1B7kYiGkAr0SQmu5zBbQgnGUzMrTQ14VzB/RhQGUwKHSQCoMyBPPzJG0eT/QQGE8xBH/A8FkgTVRQdhywBDv+1FEBbWSQK6CzBv8kuFUAdeQQFDivBbmZfGEAAISQzj10BfMtcGkIW0QQO7AyBnQ1PG0IS+SQS7R1BnUPNGURlZSQ+PfzB3CjKG0aeHQQ0vNwBHP4MGUpbwQQCT+yB7DseFkgMnQQDN9zBHeJ0F0B1TPQ out_18_mFAP2b_singleloop_p01wA5_mFAP2b_0001_0001
L/Uz3BXO0hGkEDySQ03f5BXO0mGUdTyTQShb7B77neG0OfXUQIwK8B33PfGkvfiVQy+P8B3qdXGUdkrTQRLC7BrbSwGEShLTQOfP5Bvob5GEgIrSQFzx6Bjt2CHE29GSQPTM9BfTbCHUEmESQm5g5BHSgKHkQ6tRQ5Qr4BD/pdGERLCSQsoO4BfB2pGUSolUQffP8BLQgtG074VSQlNZ8Bv5lzGk2M7TQKe/3BTSN8GU41fTQro63B3HU2GUyl5RQ out_18_mFAP2b_singleloop_p01wA5_mFAP2b_0001_0001
L+TNOB325FEUHahMQ6mETBf8SPEU6mkMQ++JXBvHFOEULymKQmuJbBLEYZEUIwaLQmuJgBz0NbEUGE4JQOJGaBfR2iEkqx7NQbnvdBHuewEEmuZPQqxLVBfR2cEE8nqOQtd+SBzKHiE0OfXQQAAgLBHYl3DEtILKQepbNBrED6D0hWEHQXPqKBHXPmDEBW5CQO0iMBHZ7oDk9ow7PPK8FBjqxPD0FZ7DQW5QDBjAr8CEqGv/Pnv/DBnuJNDU6mkIQ03vGBDW5gDUjXqKQHv0+ArFZ3C03PFJQMrAMBjOsFEUZeZOQOUjgBTQfSEEmggHQm6jgBXbUsE0TYMJQ5p+hBj/pUEUk28KQFSueBzoy+EkenLOQ6avgBDfjnEkry1PQax8bB7u11EkIQqQQkSCRBX2cFEknsEGQvPKFBTtbeDE0BrMQ out_18_mFAP2b_singleloop_p01wA5_mFAP2b_0001_0001
