# Supplementary material for: Incorporation of sensing modalities into de novo designed fluorescence-activating proteins
Source: Nat Commun. 2021 Feb 8;12:856. doi: 10.1038/s41467-020-18911-w (PMC7870846; doi:10.1038/s41467-020-18911-w)
Supplement: Supplementary file 24 — Source Data [file 41467_2020_18911_MOESM24_ESM.xlsx › raw_data_graphs/Supplementary_Figure_6b,c,d/1/silent_24.out]

SEQUENCE: SRAAQLLPGTWQVTMTNEDGQTSQGQWHFQPRSPYTMDIVAQGTISDGRPIVGYGKATVKTPDTLDIDITYPSLGNIKAQGQITMDSPTQFKWDAQFKQNDNPRYHGSTNILTGTLQRQEZ
SCORE:     score     fa_atr     fa_rep     fa_sol    fa_intra_rep    fa_intra_sol_xover4    lk_ball_wtd    fa_elec    pro_close    hbond_sr_bb    hbond_lr_bb    hbond_bb_sc    hbond_sc    dslf_fa13      omega     fa_dun    p_aa_pp    yhh_planarity        ref    rama_prepro    bref_irms    cen_irms    final_chainbreak    final_looprelax_score    irms       time                                      description
REMARK BINARY SILENTFILE
SCORE:  -486.366   -698.889     94.257    401.046           1.628                 23.010         -6.625   -262.812        2.383        -23.605        -79.383        -23.170     -36.299        0.000      4.231    134.024    -42.312            0.033     19.116          7.003        4.271       4.271               0.007                 -486.366   3.286   2674.000 out_24_mFAP2b_singleloop_p01wA5_mFAP2b_0001_0001
RES_NUM A:1-120 B:121 out_24_mFAP2b_singleloop_p01wA5_mFAP2b_0001_0001
FOLD_TREE  EDGE 1 120 -1  EDGE 1 121 1  out_24_mFAP2b_singleloop_p01wA5_mFAP2b_0001_0001
RT 0.092238 0.94843 0.303269 0.768097 -0.261588 0.584465 0.633655 0.17903 -0.752615 12.785 -5.805 20.9455   out_24_mFAP2b_singleloop_p01wA5_mFAP2b_0001_0001
ANNOTATED_SEQUENCE: S[SER:NtermProteinFull]RAAQLLPGTWQVTMTNEDGQTSQGQWHFQPRSPYTMDIVAQGTISDGRPIVGYGKATVKTPDTLDIDITYPSLGNIKAQGQITMDSPTQFKWDAQFKQNDNPRYH[HIS_D]GSTNILTGTLQRQE[GLU:CtermProteinFull]Z[HBI] out_24_mFAP2b_singleloop_p01wA5_mFAP2b_0001_0001
CHAIN_ENDINGS  120 out_24_mFAP2b_singleloop_p01wA5_mFAP2b_0001_0001
LwfKMBvxLBIEoaMYQDCMMBf9IAIEZ78WQ67nRBLFu8HE99bWQ357UBT0i4H0hWMXQlDNIBf9o3HkoFpWQCDyJBj2FuH09LPXQiTgIBXhVCIUaeVYQPryOBPHFEIkmJTYQBdLNBHFt7HUsJcYQAQKLBfY1DIkXmbWQgz3HBzIj2HkwlkVQ5XTEBzm85HUmCBXQizGIBrhNuHUHdEYQ out_24_mFAP2b_singleloop_p01wA5_mFAP2b_0001_0001
HTihSB3NJ+H0kYIVQ/UjXBHCs6HkEDiUQkC3XBvcouHUgVmUQFDCcBjVOqHkvf6UQ5QLYB/9T+HUf/ETQKIGZBrvIFI0+04SQuj7aBjojGI0AVfRQBf1WB3ouFIkCZdQQr3JTB3kbJIE14FQQsVETBTyJOIEMprQQMMqPBT9VIIkbIROQEtoPBzKnAIEsyhUQMv1aBzTP+H0KDGVQs4sUB/UH8HU8bgSQjekbBThJ6HEdVoSQClHcBbAgGIk4EmTQGEWVB7rOHI0WFFTQczXeBXLFEIEp8ORQ/EHcBH7vKIER0dRQtMxWBHIKCI05m8PQhGvVB3jAPIknOaRQ/aVQBrV6QI0x1ZQQEksPB3gpEIElfUNQSy7MBLfFLIUzptNQ out_24_mFAP2b_singleloop_p01wA5_mFAP2b_0001_0001
H3kYTBPzMpH0yhWUQiBhTB/RhdHUO0aUQXPKVBPIwZHkVO0VQEtoYBfR2SHkQg9VQiWEOBntzYHkArEUQnEDQBnCXtHklDFUQRXgWBforaHUCZtTQb8SOB7QLQH0IbHUQam5MB/TNbHkrHFTQEYFLBvcobHkvfyUQ out_24_mFAP2b_singleloop_p01wA5_mFAP2b_0001_0001
HPK8SBntzeHU2O3WQqGPUBjqxbHUbnHYQrcIaBnCXdHE8nSYQQgVcBb5QXHEDCsYQ8S3QBvHFiHUzMnYQXPKQBD/pkH0yhuWQ2rZTB/GRTHEgVLYQ9owRB7OffHknvHZQmupMBD/pgHk9ogYQ03vRBz1jqHEAAkYQ out_24_mFAP2b_singleloop_p01wA5_mFAP2b_0001_0001
H++pcB77nlHEoaAYQuzHhBra8nHkvfKYQy2JjB/RhjHEoaUXQnvflB/mEiHUdTqXQPffhBnBB0Hka8OYQmpmfB/R+4H0nMyYQeicgBPgb0HkaReZQQEviBL+/0HUy7sZQRB4cB795vHkdmzZQsHlaBrZmqHUiBZXQOInhB7fLkHEs9oYQjz7gB/N23H0IdhXQ3XljBrS11H01CVYQNyZbBHCX3HESMrYQlCKgBDOyAIUZ3yYQg9fdBnbxsH0ioQaQxRPZB3JmvH0BgmZQ out_24_mFAP2b_singleloop_p01wA5_mFAP2b_0001_0001
H46RiBTgVhHEv0FWQ46BkBT2OdHUIwCVQqxLkBblDRHUO0CVQCBWmBfTiMH0P14UQ78NjB76RhHkpbqTQGdClBLFXdHE64kSQvZ0nBzVIhHELL5SQ5ELkBfkyhH0aNPRQaRWgBntziHUwK3VQXrCmBzDSgHUSxNVQVwNjBHe+pHklbqTQb4MhBTPfeHkd9cTQHXBlBzntUH0anjSQ9DLpBzvXeHUFqJSQwkboBn+8dH0WH3TQ8x2nBPX1pH0rJ7SQH1glBXV7eH0/cdQQgwPkBbgdqHkaNSRQOqLiBTBYfHUzJARQ out_24_mFAP2b_singleloop_p01wA5_mFAP2b_0001_0001
Ham5hBjArLH0xLNVQQg1hBTf//G0xLNVQHaRjBntz5GkWkVWQMdTkBLaRxGkpbCWQGZ7dBPc97GktzHVQYxPbBDtc9GEKhyTQ1ojVBbA+6GE8N5TQvGydBjuv1GEsjySQrcIgBvcoPHkBBWVQ8T1iBL3I9GUxiTUQNJkbBPSEAHks42VQ7X5dBXNizGkEWWVQ8uqbBfaoFHUAXeTQj6nTBX9A8GUvF7SQCjxTBfZXAHU70nUQYZHVB7wwyGUQJOUQm42bBH1j2GUD00RQ3iSdBnMrtGE3sITQYn/gBDmf3GEsksSQ out_24_mFAP2b_singleloop_p01wA5_mFAP2b_0001_0001
LEtojBLFu9GkQglXQf/0kBf9o3GUHaVYQUNenBjAryGEYlHYQJbHpB3Mz3GUPKkXQdTSlBjVOAHkCX3YQjw9iBXKqHH0KlxYQRtkiBrkHIHkWfCYQLUmjBfKp9GU2YoXQ/pajBjzaxGEm4fYQZmNnB3RMEH0UexYQW2alBD8l8GEZFXZQECajBTimPH0NQ/YQTKLhB/bzEHkMeBZQXQ3jBzFaOHkzFuXQnsdgBvNZJHkJ/2XQ out_24_mFAP2b_singleloop_p01wA5_mFAP2b_0001_0001
LSh7nBPIwoGkoFVYQ14VqBblDjGkqxHYQ35rpBrw1aGUdTKXQrcYnBXNeXGEsyBXQgqhmB3jClGUbnnYQk5OrB/hFfGkBYjYQMuzrBLGxoGkqo3XQ out_24_mFAP2b_singleloop_p01wA5_mFAP2b_0001_0001
EqGvrBvz3WG0isdWQJGUrBPc9NGkpbiVQW5grBf8SRGkVOEUQHvUtBzeUXG0gArTQWOUtBX46EGU6m0VQ30BtBfqWBGEnGMXQOLusBnWA3FU835UQpwltBb78ZGEEYlWQYHTpB/m2KGUoBsVQeZWvBPmwHGkNOqVQ9btrBzOI3FUR5PXQsIHuBvRSqFkE9HVQVV7sBfFo7F0dw3TQuvrqBTHdxFks9EVQ out_24_mFAP2b_singleloop_p01wA5_mFAP2b_0001_0001
EEYlpBDrcNGUy2RTQIFepBjpbPGEUN2RQktzpBHtIFGEnEDRQktzoB/9T5F0w1bRQsyxmBD/pUGUHahRQ5KnmBLXkfGEFfHSQ41XmBbpvhGUO4aTQr7omBvowpGEgPdRQvZVmBDkWsGkaznTQvSimBbqbxG0X5bSQxkwmBnM0sG0cnKQQcpnmBf4P8G0yAJSQDU2mB3la3GEfStPQdQzmB/iC/GUXJ0QQSMIoBPy2IG03PtTQiRGrBXn0UGU2HlRQz2JlBfmuPGEG/5RQ19jmBzzNVGkbScQQ8sQmBLOybG0IYNUQLhJmBDmsvGE8ziUQn/ymB3U6mGExV0OQHkjmBDBVCHU2x5SQsU9mBXsf5GENjoNQ/W4mBvNfHH0mxhQQ out_24_mFAP2b_singleloop_p01wA5_mFAP2b_0001_0001
EEtIrBzgAGG0LdzPQMIgrBTgV6F0257NQUN+oBHtI5FkQgVMQ8nKoBbktEG0xLNLQaR2tBnsd+FUHaBMQ6nWuB7vfsFU7b/JQULdvBP/IYF01sQLQtykxBrjmYF0gdiMQYgDuBHXUGFEMY6KQuz3rBrbSNGkVOUPQsK1rBDuurFUoJFPQP2pvBPRdAGkUEJNQp/dtBTskGGE4L6KQZXyvBnpHyFE4cgIQppdsBzrfoF0HLBJQloruB3Ln4EUu4tLQuvWsB7zeGF06Z2JQ out_24_mFAP2b_singleloop_p01wA5_mFAP2b_0001_0001
EoFpnBTLymFU46RMQkCHlBTgVmFUhr3KQKc9kBDqGVFU5QrIQHahlB3NJCFEVjHJQEY1iBz0NjFEmu5MQNRLgBv0ujFkGTdLQDdAjB/b+zFkD8EPQQgVoB/RhZFEFuONQej0kBnDw1F0d64JQh9BjBzpnTFEm60NQYgKdB3ghhFEl84MQ0NHgB7rLXFkd29JQZO3fBrzNzFU7peKQ6qZhB/2lxF0fGQQQ+c3iBLRwBGUCuNOQTp4kBD3jyFUB3CQQ out_24_mFAP2b_singleloop_p01wA5_mFAP2b_0001_0001
EhALkBf++bFk/UjEQWO0jBj/UNFkTiBAQtI7gBz1jOFkpbS8PSMofBzKHgFUwKH7P78tlBnsdSFUIwK1PEueoB7ptQFEYk/5PjXNlBH95CFkHBArvW5wjBb78rF0IbHEQEgQkBTiH9EUsvXBQ//WlBH+viF0CcWvPiZPpB7h3eFUqbZ6PWQjmB7qtGFkr3U5vLyJjBjwZEFkvV+yvjrjlB/kjyEUBz9Jv out_24_mFAP2b_singleloop_p01wA5_mFAP2b_0001_0001
EWOUfBvHF8EEEYl6PR2uZBjpb8EU5QL2PhrnYBvd+sEkuJxoviWkbBrFZdEEAAAwvVj3VB7Of3EEDCMAQ/ULWBT05FFEXZNFQ7V4QBv59/Ek1M7IQ/EJSBXPMQF0iqzLQampgBT14tEE7Rh7PVdzYB7hbMFESPUwPDSTWBvXXnE06xcBQFv0RBDHI5EUBTU9PR86VBDIjWFEiRIEQb57ZBPiMDFEcHNHQZfBPBTkcNFEiPSNQoPNSBbKAhFEdhQLQtj6VBbj4LFER6pMQ out_24_mFAP2b_singleloop_p01wA5_mFAP2b_0001_0001
EoFZUBHDCyEEv0N4vktTSB7QLkEULyWAwXPKMBT2OjEEoa8/vO0iJBntzzEkQgV+v14FUBnBBsEkAr8FwOL1ZB7AEtE0vaJGwaTNSBXMbcEUEdIJwfUYSB7lu/E0HFu0v4G7TBngIUEEQ5k/vbnbSBzl07E0BGuGwfvSbBzkskEkECRDwnQhTBrrAiE0QYFLwXL5NBPfYbEEROHJwyn5TBPupMEEBIwIw out_24_mFAP2b_singleloop_p01wA5_mFAP2b_0001_0001
E99zJBPJGQE025bAwPK8DB/mEPEklDNAwamZBBjpbQE0fqxFwIFOEBPIwQEkvf6IwkxJCB7tn1DkyDw6v41gDBr9zNDkL4dAwzEUEBPMUPDUZ/VFwllyDBvWNqC0Lzc7vEtIMB3MzCEEnEDBwZdfCBHn2cEURk57vyKr7Ar5p2DE9Vf5vRwCEBXu2zDEGnnrv+krEBL9tOCE9SJ/vKNHDBDueqCUW8Ruv out_24_mFAP2b_singleloop_p01wA5_mFAP2b_0001_0001
L1NJ4A/89PEUiBBGwQgVyAb5QREk/UjJwwfq0APdT+DEYljLwoFZyAjWkBEESh7NwO1TmAPg1REUk8+IwPp4hAfQ36DEnIfHwezdMA/NS+DEq1DGwXPbCAX5NOEEwevHw5OsEAzGtiDkELSDwe++zArvfQEUiBhCwuqr0AbV+fE0gVkKwmh+hArnwUEU8w1KwQvhkAjQCfEU5oQHwPBbmAP9izDkOP4DwUa/iAv8jgDEYTJJw out_24_mFAP2b_singleloop_p01wA5_mFAP2b_0001_0001
LGZ74ALv0ZDkSMoKwQgV7A/TN2CU5QbMw2OfDBf8S3CkVOUNwzhWFBjpbaCkWktOwHK84ADLYLCkPSELwrlAtAHSBDCU+avKwwEPnAjdqICEnYpMwkPypA3mJuBUnvlIw/pG7Ab5QXD0FZrIw/RS2AHIE5CELfMOwFfr8AjetKCEXPGJwada8ArZ3iBUiQPMw out_24_mFAP2b_singleloop_p01wA5_mFAP2b_0001_0001
LGEYGBT0iYDkCXfMwjs9LBXNedD025LNwHv0PBPHaFDkX6WLwdolUBLwKDD0HF+LwcSsEBrw1vDU14VLw5/BNB7YS/DUSwINwW/mMBbDVSDEvZOPw out_24_mFAP2b_singleloop_p01wA5_mFAP2b_0001_0001
ELH6NBTLyyCEBWJJwEtoRB/mEbCEBW5GwgqxUBT2O7C0kYwDwqxrSBzfqdDksdeCwoF5OBf++5BEsyBDwaa4LB7EiyAk7ehFw3BSJBvT/4/zCwVBwMM9FBbnMcA0LJb8vLEyKBb7Rr8juQKBw2O/JBvco1CE/pmIwthRUB/OUICEikuIwyrWMBTwqOCEJEbAwe2+RBzhccBkoWkAwOAtOBzi6KAUvOxHwA0zIBrKeMBEMuFIwIfOJB7NYO1zlY38vSdiNBPkGo6T2nwDw out_24_mFAP2b_singleloop_p01wA5_mFAP2b_0001_0001
ElDtZBDrcwCUf/UCwy25cBfnvPDEAAA/vv0NeB7P1ED0d++tvHv0dB757fC04luJPb8ChBjU4WDkSMoCwKkjiB7yWvCkUI0Cw31XgBbvVlD0WGKIw8SXbBLwKTC0LdTDwFzqaBHZqtDUosn+vxcPiB7gavD0UtqAwtIVhBbb2VC0/6+CwXeNiBLhdqDkShRJwvudeBP8fBEkDLFIwwbXeBfrxMDkt/JJw out_24_mFAP2b_singleloop_p01wA5_mFAP2b_0001_0001
EAAAgBvcolDklDtoP8S3gBvz3fDU6mE9P5l+iBrbSAEE+TNAQHaBjB/naSE0xLd8PzMzcBvz3jDEsyBCQSHraBvuFGEUpk1BQ357fBjqxBEUc9ogvi6whBzfNADUc9z9Pfl0dBXUkcDE4XHGQ2swZB7IxNDELYsAQ5+YZBHv9IEkB6gFQ out_24_mFAP2b_singleloop_p01wA5_mFAP2b_0001_0001
EY6mkBnuJ1DkR2OEQnvfmB3NJKEE/pmGQAAwmBjWkHEkQgVKQmupmBvIbrDEBWZLQlYQpBf++JEkoF5DQ5uLpB7StSEU8IU8PjA4rBL4EWEETNY2PihctBfvJHEkLUCzPjTbsBjZXqEkZDGxPU4akBvd+WDUHaxFQbtvlBX3OaE0ZI2FQogCqBXjbzDU4vyDQ5KpqB3tuTEEHYNGQipLoBHlGiEUFZm8PMAFoBLMxHEEXqf2PwyKuBb8AuEkEnggPO9DrBz7O2E0X0M0P out_24_mFAP2b_singleloop_p01wA5_mFAP2b_0001_0001
Lx1DnB7luZEEUNuLQ7RRnBb78ZEkSMoOQwKnnBvyhwEUMIwPQbnvoBHue+EU5QbOQsyBnBHDCoEkCXvKQj59oBn2LQEEJzPPQY9elBPtxSEENrfPQ out_24_mFAP2b_singleloop_p01wA5_mFAP2b_0001_0001
Ef/0mBPzMzEUiBJRQ/pGnBLwKHFEBW5RQ/pmkBnX6MFUKctSQQ1IjBzJx+E0FZLTQlDdpBb5QFF0Jx4SQy+PsBXA/CFUiBRSQKjZuB7jl+EEwaUTQL6SuBvh2tEEI59TQ4xUwBXK2MF0krfTQqG/lBbmZmEEaRmRQFzanBL1NUFkfLMRQg3HpBj/j3EU3qiTQu7epBHtdTFU8OhTQz1vsBTRDSFkUswRQVpQsBbQ61EktZjRQ9RwxBDuQKFkpALUQQLXwB7wmaF0N38SQ out_24_mFAP2b_singleloop_p01wA5_mFAP2b_0001_0001
EoFJkBPy2hFEBW5SQ14FiBzfqpFEv01TQ5QbjBvxL3FUc94UQ++JlBT2OCGEEYlUQkCXfB3251FEVjPTQTK0aB7s1oFUgGnSQbh0aBTChUFUoLPSQISgVBDTgwFkm3USQBg4VB/juOFUFCuRQ3GqSBnXjfFUiJxRQ36+SB/17BG0TmfSQc2dNBLbmhFEgWYRQ9nwNB7x5CGUuqGSQotHLBHTR1FESQkRQ1NZlBXjXsF0FZbSQaSIhBrp4bFEReTUQU+ZgBHskAGUb2fSQkakdBTzZ/FEGtCUQ0DKeBv2DKF0C2USQHO1UBnqk/EUc8VRQ7ACVB7ccIGEaR7SQENNLBnrWUF02h8QQab0LBXeVKGErsPSQV2GHBDnV3FElBTRQ out_24_mFAP2b_singleloop_p01wA5_mFAP2b_0001_0001
EtIriBPzMzF0eUIWQaR2jB/na+FEAAQXQPKshB76RGG0HF2XQGE4eBLbnCGEaRCYQCsykBnYQuFEEYJYQhzqmBjAycF0FfwXQSiZpBHebfFkveoXQuqImBPiWIFEKtVXQzUeqBjkTNFE9MKXQZiioB3UJ/EE53+WQ7RRhBvconFECsSWQE2glBXwFEG0Xr5WQbZGjB/c8mFEvzXYQsT2lBzBz2F0amiYQ5BLkBPErAFEahTXQX1lsBvNiKFE2e9WQMZzoBLtjvEE9HpWQ out_24_mFAP2b_singleloop_p01wA5_mFAP2b_0001_0001
EzhWiBXjXQGU2ODYQVjXgBntzXGknvTYQFDChBrvfcGEVj/YQO0SjBzgAgG025HZQhrHgBb78gGU3koXQV+SeBfizdGk+vRWQSV8gBTJNaGUp+WVQGSDZBXmjeGkPD6VQbwJgBr+cXG0cXGUQRVcXBPf2bGkQkpUQ63GbBXwVYGk1AwTQe+OkBDAATGkYQ4XQxO9cB/LjTGEeiXYQekEiBTGYkGktZgXQPNsdBLKBnG0TIBYQTYCjBjxlZGEprpVQkwJWBfNThGERgnWQaCnhBTPnUGEaRYTQ6eQTBbdicGUqwXUQKK5ZBnIRWG01fwSQ out_24_mFAP2b_singleloop_p01wA5_mFAP2b_0001_0001
Env/dBntzcGEqGbZQ8SXeBvcohGkTiFaQ357ZBPc9pGkDtMaQlYQVBzgAnGUbnPaQep7dBrEDZGUPKoaQEAmdBf9WdGEKQWbQYcRhBXnBjG0v9mbQwnajB/4LeGkfxrbQ+I/gBvsVtG0GqwbQPKcaBXNeZGU46RZQuSGhB7HvlG07HIaQazsgBffyTGkQQmaQrkaaB7/KUGk2PiaQZ0ycB7gpWGkLUrbQtURaBvwDjGEKzXbQn7hiBTsgxG0DG8bQTPWeBLdFxG0vwrbQ out_24_mFAP2b_singleloop_p01wA5_mFAP2b_0001_0001
EmuJbBnCX0G0IbPaQgVOXBfnv8G0xLVaQfU4UBjVO8GU14BbQsHlXBLv04GkYQgbQZQgaBPc9GH0HFOaQtQFgB3e0DHE8GZaQ7dVgBfzM4GE0zKaQG4JbBHfK0GkMXPaQVoFUB7h67G06t8ZQ1n8YB7xXNHEmviaQHhDaBXOyJHkR4sZQsPagBLJyEHUAr7aQ/HghB7mMJHE2LJaQZ3uhBDwZ0G0HggaQkT8gBj8b3GUokpZQ out_24_mFAP2b_singleloop_p01wA5_mFAP2b_0001_0001
L357PB325/GEaRGbQWOUNBvcoAH0z3vbQfUYLBXiBMHkDt4bQpbSLBHYlPHkQgdcQcSsIBntz4GEFuybQjXRKBPmCtGkDXubQ6lxNBHvfpG0wgScQM+MPBjxYeGkPnOcQ0D7SBXjQZGE4elcQ6ExVB7WMeG0CADdQSBoTB3REPGkuPdcQGE4NBLwKCHkqxraQCpMQBP7a+GkyhIcQIi7FBbjg6GUVfZbQ+BmGBzd25GEQ+QcQ4ScMBPVyrGkVZQbQARsGBbDDoGkNTubQ2qqLBfvjqGEkswcQr9bRBnJLuGkH2ScQKLLNBrKwZGU/t4bQHsJVBDHDmGkrzIdQkTjYBj+HaGkPwTdQTAPRBfFxLGkKpFcQvHWWBr7sKGERVtcQ out_24_mFAP2b_singleloop_p01wA5_mFAP2b_0001_0001
LkC3JB/owRH0d+WbQ46xHBb6mcHkYQcbQBr8IBfSMiHEsyxaQcSMKBPIwcHkpbSaQgVuBB77ncHEVjjbQm499Af7jbHkwc8aQ2O/JBzeUOHkQg5aQL62JBn3XgHkWA3bQgCYABHrkjHEW30bQvbxABnkvVHUWf3bQ1tZ4AXWEWHE26/aQ out_24_mFAP2b_singleloop_p01wA5_mFAP2b_0001_0001
LXkNIBHsysHEmutaQpw1IBnDtyH0HFGaQueUFBXMIuHERLiZQlYQGBLbnwH0bS8YQcSMHB/mE+HUwKTaQyrYIBPBq+HEidCbQjVDHBParzHEUOTbQ9TNIB79usHExLuaQkhENBn3iyHkjb8ZQc1+CB7HS/H0neMaQqZaJBHPACIkSZAaQtR9FBrlfCIkJcRbQpWmMBzuaAIU5mHbQIjyCBXZfzHUoJbbQKQoJBb34xH0BkubQ out_24_mFAP2b_singleloop_p01wA5_mFAP2b_0001_0001
EsHFBBf++nHkWktZQ7Rh7APdTjHkDtMZQQ144ADrcXHkmZWZQ99TwA77nTHEEYJZQ2jCxAThrpHEsyJZQLajyAnlr1HESrCZQP/EyAXPi8HUkflZQWnh0A3Vz5HkwWaYQAOizAnvsDI0+2fZQS5A2APgTCIkEsUYQk8g1AXTtFI08R3YQrt/2AXpHLI0UpxYQf/UABjU4lHEoaMaQTq6/AfLdjHk4kuYQjKqsAnKpoHkKrnZQeMAsAbEjmHUrrwYQMujwA/gV5HkvWFaQ4r80A/mn0H0Qo+XQ4tKzA/eYGIEcS7ZQNuk3AXG5DIUxppXQlfH2ALk6MI07nMZQ out_24_mFAP2b_singleloop_p01wA5_mFAP2b_0001_0001
EqGPABT0iRH0yhqZQ357+A3jCGH0Gv0ZQ5luEBnDt/G0JxwZQGE4IBHXPDHkQgBaQMIw6ArFZEHkU4iaQlnUxAzCsKHUA4paQzH/3AjQl4GkukqaQDCsDBT2OVHUGE0ZQtsQ5ADHrCHU56dZQCiaABvM1GH06R5aQ+l9sADbkKH01SQaQNND1Ab0n3G0hHLbQla/+AbJmzGE8SmaQTBzxArmH2G0y8TaQ out_24_mFAP2b_singleloop_p01wA5_mFAP2b_0001_0001
EFDiEBzKH2GE7RdZQ4PVJBXjXvGEBWZZQU4aIBjrHjGEoaYZQFueEBnuJfGECsGZQzhWMBTgVzGU46xYQZiVRBj/htGkT1lYQeBhUBD8M0G0PS2XQw8JXBjQ6+GUwaYYQ7RBBBrZmzGE99PZQ/z1LBrGqwG0LZ1ZQkhbNBXks7GE3d2YQYYrJBzP+yGUzSWYQb7ZQBnUXlGED6bYQVXDUBXoLtGkAgAZQ3SPZBTeNEHENJDYQn+5ZBDu27GUVdwYQu+7TBHXPDHEAEoYQ out_24_mFAP2b_singleloop_p01wA5_mFAP2b_0001_0001
EEtIMBvHFdGUPKsZQ/pGMBrbSRG04lqZQaR2PB7QLNGU5QHZQlDNUBfTiRGEoaAZQrcoNB33PMG0isVaQn+WJBXkiNG0Bk5aQrJoEBfdAOGEdLwaQ3a3KBfRmNGkwlebQ5lOPBjqxgGk8S7ZQhFDIBfznOGk4cjZQKbURBjf5PG0p1gaQlfbOB/KwDG0bDRaQ out_24_mFAP2b_singleloop_p01wA5_mFAP2b_0001_0001
EIwKOB77nEGE7RxYQvJRRBblDAGEmuNYQyLdSB757nFkuJRYQam5OB33PbFU2ObYQzMTOBrEDCGksdGXQXSeNBzEEOGk/+4WQrEfRB35z6F0jQ7VQdRDKBfS2QGkvctVQx1jKBTgVBGEZ74YQUeKVBvA9DGkh0MYQ/XYKBbks8FEppJXQWwSRBf+oRGUjmyWQSGhLBXDdRGECwwXQ3STPB3a19FU+hBVQVOASBzOrpFUlqCWQGaaVBz+QBGUW43VQgvqJBHQgZG0vzoVQn2HGBv6TNG0MI2VQPB3LBnRxNGUkPzUQ out_24_mFAP2b_singleloop_p01wA5_mFAP2b_0001_0001
EKcdXB7OfhF0MzIYQtI7YBX3kKF0eUIYQO0CbBvcoDFU3k4WQf/UeB3MzOF01jSWQ6mEdBLEYFF0jCrYQWtoeB3AztEE+eoYQfvvaBj6yKFUGmWZQgqRaB/S3sFksdCYQgQXVB7pLBFkcpPYQ9gSgBjXcOF0zzlYQV0ygBDsPqEU2DBZQhDLgBfoQqEU9NJYQHvFbB7b4jEERdtYQgIrdBLiNHFUNVvZQ1qIXBf5QBFUz0bZQyCvZBzJwbFkR3XZQ out_24_mFAP2b_singleloop_p01wA5_mFAP2b_0001_0001
EsyBZBbQgxE0jCXWQ++paBb5QpEUjXCVQ46ReBrFZVEUiBJVQIFOdBnDtGE0w17VQXktVBrw1jEEEYNUQBWZWBHZ7oEECs6WQ509cB7kr1EEYNiUQjs9WBXjXeE0HFOTQv0NTBLGEyEE/pGUQ35bTBb5QXEET3sUQ out_24_mFAP2b_singleloop_p01wA5_mFAP2b_0001_0001
EqxLhBLxgUE0JxQUQaRGjBf9oCEEEYNUQ0iMkBra86Dka8ySQO0ClBPy2LEU6mESQ35blBvyhIE0eUIVQzvmnB/bQwDkhfQVQohwpBPqc+D0atPWQ8y/pBHCNSEEiRnWQRVXrBHtlfDkjPsWQiBhhBTKchEUdTqTQ0VFiB/aSoDkWkiUQJcqkBPBqLEULZIWQVDWmBPHXXEksdxUQXpioBrhurDkIFSUQ4NvmBbmNSD0pwmVQZ20sBnLkmDEzvVXQ8hHrBnUdBDEBCYWQ out_24_mFAP2b_singleloop_p01wA5_mFAP2b_0001_0001
LHvUkBjWkRD01jaSQqGflBrZmFD0coFRQueUkBDW5cCkpbaQQrcojBHYl7BkBBGRQ2OfjBLwK7CkEDCTQFgonBbigAD0nUMRQjtNlBvz6fDEDwYQQ out_24_mFAP2b_singleloop_p01wA5_mFAP2b_0001_0001
LMIQkB3MzcCk8SHOQ5QLjBfTixBEqGfMQqGPhBj/UHCU0iMKQc94hBblDlC0MzsIQqGflBjrH9AkEDSLQXqInB3HtcAUzuZNQ1nakBngzl/jktrJQZ78kBnCX3CEBWJNQ+zAiB3e1HB0MoyNQ+7rmBHkFmBE4Z/JQETDmB/dR2/DaXmOQL3EmBjA2c+j5O3IQEyKjBL19JAEEhDIQBdPjBb2oU+juo/KQ out_24_mFAP2b_singleloop_p01wA5_mFAP2b_0001_0001
L46xdBzLdjBEaR2JQktzZBrw17BUdTiHQiWEYB/TN2AEW5wDQy2ZZBf8SX/DtIbEQzhWUBrw1LC0NJ2IQBHnRBrs6PBEZwIKQutGVB3kvpCUnLwKQD++LB3oLkBUjcqKQ789cBXjXyAEpwFLQ8fkbB74hWC0HLAFQQl0RBXAmYCEL/iGQplmTBjCbABECeBMQUDwRBjVpYA0L+1IQh0WRBfy0yCUwNnLQU2FXBfOKFDEf36JQHcfXBrRiaCk+7KMQBvFKBnpnuA0MhkLQn++JBPYZyBUguxIQjKxLBPCaNCEt98LQ out_24_mFAP2b_singleloop_p01wA5_mFAP2b_0001_0001
L2jCVBvIbPBka8S/PDXvSBHYlTAkR2O3PnEDXBXiBx+z4lutPzMTWBzgAr4zMzMrP99TOB/TN++j9ow8PNwMKB3OeTA0B1TAQIFOUBPzMHCkZmZ+Pz9DRBTVF4AEdgnfPPi7PBnz/i9jSdoBQQRsMBzIEM9TYss1PkBxIBPYaxAUeIe6P out_24_mFAP2b_singleloop_p01wA5_mFAP2b_0001_0001
LEtobB/na8/zisdePEtIgBf9og+zfqxrv2jChBjVO02D/pGxPiBBiBjWkt973P1YPTiBfBTLy28Dv0N+vBtYdBXY+s/jnAQDwTMZfBTov+AUnp+CwF3/ZBnE6I/jwGhGwZ78bBLwK/AUO0ikPoL0hBbec5/TmIZtvRq0bBzlhzyb/ay9vycRhBvCOL5j/XpAw out_24_mFAP2b_singleloop_p01wA5_mFAP2b_0001_0001
LlD9gBThrH6zyhW/PDC8hBT0iM9bktTDQT3kgB77nK+LtIbIQZQghBjAr8/7yh2JQMdDgBb5QL+jWkNBQ/hBkBPilb87fiUEQZj3hBH1Nh/7zcQBQ out_24_mFAP2b_singleloop_p01wA5_mFAP2b_0001_0001
EPK8cB325767z3PJQBrcaBT2Of8b3k4LQjsdcBrEDC7jTiBOQtd+cBDVjH/zMzcNQfUYUB7P1477xLtLQxajRBvdCI/rMlHKQNuoRBbne3AcGWiLQwEVPBHp5wAsQ5NOQXoCKB7hK0A83ixOQIBiGBPyt+AMNU1MQYdYIBTRHtAcGwoQQKcdbB33P16D99DIQPMhbBHQkQ/rQjhMQQsaTBvJlk7DM4yKQO9qSBjbvy7LVotNQxjiTBTrIX/bv1LIQMhZNBr3gi+LNwyJQ0MxVBv+RNB8oxuLQX/VPBftdmBM78ZKQoP4RBrGkoAc2HxPQPiyHBPMREBcP46KQapkCBXxYBB8SfQNQBSELBLzAlAM5nYRQFOcEBz3nvAMaW2QQ out_24_mFAP2b_singleloop_p01wA5_mFAP2b_0001_0001
ETihdBzLdTy7P1QQQgVOfBLxgg9T14VRQWOUbBX3kAA0LdrRQyLdWBTLym/j78tRQ/pmfB757n2rpbiSQlqQgBD4R5+Lqj7RQFwWdBPuZ5+7M7oQQhffdBPu3wz75KPQQ98ihBrrJq+Dk7ERQ5T6bBvVZszrLYITQXOchBLWkv5D10MTQK/MfB3awOA8QaoSQTRaiB/o2N/LiuwRQ66NZBnWlk/7FpyQQX0mfBD6MFAMpG4PQ out_24_mFAP2b_singleloop_p01wA5_mFAP2b_0001_0001
EPffdB/RhLBkuJBSQb8SaB7QLKC0isdSQzhWbBzfqVCE7R5TQIFufBTf/kCkR2OUQhrnbBjVO0CUGEwRQt24aBvjKyCUVkYQQwkXYBX02YDE4hTSQKHHdBTgxZD0SccPQ03vgBzgATB0Ld7RQwMFWB/ywBC0+PYSQOBjfBb/u6CECG6RQryoWBb4xvCUylLQQxO4cBfp9VCkZw+PQy/eZBDjp2DkTuzRQ1oDZBzVKcDUQJYTQvaOUBPuFSDkFtHSQFBlcBrfxYDkL4UNQFIogBriHdD0Pw1PQYcFbBbt20D0B7HQQ out_24_mFAP2b_singleloop_p01wA5_mFAP2b_0001_0001
ERLSXBThrPCUf/sUQlYQXBLEYdCEZ7EWQhrHSBX461CkYQQWQMdzNB7OfjCEueEWQpbSXBfR2uBkqxDXQ9zLXB3OIICkKbPYQWXLcBLDX2Ak7RzWQ2jCUB/naAC0xLVUQgexaB7CRxCUXBQWQf6qTBfPRKBk2v7WQDNHXBD+jaBkmslYQ/jnTBXfsbCkSHUYQkwvaBLWebCkuMVYQ0VKcBrhqAAUrwfXQnZzfBfzFcBEkh8WQGRFcBfmCeAELEyVQ out_24_mFAP2b_singleloop_p01wA5_mFAP2b_0001_0001
Ee+eSBHXPeDU5QrWQEYlNB34l2DUMI4WQW5QOBzfqPEkpbqXQlDtSBHueWEE/p+XQNeJWBDrcsDUHaxWQkJqKBrMziDkpcZXQbc3LBrH6+DEFQ6VQ out_24_mFAP2b_singleloop_p01wA5_mFAP2b_0001_0001
EMIwJBXiBZEU0iAYQShrJBrbSsEUgVaYQ14lEBDW54E057TYQxggABf++vEk8SHYQdTCKBf++lE03PJZQtrFFB3uTZEEqqWZQBNwABzP/jEkURoZQYD1EBb6MDEEgTQZQHTa4Abb2YEUOzzZQ/MQABXZSwDkZ3bZQ+F83Ar24CEkSmtZQJf2uArauvDkNK5ZQHaRGBfSMSEkrHtXQZs/MBfae2E0UZQYQiBVKBbhT0E05FdZQlHlNB36PcEE90OZQId8ABrqR1EEZ/sZQ/rMIBbhW1D0aMCZQ5eoxAX+UhEk6pBaQ33AABnAEOD0HFXZQzzgvA/3WSDUOlwZQ out_24_mFAP2b_singleloop_p01wA5_mFAP2b_0001_0001
LhrnEBzgANFkYQgYQoFZ/AjU4YFEv0dYQKxAABfTivF0NJuYQpw1DBb781FUbnDZQOJGIBnBBUFE7RpYQm5N5AH1nQFksGwYQD+r8APrfZFEya5XQ out_24_mFAP2b_singleloop_p01wA5_mFAP2b_0001_0001
E2Of3A33P7F00NlYQ46R2A34lIGEoa0YQ03PzAvIbQGUy2RYQpbSuAvyhNGka8iXQEtIuAHXPJGET3YZQGS2xAzg/DGU34BaQad4pAvXXFGU2zlaQ6rjuAb/QBGkVlPbQqAA3AzUvIGkn3gbQ9owxATgV0FEXPSYQLx89AbMSLGk4FBZQ7ArmAzNfFGkf+OZQhobsA77nRGUz5fZQ47e5AfMfHG0aaLaQILDzA7s92FkUk8ZQPikiAba+AGklgeaQKj7nAXW0NGUJUpaQseLyADz8yFkc6JbQTuNoADvaAGEANnbQpKA6AfZyFGUUR8bQTSvzAbB7PG0rkmbQl3R9A76yJGUUhLbQ out_24_mFAP2b_singleloop_p01wA5_mFAP2b_0001_0001
EnED2AvyhaG00NZYQ357yAD/piGEaR2XQAAAxAPeptGkBBOYQbnv1A/S3wGUjXuYQ7Rh7APepjGEue0WQShr6AnsdcGkR2yYQS8TrAX4TgGUPFaXQGZ74ArbSpGEEYFWQEYl8A757bGkTiZWQKcdBB/9TmGkvfSXQ out_24_mFAP2b_singleloop_p01wA5_mFAP2b_0001_0001
E+TNqALbnzGUbnvXQIwKoAbkt+GUbnDYQ/pGqA757FH0gA7WQzMzpAzLdCHEmuxVQ7RhZAnYQAHEBWVYQaGFKA/Wn9G0nTqXQ0LBWAjgJ5G0ya8YQx1jmAbPKwGkqx7WQDVrtAnz7AHkVKdYQzTbXA7snIHEOleYQqtDMAP1OCH0sn5WQ7C8FALYZ6G0U1IZQG53gA30O7G0CAVZQs68XATOzwGkHizYQ out_24_mFAP2b_singleloop_p01wA5_mFAP2b_0001_0001
Epw1rA/mEQHEnELXQGZ7tAXNeXHU0iEWQJGEkA3MzbH0xLVVQQgVYAzgAfHET38VQU460AXNegHU14lWQOIX2AnYpoHEOglVQJhr/AP96bHEq+7WQdoFsA34lSHkDtEYQ2moyAfwTTHEcHUVQCbPxA/a5jHE3UcXQGxc7Avz6uH0F/8VQi0ruATIDsH0gJTVQYsF6ADl0kHkZ7uUQfQVCBDUKiHUV6TXQB3nBBHhpYHkyuCWQTF2+A7jrVH0XIsXQ out_24_mFAP2b_singleloop_p01wA5_mFAP2b_0001_0001
LNepkAf9obHkCX/TQepbYAb6mfHkBBGTQXPKeAz1jqHUiBhSQ8naQADVjxH0kYYSQR2OVAblDYHEsy5RQ2PfMAPNVNHkjPPSQx7MKAbGFGHUoG/QQd3Tx/iNIKHEncDQQ9w6m/aURCH0EX7NQyLdrA7luYH03PlTQvfuJA7oggHUb4qTQW3QiAzGzWHkfkaRQsIoKAXyybHESXLRQARB6/mEJOH0W0uSQIypXAnnnJHEDr7SQXETGAHZ79GEHESRQWEOZAXE4FHkQEcQQQI37/CLlRH00hMPQIZ5I/+4oLHkqwoQQRCq++uzRFH0rLwMQEBcZ/iqX7G0VowOQrEuAAnUpAHU9pwMQ out_24_mFAP2b_singleloop_p01wA5_mFAP2b_0001_0001
LlYQpAnX6rHERLKSQdoFtADAA2H0MzkRQDXP3AHtI4HkR2WSQBrc7AjWkwHUep7SQsHFwAXMI1H0w1DQQo+E6A/sQvHEJ72PQS7MnArLavHEDTlOQVjXuA3islHEoaUSQg58mADyF8HEzAuRQre8wAzU38HkSjPPQDLI/AjnuyHUv6jOQD0bpA7Q3uH0hxeMQhRlfAjm9zHEUjxOQ327lArkenHUEJXPQ out_24_mFAP2b_singleloop_p01wA5_mFAP2b_0001_0001
LBrc8AjVuAI0P1QSQ9oQDBrbyBIEnE7SQnvfHBz0N7HUPKkSQTihLBLaR6HE7RRTQIFuEBPyWHIkZmZSQlmv+AHiBKI0tFJSQvFp3APtkFIkqsoRQZhX8ADMyAIUm4QSQ50nCB353BIkxtAUQvrKHB3n9GIksQfRQPbKHBzAgJIkI4ITQNCt/APDSNIEzWaRQATu7AP32LIkCYETQUbi4AD4bFIEjKjQQkhYvA/8OGIU4b9RQ out_24_mFAP2b_singleloop_p01wA5_mFAP2b_0001_0001
EzMzGBnsd1H0GvcRQIwqKBfTitHUepDRQIwKIBjrHjHUepjQQoFZKBntzdHEEYVPQ0iMOBrvfyHEAAAQQr0FLBPSm2HkvKeNQLAQGBf9A1HUg7LNQjttNBv8t7H0Dz4LQ8naDBPc91HkZm5QQT3ENB/XdrHEPa7RQxvGRBv60sHUV2bPQnYSQBHZK5H0I2bQQ out_24_mFAP2b_singleloop_p01wA5_mFAP2b_0001_0001
EqxrDB/89fH0w1LRQdTCBB3MzVH0z33QQXkt9ADAAQHkBBGSQfU43APy2UHU3k4SQ14l4AzKHXHECsyPQYfI8AXsxbHkVoWNQmhDzAj9dMHkghNPQdTCCB/89kH0eU4RQjl9DBDzcQHktzaQQIY4yAz7TcH0HJWQQN1L8APSejHUrSpNQ6lZsAPH5NHU6v3NQJxBwAb5/IHkNUhQQX1p4Abs7GHUPySOQ out_24_mFAP2b_singleloop_p01wA5_mFAP2b_0001_0001
EvJx/AbQgFH0gALSQhrH7A34l+GkQgNTQNzMyAHtI3GkBBuSQ99TzAHDCyGU5QrRQgqxBBb5Q3GEue0TQ5hOGBT517G0ZUnUQDX5JBnKsyG0uBCVQEB9DBfSUBH0Tu0VQpwVCBDBWCHkrHdRQ4bi3Aj9pDH0Jf+TQqQoDBz4NzGEPs/SQcfm/AnDixGU6raUQyseIBTefBHkBABUQaxHNBrd01GEG/nVQfgeLBXwvuGkjXJUQNuqHBLf+sGEb5nVQ/bLHBvdsEHEnYbWQ9EsBBHFl7GkwCbWQ5dTBBbJkHHEWUfVQ out_24_mFAP2b_singleloop_p01wA5_mFAP2b_0001_0001
ECsypAHZ71GkU4iTQ8S3gArbSuGkDtYTQ789jA/mEkG04lGUQpbSkAT14jG03PVVQDCsMAfTiyGU2O/TQS7jy/GZ9qGkcKxTQuKU5/G/ohGEySgTQJfp7+OcuuGk8j1TQ67npAf9o6GUwKXUQ6mWfAv6zsGkflUSQLO3IAvIH6G0oXlTQ5V3OA3lrzGkw5DVQ out_24_mFAP2b_singleloop_p01wA5_mFAP2b_0001_0001
EiBBnA757bGEv0VTQOJGsA7kYSG0eU4TQqxLmAThrHG0xL1TQIwKiA3NJEGkpbySQlDt2APzMRGUy2JTQuIu9AvGPaGU5/gTQY9y7Aze/GGk4sfTQIiJDBX8kbGE83qSQoa8lATKccG03PVSQJYatArIkTGkkl8UQQeQ1AL1pRGk2yFSQuUgAB/JqYGEpwcUQUER5Av9ghGkXMjTQ98qBBbBPGGk/D+SQsOe2ADcmAGEenMTQ9gJ9AfDpGGEeXkUQC8nFBTs+hGkA6ATQrUoBBjNZdGUPnsRQPPZFBzpYUGkh3pSQ out_24_mFAP2b_singleloop_p01wA5_mFAP2b_0001_0001
E/pGmADBWCGEVj/UQT3khAb5QvF0LdLVQmuJqA76RfFUiBpVQZ78sAHtIfFUf/0WQ14lQATgVwF03PNWQ4fyFAPTLaFUqVkWQDhmPALQJKFkFYWWQXn8n/KsvZF0lnFXQ3kYpAXiBGG0w1zVQA+0cADOwpFkGROUQwTJEArg56FU2pzVQeucWATYt3FEfIIXQ out_24_mFAP2b_singleloop_p01wA5_mFAP2b_0001_0001
EdTiuAfSMSFklDtUQFDC3ALFuCFEoaEVQaR2yA/owrE0bSEVQb8SuAT0ikE0GvEUQBWZABXiBDFk8SHUQQlmCBzz+YF0od9TQj05EB7/L0EE7PqUQUxaEBrSijFUUtOVQWO0rA/mETFkCXvTQwf05AnQcGFkNxEWQsuX+Ajrb9EEFSITQ3nQ/Ar9giF084eTQ4v+FBH55XFkjBUTQE6SIBfeh0EEIa+TQD6dDB/O1jEUeBwUQrpLGB7+25EEG0oVQhh/FBbKQzFEEq/UQXQiHBTC7ZF0MJtVQR7EBBTEMlF0Uf5VQ out_24_mFAP2b_singleloop_p01wA5_mFAP2b_0001_0001
EhAr0AzeUgEECsKWQkCXxAzKHKE0NJWWQ2jC7AXO02D0yhOWQqxrBBzgA/DE+T1WQgVOsAHueGE0jCvXQzP3iAXukTEEfK4XQHbCpAHosdDEu55XQnvf4AfTinEkqx7WQOIqrAXpEGEk83jVQ5v9xAHz3KEkVSQYQ2y8kADKPiE0p7AYQ0/clA/xFZDU3VcYQC3AwADBSJDEMg0XQG9QjAzjAVD0dTIXQ out_24_mFAP2b_singleloop_p01wA5_mFAP2b_0001_0001
EOJG6Ab6mUDEuecVQdTiBBb5Q3C0KHSVQUNeABTKcJC00NxVQLHa8ALwKfB00NBVQtd+CBHue0CU0i0TQdFhEBn+ldDkL8JTQ1qkAB3tA4DU7voSQGDyJB7LGoDktpATQJ/5BBPhQOE0DJ+RQDrJLBDecGE0VqVSQ+yOHBvkeTEkrJ0RQNOoIBbimlE0DRIRQwKHzALGEQDUep7UQMU3EB7b0CDUV14VQe4X/AP0WnC0v3STQ0DUGBT6ReCkmXtTQ6y24APByvDETWwSQGd2MBTaHTDkJ1aTQwAl9AbedYEkHWkRQPQVPBDCtKE0EbNSQSEdMBT2KlEENY8QQ out_24_mFAP2b_singleloop_p01wA5_mFAP2b_0001_0001
LCB2BBrFZ7BUHaBXQfUYBBTKclA0FZjXQTiBEB/S3E/jEDqWQjX6BBLFue7Tc9gWQXkNEB/9TtAEW5cYQcadDBP9tECUt1oYQD+EEBTSicCUaJ/XQMo3BBTXi8B0F4/WQT6P6AnzsVAEM4rXQMvcIBP49aAE2sZYQ3ZYCBvPGBAEzA0YQqIbGBvOYOCkb+AZQXE++AbSNJC03M3YQ0/PIB/kHhCEej1XQJ81BBvnQ6CkHwAYQ out_24_mFAP2b_singleloop_p01wA5_mFAP2b_0001_0001
LU4aIBHsyx/DEY9VQiBBLBHsyh9z4lGVQgVuHBrFZ77j9o4TQzMzIBbmZG8r8SPTQy2ZQB3ist+z4lmUQKJ2PBTj0dAUL/vTQ6mEKBb6m0AUIwCWQYAnLBju5XzLvEsVQiZOSBPLEL8zUlCUQwXBTBn2EK/DxXaVQcG0RBLYiOA0oN7SQ out_24_mFAP2b_singleloop_p01wA5_mFAP2b_0001_0001
LCsyDBLGEo+j/UjTQTihABjqxL+zP1YSQBW51A/mEj8z3P1SQamZuAblDN8jZmBSQAAgABDW5YA0NJmRQzzMGBD203AkCvLRQ1gzFBPXsFCUkfbQQGgCJBPcnl/TY8YQQyL9CBfnvHAkYQIUQovXCBLITf6zWOyRQZXs9A/UyIBU70OSQqdF8AHNxSA0f6tQQGffIBXymEBUsVFSQ/vzJBPdzQCEA9LQQKQ3DB3fFdCUB8CRQeHgDBnG6AC0AqBPQuMENBrXZIAkZLIQQfx1GB7CJM/jKNBPQ9aVJBDcfi9zXl+QQ out_24_mFAP2b_singleloop_p01wA5_mFAP2b_0001_0001
LQ140AvHFu6jDtIUQMIwqATf/U174luUQlYQkAz1jS+DqGPVQWO0UA76RR+z1jKVQkCX7ALwKH7zkYwUQBWNsAXOz78LIyjVQFjAmA/OEY8bMg/TQ out_24_mFAP2b_singleloop_p01wA5_mFAP2b_0001_0001
LRLypAjpbKAUiBxVQuz3kA7P1YBECsSWQ6mEdAb6mEC0IbPVQ2OfLAzeUUCU3kgVQZQgbAbmZGBknvfXQKuwjArIxnAEtiWYQ2zPrADWzRBU5ZlYQ5ungA3zS++TsNnYQfU4xALGEIAEAAwVQqiOrAXp5BCU7ynWQJpUPAXSoXAkvsPXQd6JTALUkAC0y+wXQWXVkA/hTP+zHDBZQPT/UADa789j9KaYQ out_24_mFAP2b_singleloop_p01wA5_mFAP2b_0001_0001
EFDCjAjqxHC01jCUQKc9aAzLdfC0d++SQueUeA/TNODktzPTQZQgnA7QLaDkvfyTQThmhA/S3TCk8DlRQUdNTAPsTiCELtgQQQ7gsA746nCEsbVRQLllXAv/BQCErtROQLHaqAHZ70Bk++5TQ/ABKAz9YXCEbiBTQ7HTiAXjciB0idfRQ4ZaTAPqFFDk++bQQuOGDAr53YCkgqzQQbnTvADDbfC0alVQQAILyA7YIcC0m5ESQD74rA7snKD0ikaRQKelLAvMtbC0+13MQJk5WAXCYaBkqSXOQ7NtjArq/ZCkdHnNQ out_24_mFAP2b_singleloop_p01wA5_mFAP2b_0001_0001
ER2OPATf/oDUKc1SQxgATArFZLEUf/8SQamZWAfR2WEkSMoRQnEDMADAASE0eUoQQKc9AATLyWEUktrTQply9/CM3RE0gMJVQnzWb/ihQhEUy0vVQZyCW/6vrfEE68PXQ4IJh8erbxEUkqzXQhrHBAPHadD0codSQS31gALa2NEkXchTQJ5kj/6IsSE02RNTQwcLDAbHFoEEaslTQVQZOAbRDUE0LUoVQTPXz/ibXBEEIXSVQzH8Z9MfFeEUe9UVQ1Mxm/etjxEEhKfVQq7E7/6WugEExzqXQWTez+2AbQEEF4hXQHr6n8YcWwEUPzZYQI5Za/Iz3wEkLsbXQ7Rt7+qYAAFkiciXQ out_24_mFAP2b_singleloop_p01wA5_mFAP2b_0001_0001
EcSMiAnX6mEkZmpRQzMzjAb5Q1EUc9gQQFDCgAfTiLFUxg4QQ3kYkAjWkVF0FZzRQ2OfvAPy21EEpwFQQUNemAvxLpE0kYgSQZZBeAneXvE0GSXPQQgVwArvfAFUgVeOQsHFyAvz3lEEVjnPQVjX0ALbn7E01j6QQ out_24_mFAP2b_singleloop_p01wA5_mFAP2b_0001_0001
E2OfPAHtITFEueMQQKxgGALaRoFkCXfQQiBBMAXMI4FEYlzOQGZ7GALFu0FE+TdMQ4P1Y/GtInFUeprQQIhJL+K6I9Fkyf2QQEg79+eW2EGUjXKSQwZ2j+mh0AGEwnRTQPfnb/e75OGU0r/RQGZ7IA/89JFEmu5OQknZNAri/tF0rNbRQwewK/CbidFkCIkRQl+m4+iPAfF0EopPQga8Z/IoX6FkAd0QQy956+efqDGENCBQQJiok/6E8TGkEeySQ7cqh/ux3RGUe6ERQ out_24_mFAP2b_singleloop_p01wA5_mFAP2b_0001_0001
LfU4WAf9oEG0hWkPQktzdAXNeMG0yhmNQGZ7kA34lVGEaR2OQc9oiAjqxYGEYljQQaR2aADVjFGkTixQQri6PAXUnPGElxiMQuG/jAHFmIGk8vHMQ out_24_mFAP2b_singleloop_p01wA5_mFAP2b_0001_0001
EW5QsA7QLaGUJGUNQ/pGyADBWjGkBBWOQZQg9AvyhkGkQgVNQ4PVABjrHgGUxgQLQXPKsATLytGUeprNQRghrAjFgwGU51uKQRT0kATuq6G03uLKQoYMWAXj56GEYoxKQhazpA3hDDHUSKFJQUNetAvxLXG025bLQ8GzyADXhiG0cOQQQkhQwAHMc0GErPnOQWvGkAr3gtG0+bgOQkz8nAbbzpGkuOqJQ4AqzA7h6xG0wRAKQ4RxlA36wJHkaTsIQwc0xA/I9CHk/VtIQ out_24_mFAP2b_singleloop_p01wA5_mFAP2b_0001_0001
EktzBBf9oqGkZm5OQlDNHB7QLuGUepLOQoacHB/TN6GEZ7sNQ/pGGB/9TAHk9ogPQT3kLBbmZrGkDtIQQ7zkMBnxEgGkgrTQQxUZQBzKGwGEQqjPQW+cQBXPgeGUUSbRQ/UDAB/natGEShTQQ+0XIBLxMqGU8VVMQlQXKBPxjuGExjGRQ17WOBTs8cGEMJyOQb/AJBv7zbGk7/eQQLSeTBPSfuGU1ShQQiptPBTGb4GEBxaPQ4ugRBbTtsGkhZpNQQ/WRBrdZWGExRhRQ+AyOBfDghGEhlWSQp1HUBTT0iG0CMNRQ out_24_mFAP2b_singleloop_p01wA5_mFAP2b_0001_0001
ERLSJBT0i9GEYlTLQXPqJBXiBJHUJGkKQbnPPBrFZMHEaRmJQ03vRBnX6GH0d++HQ3kYFBPzMMHEUNeIQrcIAB/anKH0nwlJQUQAGB3gAYHEuFZHQtIbKBrGv3G04l+JQjmyIB3F1NHk4LVMQZO0FBXzMHHkXmZFQZ55+A/lYQHEta6KQ8q8CBLtIaHUUffEQy57JBrmZZHkycoFQQljFB///cHEJueJQ out_24_mFAP2b_singleloop_p01wA5_mFAP2b_0001_0001
E5lORBPHaVHUGEoKQIwqWBbmZZHUzMDKQHaxXB3MzdHUiBhGQwKnUBnBBkHUGEYEQCB2XB/naiHk9oAMQxcadBnwFnH0fOAMQFKJeBjgBxHkKcoOQ1pRiBrBZ2H0Ev3NQam5OBvyhZHk789LQJ7dZBXjwSHkLIPKQ576WBTG+fH0C3/NQtaLVBnNCpH0bNhLQEgNeBnZ7qHkADGKQHJMgBn+vgH08uTMQ2MyiBndm8HkM/TPQ34QiBvjw5HE1w2LQ9KujBbfHwHk+q+NQ out_24_mFAP2b_singleloop_p01wA5_mFAP2b_0001_0001
LGZbcBntzaHkpbSEQEYleBbktfH0Gv0+PEtohBXMInHEDCsAQ789hBfTivHU3kY8PQgVgB7luXHUjX60PjOpcBLFUQH0lvjjPp9iYB3MBUHk3XgpvaTydBbT5GHkQ74KPDCseBb5QVHEv0NGQI2bbB3SdkHU4DG7Pwr4hBjA1SHkXlO6PxJUhBbeMcHkY02CP out_24_mFAP2b_singleloop_p01wA5_mFAP2b_0001_0001
LRLSjBT14jH0w1jEQtdulBntzpHEW5wFQktjmBLEYnH0kYwJQ7RhlBntzfHEoa8KQZ78nB/mEmHkTiBCQ4O/oBDtIcHUuTtDQfU4iBDW5cH0OffGQ4HUlBXdVyHEgUVFQUChpB7K1rH0czjBQXVFnBXWClHkt0I8PY4EpB3kxXH0ndhAQ out_24_mFAP2b_singleloop_p01wA5_mFAP2b_0001_0001
Lf/koBnX6sH0P14KQ35rpB7P1qHUiBhNQCBmqBHXPfHUGE4NQzMDrBT14bHEoaEQQiBBsBLFuyHEtIrNQDzMrBXyz7HEV02LQJWwpBTPh2H01LlJQelkoBzs/sHkBE3KQ2sLoBDLzsHUN5CPQ603tBjUwuHEsdBNQanUsB7hP1HkFewPQ7b+sBneJAIk1sMLQcX7pBrxvAIUxP9MQVyQrBD/T0HECwGIQOSPoBfd/7HUwCzIQ out_24_mFAP2b_singleloop_p01wA5_mFAP2b_0001_0001
EiWErBbPKZH0istLQOJ2rBLwKOHkArMMQR2OqBz1jGH0xLdKQKcNrBjU49GE7RxJQLy2uBzLdMHkoFpLQGacvBbHhPH08h8IQABmwB3m+SHkRbjNQlDtqBLbnbHEnEzJQJ9brBnhQMHU+SSOQ+WUvBbBAEH0h/4LQox1tBf8DSHkmgGIQzisyBj4fRHUfhHNQIgKwBDNoQHkigmPQoYLwB3ycbH0ICUNQ out_24_mFAP2b_singleloop_p01wA5_mFAP2b_0001_0001
E35rnBrbSJHkvf6JQv09lBzgACH0P1YIQBr8iB7P1DHkqxrIQjs9hBra8MHU2OfIQ5QrmBbPKCHEue0CQObBlB/4R6Gk2q/+Pw+4lBjMj5GUHi/tPeHFoBPEq1GknvyaPAkJkBnrV9GE+fauv789mBz1jQHEW5gKQ6nTmBTQ45GUgUGJQZ9xoBj4OAHEk3RCQq3VmBbHKKHk0gOBQP+7iB/e68G02E/+PjPLlBv+YyGE7MUBQcAlkBfLI9GUpGZ7vXqViB/ofAHUHZdhv out_24_mFAP2b_singleloop_p01wA5_mFAP2b_0001_0001
EAAghB3256GUiBBJQEtIdBDrc6GktzHJQqGvaB3isxG0IbnGQXPKdBrbSpG0HFuFQhALbBPHa4GEUN+LQ/Q8bB3n/AHUDiHOQsWSgB7eVCHUH/ZPQvZqXB7iCHH0eQ+OQleggBL50JHkyztQQgwAYBjrVOHEMLfQQ2ktcBntzPHEqSGRQO0iiBjU4zGUepLJQOPjbBThFCH04NbIQfE0cBzJBxGkO2tMQyw/WB3PV3GU2PwLQFs8hBDIi9GE+V0OQAN6TB724FHkFXBOQc7XiBvf6KHEQHORQpyfUBvw7SH0nHyQQEOEdBXDnVHk4m5RQ out_24_mFAP2b_singleloop_p01wA5_mFAP2b_0001_0001
E8S3VBbQgzGEXPqEQfU4SBDrcrGkX6mBQTiBPBHtIlGE/pGFQv0tMBvyhpGkU4aIQR0zPBrYvwG0hPD6PVGWTBnVw1GU956jPdHBQB7wZ7GU66+1vjxiTBL1YAH0Hfk/v71ZQBbqDHH0XklDwSMIUBThr6GEBWZFQwSuVB/EwlGEYf2/P5EONBja/2GEyiP9PfRQNBvI1qG0hcW0PHivVB7BjvGEXwUpvKeCWBn2h7GkXKXyPMIoNBH4qBHkJQ/svyWUNBHPr1GUWrv6v6HkVB/3F6G0QDBCwW8kWBbCZFHU0fz7vcd4SB7uNKHk1FXGw8akOBHdBNHUqXkBwiEoNBnIeCHk7maFw out_24_mFAP2b_singleloop_p01wA5_mFAP2b_0001_0001
EEtIOBDAAbGUNepDQMIQKBvz3TGkpbSGQ8n6FBT14PG0OffCQ/pGHBDBWMGU6mE8PJMINBnFPKGEtVXIQ/1ZJBbzACGkOEgJQX3lIBvzzvF09GkIQId8FBvoKDGU6mzLQH44EB/OalFEgtHKQPLODB7i9yFkMLHMQmG9EBDMhLG0uymNQqeH/ATytvFksxJOQawRBBvP5JG0QqpPQaBT9APRUAGkjj6PQ4PVQBPc9XGET3kAQV+RIBTXUYGUiTvIQ9TyPBr77MG0xK9JQGDmPBvxZGGU5EsFQvylKBbX6oFEinqFQDZmDB7KQWF0OP2JQKeBHBvbJTGUEwZNQWG36APVngFEiXZOQFFiABj1bQGElbhQQ32k3A7Qo+F0WVxQQ out_24_mFAP2b_singleloop_p01wA5_mFAP2b_0001_0001
EfU4AB7kYQG0LdTEQXkt4AXjXMGUhrHBQRLyvAjrHIGE99zEQbnvqAT2OOGkCXvHQBuS0ATsLVG0Es+6P3DOrAHyURGUdySvPKPDjA/3ROGEOq/3Pt7isADedRGUthfzvIFOAB3MzTGUKc9HQG3i7ATwzFG0bFP9P6ns6AzPSYGE883zPl6XxAzoybGU3k3/P out_24_mFAP2b_singleloop_p01wA5_mFAP2b_0001_0001
EZ78tA/9T7F0IbnEQIMvlAHiPxFkLz5HQbnJdALhfiFEKboEQmvmhArwSbFkPlTAQw/4qAvt6kF0OQPKQlSXyAfMJyFkxCICQrhrgAjk09FEExxIQ5krkAH+jdFEckdLQhLmvAbE2vFk9tdLQXcFwAjLhYFELhbJQ out_24_mFAP2b_singleloop_p01wA5_mFAP2b_0001_0001
EEiHKArBDeFEOPuGQN4i4/+WnNFkC7cEQ7HDy/qGY7EEHKNIQGUz0/66f+EkHWoKQZxE1+ywIXFE/L2CQxldx+IOKgFUNafHQ5At1/kKoqF0xvrFQWpeHAZiFhFUZzuCQlK38/cXW+F0GpcHQTKHFA72QmFEZ/+IQVb9DArkKHF0Zv4AQuOsQ+Ej4KFUr45AQPjdE/mQ9jFkzh6/PyFLX++TKsFkRXxIQFapI/coLTFkUTHJQLlzLANUCDGEw1YGQPGin/s5vCGktu6IQ out_24_mFAP2b_singleloop_p01wA5_mFAP2b_0001_0001
EMZap/etUoE0xLUGQvpjY/a8SWEU1P0IQuX9D/A/RQEkT/NIQy7/e/IjHQEkf/zDQrIc5/6JADEkRBWIQrtySAjslFEE4QfJQfYVhADTAQE07XDIQGauXA/aQ7DERKAMQTafrAbVZSEEapGJQkhAmA7C9/DU6pDNQ8F1tAjaYKEktumLQN0As/2pRmEkajUCQ6Xqd/uCAbEU4U6KQ3Fe8/OsHAEkHHaEQHCDr/qEmpDUlqOJQAT+eAX7UWE09ZJEQpSXLAfG1qDkPlJNQEspxALgnaEUmI6HQD/1nAXcRzD0gPCPQu/01AnbRMEkP5bMQ out_24_mFAP2b_singleloop_p01wA5_mFAP2b_0001_0001
E1dIq/U5VLE01QUKQVaFKAt/hBEUPZAKQo5cIAhLCTDUPBfKQXBzWARMv6CUN/vJQrYMaAJYuLEEDK7LQxLgdAx1ojEEhsgLQhLxiAxXboEUc6sIQwu3kAttNAFUboUIQKH9nABQYFFEltCDQvHLe/cvdOE0dKLMQrpiPARrMEEkrE7HQ4+6UAFnRJEEjv+NQ4o1kARp4DEUDFtLQw/ZOAF6AsEk5A1LQZ+jkAZyjpEkgO9MQGfKqA5FofEUSuVIQvSpZABNQjE0fRfGQPxZbAVYOJFkya1IQF7SrAtqQFFE83pJQJ7RpA9FRVFk+PtCQxPsuAl9U9EU9mECQti/hAdYDBF0YjiAQ out_24_mFAP2b_singleloop_p01wA5_mFAP2b_0001_0001
EEfxt/0hhFD0MIuLQG94m/IlZYCEzvUMQtrt6+0rpCCUEmDKQrW+i+Ewa3AkZaEKQnbb5+gcQTC0gI9OQYeHm/sMzjCEpqsQQnO2n+YoZlC0qr7RQki3y+GL2EDUJuKSQPF+s+k/bDCUvtuSQZ0gO/UaEbDEQZQMQYA/CABz6ICkd3hMQxtFA/efOkCEnw0OQx1eZ+4EEjBkgISPQtHiAAtzqOCk755QQO6kx/oEFEDUDgfQQXENV+6JqCCE20jTQErKc/oXPVB0THgSQ out_24_mFAP2b_singleloop_p01wA5_mFAP2b_0001_0001
ESQ/v8MQCcCkWDHIQ4jJR/WRlLCkOmxDQ1EO4+SFViCkDRG9P18sq/KiytCkk281PulAEADORPC0oN/EQRIiRALmZpB0tQSBQGNvKAnPKlA0JH5+Pk5RiAn5qDCErAKAQoRHf+Yoi7CEwBLIQ2rmB/yzqTB0T8NDQQdAHAzUIFCEhCjIQ7T8IAX6nwCE5IqEQrUInA31rmB02Ub7PPyskALoafC0fBvBQ out_24_mFAP2b_singleloop_p01wA5_mFAP2b_0001_0001
LdAaW/IAyoC0kWG7PS3gp/0kt/CkBKvkPTxXs/MiQhC0gsy3vdGZFANUgIC0uZ14vsKgKAB02UD0qbJuPzy5RA91JwDEvBtzvJIXHABl0vDEsC99vhwAhA9QiCE0zWqxvQHOx/wogdCEkmJAQYceE/YUqYDku03OvvwnJA5//oDkdPp6Pl7fWApeQ8CUKqGyP out_24_mFAP2b_singleloop_p01wA5_mFAP2b_0001_0001
EDDEy+0wOjCEcz6+vtUJq+wCtGC0/UEEwFL5v/ICQPCUKU1HwO/r0/c9nyCEbS9IwBgvf/yXfLCkPx9GwN/hm/SwSTB0UDlJwZAGg+q+A3AEHd4KwBS7GAvkw4AEAf7JwQ4ur++eD5Ck5E29vh4P1+AUkLBU15pCww9A6/m+xJCUHQFEwJrWh/OT2qC0wtbIwtIGKA7hyLAEFDTLwTqxSAfzaRBk5I1Iw out_24_mFAP2b_singleloop_p01wA5_mFAP2b_0001_0001
EDuJFAFxSdBU1JWIw9iVYAdLimBkQt+Jw8YeSAFK8GC0z0qMwacTfAxhndCUqt4NwbMNgAFOcKAEhjRKwy2HaAdEqA/DL1bHwW3gEARLnFA0WoJGw01iFA5u9aBUxKVIw/0BiAdYEHCk+t5IwHOEZANuiY/jZYCMwhE6oAlGTKA07lmKwGspZA1eeT7zGr8HwxjCjAl9Tb/DYMUEwHY4v/grF7+zbR8HwzChCAxuUJAUmPyBw out_24_mFAP2b_singleloop_p01wA5_mFAP2b_0001_0001
E6VC+/QLQ8B0FmlNwbyHv/k8SOC0iFFQwfMJy/oG6+CEp9IQw4Eq6/QaQRDEYkMRwyK/B9Au0ACEOjVQwiOiC/2NjPCkbvqRwBuP9/uTy9BExj4RwKc2IAjqpSC0pNCTwdIYGA3MeFCUstTUwR8/z/OYIJB0Q7kUwPOZQAXCoZCk8WSVwy2Rq/8KgXBUKbeMwK2qBAl19ACENV3QwX8DI9WjI8AEGgTQwEK5G/yxbNCklIGPwi0/E/6KayCEsLsRw43Ow9wkGEC0bueSwrB87/qu84A0jYDSwJoXIA30eFCU9RARw6+fSAjvEsCEsg3SwS1rk/OdUqA0jC1TwfqSw/WKY1AURAiVwAY6ZAjg7yCk3HFVwnpiOAPSwPC0vZPWw out_24_mFAP2b_singleloop_p01wA5_mFAP2b_0001_0001
LDlHr/IxnTDUZFAOwnUBr/EYHBEU7t3NwFZeGAdN6IEEbY6LwjYREApX+ZEU4stKwCi5F9aVdJEE4OENwOY1k/i7OCEE0w5OwtUXCAHOqpDksf8NwWcol/amAJE0yYxQwWPpSALkdcDks1nPwk/FDAPVaCEUUDnRwyU9SA/7JqDU8kIRw3glhAvsAdDUDC+RwmMtl/8BpCDEEPUMw/c3y/w6XHE0sJ2PwNw3i+SXGEEkvyCLwded08W84aEkX4CNwKQDCAvZAfDEno3LwqQNy+azhTE0eeJRwi9KfAL6ZHD0mt3OwNmZDAXkuHE0+fpSwx5emATKRLDEhreRw out_24_mFAP2b_singleloop_p01wA5_mFAP2b_0001_0001
EHDaXA9Vn4Dk4FmLwUVGkA9iSBEUd0qJwpsvnAZ7bYE0Yz8Jw+wNqABoyfE0GiJMwoHrtANUgkDkSmBKw+8S2AlX3qDEKF+HwdeC1AdnvfDENyqCwiLJABl6M7DEtINIwVt59AJZ9oDUDhBAwO5aCB9op5Dk9laDwRerYAhM3dD0p6tMwsQChAZsS+DUYwSHwh89qA9SYDDUHL6JwYhJxABHOpDEXHAMwkDwuAFhlQDkZ6EBwCjZCBhtCEE0M54JwgMh+AtrfiD0uTA3v out_24_mFAP2b_singleloop_p01wA5_mFAP2b_0001_0001
ErOEoAx32jE0p5aHwRurrAxOC6EkRhYHw5AXiA5nlJF07/2Gwc82jAp1OcFU2ZdFw9ovlAN8/cEUd48DwOpOxA99c8EUIoEEwOXDwAZyZ9Ek62hJw out_24_mFAP2b_singleloop_p01wA5_mFAP2b_0001_0001
EwUdRAND0BF00d/HwyEW8/wEvOF0XuaHwKub0/87+UFE4JnBwe2o8/AQeIFkni57vR+2L/w1oCF061xIwz/DA/uN7NF0a5SIw5IJQAZujyEkYEpIw7GMAAd+YdFE6e3IwVleT/sfEAFUT96KwCccI/o59yEUaeqHwY71m/OD0DFE4OiIw out_24_mFAP2b_singleloop_p01wA5_mFAP2b_0001_0001
Eback/0OaoF0g9yAwE1wP/U1qvF0tH71vjhiQ/aHBzFE9bJ0vsGln/qxi9F0tyiiPQgJv/MCSCGk2R/vvB1Sl/QZYKGUW9u7vCgpPAFwhAGEl8yuvVp5g/Q/ZyFEYI8Dw3f2g/o0ajF0ryXhvgQYk/UQ/EGEIVXvP0YSE/oSgHG0QRgAwMqmXARj/HGkFItkvtodTAJB40F0X+9oPDlJVAxVy7FkCWi7v out_24_mFAP2b_singleloop_p01wA5_mFAP2b_0001_0001
E4EBw/SFAqFEPrp9vwOFPAPURtFkbsL+vvIeaA/NwXFUqLw+v4i5hAPwISFUAteDwO22UAPuU7F0G70Dw6kTJALjNIGUhbwDwaDpw/SwZJGk7JOGwn8LSAHQ5PGkmq+AwN4uh/ODpgFUf8lBwxWOUALCR1FkTOu1vaK/QA7A/yF0VSiHwORBjAzRU+Fka/0DwYjNLAnqFXGEGgyAwiA8fAL1kOG0HGG+v out_24_mFAP2b_singleloop_p01wA5_mFAP2b_0001_0001
E33pZArrwLFk6K+zvM6XfAraJ1EEZ0T0vItirAfYMyEk63Avvjc5wAPP7kE02rr4vtx+RAz8YoEEf91nPqDJ0/Kh5rE0u7JxueheXA7ltQEkExNjP2R3l/aUAmE0FMM7v+z8UA35eSFU/0mfPjLLcAXx3uEEUEI+vEiTVAfdMuEk74B6PzlNs/ubp8EkHs5iPahoh/aVaiEU9vTzPbE3NAro7HEEShZ2PTKMkAnzeOE0xM0sP1yHUAz7uKEEYBP1vGm259aH7oEEOd/7vLzes/2vHVE0yQp8vdPJ3/6DtvEkb7fAw out_24_mFAP2b_singleloop_p01wA5_mFAP2b_0001_0001
EZemvAXxo+EEMaZvPE5y6AbuK9E0zkF2Pj9w/An0aTFEd/W2Pt5B8AXeqhF0sQ38P/0t7A7+pyE0h/CBQMdfDB7zLyEUjeeDQOBMHBXaNlEkeAx/PPbPDB7FroEEoUiIQcvzqAfDZJFEuSB3Pk6A/AzAUzEUAKyhPhk64AjANiE0u+vAQZeh2A/iM7EEWq0DQyYEFBnRbCFE9XsDQEPMLBfI4kE089mBQxlWHBj2isEE6Ku3PHIrFBnL7UEkagE/PCsPHBPZWoEU/nZJQr3qBB7HbYEkmfbIQySoABT4ayEUJXyJQ out_24_mFAP2b_singleloop_p01wA5_mFAP2b_0001_0001
E/UDEB757VF0gArcPEYlGBXO0qFEv0NBPhrnMBf8SpF0fqxjPKxAPBvyhYF03P1YvRATFBj8n1F0Wgs6vENcHB3/CpFkRxoBwaFk+APl23FEXIJ8vUNeFBHsyJF0eU4uvGPCFBHu30FkW1+0PP+HHBjVuCGkkZ76vdoTHBb6KaFUQ4rAwHV58ALvh/FkcV5Bw3tS7AnAyAGU7OXzvq236AvYEoFEKl/7v out_24_mFAP2b_singleloop_p01wA5_mFAP2b_0001_0001
LXPKPBDqG7F0gArwPe++UB3Mz6F057nyPiWkXB757HGET3k4P/UDVBzLdQGUGEY4PyL9MBPzMEG00NJ0PU5vWB3bD2F0QZNpvtGKWBHR2uFUKGN7P out_24_mFAP2b_singleloop_p01wA5_mFAP2b_0001_0001
E5lucBT2OHGkSMI7PyL9fBDVjQG0coF+PVjnhBPepOGUhrHEQpbyiBblDGG0eU4EQ6f3hB7quTGUBKyxPgKVgBrOBWGk0CCxva4fjB7ridGETj23P8naeBjWk/FEnED7PveRdBHMPXGE1ns/P5GOjB/kHNGEjOosP/phdB3SAaGEuYQqvDn0kB3xqfGUsSriPz6rkBD+ybGUukB/PlAKiBb2MkG0zIm5P out_24_mFAP2b_singleloop_p01wA5_mFAP2b_0001_0001
EjsthBXO0WGUJGkHQ99TjBvIbWGkWkNKQLymlBHueeGEqG/JQuzHlB7P1nG0jCXJQ3kohBX46ZGkoFpMQAqdeBHSETGkGicNQaKdZBjSOXGk0XEMQEB7dBTHQTGEq2OQQLHqgBz1jdGkCXvGQz5HkB7WYOGEmNbKQZF5gBrC2hGE/BPMQf37iBD4ZaG09zWOQFJBfBDTALG0qzwMQnrHWBj4QSG0SHqMQZt7ZBrc9WG0xm5JQ/zsYBXGbfGELjrMQP7gaBTRVOGE9qhQQt7TdBn2dbGkBOkQQngxgBfVEQGET+rQQ out_24_mFAP2b_singleloop_p01wA5_mFAP2b_0001_0001
E4PFoBnuJbGEaRmKQCBWqB7luiGkuJhKQWO0rB/mEjGU0iMNQaRGsB3jCbGEEYlOQFuOsB3NJgGE+TNIQnk5qB/nehG0D37CQ5yxsB7l3fGEWGr8PA1juBzLAZGE7KB9PVRasB3zKmGUBXgwPSMYoBf8STGk/UDLQ3+jpBPKtqGU1WHKQ/O8sBPN8XGEXCZIQdt9tBHqalGk4ATIQnyDqB7hjpGEojqCQh4TpBTPlbGUholCQ7BmtBLnflGkT/movP55qBHOwrG0w2fwP out_24_mFAP2b_singleloop_p01wA5_mFAP2b_0001_0001
EFDysB/nasGkR2+NQ357tBPc9sGEpwVQQGZrwB7P1nG0GvcQQShbyBT14pGUbnPPQkCHuBzLd4G0Mz0QQLa5uBn2o5GUZKSSQGAruBfE7EHEoPxSQHarvBHR9FHkTxIUQOoOuBT6SEH0D/QVQ3EsrB3SrBHk52MVQF5YvBTmSFHk4wcWQCBmsB/89yGUHaxMQninsBvQsoG0ioBRQxkQsBz/h8Gk0+qQQWnnvBPQn8G02sPQQZ99wBjLF3GkSjaSQLwltBXVm0GEPS5SQe2ksBn0bHHUeTwSQY61vBLaJKH07MISQOWoxB/75HHk/3PUQpvwqBvgBBHkRrTUQC1nqB31OAHE4fEWQt3VxBPPQHHUkigWQ66TuBHgFEH0K3SXQ out_24_mFAP2b_singleloop_p01wA5_mFAP2b_0001_0001
E99DxB/TNhGkR2eRQXPqzBzeUcG0d+uRQamJ1B7kYiGkAr0SQmu5zBbQgnGUzMrTQ14VzB/RhQGUwKHSQ7lMyB7QzJGE3T/QQO/7xBPGB8FUYUVRQ+WywBXC/1FUlaWSQR5CzBT5kuFkzfeQQFDivBbmZfGEAAISQzj10BfMtcGkIW0QQi8AyBHR1PG0pS+SQl7R1B3SPNGUekZSQtNfzBT9iKGEpeHQQXuNwBDY4MGkGcwQQxQ+yB7BseF0xPnQQtQ9zB7QJ0FUp8TPQ out_24_mFAP2b_singleloop_p01wA5_mFAP2b_0001_0001
L/Uz3BXO0hGkEDySQ03f5BXO0mGUdTyTQShb7B77neG0OfXUQIwK8B33PfGkvfiVQy+P8B3qdXGUdkrTQRLC7BrbSwGEShLTQNfP5Bjob5GkcIrSQFzx6B/t2CHU+9GSQQTM9BjUbCHkVmESQl5g5BjSgKHkY6tRQ5Qr4BD/pdGERLCSQsoO4BfB2pGUSolUQjfP8BHQgtGk94VSQiNZ8B75lzGU3M7TQ5d/3BXRN8G0w1fTQ7o63BvHU2GUnl5RQ out_24_mFAP2b_singleloop_p01wA5_mFAP2b_0001_0001
L+TNOB325FEUHahMQ6mETBf8SPEU6mkMQ++JXBvHFOEULymKQmuJbBLEYZEUIwaLQmuJgBz0NbEUGE4JQOJGaBfR2iEkqx7NQbnvdBHuewEEmuZPQqxLVBfR2cEE8nqOQtd+SBzKHiE0OfXQQAAgLBHYl3DEtILKQepbNBrED6D0hWEHQXPqKBHXPmDEBW5CQO0iMBHZ7oDk9ow7PPK8FBjqxPD0FZ7DQW5QDBjAr8CEqGv/Pnv/DBnuJNDU6mkIQ03vGBDW5gDUjXqKQHv0+ArFZ3C03PFJQMrAMBjOsFEUZeZOQOUjgBTQfSEEmggHQm6jgBXbUsE0TYMJQ5p+hBj/pUEUk28KQFSueBzoy+EkenLOQ6avgBDfjnEkry1PQax8bB7u11EkIQqQQkSCRBX2cFEknsEGQvPKFBTtbeDE0BrMQ out_24_mFAP2b_singleloop_p01wA5_mFAP2b_0001_0001
