# Supplementary material for: Incorporation of sensing modalities into de novo designed fluorescence-activating proteins
Source: Nat Commun. 2021 Feb 8;12:856. doi: 10.1038/s41467-020-18911-w (PMC7870846; doi:10.1038/s41467-020-18911-w)
Supplement: Supplementary file 24 — Source Data [file 41467_2020_18911_MOESM24_ESM.xlsx › raw_data_graphs/Supplementary_Figure_6b,c,d/1/silent_30.out]

SEQUENCE: SRAAQLLPGTWQVTMTNEDGQTSQGQWHFQPRSPYTMDIVAQGTISDGRPIVGYGKATVKTPDTLDIDITYPSLGNIKAQGQITMDSPTQFKWDAQFKQNDNPRYHGSTNILTGTLQRQEZ
SCORE:     score     fa_atr     fa_rep     fa_sol    fa_intra_rep    fa_intra_sol_xover4    lk_ball_wtd    fa_elec    pro_close    hbond_sr_bb    hbond_lr_bb    hbond_bb_sc    hbond_sc    dslf_fa13      omega     fa_dun    p_aa_pp    yhh_planarity        ref    rama_prepro    bref_irms    cen_irms    final_chainbreak    final_looprelax_score    irms       time                                      description
REMARK BINARY SILENTFILE
SCORE:  -486.585   -703.865     97.120    402.900           1.626                 22.815         -7.373   -262.308        2.169        -24.346        -79.250        -22.266     -38.759        0.000      3.595    134.839    -39.221            0.047     19.116          6.575        2.904       2.904               0.028                 -486.585   2.784   3018.000 out_30_mFAP2b_singleloop_p01wA5_mFAP2b_0001_0001
RES_NUM A:1-120 B:121 out_30_mFAP2b_singleloop_p01wA5_mFAP2b_0001_0001
FOLD_TREE  EDGE 1 120 -1  EDGE 1 121 1  out_30_mFAP2b_singleloop_p01wA5_mFAP2b_0001_0001
RT 0.092238 0.94843 0.303269 0.768097 -0.261588 0.584465 0.633655 0.17903 -0.752615 12.785 -5.805 20.9455   out_30_mFAP2b_singleloop_p01wA5_mFAP2b_0001_0001
ANNOTATED_SEQUENCE: S[SER:NtermProteinFull]RAAQLLPGTWQVTMTNEDGQTSQGQWHFQPRSPYTMDIVAQGTISDGRPIVGYGKATVKTPDTLDIDITYPSLGNIKAQGQITMDSPTQFKWDAQFKQNDNPRYH[HIS_D]GSTNILTGTLQRQE[GLU:CtermProteinFull]Z[HBI] out_30_mFAP2b_singleloop_p01wA5_mFAP2b_0001_0001
CHAIN_ENDINGS  120 out_30_mFAP2b_singleloop_p01wA5_mFAP2b_0001_0001
LwfKMBvxLBIEoaMYQDCMMBf9IAIEZ78WQ67nRBLFu8HE99bWQ357UBT0i4H0hWMXQlDNIBf9o3HkoFpWQ7JxJBzrGuHEoiPXQiTgIBXhVCIUaeVYQPryOBPHFEIkmJTYQBdLNBHFt7HUsJcYQAQKLBfY1DIkXmbWQFy4HBvTh2HUdmkVQXGTEBfy95H0uvAXQV8RIB7BeuH0GQFYQ out_30_mFAP2b_singleloop_p01wA5_mFAP2b_0001_0001
HTihSB3NJ+H0kYIVQ/UjXBHCs6HkEDiUQkC3XBvcouHUgVmUQFDCcBjVOqHkvf6UQ5QLYB/9T+HUf/ETQ5HGZBrvIFIk+04SQUi7aBzojGIU7UfRQuc1WBXpuFIUKZdQQF1JTBflbJIUN5FQQmTETBvyJOIkpprQQwIqPBH+VII0hJROQEtoPBzKnAIEsyhUQMv1aBzTP+H0KDGVQy4sUBnUH8Hk7bgSQrekbBnhJ6HEeVoSQTlHcBbAgGIUvEmTQ8DWVB3rOHIUjFFTQxxXeBjLFEIUW8ORQqDHcBX7vKIUK0dRQ/JxWBvIKCIUCn8PQEFvVBHkAPI08OaRQqYVQBPW6QIkb2ZQQOgsPBzhpEIUjgUNQou7MBHgFLI0RrtNQ out_30_mFAP2b_singleloop_p01wA5_mFAP2b_0001_0001
H3kYTBPzMpH0yhWUQiBhTB/RhdHUO0aUQXPKVBPIwZHkVO0VQEtoYBfR2SHkQg9VQiWEOBntzYHkArEUQnEDQBnCXtHklDFUQRXgWBforaHUCZtTQb8SOB7QLQH0IbHUQam5MB/TNbHkrHFTQEYFLBvcobHkvfyUQ out_30_mFAP2b_singleloop_p01wA5_mFAP2b_0001_0001
HPK8SBntzeHU2O3WQqGPUBjqxbHUbnHYQrcIaBnCXdHE8nSYQQgVcBb5QXHEDCsYQ8S3QBvHFiHUzMnYQXPKQBD/pkH0yhuWQ2rZTB/GRTHEgVLYQ9owRB7OffHknvHZQmupMBD/pgHk9ogYQ03vRBz1jqHEAAkYQ out_30_mFAP2b_singleloop_p01wA5_mFAP2b_0001_0001
H++pcB77nlHEoaAYQuzHhBra8nHkvfKYQy2JjB/RhjHEoaUXQnvflB/mEiHUdTqXQPffhBnBB0Hka8OYQz4mfBzL+4HETOyYQO6cgBrtb0HkpSeZQyfviBTrA1H0V6sZQ8D5cBr45vHEUqzZQsHlaBrZmqHUiBZXQOInhB7fLkHEs9oYQXs7gBjQ23HkXehXQFZljBzU11HU/AVYQM/ZbB/kW3HknQrYQDFKgBzMyAI0/3yYQrVhdB7hxsHUPsQaQYNQZBDrlvH0/lmZQ out_30_mFAP2b_singleloop_p01wA5_mFAP2b_0001_0001
H46RiBTgVhHEv0FWQ46BkBT2OdHUIwCVQqxLkBblDRHUO0CVQCBWmBfTiMH0P14UQ78NjB76RhHkpbqTQAdClBrEXdHU54kSQ7Z0nBTQIhHEeL5SQkFLkBHoyhHEgNPRQaRWgBntziHUwK3VQXrCmBzDSgHUSxNVQdwNjBHe+pHkkbqTQY4MhBrPfeHEf9cTQMWBlBTntUHEInjSQEELpBzpXeHEYqJSQYkboBH28dHklH3TQ9y2nBrR1pHERK7SQu1glBjY7eHUEddQQByPkB3jdqHEyNSRQvqLiBfIYfH0qJARQ out_30_mFAP2b_singleloop_p01wA5_mFAP2b_0001_0001
Ham5hBjArLH0xLNVQQg1hBTf//G0xLNVQHaRjBntz5GkWkVWQMdTkBLaRxGkpbCWQGZ7dBPc97GktzHVQpwPbBDxc9GkUhyTQpojVBH/96GECO5TQUHydBT5v1GEPjySQrcIgBvcoPHkBBWVQ8T1iBL3I9GUxiTUQkJkbB7PEAHU+42VQJY5dBrMizG0qVWVQYsqbBTgoFHEwXeTQ25nTB/+A8G08F7SQ8hxTBTTXAH0c1nUQBbHVBrtwyGkwIOUQs42bBvCk2G0sz0RQOlSdBXVrtGE1rITQdn/gBv0f3GESksSQ out_30_mFAP2b_singleloop_p01wA5_mFAP2b_0001_0001
LEtojBLFu9GkQglXQf/0kBf9o3GUHaVYQUNenBjAryGEYlHYQJbHpB3Mz3GUPKkXQdTSlBjVOAHkCX3YQw19iBTfqHHUkjxYQVvkiBXEHIHUudCYQwdmjBroo9GkeaoXQ/pajBjzaxGEm4fYQlpNnBH/LEHkVfxYQjvalBz+l8GUlFXZQSOajBrCnPHUCM/YQhOLhBLa0EHEAeBZQvM3jBPqZOHEu+tXQQtdgBXLYJHEP82XQ out_30_mFAP2b_singleloop_p01wA5_mFAP2b_0001_0001
LSh7nBPIwoGkoFVYQ14VqBblDjGkqxHYQ35rpBrw1aGUdTKXQrcYnBXNeXGEsyBXQgqhmB3jClGUbnnYQk5OrB/hFfGkBYjYQMuzrBLGxoGkqo3XQ out_30_mFAP2b_singleloop_p01wA5_mFAP2b_0001_0001
EqGvrBvz3WG0isdWQJGUrBPc9NGkpbiVQW5grBf8SRGkVOEUQHvUtBzeUXG0gArTQWOUtBX46EGU6m0VQe3BtB30WBGELHMXQsIusBTKA3FkV55UQpwltBb78ZGEEYlWQYHTpB/m2KGUoBsVQVZWvB7iwHG00MqVQcTurBvgC3FUB2PXQNGHuBzFSqFke+HVQzQ7sBjpn7FEfx3TQYtrqBzBdxFUeAFVQ out_30_mFAP2b_singleloop_p01wA5_mFAP2b_0001_0001
EEYlpBDrcNGUy2RTQIFepBjpbPGEUN2RQktzpBHtIFGEnEDRQktzoB/9T5F0w1bRQsyxmBD/pUGUHahRQaOnmBHlkfGEUbHSQvxXmBrUwhG0VzaTQDLpmB7owpG0iIdRQqbVmBzTXsG0FrnTQogimBv/bxGUyvbSQb/wmBHxzsGEvfKQQEBomBzGQ8G06zISQa42mBDDa3GUo8sPQbzzmBPUC/GE77zQQSMIoBPy2IG03PtTQiRGrBXn0UGU2HlRQA3JlBrzuPG09B6RQ96jmB3bNVGkYScQQAfQmBvKzbG08UNUQ9eJmBrqtvG0NqiUQcbzmBjp5mGkOK0OQp6jmBnfVCHU7i5SQ2B+mBHze5G0aMoNQ9B5mBP4eHH0nhhQQ out_30_mFAP2b_singleloop_p01wA5_mFAP2b_0001_0001
EEtIrBzgAGG0LdzPQMIgrBTgV6F0257NQUN+oBHtI5FkQgVMQ8nKoBbktEG0xLNLQaR2tBnsd+FUHaBMQ6pWuBjkfsFk/d/JQZPdvBjEJYF0RxQLQQ3kxBz+mYFkDhiMQtlDuBbSUGF0nf6KQuz3rBrbSNGkVOUPQsK1rBDuurFUoJFPQz1pvBTadAGkZEJNQi+dtBTnkGGUMK6KQ4YyvBHdHyFUYegIQHsdsBnMfoF0iNBJQSvruBXRn4EEzBuLQo0WsBXdeGF0/h2JQ out_30_mFAP2b_singleloop_p01wA5_mFAP2b_0001_0001
EoFpnBTLymFU46RMQkCHlBTgVmFUhr3KQKc9kBDqGVFU5QrIQHahlB3NJCFEVjHJQEY1iBz0NjFEmu5MQtQLgB/FwjFUfUdLQAjAjBXq9zFUjBFPQQgVoB/RhZFEFuONQej0kBnDw1F0d64JQT5BjBbSnTFUU10NQXfKdB7xihFU994MQ6IHgBHeNXFEtz9JQsV3fBXePzFElweKQ0wZhBjFlxFkNJQQQKn3iB3CwBG0w4NOQUv4kBLMiyFkG5CQQ out_30_mFAP2b_singleloop_p01wA5_mFAP2b_0001_0001
EhALkBf++bFk/UjEQWO0jBj/UNFkTiBAQtI7gBz1jOFkpbS8PSMofBzKHgFUwKH7P78tlBnsdSFUIwK1PAueoBTsvQFk11/5PvjNlB/i4CFkOV+qvW5wjBb78rF0IbHEQEgQkBTiH9EUsvXBQQ3WlBnbviF08YUvPQhOpBDS7eF0qJj6PZcjmBjRsGFkDdU5vX+JjB7zWEFEi69yvkAklB3riyEEy+BJv out_30_mFAP2b_singleloop_p01wA5_mFAP2b_0001_0001
EWOUfBvHF8EEEYl6PR2uZBjpb8EU5QL2PhrnYBvd+sEkuJxoviWkbBrFZdEEAAAwvVj3VB7Of3EEDCMAQOWIWBjhEGFEPoLFQpG2QB3fCAFUkf6IQUWISBzGGQFkluzLQampgBT14tEE7Rh7PVdzYB7hbMFESPUwPyfVWBvAbnEkW3eBQBw0RB7T74E0jnS9PqC1VBX3qWFE5bEEQSP5ZBLDmDF0S8LHQnQBPBHcSNF03cSNQduMSB767gFUpgRLQ1C6VBz7tLFUxXpMQ out_30_mFAP2b_singleloop_p01wA5_mFAP2b_0001_0001
EoFZUBHDCyEEv0N4vktTSB7QLkEULyWAwXPKMBT2OjEEoa8/vO0iJBntzzEkQgV+v14FUBnBBsEkAr8FwSL1ZBj6DtEkSbJGw5RNSBDQbcEkJdIJwfUYSB7lu/E0HFu0v4G7TBngIUEEQ5k/veobSB/n07EkgFuGwMvSbBfmskEk9ARDwFPhTBPvAiEUWYFLwxJ5NBznYbEUJOHJwOl5TBvvpMEEXIwIw out_30_mFAP2b_singleloop_p01wA5_mFAP2b_0001_0001
E99zJBPJGQE025bAwPK8DB/mEPEklDNAwamZBBjpbQE0fqxFwIFOEBPIwQEkvf6IwnEDCBT2O3D0NJG6vO5KDBXGGMDUX8D/vULkDBDC7GDU0tgEw/YqDBb8XsC07OD4vEtIMB3MzCEEnEDBwZdfCBHn2cEURk57vGMf7ArZ65DUmSu4vzz7DBPS23DUX82ovfLaEBT1jNCU/ud6v81VDBHZoyC0z6t7O out_30_mFAP2b_singleloop_p01wA5_mFAP2b_0001_0001
L1NJ4A/89PEUiBBGwQgVyAb5QREk/UjJwwfq0APdT+DEYljLwoFZyAjWkBEESh7NwO1TmAPg1REUk8+IwGb4hA3e16D0MsfHwhtwMAPV++DEhH0FwekEGAndAREEPwpEwhL3BA/zCfDUySsFwe++zArvfQEUiBhCwuqr0AbV+fE0gVkKwvk+hAfZyUEUlu1Kw+2hkAXKBfE0RSQHwQarmAn0jyD0KXAEwyDniA3f6gDk7SMJw out_30_mFAP2b_singleloop_p01wA5_mFAP2b_0001_0001
LGZ74ALv0ZDkSMoKwQgV7A/TN2CU5QbMw2OfDBf8S3CkVOUNwzhWFBjpbaCkWktOwHK84ADLYLCkPSELwf7BtA/P7DCE0IoKwKL5mAbjGOCUleYMwS1LqAbzQoB0sliIw/pG7Ab5QXD0FZrIw/RS2AHIE5CELfMOwT++8AfsHKCkmvIJw38F8Az9qiB0JSSMw out_30_mFAP2b_singleloop_p01wA5_mFAP2b_0001_0001
LGEYGBT0iYDkCXfMwjs9LBXNedD025LNwHv0PBPHaFDkX6WLwdolUBLwKDD0HF+LwcSsEBrw1vDU14VLw5/BNB7YS/DUSwINwW/mMBbDVSDEvZOPw out_30_mFAP2b_singleloop_p01wA5_mFAP2b_0001_0001
ELH6NBTLyyCEBWJJwEtoRB/mEbCEBW5GwgqxUBT2O7C0kYwDwqxrSBzfqdDksdeCwoF5OBf++5BEsyBDwsq2LBLi1yAkhihFwAaZJB3ua2/jKgVBwWSUGBDwPaAUdk47v2BwKBHcZj8D91cBw2O/JBvco1CE/pmIwthRUB/OUICEikuIw54XMB3HsOCkyCaAwB/+RBT7IcBEyclAwWsoOBT3SMAEi94Hw1rsIBXNGNBkyHCIwl2RJBb53kszYme9vE6TNBfcvc6TkmQEw out_30_mFAP2b_singleloop_p01wA5_mFAP2b_0001_0001
ElDtZBDrcwCUf/UCwy25cBfnvPDEAAA/vv0NeB7P1ED0d++tvHv0dB757fC04luJPb8ChBjU4WDkSMoCwjajiBvfVvCENr0CwO2XgBf7alDE1/JIw8SXbBLwKTC0LdTDwFzqaBHZqtDUosn+vvjPiB7yXvDUYcqAwW5UhB742VCEv6ADwveNiBDuiqDEvaRJw79deBXBjBEkb3EIwfOXeBDn5MDUrBKJw out_30_mFAP2b_singleloop_p01wA5_mFAP2b_0001_0001
EAAAgBvcolDklDtoP8S3gBvz3fDU6mE9P5l+iBrbSAEE+TNAQHaBjB/naSE0xLd8PzMzcBvz3jDEsyBCQ5FraBHsFGEExi1BQ357fBjqxBEUc9ogvi6whBzfNADUc9z9P6l0dBTjkcDUMYHGQktwZBD+wNDkXZsAQqHZZBbC+IEUn6gFQ out_30_mFAP2b_singleloop_p01wA5_mFAP2b_0001_0001
EY6mkBnuJ1DkR2OEQnvfmB3NJKEE/pmGQAAwmBjWkHEkQgVKQmupmBvIbrDEBWZLQlYQpBf++JEkoF5DQjuLpBzEtSEkSGU8PNA4rBrRFWEkzUY2PpfctBrRKHEknGBzP+UbsBjMYqEk74HxPU4akBvd+WDUHaxFQbtvlBX3OaE0ZI2FQPhCqBrmbzDUWyyDQiKpqBz2uTEknWNGQFlLoBbGGiEEXPm8PmDFoBvlwHEELlf2PS0KuBzKCuEUk+ogP4/DrBHmP2E0ytP0P out_30_mFAP2b_singleloop_p01wA5_mFAP2b_0001_0001
Lx1DnB7luZEEUNuLQ7RRnBb78ZEkSMoOQwKnnBvyhwEUMIwPQbnvoBHue+EU5QbOQsyBnBHDCoEkCXvKQj59oBn2LQEEJzPPQY9elBPtxSEENrfPQ out_30_mFAP2b_singleloop_p01wA5_mFAP2b_0001_0001
Ef/0mBPzMzEUiBJRQ/pGnBLwKHFEBW5RQ/pmkBnX6MFUKctSQQ1IjBzJx+E0FZLTQlDdpBb5QFF0Jx4SQy+PsBrA/CFUiBRSQbjZuBLyl+EE2aUTQf8SuBXs2tE0749TQMwUwBXo2MFUDsfTQqG/lBbmZmEEaRmRQFzanBL1NUFkfLMRQh3HpBb/j3Ek2qiTQt7epB/sdTFE9OhTQQ1vsBHODSF0xrwRQrpQsBTK61E0KajRQaQwxBbVRKFUMBLUQ4HXwBfRnaF0638SQ out_30_mFAP2b_singleloop_p01wA5_mFAP2b_0001_0001
EoFJkBPy2hFEBW5SQ14FiBzfqpFEv01TQ5QbjBvxL3FUc94UQ++JlBT2OCGEEYlUQkCXfB3251FEVjPTQXC0aBPq1oF0SKnSQhN0aBPlgUFECVPSQcOgVBPtgwFEf5USQdI4VB3PuOF0RNuRQB5pSBrkjfFkNQxRQdC/SBnU8BGE8ifSQjpdNBz8mhFE0cYRQbwwNB3a6CGkBnGSQNsHLBbXS1FkQRkRQ1NZlBXjXsF0FZbSQaSIhBrp4bFEReTUQt9ZgB3ZkAGUI0fSQeikdBjba/FUVsCUQ7pJeBHBDKFENCVSQjt0UBrFk/Ek3LWRQTQCVBXBdIGEXK7SQQ4MLBbDXUF06r8QQis0LBPVWKGk8kPSQ81GHBb9W3FEJCTRQ out_30_mFAP2b_singleloop_p01wA5_mFAP2b_0001_0001
EtIriBPzMzF0eUIWQaR2jB/na+FEAAQXQPKshB76RGG0HF2XQGE4eBLbnCGEaRCYQCsykBnYQuFEEYJYQ/vqmB3rxcF0oewXQCfZpBvsafF0YdoXQVjImBLSWIFUDtVXQ/NeqB/mSNFEaLKXQDZioBDrI/E0F3+WQ7RRhBvconFECsSWQE2glBXwFEG0Xr5WQZZGjBXv8mFET0XYQiW2lBz+y2FUAmiYQO5KkBjIrAFEAiTXQ2tlsBv5gKF0oc9WQ4MzoB3/ivEENHpWQ out_30_mFAP2b_singleloop_p01wA5_mFAP2b_0001_0001
EzhWiBXjXQGU2ODYQVjXgBntzXGknvTYQFDChBrvfcGEVj/YQO0SjBzgAgG025HZQhrHgBb78gGU3koXQa0SeBrlzdGUwwRWQzK8gBbVMaG0GAXVQLKDZBXhkeG0BE6VQlhJgBHLcXGUlZGUQxEcXB7a3bGUtlpUQpcGbBb0VYG08CwTQe+OkBDAATGkYQ4XQxO9cB/LjTGEeiXYQLlEiBT8XkG0NYgXQaTsdBHRBnG0tIBYQANCjBDRkZGEGtpVQDxJWBj0UhGUignWQOvmhBbvlUGEFUYTQRQQTB/FkcGUGyXUQTo4ZBjMRWGkdiwSQ out_30_mFAP2b_singleloop_p01wA5_mFAP2b_0001_0001
Env/dBntzcGEqGbZQ8SXeBvcohGkTiFaQ357ZBPc9pGkDtMaQlYQVBzgAnGUbnPaQep7dBrEDZGUPKoaQFGmdBH9WdGUNQWbQlhRhB3bBjGEc9mbQJrajBnhLeG0axrbQGS/gBHlVtGkOpwbQPKcaBXNeZGU46RZQuSGhB7HvlG07HIaQUysgBPayTG05PmaQQiaaBbFLUGUKQiaQa4ycBzhpWGUQUrbQ8dRaBj3DjGUgzXbQXGiiB7dgxG06E8bQVkWeBXfFxGEsvrbQ out_30_mFAP2b_singleloop_p01wA5_mFAP2b_0001_0001
EmuJbBnCX0G0IbPaQgVOXBfnv8G0xLVaQfU4UBjVO8GU14BbQsHlXBLv04GkYQgbQZQgaBPc9GH0HFOaQiQFgB7f0DHULHZaQ6bVgB7qM4GU41KaQhrJbBn0K0GEjVPaQVoFUB7h67G06t8ZQ8m8YBryXNH0dviaQOiDaBzMyJHkO4sZQdQagBnfyEHkDr7aQLIghB3aMJH0FLJaQsquhBLkZ0G0ykgaQwd8gBTdb3GUunpZQ out_30_mFAP2b_singleloop_p01wA5_mFAP2b_0001_0001
L357PB325/GEaRGbQWOUNBvcoAH0z3vbQfUYLBXiBMHkDt4bQpbSLBHYlPHkQgdcQcSsIBntz4GEFuybQjXRKBPmCtGEEXubQnnxNBTwfpG0ogScQr/MPBnyYeGUJnOcQ5F7SB3kQZGktelcQ2HxVBDZMeGEx/CdQDDoTBHTEPG0mPdcQGE4NBLwKCHkqxraQCpMQBP7a+GkyhIcQKi7FBXjg6GEVfZbQ8BmGB3d25G0P+QcQjRcMBnUyrGkQZQbQGRsGBLDDoG0aTubQ+tqLBvxjqG0hswcQZ/bRBzKLuG0x1ScQAMLNBPLwZGk+t4bQSvJVBTJDmG0XzIdQ7WjYB/AIaGU6vTdQYBPRBPGxLGUIpFcQ6JWWBT9sKG0FVtcQ out_30_mFAP2b_singleloop_p01wA5_mFAP2b_0001_0001
LkC3JB/owRH0d+WbQ46xHBb6mcHkYQcbQBr8IBfSMiHEsyxaQcSMKBPIwcHkpbSaQgVuBB77ncHEVjjbQ3499ADpjbHE4c8aQ2O/JBzeUOHkQg5aQL62JBn3XgHkWA3bQmBYAB7xkjH0l20bQpcxABvsvVHEGg3bQRgZ4AjUEWHk+7/aQ out_30_mFAP2b_singleloop_p01wA5_mFAP2b_0001_0001
LXkNIBHsysHEmutaQpw1IBnDtyH0HFGaQueUFBXMIuHERLiZQlYQGBLbnwH0bS8YQcSMHB/mE+HUwKTaQ+3YIB3Jq+HkMdCbQghDHBzorzHU7OTbQZNNIBvDvsHkNMuaQkhENBn3iyHkjb8ZQVz+CBzBS/HUrfMaQ+SaJBDPACIEfYAaQQk9FBrtfCI0EcRbQBlmMBPwaAIEYlHbQCyyCBfzfzHU5LbbQjloJB/D5xHEujubQ out_30_mFAP2b_singleloop_p01wA5_mFAP2b_0001_0001
EsHFBBf++nHkWktZQ7Rh7APdTjHkDtMZQQ144ADrcXHkmZWZQ99TwA77nTHEEYJZQ2jCxAThrpHEsyJZQSajyAfmr1HUprCZQN7DyALTi8HUjflZQ8pi0AvUz5H04XaYQqIhzA/xsDIUV3fZQs6B2ALgTCIkltUYQR6g1AvUtFI0ET3YQGq/2APrHLIE1qxYQf/UABjU4lHEoaMaQTq6/AfLdjHk4kuYQhIqsAHHpoHEErnZQTOAsAHHjmHEgrwYQj1hwAXmV5HkIWFaQRj+0Anjn0HUKr+XQ4yIzAfiYGIkfS7ZQPkm3AfF5DIUBupXQrpL2A3U6MIUssMZQ out_30_mFAP2b_singleloop_p01wA5_mFAP2b_0001_0001
EqGPABT0iRH0yhqZQ357+A3jCGH0Gv0ZQ5luEBnDt/G0JxwZQGE4IBHXPDHkQgBaQMIw6ArFZEHkU4iaQBkUxA/9rKHU43paQFO/3AbPl4GE3kqaQDCsDBT2OVHUGE0ZQtsQ5ADHrCHU56dZQKhaABLR1GHk6R5aQAY8sATTiKHkEWQaQYTD1ATzn3GEqHLbQqj/+A7LmzGkKTmaQXJzxADhH2GU78TaQ out_30_mFAP2b_singleloop_p01wA5_mFAP2b_0001_0001
EFDiEBzKH2GE7RdZQ4PVJBXjXvGEBWZZQU4aIBjrHjGEoaYZQFueEBnuJfGECsGZQzhWMBTgVzGU46xYQ9vVRB/eitG0I3lYQgYhUBr4N0GkmZ2XQAYLXBna5+G0tiYYQ7RBBBrZmzGE99PZQ/z1LBrGqwG0LZ1ZQgQbNBXvs7GE1c2YQeerJBvq9yGkVSWYQ/YaQBXxXlG076bYQlZDUBPQMtGUBjAZQf8QZBHtMEHE4SDYQ7X7ZB3O07GEKiwYQt39TBf+ODHECQoYQ out_30_mFAP2b_singleloop_p01wA5_mFAP2b_0001_0001
EEtIMBvHFdGUPKsZQ/pGMBrbSRG04lqZQaR2PB7QLNGU5QHZQlDNUBfTiRGEoaAZQrcoNB33PMG0isVaQ7/WJBnpiNGkIk5aQzKoEBLmAOGUsLwaQPd3KBXXmNGk0lebQ5lOPBjqxgGk8S7ZQhFDIBfznOGk4cjZQWcURBbc5PGUh1gaQcdbOBHKwDGEfDRaQ out_30_mFAP2b_singleloop_p01wA5_mFAP2b_0001_0001
EIwKOB77nEGE7RxYQvJRRBblDAGEmuNYQyLdSB757nFkuJRYQam5OB33PbFU2ObYQzMTOBrEDCGksdGXQGEeNBDDEOGU8A5WQfMfRBny06FUIQ7VQsbCKB/J2QG0nltVQx1jKBTgVBGEZ74YQUeKVBvA9DGkh0MYQbcYKBD9r8FEkoJXQncSRBfGpRG08gyWQyRhLBX7cRGU+1wXQeaTPB/R29FkjhBVQZgASBHKspFUwoCWQTdaVB7uRBG0B53VQ/xpJBzGgZG0m9oVQbHHGBLoTNGU2Y2VQSw1LBHPxNGUwUzUQ out_30_mFAP2b_singleloop_p01wA5_mFAP2b_0001_0001
EKcdXB7OfhF0MzIYQtI7YBX3kKF0eUIYQO0CbBvcoDFU3k4WQf/UeB3MzOF01jSWQ6mEdBLEYFF0jCrYQ0soeBLAztE0BfoYQwvvaBP9yKF0FmWZQgqRaB/S3sFksdCYQgQXVB7pLBFkcpPYQDhSgBDWcOFUxzlYQE0ygBXrPqE05DBZQKDLgB3lQqEUBOJYQYuFbBvc4jEEXdtYQxIrdB3kNHFENVvZQ5qIXBr9QBFU10bZQcDvZB7MwbFkO3XZQ out_30_mFAP2b_singleloop_p01wA5_mFAP2b_0001_0001
EsyBZBbQgxE0jCXWQ++paBb5QpEUjXCVQ46ReBrFZVEUiBJVQIFOdBnDtGE0w17VQXktVBrw1jEEEYNUQBWZWBHZ7oEECs6WQ509cB7kr1EEYNiUQjs9WBXjXeE0HFOTQv0NTBLGEyEE/pGUQ35bTBb5QXEET3sUQ out_30_mFAP2b_singleloop_p01wA5_mFAP2b_0001_0001
EqxLhBLxgUE0JxQUQaRGjBf9oCEEEYNUQ0iMkBra86Dka8ySQO0ClBPy2LEU6mESQ35blBvyhIE0eUIVQXtmnBn6PwD0ehQVQHnwpBT8d+D0bpPWQUv/pB3lNSE0EQnWQGsXrBjvofDkgDsWQiBhhBTKchEUdTqTQ0VFiB/aSoDkWkiUQrbqkBLfqLEUuYIWQwFWmBz2WXEkkcxUQDgioBHArrDkUGSUQvKvmBfXOSDkG5mVQST1sBTeomDEffVXQr/HrBDcgBD0J0XWQ out_30_mFAP2b_singleloop_p01wA5_mFAP2b_0001_0001
LHvUkBjWkRD01jaSQqGflBrZmFD0coFRQueUkBDW5cCkpbaQQrcojBHYl7BkBBGRQ2OfjBLwK7CkEDCTQFgonBbigAD0nUMRQjtNlBvz6fDEDwYQQ out_30_mFAP2b_singleloop_p01wA5_mFAP2b_0001_0001
LMIQkB3MzcCk8SHOQ5QLjBfTixBEqGfMQqGPhBj/UHCU0iMKQc94hBblDlC0MzsIQqGflBjrH9AkEDSLQKrInBLttcAUvuZNQ3nakBjqyl/jxurJQZ78kBnCX3CEBWJNQ+zAiB3e1HB0MoyNQW7rmBvbFmBkCZ/JQhoDmBXeA1/jChlOQO3EmBrL1c+zFQ3IQgxKjBn98JAUViDIQrdPjB7RoU+Twq/KQ out_30_mFAP2b_singleloop_p01wA5_mFAP2b_0001_0001
L46xdBzLdjBEaR2JQktzZBrw17BUdTiHQiWEYB/TN2AEW5wDQy2ZZBf8SX/DtIbEQzhWUBrw1LC0NJ2IQu2mRBfW4PBEjfIKQWvGVBDWspCkGYwKQ2Z+LBfdDkBUIkpKQ789cBXjXyAEpwFLQ8fkbB74hWC0HLAFQhv0RBrQpYCUJEjGQPllTBfvbAB0ZbBMQwlwRB3hmYAUAw1IQg1WRBrXxyCUDanLQyDGXBvrHFDEvQ7JQVTfXB/EcaC03ELMQMAFKB72duAUQdjLQ3K/JBLJOyB02nwIQ5zvLBnIWNCEHC8LQ out_30_mFAP2b_singleloop_p01wA5_mFAP2b_0001_0001
L2jCVBvIbPBka8S/PDXvSBHYlTAkR2O3PnEDXBXiBx+z4lutPzMTWBzgAr4zMzMrP99TOB/TN++j9ow8PmuMKBTLeTAU9xTAQIFOUBPzMHCkZmZ+Pz9DRBTVF4AEdgnfPwh7PBD2Bj9TCfoBQGTsMBnPCM9zZvs1P9kwIBfESxA0dzd6P out_30_mFAP2b_singleloop_p01wA5_mFAP2b_0001_0001
LEtobB/na8/zisdePEtIgBf9og+zfqxrv2jChBjVO02D/pGxPiBBiBjWkt973P1YPTiBfBTLy28Dv0N+vZ3YdBP/+s/TYDQDwkWZfBz2v+AUgm+CwEJAaBPS7I/D1RhGwZ78bBLwK/AUO0ikPoL0hBbec5/TmIZtvKl0bBHCywyL8cy9vibRhBn9zK5D8UpAw out_30_mFAP2b_singleloop_p01wA5_mFAP2b_0001_0001
LlD9gBThrH6zyhW/PDC8hBT0iM9bktTDQT3kgB77nK+LtIbIQZQghBjAr8/7yh2JQMdDgBb5QL+jWkNBQ/hBkBPilb87fiUEQZj3hBH1Nh/7zcQBQ out_30_mFAP2b_singleloop_p01wA5_mFAP2b_0001_0001
EPK8cB325767z3PJQBrcaBT2Of8b3k4LQjsdcBrEDC7jTiBOQtd+cBDVjH/zMzcNQfUYUB7P1477xLtLQ1/jRBHwZG/7YJFKQPWsRBjXm3A8tTcLQrwYPBDwLzAsbJIOQJgGKBfKk3AsfwrOQxDmGBjSRBBMTLvMQqWcIBnidyA8fAmQQKcdbB33P16D99DIQPMhbBHQkQ/rQjhMQMoaTBnlTo7D410KQckqSBfvk77bgjtNQQ9hTBjWdS/LXxIIQsaZNB7fRh+bu1xJQ9l1VBjG9MBsztnLQfIbPBXZHmBsn9RKQHz7RBPtjrAcGqrPQFk2HBbZVFBsPg0KQf1oCBrJyEB81TKNQ/CILBz9ArAc8AWRQbQgEBP4z1AsvlzQQ out_30_mFAP2b_singleloop_p01wA5_mFAP2b_0001_0001
ETihdBzLdTy7P1QQQgVOfBLxgg9T14VRQWOUbBX3kAA0LdrRQyLdWBTLym/j78tRQ/pmfB757n2rpbiSQNiQgBLIT5+bfj7RQEgWdBHpV5+766oQQDmfdBvBWtzrIKPQQ98ihBrrJq+Dk7ERQrY6bBfvAozL2ZITQMSchBLnIv5TSzMTQOkMfBfHwOAs7ZoSQ9HaiBTk+N/bfuwRQglNZBrBZk/7xoyQQxamfBvUNFAsrG4PQ out_30_mFAP2b_singleloop_p01wA5_mFAP2b_0001_0001
EPffdB/RhLBkuJBSQb8SaB7QLKC0isdSQzhWbBzfqVCE7R5TQIFufBTf/kCkR2OUQhrnbBjVO0CUGEwRQh34aBrhKyC0TkYQQEkXYB7y2YD0thTSQSHHdBnhxZDkWccPQ03vgBzgATB0Ld7RQwMFWB/ywBC0+PYSQEBjfBDCv6C0KG6RQqzoWB/uxvCknlLQQjQ4cBjq9VCkhw+PQG/eZBvhp2D0JuzRQgnDZBDWKcDUHJYTQOaOUB/pFSDEysHSQ1BlcBffxYDUN4UNQDIogBHrHdD0lw1PQkbFbBjr20DU+6HQQ out_30_mFAP2b_singleloop_p01wA5_mFAP2b_0001_0001
ERLSXBThrPCUf/sUQlYQXBLEYdCEZ7EWQhrHSBX461CkYQQWQMdzNB7OfjCEueEWQpbSXBfR2uBkqxDXQU2LXBLPIIC0KbPYQFWLcBbuW2A0iRzWQ2jCUB/naAC0xLVUQgexaB7CRxCUXBQWQu5qTBzeRKBUJw7WQbPHXBD/jaBEnslYQMnnTBPnsbC0bHUYQ0zvaB/OebC0lMVYQjUKcBDNqAAkSwfXQKZzfBbPFcBk4g8WQIOFcB/RCeA0yDyVQ out_30_mFAP2b_singleloop_p01wA5_mFAP2b_0001_0001
Ee+eSBHXPeDU5QrWQEYlNB34l2DUMI4WQW5QOBzfqPEkpbqXQlDtSBHueWEE/p+XQNeJWBDrcsDUHaxWQkJqKBrMziDkpcZXQbc3LBrH6+DEFQ6VQ out_30_mFAP2b_singleloop_p01wA5_mFAP2b_0001_0001
EMIwJBXiBZEU0iAYQShrJBrbSsEUgVaYQ14lEBDW54E057TYQxggABf++vEk8SHYQdTCKBf++lE03PJZQPgFFBLEVZEUdrWZQK4wABL8AkE0meoZQq1zEBjSPDEkwIQZQbUb4ALd5YE0hB0ZQD1OABH2ZwDkwtbZQAE73A348CEkFptZQ5I1uA/I5vDEFO5ZQHaRGBfSMSEkrHtXQZs/MBfae2E0UZQYQeTVKB/eT0EkvFdZQF+kNBv/OcE0h0OZQr79ABflS1EkuVtZQmyKIBX1a1Dk23BZQg2qxAXRYhE0CCCaQuZ9/AfFNOD0myWZQnIhvAXpcSDEh8wZQ out_30_mFAP2b_singleloop_p01wA5_mFAP2b_0001_0001
LhrnEBzgANFkYQgYQoFZ/AjU4YFEv0dYQKxAABfTivF0NJuYQpw1DBb781FUbnDZQOJGIBnBBUFE7RpYQm5N5AH1nQFksGwYQD+r8APrfZFEya5XQ out_30_mFAP2b_singleloop_p01wA5_mFAP2b_0001_0001
E2Of3A33P7F00NlYQ46R2A34lIGEoa0YQ03PzAvIbQGUy2RYQpbSuAvyhNGka8iXQEtIuAHXPJGET3YZQrS2xADi/DGE54BaQFe4pATZXFGU4zlaQKtjuAfCRBG0YlPbQPBA3AHZvIGUn3gbQ9owxATgV0FEXPSYQLx89AbMSLGk4FBZQRBrmA3MfFGEh+OZQunbsA77nRGkw5fZQR8e5AfOfHGkaaLaQRMDzAXv92FUZk8ZQOjkiALb+AGEqgeaQLj7nA3X0NG0HUpaQtgLyAn58yF0i6JbQuvNoADyaAG0DNnbQoLA6AzeyFGEVR8bQLSvzAjF7PG0okmbQ93R9AX/yJGUThLbQ out_30_mFAP2b_singleloop_p01wA5_mFAP2b_0001_0001
EnED2AvyhaG00NZYQ357yAD/piGEaR2XQAAAxAPeptGkBBOYQbnv1A/S3wGUjXuYQ7Rh7APepjGEue0WQShr6AnsdcGkR2yYQS8TrAX4TgGUPFaXQGZ74ArbSpGEEYFWQEYl8A757bGkTiZWQKcdBB/9TmGkvfSXQ out_30_mFAP2b_singleloop_p01wA5_mFAP2b_0001_0001
E+TNqALbnzGUbnvXQIwKoAbkt+GUbnDYQ/pGqA757FH0gA7WQzMzpAzLdCHEmuxVQ7RhZAnYQAHEBWVYQbGFKAnYn9GUjTqXQoKBWAPfJ5Gkua8YQx1jmAbPKwGkqx7WQDVrtAnz7AHkVKdYQpUbXArsnIH0SleYQZQEMALmOCH0Zm5WQwB8FA3WZ6GkQ1IZQg43gATyO7GEAAVZQp48XAPNzwGU+hzYQ out_30_mFAP2b_singleloop_p01wA5_mFAP2b_0001_0001
Epw1rA/mEQHEnELXQGZ7tAXNeXHU0iEWQJGEkA3MzbH0xLVVQQgVYAzgAfHET38VQU460AXNegHU14lWQotX2AvCpoHESelVQvRr/AT06bHkTE8WQdoFsA34lSHkDtEYQ2moyAfwTTHEcHUVQjKPxAHx5jHkWScXQZWd7And6uHUP98VQLmsuAD4CsHEgDTVQuhG6A/4zkHEH8uUQoIVCBLLKiHUCAUXQO4nBBXBpYHk22CWQvZ1+A/qrVHkmPsXQ out_30_mFAP2b_singleloop_p01wA5_mFAP2b_0001_0001
LNepkAf9obHkCX/TQepbYAb6mfHkBBGTQXPKeAz1jqHUiBhSQ8naQADVjxH0kYYSQR2OVAblDYHEsy5RQaWfMA/LVNH0mPPSQC7MKAnGFGH0mG/QQSSTx/mJIKHkndDQQOw5m/uNRCHkNa7NQyLdrA7luYH03PlTQvfuJA7oggHUb4qTQ42QiA7IzWH0SkaRQcEoKAPxybH0bXLRQXlB6/SBJOHE60uSQj/pXAjmnJHUrq7SQVSTGAfX79GUEESRQh8NZAbK4FHUcDcQQbL27/CHlRHEviMPQVy4I/C0oLH0kyoQQRjk++aqRFH0KQwMQAraZ/6jX7GEiswOQebtAAzOpAHUdrwMQ out_30_mFAP2b_singleloop_p01wA5_mFAP2b_0001_0001
LlYQpAnX6rHERLKSQdoFtADAA2H0MzkRQDXP3AHtI4HkR2WSQBrc7AjWkwHUep7SQsHFwAXMI1H0w1DQQgGF6AP6QvH0Y72PQdCNnAf9ZvH0vTlOQVjXuA3islHEoaUSQg58mADyF8HEzAuRQzT8wAzU38HkniPPQj5H/AXeuyH0ExjOQJ7bpA/C3uH0NyeMQpTlfAnO9zH0zjxOQIJ8lAzVenHkdKXPQ out_30_mFAP2b_singleloop_p01wA5_mFAP2b_0001_0001
LBrc8AjVuAI0P1QSQ9oQDBrbyBIEnE7SQnvfHBz0N7HUPKkSQTihLBLaR6HE7RRTQIFuEBPyWHIkZmZSQ0mv+AjZBKI0BAJSQkip3A3dkFIEbkoRQfCX8AfHyAIEf8QSQ50nCB353BIkxtAUQA6KHBvn9GIEGTfRQFNKHBLHgJIk55ITQkPt/AD5RNI07QaRQTxt7AXv2LIEiQETQhLk4AzQbFIklDjQQFnYvAf5OGIEzI9RQ out_30_mFAP2b_singleloop_p01wA5_mFAP2b_0001_0001
EzMzGBnsd1H0GvcRQIwqKBfTitHUepDRQIwKIBjrHjHUepjQQoFZKBntzdHEEYVPQ0iMOBrvfyHEAAAQQK1FLBbKm2HkzJeNQcBQGBXuA1H0w5LNQcttNBr2t7HUNy4LQ8naDBPc91HkZm5QQT3ENB/XdrHEPa7RQoxGRBz80sHUa3bPQTWSQB3cK5H071bQQ out_30_mFAP2b_singleloop_p01wA5_mFAP2b_0001_0001
EqxrDB/89fH0w1LRQdTCBB3MzVH0z33QQXkt9ADAAQHkBBGSQfU43APy2UHU3k4SQ14l4AzKHXHECsyPQ2dI8AL0xbHUIpWNQLnDzAL8dMHUwfNPQdTCCB/89kH0eU4RQjl9DBDzcQHktzaQQLV4yAv2TcHkdJWQQLSM8ATXejH0iXpNQPrZsAvF5NHEPu3NQ43BwA/x/IHUCThQQE+p4ALw7GHUwvSOQ out_30_mFAP2b_singleloop_p01wA5_mFAP2b_0001_0001
EvJx/AbQgFH0gALSQhrH7A34l+GkQgNTQNzMyAHtI3GkBBuSQ99TzAHDCyGU5QrRQgqxBBb5Q3GEue0TQPNOGBHz17G0LcnUQ6K5JBLKsyGUyGCVQeP8DBTGTBHko30VQpwVCBDBWCHkrHdRQ4bi3Aj9pDH0Jf+TQEloDB/kOzGEur/SQObm/A7fhxGUHmaUQaYeIBTCgBH0GOBUQUWHNB7X01GEqJoVQapeLBniwuGUcbJUQ+hqHBD19sGUK4nVQ2aKHBvLrEHUnnbWQNTrBBrOj7GEtFbWQSnSBBj6iHHUYffVQ out_30_mFAP2b_singleloop_p01wA5_mFAP2b_0001_0001
ECsypAHZ71GkU4iTQ8S3gArbSuGkDtYTQ789jA/mEkG04lGUQpbSkAT14jG03PVVQDCsMAfTiyGU2O/TQtJiy/SZ+qGUn7wTQPNQ5/qYqhGUmyfTQ49l7+q2vuGEmb1TQ67npAf9o6GUwKXUQ6mWfAv6zsGkflUSQww4IADzH6GkbglTQAZ2OADIqzGUy7DVQ out_30_mFAP2b_singleloop_p01wA5_mFAP2b_0001_0001
EiBBnA757bGEv0VTQOJGsA7kYSG0eU4TQqxLmAThrHG0xL1TQIwKiA3NJEGkpbySQlDt2APzMRGUy2JTQFkp9ArnVaGkdyfTQeu47Ab/EHGkK4gTQb4JDB7HibG0bSqSQoa8lATKccG03PVSQJYatArIkTGkkl8UQeVP1A3sgRGEIxFSQkGbABXQ+YGkxMcUQTlK5AbomhGkN+fTQzztBBbdUGGUnO/SQjMn2AL0mAG03pOTQzXQ9A/t3GG0vjlUQ4XmFBjrBiGkVd/SQStrBBbVIdGkoWrRQGeaFBL8WUG0wRrSQ out_30_mFAP2b_singleloop_p01wA5_mFAP2b_0001_0001
E/pGmADBWCGEVj/UQT3khAb5QvF0LdLVQmuJqA76RfFUiBpVQZ78sAHtIfFUf/0WQmI3QALx5vFkOjMWQiGCHA/C/ZFEC4cWQ156PAfZbKFkU1/VQ4Eet/awAZF0VOGXQ3kYpAXiBGG0w1zVQA+0cADOwpFkGROUQ0LXEAXip6F0Mu1VQ3+vWAHOS2FE9EJXQ out_30_mFAP2b_singleloop_p01wA5_mFAP2b_0001_0001
EdTiuAfSMSFklDtUQFDC3ALFuCFEoaEVQaR2yA/owrE0bSEVQb8SuAT0ikE0GvEUQBWZABXiBDFk8SHUQN5mCB/e+YF0+j9TQMn5EBrVK0EkhLqUQd9aEBnigjFUU3OVQWO0rA/mETFkCXvTQwf05AnQcGFkNxEWQ9jX+AfGd9EkeQITQvrR/ALphiF03+eTQUL/FBfa5XFUaKUTQ0sSIBz1f0E0wV+TQ0ddDB/yzjEEW4vUQwhLGBP5z5EUUxoVQj9/FBPSOzFkm4/UQeOiHBLQ4ZFUuTtVQHAFBBfcKlF09m5VQ out_30_mFAP2b_singleloop_p01wA5_mFAP2b_0001_0001
EhAr0AzeUgEECsKWQkCXxAzKHKE0NJWWQ2jC7AXO02D0yhOWQqxrBBzgA/DE+T1WQgVOsAHueGE0jCvXQOV3iAn8kTEk8K4XQwRCpAbwsdDEO55XQnvf4AfTinEkqx7WQOIqrAXpEGEk83jVQey9xATl3KE0VSQYQDk8kAHtViEkaK/XQl2clAH6FZDknVcYQfpAwAzzRJDkVf0XQLxQjA7HBVDk9SIXQ out_30_mFAP2b_singleloop_p01wA5_mFAP2b_0001_0001
EOJG6Ab6mUDEuecVQdTiBBb5Q3C0KHSVQUNeABTKcJC00NxVQLHa8ALwKfB00NBVQtd+CBHue0CU0i0TQxVgEB79mdDEI5JTQ5pjAB3Px3DUYBoSQwCxJB35XoD04OBTQ8d4BB37IOEUhX9RQTKILBThlGEktMWSQzCNHB7afTE05A0RQUBmIBLlnlEk7FIRQwKHzALGEQDUep7UQMU3EB7b0CDUV14VQ1TY/ALiSnCUG5STQhcUGB3iVeCEsYtTQwJ14AHaVvDUEIvSQ3q1MBD+lTDUV8bTQakh9ALaPYEUZCjRQfjTPBvr8KEEVdOSQMCbMBX+OlE0ZZ8QQ out_30_mFAP2b_singleloop_p01wA5_mFAP2b_0001_0001
LCB2BBrFZ7BUHaBXQfUYBBTKclA0FZjXQTiBEB/S3E/jEDqWQjX6BBLFue7Tc9gWQXkNEB/9TtAEW5cYQjSdDB/rtECEQ2oYQ6/EEBfwicCUpL/XQNr3BBHJl8B0Z4/WQT6P6AnzsVAEM4rXQwwcIBLc/aAErsZYQHeYCBjEFBA0kA0YQz4aGBH2XOC0//AZQWr9+AnZMJCEVM3YQCDQIBnmHhC0On1XQqB2BB/WR6CEexAYQ out_30_mFAP2b_singleloop_p01wA5_mFAP2b_0001_0001
LU4aIBHsyx/DEY9VQiBBLBHsyh9z4lGVQgVuHBrFZ77j9o4TQzMzIBbmZG8r8SPTQy2ZQB3ist+z4lmUQXI2PBL8ydAkH9vTQ6mEKBb6m0AUIwCWQYAnLBju5XzLvEsVQGdOSB7XBL8zDnCUQJVBTBTmIK/DyXaVQ1K0RBz6fOAEmM7SQ out_30_mFAP2b_singleloop_p01wA5_mFAP2b_0001_0001
LCsyDBLGEo+j/UjTQTihABjqxL+zP1YSQBW51A/mEj8z3P1SQamZuAblDN8jZmBSQAAgABDW5YA0NJmRQOcMGBj3M3AkntKRQJazFBXmfFCUw2aQQGZ9IBz8Bk/TEHXQQyL9CBfnvHAkYQIUQovXCBLITf6zWOyRQZpy9Af39IBkcHPSQnHA8ArXCTAk7WuQQ0XiIBjieDBUr5DSQUjzJB7SYQCkVmKQQHn6DB727cC0k2CRQqzcDBHp9AC0WPBPQi6+MB/7JHAUznFQQQetGBT/hL/DXV+OQEVQJB7sne9Dpe8QQ out_30_mFAP2b_singleloop_p01wA5_mFAP2b_0001_0001
LQ140AvHFu6jDtIUQMIwqATf/U174luUQlYQkAz1jS+DqGPVQWO0UA76RR+z1jKVQkCX7ALwKH7zkYwUQBWNsAXOz78LIyjVQFjAmA/OEY8bMg/TQ out_30_mFAP2b_singleloop_p01wA5_mFAP2b_0001_0001
LRLypAjpbKAUiBxVQuz3kA7P1YBECsSWQ6mEdAb6mEC0IbPVQ2OfLAzeUUCU3kgVQZQgbAbmZGBknvfXQdtwjAfXwnAEliWYQ6yPrAzRyRBkAalYQ2tngArnQ++jMNnYQfU4xALGEIAEAAwVQqiOrAXp5BCU7ynWQPjUPAnuoXA0ksPXQzBKTA/YkAC0K/wXQ1VVkALUQP+jhCBZQjR/UAvE489DSKaYQ out_30_mFAP2b_singleloop_p01wA5_mFAP2b_0001_0001
EFDCjAjqxHC01jCUQKc9aAzLdfC0d++SQueUeA/TNODktzPTQZQgnA7QLaDkvfyTQThmhA/S3TCk8DlRQTV4sAz3tlC07fXRQR6ehAzHPHB0jSYRQ6KrwAXmjjC0ge3PQLHaqAHZ70Bk++5TQ/ABKAz9YXCEbiBTQCd/YArNriCUx70QQ79hyAzQEUC0mJ/RQQJItAT9DHD0Y8rRQeMbkArH+3A05bYQQYVrSA3kevAUhTfRQV4mmAzpBpAUz+HSQLXu4AbLzwC0NeuPQ3yRrAHCA2C01TmOQIAxwAboWCCktJNPQ out_30_mFAP2b_singleloop_p01wA5_mFAP2b_0001_0001
ER2OPATf/oDUKc1SQxgATArFZLEUf/8SQamZWAfR2WEkSMoRQnEDMADAASE0eUoQQKc9AATLyWEUktrTQWXl9/SGvREUNDJVQwiha/SnBhE0FqvVQ769V/uDofEUe3PXQ2r6982zjxEkbizXQhrHBAPHadD0codSQS31gALa2NEkXchTQPhmj/KkySEE09MTQ85PDAPHFoEk9HmTQ6iPOAfK8TEESioVQPEQz/abNBEEbxRVQ0V9j9YzndEUSWVVQFB7l/W4VxEE0WeVQA4K7/62jgEU4JqXQbxey+mndQEkkciXQGlQH7S2lwEUnwZYQkZuZ/4VGxEUIFcXQknT++SOCAF0ZrhXQ out_30_mFAP2b_singleloop_p01wA5_mFAP2b_0001_0001
EcSMiAnX6mEkZmpRQzMzjAb5Q1EUc9gQQFDCgAfTiLFUxg4QQ3kYkAjWkVF0FZzRQ2OfvAPy21EEpwFQQUNemAvxLpE0kYgSQZZBeAneXvE0GSXPQQgVwArvfAFUgVeOQsHFyAvz3lEEVjnPQVjX0ALbn7E01j6QQ out_30_mFAP2b_singleloop_p01wA5_mFAP2b_0001_0001
E2OfPAHtITFEueMQQKxgGALaRoFkCXfQQiBBMAXMI4FEYlzOQGZ7GALFu0FE+TdMQ4P1Y/GtInFUeprQQyUtL+m1H9FkBl3QQmNE6+S+iEGU8RNSQ487T+msVAGUvPTTQskZb/CNkOG08hFSQGZ7IA/89JFEmu5OQknZNAri/tF0rNbRQZvuK/i9XdFUzqjRQyxc4+OgLfFUs4oPQ0ixZ/cid6F0MXzQQryf++WX0DGELwDQQyv+j/GtaTGEgt5SQ5bxi/G8rRGUfpLRQ out_30_mFAP2b_singleloop_p01wA5_mFAP2b_0001_0001
LfU4WAf9oEG0hWkPQktzdAXNeMG0yhmNQGZ7kA34lVGEaR2OQc9oiAjqxYGEYljQQaR2aADVjFGkTixQQri6PAXUnPGElxiMQuG/jAHFmIGk8vHMQ out_30_mFAP2b_singleloop_p01wA5_mFAP2b_0001_0001
EW5QsA7QLaGUJGUNQ/pGyADBWjGkBBWOQZQg9AvyhkGkQgVNQ4PVABjrHgGUxgQLQXPKsATLytGUeprNQ+YhrAPBgwGkv1uKQ1L0kA/pq6GU3uLKQALMWAvf56GUApxKQQSzpA3cDDH0sJFJQUNetAvxLXG025bLQ8GzyADXhiG0cOQQQHlQwAzMc0GUYOnOQdxGkAT6gtGEVdgOQro8nA7VzpG0xPqJQ43pzAjb6xG0KQAKQfJxlA31wJHU5SsIQGU0xAbD9CHU4UtIQ out_30_mFAP2b_singleloop_p01wA5_mFAP2b_0001_0001
EktzBBf9oqGkZm5OQlDNHB7QLuGUepLOQoacHB/TN6GEZ7sNQ/pGGB/9TAHk9ogPQT3kLBbmZrGkDtIQQKMmMBb7EgGE2UTQQH2YQBXXJwGkQLkPQurcQBnvfeGEwRbRQ/UDAB/natGEShTQQ+0XIBLxMqGU8VVMQRiWKBXGhuGEyoGRQiUaOBfSAdGkGkxOQPtCJB7ixbG0+FeQQmwdTB7diuGkEkhQQzIsPBjFe4GUfzbPQKAhRBHGzsGkQvpNQ6uXRBDRZWGUSChRQ7tvOBzJchGUQhWSQqRHUBnh2iGUpvNRQ out_30_mFAP2b_singleloop_p01wA5_mFAP2b_0001_0001
ERLSJBT0i9GEYlTLQXPqJBXiBJHUJGkKQbnPPBrFZMHEaRmJQ03vRBnX6GH0d++HQ3kYFBPzMMHEUNeIQocIABTNnKHUWvlJQfLAGB3kAYHUaLZHQtIbKBrGv3G04l+JQjmyIB3F1NHk4LVMQ4R0FBv6MHHkMkZFQ/p4+AP6ZQHEd55KQJm8CB/wIaHk8kfEQ807JBD1ZZH0ekoFQ7cjFBj8/cHUEyeJQ out_30_mFAP2b_singleloop_p01wA5_mFAP2b_0001_0001
E5lORBPHaVHUGEoKQIwqWBbmZZHUzMDKQHaxXB3MzdHUiBhGQwKnUBnBBkHUGEYEQCB2XB/naiHk9oAMQYcadBbyFnHECOAMQxJJeBjiBxH0pboOQXpRiBjFZ2H0Eu3NQam5OBvyhZHk789LQJ7dZBXjwSHkLIPKQ186WBnF+fHUG3/NQ/ZLVB3MCpH0wNhLQveNeBvb7qH0eCGKQPJMgBXBwgHkOuTMQXMyiBzhm8H0H+TPQ93QiBrnw5HU1v2LQvKujBLkHwH0vp+NQ out_30_mFAP2b_singleloop_p01wA5_mFAP2b_0001_0001
LGZbcBntzaHkpbSEQEYleBbktfH0Gv0+PEtohBXMInHEDCsAQ789hBfTivHU3kY8PQgVgB7luXHUjX60P0GpcBnDVQHESVbjPnHjYBLFDUHEmzlpvt2xdB3L6GHUOuWJPDCseBb5QVHEv0NGQI2bbB3SdkHU4DG7PMf4hBzQ0SHk05O6PWZUhB/ZMcHkta9DP out_30_mFAP2b_singleloop_p01wA5_mFAP2b_0001_0001
LRLSjBT14jH0w1jEQtdulBntzpHEW5wFQktjmBLEYnH0kYwJQ7RhlBntzfHEoa8KQZ78nB/mEmHkTiBCQWT/oBn5IcHUPbtDQfU4iBDW5cH0OffGQ4HUlBXdVyHEgUVFQ6/gpB3S1rH0wrjBQPUFnBfCClHUS5I8PwYHpB3E1XHETygAQ out_30_mFAP2b_singleloop_p01wA5_mFAP2b_0001_0001
Lf/koBnX6sH0P14KQ35rpB7P1qHUiBhNQCBmqBHXPfHUGE4NQzMDrBT14bHEoaEQQiBBsBLFuyHEtIrNQVyMrBX1z7H0l12LQBVwpB3Vh2HE2MlJQkmkoBPs/sH0xD3KQ2sLoBDLzsHUN5CPQt03tB3VwuHEmcBNQJoUsBbeP1HkPewPQ6a+sBLhJAIEMuMLQ0W7pB3xvAI0AS9MQwwQrBLOU0HExvGIQyPPoBri/7H0rFzIQ out_30_mFAP2b_singleloop_p01wA5_mFAP2b_0001_0001
EiWErBbPKZH0istLQOJ2rBLwKOHkArMMQR2OqBz1jGH0xLdKQKcNrBjU49GE7RxJQLy2uBzLdMHkoFpLQkacvBzQhPHUui8IQBBmwBve+SHU+cjNQlDtqBLbnbHEnEzJQJ9brBnhQMHU+SSOQlWUvBLAAEH0q94LQ4r1tBjUCSHU/XGIQ0isyBrwfRHEIjHNQyfKwB39nQHEqhmPQCZLwB7rcbHEtFUNQ out_30_mFAP2b_singleloop_p01wA5_mFAP2b_0001_0001
E35rnBrbSJHkvf6JQv09lBzgACH0P1YIQBr8iB7P1DHkqxrIQjs9hBra8MHU2OfIQ5QrmBbPKCHEue0CQmaBlBj7R6GUSq/+P++4lBrKj5GUDl/tPgHFoB79p1GUd4zaPMlJkB3qV9GU5pauv789mBz1jQHEW5gKQ6nTmBTQ45GUgUGJQQ9xoB/1OAHUe3RCQS4VmBHIKKHEIhOBQA+7iBjm68Gk+A/+PbNLlBrBZyGkjNUBQOClkB/HI9GkhIZ7vrrViB7rfAH0FGehv out_30_mFAP2b_singleloop_p01wA5_mFAP2b_0001_0001
EAAghB3256GUiBBJQEtIdBDrc6GktzHJQqGvaB3isxG0IbnGQXPKdBrbSpG0HFuFQhALbBPHa4GEUN+LQFF8bBby/AHUegHOQEQSgBLJWCHks8ZPQGFqXB3VCHHkbO+OQySggBrr1JHE6xtQQ2RAYBHmVOHkgJfQQmEtcBHI0PHkiQGRQO0iiBjU4zGUepLJQOPjbBThFCH04NbIQjM0cB7TBxGkE4tMQPy/WBf7U3GEMPwLQ8o8hB3Ej9GE8T0OQn55TBbQ4FHUuVBOQFvXiBrr7KH0BFORQUNfUBjX7SHEyFyQQ2lDdBXknVH0Pk5RQ out_30_mFAP2b_singleloop_p01wA5_mFAP2b_0001_0001
E8S3VBbQgzGEXPqEQfU4SBDrcrGkX6mBQTiBPBHtIlGE/pGFQv0tMBvyhpGkU4aIQR0zPBrYvwG0hPD6PQ+VTBL3a1GkWDZiP5nAQBnxi6Gk2BA3vQIhTBbHp+GU0CSAwj1XQBfsoEHkjeWEwSMIUBThr6GEBWZFQwSuVB/EwlGEYf2/Pm5UNBjbL3GUpVN9PCjJNB/m5qGksot0PrAzVB7JGvGE7esovB7+VBTec7GU+4dxPc1uNBHlNBH0D4YwvOPNNBrXr0G0gbs6vPZfVBL663GEZkOCwfylWBDn6DHEcLV9vJs1SB32NHHkm8RHw+RlOBnE/KH0inmCwIujNB3Fy/Gks37Fw out_30_mFAP2b_singleloop_p01wA5_mFAP2b_0001_0001
EEtIOBDAAbGUNepDQMIQKBvz3TGkpbSGQ8n6FBT14PG0OffCQ/pGHBDBWMGU6mE8PJMINBnFPKGEtVXIQeuZJBnS7BGkladJQ+1tIBXgjvFE6nhIQtpzFBThBDGEZttLQp09EBTAAlF0uUCKQW4IDBf+hyFkpq/LQS/pEBDbYLGk0PfNQ+Aw+ALnJvF0SF/NQRM4AB/JsJGkr6ePQfGn8AroCAGU0RuPQ4PVQBPc9XGET3kAQV+RIBTXUYGUiTvIQ9+uPBL86MGU6o+JQ2dpPBfCfGG0fPtFQHh1KBvQtoF0g5pFQA5vDBrgwVF00WwJQqdrGBzPETGE3ZTNQVEl6A737fF0gaNOQtfAABzDPQGkZbbQQhZu2AzW+9FUI8pQQ out_30_mFAP2b_singleloop_p01wA5_mFAP2b_0001_0001
EfU4AB7kYQG0LdTEQXkt4AXjXMGUhrHBQRLyvAjrHIGE99zEQbnvqAT2OOGkCXvHQBuS0ATsLVG0Es+6PjtCrALPZRG0jBCwP0i+iAXIUOGEvPX4PxXIsAnenRGkYhKzvIFOAB3MzTGUKc9HQG3i7ATwzFG0bFP9PHup6AfjJYGEWYmzPybjxAz83bGE6A3/P out_30_mFAP2b_singleloop_p01wA5_mFAP2b_0001_0001
EZ78tA/9T7F0IbnEQIMvlAHiPxFkLz5HQXtYYAzU1qFEfGeEQtS8aAz+6gF0A3QAQYYPqALD3dFE/MaJQlSXyAfMJyFkxCICQnADjAHI58FEZZbJQup9jA3vfWFEDFnKQO3xwAfG4iF09VtKQvJNtAzTUSFUoc6HQ out_30_mFAP2b_singleloop_p01wA5_mFAP2b_0001_0001
Ex0PFAvKjwFUbjSGQrJRj/mGxqFEV5eDQEna3+K+TXFEHl/FQRNB3+keONF01FjDQrYrA+aSq9FUzmbDQmf9I/atmIGk9VdAQj+rL/OY6GGEC5zxP6Hsp+kQIEG0q4s/u1qR7/ealIG0HaQKPTpQEAjxH5Fkcl2IQ5nXr/6YqmF0SLv+PYMFx9I9NBG07zhHQML1T/k7v4FE5+kBQA3z0/CPZKGEWC1BQNEvo807VPGE0lSBQfRI+/i+lHGUoeg3vtVUKA7c1KGUoy+wP out_30_mFAP2b_singleloop_p01wA5_mFAP2b_0001_0001
ErQfV/6THSFUpbcJQjMgb+aOdAFk206KQpr3o/YcBDF0P1KLQWKWAAdAXzE07+DLQumMD/GbKrE0CPjJQtqRAAf/FmEkz1bJQ6IHNAHcvuEkLO5GQ53kJA/wrYE06EULQK3WhA3wFqEEHZrGQaBKfA7c/TEUdZNLQnl3lAzytcEUpBOJQf9hy/iUnaFUTiTKQqY/J/aiLAFkze7MQ+gLK+SvYrEUFrBHQGGDR9WnNeE0b3mKQZL+FAbfT5Ekmt6DQiiR//GFzRE0ku4MQEpTmAH2/wEkDGiDQbgIjAH1aJEELpsMQEWYuAbfDZEETwIJQ out_30_mFAP2b_singleloop_p01wA5_mFAP2b_0001_0001
EqyJ3/4g3WFk3LgLQfUTSAFnebFUhk0LQpTRXANBhgFUnJvOQOhSTAV+QyF0AlrPQFS9YAFFEuFUp3AKQr1HYA5XEpFkfYEGQ+kqdAxPq8FUe8uCQUbfcAtoy3FESgj5PtbtgA1OeFGEaGtrPxo+h/csEjFEhWiLQKMYbAN8TNFURlPLQlUkOAZpw7F0CmYKQcMokANo6yFEB8fKQeIuhAplTcFEUjJFQM8GIABkpjFELWAFQ3FiSABhyEGUzZqDQa75mAFU/AGk7StDQsC7jAp6KrFEG5L3PxleMApxKyFUFXG3Px4OgAR3hDG09szxvAUyWAdcVLGU1XJxPASLoAJGEIGEfJNxP out_30_mFAP2b_singleloop_p01wA5_mFAP2b_0001_0001
E5Y/fAd2yQF0g9EQQVUzhANxySF0LzgRQEqwqAJZ+DFU+B+RQ7OwsABmXzEkByWRQOcEPAt13NFEfeSSQne1PABRQUF0QPwTQ3PPYApHzqFE0/8TQs7ylA9cQuFk5YEUQAotJA12S6FELq/TQYNHiA1yGDFEDJOPQW2MkAZ6MjFUbjuRQLopBApQMWF0C20RQbiuLAhux8EkJNPSQupb//oDcTF0jqKUQcJWaAZlPJF0QSSUQDbTOAN7vEGkG8HUQjDX0/wMy2FEJZ5TQ out_30_mFAP2b_singleloop_p01wA5_mFAP2b_0001_0001
EIHJwA19EKFkYLDTQ12Y5AdgK+E0ePiTQ6hv1AFaZpEUDHMUQ5UT8AFaDcE0tskUQ3n7/Ax6iLFE9HgUQF19CBFcRdFUlO0TQXJCEBdFMcF0cFnSQkOWEBhVltFke3jUQ2GxtAJ5TXFkxCjTQ/Ya+AllA6EUumrSQWSq6AFCgSFksTQVQ0o0CBVrUBFkhYBVQ6eWGBxU25FEdFKUQMnZDB1ZytF0hAiVQ out_30_mFAP2b_singleloop_p01wA5_mFAP2b_0001_0001
LggPrAhUwmEU4CUUQmRtmAtNwTEUBO8UQNvQlAVOOCEkWf5TQoKgiA9KJgDEOrOUQB88XAxt3YEEuumVQtuHaAVbGoEUmTyWQ8eqlApKlpEkYDVXQuUjKAZuGyEUnjIXQJhRmAdINyEk2q9TQABQsAN2IOEU0MtVQRINNA5mBgEkwz3UQjhiQAR0FKEUu/8VQ out_30_mFAP2b_singleloop_p01wA5_mFAP2b_0001_0001
EWAJnABYwHE0fxoSQNCclANyuxD0xPiRQUExuARC7yDEPkjQQJNdtApJ6+DEVgyOQ8g+VAltZ7DEmu0QQl4DDAhyq6DUIKwRQLON2/opYYD05iHSQOWa3/QM7PEk2CJSQcV0pA5WqWE0Q8bSQlPDlARsWRDUnN8RQDy7WApWbNEUrsWQQw3ZTAhi/jDUdCCQQfRkc/kIqQEUHnwSQ++oCARBZdE0hh0RQ out_30_mFAP2b_singleloop_p01wA5_mFAP2b_0001_0001
EsFM4AFFbmDEE+BRQ9Z9ABJKSpDUG1OQQ1j8ABpZxGD099TOQKUNEB9+nHDEh+dMQTtaFBxKLiD0glQRQw61CB1d+HDkk1USQO6f6AZaiZDErRbSQK5K4ANlbmDEsXCRQFvOBBt+sEE09ukPQK20IB9b3RDEGSyQQYS5GBpxkAE0IPoRQ+l6CBxy5lC0ENDSQcdFFBBW/KDUoGRTQuaD1AV2OADUhkxSQ+pa6AZi30DU2oHTQ out_30_mFAP2b_singleloop_p01wA5_mFAP2b_0001_0001
Ey8g6AlvaoCU7ujOQcDM6AJBoDCEBGxMQBTz4At9tRCUIx3JQfXq7A5I70B06GBIQmqGxApyRLBUCSiNQXP8lAdcevBkFMHNQqgEbABxEzA07DCOQrQtFA9GSWBkdTsNQTdY3/sNJECEItfPQiVSFAJALOCUM/3QQwG4A/EslSCUp3/OQaY/0AJU5qCkqxAQQcB3ABJ4gkBEds8MQW6sxAB8eQAERCYMQIG1xApXD6A0b/oPQfkGlABneVCUr5OOQbUskABvC8BERV/KQW2FcAFI8v/zgg4MQLAadAVnAlAkJrEQQK6n7/I4PIBUP2+LQZ8KUA9UIDCU7JERQp3j7/YM6gCUrOjRQHvyV90K4KCkf7QNQMT5N9ENUlCkvJLQQ out_30_mFAP2b_singleloop_p01wA5_mFAP2b_0001_0001
LUTZ0AhO83CE3tfJQOH+xAlXBIDUOwpFQ5eB8Al59YDUU97CQBNv8Ath2ZDkPdD8PwfapAl2+qD0gv6FQTxucA9KbaDE0zQHQMHbTANJkkDUfaEKQMqxRANxGBDUaxnDQO7e+/oTcVD07trKQNYM7/ME/xCkmX2EQGQro/sqE8CkgY2IQnXzc8ovAtC0xhdJQcnryAdNVKDEjbGLQXP7uA5AntCUDlPDQHsprAFUTBEk3wdIQa6+oAled7DEVUFCQdQCcAh8d4DEnAgLQJJGZAJFH5CENal/PYI3v/UFadDE9QmMQJv+p/kyDeCEbQ/BQX+iv+WN+fC0BpzHQ out_30_mFAP2b_singleloop_p01wA5_mFAP2b_0001_0001
Ex74BB5tZmDUhOKGQMAtGBVA46DURoFEQPqTFBFHpPE0LPSAQcDHIB5TbTEkUos4PopQKB9ePaDEenNBQQYGMBB7V2CUJeuEQ9N0PBNl77CkpxXIQ5avKBx0aMCUQx0EQePqQBp+7WCkFRlJQmboNBprQzB0skbIQKifBB15UiDUzuEJQpm/IBJpKEEERHZHQmUFIBVJkMD0jrr7Px8xNBJVVqDUMdO/PExZRBJMxXD0HZ9IQ0O/HBRRkyBkOsbCQvqeTB5GoUCkoQPLQ out_30_mFAP2b_singleloop_p01wA5_mFAP2b_0001_0001
EzT9ABVU4aEk6+eBQ/ui+Al3HtEEC1h8Pthf2AV0wmEESVzvPFMGxApTZ0Ekih0avovh9ANSrWEkcZtEQYj/6AplP5EUsX2AQOLwCBp5W0EUWHv4P out_30_mFAP2b_singleloop_p01wA5_mFAP2b_0001_0001
EeGu1Ahc+REkXF5mPkwbuAtwyJEkpTj0vqsWjAxlmFE0SrOlvQj3fAhEdmD07DkbvKs2yAtuuqD0SYG7vfUh8AlrdyDUE+NAwBJT6AlwkHEkNRC0P8HttABbvVEkmKm8vxQH0AtWLTDEm2lxv++CtAlyYdD09iVAwqrCBBlUcqDE5Li7v out_30_mFAP2b_singleloop_p01wA5_mFAP2b_0001_0001
EcSjbANKwWE0Vb3hPBPdHAdp7UEUANL2PV+do/4k5TEEF5WUvTpLs/4MNYEkh385v81kEABzwnEUJp5+PkysBAJyM7EEl/+4PLCDYApg7pE0syDDQFSkgARbblEEhN1avsWwHAx7IGEUvTt7P7e3s/AcDlEk+K6BQ+LUu/QJ7DFkzle8P0WuVAZ3T3E0TyyFQl4KaABcPbEkfRWFQb7GjApxysEkPCoAQ out_30_mFAP2b_singleloop_p01wA5_mFAP2b_0001_0001
E73n49AjKOEUzMEwPykak/iKfOE0L85nvzSI9/+qAjEkRdFQPybv0/WuEuEU0DI4PwiX//e971DkcK0ZPxoJGATYN0DUUNM8PVeCx/ede0D0ferBQxlsaADQcyDUuIK+PLOJy98fdJE0Oyw7PQtoZ/asROEURfg6v4HFOA30D2Dka8owvXCet/eYBZDUsXoivnq7fATJPxDUO62CQ+EliAH4SyDkoGH4P out_30_mFAP2b_singleloop_p01wA5_mFAP2b_0001_0001
EjV0NA3BBoE0anb1v6dwaAH6R7EUTLDzvQ+9oAr1T1E03q6svp7VtAvpmmEUOyG4vq6qZAzSWJF00vn/vPZYCAn+dOFE9eNBw9QNjA/H1dFktQB+vFXLt/O7haFkSSw5vULhQA3UOeEEx//8vjrjUALreEFU3qkhPs1JgAL+mAF0UmMDw1Diz/amp/EUAOACwtW3BAjfBYF0+32Ewx8uiATtlnFEdUnCwhUirATq3ZFUvhZ8vWb1fA7+umFkX6j2vDqmx+W6kdFUw4U8vZiR9/ugtpFkFCP4vuqzs/mqBRFUN4zpv out_30_mFAP2b_singleloop_p01wA5_mFAP2b_0001_0001
EdC6tAbmzAFkMucwPVJR5ArUF+EUGa+0PbrE/A3DfTFUM/C2P8I+7AjtuhF0b3E9Pbpw6ALNCyEUtViAQ01JDBfyYwEkvqkCQR4dGBD3TjE0dgS9PMmLDB/KOmEk7RDIQUorpAPotLFkXlb4Pxw08ADfs0EUaqCAPgKt3ADU1hEEjpDAQefD2AXTB6E0pcnDQI95EBvnVAFU7JzCQSekKBPHJiE051FAQtScGBX9GrEUwl+yPINxEBbsUTE0DSk8PHQSHBv+DlE0SpxIQh3bBB3vQWEEIS4HQhA2ABD1CwEk8BbJQ out_30_mFAP2b_singleloop_p01wA5_mFAP2b_0001_0001
E/UDEB757VF0gArcPEYlGBXO0qFEv0NBPhrnMBf8SpF0fqxjPKxAPBvyhYF03P1YvRATFBj8n1F0Wgs6vo7UHB3AyoFUZKpBw10k+AreW4F0ZTB8vUNeFBHsyJF0eU4uvGPCFBHu30FkW1+0P1PNHBjJpCGUmhA7v+HqHBTiNaFkUDeAwME68ATmAAGkce1Bwxke7APaIBGUtaGzv/Au6A7suoFUAny7v out_30_mFAP2b_singleloop_p01wA5_mFAP2b_0001_0001
LXPKPBDqG7F0gArwPe++UB3Mz6F057nyPiWkXB757HGET3k4P/UDVBzLdQGUGEY4PyL9MBPzMEG00NJ0PU5vWB3bD2F0QZNpvtGKWBHR2uFUKGN7P out_30_mFAP2b_singleloop_p01wA5_mFAP2b_0001_0001
E5lucBT2OHGkSMI7PyL9fBDVjQG0coF+PVjnhBPepOGUhrHEQpbyiBblDGG0eU4EQ6f3hB7quTGUBKyxPaKVgB/TBWGUy/Bxvc5fjBfoidG0sn23P8naeBjWk/FEnED7PveRdBHMPXGE1ns/PNGOjBfjHNGkeDosP+FhdBHd+ZG0DEPqvEo0kBfuqfGkDkriP57rkBn2ybGkwlB/PTCKiBf0MkGkyNm5P out_30_mFAP2b_singleloop_p01wA5_mFAP2b_0001_0001
EjsthBXO0WGUJGkHQ99TjBvIbWGkWkNKQLymlBHueeGEqG/JQuzHlB7P1nG0jCXJQ3kohBX46ZGkoFpMQlZdeBfwETG0sZcNQgYdZBLtNXGUGnDMQVr5dBLsSTGEmwOQQLHqgBz1jdGkCXvGQz5HkB7WYOGEmNbKQIO5gBfT2hGkgGPMQd17iBPPZaGkO2WOQnKBfBnTALGkCFxMQntHWBrpQSGUTRpMQUt8ZBvW7WGUm54JQuxsYBX7afG0IXqMQdZfaBjMYOG0/hhQQUUSdBj4gbG0s6jQQurwgBfnHQGEFHsQQ out_30_mFAP2b_singleloop_p01wA5_mFAP2b_0001_0001
E4PFoBnuJbGEaRmKQCBWqB7luiGkuJhKQWO0rB/mEjGU0iMNQaRGsB3jCbGEEYlOQFuOsB3NJgGE+TNIQwj5qBzcehG0N37CQWxxsBTS3fG08Fr8Pu0juBz9/YGk4RB9PzNasBfSKmG0fEgwPSMYoBf8STGk/UDLQ3+jpBPKtqGU1WHKQoQ8sB7P8XGUhDZIQds9tBvvalGEq/SIQjxDqB/VjpG0UgqCQu3TpB/ClbGEjslCQ29ltBj/elG0Lonovs05qBXovrGUdYfwP out_30_mFAP2b_singleloop_p01wA5_mFAP2b_0001_0001
EFDysB/nasGkR2+NQ357tBPc9sGEpwVQQGZrwB7P1nG0GvcQQShbyBT14pGUbnPPQkCHuBzLd4G0Mz0QQeb5uBv2o5GEOKSSQ/AruBHE7EHUmPxSQkcrvBfR9FH0+wIUQZsOuB30SEHUK/QVQbJsrBTGrBH0v3MVQm+YvBXiSFH0owcWQCBmsB/89yGUHaxMQninsBvQsoG0ioBRQekQsBr+h8G0Q/qQQqmnvBTRn8GUhsPQQB/9wBPOF3GEmiaSQcyltBjTm0G0US5SQH3ksBTxbHHUGUwSQB61vBvbJKHEmMISQeYoxBvB6HHEG3PUQLzwqB7SBBH0ZsTUQ96nqB/kOAHEChEWQ88VxBvQQHH0vhgWQtBUuBzXFEHUP3SXQ out_30_mFAP2b_singleloop_p01wA5_mFAP2b_0001_0001
E99DxB/TNhGkR2eRQXPqzBzeUcG0d+uRQamJ1B7kYiGkAr0SQmu5zBbQgnGUzMrTQ14VzB/RhQGUwKHSQXlMyBXRzJGk9T/QQS+7xBnHB8FkiUVRQ5RywB/D/1F0kZWSQv8CzB36kuFEYheQQFDivBbmZfGEAAISQzj10BfMtcGkIW0QQ58AyBPR1PGkyS+SQq7R1BXSPNG0QkZSQ8MfzBr8iKG0peHQQ4tNwBrZ4MGkUcwQQaU+yBzDseFEgRnQQfX9zBLSJ0F0nBUPQ out_30_mFAP2b_singleloop_p01wA5_mFAP2b_0001_0001
L/Uz3BXO0hGkEDySQ03f5BXO0mGUdTyTQShb7B77neG0OfXUQIwK8B33PfGkvfiVQy+P8B3qdXGUdkrTQRLC7BrbSwGEShLTQNfP5Bfob5GEcIrSQEzx6BXt2CHUz9GSQOTM9BjTbCHkEmESQl5g5BzRgKH0L6tRQ5Qr4BD/pdGERLCSQsoO4BfB2pGUSolUQkfP8BHQgtGE+4VSQhNZ8B/5lzGk3M7TQDe/3B/RN8G0x1fTQxo63BbHU2GUsl5RQ out_30_mFAP2b_singleloop_p01wA5_mFAP2b_0001_0001
L+TNOB325FEUHahMQ6mETBf8SPEU6mkMQ++JXBvHFOEULymKQmuJbBLEYZEUIwaLQmuJgBz0NbEUGE4JQOJGaBfR2iEkqx7NQbnvdBHuewEEmuZPQqxLVBfR2cEE8nqOQtd+SBzKHiE0OfXQQAAgLBHYl3DEtILKQepbNBrED6D0hWEHQXPqKBHXPmDEBW5CQO0iMBHZ7oDk9ow7PPK8FBjqxPD0FZ7DQW5QDBjAr8CEqGv/Pnv/DBnuJNDU6mkIQ03vGBDW5gDUjXqKQHv0+ArFZ3C03PFJQMrAMBjOsFEUZeZOQOUjgBTQfSEEmggHQm6jgBXbUsE0TYMJQ5p+hBj/pUEUk28KQFSueBzoy+EkenLOQ6avgBDfjnEkry1PQax8bB7u11EkIQqQQkSCRBX2cFEknsEGQvPKFBTtbeDE0BrMQ out_30_mFAP2b_singleloop_p01wA5_mFAP2b_0001_0001
