# Supplementary material for: Incorporation of sensing modalities into de novo designed fluorescence-activating proteins
Source: Nat Commun. 2021 Feb 8;12:856. doi: 10.1038/s41467-020-18911-w (PMC7870846; doi:10.1038/s41467-020-18911-w)
Supplement: Supplementary file 24 — Source Data [file 41467_2020_18911_MOESM24_ESM.xlsx › raw_data_graphs/Supplementary_Figure_6b,c,d/1/silent_129.out]

SEQUENCE: SRAAQLLPGTWQVTMTNEDGQTSQGQWHFQPRSPYTMDIVAQGTISDGRPIVGYGKATVKTPDTLDIDITYPSLGNIKAQGQITMDSPTQFKWDAQFKQNDNPRYHGSTNILTGTLQRQEZ
SCORE:     score     fa_atr     fa_rep     fa_sol    fa_intra_rep    fa_intra_sol_xover4    lk_ball_wtd    fa_elec    pro_close    hbond_sr_bb    hbond_lr_bb    hbond_bb_sc    hbond_sc    dslf_fa13      omega     fa_dun    p_aa_pp    yhh_planarity        ref    rama_prepro    bref_irms    cen_irms    final_chainbreak    final_looprelax_score    irms       time                                       description
REMARK BINARY SILENTFILE
SCORE:  -485.727   -700.891     95.200    403.461           1.627                 22.313         -5.949   -262.628        2.169        -22.923        -78.923        -27.767     -36.024        0.000      5.825    135.804    -41.486            0.040     19.116          5.308        2.880       2.880               0.013                 -485.727   3.437   2542.000 out_129_mFAP2b_singleloop_p01wA5_mFAP2b_0001_0001
RES_NUM A:1-120 B:121 out_129_mFAP2b_singleloop_p01wA5_mFAP2b_0001_0001
FOLD_TREE  EDGE 1 120 -1  EDGE 1 121 1  out_129_mFAP2b_singleloop_p01wA5_mFAP2b_0001_0001
RT 0.092238 0.94843 0.303269 0.768097 -0.261588 0.584465 0.633655 0.17903 -0.752615 12.785 -5.805 20.9455   out_129_mFAP2b_singleloop_p01wA5_mFAP2b_0001_0001
ANNOTATED_SEQUENCE: S[SER:NtermProteinFull]RAAQLLPGTWQVTMTNEDGQTSQGQWHFQPRSPYTMDIVAQGTISDGRPIVGYGKATVKTPDTLDIDITYPSLGNIKAQGQITMDSPTQFKWDAQFKQNDNPRYH[HIS_D]GSTNILTGTLQRQE[GLU:CtermProteinFull]Z[HBI] out_129_mFAP2b_singleloop_p01wA5_mFAP2b_0001_0001
CHAIN_ENDINGS  120 out_129_mFAP2b_singleloop_p01wA5_mFAP2b_0001_0001
LwfKMBvxLBIEoaMYQDCMMBf9IAIEZ78WQ67nRBLFu8HE99bWQ357UBT0i4H0hWMXQlDNIBf9o3HkoFpWQu3yJBzFFuHE42OXQiTgIBXhVCIUaeVYQPryOBPHFEIkmJTYQBdLNBHFt7HUsJcYQAQKLBfY1DIkXmbWQZ52HBP1k2H0MlkVQdoTEBLg75H0DUBXQAyAIBLZCuHkW4DYQ out_129_mFAP2b_singleloop_p01wA5_mFAP2b_0001_0001
HTihSB3NJ+H0kYIVQ/UjXBHCs6HkEDiUQkC3XBvcouHUgVmUQFDCcBjVOqHkvf6UQ5QLYB/9T+HUf/ETQ/IGZBjvIFIk/04SQok7aBPojGIEBVfRQqf1WBXpuFI0EZdQQB5JTBDmbJIE44FQQCYETBjzJOIkOprQQONqPBL/VIIkkIROQEtoPBzKnAIEsyhUQMv1aBzTP+H0KDGVQc4sUBDWH8HU+bgSQLekbBXgJ6HEaVoSQHmHcB3/fGIk4EmTQOFWVBXsOHIUZFFTQ5zXeBfKFEI0m8ORQmGHcBn6vKIUS0dRQkMxWBnIKCIE/m8PQHJvVBnkAPIEpOaRQ3dVQBfX6QIE11ZQQTksPBripEIEvfUNQ2z7MBnhFLIk9ptNQ out_129_mFAP2b_singleloop_p01wA5_mFAP2b_0001_0001
H3kYTBPzMpH0yhWUQiBhTB/RhdHUO0aUQXPKVBPIwZHkVO0VQEtoYBfR2SHkQg9VQiWEOBntzYHkArEUQnEDQBnCXtHklDFUQRXgWBforaHUCZtTQb8SOB7QLQH0IbHUQam5MB/TNbHkrHFTQEYFLBvcobHkvfyUQ out_129_mFAP2b_singleloop_p01wA5_mFAP2b_0001_0001
HPK8SBntzeHU2O3WQqGPUBjqxbHUbnHYQrcIaBnCXdHE8nSYQQgVcBb5QXHEDCsYQ8S3QBvHFiHUzMnYQXPKQBD/pkH0yhuWQ2rZTB/GRTHEgVLYQ9owRB7OffHknvHZQmupMBD/pgHk9ogYQ03vRBz1jqHEAAkYQ out_129_mFAP2b_singleloop_p01wA5_mFAP2b_0001_0001
H++pcB77nlHEoaAYQuzHhBra8nHkvfKYQy2JjB/RhjHEoaUXQnvflB/mEiHUdTqXQPffhBnBB0Hka8OYQHomfBnS+4HUdMyYQggcgBbgb0HEUReZQ2BviBn+/0H087sZQN83cBb95vHUHmzZQsHlaBrZmqHUiBZXQOInhB7fLkHEs9oYQQ07gBrN23HUBdhXQvXljBfS11HUBDVYQ/wZbBrDX3HE6LrYQDCKgBPOyAIkR3yYQ12fdB3axsHEOoQaQeNPZBPJmvH0dfmZQ out_129_mFAP2b_singleloop_p01wA5_mFAP2b_0001_0001
H46RiBTgVhHEv0FWQ46BkBT2OdHUIwCVQqxLkBblDRHUO0CVQCBWmBfTiMH0P14UQ78NjB76RhHkpbqTQedClBPHXdHk84kSQBa0nB/WIhHUlL5SQxFLkBXpyhHkhNPRQaRWgBntziHUwK3VQXrCmBzDSgHUSxNVQ4vNjBHe+pHEqbqTQm4MhBrNfeHUX9cTQdXBlB3ptUH0LnjSQfELpBXyXeH0hqJSQqkboBv98dHEuH3TQQy2nBXY1pH0XK7SQR2glBrb7eHUIddQQbxPkBLldqHEzNSRQLrLiBzGYfHUpJARQ out_129_mFAP2b_singleloop_p01wA5_mFAP2b_0001_0001
Ham5hBjArLH0xLNVQQg1hBTf//G0xLNVQHaRjBntz5GkWkVWQMdTkBLaRxGkpbCWQGZ7dBPc97GktzHVQyvPbBr1c9GkghyTQ3njVBTD+6GEUO5TQ1FydBfBw1Gk5iySQrcIgBvcoPHkBBWVQ8T1iBL3I9GUxiTUQ+JkbBHNEAHET52VQZY5dB3LizGkMVWVQSrqbBDmoFHEYYeTQc4nTBjGB8GUXG7SQnhxTB3UXAHUG2nUQfaHVBvwwyG0mIOUQm22bBTOk2GEfz0RQAkSdBXcrtGkErITQsm/gBX9f3GE4jsSQ out_129_mFAP2b_singleloop_p01wA5_mFAP2b_0001_0001
LEtojBLFu9GkQglXQf/0kBf9o3GUHaVYQUNenBjAryGEYlHYQJbHpB3Mz3GUPKkXQdTSlBjVOAHkCX3YQ8z9iBDYqHH0HkxYQgvkiB7THIHUReCYQyXmjBjzo9G0wZoXQ/pajBjzaxGEm4fYQeoNnBnFMEHE/exYQ6xalB39l8GEhFXZQqJajBT2mPHUtN/YQzMLhBrC0EHU3dBZQUR3jBTxZOHEcBuXQeudgBLzYJHk+82XQ out_129_mFAP2b_singleloop_p01wA5_mFAP2b_0001_0001
LSh7nBPIwoGkoFVYQ14VqBblDjGkqxHYQ35rpBrw1aGUdTKXQrcYnBXNeXGEsyBXQgqhmB3jClGUbnnYQk5OrB/hFfGkBYjYQMuzrBLGxoGkqo3XQ out_129_mFAP2b_singleloop_p01wA5_mFAP2b_0001_0001
EqGvrBvz3WG0isdWQJGUrBPc9NGkpbiVQW5grBf8SRGkVOEUQHvUtBzeUXG0gArTQWOUtBX46EGU6m0VQo4BtBf5WBG0aHMXQkHusB3EA3FU955UQpwltBb78ZGEEYlWQYHTpB/m2KGUoBsVQQZWvBbhwHGUNMqVQ8burBT1B3F0J2PXQHFHuBfASqFUG/HVQzO7sBHdn7FU8x3TQVsrqBX/cxFEtBFVQ out_129_mFAP2b_singleloop_p01wA5_mFAP2b_0001_0001
EEYlpBDrcNGUy2RTQIFepBjpbPGEUN2RQktzpBHtIFGEnEDRQktzoB/9T5F0w1bRQsyxmBD/pUGUHahRQgNnmBfhkfGkScHSQf8XmBXKwhG0B1aTQI9omBznwpGU+JdRQxhVmBbIXsG0atnTQrXimBT6bxG03xbSQsiwmBb1zsGUBhKQQXunmBPDQ8GUW2ISQ4R2mBTJa3GE2/sPQtRzmB3WC/G0C+zQQSMIoBPy2IG03PtTQiRGrBXn0UGU2HlRQ92JlBPwuPGEOB6RQt7jmBDiNVGUZScQQY1QmBr8ybGUnWNUQLsJmBXatvG0LtiUQ16ymBvw5mGUAM0OQvrjmB3YVCHE1l5SQpP9mB79e5G0SPoNQDY4mBn8eHHU+jhQQ out_129_mFAP2b_singleloop_p01wA5_mFAP2b_0001_0001
EEtIrBzgAGG0LdzPQMIgrBTgV6F0257NQUN+oBHtI5FkQgVMQ8nKoBbktEG0xLNLQaR2tBnsd+FUHaBMQYpWuBjnfsFkcd/JQCOdvBXCJYFEJwQLQY1kxBb2mYF0zgiMQPkDuBrSUGFkAd6KQuz3rBrbSNGkVOUPQsK1rBDuurFUoJFPQ61pvB7XdAGUYEJNQ1+dtBnokGG0oK6KQpYyvB3fHyFkGegIQgrdsBDWfoFEwMBJQStruBbOn4Ekv+tLQmzWsBvieGFkse2JQ out_129_mFAP2b_singleloop_p01wA5_mFAP2b_0001_0001
EoFpnBTLymFU46RMQkCHlBTgVmFUhr3KQKc9kBDqGVFU5QrIQHahlB3NJCFEVjHJQEY1iBz0NjFEmu5MQMRLgBL3ujFUJTdLQOdAjBfa+zFUO8EPQQgVoB/RhZFEFuONQej0kBnDw1F0d64JQZ9BjBHpnTF0b60NQWgKdBTjhhF0n84MQrNHgBXvLXFEY29JQnO3fB32NzFUIqeKQFrZhBf1lxFElGQQQRd3iBvQwBGEXuNOQfp4kBzzjyFUF3CQQ out_129_mFAP2b_singleloop_p01wA5_mFAP2b_0001_0001
EhALkBf++bFk/UjEQWO0jBj/UNFkTiBAQtI7gBz1jOFkpbS8PSMofBzKHgFUwKH7P78tlBnsdSFUIwK1P9teoBXowQFU39/5PXpNlBj53CFUcj9qvW5wjBb78rF0IbHEQEgQkBTiH9EUsvXBQPzWlBrLviF0jcTvPAYOpB7j8eFEIMk6P8hjmBforGFUxQU5v/DKjBDdVEFU7t9yvQKklBnRiyEkzZmIv out_129_mFAP2b_singleloop_p01wA5_mFAP2b_0001_0001
EWOUfBvHF8EEEYl6PR2uZBjpb8EU5QL2PhrnYBvd+sEkuJxoviWkbBrFZdEEAAAwvVj3VB7Of3EEDCMAQCtFWBf0NGFEDDKFQ8IzQBD3KAFk3e5IQruESB3qOQFEaxyLQampgBT14tEE7Rh7PVdzYB7hbMFESPUwP8bXWB7VenEE2sgBQiy0RBzAw4E0hLR9PN1wVBvmxWF0U8AEQqb2ZB3e5DFk5aLHQMb9OB/caNF0YXRNQ0AJSB/fEhF0wjQLQSV2VBXJ3LFkmkoMQ out_129_mFAP2b_singleloop_p01wA5_mFAP2b_0001_0001
EoFZUBHDCyEEv0N4vktTSB7QLkEULyWAwXPKMBT2OjEEoa8/vO0iJBntzzEkQgV+v14FUBnBBsEkAr8FwXL1ZBzwDtEkHcJGwkPNSBnVbcEkRdIJwfUYSB7lu/E0HFu0v4G7TBngIUEEQ5k/vDqbSBPr07EEuEuGwpuSbBP6skE0H8QDwyMhTBv0AiEUeYFLwWH5NBv0YbE09NHJwVh5TBDypMEU4IwIw out_129_mFAP2b_singleloop_p01wA5_mFAP2b_0001_0001
E99zJBPJGQE025bAwPK8DB/mEPEklDNAwamZBBjpbQE0fqxFwIFOEBPIwQEkvf6IwnEDCBT2O3D0NJG6vpDLDBDDGMD0IxD/vl5kDB7N7GD0klgEwsDqDBXlXsCkcAD4vEtIMB3MzCEEnEDBwZdfCBHn2cEURk57v9If7Ab255DkDiu4v2s7DBn423Dkfi2ovc5ZEBTajNCETZd6v4DVDBv1nyCUrzX8O out_129_mFAP2b_singleloop_p01wA5_mFAP2b_0001_0001
L1NJ4A/89PEUiBBGwQgVyAb5QREk/UjJwwfq0APdT+DEYljLwoFZyAjWkBEESh7NwO1TmAPg1REUk8+IwId2hAHCm6D0wpkHwLY0LAz5v7DkX33Gw4vlBAbgQKEUP2xIw1iyDAny0jDUpfpDwe++zArvfQEUiBhCwuqr0AbV+fE0gVkKwZB/hAPMCVEUkY1KwD7ikAXT3eEUbKNHw5FklAXGQ1DkA6rDwZQ+jAjv3fDU0HFJw out_129_mFAP2b_singleloop_p01wA5_mFAP2b_0001_0001
LGZ74ALv0ZDkSMoKwQgV7A/TN2CU5QbMw2OfDBf8S3CkVOUNwzhWFBjpbaCkWktOwHK84ADLYLCkPSELw+yBtAbd3DCknnoKwpR6mAbC0NC0njZMwXXKqAz8goBUg1iIw/pG7Ab5QXD0FZrIw/RS2AHIE5CELfMOwJt98AfOKKC0mkIJwgUH8AHqriBUxFSMw out_129_mFAP2b_singleloop_p01wA5_mFAP2b_0001_0001
LGEYGBT0iYDkCXfMwjs9LBXNedD025LNwHv0PBPHaFDkX6WLwdolUBLwKDD0HF+LwcSsEBrw1vDU14VLw5/BNB7YS/DUSwINwW/mMBbDVSDEvZOPw out_129_mFAP2b_singleloop_p01wA5_mFAP2b_0001_0001
ELH6NBTLyyCEBWJJwEtoRB/mEbCEBW5GwgqxUBT2O7C0kYwDwqxrSBzfqdDksdeCwoF5OBf++5BEsyBDw2z2LBr7zyAUQihFw0fZJBTwY2/D1fVBwdfUGBP1PaA0ab47vt8vKBbtSj8zP6cBw2O/JBvco1CE/pmIwthRUB/OUICEikuIwjyXMBzAsOCkJIaAwW++RBPiKcB0AXlAwN8oOBLTRMAEi14Hwi3sIBT9CNBUXLCIwpuRJBrhTPsjfve9vdvTNBv2ac6jJuQEw out_129_mFAP2b_singleloop_p01wA5_mFAP2b_0001_0001
ElDtZBDrcwCUf/UCwy25cBfnvPDEAAA/vv0NeB7P1ED0d++tvHv0dB757fC04luJPb8ChBjU4WDkSMoCw7jjiB7wWvCkKJ0Cw31XgBf3VlD0MGKIw8SXbBLwKTC0LdTDwFzqaBHZqtDUosn+v7cPiBvcavDk6sqAw2JVhB3i3VC0j3BDwYeNiBPpdqDkIhRJwHvdeB/AgBEElKFIwcbXeBz3xMD0w/JJw out_129_mFAP2b_singleloop_p01wA5_mFAP2b_0001_0001
EAAAgBvcolDklDtoP8S3gBvz3fDU6mE9P5l+iBrbSAEE+TNAQHaBjB/naSE0xLd8PzMzcBvz3jDEsyBCQ6CraBbmFGEUwe1BQ357fBjqxBEUc9ogvi6whBzfNADUc9z9Pym0dBXDlcDU3YHGQFvwZB3mwNDU7bsAQe9YZBv59IEUP0gFQ out_129_mFAP2b_singleloop_p01wA5_mFAP2b_0001_0001
EY6mkBnuJ1DkR2OEQnvfmB3NJKEE/pmGQAAwmBjWkHEkQgVKQmupmBvIbrDEBWZLQlYQpBf++JEkoF5DQcuLpBfAtSE0eFU8PGA4rB7YFWEk6WY2PsectBjaKHEECpAzP0VbsBjcYqE0GjIxPU4akBvd+WDUHaxFQbtvlBX3OaE0ZI2FQbhCqBrnbzDUGzyDQbKpqBj5uTEUKWNGQxjLoBP9FiEEbMm8PmEFoBLawHEErjf2PN1KuB/iCuEEt8rgPaBErBX0P2EkTxQ0P out_129_mFAP2b_singleloop_p01wA5_mFAP2b_0001_0001
Lx1DnB7luZEEUNuLQ7RRnBb78ZEkSMoOQwKnnBvyhwEUMIwPQbnvoBHue+EU5QbOQsyBnBHDCoEkCXvKQj59oBn2LQEEJzPPQY9elBPtxSEENrfPQ out_129_mFAP2b_singleloop_p01wA5_mFAP2b_0001_0001
Ef/0mBPzMzEUiBJRQ/pGnBLwKHFEBW5RQ/pmkBnX6MFUKctSQQ1IjBzJx+E0FZLTQlDdpBb5QFF0Jx4SQo+PsB30+CFUiBRSQJjZuBzll+E05aUTQi8SuBDd2tEEt49TQdvUwBre2MF0dsfTQqG/lBbmZmEEaRmRQFzanBL1NUFkfLMRQ/2HpBrEk3EkNriTQX8epBDxdTF0lOhTQy1vsBD+CSFkcrwRQ3oQsBj651E0cajRQlPwxBfLRKFkpBLUQ5GXwBTKnaFUk48SQ out_129_mFAP2b_singleloop_p01wA5_mFAP2b_0001_0001
EoFJkBPy2hFEBW5SQ14FiBzfqpFEv01TQ5QbjBvxL3FUc94UQ++JlBT2OCGEEYlUQkCXfB3251FEVjPTQhQ0aBDv1oFkiDnSQWK1aBPxiUFkzxOSQy5fVBDUewFk8KVSQ8B5VBPkvOFEfutRQVBqSBDJifFkKRxRQt59SB3r5BG06VgSQ+bdNB/tjhFU0tYRQDSvNBH42CGk+pHSQWqGLBXSM1FkwDlRQ1NZlBXjXsF0FZbSQaSIhBrp4bFEReTUQz+ZgBX6kAGkO4fSQYUkdBvTZ/FUstCUQIKLeBHRHKFE3HUSQ5F2UBLum/EUhaVRQdxAVB78ZIG0XK8SQXBNLBfiUUFEHw8QQsmyLBbpRKGUpBRSQ7iFHBXUP3FkuBURQ out_129_mFAP2b_singleloop_p01wA5_mFAP2b_0001_0001
EtIriBPzMzF0eUIWQaR2jB/na+FEAAQXQPKshB76RGG0HF2XQGE4eBLbnCGEaRCYQCsykBnYQuFEEYJYQ9yqmBP9xcFUBfwXQTiZpB3KbfF0cgoXQCpImBrpWIF0ZrVXQDUeqBTSTNF0EOKXQlgioBfSJ/Ek72+WQ7RRhBvconFECsSWQE2glBXwFEG0Xr5WQbZGjB3f8mF00zXYQJU2lBXBz2FkWmiYQf/KkBXZrAFE/dTXQy0lsBzwhKFUBh9WQjWzoB7ujvEUGGpWQ out_129_mFAP2b_singleloop_p01wA5_mFAP2b_0001_0001
EzhWiBXjXQGU2ODYQVjXgBntzXGknvTYQFDChBrvfcGEVj/YQO0SjBzgAgG025HZQhrHgBb78gGU3koXQqrSeBfozdGEcxRWQqC8gBDFMaGkIAXVQyADZBP5keGk9F6VQeVJgBX8bXGkLaGUQezbXBj03bG0NopUQAEGbBn6VYGkxEwTQe+OkBDAATGkYQ4XQxO9cB/LjTGEeiXYQylEiBfzXkGU5WgXQ3YsdBLXBnG0EJBYQGFCjB3vjZGEIspVQbtJWBvbVhGkAjnWQJgmhBPRlUG0IUYTQo+PTBbwkcGUm1XUQgJ4ZB3TRWGEukwSQ out_129_mFAP2b_singleloop_p01wA5_mFAP2b_0001_0001
Env/dBntzcGEqGbZQ8SXeBvcohGkTiFaQ357ZBPc9pGkDtMaQlYQVBzgAnGUbnPaQep7dBrEDZGUPKoaQcMmdBv8WdG0QQWbQrmRhB7TBjGUA9mbQUwajB3VLeG04vrbQzY/gBzaVtGUnpwbQPKcaBXNeZGU46RZQuSGhB7HvlG07HIaQKxsgBnUyTG0hPmaQsfaaBPLLUGUfQiaQi+ycBLipWGEXUrbQjmRaB/7DjG07zXbQZOiiBrOgxGEDF8bQaxWeBjYFxG0+wrbQ out_129_mFAP2b_singleloop_p01wA5_mFAP2b_0001_0001
EmuJbBnCX0G0IbPaQgVOXBfnv8G0xLVaQfU4UBjVO8GU14BbQsHlXBLv04GkYQgbQZQgaBPc9GH0HFOaQaPFgBjn0DHU4IZaQViVgB/AN4GkM1KaQhAKbBLiK0GUyVPaQVoFUB7h67G06t8ZQhg8YBX4XNHkiuiaQOqDaBjByJHU43sZQmHagBTKyEHkQt7aQWIghBn5MJH0NPJaQp3uhBT8Z0GEhigaQsf8gBHVc3G0gmpZQ out_129_mFAP2b_singleloop_p01wA5_mFAP2b_0001_0001
L357PB325/GEaRGbQWOUNBvcoAH0z3vbQfUYLBXiBMHkDt4bQpbSLBHYlPHkQgdcQcSsIBntz4GEFuybQnXRKBLmCtGEIXubQHoxNBXxfpGEsgScQ/ANPBH0YeGkMnOcQaI7SB/nQZGUqelcQ7KxVBrdMeGkm/CdQJGoTBXWEPG0kPdcQGE4NBLwKCHkqxraQCpMQBP7a+GkyhIcQWi7FB3ig6GUTfZbQtBmGBXe25GkO+QcQTRcMBzTyrGkTZQbQNRsGB/CDoGkjTubQjuqLBTyjqG0lswcQj/bRB/MLuG0z1ScQ+MLNBrLwZGkHu4bQ5xJVB3NDmGUMzIdQ5ajYBzGIaGErvTdQ+DPRBTIxLGUMpFcQ6NWWBvBtKGk/UtcQ out_129_mFAP2b_singleloop_p01wA5_mFAP2b_0001_0001
LkC3JB/owRH0d+WbQ46xHBb6mcHkYQcbQBr8IBfSMiHEsyxaQcSMKBPIwcHkpbSaQgVuBB77ncHEVjjbQy499A3ujbH01c8aQ2O/JBzeUOHkQg5aQL62JBn3XgHkWA3bQ4BYABzvkjHE120bQXcxABPqvVHE3f3bQeVZ4AblEWHkC8/aQ out_129_mFAP2b_singleloop_p01wA5_mFAP2b_0001_0001
LXkNIBHsysHEmutaQpw1IBnDtyH0HFGaQueUFBXMIuHERLiZQlYQGBLbnwH0bS8YQcSMHB/mE+HUwKTaQ6gYIBn5p+HE1dCbQVIDHB7OrzH00NTbQ3bNIBD3usH0uLuaQkhENBn3iyHkjb8ZQU3+CBTNS/HkrdMaQofaJBLPACIkAaAaQlC9FB7ffCI0KcRbQUKmMBnraAIEQoHbQPSyCB3EfzHUHHbbQ22nJB3v4xHUvkubQ out_129_mFAP2b_singleloop_p01wA5_mFAP2b_0001_0001
EsHFBBf++nHkWktZQ7Rh7APdTjHkDtMZQQ144ADrcXHkmZWZQ99TwA77nTHEEYJZQ2jCxAThrpHEsyJZQQajyAPmr1HUjrCZQz3EyArNi8HU7flZQ1uh0AXZz5HUMXaYQfGizADvsDIkl3fZQtAB2ATiTCIEwsUYQh8g1APUtFIEuS3YQit/2AfqHLIEWqxYQf/UABjU4lHEoaMaQTq6/AfLdjHk4kuYQDJqsADIpoH0FrnZQ1NAsAbGjmHEjrwYQ6gjwADdV5HU+WFaQL580ATsn0HEAp+XQcgKzAfdYGIkHT7ZQe7k3AfJ5DIEZrpXQVWz1AXq7MIE4XMZQ out_129_mFAP2b_singleloop_p01wA5_mFAP2b_0001_0001
EqGPABT0iRH0yhqZQ357+A3jCGH0Gv0ZQ5luEBnDt/G0JxwZQGE4IBHXPDHkQgBaQMIw6ArFZEHkU4iaQGpUxAzEsKHkD4paQJF/3ADRl4GErkqaQDCsDBT2OVHUGE0ZQtsQ5ADHrCHU56dZQaiaAB3K1GH06R5aQkKCtAnKsKH0WGQaQlKD1A70n3GUeHLbQuW/+AbImzG01SmaQ49yxADpH2GEv8TaQ out_129_mFAP2b_singleloop_p01wA5_mFAP2b_0001_0001
EFDiEBzKH2GE7RdZQ4PVJBXjXvGEBWZZQU4aIBjrHjGEoaYZQFueEBnuJfGECsGZQzhWMBTgVzGU46xYQPzVRBnmitGEl3lYQcBhUBXKN0GUWS2XQ8CMXBbU4+GERbYYQ7RBBBrZmzGE99PZQ/z1LBrGqwG0LZ1ZQYMbNBDys7GElc2YQ9frJBzh9yGUOSWYQtjaQBLjXlGEL/bYQ+nDUBvTNtGkhiAZQfgRZBzFLEHUrIDYQuT8ZB/ty7GU6XwYQsB/TBvlODHkxLoYQ out_129_mFAP2b_singleloop_p01wA5_mFAP2b_0001_0001
EEtIMBvHFdGUPKsZQ/pGMBrbSRG04lqZQaR2PB7QLNGU5QHZQlDNUBfTiRGEoaAZQrcoNB33PMG0isVaQLAXJBrqiNGEKk5aQOLoEB3tAOGktLwaQZd3KBfSmNGU2lebQ5lOPBjqxgGk8S7ZQhFDIBfznOGk4cjZQlcURBzb5PGkf1gaQBdbOB7JwDGkfDRaQ out_129_mFAP2b_singleloop_p01wA5_mFAP2b_0001_0001
EIwKOB77nEGE7RxYQvJRRBblDAGEmuNYQyLdSB757nFkuJRYQam5OB33PbFU2ObYQzMTOBrEDCGksdGXQaQeNBnEEOGkQ/4WQwFfRBrB06FEgQ7VQPtCKBLP2QG0HjtVQx1jKBTgVBGEZ74YQUeKVBvA9DGkh0MYQmYYKB/es8FkfpJXQrsSRBD4oRGUTfyWQnfhLB3LdRGklzwXQ5TTPBbi19Fk6hBVQ0QASB7WrpFEVqCWQiaaVBbFRBGUc43VQPMqJB3MgZG065oVQMVHGBD+TNG0SW2VQsA2LBfFxNGU5SzUQ out_129_mFAP2b_singleloop_p01wA5_mFAP2b_0001_0001
EKcdXB7OfhF0MzIYQtI7YBX3kKF0eUIYQO0CbBvcoDFU3k4WQf/UeB3MzOF01jSWQ6mEdBLEYFF0jCrYQ2soeBPAztEkBfoYQvvvaBH9yKF0FmWZQgqRaB/S3sFksdCYQgQXVB7pLBFkcpPYQDhSgBLWcOFkxzlYQF0ygBbrPqE05DBZQMDLgBDmQqEEBOJYQbuFbBvc4jE0WdtYQwIrdBvkNHFENVvZQ5qIXBb9QBFE10bZQaDvZBvMwbFkO3XZQ out_129_mFAP2b_singleloop_p01wA5_mFAP2b_0001_0001
EsyBZBbQgxE0jCXWQ++paBb5QpEUjXCVQ46ReBrFZVEUiBJVQIFOdBnDtGE0w17VQXktVBrw1jEEEYNUQBWZWBHZ7oEECs6WQ509cB7kr1EEYNiUQjs9WBXjXeE0HFOTQv0NTBLGEyEE/pGUQ35bTBb5QXEET3sUQ out_129_mFAP2b_singleloop_p01wA5_mFAP2b_0001_0001
EqxLhBLxgUE0JxQUQaRGjBf9oCEEEYNUQ0iMkBra86Dka8ySQO0ClBPy2LEU6mESQ35blBvyhIE0eUIVQgsmnBvuPwD0LiQVQtqwpBTwe+DEzmPWQiu/pBT+NSE0cOnWQl4XrBveqfDUz8rWQiBhhBTKchEUdTqTQ0VFiB/aSoDkWkiUQhbqkB3pqLE0jYIWQnGWmB7wWXE0KcxUQKbioBHUprDEgGSUQ/JvmBvzOSDkP9mVQJj1sBz5qmDUaWVXQePIrB7LiBD0vsXWQ out_129_mFAP2b_singleloop_p01wA5_mFAP2b_0001_0001
LHvUkBjWkRD01jaSQqGflBrZmFD0coFRQueUkBDW5cCkpbaQQrcojBHYl7BkBBGRQ2OfjBLwK7CkEDCTQFgonBbigAD0nUMRQjtNlBvz6fDEDwYQQ out_129_mFAP2b_singleloop_p01wA5_mFAP2b_0001_0001
LMIQkB3MzcCk8SHOQ5QLjBfTixBEqGfMQqGPhBj/UHCU0iMKQc94hBblDlC0MzsIQqGflBjrH9AkEDSLQvVInBXBecAUVwZNQHnakBraJm/jYOrJQZ78kBnCX3CEBWJNQ+zAiB3e1HB0MoyNQAMsmB36ImB0gv/JQpjBmBnPl7/zC3pOQV2EmBTdLd+zFw2IQ4ALjBLVUKAkQADIQLMPjBLt3U+zN0+KQ out_129_mFAP2b_singleloop_p01wA5_mFAP2b_0001_0001
L46xdBzLdjBEaR2JQktzZBrw17BUdTiHQiWEYB/TN2AEW5wDQy2ZZBf8SX/DtIbEQzhWUBrw1LC0NJ2IQjzmRBb53PBURcIKQqvGVBvtrpCEiawKQ5V+LBjADkBEvepKQ789cBXjXyAEpwFLQ8fkbB74hWC0HLAFQhx0RBP5pYCUHFjGQUelTB7XaAB0oYBMQdkwRBzomYAkRr1IQt1WRBDtwyCUccnLQaGGXB/LHFDUpV7JQnRfXBv3aaCkmGLMQ/5EKBXFduAEfVjLQpK/JBrmOyBE6hwIQDuvLBPoVNCUH+7LQ out_129_mFAP2b_singleloop_p01wA5_mFAP2b_0001_0001
L2jCVBvIbPBka8S/PDXvSBHYlTAkR2O3PnEDXBXiBx+z4lutPzMTWBzgAr4zMzMrP99TOB/TN++j9ow8Pl/MKBbweTAkJSUAQIFOUBPzMHCkZmZ+Pz9DRBTVF4AEdgnfP7m7PBjfsi9zsMoBQy/rMB3GWM9jxPs1PQ1uIBf70wAkwee6P out_129_mFAP2b_singleloop_p01wA5_mFAP2b_0001_0001
LEtobB/na8/zisdePEtIgBf9og+zfqxrv2jChBjVO02D/pGxPiBBiBjWkt973P1YPTiBfBTLy28Dv0N+vj5ZdBzzCt/z9UQDwjzafBnju+AEep+Cw4gBaBP7IJ/ziAiGwZ78bBLwK/AUO0ikPoL0hBbec5/TmIZtvpE0bBTsQfyrcpy9vkTRhBXuNI5DdBpAw out_129_mFAP2b_singleloop_p01wA5_mFAP2b_0001_0001
LlD9gBThrH6zyhW/PDC8hBT0iM9bktTDQT3kgB77nK+LtIbIQZQghBjAr8/7yh2JQMdDgBb5QL+jWkNBQ/hBkBPilb87fiUEQZj3hBH1Nh/7zcQBQ out_129_mFAP2b_singleloop_p01wA5_mFAP2b_0001_0001
EPK8cB325767z3PJQBrcaBT2Of8b3k4LQjsdcBrEDC7jTiBOQtd+cBDVjH/zMzcNQfUYUB7P1477xLtLQDBkRBjQWG/bSEFKQ/VsRBfDm3AcGJcLQcqYPBrcOzAc19HOQ6YGKB/Yo3AsyhrOQLBmGB3TUBBMI6uMQzJcIB3ekyAs24lQQKcdbB33P16D99DIQPMhbBHQkQ/rQjhMQDoaTB7Sbo7DC60KQojqSBnW377rTjtNQMAiTBr0VS/bTsIIQPcZNB3QNh+76wxJQsl1VBjr8MBMDknLQnLbPB3AGmBMruRKQKp7RBjanrAMVgrPQzl2HB7VWFBcgP0KQKyoCBvU2EBcVAKNQjyHLBv1IrAsP6VRQ0CgEBD+71AM8czQQ out_129_mFAP2b_singleloop_p01wA5_mFAP2b_0001_0001
ETihdBzLdTy7P1QQQgVOfBLxgg9T14VRQWOUbBX3kAA0LdrRQyLdWBTLym/j78tRQ/pmfB757n2rpbiSQztQgBPZR5+buj7RQw6WdB7Sa5+bn6oQQGbfdBj0JwzLSMPQQ98ihBrrJq+Dk7ERQDS6bB7LFuz7iXITQ5MchB7/uv5za1MTQ2FNfBngwOAc/ZoSQDVaiBPY0N/rdvwRQ/IOZBfUsk/7MnyQQpInfBHnKFAMrE4PQ out_129_mFAP2b_singleloop_p01wA5_mFAP2b_0001_0001
EPffdB/RhLBkuJBSQb8SaB7QLKC0isdSQzhWbBzfqVCE7R5TQIFufBTf/kCkR2OUQhrnbBjVO0CUGEwRQo04aB/oKyCUZkYQQgmXYB732YDESiTSQ7+GdB/8xZD0kccPQ03vgBzgATB0Ld7RQwMFWB/ywBC0+PYSQnBjfBn4u6CEsF6RQjwoWB3cxvCESmLQQmP4cBHC+VCUpv+PQiBfZBTmp2DksuzRQQsDZBDVKcD0mJYTQCcOUB/4FSD02tHSQL3kcBvAyYDEk4UNQ7DogBTfIdD0sv1PQaRFbBb220Dkm7HQQ out_129_mFAP2b_singleloop_p01wA5_mFAP2b_0001_0001
ERLSXBThrPCUf/sUQlYQXBLEYdCEZ7EWQhrHSBX461CkYQQWQMdzNB7OfjCEueEWQpbSXBfR2uBkqxDXQ00LXB/OIIC0KbPYQ4WLcBn7W2AkyRzWQ2jCUB/naAC0xLVUQgexaB7CRxCUXBQWQN6qTBDVRKBU9v7WQ6NHXBb+jaB0mslYQKlnTBPisbCEWHUYQwxvaBjTebCUrMVYQWVKcBLaqAAUiwfXQdZzfBXmFcBEUh8WQAQFcB/eCeAUCEyVQ out_129_mFAP2b_singleloop_p01wA5_mFAP2b_0001_0001
Ee+eSBHXPeDU5QrWQEYlNB34l2DUMI4WQW5QOBzfqPEkpbqXQlDtSBHueWEE/p+XQNeJWBDrcsDUHaxWQkJqKBrMziDkpcZXQbc3LBrH6+DEFQ6VQ out_129_mFAP2b_singleloop_p01wA5_mFAP2b_0001_0001
EMIwJBXiBZEU0iAYQShrJBrbSsEUgVaYQ14lEBDW54E057TYQxggABf++vEk8SHYQdTCKBf++lE03PJZQcwFFBnLTZE0UqWZQNAwABPc+jEURNoZQYe1EBrDMDEkhWQZQECa4AfF1YEkyuzZQLsQABbmPwDkA6bZQAh83A7N3CEkMltZQiC3uArEqvD0tI5ZQHaRGBfSMSEkrHtXQZs/MBfae2E0UZQYQH6UKBbiT0E09FdZQgLlNBTTQcEEI1OZQC/7ABnFR1E0t4sZQBVNIBHLV1DUXSCZQEynxA7bThEkjiBaQOoBABDvAODEUKXZQvbgvAfHVSDk1ZwZQ out_129_mFAP2b_singleloop_p01wA5_mFAP2b_0001_0001
LhrnEBzgANFkYQgYQoFZ/AjU4YFEv0dYQKxAABfTivF0NJuYQpw1DBb781FUbnDZQOJGIBnBBUFE7RpYQm5N5AH1nQFksGwYQD+r8APrfZFEya5XQ out_129_mFAP2b_singleloop_p01wA5_mFAP2b_0001_0001
E2Of3A33P7F00NlYQ46R2A34lIGEoa0YQ03PzAvIbQGUy2RYQpbSuAvyhNGka8iXQEtIuAHXPJGET3YZQ+P2xALc/DGEx4BaQ3a4pA3RXFGUvzlaQkmjuAXyQBGUIlPbQm+/2AjBvIGEr3gbQ9owxATgV0FEXPSYQLx89AbMSLGk4FBZQq/qmAPRfFGEa+OZQdrbsA/7nRG095fZQa6e5APFfHGEcaLaQDHDzALk92FUCk8ZQGekiAfY+AGkSgeaQAk7nA3Q0NGkSUpaQsVLyAvW8yF0B6JbQEoNoAPiaAGEvMnbQnGA6AnByFGUTR8bQmTvzAHv6PG07kmbQc2R9ALnyJGEchLbQ out_129_mFAP2b_singleloop_p01wA5_mFAP2b_0001_0001
EnED2AvyhaG00NZYQ357yAD/piGEaR2XQAAAxAPeptGkBBOYQbnv1A/S3wGUjXuYQ7Rh7APepjGEue0WQShr6AnsdcGkR2yYQS8TrAX4TgGUPFaXQGZ74ArbSpGEEYFWQEYl8A757bGkTiZWQKcdBB/9TmGkvfSXQ out_129_mFAP2b_singleloop_p01wA5_mFAP2b_0001_0001
E+TNqALbnzGUbnvXQIwKoAbkt+GUbnDYQ/pGqA757FH0gA7WQzMzpAzLdCHEmuxVQ7RhZAnYQAHEBWVYQoGFKA7pn9GU1SqXQ09AWA/QJ5GUAa8YQx1jmAbPKwGkqx7WQDVrtAnz7AHkVKdYQ3dbXArpnIHUGmeYQJtDMA/WPCH0To5WQK17FAnIZ6Gkj0IZQEy3gA3WO7GEk/UZQni8XA7BzwG0cgzYQ out_129_mFAP2b_singleloop_p01wA5_mFAP2b_0001_0001
Epw1rA/mEQHEnELXQGZ7tAXNeXHU0iEWQJGEkA3MzbH0xLVVQQgVYAzgAfHET38VQU460AXNegHU14lWQmCX2A7bpoH0gglVQejr/An+6bHkz97WQdoFsA34lSHkDtEYQ2moyAfwTTHEcHUVQhdPxArX5jHUPVcXQerc7AH36uH0X/8VQDtruAzKDsH0aKTVQWkF6Arr0kH0S7uUQrRVCBbVKiHUe5TXQ22nBB7lpYHEltCWQ3L2+A3irVHESHsXQ out_129_mFAP2b_singleloop_p01wA5_mFAP2b_0001_0001
LNepkAf9obHkCX/TQepbYAb6mfHkBBGTQXPKeAz1jqHUiBhSQ8naQADVjxH0kYYSQR2OVAblDYHEsy5RQx2pMAHPTNHE7UPSQJ4lKAjqAGHEGU/QQ7gCy/Ou8JHkjTDQQlORo/SUECHUzs6NQyLdrA7luYH03PlTQvfuJA7oggHUb4qTQzFQiAvh2WHE2PaRQQShKAb/wbHURnLRQ18P6/SaDOHk0luSQkN1XA32pJHEXD8SQai1GAvH29G0UZSRQsVpZALy3FHkdgcQQi9Q8/aOcRHk0nMPQrT/J/qvWLHk5ToQQws6B/OHAFHk8DvMQoovc/GOI7GUInvOQDXfBAHeiAHUojwMQ out_129_mFAP2b_singleloop_p01wA5_mFAP2b_0001_0001
LlYQpAnX6rHERLKSQdoFtADAA2H0MzkRQDXP3AHtI4HkR2WSQBrc7AjWkwHUep7SQsHFwAXMI1H0w1DQQIGF6An5QvHEY72PQHCNnAL+ZvHktTlOQVjXuA3islHEoaUSQg58mADyF8HEzAuRQVU8wAzU38HkpiPPQQtH/AzMuyHUXrjOQz6bpArD3uH0LyeMQjTlfAvP9zHUyjxOQQI8lAjWenHUZKXPQ out_129_mFAP2b_singleloop_p01wA5_mFAP2b_0001_0001
LBrc8AjVuAI0P1QSQ9oQDBrbyBIEnE7SQnvfHBz0N7HUPKkSQTihLBLaR6HE7RRTQIFuEBPyWHIkZmZSQpmv+ArfBKI0GEJSQRTp3AzqkFIEGooRQ7BX8AbMyAIko6QSQ50nCB353BIkxtAUQxvKHBzn9GIEYRfRQOXKHBnCgJIko4ITQXIt/ArESNIUZWaRQIDu7APv2LIkTWETQhfj4AnqbFI0xGjQQigYvAXDPGI0XQ9RQ out_129_mFAP2b_singleloop_p01wA5_mFAP2b_0001_0001
EzMzGBnsd1H0GvcRQIwqKBfTitHUepDRQIwKIBjrHjHUepjQQoFZKBntzdHEEYVPQ0iMOBrvfyHEAAAQQc1FLB7Fm2HERJeNQPCQGBHlA1Hkr4LNQSttNBrzt7H0yx4LQ8naDBPc91HkZm5QQT3ENB/XdrHEPa7RQsyGRBD+0sHUC4bPQ9USQBDfK5HE01bQQ out_129_mFAP2b_singleloop_p01wA5_mFAP2b_0001_0001
EqxrDB/89fH0w1LRQdTCBB3MzVH0z33QQXkt9ADAAQHkBBGSQfU43APy2UHU3k4SQ14l4AzKHXHECsyPQHdI8A33xbHkgpWNQ2pDzAf7dMHE7eNPQdTCCB/89kH0eU4RQjl9DBDzcQHktzaQQyT4yAT0TcH0nJWQQ17L8A3bejHU1WpNQxtZsADF5NHEct3NQF7BwAfu/IHkeShQQNCq4A7x7GH0kuSOQ out_129_mFAP2b_singleloop_p01wA5_mFAP2b_0001_0001
EvJx/AbQgFH0gALSQhrH7A34l+GkQgNTQNzMyAHtI3GkBBuSQ99TzAHDCyGU5QrRQgqxBBb5Q3GEue0TQnQOGBL017Gk6anUQ+I5JBbIsyGkfHCVQFX8DBDfTBH0L10VQpwVCBDBWCHkrHdRQ4bi3Aj9pDH0Jf+TQvhoDBvdOzGUzr/SQ6bm/AvlhxGEEnaUQ1eeIBz0fBHEaLBUQuWHNBPX01GEfJoVQbkeLBrPwuGEAdJUQ9cqHBnB+sGkT6nVQ9kKHBrlrEH0OkbWQuXrBB/1j7GEtEbWQeySBBzUjHHklbfVQ out_129_mFAP2b_singleloop_p01wA5_mFAP2b_0001_0001
ECsypAHZ71GkU4iTQ8S3gArbSuGkDtYTQ789jA/mEkG04lGUQpbSkAT14jG03PVVQDCsMAfTiyGU2O/TQHIfy/mIArGkIiwTQ1dJ5/+EthGE1yeTQAmf7+qDyuGUyV1TQ67npAf9o6GUwKXUQ6mWfAv6zsGkflUSQRa7IAT7I6GEnvlTQov0OAnmnzG0M/DVQ out_129_mFAP2b_singleloop_p01wA5_mFAP2b_0001_0001
EiBBnA757bGEv0VTQOJGsA7kYSG0eU4TQqxLmAThrHG0xL1TQIwKiA3NJEGkpbySQlDt2APzMRGUy2JTQ5vq9Ab9TaGkeGgTQlP37AbjDHGE2kgTQEOJDB7FkbGk5RqSQoa8lATKccG03PVSQJYatArIkTGkkl8UQwnP1AbDjRGkdxFSQpGdABHU4YGUzQcUQH6L5ATAlhGUYAhTQzEtBBnCTGGkd7+SQk4k2A7rmAGETIOTQanO9A/6zGG0RQlUQ4QmFBDFCiGEJr/SQFlpBBjwOdG0XmrRQExZFBzyYUGUYjqSQ out_129_mFAP2b_singleloop_p01wA5_mFAP2b_0001_0001
E/pGmADBWCGEVj/UQT3khAb5QvF0LdLVQmuJqA76RfFUiBpVQZ78sAHtIfFUf/0WQ14lQATgVwF03PNWQqCyFAzYLaFElTkWQq8lPAnPJKFUgWWWQ3N7n/q7vZFkdjFXQ3kYpAXiBGG0w1zVQA+0cADOwpFkGROUQ/hJEAL656F0vqzVQy2cWAL7s3FUMJIXQ out_129_mFAP2b_singleloop_p01wA5_mFAP2b_0001_0001
EdTiuAfSMSFklDtUQFDC3ALFuCFEoaEVQaR2yA/owrE0bSEVQb8SuAT0ikE0GvEUQBWZABXiBDFk8SHUQB5mCBLf+YFE7j9TQUn5EBnWK0EEkLqUQhzaEBH0gjFkk3OVQWO0rA/mETFkCXvTQwf05AnQcGFkNxEWQDkX+ArFd9EkfQITQKxR/AvghiFUB9eTQ3P/FB3V5XFU7LUTQ8sSIBv2f0EUzV+TQFedDB3zzjEUb4vUQ0hLGBD7z5E0VxoVQZ0/FBTiOzF0z4/UQrBiHBXq4ZFk1VtVQRxEBBDzKlF0ol5VQ out_129_mFAP2b_singleloop_p01wA5_mFAP2b_0001_0001
EhAr0AzeUgEECsKWQkCXxAzKHKE0NJWWQ2jC7AXO02D0yhOWQqxrBBzgA/DE+T1WQgVOsAHueGE0jCvXQb33iALWmTEk1N4XQ9WBpAjktdD0F25XQnvf4AfTinEkqx7WQOIqrAXpEGEk83jVQuC+xA7N2KEUXSQYQw97kAXKdiEk3K7XQb8blAbtGZDkEUcYQMU/vA3gQJDE/Z0XQPmPjAbrEVD0yPIXQ out_129_mFAP2b_singleloop_p01wA5_mFAP2b_0001_0001
EOJG6Ab6mUDEuecVQdTiBBb5Q3C0KHSVQUNeABTKcJC00NxVQLHa8ALwKfB00NBVQtd+CBHue0CU0i0TQpngEBPmmdDUR6JTQdKkABXPw3DEv5nSQFYxJBjyXoDUvZBTQtQ5BBXPIOEE1Q9RQ/xILBXRlGEkkYWSQV5NHBf2eTEUCE0RQrKnIBL0mlE0JKIRQwKHzALGEQDUep7UQMU3EB7b0CDUV14VQjJY/A7IUnC0l4STQRTUGBnLUeCESYtTQMF24A/MUvD0x4uSQo01MBzWmTDkCOcTQwgj9ArdOYEkx0iRQTOUPB7h8KE04wOSQwBcMBPuLlEUQS8QQ out_129_mFAP2b_singleloop_p01wA5_mFAP2b_0001_0001
LCB2BBrFZ7BUHaBXQfUYBBTKclA0FZjXQTiBEB/S3E/jEDqWQjX6BBLFue7Tc9gWQXkNEB/9TtAEW5cYQHgdDBrJuECUU1oYQtxEEB/0hcCEWH/XQns3BBrEd8Bk33/WQT6P6AnzsVAEM4rXQEucIBbw8aAE+sZYQ0WYCBzFHBAk9A0YQEZbGBrxYOCEl8AZQfc++AfvNJC0KO3YQPwPIBLoJhC0jg1XQKd1BBHyO6CEguAYQ out_129_mFAP2b_singleloop_p01wA5_mFAP2b_0001_0001
LU4aIBHsyx/DEY9VQiBBLBHsyh9z4lGVQgVuHBrFZ77j9o4TQzMzIBbmZG8r8SPTQy2ZQB3ist+z4lmUQGK2PBff2dAUqBwTQ6mEKBb6m0AUIwCWQYAnLBju5XzLvEsVQPVOSBbjHL8DPjCUQ6aBTB3VAK/zvXaVQ1n1RBvrxOA0wa7SQ out_129_mFAP2b_singleloop_p01wA5_mFAP2b_0001_0001
LCsyDBLGEo+j/UjTQTihABjqxL+zP1YSQBW51A/mEj8z3P1SQamZuAblDN8jZmBSQAAgABDW5YA0NJmRQggMGBTpT3AUt4KRQvczFBDuiFC09AbQQRL+IBb/Vk/DrXXQQyL9CBfnvHAkYQIUQovXCBLITf6zWOyRQDlx9Av77IBEWEPSQYBB8A/b/SA0ESuQQc8hIBrMoDB0UJESQUnzJBPzdQC0V4KQQKI6DB/39cCUB9CRQdVdDBPU/ACEnaBPQ5u/MB/vYHA0PAGQQevuGB3fwL/z0t+OQcGRJBbaRf9D6v8QQ out_129_mFAP2b_singleloop_p01wA5_mFAP2b_0001_0001
LQ140AvHFu6jDtIUQMIwqATf/U174luUQlYQkAz1jS+DqGPVQWO0UA76RR+z1jKVQkCX7ALwKH7zkYwUQBWNsAXOz78LIyjVQFjAmA/OEY8bMg/TQ out_129_mFAP2b_singleloop_p01wA5_mFAP2b_0001_0001
LRLypAjpbKAUiBxVQuz3kA7P1YBECsSWQ6mEdAb6mEC0IbPVQ2OfLAzeUUCU3kgVQZQgbAbmZGBknvfXQIuwjA3FxnAksiWYQe4PrAX1yRBUoZlYQrpngAjrT++j9NnYQfU4xALGEIAEAAwVQqiOrAXp5BCU7ynWQzoUPA/ToXA0usPXQ46JTAbUkACU0+wXQ2RVkAPZUP+jZDBZQfB/UAbo+89zbLaYQ out_129_mFAP2b_singleloop_p01wA5_mFAP2b_0001_0001
EFDCjAjqxHC01jCUQKc9aAzLdfC0d++SQueUeA/TNODktzPTQZQgnA7QLaDkvfyTQThmhA/S3TCk8DlRQtS5sAHfllC0EnXRQxnchAvQQHBUjLYRQtorwATxkjCkco3PQLHaqAHZ70Bk++5TQ/ABKAz9YXCEbiBTQfhBZAL9wiCE270QQ7EiyAbHxTCUNF/RQtFLtAXa4GDEXWsRQ37YkAHP/3AE/UYQQUglSAnBsvAEgHfRQ3ijmA3T3oA0r3HSQ9jv4APotwCk5yuPQtJTrAT3L2CEn1mOQOfvwAXwaCCU9tMPQ out_129_mFAP2b_singleloop_p01wA5_mFAP2b_0001_0001
ER2OPATf/oDUKc1SQxgATArFZLEUf/8SQamZWAfR2WEkSMoRQnEDMADAASE0eUoQQKc9AATLyWEUktrTQfUr9/+uyREkbHJVQSUdb/qFQhEE64vVQXnMW/CgpfE0uAQXQ31nv862bxEEY3zXQhrHBAPHadD0codSQS31gALa2NEkXchTQvxlj/6qvSEE0GNTQ05NDAvHFoEkj7lTQ23VOA3D3TE0kVoVQH4Cz/SgUBE0oBSVQ96oZ9MgKeEE5DVVQo/9m/OQixEUpTfVQ+AL7/2mngE0s0qXQMCWz+aGaQEE73hXQH8sQ80VVwEkg5ZYQRq+Z/YI8wEE07bXQe2B9+yL//E0DtiXQ out_129_mFAP2b_singleloop_p01wA5_mFAP2b_0001_0001
EcSMiAnX6mEkZmpRQzMzjAb5Q1EUc9gQQFDCgAfTiLFUxg4QQ3kYkAjWkVF0FZzRQ2OfvAPy21EEpwFQQUNemAvxLpE0kYgSQZZBeAneXvE0GSXPQQgVwArvfAFUgVeOQsHFyAvz3lEEVjnPQVjX0ALbn7E01j6QQ out_129_mFAP2b_singleloop_p01wA5_mFAP2b_0001_0001
E2OfPAHtITFEueMQQKxgGALaRoFkCXfQQiBBMAXMI4FEYlzOQGZ7GALFu0FE+TdMQ4P1Y/GtInFUeprQQBJNL+yzI9F0zm2QQFXp9++p0EGk0oKSQF4Pj+WhxAGUZyRTQkrhb/eW4OGEENASQGZ7IA/89JFEmu5OQknZNAri/tF0rNbRQtTwK/6WhdFkGFkRQG8l4+WYBfFUOjpPQRh7Z/oEY6FkFZ0QQQZM7+eYrDG04RBQQPuik/2f5TGENHzSQCurh/WS3RGkWgFRQ out_129_mFAP2b_singleloop_p01wA5_mFAP2b_0001_0001
LfU4WAf9oEG0hWkPQktzdAXNeMG0yhmNQGZ7kA34lVGEaR2OQc9oiAjqxYGEYljQQaR2aADVjFGkTixQQri6PAXUnPGElxiMQuG/jAHFmIGk8vHMQ out_129_mFAP2b_singleloop_p01wA5_mFAP2b_0001_0001
EW5QsA7QLaGUJGUNQ/pGyADBWjGkBBWOQZQg9AvyhkGkQgVNQ4PVABjrHgGUxgQLQXPKsATLytGUeprNQk4lrATriwGk77uKQkl4kAHLt6G0MvLKQnCUWAXT76GUiLxKQMH4pADoGDHU1lFJQUNetAvxLXG025bLQ8GzyADXhiG0cOQQQUYOwAXwb0G0VBoOQgeFkA/UftGUEofOQrgDoAjp2pGkYmpJQHZvzAHi+xGEHQBKQ271lAD9zJH0YssIQpb5xAbxADHUuJuIQ out_129_mFAP2b_singleloop_p01wA5_mFAP2b_0001_0001
EktzBBf9oqGkZm5OQlDNHB7QLuGUepLOQoacHB/TN6GEZ7sNQ/pGGB/9TAHk9ogPQT3kLBbmZrGkDtIQQoKlMB/zEgG0qlTQQ7MZQBj/GwGEvyjPQTqbQBX7feGk+ibRQ/UDAB/natGEShTQQ+0XIBLxMqGU8VVMQoEXKBTFjuGUElGRQF5YOBjG+cGkUNyOQxTBJBLAzbGkPfeQQlJeTBzGguG0QXhQQrQtPBv3b4G0HCbPQZzgRB7yusGUFfpNQW+VRBHQZWG0cfhRQwFvOBfYehGU1uWSQIoGUBzB1iG0S4NRQ out_129_mFAP2b_singleloop_p01wA5_mFAP2b_0001_0001
ERLSJBT0i9GEYlTLQXPqJBXiBJHUJGkKQbnPPBrFZMHEaRmJQ03vRBnX6GH0d++HQ3kYFBPzMMHEUNeIQrcIABPanKHkjwlJQEQAGBHhAYHEBGZHQtIbKBrGv3G04l+JQjmyIB3F1NHk4LVMQlO0FBvzMHHUQmZFQL84+Ar8ZQHUv+5KQsq8CBXtIaHUnffEQi57JBbnZZHUMdoFQ0kjFBz//cHEWueJQ out_129_mFAP2b_singleloop_p01wA5_mFAP2b_0001_0001
E5lORBPHaVHUGEoKQIwqWBbmZZHUzMDKQHaxXB3MzdHUiBhGQwKnUBnBBkHUGEYEQCB2XB/naiHk9oAMQScadB3yFnHE7NAMQfJJeBDkBxHEUboOQZpRiBvFZ2HE7t3NQam5OBvyhZHk789LQJ7dZBXjwSHkLIPKQE96WBfF+fHUH3/NQ0ZLVBrMCpH01NhLQkeNeBfb7qHESCGKQQJMgBHCwgH0QuTMQXMyiBfim8H029TPQR4QiBDnw5H0lv2LQpKujBDkHwHU6p+NQ out_129_mFAP2b_singleloop_p01wA5_mFAP2b_0001_0001
LGZbcBntzaHkpbSEQEYleBbktfH0Gv0+PEtohBXMInHEDCsAQ789hBfTivHU3kY8PQgVgB7luXHUjX60PRIpcBv3UQHkK7cjPf9iYBzqCUHE0yipvwCydBzI6GHUTzIJPDCseBb5QVHEv0NGQI2bbB3SdkHU4DG7Pkh4hBzZ0SHE91O6PZWUhB3aMcH0mCwDP out_129_mFAP2b_singleloop_p01wA5_mFAP2b_0001_0001
LRLSjBT14jH0w1jEQtdulBntzpHEW5wFQktjmBLEYnH0kYwJQ7RhlBntzfHEoa8KQZ78nB/mEmHkTiBCQKW/oBfBJcHE9ftDQfU4iBDW5cH0OffGQ4HUlBXdVyHEgUVFQa+gpB3X1rH07mjBQiTFnBD2BlH0K8I8PUTIpBfW2XHkgngAQ out_129_mFAP2b_singleloop_p01wA5_mFAP2b_0001_0001
Lf/koBnX6sH0P14KQ35rpB7P1qHUiBhNQCBmqBHXPfHUGE4NQzMDrBT14bHEoaEQQiBBsBLFuyHEtIrNQ8zMrBnuz7HEwy2LQvWwpBbHh2HUDLlJQakkoB7r/sH08E3KQ2sLoBDLzsHUN5CPQL13tB3SwuHUDfBNQfmUsBTmP1H04dwPQQd+sBraJAIUoqMLQwY7pBHyvAIEKN9MQ7yQrBzuT0H0AwGIQyTPoBnW/7HkhAzIQ out_129_mFAP2b_singleloop_p01wA5_mFAP2b_0001_0001
EiWErBbPKZH0istLQOJ2rBLwKOHkArMMQR2OqBz1jGH0xLdKQKcNrBjU49GE7RxJQLy2uBzLdMHkoFpLQBacvB3FhPH00h8IQ/AmwBLo+SHk/ajNQlDtqBLbnbHEnEzJQJ9brBnhQMHU+SSOQCXUvBnBAEHU1/4LQKz1tBvXESHE3iGIQzisyB35fRHEOhHNQLgKwBnPoQH0WgmPQkYLwB/zcbHEjBUNQ out_129_mFAP2b_singleloop_p01wA5_mFAP2b_0001_0001
E35rnBrbSJHkvf6JQv09lBzgACH0P1YIQBr8iB7P1DHkqxrIQjs9hBra8MHU2OfIQ5QrmBbPKCHEue0CQ/YBlBLCS6G01o/+P994lBHNj5GkOj/tPSFFoBzzp1GkZW0aPGmJkBD4V9Gk5yauv789mBz1jQHEW5gKQ6nTmBTQ45GUgUGJQ38xoBbvOAHkP3RCQ55VmBzJKKHk5hOBQF97iB3168G0H9++PhJLlBzHZyG0GNUBQpDlkBPTI9GkRKZ7vktViBfDgAHkinehv out_129_mFAP2b_singleloop_p01wA5_mFAP2b_0001_0001
EAAghB3256GUiBBJQEtIdBDrc6GktzHJQqGvaB3isxG0IbnGQXPKdBrbSpG0HFuFQhALbBPHa4GEUN+LQpU8bBnk/AHUiiHOQuYSgB3RVCHk4/ZPQFgqXBDnCHHkFR+OQMiggBjp0JHUY0tQQ75AYBTtVOHEsLfQQvutcBflzPHUTTGRQO0iiBjU4zGUepLJQOPjbBThFCH04NbIQAC0cBrGBxGUq1tMQWw/WBHWV3GUDQwLQCt8hBP1h9G0oW0OQ/S6TB3C5FHUdXBOQN/XiBPI6KHE9HORQI+fUBn47SHkKIyQQZaEdBP5mVHUsn5RQ out_129_mFAP2b_singleloop_p01wA5_mFAP2b_0001_0001
E8S3VBbQgzGEXPqEQfU4SBDrcrGkX6mBQTiBPBHtIlGE/pGFQv0tMBvyhpGkU4aIQR0zPBrYvwG0hPD6Pi6VTBrNX1GEf0IiPaBBQBnbx6GkeXv2v6ehTBzo/+GkjGMAwLqaQB3feFH0YPGEwSMIUBThr6GEBWZFQwSuVB/EwlGEYf2/PQEWNB/aN3GUL7M9PPbINB3a6qGkAlx0P0UsVBj69uGUOdbpvnGFWBnMN7GUC8axP+hyNBPxaBH078hvvotKNBvXD1GkOmq6viWXVBToT4GUvXSCwApsWBfE9DHkrwC9vGa4SBj+HIH0P1AHw+8vOBb8yLHkePNCwmegNBLx6AH0fpuFw out_129_mFAP2b_singleloop_p01wA5_mFAP2b_0001_0001
EEtIOBDAAbGUNepDQMIQKBvz3TGkpbSGQ8n6FBT14PG0OffCQ/pGHBDBWMGU6mE8PJMINBnFPKGEtVXIQnuZJBHc7BG0MfdJQCtoIBT8svF01ofIQiF5FBPB9CGklCwLQ/h6EBDeGlFEwJBKQoCMDBzNdyFEnIBMQu71EBbOOLGUaOkNQHW++ArE+uF09OCOQiJIBBjkeJG0ellPQXWC9Avbu/FUqD0PQ4PVQBPc9XGET3kAQV+RIBTXUYGUiTvIQxEvPB/96MGEYm+JQ8XpPBT5eGG0aNtFQvgrKBHI/oFke7hFQNspDBnL8VFE7BuJQ7R5GBLV4SGkvGZNQC4v6ALnzfFEU5POQBhVABXC9PG0kyfQQVNQ3AT+h9FkOhtQQ out_129_mFAP2b_singleloop_p01wA5_mFAP2b_0001_0001
EfU4AB7kYQG0LdTEQXkt4AXjXMGUhrHBQRLyvAjrHIGE99zEQbnvqAT2OOGkCXvHQBuS0ATsLVG0Es+6P3g0rAbRIRGE5Z4sPAg6lAjyDKGk2rS0PGmVrAvDJVGk6KHzvIFOAB3MzTGUKc9HQG3i7ATwzFG0bFP9PtF06AzAuYGU+Ry0PeQzwAbXgbGkRt3/P out_129_mFAP2b_singleloop_p01wA5_mFAP2b_0001_0001
EZ78tA/9T7F0IbnEQIMvlAHiPxFkLz5HQ6XngA3VpeF0oU6EQ4VAkAzDCZFUBagAQEMaqAz/lpFkgCmKQlSXyAfMJyFkxCICQASJfAPHI9FUhXXIQQIKkALs9hFEvyxLQDTotAPtN3FE1UsLQYKywArSIeF07WNKQ out_129_mFAP2b_singleloop_p01wA5_mFAP2b_0001_0001
EzH3QA3xIVFEWGVHQehOJAjiHAFUN2qFQLqUIAPN2wEUbNNJQ7XKAAzFa2EU2iVLQXXOm/2/xBF0vWEDQeuOD/alVsEkPx0BQOk5U/MVuuE0L5s+PRw7y/UhF9EkuczAQRZ0k/gqogEUqQX2P2GhJAvfqcFkhtMJQF9XUAnxo5EU4AvCQ1Jto/aqvKF0bor+PjBfB/yamKFUz4sFQjCm5+qXRjEUHwhFQ7p4l/m8qjEkp3B+PuTvAA5UahEUPhguPkHAA/QiPVEUKcIyP out_129_mFAP2b_singleloop_p01wA5_mFAP2b_0001_0001
ELPwQAfmkdEEJx0IQQ4oPAnO+ME0ql3KQhDpx/ymoEEkXOHLQX9FU/+6vDEkvPJJQP27eAj+R1Dk6cMKQADLdA7rylDE87tGQK8sNA73GIDUcQSFQ22elAHO40Dk2czCQsHEMAjn15CEhXEAQjGskAfbpmDEURL7PWm5ZAn9FJDU5Lc4PNAIYA/dVaEUEWJGQ2tYUA7h7TEk14xMQmP1bALBVaD08ShLQ5lrnAXVj/Dk1UiKQQYxCAT8A8C0PjKIQV/lrArkHGEEsn4DQQeq//6vgiCU7t/9PsZKqAfwvyD0B7MyPjGnYArF59C0BlxNP out_129_mFAP2b_singleloop_p01wA5_mFAP2b_0001_0001
EOKYl/GGE9DE9kiNQTf2D+0V6pDEQ/AOQlJ2I98ma5C0N5POQYaUY/uXooCU8PgPQlnkR/kql8DUbWRQQPbLk/Yq7VEE59KQQpkV6/ofvdE0s1bRQtIJDAhFS1E0pFVRQnjEOARJI9E00qjSQWrk5/uGlAE0CLGPQfzJS/YCJxDU4EUMQO2zu9gyo4DEOKHRQQL+1/Y/BrDUBdgQQ2yY5/widYE0S7oOQvpLZ+wsQfEEwBBQQ1QHl/QdibEUAkSSQ95pLAJIaUEkuimRQhwuNAhgo3EkoieQQOyep/cgx+EkWzKRQzJwRARJxMF0wpcSQVDREAxJT7EEikWTQFmnbAJlp0EUrNtSQ out_129_mFAP2b_singleloop_p01wA5_mFAP2b_0001_0001
E/Def/ocCjCUb/BNQDmCh/gD5oBkSNKNQk1VHAdaHHBESK/MQGr+VA9OI1B0FuLMQ9JkQ+0vtBBU/k6KQr30K/028XB0ogHIQDntk+i0N5Akeu7DQyxMw/qaA5AkEasEQKvfh+MwBfAkUrw+Ptpk2/IVtyC0JX/LQzVmH/YEsUB0wxEPQZCnQ+Iuc4/jP1GLQb16V/m/QXBUqwGLQU7sQ/MUoOC03x5HQR7Z0/AF05AE75jHQjA2o+qGCKAUwjy4PpyKo/0+QgA07O39P out_129_mFAP2b_singleloop_p01wA5_mFAP2b_0001_0001
EQeRKA9e8s/z+vvNQS+YfAdGqd+DARuNQQ4JiA1TQZ8jBWBLQGiyqAxWzx0DRHnKQ8wogARhcL5jDy7PQaU1gAdRhR9D+iVRQv6LkAtSH8/jKNgRQzvmaA9tie2jUiUSQIuF7/kZen+D+tWOQ7frlABoeAAkeIEOQXn0TABe487b1Y0PQO07nAF1VD7LO5pPQRWfaAhYLg7D9QQTQAAVVAVFQZ97a+ISQ out_129_mFAP2b_singleloop_p01wA5_mFAP2b_0001_0001
LtpBVAlofv8zcpLJQ3+tXAZw393jFjBFQZEtfAZaJX+zgeHBQJ2YTARIOBAE7qe+PxPnCAl4Ov77mrADQsi+EABR8Z+rL2a7P5AxWARKE++LfdY4P/q8p/Izz8+71E70PO6LHAFUiT+TMUpJQI8xhANs0s8b3vOFQb+m4/8osU+7Js+FQOtxt/gGTp6DDChCQ out_129_mFAP2b_singleloop_p01wA5_mFAP2b_0001_0001
EHhMqAV6YR+TU6z/PCfLvAVQHJAkaGA5PPbftABS+hBUXJu9P0EWoAJ3SMC0MT14Pkh0qAtTAEAEr/PpvJ7AsAxNMx8TklO2v6fx0A55Jx3Dz0Q2vJ5XjA9bxg4z6FM7vePuuAReIF7ziaYBQzSx3Ahcz5/DrVv4PHeXiA5CUVAk7uNpv3Z/uABTCyA0sDv2v1PsjAJ/2A9rZkf+vGW6YAhmYo8DuAA7v out_129_mFAP2b_singleloop_p01wA5_mFAP2b_0001_0001
Ehu2xAhtEwBUjDoDQ3WdwARFlgCEzRbGQ+Vw2AdBmDDEynlDQO/m1A5hbpDkxS1EQnv50A9TWXCk7nAKQCyv8AdIMoBEP9kJQMhs3A5/IxAUBB6GQLg0xA5SDwBkJSoDQhr4nA5OZoCEsmmGQddm4AVtY0CUn11KQt8WuAJXROCU4eXLQAnQCBRXRBCkFM9IQEzH+AhoSFBElPdLQ9Z/9ApxoQAkLUmEQkdVyAR3LCA0EbZIQ out_129_mFAP2b_singleloop_p01wA5_mFAP2b_0001_0001
EeQa9ANYw2CUxKi/PHwHCBpw0UD0yQz5PaFW9ARgj0DUk5iuP6PjABRQULEEM+sVPTT1FBR8B9CUKz0oPjvCDB5DDmC0AX51vqg5GB9rMOCEmov9vFEPEBFWxuBEn3LDwE5SCBVDkeAENMzCwjDwCBlhJo/jUXk8v/h3/A1nM1/DAi9GwNrv9A13WXCUycp9PHXjEBhyEmD0Pon/PjfrIBxjbTDEUWNivGbHIBt0PlCUVmU1PUwJABVnUPCEvH6uvza+ABR3W9C0GH97vMnvJBljhkCkyroAw/kCJBtn3tBkxj34vozzDBtxsGC0jUuGw9kjEBxOkPA03Wa0v5/SBBZF3f9zCY/7vcrK/ANYRbAks4NJwZh98A58F69zBDrGw out_129_mFAP2b_singleloop_p01wA5_mFAP2b_0001_0001
LpFPzAdAKpD05zAoPxFBsAdtgBEUBX+wvu7CmAZjQRE0gxkqPRYedAlLUcEUPOafvivJkA1AumDEDhp6v/8TpAFMjMD0vltBw7c3oAN6NgCEtaiBw8MfuABR4gDEeP6FwtCltApPUICUK6iFwDwMzAB0+ID0UW9IwdZwyAlR4cCUqy3IwLxc3A9yEFCUMh3Kw3wewAZq3ND04BsyPZJxwAlFlKE0gkO6vo9NgAltxQDEq5OyvPZ7bARrn6DkgqP+vmDzkAVIPQCEXde8vaD2uA512BEUi4CGw4pOtABD/KBEfIaFw0hR3A9m9YDkF5mKwwXi6AFH8XC0ZBLMw out_129_mFAP2b_singleloop_p01wA5_mFAP2b_0001_0001
ED1MpAJENSE0DIy8PwCnkANfihEEt7ICQ4aJoARtO4E0DqyAQ+v9wA1Op7E0Dxi9P73znABHNcEkgz5HQ68AiAR2TJEEIjFJQcLdkAtgtAEEcXjLQKpzTAVtt6DkOCGIQmJKcA5zigDULzBMQDROPAhX0bDEfh9JQSR7uAhaCIEkHWX/Pax0XA5k8gE0eE5BQnAYwAJ28YEURYCIQbyPmA1t9pEEq0OJQSUtpAdulGEUQv3MQ5UxKAdkG8DELkdEQmkedAdRiODUZy4NQ out_129_mFAP2b_singleloop_p01wA5_mFAP2b_0001_0001
EG9NhAVItHFkm76BQWO2jAJ0MeFErCHBQWZBdAlHRnF0CyP4PpCVhAlrm4FE1SCxP3i4TAxNyDFkSOYDQmdVhAF7anFED5lEQ0OfsAln/fFEv1wAQ out_129_mFAP2b_singleloop_p01wA5_mFAP2b_0001_0001
EWAlNARWcbFUw30vP4/+BAFmWiFEDTHzvhEyO/AxnqF0ZIfrvCks+8+nHgFkQlPrPM5DAAhjFQFEA1e9vMxKo/s5OWFUYQODw7ZxJAVYTNFUK3v2Paz5KAtBWvFEy3T5vua+PAR3CLFEQw//vr65w/MycCFEWSn5vg0XC/gN6eFU+j4Bw out_129_mFAP2b_singleloop_p01wA5_mFAP2b_0001_0001
E3Qnz+gQg9FkA5+1vgaHb/SiWDGU15AzvR5Y9/q4n7FE0048vTuGx/ON5uFUl53BwsD4a/uEfPGk80R3vcFiG/emcRGkxwUBwSKV19MqCVGk58AZvdc6i/ER2CGEbuQ7v9WWn/eWDCGUIUDrPlnE9/OOwSGEVE8zv5lPt/2cZSGkBhUDwF4Vv9M+mdG04ctovXJME+SDpTGUtVo3PhtEj/IG3RG0eZApv out_129_mFAP2b_singleloop_p01wA5_mFAP2b_0001_0001
E1ILTAjNRAGkzMc7vr0zhAbt+5Fk+IhBwysQiAn5uhFkV3FCwBp1jAH+XZFkRueGw1LAgAnjICGk0S8Gw46LgAbnJOGkefsGwPZsPAnrYTG0ShKHwlfipA35nSGEz59Fw1bdXAjJhEGUhk0xvM7kpAnDH/F0qN//vHTmQAbWI/FU7QRIwfrKmA765+FklC3IwERJqATDmaGUETxFwY7EwAL6EOGEc6mFw out_129_mFAP2b_singleloop_p01wA5_mFAP2b_0001_0001
EDf3gAjZgWF009Q7vaEthADVP/EUrrJ7v5nTsAD8v3EkMJ60vdqnxALfypEkQi76vRw2QALAT1E0xUgxvlmp2/aG+7E0e5i5vJI4SArRDdE0E/BxvBQ7w/mUa1E0LHjCwkiXeADnSeFUzkxwvtPPhAT4d5EU/irBwPYLRAT7U7EUEmstPmrPz/ufSNF0fgC5vVSeZ/2650E0vZyxv8doFAHISWE0D3s4OPi+gAjfnYEEpoAcvkDfSAny2WEU+mq8vZVUD/6Ts6E0pp9Dwt1Fz/21CkEU573CwII7EADSw8EU7l+Ew out_129_mFAP2b_singleloop_p01wA5_mFAP2b_0001_0001
E3IWvAv/GBFknsXqPbmF6AbiS+EUTE11PFvv/A/e2TFk5912PZMp8AHe7hFEyik9P+Zj5A/hG0EE9FCBQD8ICB3S2xE0ce9DQW81FBTFajEEclvAQF3LBB7U1oEEaCxIQ6EFqA/vaKFE7BK1P4gh+AXVqzE0UC9kPa8F2ADzLkEk5RqAQKnS0Ajfv9EEuaiDQTlCEBzyfBFU6GSEQd3pJBjvzhEE5t0CQxMhGBHNZqE0vJn5PP/AEBH4rTEkNATAQH1/EBvjPnEkNrzJQMHl+AjNLZEU82mIQg4K9ArFnzE0Ji4JQ out_129_mFAP2b_singleloop_p01wA5_mFAP2b_0001_0001
E/UDEB757VF0gArcPEYlGBXO0qFEv0NBPhrnMBf8SpF0fqxjPKxAPBvyhYF03P1YvRATFBj8n1F0Wgs6vjUYHBz05oFUh/oBwcbk+ALqH4F0W7E8vUNeFBHsyJF0eU4uvGPCFBHu30FkW1+0PszKHBvlrCGEkI+6v+y2HB3/baFkV9bAwAr58AHly/F0zQ3Bwy/Y7ADC+AGUtKOzvvgy6Av+aoFUio47v out_129_mFAP2b_singleloop_p01wA5_mFAP2b_0001_0001
LXPKPBDqG7F0gArwPe++UB3Mz6F057nyPiWkXB757HGET3k4P/UDVBzLdQGUGEY4PyL9MBPzMEG00NJ0PU5vWB3bD2F0QZNpvtGKWBHR2uFUKGN7P out_129_mFAP2b_singleloop_p01wA5_mFAP2b_0001_0001
E5lucBT2OHGkSMI7PyL9fBDVjQG0coF+PVjnhBPepOGUhrHEQpbyiBblDGG0eU4EQ6f3hB7quTGUBKyxPTKVgBXaBWGEF8Bxvs6fjBXkidGkEt23P8naeBjWk/FEnED7PveRdBHMPXGE1ns/PYFOjBnhHNG091nsPividBfGEaGk/9RqvTp0kBXqqfGkP5riPP9rkBjtybGkBnB/PZEKiBLyMkGU3Tm5P out_129_mFAP2b_singleloop_p01wA5_mFAP2b_0001_0001
EjsthBXO0WGUJGkHQ99TjBvIbWGkWkNKQLymlBHueeGEqG/JQuzHlB7P1nG0jCXJQ3kohBX46ZGkoFpMQWZdeB7wETGUlZcNQxRdZBrcOXGEq1DMQkB6dBLvRTGEMxOQQLHqgBz1jdGkCXvGQz5HkB7WYOGEmNbKQQO5gBrT2hGkkGPMQb17iBrOZaGkQ2WOQI+AfBTgALG0S5wMQxmHWBzYRSG0gfpMQVW8ZBHy8WG04G5JQ12sYB3gbfGE4xqMQmvfaBbPXOGkgihQQ12SdB3vfbGkQBkQQz4wgBPKGQGUPCsQQ out_129_mFAP2b_singleloop_p01wA5_mFAP2b_0001_0001
E4PFoBnuJbGEaRmKQCBWqB7luiGkuJhKQWO0rB/mEjGU0iMNQaRGsB3jCbGEEYlOQFuOsB3NJgGE+TNIQ+j5qBnfehGUL37CQFyxsBLd3fGUHGr8Pq2juBnNAZGErQB9PnNasB7eKmGkVIgwPSMYoBf8STGk/UDLQ3+jpBPKtqGU1WHKQOQ8sBPP8XGkODZIQts9tBXualG09/SIQ0wDqBbXjpG0BiqCQq4TpBDDlbGUoqlCQ89ltBPRflG0efnovhz5qBfwvrGkfefwP out_129_mFAP2b_singleloop_p01wA5_mFAP2b_0001_0001
EFDysB/nasGkR2+NQ357tBPc9sGEpwVQQGZrwB7P1nG0GvcQQShbyBT14pGUbnPPQkCHuBzLd4G0Mz0QQja5uBn2o5GEWKSSQo/quB3D7EHUuPxSQ5arvBrR9FHUKxIUQVqOuBH3SEH0Q/QVQQHsrBfKrBHkt3MVQQ8YvBvkSFHUzwcWQCBmsB/89yGUHaxMQninsBvQsoG0ioBRQskQsBf/h8G08+qQQJnnvBjQn8GkwsPQQD+9wBfOF3GUCjaSQNxltBHTm0GEPS5SQs1ksBDwbHHEHUwSQq41vBDcJKHEyMISQ3WoxBfA6HHUY3PUQOxwqBDXBBHEUsTUQf4nqBvqOAHU8gEWQs6VxBnRQHHEBigWQG/TuBvbFEHUW3SXQ out_129_mFAP2b_singleloop_p01wA5_mFAP2b_0001_0001
E99DxB/TNhGkR2eRQXPqzBzeUcG0d+uRQamJ1B7kYiGkAr0SQmu5zBbQgnGUzMrTQ14VzB/RhQGUwKHSQ4jMyBjSzJGkOU/QQP77xBHMB8FEFVVRQXLywBPP/1FUSZWSQR8CzBj5kuFUHjeQQFDivBbmZfGEAAISQzj10BfMtcGkIW0QQ09AyBjR1PG0JT+SQ37R1BHRPNGEtjZSQMLfzBv5iKG0weHQQvsNwBLf4MGkvcwQQMT+yBPDseFUgTnQQ2Z9zBfLJ0F0XGUPQ out_129_mFAP2b_singleloop_p01wA5_mFAP2b_0001_0001
L/Uz3BXO0hGkEDySQ03f5BXO0mGUdTyTQShb7B77neG0OfXUQIwK8B33PfGkvfiVQy+P8B3qdXGUdkrTQRLC7BrbSwGEShLTQNfP5BPob5G0XIrSQFzx6BXu2CHEE+GSQQTM9BbVbCH0kmESQk5g5BvSgKHkc6tRQ5Qr4BD/pdGERLCSQsoO4BfB2pGUSolUQpfP8BDQgtGEA5VSQcNZ8BP6lzGk4M7TQmd/3BbQN8GEn1fTQNp63BXHU2GUbl5RQ out_129_mFAP2b_singleloop_p01wA5_mFAP2b_0001_0001
L+TNOB325FEUHahMQ6mETBf8SPEU6mkMQ++JXBvHFOEULymKQmuJbBLEYZEUIwaLQmuJgBz0NbEUGE4JQOJGaBfR2iEkqx7NQbnvdBHuewEEmuZPQqxLVBfR2cEE8nqOQtd+SBzKHiE0OfXQQAAgLBHYl3DEtILKQepbNBrED6D0hWEHQXPqKBHXPmDEBW5CQO0iMBHZ7oDk9ow7PPK8FBjqxPD0FZ7DQW5QDBjAr8CEqGv/Pnv/DBnuJNDU6mkIQ03vGBDW5gDUjXqKQHv0+ArFZ3C03PFJQMrAMBjOsFEUZeZOQOUjgBTQfSEEmggHQm6jgBXbUsE0TYMJQ5p+hBj/pUEUk28KQFSueBzoy+EkenLOQ6avgBDfjnEkry1PQax8bB7u11EkIQqQQkSCRBX2cFEknsEGQvPKFBTtbeDE0BrMQ out_129_mFAP2b_singleloop_p01wA5_mFAP2b_0001_0001
