# Supplementary material for: Incorporation of sensing modalities into de novo designed fluorescence-activating proteins
Source: Nat Commun. 2021 Feb 8;12:856. doi: 10.1038/s41467-020-18911-w (PMC7870846; doi:10.1038/s41467-020-18911-w)
Supplement: Supplementary file 24 — Source Data [file 41467_2020_18911_MOESM24_ESM.xlsx › raw_data_graphs/Supplementary_Figure_6b,c,d/1/silent_115.out]

SEQUENCE: SRAAQLLPGTWQVTMTNEDGQTSQGQWHFQPRSPYTMDIVAQGTISDGRPIVGYGKATVKTPDTLDIDITYPSLGNIKAQGQITMDSPTQFKWDAQFKQNDNPRYHGSTNILTGTLQRQEZ
SCORE:     score     fa_atr     fa_rep     fa_sol    fa_intra_rep    fa_intra_sol_xover4    lk_ball_wtd    fa_elec    pro_close    hbond_sr_bb    hbond_lr_bb    hbond_bb_sc    hbond_sc    dslf_fa13      omega     fa_dun    p_aa_pp    yhh_planarity        ref    rama_prepro    bref_irms    cen_irms    final_chainbreak    final_looprelax_score    irms       time                                       description
REMARK BINARY SILENTFILE
SCORE:  -484.036   -711.652    101.240    409.812           1.630                 23.996         -6.561   -259.180        2.478        -24.920        -76.737        -25.639     -38.496        0.000      5.442    130.781    -40.752            0.114     19.116          5.293        3.000       3.000               0.028                 -484.036   3.195   3012.000 out_115_mFAP2b_singleloop_p01wA5_mFAP2b_0001_0001
RES_NUM A:1-120 B:121 out_115_mFAP2b_singleloop_p01wA5_mFAP2b_0001_0001
FOLD_TREE  EDGE 1 120 -1  EDGE 1 121 1  out_115_mFAP2b_singleloop_p01wA5_mFAP2b_0001_0001
RT 0.092238 0.94843 0.303269 0.768097 -0.261588 0.584465 0.633655 0.17903 -0.752615 12.785 -5.805 20.9455   out_115_mFAP2b_singleloop_p01wA5_mFAP2b_0001_0001
ANNOTATED_SEQUENCE: S[SER:NtermProteinFull]RAAQLLPGTWQVTMTNEDGQTSQGQWHFQPRSPYTMDIVAQGTISDGRPIVGYGKATVKTPDTLDIDITYPSLGNIKAQGQITMDSPTQFKWDAQFKQNDNPRYHGSTNILTGTLQRQE[GLU:CtermProteinFull]Z[HBI] out_115_mFAP2b_singleloop_p01wA5_mFAP2b_0001_0001
CHAIN_ENDINGS  120 out_115_mFAP2b_singleloop_p01wA5_mFAP2b_0001_0001
LwfKMBvxLBIEoaMYQDCMMBf9IAIEZ78WQ67nRBLFu8HE99bWQ357UBT0i4H0hWMXQlDNIBf9o3HkoFpWQSKxJBfrGuH0eiPXQiTgIBXhVCIUaeVYQPryOBPHFEIkmJTYQBdLNBHFt7HUsJcYQAQKLBfY1DIkXmbWQsx4HBfUh2HEdmkVQeGTEB/x95Hk2vAXQq2SIBf8euHkwSFYQ out_115_mFAP2b_singleloop_p01wA5_mFAP2b_0001_0001
HTihSB3NJ+H0kYIVQ/UjXBHCs6HkEDiUQkC3XBvcouHUgVmUQFDCcBjVOqHkvf6UQ5QLYB/9T+HUf/ETQkHGZBvvIFIE+04SQbl7aBfojGIkLVfRQbi1WBrouFI0yYdQQB7JTBPkbJIEX4FQQVXETBXxJOI03orQQKRqPBn8VIIUwGROQEtoPBzKnAIEsyhUQMv1aBzTP+H0KDGVQ44sUBLUH8Hk6bgSQ1ekbB/hJ6HEfVoSQ9iHcBLBgGIEMFmTQ0CWVBfrOHIk4EFTQl1XeBTLFEI0L9ORQtGHcBH7vKIEi0dRQdRxWBPIKCI0Jm8PQ7GvVB/iAPIklOaRQlcVQBbU6QIET1ZQQYqsPBbgpEIEqdUNQO37MBLeFLIkyntNQ out_115_mFAP2b_singleloop_p01wA5_mFAP2b_0001_0001
H3kYTBPzMpH0yhWUQiBhTB/RhdHUO0aUQXPKVBPIwZHkVO0VQEtoYBfR2SHkQg9VQiWEOBntzYHkArEUQnEDQBnCXtHklDFUQRXgWBforaHUCZtTQb8SOB7QLQH0IbHUQam5MB/TNbHkrHFTQEYFLBvcobHkvfyUQ out_115_mFAP2b_singleloop_p01wA5_mFAP2b_0001_0001
HPK8SBntzeHU2O3WQqGPUBjqxbHUbnHYQrcIaBnCXdHE8nSYQQgVcBb5QXHEDCsYQ8S3QBvHFiHUzMnYQXPKQBD/pkH0yhuWQ2rZTB/GRTHEgVLYQ9owRB7OffHknvHZQmupMBD/pgHk9ogYQ03vRBz1jqHEAAkYQ out_115_mFAP2b_singleloop_p01wA5_mFAP2b_0001_0001
H++pcB77nlHEoaAYQuzHhBra8nHkvfKYQy2JjB/RhjHEoaUXQnvflB/mEiHUdTqXQPffhBnBB0Hka8OYQR9mfB/J+4HkyOyYQXCdgBT2b0HEETeZQApviBfFB1HE65sZQ7b5cBr25vHEnrzZQsHlaBrZmqHUiBZXQOInhB7fLkHEs9oYQPq7gBXR23H0uehXQdZljBbV11HUcAVYQKDabBTYW3HkDSrYQ4EKgBvMyAIk+3yYQj1hdBHmxsHEitQaQRjQZB/alvHk9nmZQ out_115_mFAP2b_singleloop_p01wA5_mFAP2b_0001_0001
H46RiBTgVhHEv0FWQ46BkBT2OdHUIwCVQqxLkBblDRHUO0CVQCBWmBfTiMH0P14UQ78NjB76RhHkpbqTQYbClBr7WdHEu4kSQfZ0nBj7HhHE4K5SQdELkBfhyhHkXNPRQaRWgBntziHUwK3VQXrCmBzDSgHUSxNVQcyNjBHe+pH0RbqTQm3MhBnWfeH069cTQNSBlBXetUH0FnjSQgCLpBXOXeH0ppJSQljboBrf8dHk9G3TQ502nBv80pHEiJ7SQbzglBTL7eH0zcdQQSzPkB/cdqHUgNSRQ2oLiBTKYfHk1JARQ out_115_mFAP2b_singleloop_p01wA5_mFAP2b_0001_0001
Ham5hBjArLH0xLNVQQg1hBTf//G0xLNVQHaRjBntz5GkWkVWQMdTkBLaRxGkpbCWQGZ7dBPc97GktzHVQfwPbB7xc9G0WhyTQ1pjVBny96G0rN5TQAMydBLFw1GkuiySQrcIgBvcoPHkBBWVQ8T1iBL3I9GUxiTUQpJkbBXPEAHEC52VQMY5dBjMizGElVWVQwnqbBzjoFHEeYeTQ86nTBHzA8GEoF7SQtfxTB7+WAHEf1nUQrgHVBfewyGkuHOUQb92bBPPk2GkMz0RQUuSdBTertGUpqITQWp/gBnKg3GEDksSQ out_115_mFAP2b_singleloop_p01wA5_mFAP2b_0001_0001
LEtojBLFu9GkQglXQf/0kBf9o3GUHaVYQUNenBjAryGEYlHYQJbHpB3Mz3GUPKkXQdTSlBjVOAHkCX3YQXx9iBjNqHHE7kxYQ8ukiBXmHIHkEfCYQGWmjBvLp9GEnYoXQ/pajBjzaxGEm4fYQ5mNnB/OMEH0eexYQT1alBf8l8G0aFXZQYDajBflmPHk6P/YQjKLhBnizEHk2dBZQSS3jBLHaOHkVFuXQbudgBXPZJHUQ+2XQ out_115_mFAP2b_singleloop_p01wA5_mFAP2b_0001_0001
LSh7nBPIwoGkoFVYQ14VqBblDjGkqxHYQ35rpBrw1aGUdTKXQrcYnBXNeXGEsyBXQgqhmB3jClGUbnnYQk5OrB/hFfGkBYjYQMuzrBLGxoGkqo3XQ out_115_mFAP2b_singleloop_p01wA5_mFAP2b_0001_0001
EqGvrBvz3WG0isdWQJGUrBPc9NGkpbiVQW5grBf8SRGkVOEUQHvUtBzeUXG0gArTQWOUtBX46EGU6m0VQW4BtBX4WBGEXHMXQ2HusBLGA3F0z55UQpwltBb78ZGEEYlWQYHTpB/m2KGUoBsVQRZWvBzhwHG0WMqVQJEurBbeE3FkN4PXQYFHuBzBSqF08+HVQSP7sBHgn7FU1x3TQlsrqB//cxFEaBFVQ out_115_mFAP2b_singleloop_p01wA5_mFAP2b_0001_0001
EEYlpBDrcNGUy2RTQIFepBjpbPGEUN2RQktzpBHtIFGEnEDRQktzoB/9T5F0w1bRQsyxmBD/pUGUHahRQ0OnmBvmkfGE4aHSQJLYmBDcwhGU5zaTQQyomB/lwpGkvGdRQjtVmBDcXsG0kqnTQ6TimBbCcxGEntbSQFIwmBXmzsG08cKQQJinmBvIQ8GkAwISQvu1mBf3Z3GUlzsPQg1ymBPPC/G0u2zQQSMIoBPy2IG03PtTQiRGrBXn0UGU2HlRQC3JlBP1uPGETC6RQn6jmBDZNVGEYScQQnPRmBLWzbGUzWNUQhAKmBr2tvGkRqiUQuaymBrZ5mGkrF0OQAljmBTmVCHkne5SQDg8mBnhe5GkuBoNQn03mBbyeHHEAbhQQ out_115_mFAP2b_singleloop_p01wA5_mFAP2b_0001_0001
EEtIrBzgAGG0LdzPQMIgrBTgV6F0257NQUN+oBHtI5FkQgVMQ8nKoBbktEG0xLNLQaR2tBnsd+FUHaBMQUpWuB7nfsFEYd/JQnOdvBPEJYF04vQLQU3kxBn3mYFEUeiMQ2jDuBfWUGFkEf6KQuz3rBrbSNGkVOUPQsK1rBDuurFUoJFPQ71pvBnXdAGEYEJNQ3+dtBzokGGksK6KQLYyvBzhHyFEvdgIQUrdsB/TfoFkENBJQRtruBXTn4EUzAuLQGyWsBDneGFEii2JQ out_115_mFAP2b_singleloop_p01wA5_mFAP2b_0001_0001
EoFpnBTLymFU46RMQkCHlBTgVmFUhr3KQKc9kBDqGVFU5QrIQHahlB3NJCFEVjHJQEY1iBz0NjFEmu5MQmRLgBP2tjFkCSdLQdYAjBHC/zFE13EPQQgVoB/RhZFEFuONQej0kBnDw1F0d64JQwACjB37nTF0p+0NQKhKdBjighFkh74MQmRHgBHUKXFkl49JQyI3fBjhMzFk0keKQXmZhB/cmxFEaEQQQIV3iBHcwBGUylNOQrk4kBLJlyFka1CQQ out_115_mFAP2b_singleloop_p01wA5_mFAP2b_0001_0001
EhALkBf++bFk/UjEQWO0jBj/UNFkTiBAQtI7gBz1jOFkpbS8PSMofBzKHgFUwKH7P78tlBnsdSFUIwK1P/teoBPEwQFkC5/5P+lNlBfS4CFEZB+qvW5wjBb78rF0IbHEQEgQkBTiH9EUsvXBQq1WlBTVviFE4AUvPodOpBry7eFkUjj6PmejmBLBsGFUKYU5vmAKjBTRWEF0g19yvbEklBXhiyEEW/2Iv out_115_mFAP2b_singleloop_p01wA5_mFAP2b_0001_0001
EWOUfBvHF8EEEYl6PR2uZBjpb8EU5QL2PhrnYBvd+sEkuJxoviWkbBrFZdEEAAAwvVj3VB7Of3EEDCMAQCpMWBbB1FFE4KOFQUZ7QBjPy/EUJT8IQEYLSBLZHQFEmP0LQampgBT14tEE7Rh7PVdzYB7hbMFESPUwPATSWBnzVnEEz2bBQVv0RBTxN5EkoDV9PGc7VBLRfWFUHKKEQP99ZBjbHDF0ocMHQNxEPBP2TNFkROTNQaPNSBzk6gFkzsQLQdv9VBHa8LFkmLqMQ out_115_mFAP2b_singleloop_p01wA5_mFAP2b_0001_0001
EoFZUBHDCyEEv0N4vktTSB7QLkEULyWAwXPKMBT2OjEEoa8/vO0iJBntzzEkQgV+v14FUBnBBsEkAr8FwWL1ZBDzDtEU7bJGwGQNSBXUbcE0PdIJwfUYSB7lu/E0HFu0v4G7TBngIUEEQ5k/vrpbSBfq07E05EuGwmuSbBzXtkEU+2QDwUNhTBfzAiEkcYFLw6H5NBvxYbEUAOHJwOi5TBfxpMEkwIwIw out_115_mFAP2b_singleloop_p01wA5_mFAP2b_0001_0001
E99zJBPJGQE025bAwPK8DB/mEPEklDNAwamZBBjpbQE0fqxFwIFOEBPIwQEkvf6IwnEDCBT2O3D0NJG6vwoLDBj3FMD0EJD/vykjDBLJ2GDk8VgEw9TtDB3ucsCUdpB4vEtIMB3MzCEEnEDBwZdfCBHn2cEURk57v19e7A3435DEHZv4vCU7DBbB53DUmG1ovgzdEBv9oNCEyib6vSyZDBz9wyC0Po+AP out_115_mFAP2b_singleloop_p01wA5_mFAP2b_0001_0001
L1NJ4A/89PEUiBBGwQgVyAb5QREk/UjJwwfq0APdT+DEYljLwoFZyAjWkBEESh7NwO1TmAPg1REUk8+IwbJ0eA76sWE0LqaLwuw4gA7jHtEkoTcMwyV2kAL+P6E0KT+Kw7cGcAreHxEERssOwe++zArvfQEUiBhCwuqr0AbV+fE0gVkKwjlokAnY8dEkrS8GwHexjAfecCE03XLIwexDOAzgbUEUQq4KwSSXhAzBZLEU0+/Mw out_115_mFAP2b_singleloop_p01wA5_mFAP2b_0001_0001
LGZ74ALv0ZDkSMoKwQgV7A/TN2CU5QbMw2OfDBf8S3CkVOUNwzhWFBjpbaCkWktOwHK84ADLYLCkPSELw8qDtAvDiECUxKjKwwuymATo3NCkb3SMwkEXqAjZEsBU7gaIw/pG7Ab5QXD0FZrIw/RS2AHIE5CELfMOw35L9A3RtJCkikKJwls37Af4kiBEpOUMw out_115_mFAP2b_singleloop_p01wA5_mFAP2b_0001_0001
LGEYGBT0iYDkCXfMwjs9LBXNedD025LNwHv0PBPHaFDkX6WLwdolUBLwKDD0HF+LwcSsEBrw1vDU14VLw5/BNB7YS/DUSwINwW/mMBbDVSDEvZOPw out_115_mFAP2b_singleloop_p01wA5_mFAP2b_0001_0001
ELH6NBTLyyCEBWJJwEtoRB/mEbCEBW5GwgqxUBT2O7C0kYwDwqxrSBzfqdDksdeCwoF5OBf++5BEsyBDw3y2LBvG0yAUSihFwJ8ZJBz+O2/DffVBwf2UGBfLFaAECK47vR4wKBjlHj8D9CdBw2O/JBvco1CE/pmIwthRUB/OUICEikuIwPzXMBjBsOCUkHaAwa++RBHXKcBkoXlAwt1oOBrNVMA0QL5Hw9lsIB/QDNBU5ACIw++SJBPIRFpTnBf9vttUNBH7qc6jc9QEw out_115_mFAP2b_singleloop_p01wA5_mFAP2b_0001_0001
ElDtZBDrcwCUf/UCwy25cBfnvPDEAAA/vv0NeB7P1ED0d++tvHv0dB757fC04luJPb8ChBjU4WDkSMoCwIajiBLcVvCEts0CwP2XgBzJblDEj/JIw8SXbBLwKTC0LdTDwFzqaBHZqtDUosn+vCkPiBbrXvDkpbqAwW4UhB7m2VCUoNADwweNiBX8iqDEdaRJwl+deB3JjBEUl2EIw6NXeB785MDkwBKJw out_115_mFAP2b_singleloop_p01wA5_mFAP2b_0001_0001
EAAAgBvcolDklDtoP8S3gBvz3fDU6mE9P5l+iBrbSAEE+TNAQHaBjB/naSE0xLd8PzMzcBvz3jDEsyBCQqIraBXxFGEkfm1BQ357fBjqxBEUc9ogvi6whBzfNADUc9z9PFl0dBnFkcDUkXHGQJswZBnTxNDk/WsAQAqZZBf1+IEkDHhFQ out_115_mFAP2b_singleloop_p01wA5_mFAP2b_0001_0001
EY6mkBnuJ1DkR2OEQnvfmB3NJKEE/pmGQAAwmBjWkHEkQgVKQmupmBvIbrDEBWZLQlYQpBf++JEkoF5DQ7tLpBzqsSE0aBU8PX/3rBzAFWEkbKY2PagctBbIKHE0nKBzPFSbsBz6XqE0TdHxPU4akBvd+WDUHaxFQbtvlBX3OaE0ZI2FQXiCqBrsbzDU42yDQ3JpqBTHvTEk3TNGQoiLoBflFiEkYBm8PdEFoBL4vHEUSmf2PGxKuBr+BuEkUJngPt7DrB7NP2EEpGP0P out_115_mFAP2b_singleloop_p01wA5_mFAP2b_0001_0001
Lx1DnB7luZEEUNuLQ7RRnBb78ZEkSMoOQwKnnBvyhwEUMIwPQbnvoBHue+EU5QbOQsyBnBHDCoEkCXvKQj59oBn2LQEEJzPPQY9elBPtxSEENrfPQ out_115_mFAP2b_singleloop_p01wA5_mFAP2b_0001_0001
Ef/0mBPzMzEUiBJRQ/pGnBLwKHFEBW5RQ/pmkBnX6MFUKctSQQ1IjBzJx+E0FZLTQlDdpBb5QFF0Jx4SQz+PsBjB/CFUiBRSQLjZuBPkl+EUvaUTQY7SuBvZ2tE0U49TQnwUwB7S2MF0ZsfTQqG/lBbmZmEEaRmRQFzanBL1NUFkfLMRQk3HpBD/j3E00qiTQp7epBrsdTF0+OhTQz1vsBLTDSFEZswRQYpQsBbS61EkpZjRQrQwxBT2QKF0eBLUQBJXwBLAnaF0r48SQ out_115_mFAP2b_singleloop_p01wA5_mFAP2b_0001_0001
EoFJkBPy2hFEBW5SQ14FiBzfqpFEv01TQ5QbjBvxL3FUc94UQ++JlBT2OCGEEYlUQkCXfB3251FEVjPTQEL0aBLt1oFEJGnSQ5m0aBXRhUFEJIPSQqOgVBvBgwF0V6USQdk4VBnsuOFkf/tRQ4FqSB3MjfF0sKxRQzx+SBLj7BG07sfSQiydNBjDmhF02ZYRQ/bwNBnY5CGUizGSQJkHLBbnQ1F0gXkRQ1NZlBXjXsF0FZbSQaSIhBrp4bFEReTUQY+ZgB3tkAGUp2fSQ0ZkdBbvZ/F0KtCUQVNKeBXUEKFUvvUSQgV1UBb8k/E053VRQ91BVBLHcIG0SZ7SQILNLB3YWUFk/j8QQPL0LBD9UKGUe4PSQmqGHBPwU3F0kKTRQ out_115_mFAP2b_singleloop_p01wA5_mFAP2b_0001_0001
EtIriBPzMzF0eUIWQaR2jB/na+FEAAQXQPKshB76RGG0HF2XQGE4eBLbnCGEaRCYQCsykBnYQuFEEYJYQrwqmB3vxcFkuewXQIgZpBPsafF0WfoXQUkImBLeWIF0hrVXQnPeqBbrSNFE7MKXQkaioB/2I/EUg2+WQ7RRhBvconFECsSWQE2glBXwFEG0Xr5WQZZGjBvr8mFEM0XYQ/V2lBb/y2FkFmiYQA6KkB3ZrAF0weTXQ3vlsBP8gKFEUf9WQqOzoBnQjvE0zFpWQ out_115_mFAP2b_singleloop_p01wA5_mFAP2b_0001_0001
EzhWiBXjXQGU2ODYQVjXgBntzXGknvTYQFDChBrvfcGEVj/YQO0SjBzgAgG025HZQhrHgBb78gGU3koXQx0SeBjlzdGkuwRWQaL8gBfdMaGUy/WVQ8JDZBTZkeG0QE6VQUiJgBbTcXGEPZGUQxEcXBHT3bG06lpUQfdGbBz0VYGU3CwTQe+OkBDAATGkYQ4XQxO9cB/LjTGEeiXYQJlEiBr8XkGERYgXQMTsdB3QBnGEtIBYQ2NCjBffkZGEkspVQKwJWB7lUhGEAhnWQTwmhBT+lUG0fTYTQxPQTBv3jcGUhyXUQTp4ZBPNRWG0WiwSQ out_115_mFAP2b_singleloop_p01wA5_mFAP2b_0001_0001
Env/dBntzcGEqGbZQ8SXeBvcohGkTiFaQ357ZBPc9pGkDtMaQlYQVBzgAnGUbnPaQep7dBrEDZGUPKoaQiTmdBT8WdG0UQWbQVpRhB3oBjGEy7mbQL1ajBn5LeG0durbQRY/gBnxVtG0gnwbQPKcaBXNeZGU46RZQuSGhB7HvlG07HIaQ3vsgBbOyTGUHPmaQ1caaBrRLUG02QiaQESzcBzepWGUqUrbQ/nRaBftDjGkz0XbQINiiBLzgxGkFC8bQvsWeBfiFxGEFvrbQ out_115_mFAP2b_singleloop_p01wA5_mFAP2b_0001_0001
EmuJbBnCX0G0IbPaQgVOXBfnv8G0xLVaQfU4UBjVO8GU14BbQsHlXBLv04GkYQgbQZQgaBPc9GH0HFOaQiOFgBft0DH0MKZaQCiVgBD9M4G0j4KaQD3JbBD5K0GkQUPaQVoFUB7h67G06t8ZQjb8YBv8XNH00tiaQZwDaB34xJHUn3sZQWEagBfnyEHUgu7aQwIghB7zMJHEBQJaQjquhBj3Z0GEIpgaQTv8gBH6b3GkLrpZQ out_115_mFAP2b_singleloop_p01wA5_mFAP2b_0001_0001
L357PB325/GEaRGbQWOUNBvcoAH0z3vbQfUYLBXiBMHkDt4bQpbSLBHYlPHkQgdcQcSsIBntz4GEFuybQcXRKBXmCtGk8WubQatxNBvyfpGUAgScQ+FNPBj1YeGkXmOcQQS7SBPrQZGEJdlcQjaxVB7iMeGEc9CdQvOoTBTZEPG0COdcQGE4NBLwKCHkqxraQCpMQBP7a+GkyhIcQ0h7FBPkg6GUYfZbQXCmGB7c25GUS+QcQvMcMBvTyrG0zYQbQORsGBjCDoGU7TubQU4qLBL0jqG0NswcQyEcRBrOLuGUj0ScQtNLNBnLwZGkwt4bQXCKVBPTDmGUDxIdQHujYBbNIaG0/sTdQ7HPRBjJxLGEMoFcQ9ZWWB7FtKGk9StcQ out_115_mFAP2b_singleloop_p01wA5_mFAP2b_0001_0001
LkC3JB/owRH0d+WbQ46xHBb6mcHkYQcbQBr8IBfSMiHEsyxaQcSMKBPIwcHkpbSaQgVuBB77ncHEVjjbQR499A7TkbH0mc8aQ2O/JBzeUOHkQg5aQL62JBn3XgHkWA3bQtDYABDikjHEW40bQjaxABzZvVH0We3bQmma4A/uDWH0Q4/aQ out_115_mFAP2b_singleloop_p01wA5_mFAP2b_0001_0001
LXkNIBHsysHEmutaQpw1IBnDtyH0HFGaQueUFBXMIuHERLiZQlYQGBLbnwH0bS8YQcSMHB/mE+HUwKTaQDfYIBT4p+HU4dCbQXFDHBbNrzHUwNTbQUcNIBv1usH0wLuaQkhENBn3iyHkjb8ZQp3+CBPOS/HUhdMaQqgaJBPPACIUIaAaQXA9FBPffCIUKcRbQVImMBjqaAIEfoHbQnOyCBzCfzHkrGbbQlxnJBnu4xHE5kubQ out_115_mFAP2b_singleloop_p01wA5_mFAP2b_0001_0001
EsHFBBf++nHkWktZQ7Rh7APdTjHkDtMZQQ144ADrcXHkmZWZQ99TwA77nTHEEYJZQ2jCxAThrpHEsyJZQHajyAHlr1HkDrCZQf8DyAfYi8HkoelZQLoi0AnLz5HEFXaYQzJhzAH0sDIU41fZQy4B2ADbTCIUPsUYQ05g1A/StFIEaR3YQgp/2A7oHLIEooxYQf/UABjU4lHEoaMaQTq6/AfLdjHk4kuYQzLqsAzMpoH0OrnZQWLAsAzCjmHUyrwYQG4hwA3xV5H0YVFaQWg+0APVn0H0Bq+XQL1IzAPnYGIUyQ7ZQEhm3AT94DIk/qpXQ50L2AfU6MIkcqMZQ out_115_mFAP2b_singleloop_p01wA5_mFAP2b_0001_0001
EqGPABT0iRH0yhqZQ357+A3jCGH0Gv0ZQ5luEBnDt/G0JxwZQGE4IBHXPDHkQgBaQMIw6ArFZEHkU4iaQ6xUxArQsKHUX4paQm1+3AzTl4GEWkqaQDCsDBT2OVHUGE0ZQtsQ5ADHrCHU56dZQlkaAB//0GH06R5aQIj8sAPziKHkpWQaQV7C1Ar3n3GkJHLbQQA/+ATCmzGkRSmaQ8pyxA72H2GUa8TaQ out_115_mFAP2b_singleloop_p01wA5_mFAP2b_0001_0001
EFDiEBzKH2GE7RdZQ4PVJBXjXvGEBWZZQU4aIBjrHjGEoaYZQFueEBnuJfGECsGZQzhWMBTgVzGU46xYQz6VRBL4itGUm4lYQ5OhUBftN0GEpW2XQ1SLXBj05+GEddYYQ7RBBBrZmzGE99PZQ/z1LBrGqwG0LZ1ZQ4CbNBL4s7GUAc2YQXjrJBHN9yG09RWYQF0aQBvzXlGEl/bYQ6oDUBvoNtGkOkAZQ4rQZBP2MEHUcLDYQ0d7ZBnI17GUpcwYQy19TBrgPDHU3KoYQ out_115_mFAP2b_singleloop_p01wA5_mFAP2b_0001_0001
EEtIMBvHFdGUPKsZQ/pGMBrbSRG04lqZQaR2PB7QLNGU5QHZQlDNUBfTiRGEoaAZQrcoNB33PMG0isVaQi/WJB/niNGkGk5aQoKoEBvoAOGEmLwaQPc3KBTQmNGU0lebQ5lOPBjqxgGk8S7ZQhFDIBfznOGk4cjZQ/bURBXd5PG0j1gaQFebOBXKwDGEeDRaQ out_115_mFAP2b_singleloop_p01wA5_mFAP2b_0001_0001
EIwKOB77nEGE7RxYQvJRRBblDAGEmuNYQyLdSB757nFkuJRYQam5OB33PbFU2ObYQzMTOBrEDCGksdGXQNSeNBzEEOG0A/4WQxEfRBf6z6FUjQ7VQ00CKBTQ2QG02htVQx1jKBTgVBGEZ74YQUeKVBvA9DGkh0MYQCYYKB/js8FUopJXQMvSRBT3oRGEMgyWQgdhLBnMdRG0wywXQ8STPBfb19F09hBVQjOASBfPrpF0jqCWQJaaVBX/QBG0W43VQvUqJBHOgZG0i4oVQ4bHGBLAUNGk3T2VQZM2LBLGxNGkKSzUQ out_115_mFAP2b_singleloop_p01wA5_mFAP2b_0001_0001
EKcdXB7OfhF0MzIYQtI7YBX3kKF0eUIYQO0CbBvcoDFU3k4WQf/UeB3MzOF01jSWQ6mEdBLEYFF0jCrYQYtoeB3AztEE+eoYQevvaBb6yKFUGmWZQgqRaB/S3sFksdCYQgQXVB7pLBFkcpPYQ9gSgBnXcOF0zzlYQW0ygBDsPqEE2DBZQiDLgBnoQqEE9NJYQKvFbB7b4jE0QdtYQfIrdBDiNHFUNVvZQ0qIXBP5QBFUz0bZQwCvZBrJwbF0R3XZQ out_115_mFAP2b_singleloop_p01wA5_mFAP2b_0001_0001
EsyBZBbQgxE0jCXWQ++paBb5QpEUjXCVQ46ReBrFZVEUiBJVQIFOdBnDtGE0w17VQXktVBrw1jEEEYNUQBWZWBHZ7oEECs6WQ509cB7kr1EEYNiUQjs9WBXjXeE0HFOTQv0NTBLGEyEE/pGUQ35bTBb5QXEET3sUQ out_115_mFAP2b_singleloop_p01wA5_mFAP2b_0001_0001
EqxLhBLxgUE0JxQUQaRGjBf9oCEEEYNUQ0iMkBra86Dka8ySQO0ClBPy2LEU6mESQ35blBvyhIE0eUIVQBumnBbDQwD09gQVQmnwpBnBe+DkDpPWQ0w/pBTqNSEULPnWQRrXrB3tofDU1DsWQiBhhBTKchEUdTqTQ0VFiB/aSoDkWkiUQzbqkBTXqLE01YIWQHFWmBL7WXEk3cxUQrgioBTbrrDktFSUQAMvmBDXOSDUM4mVQSS1sB/ZomDk8fVXQE+HrBrXgBDk40XWQ out_115_mFAP2b_singleloop_p01wA5_mFAP2b_0001_0001
LHvUkBjWkRD01jaSQqGflBrZmFD0coFRQueUkBDW5cCkpbaQQrcojBHYl7BkBBGRQ2OfjBLwK7CkEDCTQFgonBbigAD0nUMRQjtNlBvz6fDEDwYQQ out_115_mFAP2b_singleloop_p01wA5_mFAP2b_0001_0001
LMIQkB3MzcCk8SHOQ5QLjBfTixBEqGfMQqGPhBj/UHCU0iMKQc94hBblDlC0MzsIQqGflBjrH9AkEDSLQirInBX/tcAktuZNQ4nakBPQyl/TXvrJQZ78kBnCX3CEBWJNQ+zAiB3e1HB0MoyNQD7rmBrXFmBkoY/JQWpDmB7gA1/D7glOQP3EmB3x0c+zqQ3IQOxKjBfi8JA08iDIQ/dPjBHAoU+jvr/KQ out_115_mFAP2b_singleloop_p01wA5_mFAP2b_0001_0001
L46xdBzLdjBEaR2JQktzZBrw17BUdTiHQiWEYB/TN2AEW5wDQy2ZZBf8SX/DtIbEQzhWUBrw1LC0NJ2IQYBnRBj45PB0jqIKQSuGVBPdupCU8PwKQXc+LBDABkBkpipKQ789cBXjXyAEpwFLQ8fkbB74hWC0HLAFQ0o0RBjInYCE5AjGQsolTBvnlABkisBMQCGxRB74jYAE1G2IQ30WRBvmzyCEBSnLQ/6FXBLWJFD0OA7JQFZfXBTIgaCEE/KMQ/KFKBjgcuA0NkjLQ5U/JB/UDyBEggwIQ+gvLBf8WNCk107LQ out_115_mFAP2b_singleloop_p01wA5_mFAP2b_0001_0001
L2jCVBvIbPBka8S/PDXvSBHYlTAkR2O3PnEDXBXiBx+z4lutPzMTWBzgAr4zMzMrP3ySOB7Mn/+j/0u8PmPMKBH7NVAE9HOAQIFOUBPzMHCkZmZ+Pz9DRBTVF4AEdgnfPdD6PBzvpq9DdvrBQu+rMBPp5K9z4+01PlPeHBv6TUAkXFB7P out_115_mFAP2b_singleloop_p01wA5_mFAP2b_0001_0001
LEtobB/na8/zisdePEtIgBf9og+zfqxrv2jChBjVO02D/pGxPiBBiBjWkt973P1YPTiBfBTLy28Dv0N+vNDZdBXr/s/jhGQDwibZfBjxw+A0ad+CwIkAaB7M7I/TOkhGwZ78bBLwK/AUO0ikPoL0hBbec5/TmIZtvWf0bBT+ptyrKfy9vHaRhBnQWK5jdRpAw out_115_mFAP2b_singleloop_p01wA5_mFAP2b_0001_0001
LlD9gBThrH6zyhW/PDC8hBT0iM9bktTDQT3kgB77nK+LtIbIQZQghBjAr8/7yh2JQMdDgBb5QL+jWkNBQ/hBkBPilb87fiUEQZj3hBH1Nh/7zcQBQ out_115_mFAP2b_singleloop_p01wA5_mFAP2b_0001_0001
EPK8cB325767z3PJQBrcaBT2Of8b3k4LQjsdcBrEDC7jTiBOQtd+cBDVjH/zMzcNQfUYUB7P1477xLtLQK3jRB/byG/7mtFKQN+pRBrne3AsAIeLQ13VPBv6NyAMkwJOQrXDKBDX51Ac1GtOQMIjGBrUp/AMucwMQRxYIBXwDwAsDmmQQKcdbB33P16D99DIQPMhbBHQkQ/rQjhMQMpaTB3qcn7DcY0KQNqqSBPxg57L2ktNQJ6iTBjBBU/r7uJIQ+xZNBbGQh+rjfxJQzryVBDxKNBM1FqLQs9XPBr3DmBMeVUKQxv4RB70hqAMSUtPQX+zHB7TREBcW61KQttlCBbaoCBc5YLNQnTELBj2koA8XoWRQHfcEBHc4yAMFF0QQ out_115_mFAP2b_singleloop_p01wA5_mFAP2b_0001_0001
ETihdBzLdTy7P1QQQgVOfBLxgg9T14VRQWOUbBX3kAA0LdrRQyLdWBTLym/j78tRQ/pmfB757n2rpbiSQasQgBnmR5+rsj7RQ04WdBHdZ5+Ld6oQQ3bfdBLUOvzbVMPQQ98ihBrrJq+Dk7ERQ2S6bBPdWtzb0XITQhNchBjYqv5jK1MTQwANfBHdwOAs3ZoSQhTaiB/01N/7mvwRQYGOZB7oqk/r0myQQGGnfBDVKFA8WE4PQ out_115_mFAP2b_singleloop_p01wA5_mFAP2b_0001_0001
EPffdB/RhLBkuJBSQb8SaB7QLKC0isdSQzhWbBzfqVCE7R5TQIFufBTf/kCkR2OUQhrnbBjVO0CUGEwRQn44aB7eKyCkRkYQQKjXYBDx2YDEghTSQhLHdB7SxZDUNccPQ03vgBzgATB0Ld7RQwMFWB/ywBC0+PYSQ3AjfBnFv6CUWG6RQy0oWB78xvC0WlLQQLQ4cB7d9VCU6w+PQL+eZBDgp2Dk8tzRQtlDZBbWKcDk7IYTQjZOUBTkFSDUYsHSQ8GlcBfOxYD0A4UNQMKogBLMHdDk4w1PQLhFbB3m20DUr6HQQ out_115_mFAP2b_singleloop_p01wA5_mFAP2b_0001_0001
ERLSXBThrPCUf/sUQlYQXBLEYdCEZ7EWQhrHSBX461CkYQQWQMdzNB7OfjCEueEWQpbSXBfR2uBkqxDXQtwLXBbOIICUKbPYQFZLcBnfX2A0dSzWQ2jCUB/naAC0xLVUQgexaB7CRxCUXBQWQi7qTBf6QKBEdv7WQzJHXBn8jaBEmslYQmfnTBjUsbC0FHUYQIsvaBHgebC06MVYQiXKcB39qAAENxfXQPazfB/kGcBkfi8WQKVFcBjCDeAksEyVQ out_115_mFAP2b_singleloop_p01wA5_mFAP2b_0001_0001
Ee+eSBHXPeDU5QrWQEYlNB34l2DUMI4WQW5QOBzfqPEkpbqXQlDtSBHueWEE/p+XQNeJWBDrcsDUHaxWQkJqKBrMziDkpcZXQbc3LBrH6+DEFQ6VQ out_115_mFAP2b_singleloop_p01wA5_mFAP2b_0001_0001
EMIwJBXiBZEU0iAYQShrJBrbSsEUgVaYQ14lEBDW54E057TYQxggABf++vEk8SHYQdTCKBf++lE03PJZQ1eFFBnOVZE0jrWZQWwwABXaBkEEacoZQn5zEB3QPDEUNLQZQfCb4AjD6YEEX/zZQz3OABDDawDUOwbZQq863AbT9CE0QptZQK/0uAnO6vD0RO5ZQHaRGBfSMSEkrHtXQZs/MBfae2E0UZQYQqVVKBveT0EkuFdZQ78kNBf4OcEke0OZQwv9ABvMT1EEsRtZQr7KIBrRa1DUH8BZQeaqxATHZhEkE+BaQen9/Az/MODk42WZQmKhvArOdSD0w+wZQ out_115_mFAP2b_singleloop_p01wA5_mFAP2b_0001_0001
LhrnEBzgANFkYQgYQoFZ/AjU4YFEv0dYQKxAABfTivF0NJuYQpw1DBb781FUbnDZQOJGIBnBBUFE7RpYQm5N5AH1nQFksGwYQD+r8APrfZFEya5XQ out_115_mFAP2b_singleloop_p01wA5_mFAP2b_0001_0001
E2Of3A33P7F00NlYQ46R2A34lIGEoa0YQ03PzAvIbQGUy2RYQpbSuAvyhNGka8iXQEtIuAHXPJGET3YZQoS2xA7h/DG044BaQSe4pArZXFG04zlaQwsjuALBRBG0XlPbQgDA3ADVvIGkk3gbQ9owxATgV0FEXPSYQLx89AbMSLGk4FBZQQBrmA7MfFGEh+OZQynbsA77nRG0w5fZQd8e5ADOfHGkZaLaQxLDzA/u92FUZk8ZQuikiA7c+AGEpgeaQwk7nAfY0NGULUpaQtdLyAv08yFEg6JbQcvNoAryaAGkENnbQaNA6AnZyFGURR8bQ2WvzAfC7PGknkmbQO6R9AX5yJG0OhLbQ out_115_mFAP2b_singleloop_p01wA5_mFAP2b_0001_0001
EnED2AvyhaG00NZYQ357yAD/piGEaR2XQAAAxAPeptGkBBOYQbnv1A/S3wGUjXuYQ7Rh7APepjGEue0WQShr6AnsdcGkR2yYQS8TrAX4TgGUPFaXQGZ74ArbSpGEEYFWQEYl8A757bGkTiZWQKcdBB/9TmGkvfSXQ out_115_mFAP2b_singleloop_p01wA5_mFAP2b_0001_0001
E+TNqALbnzGUbnvXQIwKoAbkt+GUbnDYQ/pGqA757FH0gA7WQzMzpAzLdCHEmuxVQ7RhZAnYQAHEBWVYQdGFKAfbn9G0bTqXQfIBWA3cJ5G0ma8YQx1jmAbPKwGkqx7WQDVrtAnz7AHkVKdYQMWbXALsnIHUbleYQlvDMAP8OCHExn5WQq/7FAfUZ6GEJ1IZQb33gAvtO7Gk7/UZQ908XAXLzwGEuhzYQ out_115_mFAP2b_singleloop_p01wA5_mFAP2b_0001_0001
Epw1rA/mEQHEnELXQGZ7tAXNeXHU0iEWQJGEkA3MzbH0xLVVQQgVYAzgAfHET38VQU460AXNegHU14lWQ3uX2ADCpoHEOelVQPRr/A/z6bHUfE8WQdoFsA34lSHkDtEYQ2moyAfwTTHEcHUVQBKPxAzx5jHURScXQoXd7A7c6uHUL98VQznsuAf3CsHUTDTVQfjG6Af3zkHkI8uUQXIVCB3KKiHUOAUXQR4nBBXApYHkH3CWQTY1+APrrVH01PsXQ out_115_mFAP2b_singleloop_p01wA5_mFAP2b_0001_0001
LNepkAf9obHkCX/TQepbYAb6mfHkBBGTQXPKeAz1jqHUiBhSQ8naQADVjxH0kYYSQR2OVAblDYHEsy5RQ6fZMArSWNHkiMPSQpLNKAPAFGHUyH/QQ2fGy/ioPKH0ILCQQCVto/2ViCHk6k1NQyLdrA7luYH03PlTQvfuJA7oggHUb4qTQVRRiAzPxWHUvvaRQC4rKAHwzbHkpOLRQ9vv5/a9LOH0gWuSQ6JeXAbjoJHUr+7SQZw8FALD+9G0JDSRQ2BXZAL2uFH0+GdQQ7B/8/m1wRHUdONPQ0beJ/2bqLHUKImQQP84D/iinFHUsxoMQGcac/azk7G0CznOQze3BATLABHUuTtMQ out_115_mFAP2b_singleloop_p01wA5_mFAP2b_0001_0001
LlYQpAnX6rHERLKSQdoFtADAA2H0MzkRQDXP3AHtI4HkR2WSQBrc7AjWkwHUep7SQsHFwAXMI1H0w1DQQM+E6APsQvHUI72PQ46MnAbMavH0ATlOQVjXuA3islHEoaUSQg58mADyF8HEzAuRQRf8wAzU38H0UjPPQzZI/A76uyHEyBkOQqzbpArR3uHUfxeMQaRlfA3n9zHUSjxOQ317lAblenHk/IXPQ out_115_mFAP2b_singleloop_p01wA5_mFAP2b_0001_0001
LBrc8AjVuAI0P1QSQ9oQDBrbyBIEnE7SQnvfHBz0N7HUPKkSQTihLBLaR6HE7RRTQIFuEBPyWHIkZmZSQdmv+ADnBKIE+IJSQ5Ep3An7kFIU4qoRQq+W8AHSyAI012QSQ50nCB353BIkxtAUQkjKHB7n9GI0UPfRQUjKHBL9fJI0H3ITQiBt/ArVSNI0zdaRQ5Tu7ADr2LIkddETQp4i4AHNcFIkGJjQQ0ZYvAHQPGIUvW9RQ out_115_mFAP2b_singleloop_p01wA5_mFAP2b_0001_0001
EzMzGBnsd1H0GvcRQIwqKBfTitHUepDRQIwKIBjrHjHUepjQQoFZKBntzdHEEYVPQ0iMOBrvfyHEAAAQQZ0FLBvWm2HkSLeNQ2+PGBbLB1HUO9LNQXutNBD7t7H0yy4LQ8naDBPc91HkZm5QQT3ENB/XdrHEPa7RQsuGRBj50sHEt1bPQ9ZSQB7WK5HkQ2bQQ out_115_mFAP2b_singleloop_p01wA5_mFAP2b_0001_0001
EqxrDB/89fH0w1LRQdTCBB3MzVH0z33QQXkt9ADAAQHkBBGSQfU43APy2UHU3k4SQ14l4AzKHXHECsyPQ7JI8AvYzbHUZzWNQfvEzAjqdMH0FJNPQdTCCB/89kH0eU4RQjl9DBDzcQHktzaQQOv3yAn0ScHE1NWQQRLL8A3yfjH0KxpNQGwasAHz4NHkkY3NQ8ODwAbS+IHE1DhQQnur4Abg8GHEqPSOQ out_115_mFAP2b_singleloop_p01wA5_mFAP2b_0001_0001
EvJx/AbQgFH0gALSQhrH7A34l+GkQgNTQNzMyAHtI3GkBBuSQ99TzAHDCyGU5QrRQgqxBBb5Q3GEue0TQGTOGB7017Gk+ZnUQKH5JB7GsyG0KICVQoc8DBfyTBHkSz0VQpwVCBDBWCHkrHdRQ4bi3Aj9pDH0Jf+TQRfoDBbYOzGU3r/SQacm/ADqhxGkwnaUQ3jeIBHqfBHUYJBUQoWHNBfW01G0gJoVQageLBvAwuGUXeJUQkYqHBfL+sGEF8nVQWsKHB/5rEHUphbWQrarBB3Uk7Gk6DbWQ86SBBbpjHHEmYfVQ out_115_mFAP2b_singleloop_p01wA5_mFAP2b_0001_0001
ECsypAHZ71GkU4iTQ8S3gArbSuGkDtYTQ789jA/mEkG04lGUQpbSkAT14jG03PVVQDCsMAfTiyGU2O/TQ/8cy/+ZBrGEqPwTQ+EE5/KqzhGk52bTQNkX7+SevuGUmg3TQ67npAf9o6GUwKXUQ6mWfAv6zsGkflUSQSV9IAXvJ6Gkq6lTQqizOAbxlzGknBEVQ out_115_mFAP2b_singleloop_p01wA5_mFAP2b_0001_0001
EiBBnA757bGEv0VTQOJGsA7kYSG0eU4TQqxLmAThrHG0xL1TQIwKiA3NJEGkpbySQlDt2APzMRGUy2JTQMoi9A39eaGE49dTQIQB8ADjNHGUymiTQ1oHDB76jbGUCtoSQoa8lATKccG03PVSQJYatArIkTGkkl8UQOyN1A3FTRGUqwFSQfOWABXPYZGkT3aUQ8N/4AD/shGkaIcTQHCyBB75cGGER8ATQYl02Aj+nAGEmrRTQKYa9Af6NHG0vRnUQ0fhFBLcLiGUwk8SQG4qBBXC5cG0iPpRQMYaFBHCcUGUQsrSQ out_115_mFAP2b_singleloop_p01wA5_mFAP2b_0001_0001
E/pGmADBWCGEVj/UQT3khAb5QvF0LdLVQmuJqA76RfFUiBpVQZ78sAHtIfFUf/0WQmI3QALx5vFkOjMWQ1LsGAjpEaFknUbWQb6NRAvISKFEVkMWQdX/o/qcZZFkrN1WQ3kYpAXiBGG0w1zVQA+0cADOwpFkGROUQfPiEAzK86FE/c2VQ9j1WATV71FUohJXQ out_115_mFAP2b_singleloop_p01wA5_mFAP2b_0001_0001
EdTiuAfSMSFklDtUQFDC3ALFuCFEoaEVQaR2yA/owrE0bSEVQb8SuAT0ikE0GvEUQBWZABXiBDFk8SHUQDMnCBHL+YFU+p9TQia5EBXxI0EEXHqUQCDbEBbCfjFk9APVQWO0rA/mETFkCXvTQwf05AnQcGFkNxEWQ3ZX+Afce9EU+OITQhvS/ATNiiFUZDfTQGo/FBP64XF0uTUTQRgSIB/Se0EUoR+TQIDdDBXcyjEktvvUQOaLGBf+w5EkruoVQtSAGBTpMzFEiGAVQ/EiHBb21ZFU+etVQ27EBBXHJlFEbt5VQ out_115_mFAP2b_singleloop_p01wA5_mFAP2b_0001_0001
EhAr0AzeUgEECsKWQkCXxAzKHKE0NJWWQ2jC7AXO02D0yhOWQqxrBBzgA/DE+T1WQgVOsAHueGE0jCvXQxU3iAX7kTEE6K4XQjSCpArvsdD0Q55XQnvf4AfTinEkqx7WQOIqrAXpEGEk83jVQQy9xAbm3KE0VSQYQUb8kAnjWiE0iu+XQX3clAb5FZDEpVcYQoqAwA70RJDUaf0XQMyQjA3EBVDEATIXQ out_115_mFAP2b_singleloop_p01wA5_mFAP2b_0001_0001
EOJG6Ab6mUDEuecVQdTiBBb5Q3C0KHSVQUNeABTKcJC00NxVQLHa8ALwKfB00NBVQtd+CBHue0CU0i0TQZdgEB3zmdDUn5JTQw1jAB/ay3DEBEoSQnMxJBXUWoDUsNBTQIw4BBPeJOEUma9RQhaILBHrkGEE9LWSQIXNHBPPfTEkRC0RQxbmIB7VnlE0tHIRQwKHzALGEQDUep7UQMU3EB7b0CDUV14VQcPY/A/NTnCU44STQlYUGBr9UeCEhYtTQCe14AHtXvD0BMvSQVx1MBHWjTDEd5bTQQPi9AHeQYEEKHjRQc1TPBbR7KEEPbOSQpZbMB/8NlE0qX8QQ out_115_mFAP2b_singleloop_p01wA5_mFAP2b_0001_0001
LCB2BBrFZ7BUHaBXQfUYBBTKclA0FZjXQTiBEB/S3E/jEDqWQjX6BBLFue7Tc9gWQXkNEB/9TtAEW5cYQFWdDBvztECUA2oYQtBFEBzkicCUwK/XQxo3BBfok8B0P4/WQT6P6AnzsVAEM4rXQDwcIBXv+aAEwsZYQNcYCBPmFBAErA0YQt+aGBD9XOC0d/AZQG19+A71MJC0WM3YQwEQIB3IHhCEpl1XQWF2BBXUR6CUAxAYQ out_115_mFAP2b_singleloop_p01wA5_mFAP2b_0001_0001
LU4aIBHsyx/DEY9VQiBBLBHsyh9z4lGVQgVuHBrFZ77j9o4TQzMzIBbmZG8r8SPTQy2ZQB3ist+z4lmUQUJ2PB330dAkl/vTQ6mEKBb6m0AUIwCWQYAnLBju5XzLvEsVQ0YOSB7uEL8z+kCUQRYBTB3GEK/zwXaVQdfzRBnUeOA0fJ7SQ out_115_mFAP2b_singleloop_p01wA5_mFAP2b_0001_0001
LCsyDBLGEo+j/UjTQTihABjqxL+zP1YSQBW51A/mEj8z3P1SQamZuAblDN8jZmBSQAAgABDW5YA0NJmRQ3YMGBTqH3AEGlKRQgYzFBbfdFCk6vaQQpw8IBrdzj/DW5WQQyL9CBfnvHAkYQIUQovXCBLITf6zWOyRQ9dz9AHW/IBU0JPSQSb/7ALoETA0qauQQytiIBDUWDBUptDSQngzJBrVUQC0gZKQQlA7DBja6cC0RzCRQDZcDBjD9ACE0IBPQYQ+MBX/+GAkDUFQQ9csGBzUZL/jpA+OQ/sPJBvqHe9jtP8QQ out_115_mFAP2b_singleloop_p01wA5_mFAP2b_0001_0001
LQ140AvHFu6jDtIUQMIwqATf/U174luUQlYQkAz1jS+DqGPVQWO0UA76RR+z1jKVQkCX7ALwKH7zkYwUQBWNsAXOz78LIyjVQFjAmA/OEY8bMg/TQ out_115_mFAP2b_singleloop_p01wA5_mFAP2b_0001_0001
LRLypAjpbKAUiBxVQuz3kA7P1YBECsSWQ6mEdAb6mEC0IbPVQ2OfLAzeUUCU3kgVQZQgbAbmZGBknvfXQcvwjA/hynAk7iWYQE9PrAzj0RB0PZlYQhongA/YY++zEPnYQfU4xALGEIAEAAwVQqiOrAXp5BCU7ynWQ4zUPA7enXAEDtPXQItJTAXLkACUH+wXQbRVkAzDbP+TtEBZQ85+UAD9G99jBNaYQ out_115_mFAP2b_singleloop_p01wA5_mFAP2b_0001_0001
EFDCjAjqxHC01jCUQKc9aAzLdfC0d++SQueUeA/TNODktzPTQZQgnA7QLaDkvfyTQThmhA/S3TCk8DlRQnN7sAndUlCEf1XRQb/XhA7wSHBkU9XRQTZvwAfCMjCkaQ4PQLHaqAHZ70Bk++5TQ/ABKAz9YXCEbiBTQWvFZAni8iCkD80QQHehyA/rYTCENd/RQMoPtAzanGDkKisRQWXUkADsB4AU8GYQQovZSAzgHwAUKveRQGycmAnpioAELpHSQ2n04AX3IwC0WvvPQAiZrA/I61Ck/KnOQDqwwAjeBCCEFcNPQ out_115_mFAP2b_singleloop_p01wA5_mFAP2b_0001_0001
ER2OPATf/oDUKc1SQxgATArFZLEUf/8SQamZWAfR2WEkSMoRQnEDMADAASE0eUoQQKc9AATLyWEUktrTQuRq8/auLREEnWIVQ5cnb/GsAhE0sRwVQTCaW/CNFfE0jTQXQw78S9ee/wE03T1XQhrHBAPHadD0codSQS31gALa2NEkXchTQFvuj/iVPTEU9mLTQ0VjDALbEoEkxCoTQ1mzNAbRWSEEihoVQLZlw/OM5AE0/+OVQ76Qe9kRjeEkydVVQ3ZGo/ydMxEkuogVQTXV7/erofEkNCrXQNLbx+q76PEEXVhXQ/Z2d8mqqvE0nlaYQzrWY/oN4wE0vedXQB7UB/OXd/EkS8kXQ out_115_mFAP2b_singleloop_p01wA5_mFAP2b_0001_0001
EcSMiAnX6mEkZmpRQzMzjAb5Q1EUc9gQQFDCgAfTiLFUxg4QQ3kYkAjWkVF0FZzRQ2OfvAPy21EEpwFQQUNemAvxLpE0kYgSQZZBeAneXvE0GSXPQQgVwArvfAFUgVeOQsHFyAvz3lEEVjnPQVjX0ALbn7E01j6QQ out_115_mFAP2b_singleloop_p01wA5_mFAP2b_0001_0001
E2OfPAHtITFEueMQQKxgGALaRoFkCXfQQiBBMAXMI4FEYlzOQGZ7GALFu0FE+TdMQeYwY/y/AnFkZ4pQQlg+Z++pR8FUIu+QQOEio/8rF6F0AcNRQYueAAZtv1Fks2RQQRGK2/kvF9FENDdSQGZ7IA/89JFEmu5OQknZNAri/tF0rNbRQAOJJ/qxybFEn8cRQKta4+Gq6gFEnMePQQt/w+qxnDG0SaJQQdPSL/qOYBG06u4RQsgrKAZo27F0DqqSQbSQh/kwSAGECdLTQ out_115_mFAP2b_singleloop_p01wA5_mFAP2b_0001_0001
LfU4WAf9oEG0hWkPQktzdAXNeMG0yhmNQGZ7kA34lVGEaR2OQc9oiAjqxYGEYljQQaR2aADVjFGkTixQQri6PAXUnPGElxiMQuG/jAHFmIGk8vHMQ out_115_mFAP2b_singleloop_p01wA5_mFAP2b_0001_0001
EW5QsA7QLaGUJGUNQ/pGyADBWjGkBBWOQZQg9AvyhkGkQgVNQ4PVABjrHgGUxgQLQXPKsATLytGUeprNQ2umrAbLjwGkK9uKQwU9kAjTw6G0W2LKQ5sfWAfjD7G0XRyKQo++pAPYGDHUHtEJQUNetAvxLXG025bLQ8GzyADXhiG0cOQQQl9NwA3qb0GE8KoOQAPFkA7BftG0+dfOQ+sBoATo4pGUFmpJQ4uwzAX97xGUfPBKQxU/lA7O1JHkA1rIQVo/xATa8CHU+csIQ out_115_mFAP2b_singleloop_p01wA5_mFAP2b_0001_0001
EktzBBf9oqGkZm5OQlDNHB7QLuGUepLOQoacHB/TN6GEZ7sNQ/pGGB/9TAHk9ogPQT3kLBbmZrGkDtIQQNIhMBTeEgGEWoUQQYkaQBXj9vG01SiPQIgNQBbmfeGUjreRQ/UDAB/natGEShTQQ+0XIBLxMqGU8VVMQEOZKB73quGE1VGRQO6bOBrc5cGU1k2OQC/6IBLT2bGk0zdQQqpfTBzsWuG0JlgQQxpxPB/8S4Gkv/XPQt8fRB7xdsGEShoNQlKFRBTbYWGEZelRQ5vZOBfTihGUgyYSQbI7TBn1wiGkuySRQ out_115_mFAP2b_singleloop_p01wA5_mFAP2b_0001_0001
ERLSJBT0i9GEYlTLQXPqJBXiBJHUJGkKQbnPPBrFZMHEaRmJQ03vRBnX6GH0d++HQ3kYFBPzMMHEUNeIQ2cIABTIoKHE10lJQRgAGBnTAYHk4yYHQtIbKBrGv3G04l+JQjmyIB3F1NHk4LVMQ1C0FB/aMHHkjtZFQ7Y5+An4aQHUBB6KQy68CBbgIaH0sMfEQ1J8JB72YZH0VDoFQyAkFBTLAdHUJheJQ out_115_mFAP2b_singleloop_p01wA5_mFAP2b_0001_0001
E5lORBPHaVHUGEoKQIwqWBbmZZHUzMDKQHaxXB3MzdHUiBhGQwKnUBnBBkHUGEYEQCB2XB/naiHk9oAMQ8cadBvvFnH0tOAMQeKJeBbeBxHUrcoOQ8pRiBLAZ2HEjv3NQam5OBvyhZHk789LQJ7dZBXjwSHkLIPKQc76WBrG+fHEB3/NQDbLVB/NCpH0RNhLQhgNeBfZ7qHUWDGKQEJMgBH9vgHUCvTMQBNyiBfbm8HU1/TPQ04QiBXjw5HEax2LQHLujBHeHwH0Jr+NQ out_115_mFAP2b_singleloop_p01wA5_mFAP2b_0001_0001
LGZbcBntzaHkpbSEQEYleBbktfH0Gv0+PEtohBXMInHEDCsAQ789hBfTivHU3kY8PQgVgB7luXHUjX60PNTpcB/fTQHkXwojPYsiYBHAAUHk9XapvvtydBb84GH0rNGLPDCseBb5QVHEv0NGQI2bbB3SdkHU4DG7PPz4hB/c1SHkIZO6PfAUhB/gMcHks1MCP out_115_mFAP2b_singleloop_p01wA5_mFAP2b_0001_0001
LRLSjBT14jH0w1jEQtdulBntzpHEW5wFQktjmBLEYnH0kYwJQ7RhlBntzfHEoa8KQZ78nB/mEmHkTiBCQRX/oBnEJcHUzhtDQfU4iBDW5cH0OffGQ4HUlBXdVyHEgUVFQ09gpBzZ1rH0CljBQQTFnBLxBlHET9I8PBkHpBXQ1XHk25gAQ out_115_mFAP2b_singleloop_p01wA5_mFAP2b_0001_0001
Lf/koBnX6sH0P14KQ35rpB7P1qHUiBhNQCBmqBHXPfHUGE4NQzMDrBT14bHEoaEQQiBBsBLFuyHEtIrNQJ0MrBztz7HkZy2LQKXwpBjFh2HktKlJQQkkoBvr/sH04E3KQ2sLoBDLzsHUN5CPQO13tBfSwuH0WfBNQSmUsBTnP1HE2dwPQid+sBDaJAI0UqMLQ2Y7pB/xvAI0gM9MQhzQrB3qT0HkDwGIQiUPoB7U/7Hko/yIQ out_115_mFAP2b_singleloop_p01wA5_mFAP2b_0001_0001
EiWErBbPKZH0istLQOJ2rBLwKOHkArMMQR2OqBz1jGH0xLdKQKcNrBjU49GE7RxJQLy2uBzLdMHkoFpLQbacvBDOhPH0fi8IQBBmwBHh+SHUecjNQlDtqBLbnbHEnEzJQJ9brBnhQMHU+SSOQsWUvBjAAEH0N+4LQor1tBjPCSH0kXGIQ0isyB/yfRHUpiHNQ5fKwBTCoQHEVhmPQ7YLwB/tcbHEqEUNQ out_115_mFAP2b_singleloop_p01wA5_mFAP2b_0001_0001
E35rnBrbSJHkvf6JQv09lBzgACH0P1YIQBr8iB7P1DHkqxrIQjs9hBra8MHU2OfIQ5QrmBbPKCHEue0CQsYBlBbDS6GEko/+PCA5lBHDj5Gkfw/tPBIFoBvnp1GEf93aPjpJkBPmV9GUzLbuv789mBz1jQHEW5gKQ6nTmBTQ45GUgUGJQy8xoBLuOAH0M3RCQM6VmBHKKKHEDiOBQY97iBr+68GEmz++PoGLlBHLZyG0BQUBQsIlkBv5H9GE4OZ7vcwViBbzfAH0cighv out_115_mFAP2b_singleloop_p01wA5_mFAP2b_0001_0001
EAAghB3256GUiBBJQEtIdBDrc6GktzHJQqGvaB3isxG0IbnGQXPKdBrbSpG0HFuFQhALbBPHa4GEUN+LQBm8bBHV/AHk1kHOQvjSgB3fUCHkPAaPQX8qXBLtCHHEeX+OQ80ggBrqzJH0n1tQQWlBYBTnVOH07PfQQ3eucB38yPHUlWGRQO0iiBjU4zGUepLJQOPjbBThFCH04NbIQO2zcB33AxGU+ytMQPu/WBzzV3GUBRwLQzz8hBDyg9G0yT0OQmr6TBjk5FHUZfBOQzTYiBvt4KHkaIORQtxgUB7E8SH0BOyQQkWFdBXGmVHkyr5RQ out_115_mFAP2b_singleloop_p01wA5_mFAP2b_0001_0001
E8S3VBbQgzGEXPqEQfU4SBDrcrGkX6mBQTiBPBHtIlGE/pGFQv0tMBvyhpGkU4aIQR0zPBrYvwG0hPD6Pc9VTBPAa1GEWOViPioAQBnQj6GEMf/2vqEhTBv6o+GESHSAwoBYQBLJrEH0cwVEwSMIUBThr6GEBWZFQwSuVB/EwlGEYf2/PJLVNBn5L3G0ePN9PHSJNBHz5qGkCku0PmVyVBznEvGkx6wovvi/VBTqa7G08XcxPfevNB7mOBHk0DXwvnrMNBP0s0GUv7r6vbNeVBnL63GkWUPCwHomWBPa4DHUGeV9v501SBvwPHHE8YRHwfhmOBTACLHU+QlCwvEjNBjZ2/GkOF7Fw out_115_mFAP2b_singleloop_p01wA5_mFAP2b_0001_0001
EEtIOBDAAbGUNepDQMIQKBvz3TGkpbSGQ8n6FBT14PG0OffCQ/pGHBDBWMGU6mE8PJMINBnFPKGEtVXIQI7ZJBz8qBGkJPVJQPG3IBX8QvF0BfTIQ2gqFBvyWCG0aWiLQZCEFBPTFkFkEjtJQB4DDBvC+wFE5esLQmfVEB76bKGkhAXNQNXY+A3+0sF0gGnNQH3cABnPXIGEY3RPQ4547A3BO9FEvjZPQ4PVQBPc9XGET3kAQV+RIBTXUYGUiTvIQUlkPBbV3MGkH/CKQdtzPBPTvGGUJOxFQWMHLBTWApFkIgOFQcR7DB3c2UF0zXWJQykTGBD/MSG0wPRNQZ0T6AL2bdFk9UvNQQq4+AzasOG09IWQQlA11APfg6FUfxdQQ out_115_mFAP2b_singleloop_p01wA5_mFAP2b_0001_0001
EfU4AB7kYQG0LdTEQXkt4AXjXMGUhrHBQRLyvAjrHIGE99zEQbnvqAT2OOGkCXvHQBuS0ATsLVG0Es+6PsZWsAvFARGUBK+qP0blpAHawHGUbyNtPZBIpAf4FXGEFxDwvIFOAB3MzTGUKc9HQG3i7ATwzFG0bFP9PhD46AznEZG0bWk1PLkVwAz9PbGUr31/P out_115_mFAP2b_singleloop_p01wA5_mFAP2b_0001_0001
EZ78tA/9T7F0IbnEQIMvlAHiPxFkLz5HQzTjVA3PWyFESWQFQigNNAX3NiF0gUWDQzIuoAfVGaFU3DiIQlSXyAfMJyFkxCICQScPlAbl+5FEHa1JQA6iiAPuxSFE1QxJQoVWwAHemZFU2jlJQsGapAX8URFEiTUFQ out_115_mFAP2b_singleloop_p01wA5_mFAP2b_0001_0001
EgNSMAbOvCGUWnJFQlWry/mV0EGE4Q6BQCcEp+eEcAG0KWhEQ414N/s8v+Fk+U7BQJ2mt/if1QGU6X6AQ6YYIAv6sVGkTD/6PKpYEADmahGUOjh4PGARo/ic+lGkXcy7PzrNTAnIXmG08i9qPcohSAzLuIGEczXHQTgj2/y7zAGkuzI8PYkHt/epDVGUkguEQVRZ8+S4VSGUbG49PLbQJAH3WRGkS8vtPfmiXAPoDVGEm2P/P80cRAnJGuGkav0dP10EgAjJXiG0TtMQP out_115_mFAP2b_singleloop_p01wA5_mFAP2b_0001_0001
EO3L1+aT07FEZa1IQ3/7P/cZR1Fk6vYKQ3Yn7/4j7CGkISQKQiBoQAp5TAG0IgkKQro6o/4SvfFUV7YJQfUFf+otROF08pXJQi3H8+yYsJF0oNIGQCx9N8uIaCFk+7pLQKsbt/Odo5EU4lFGQl6Yd/+bVyEU99oLQnvQ1/K38tEkmKVJQBIKq/ifh8FkeUvJQpAZ5+cQfzFEyNeMQRpO1/cUjhFkCnuGQlUtBA9mmaFkOopKQS7Pj+K56SFk1mgCQJF7C/oL4FFUZteNQUeN//i8M2EUb9bCQgk2k/6kHpEEEzcNQnenGAHaThEUcSUJQ out_115_mFAP2b_singleloop_p01wA5_mFAP2b_0001_0001
Erriv/Mt8MG0xRyJQnqIHA9NuVG0cfuJQ8XHaAFuATGk9P4HQdRHmAlTLWGkKvfIQFluOAtRWYGUczjMQrOK6/gaFcG0MMcOQVzGGA9VZfGEWjkQQo3Cp/IyPjG0ccgRQdIQ6/cohmGESS1SQZniA/AthOGkqjdJQIEg+/s9wcGEYg5IQXwKWANySRG0qUcNQLL2aABLneGkjZeMQAfgp/oo4iGEAgjNQexLj/IqoVGkRCvOQufQOARkmYGkV1BRQrhrRANu0lGU7rbQQ4ePR/4nCqGUUvDRQwDkD/oA3cGkl8pRQmh+h/UHBpGkuCbTQ/3hEAt8OgGEgERTQyTtHABUjsGUhbtSQ out_115_mFAP2b_singleloop_p01wA5_mFAP2b_0001_0001
E+92VAJjINGUJJlDQYEEjA1N4KGUWGH/PvYysA5DhFG0LMECQeh31A9UcHGUB6aAQSybmAVLLVG00YZ5PApwbApi4ZGEkXpoP+xNLABlRgGkuwU4P0vqQApH0mGEj1M/P4iut/g4aeG0UmyzP/D+GARqJKGUnpFDQXdXfAZfaFGEh6N5PZUloAVuNbGUxsT/POrgtAdIoTG0VkFxP6grhAd+LfG0srfuv0PlTAJzYTGkCyznvyF7M/8hZiGkFrs5PH6Sm/ACDZGEDDgQP out_115_mFAP2b_singleloop_p01wA5_mFAP2b_0001_0001
EgL1qAJqj9FkLtDGQmaUzAR36wFUEXQIQlGNxAF5GZFkAcwHQQc0oAFMzSFEpktFQc1b0AB5b2FU0sMLQBZ8qANsYvFkEm0MQGNnnAdiycFUbCsMQtghmAdZ49FU3nWOQ1MRjAtzB8F0lbbHQO116Ax/q0FkHVgGQR6m7ARl2uFE0GAMQwDa1A5p1DGkz8aLQ/mLgARPG6F0roePQr9epA5bXGGUPjZOQ out_115_mFAP2b_singleloop_p01wA5_mFAP2b_0001_0001
Lh724AZJ8LFkmbtIQzLZ3AR/y0EUBRuIQbUs4ANoPsE0DqjLQInz9ANSxbE07S/LQIuZ/Ahe7pEEGdsFQPwT8AFjATEEF0UEQB37yAJbSOEU2XVEQoIrBBJbcGE0lKSDQ4y3/ARyHSFU9WWJQflUvAFDPxEUXrBIQzkAAB1VEzEUbi/BQiepDBh90pEkCNjHQ out_115_mFAP2b_singleloop_p01wA5_mFAP2b_0001_0001
EHHC0AxMi3Eks+eNQprI1AF6uxEUFcJQQk3vwANMUbEEOpYQQBWXnAVu/WEUeGIQQ3/jvAhg9BF0FTCRQtdRyAhyI/EEYXfSQ2L1zAt9HtEE/m9SQZa3yAV+lQFU2XNTQhPnvA1BeEF0OS/MQWPo9AJ2hxEkUjZQQli0xAVjFSFUuouQQWU7mA9CiAFk1b6QQ1Fp0Ah3rPFU0sLUQ/0ixApS1eFkpPySQ out_115_mFAP2b_singleloop_p01wA5_mFAP2b_0001_0001
E+xl3ANAGNEEtP4QQ3Mx0AdhItD0DFBRQFsOsAxYanDknrFSQBpCnAdJBGDkdiKSQzBX/AlaHYDEs6aRQM51CBVeq7DEKeBSQsAdBB5+EREUe9LRQMsj3ARpVNE0zw2QQ62+xAhH5gD048CQQx129Al1z9CU4HISQ/BoBBlXCKD0iZiQQrvwBBROw/DkUOFTQPqIHBlYA0DUBu/RQF3/BBFvsfEEwKyRQEsAEB9obRE0PsSQQ out_115_mFAP2b_singleloop_p01wA5_mFAP2b_0001_0001
EjnzqAVHGEEUbo6SQha1iAV2eDEkCt+TQxTUPABOWEE0t/XTQfvV//sWI8Dk2tAUQBOVkAlgDWE01g8UQrRUuAdivUEkO1zVQ23TvAtKknEEyUtWQXjx4AZgPmEkaLjXQNrJ8AhL51EEt+LYQf+w2AtU6HFkFoOYQ8GcCBJfIzE0PNjYQiWXvAhfUREExizSQ+2yjA55IpDUnGiUQOJtkAln/kEU7wYUQb65aAlaBXEkxNnVQgs+tAxQXGE0cPbWQxeY1Ap+HUEEQ9KVQnk3vAZRG2E0gEHWQM/ToAJRfoE0atWXQsLI9AZYnYEke2gXQcBGwA9YBKFUhv5XQV8S5A1/oTFk2ZiYQApgEB1vRlE0/KhYQ8CtDBNv2+EET+2YQ out_115_mFAP2b_singleloop_p01wA5_mFAP2b_0001_0001
L1E7NAhqKMEEjHJSQgxsy/oqFPEUcteRQNS8u/c5jAEU5yQQQj7jHAFJkzDktqYPQkbls/wTgmEU10ERQQACq/UJv1E0p4PSQdynHABVF9EEVW2SQx9xn9c2W8EU7PuSQEKdGAJr/KF0y56TQSlhn7sERKFEyyyTQLFLl/E0kRFErDZUQCb2i/wjbfFEZVdVQ3tdbApLMQE0eupRQvqwS/IxvKEkAeLSQmRjDAV1grEEZEcQQScI9+goGoE0BlfQQdjKXAJQ43E0teeSQflgV/Wkk2EkSEQSQSiEVAlAxQFUeHZUQUj3d/qfdPFUpsKUQ+4DZ+opUeF0Of3VQ out_115_mFAP2b_singleloop_p01wA5_mFAP2b_0001_0001
Eu5qb+AWq3DUFGvPQNvAA9KeMVDEv81NQpTlM/elglDUZJTLQxmRt/a0vCE0P5VLQa+ea/OO0yCkdVIPQnv6v+KK/hCkH+2QQ4d+7+CLZ4CEqxCSQzg9h+kGA6BUH4JRQlsFu9km2hCkczATQKDvC/Eqc7BEC8fSQpxqC/+OZEEU16OQQZQLa/4FPGDkZtQNQrPD9/y34/CkwEgPQNF4g/uCBYCEBTwNQKx6A/sv2GB0SKdQQRX8J+ENdrCU9rDUQjtig/0+kMBk0gATQ out_115_mFAP2b_singleloop_p01wA5_mFAP2b_0001_0001
E90C6+y1VPDkXZFJQE9yi/6jHaDUg6FFQ7PC4++L/AE03GvCQ3vEj/61xNE0NvEAQN63P+oXY2CUDTKJQrhff/GpP/CkLpVCQT8bCAX5bfDUdbuFQ out_115_mFAP2b_singleloop_p01wA5_mFAP2b_0001_0001
EtB5W/UZiDEEdwuDQVFjy/EImWE0obACQ9e5z/0PtXEkmIs3Pw3f6/wryoEEsE7sP3LxPABacWE0jyREQEG1bAlWqFEkjwGCQaSXr/A28vDUz3uFQO8xh/MtpkEEXghDQ4+iXAFKqlEklYaDQ+BCPA9NxUEUiiTIQGoRlA1BWJEUFGtCQ out_115_mFAP2b_singleloop_p01wA5_mFAP2b_0001_0001
E11mt/cAZFEE57uqPjFju/QdNEEE3p94vB+1W9sTdGEkRIn9vMVbC+a0aFEkAkqDwTFWBAtqHeDUHAy8vhKpp/osz6CUeT/4v6MHYAln5ZDUyXn4v00Bo/8F4vD0IB41PPgABAhLYREkcG+7vYmkBA1GXdDk95vCw6q0O/wNwwCUJ7o+vmb+eARJ17C0VRZ7vXI3gAZrg0DEa2j7vIT+XAxMVaDUrMhEP out_115_mFAP2b_singleloop_p01wA5_mFAP2b_0001_0001
EpxXb/OyiJEUfZO1vLhMFA3WVKEEeS75v2xrQAnPTcE0XeDwvNACXA3kyZEUJ+ayPaVBQArt3pD0JHB4vBEjjAbwzpDUGva7vbT1oAbEoFEEqGc7v5sjnA7D4ED0BzS+v82yM/W6YLEEcAphP9OyFAvy1NEU+HPBwr1iHAPz7QDEHda8v3UJPArb0hDUTEnWPtjMvAjP6CDE+QUAwSV/iAvcoqC0iyJ+v out_115_mFAP2b_singleloop_p01wA5_mFAP2b_0001_0001
E79TTALtbuEEmxa5v/PebAreuBF0amkwvzL6pAPXiBFEiv5uvykVvAf59BFkCK87voOAUAv06VFEeXR6vNhO3/ev+VFksmZ7v2vlbAT58pFEtw/wvyvYf/a3gUFU+Vwdvb0jPAPL3uEEXyoAwrTTVAL4WCFEkqbvPF2jaAvh3VF0IILBwVSUt/qHkIFEeQMAwe/Ft/2umkF03Kb/v6dKWALsE4F0JS14v87fmAD09pFURvMwvUZCVAvHMqFkdXVuPmCTr9kypUFEEhQpv//So/eKIiFUj9TwPOvdo/W8tFF0zsvsP out_115_mFAP2b_singleloop_p01wA5_mFAP2b_0001_0001
EiAKuA7/4AFkqrB0PPAp5A/8d+EEquT3PIvW/ADo/TFklTR3Pbie8A/XfiFECjp9PQC57AHzAzEUZpIBQpb3DBDRmwE02UoCQvlqGBncsiEUKI+8PEdUEBTq3mE0pFGIQEeTpAT+GCFkofc8PLA48AHD40E0WPFhPOFb4ArFDjEE0H9AQuH+3Arr07EkzKWEQrEyFB/LRAFUaTmCQF33KBzy+gEkmDG/PBKWGBfzLqEUKgPyPEiyEB/99SEknYw8PgzhIBDkKlE0uIoIQeNaCBnGMXEUBMHIQBQWCBjcRxE0dniJQ out_115_mFAP2b_singleloop_p01wA5_mFAP2b_0001_0001
E/UDEB757VF0gArcPEYlGBXO0qFEv0NBPhrnMBf8SpF0fqxjPKxAPBvyhYF03P1YvRATFBj8n1F0Wgs6vJxdHBrwGpFU/qoBwt+j+ALrv3FUs1K8vUNeFBHsyJF0eU4uvGPCFBHu30FkW1+0PX0GHBXbvCGENT66vCrnHBzjWaF0CukAwcO58AL7a/FkWL6BwKOQ7ADItAGkQ8azvHE66AbS7nF0GZC8v out_115_mFAP2b_singleloop_p01wA5_mFAP2b_0001_0001
LXPKPBDqG7F0gArwPe++UB3Mz6F057nyPiWkXB757HGET3k4P/UDVBzLdQGUGEY4PyL9MBPzMEG00NJ0PU5vWB3bD2F0QZNpvtGKWBHR2uFUKGN7P out_115_mFAP2b_singleloop_p01wA5_mFAP2b_0001_0001
E5lucBT2OHGkSMI7PyL9fBDVjQG0coF+PVjnhBPepOGUhrHEQpbyiBblDGG0eU4EQ6f3hB7quTGUBKyxPTLVgBfgAWG0cdCxvXvfjB7JjdGEm813P8naeBjWk/FEnED7PveRdBHMPXGE1ns/P5MOjBTyHNG0wvpsP8/gdB3a9ZGEORRqvIe0kBbPrfGUF6oiPKxrkBP/zbGkmbB/PhxJiBHHNkGEFdl5P out_115_mFAP2b_singleloop_p01wA5_mFAP2b_0001_0001
EjsthBXO0WGUJGkHQ99TjBvIbWGkWkNKQLymlBHueeGEqG/JQuzHlB7P1nG0jCXJQ3kohBX46ZGkoFpMQiVdeB/3ETGUoXcNQuRdZBHrOXGkrxDMQ845dBD3RTGUGwOQQLHqgBz1jdGkCXvGQz5HkB7WYOGEmNbKQSQ5gBnX2hG0nHPMQ807iBLFZaGEy2WOQc4AfBjmALGEk3wMQ9jHWBHsRSGkLapMQsZ8ZBz/8WG0GD5JQ04sYBXwbfGEmtqMQOkfaBTcXOGkughQQJwSdBn4fbGEDAkQQKzwgBvMGQGk4BsQQ out_115_mFAP2b_singleloop_p01wA5_mFAP2b_0001_0001
E4PFoBnuJbGEaRmKQCBWqB7luiGkuJhKQWO0rB/mEjGU0iMNQaRGsB3jCbGEEYlOQFuOsB3NJgGE+TNIQok5qBLoehGkD37CQgzxsBrw3fGEeGr8PY4juBHiAZG0EMB9PYPasB36KmG0LVgwPSMYoBf8STGk/UDLQ3+jpBPKtqGU1WHKQ8O8sBLN8XG0VCZIQft9tB/palGE6ATIQ5wDqBffjpGkNlqCQ15TpBXKlbGU3mlCQOAmtBr0flG03CnovB15qBXLwrGERzfwP out_115_mFAP2b_singleloop_p01wA5_mFAP2b_0001_0001
EFDysB/nasGkR2+NQ357tBPc9sGEpwVQQGZrwB7P1nG0GvcQQShbyBT14pGUbnPPQkCHuBzLd4G0Mz0QQnY5uBb2o5GEnKSSQ9BruBDH7EHEPPxSQhYrvBPQ9FH0lxIUQMiOuBbNTEHkY+QVQZ9rrBD/rBH0g0MVQHwYvBnzSFHEAxcWQCBmsB/89yGUHaxMQninsBvQsoG0ioBRQJlQsBLBi8GkS+qQQMonvB/On8GUQtPQQu69wBv/E3GEVkaSQ8rltBjem0GUPS5SQc5ksBbFcHHUfRwSQSA2vBHTJKHELNISQgVoxBLo5HHUm5PUQdqwqB3RCBHkPoTUQDqnqB/wPAHEzcEWQyvVxBPJQHHUAkgWQpuTuBP8FEHkk2SXQ out_115_mFAP2b_singleloop_p01wA5_mFAP2b_0001_0001
E99DxB/TNhGkR2eRQXPqzBzeUcG0d+uRQamJ1B7kYiGkAr0SQmu5zBbQgnGUzMrTQ14VzB/RhQGUwKHSQTjMyBDTzJGUVU/QQZ87xBnKB8FU2UVRQWSywBjG/1FkiaWSQU4CzB39kuFk3geQQFDivBbmZfGEAAISQzj10BfMtcGkIW0QQM+AyBrR1PG0ST+SQ87R1BrQPNG0ejZSQeJfzBf+iKGUgeHQQhrNwBnc4MGUjdwQQ3P+yBjGseFk4QnQQNR9zBjVJ0F0k/TPQ out_115_mFAP2b_singleloop_p01wA5_mFAP2b_0001_0001
L/Uz3BXO0hGkEDySQ03f5BXO0mGUdTyTQShb7B77neG0OfXUQIwK8B33PfGkvfiVQy+P8B3qdXGUdkrTQRLC7BrbSwGEShLTQNfP5Bbob5GUbIrSQDzx6Bfs2CHUk9GSQNTM9BHSbCH0slESQk5g5B3QgKHk65tRQ5Qr4BD/pdGERLCSQsoO4BfB2pGUSolUQlfP8BHQgtGU+4VSQgNZ8BD6lzG03M7TQTe/3B/SN8Gkz1fTQio63B/GU2Gkzl5RQ out_115_mFAP2b_singleloop_p01wA5_mFAP2b_0001_0001
L+TNOB325FEUHahMQ6mETBf8SPEU6mkMQ++JXBvHFOEULymKQmuJbBLEYZEUIwaLQmuJgBz0NbEUGE4JQOJGaBfR2iEkqx7NQbnvdBHuewEEmuZPQqxLVBfR2cEE8nqOQtd+SBzKHiE0OfXQQAAgLBHYl3DEtILKQepbNBrED6D0hWEHQXPqKBHXPmDEBW5CQO0iMBHZ7oDk9ow7PPK8FBjqxPD0FZ7DQW5QDBjAr8CEqGv/Pnv/DBnuJNDU6mkIQ03vGBDW5gDUjXqKQHv0+ArFZ3C03PFJQMrAMBjOsFEUZeZOQOUjgBTQfSEEmggHQm6jgBXbUsE0TYMJQ5p+hBj/pUEUk28KQFSueBzoy+EkenLOQ6avgBDfjnEkry1PQax8bB7u11EkIQqQQkSCRBX2cFEknsEGQvPKFBTtbeDE0BrMQ out_115_mFAP2b_singleloop_p01wA5_mFAP2b_0001_0001
