# Supplementary material for: Incorporation of sensing modalities into de novo designed fluorescence-activating proteins
Source: Nat Commun. 2021 Feb 8;12:856. doi: 10.1038/s41467-020-18911-w (PMC7870846; doi:10.1038/s41467-020-18911-w)
Supplement: Supplementary file 24 — Source Data [file 41467_2020_18911_MOESM24_ESM.xlsx › raw_data_graphs/Supplementary_Figure_6b,c,d/1/silent_101.out]

SEQUENCE: SRAAQLLPGTWQVTMTNEDGQTSQGQWHFQPRSPYTMDIVAQGTISDGRPIVGYGKATVKTPDTLDIDITYPSLGNIKAQGQITMDSPTQFKWDAQFKQNDNPRYHGSTNILTGTLQRQEZ
SCORE:     score     fa_atr     fa_rep     fa_sol    fa_intra_rep    fa_intra_sol_xover4    lk_ball_wtd    fa_elec    pro_close    hbond_sr_bb    hbond_lr_bb    hbond_bb_sc    hbond_sc    dslf_fa13      omega     fa_dun    p_aa_pp    yhh_planarity        ref    rama_prepro    bref_irms    cen_irms    final_chainbreak    final_looprelax_score    irms       time                                       description
REMARK BINARY SILENTFILE
SCORE:  -492.272   -693.939     97.802    399.781           1.609                 22.011         -4.935   -268.140        2.279        -23.625        -79.149        -25.729     -35.842        0.000      4.749    130.468    -43.108            0.040     19.116          4.339        3.302       3.302               0.020                 -492.272   2.556   1763.000 out_101_mFAP2b_singleloop_p01wA5_mFAP2b_0001_0001
RES_NUM A:1-120 B:121 out_101_mFAP2b_singleloop_p01wA5_mFAP2b_0001_0001
FOLD_TREE  EDGE 1 120 -1  EDGE 1 121 1  out_101_mFAP2b_singleloop_p01wA5_mFAP2b_0001_0001
RT 0.092238 0.94843 0.303269 0.768097 -0.261588 0.584465 0.633655 0.17903 -0.752615 12.785 -5.805 20.9455   out_101_mFAP2b_singleloop_p01wA5_mFAP2b_0001_0001
ANNOTATED_SEQUENCE: S[SER:NtermProteinFull]RAAQLLPGTWQVTMTNEDGQTSQGQWHFQPRSPYTMDIVAQGTISDGRPIVGYGKATVKTPDTLDIDITYPSLGNIKAQGQITMDSPTQFKWDAQFKQNDNPRYHGSTNILTGTLQRQE[GLU:CtermProteinFull]Z[HBI] out_101_mFAP2b_singleloop_p01wA5_mFAP2b_0001_0001
CHAIN_ENDINGS  120 out_101_mFAP2b_singleloop_p01wA5_mFAP2b_0001_0001
LwfKMBvxLBIEoaMYQDCMMBf9IAIEZ78WQ67nRBLFu8HE99bWQ357UBT0i4H0hWMXQlDNIBf9o3HkoFpWQeVwJBLdHuHER3PXQiTgIBXhVCIUaeVYQPryOBPHFEIkmJTYQBdLNBHFt7HUsJcYQAQKLBfY1DIkXmbWQNr5HBrof2HkMnkVQn2SEBL3+5HkceAXQraaIBfoquHk3zFYQ out_101_mFAP2b_singleloop_p01wA5_mFAP2b_0001_0001
HTihSB3NJ+H0kYIVQ/UjXBHCs6HkEDiUQkC3XBvcouHUgVmUQFDCcBjVOqHkvf6UQ5QLYB/9T+HUf/ETQlIGZBnvIFIE/04SQwi7aBjojGIE6UfRQ9c1WBDpuFIkMZdQQE2JTBnlbJI0C5FQQlVETBbzJOIUOprQQgJqPBL+VIIEVJROQEtoPBzKnAIEsyhUQMv1aBzTP+H0KDGVQk4sUBjVH8HU9bgSQXekbB3gJ6HkbVoSQYmHcB7/fGIksEmTQ8EWVBPsOHIUpFFTQIyXeBTLFEIUT8ORQHEHcBH7vKIEH0dRQdJxWBDIKCIEgn8PQQHvVB7kAPIUeOaRQNbVQBPX6QI021ZQQLgsPBbhpEI0wgUNQ7v7MBbgFLIUyqtNQ out_101_mFAP2b_singleloop_p01wA5_mFAP2b_0001_0001
H3kYTBPzMpH0yhWUQiBhTB/RhdHUO0aUQXPKVBPIwZHkVO0VQEtoYBfR2SHkQg9VQiWEOBntzYHkArEUQnEDQBnCXtHklDFUQRXgWBforaHUCZtTQb8SOB7QLQH0IbHUQam5MB/TNbHkrHFTQEYFLBvcobHkvfyUQ out_101_mFAP2b_singleloop_p01wA5_mFAP2b_0001_0001
HPK8SBntzeHU2O3WQqGPUBjqxbHUbnHYQrcIaBnCXdHE8nSYQQgVcBb5QXHEDCsYQ8S3QBvHFiHUzMnYQXPKQBD/pkH0yhuWQ2rZTB/GRTHEgVLYQ9owRB7OffHknvHZQmupMBD/pgHk9ogYQ03vRBz1jqHEAAkYQ out_101_mFAP2b_singleloop_p01wA5_mFAP2b_0001_0001
H++pcB77nlHEoaAYQuzHhBra8nHkvfKYQy2JjB/RhjHEoaUXQnvflB/mEiHUdTqXQPffhBnBB0Hka8OYQ/8mfBHK+4HkwOyYQ8AdgBHyb0Hk/SeZQjnviBn5A1H075sZQ+W5cBP35vHkZrzZQsHlaBrZmqHUiBZXQOInhB7fLkHEs9oYQYq7gBTR23HUtehXQbZljBbV11HkeAVYQyCabBXcW3Hk1RrYQmFKgBfMyAIUI4yYQ3uhdBHkxsHkStQaQdeQZBrhlvHUrnmZQ out_101_mFAP2b_singleloop_p01wA5_mFAP2b_0001_0001
H46RiBTgVhHEv0FWQ46BkBT2OdHUIwCVQqxLkBblDRHUO0CVQCBWmBfTiMH0P14UQ78NjB76RhHkpbqTQLdClBjFXdHU64kSQ2Z0nBzUIhHkVL5SQQFLkBfmyhHkdNPRQaRWgBntziHUwK3VQXrCmBzDSgHUSxNVQQwNjBHe+pHUmbqTQd4MhB/OfeHkc9cTQ/WBlBLotUH0SnjSQHELpB/uXeHUQqJSQpkboBb88dHkfH3TQQy2nBLW1pH0+J7SQi1glBjX7eH0CddQQFxPkBXidqH0lNSRQkqLiBTEYfHEvJARQ out_101_mFAP2b_singleloop_p01wA5_mFAP2b_0001_0001
Ham5hBjArLH0xLNVQQg1hBTf//G0xLNVQHaRjBntz5GkWkVWQMdTkBLaRxGkpbCWQGZ7dBPc97GktzHVQ6wPbBnvc9G0QhyTQApjVBv896GU6N5TQMIydBr3v1GUTjySQrcIgBvcoPHkBBWVQ8T1iBL3I9GUxiTUQcJkbBvQEAH0342VQEY5dB7MizGE0VWVQVsqbBveoFHUnXeTQZ6nTBj7A8GUyF7SQ3hxTB/QXAHkP1nUQsbHVBbrwyGEuIOUQx52bBHAk2GUuz0RQZmSdB3TrtGU+rITQ4n/gB3zf3GUZksSQ out_101_mFAP2b_singleloop_p01wA5_mFAP2b_0001_0001
LEtojBLFu9GkQglXQf/0kBf9o3GUHaVYQUNenBjAryGEYlHYQJbHpB3Mz3GUPKkXQdTSlBjVOAHkCX3YQqt9iBr+pHHUEmxYQjokiBHlHIH0VgCYQWWmjBjbp9GEuYoXQ/pajBjzaxGEm4fYQnkNnBTcMEHkwdxYQJ6alBf6l8GESFXZQx8ZjB/UmPHUqR/YQAJLhBDBzEHEIfBZQ3G3jBzYaOHkjIuXQxmdgB/4YJHk4B3XQ out_101_mFAP2b_singleloop_p01wA5_mFAP2b_0001_0001
LSh7nBPIwoGkoFVYQ14VqBblDjGkqxHYQ35rpBrw1aGUdTKXQrcYnBXNeXGEsyBXQgqhmB3jClGUbnnYQk5OrB/hFfGkBYjYQMuzrBLGxoGkqo3XQ out_101_mFAP2b_singleloop_p01wA5_mFAP2b_0001_0001
EqGvrBvz3WG0isdWQJGUrBPc9NGkpbiVQW5grBf8SRGkVOEUQHvUtBzeUXG0gArTQWOUtBX46EGU6m0VQ98BtBnKXBGEWIMXQZDusBjw/2F0Q85UQpwltBb78ZGEEYlWQYHTpB/m2KGUoBsVQAZWvB7bwHGE7JqVQLIwrBL122FEovPXQABHuBzsRqF0aBIVQVH7sB/um7FUoz3TQdorqBX2cxFkSGFVQ out_101_mFAP2b_singleloop_p01wA5_mFAP2b_0001_0001
EEYlpBDrcNGUy2RTQIFepBjpbPGEUN2RQktzpBHtIFGEnEDRQktzoB/9T5F0w1bRQsyxmBD/pUGUHahRQnMnmB/dkfGEPdHSQk6XmBP/vhGEI2aTQU8omBHowpGk1LdRQQfVmBH8WsGUdvnTQ0VimB70bxG0Z0bSQsiwmBP9zsGkLjKQQSsnmBj/P8GU35ISQrR2mB7Sa3G0FGtPQfQzmB7aC/G01B0QQSMIoBPy2IG03PtTQiRGrBXn0UGU2HlRQ52JlB7suPGEgA6RQb8jmBDoNVGEaScQQIzQmB/sybGEKXNUQ2oJmBrItvGUfviUQo7ymB385mG0RP0OQ3ojmB3QVCHE4p5SQHQ9mBjNf5G08VoNQsW4mBXCfHHkiohQQ out_101_mFAP2b_singleloop_p01wA5_mFAP2b_0001_0001
EEtIrBzgAGG0LdzPQMIgrBTgV6F0257NQUN+oBHtI5FkQgVMQ8nKoBbktEG0xLNLQaR2tBnsd+FUHaBMQfrWuBjbfsFkof/JQtRdvBLGJYFU70QLQU6kxBHLnYF0ajiMQ2nDuBHRUGFkZm6KQuz3rBrbSNGkVOUPQsK1rBDuurFUoJFPQd1pvBjhdAGkdEJNQr9dtBXjkGGE3I6KQmayvBTRHyFU+fgIQNudsB33eoFU9OBJQ4xruBvWn4E0/JuLQJ2WsBLTeGFEvp2JQ out_101_mFAP2b_singleloop_p01wA5_mFAP2b_0001_0001
EoFpnBTLymFU46RMQkCHlBTgVmFUhr3KQKc9kBDqGVFU5QrIQHahlB3NJCFEVjHJQEY1iBz0NjFEmu5MQMRLgB33ujFEKTdLQRdAjBDa+zFUR8EPQQgVoB/RhZFEFuONQej0kBnDw1F0d64JQW9BjB7onTFEZ60NQWgKdB/jhhFko84MQoNHgBTwLXFkW29JQrO3fBz3NzF0LqeKQIrZhBH1lxFkmGQQQXd3iBnQwBG0cuNOQip4kB3yjyFUG3CQQ out_101_mFAP2b_singleloop_p01wA5_mFAP2b_0001_0001
EhALkBf++bFk/UjEQWO0jBj/UNFkTiBAQtI7gBz1jOFkpbS8PSMofBzKHgFUwKH7P78tlBnsdSFUIwK1P0teoBLdzQFE8VA6PS6NlB/81CFUUN7qvW5wjBb78rF0IbHEQEgQkBTiH9EUsvXBQJnWlBjbuiF00mQvPgHNpBbABfF0z/x6PryjmB/spGFkurT5v9UKjBzXREFUuH9yvZnklBHDhyEUXrmGv out_101_mFAP2b_singleloop_p01wA5_mFAP2b_0001_0001
EWOUfBvHF8EEEYl6PR2uZBjpb8EU5QL2PhrnYBvd+sEkuJxoviWkbBrFZdEEAAAwvVj3VB7Of3EEDCMAQYHLWBrl6FFEVRNFQcm2QBnmFAFkUi6IQeTHSBLjSQF0EIzLQampgBT14tEE7Rh7PVdzYB7hbMFESPUwPNcTWBHoXnE0d7cBQFv0RBjMH5EkOLU9PeJ8VBf7jWFU82HEQoA7ZB7kJDF097NHQz0+OBz9mNFEWWRNQ1DNSBTVGhFEU+PLQHD4VBXI6LFUwzpMQ out_101_mFAP2b_singleloop_p01wA5_mFAP2b_0001_0001
EoFZUBHDCyEEv0N4vktTSB7QLkEULyWAwXPKMBT2OjEEoa8/vO0iJBntzzEkQgV+v14FUBnBBsEkAr8FwVL1ZBz0DtE0xbJGwhQNSBXTbcEUOdIJwfUYSB7lu/E0HFu0v4G7TBngIUEEQ5k/vZpbSB7p07E0CFuGw8uSbBviskEE8ARDwuNhTBfyAiEEbYFLwWI5NBbvYbEkCOHJw7i5TBHxpMEkqIwIw out_101_mFAP2b_singleloop_p01wA5_mFAP2b_0001_0001
E99zJBPJGQE025bAwPK8DB/mEPEklDNAwamZBBjpbQE0fqxFwIFOEBPIwQEkvf6IwkxJCB7tn1DkyDw6vkegDBPI0NDkiEeAwP8TEBHsVPDk6IWFwIqxDBPMMqC0Pnd7vEtIMB3MzCEEnEDBwZdfCBHn2cEURk57vYQr7AH/q2D0Uze5vW/CEBzg1zDErlorvnYqEBH1sOCUXYK/v+GGDBPgcqCE2aVuv out_101_mFAP2b_singleloop_p01wA5_mFAP2b_0001_0001
L1NJ4A/89PEUiBBGwQgVyAb5QREk/UjJwwfq0APdT+DEYljLwoFZyAjWkBEESh7NwO1TmAPg1REUk8+IwZIvhA/Yy5D0XN3HwGVoLAL1U7Dke2FHwfXoBA7siLEERyqIw8yZDADwsgDU3IQEwe++zArvfQEUiBhCwuqr0AbV+fE0gVkKwS3AiATE8VE072zKwKtmkAvQReEUm9BHw3PglArfWyDU0xCEwv6sjAbNPgDELDVJw out_101_mFAP2b_singleloop_p01wA5_mFAP2b_0001_0001
LGZ74ALv0ZDkSMoKwQgV7A/TN2CU5QbMw2OfDBf8S3CkVOUNwzhWFBjpbaCkWktOwHK84ADLYLCkPSELwPiBtA7ZvDCk6opKwon7mAbB4NCUAqaMwUTIqA3nsnBk9ikIw/pG7Ab5QXD0FZrIw/RS2AHIE5CELfMOwhA78A3kPKC0eNIJw2NK8A7LtiB0UrRMw out_101_mFAP2b_singleloop_p01wA5_mFAP2b_0001_0001
LGEYGBT0iYDkCXfMwjs9LBXNedD025LNwHv0PBPHaFDkX6WLwdolUBLwKDD0HF+LwcSsEBrw1vDU14VLw5/BNB7YS/DUSwINwW/mMBbDVSDEvZOPw out_101_mFAP2b_singleloop_p01wA5_mFAP2b_0001_0001
ELH6NBTLyyCEBWJJwEtoRB/mEbCEBW5GwgqxUBT2O7C0kYwDwqxrSBzfqdDksdeCwoF5OBf++5BEsyBDwrp4LBjbfyA0YehFw0OTJBPPk4/TgsVBwBs+FBT10bAUVmZ8vvxzKBbvjq8D/9KBw2O/JBvco1CE/pmIwthRUB/OUICEikuIwShWMBDkqOCUFNbAwQ1+RBLNfcBUFNkAwwQtOBrnALAE7yxHwYgzIB38YMBk0cFIwj2QJBbX870zk148vb5jNBLOun6zR5xDw out_101_mFAP2b_singleloop_p01wA5_mFAP2b_0001_0001
ElDtZBDrcwCUf/UCwy25cBfnvPDEAAA/vv0NeB7P1ED0d++tvHv0dB757fC04luJPb8ChBjU4WDkSMoCwH0jiBT+YvCkdOzCwT1XgB/HNlDkHRKIw8SXbBLwKTC0LdTDwFzqaBHZqtDUosn+vKRPiBDBfvD0hJrAw4mVhBzm4VC05NDDwydNiBb4UqDUGsRJwqVdeBb0aBEkirFIw6xXeBfhkMDEW8JJw out_101_mFAP2b_singleloop_p01wA5_mFAP2b_0001_0001
EAAAgBvcolDklDtoP8S3gBvz3fDU6mE9P5l+iBrbSAEE+TNAQHaBjB/naSE0xLd8PzMzcBvz3jDEsyBCQjHraBPvFGEU/k1BQ357fBjqxBEUc9ogvi6whBzfNADUc9z9Pal0dBnRkcDU0XHGQuswZB7KxNDE9XsAQ8EZZBz49IEE87gFQ out_101_mFAP2b_singleloop_p01wA5_mFAP2b_0001_0001
EY6mkBnuJ1DkR2OEQnvfmB3NJKEE/pmGQAAwmBjWkHEkQgVKQmupmBvIbrDEBWZLQlYQpBf++JEkoF5DQ9sLpBfCsSEU35T8PA+3rBnSEWE0vyX2PRZctB7IJHE0mT/yPDXbsBPcXqEEssIxPU4akBvd+WDUHaxFQbtvlBX3OaE0ZI2FQGkCqB/1bzD069yDQ2IpqBzgvTEkmPNGQmgLoBn5EiE06sl8PGEFoBP5uHEkXrf2PS2KuBHeBuEEEQsgPWFErBX9O2EE+iR0P out_101_mFAP2b_singleloop_p01wA5_mFAP2b_0001_0001
Lx1DnB7luZEEUNuLQ7RRnBb78ZEkSMoOQwKnnBvyhwEUMIwPQbnvoBHue+EU5QbOQsyBnBHDCoEkCXvKQj59oBn2LQEEJzPPQY9elBPtxSEENrfPQ out_101_mFAP2b_singleloop_p01wA5_mFAP2b_0001_0001
Ef/0mBPzMzEUiBJRQ/pGnBLwKHFEBW5RQ/pmkBnX6MFUKctSQQ1IjBzJx+E0FZLTQlDdpBb5QFF0Jx4SQn+PsB7y+CFUiBRSQGjZuBXjl+EE6aUTQM9SuBfV2tEkO49TQnuUwBXh2MF0/sfTQqG/lBbmZmEEaRmRQFzanBL1NUFkfLMRQ52HpBjFk3EURriTQe8epBvxdTF0hOhTQ41vsBf7CSFEarwRQuoQsBH451EEfajRQtOwxB/NRKFkMCLUQdFXwBDRnaFkf58SQ out_101_mFAP2b_singleloop_p01wA5_mFAP2b_0001_0001
EoFJkBPy2hFEBW5SQ14FiBzfqpFEv01TQ5QbjBvxL3FUc94UQ++JlBT2OCGEEYlUQkCXfB3251FEVjPTQGM0aBft1oFkpFnSQDI1aBn/iUFUmwOSQRufVBf9dwFUQTVSQK64VBzpvOF07wtRQ9zpSBb4hfFkXZxRQap9SBLV5BGEvjgSQGIdNBfNjhFUM7YRQR7uNBbZ2CGk+8HSQ2RGLBTbL1FkhWlRQ1NZlBXjXsF0FZbSQaSIhBrp4bFEReTUQd+ZgBPwkAGk82fSQyYkdBLqZ/FURtCUQDNLeBjwHKFk1BUSQQ+1UBP9m/EEfbVRQqiAVBbjZIGkZY8SQEsMLBTGUUF0b98QQaMyLBrBRKG03YRSQrFFHBvPO3FkkYURQ out_101_mFAP2b_singleloop_p01wA5_mFAP2b_0001_0001
EtIriBPzMzF0eUIWQaR2jB/na+FEAAQXQPKshB76RGG0HF2XQGE4eBLbnCGEaRCYQCsykBnYQuFEEYJYQgrqmBjRxcF0DewXQScZpBLPZfFU0goXQhYImBnYWIFUQoVXQKGeqBvBRNF0GNKXQQMioBLBI/EU1z+WQ7RRhBvconFECsSWQE2glBXwFEG0Xr5WQVZGjBzG9mF0A1XYQKa2lB/6y2F0eliYQZrKkBzEsAF0UZTXQ5llsB3keKFUng9WQX7yoBDeivEEmBpWQ out_101_mFAP2b_singleloop_p01wA5_mFAP2b_0001_0001
EzhWiBXjXQGU2ODYQVjXgBntzXGknvTYQFDChBrvfcGEVj/YQO0SjBzgAgG025HZQhrHgBb78gGU3koXQfdSeBDtzdG0iyRWQH37gBXVMaG0V+WVQCuCZBr2keG05K6VQTDJgBTRcXGURZGUQgTbXBn23bGEEupUQRbFbBXIWYGErHwTQe+OkBDAATGkYQ4XQxO9cB/LjTGEeiXYQymEiBPlXkGkwUgXQrhsdBDhBnG0pJBYQX7BjBzFkZGURnpVQnhJWB7PVhG0RqnWQeKmhBfvlUGU4QYTQKbPTBrskcGkg+XUQTW3ZBXlRWGUTowSQ out_101_mFAP2b_singleloop_p01wA5_mFAP2b_0001_0001
Env/dBntzcGEqGbZQ8SXeBvcohGkTiFaQ357ZBPc9pGkDtMaQlYQVBzgAnGUbnPaQep7dBrEDZGUPKoaQZBmdBb9WdG0KQWbQmdRhBDkBjG0s9mbQhoajBfyLeG0dxrbQML/gBHqVtGU/pwbQPKcaBXNeZGU46RZQuSGhB7HvlG07HIaQLzsgBTeyTGkLQmaQJkaaBHBLUG06PiaQ70ycBLhpWGUMUrbQ9WRaBvyDjGUOzXbQQ+hiBrngxGk5F8bQbUWeBLdFxGUnwrbQ out_101_mFAP2b_singleloop_p01wA5_mFAP2b_0001_0001
EmuJbBnCX0G0IbPaQgVOXBfnv8G0xLVaQfU4UBjVO8GU14BbQsHlXBLv04GkYQgbQZQgaBPc9GH0HFOaQcPFgBTn0DHk0IZaQ+fVgBr3M4GEz2KaQD2JbB7vK0GkgVPaQVoFUB7h67G06t8ZQvg8YBL4XNHkkuiaQ8pDaB/ByJHE53sZQXJagBjdyEH0/s7aQdIghBnsMJHkGOJaQzuuhBPzZ0GEzlgaQJk8gBv2b3GEvopZQ out_101_mFAP2b_singleloop_p01wA5_mFAP2b_0001_0001
L357PB325/GEaRGbQWOUNBvcoAH0z3vbQfUYLBXiBMHkDt4bQpbSLBHYlPHkQgdcQcSsIBntz4GEFuybQiXRKBTmCtGEDXubQrnxNBLwfpGEngScQv+MPB7xYeGEMnOcQ6B7SBjhQZG0GflcQYBxVBbTMeG0fADdQo+nTBvPEPG0/PdcQGE4NBLwKCHkqxraQCpMQBP7a+GkyhIcQHi7FBfjg6GUVfZbQ/BmGBvd25GUQ+QcQeRcMBrUyrGUPZQbQFRsGBLDDoGEaTubQduqLBPzjqGUhswcQ4/bRBbJLuGkr1ScQyMLNBPMwZGkxt4bQNpJVB3DDmGEG0IdQMOjYBb5HaGE6wTdQB/ORBvExLG0PpFcQPDWWB/3sKGUvVtcQ out_101_mFAP2b_singleloop_p01wA5_mFAP2b_0001_0001
LkC3JB/owRH0d+WbQ46xHBb6mcHkYQcbQBr8IBfSMiHEsyxaQcSMKBPIwcHkpbSaQgVuBB77ncHEVjjbQ4499A/njbHk4c8aQ2O/JBzeUOHkQg5aQL62JBn3XgHkWA3bQjBYABTykjHEj20bQtcxABPtvVH0Ig3bQpXY4AniFWH0B+/aQ out_101_mFAP2b_singleloop_p01wA5_mFAP2b_0001_0001
LXkNIBHsysHEmutaQpw1IBnDtyH0HFGaQueUFBXMIuHERLiZQlYQGBLbnwH0bS8YQcSMHB/mE+HUwKTaQncYIBj2p+Hk8dCbQBFDHBPJrzHklNTbQodNIBj1usHEdLuaQkhENBn3iyHkjb8ZQE4+CBfPS/H0TdMaQ/haJBPPACI0SaAaQi78FBncfCIkNcRbQEFmMBvraAIkyoHbQPOyCBj6ezHUeGbbQZxnJBPq4xHEtkubQ out_101_mFAP2b_singleloop_p01wA5_mFAP2b_0001_0001
EsHFBBf++nHkWktZQ7Rh7APdTjHkDtMZQQ144ADrcXHkmZWZQ99TwA77nTHEEYJZQ2jCxAThrpHEsyJZQmajyA3or1HkqsCZQ5zCyATRi8HUhglZQUwj0Ajdz5HU8ZaYQIAgzAHysDIER5fZQ+/C2ArlTCIUnwUYQY4g1AHYtFIkCW3YQDn/2AvvHLIUxuxYQf/UABjU4lHEoaMaQTq6/AfLdjHk4kuYQ4CqsAT9ooHUxqnZQZTAsAnOjmH0ArwYQ02fwAbfV5H0TWFaQHhA1Azvn0HUZv+XQ9xGzA/gYGIEZU7ZQ9go3AjN5DIEt1pXQHbP2AfG6MIkpzMZQ out_101_mFAP2b_singleloop_p01wA5_mFAP2b_0001_0001
EqGPABT0iRH0yhqZQ357+A3jCGH0Gv0ZQ5luEBnDt/G0JxwZQGE4IBHXPDHkQgBaQMIw6ArFZEHkU4iaQ9iUxAj8rKHE23paQ9P/3AHPl4Gk5kqaQDCsDBT2OVHUGE0ZQtsQ5ADHrCHU56dZQ5gaABfS1GHk6R5aQ9N7sATUgKHEYZQaQOVD1A/yn3GksHLbQWm/+ArMmzG0OTmaQxLzxAbfH2G098TaQ out_101_mFAP2b_singleloop_p01wA5_mFAP2b_0001_0001
EFDiEBzKH2GE7RdZQ4PVJBXjXvGEBWZZQU4aIBjrHjGEoaYZQFueEBnuJfGECsGZQzhWMBTgVzGU46xYQF1VRB3qitGE13lYQ4IhUBzbN0GUtU2XQigKXBLe6+GEFbYYQ7RBBBrZmzGE99PZQ/z1LBrGqwG0LZ1ZQEKbNBfzs7GEcc2YQygrJBvc9yGUKSWYQKnaQBTqXlG0r+bYQMmDUBbQNtGkHjAZQrzPZBfjNEH0tIDYQsp6ZBnp27GEQcwYQzv8TBD0PDH0/FoYQ out_101_mFAP2b_singleloop_p01wA5_mFAP2b_0001_0001
EEtIMBvHFdGUPKsZQ/pGMBrbSRG04lqZQaR2PB7QLNGU5QHZQlDNUBfTiRGEoaAZQrcoNB33PMG0isVaQr+WJBjkiNGECk5aQtJoEBfdAOG0dLwaQ+a3KBHSmNGkwlebQ5lOPBjqxgGk8S7ZQhFDIBfznOGk4cjZQNbURBbf5PGUp1gaQgfbOB/KwDGEcDRaQ out_101_mFAP2b_singleloop_p01wA5_mFAP2b_0001_0001
EIwKOB77nEGE7RxYQvJRRBblDAGEmuNYQyLdSB757nFkuJRYQam5OB33PbFU2ObYQzMTOBrEDCGksdGXQvUeNBHFEOGkq+4WQYDfRBbwz6FUoQ7VQPCDKBDS2QGklftVQx1jKBTgVBGEZ74YQUeKVBvA9DGkh0MYQQXYKB7qs8Fk0pJXQ1ySRB32oRGUDiyWQQYhLBvMdRG0VxwXQlRTPBvR19FkCiBVQVLASB/ErpFk4qCWQkZaVBz2QBGEP43VQQjqJBDQgZGEJ2oVQ4nHGBrCUNGkUP2VQ8h2LBLIxNGE5QzUQ out_101_mFAP2b_singleloop_p01wA5_mFAP2b_0001_0001
EKcdXB7OfhF0MzIYQtI7YBX3kKF0eUIYQO0CbBvcoDFU3k4WQf/UeB3MzOF01jSWQ6mEdBLEYFF0jCrYQlsoeB7/ytEUDfoYQ4vvaBb+yKFkFmWZQgqRaB/S3sFksdCYQgQXVB7pLBFkcpPYQGhSgBbVcOFUwzlYQ8zygBDrPqEk7DBZQADLgBvkQqEEDOJYQEuFbBHd4jE0ZdtYQ4IrdBDmNHF0MVvZQ7qIXBf/QBFE20bZQuDvZBPOwbFEN3XZQ out_101_mFAP2b_singleloop_p01wA5_mFAP2b_0001_0001
EsyBZBbQgxE0jCXWQ++paBb5QpEUjXCVQ46ReBrFZVEUiBJVQIFOdBnDtGE0w17VQXktVBrw1jEEEYNUQBWZWBHZ7oEECs6WQ509cB7kr1EEYNiUQjs9WBXjXeE0HFOTQv0NTBLGEyEE/pGUQ35bTBb5QXEET3sUQ out_101_mFAP2b_singleloop_p01wA5_mFAP2b_0001_0001
EqxLhBLxgUE0JxQUQaRGjBf9oCEEEYNUQ0iMkBra86Dka8ySQO0ClBPy2LEU6mESQ35blBvyhIE0eUIVQNrmnBDdPwDUOjQVQuvwpBD5f+D0GjPWQKr/pBTbOSEEkNnWQuMYrBrGtfDUyxrWQiBhhBTKchEUdTqTQ0VFiB/aSoDkWkiUQRbqkBz5qLEUUYIWQ5HWmBPoWXE0kbxUQNUioBD5mrDk0GSUQ0IvmBzbPSD0KDnVQM81sBLhumDU8HVXQBqIrBz8kBD0qfXWQ out_101_mFAP2b_singleloop_p01wA5_mFAP2b_0001_0001
LHvUkBjWkRD01jaSQqGflBrZmFD0coFRQueUkBDW5cCkpbaQQrcojBHYl7BkBBGRQ2OfjBLwK7CkEDCTQFgonBbigAD0nUMRQjtNlBvz6fDEDwYQQ out_101_mFAP2b_singleloop_p01wA5_mFAP2b_0001_0001
LMIQkB3MzcCk8SHOQ5QLjBfTixBEqGfMQqGPhBj/UHCU0iMKQc94hBblDlC0MzsIQqGflBjrH9AkEDSLQdsInBHqucAEpuZNQ6nakBXSxl/jvwrJQZ78kBnCX3CEBWJNQ+zAiB3e1HB0MoyNQV6rmBHOFmBkrX/JQk+DmB/E2z/jCukOQR3EmBT1zc+DCS3IQkwKjB3i7JAEakDIQvePjBTWnU+TEu/KQ out_101_mFAP2b_singleloop_p01wA5_mFAP2b_0001_0001
L46xdBzLdjBEaR2JQktzZBrw17BUdTiHQiWEYB/TN2AEW5wDQy2ZZBf8SX/DtIbEQzhWUBrw1LC0NJ2IQppnRBbu/PB0EUJKQMqGVBba2pCUExvKQ0//LBf0YkB01+rKQ789cBXjXyAEpwFLQ8fkbB74hWC0HLAFQhP0RBPGfYCUy0iGQoYoTBPSfABk9rBMQcYvRBX3sYA06j2IQTyWRBfB8yCkmzmLQoZFXBTlPFDk5B6JQnufXBfavaCk+oKMQEIHKBjU4uA0ZcmLQkv+JBjWnyBUumzIQZZzLBLbhNCE2e+LQ out_101_mFAP2b_singleloop_p01wA5_mFAP2b_0001_0001
L2jCVBvIbPBka8S/PDXvSBHYlTAkR2O3PnEDXBXiBx+z4lutPzMTWBzgAr4zMzMrP3ySOB7Mn/+j/0u8PUjMKBPrOVA0CuOAQIFOUBPzMHCkZmZ+Pz9DRBTVF4AEdgnfP8J6PBnLQq9zXarBQNorMBPwQL9DSX01PKIrJBXTv/A0YyA7P out_101_mFAP2b_singleloop_p01wA5_mFAP2b_0001_0001
LEtobB/na8/zisdePEtIgBf9og+zfqxrv2jChBjVO02D/pGxPiBBiBjWkt973P1YPTiBfBTLy28Dv0N+v/wadBH8Ft/TpjQDwnKbfBL1y+AEA/9CwPgDaBnUIJ/TgWjGwZ78bBLwK/AUO0ikPoL0hBbec5/TmIZtvepzbBjajQyLA0y9v2MRhBLpCG5DIxoAw out_101_mFAP2b_singleloop_p01wA5_mFAP2b_0001_0001
LlD9gBThrH6zyhW/PDC8hBT0iM9bktTDQT3kgB77nK+LtIbIQZQghBjAr8/7yh2JQMdDgBb5QL+jWkNBQ/hBkBPilb87fiUEQZj3hBH1Nh/7zcQBQ out_101_mFAP2b_singleloop_p01wA5_mFAP2b_0001_0001
EPK8cB325767z3PJQBrcaBT2Of8b3k4LQjsdcBrEDC7jTiBOQtd+cBDVjH/zMzcNQXuYUB/vsH87/nrLQQYxRBvLWQ/rmGCKQwn2LBP7ZN/rwsSKQlYhJBDAAh77NFAJQvHnEBHVGF1zCEiJQmjkBBHxxJ87cCVLQdc2CB//0O+T1zPIQKcdbB33P16D99DIQPMhbBHQkQ/rQjhMQysRTBXkkZ7zd0yKQmkpSBbQqQ871hrNQEPNTBPNZmAMSdtKQ0dySB7+I/+7942HQb5wKB/GgK/rHtZMQjNLKB7eyfAMzVXJQyevLBjBVe0DsqNHQ9r6CBjAXt+Ld6TMQQFy7A/a8w47TguLQ2DMFB3ciI/DzyuFQ9HW+ALpk9+TxQpIQ out_101_mFAP2b_singleloop_p01wA5_mFAP2b_0001_0001
ETihdBzLdTy7P1QQQgVOfBLxgg9T14VRQWOUbBX3kAA0LdrRQyLdWBTLym/j78tRQ/pmfB757n2rpbiSQcuQgBHTR5+Lvj7RQM6WdB7/a5+b66oQQaXfdBHj2wzLhMPQQ98ihBrrJq+Dk7ERQsR6bB7dauzraXITQmMchBbGxv5Ti1MTQVJNfBriwOAMLaoSQsVaiB3dzN/rGvwRQQJOZBX8tk/L4nyQQOInfB3uKFA85E4PQ out_101_mFAP2b_singleloop_p01wA5_mFAP2b_0001_0001
EPffdB/RhLBkuJBSQb8SaB7QLKC0isdSQzhWbBzfqVCE7R5TQIFufBTf/kCkR2OUQhrnbBjVO0CUGEwRQ374aBvWKyCkLkYQQcgXYBfr2YDU3gTSQPLHdBbbxZDkfccPQ03vgBzgATB0Ld7RQwMFWB/ywBC0+PYSQPAjfBPQv6C04G6RQx4oWBLSxvC0rkLQQ1X4cBDl9VCEXx+PQc7eZB7ap2DUVtzRQYgDZBnXKcDEYIYTQhXOUBbTFSDELrHSQGJlcB7QxYD0J4UNQnJogBX2HdDUSy1PQncFbBzf20Dkf6HQQ out_101_mFAP2b_singleloop_p01wA5_mFAP2b_0001_0001
ERLSXBThrPCUf/sUQlYQXBLEYdCEZ7EWQhrHSBX461CkYQQWQMdzNB7OfjCEueEWQpbSXBfR2uBkqxDXQp0LXB/OIICkKbPYQ+WLcBD9W2AU0RzWQ2jCUB/naAC0xLVUQgexaB7CRxCUXBQWQQ6qTB/TRKBE8v7WQwNHXBX+jaB0mslYQ8knTBvhsbCUVHUYQhxvaBDUebCEsMVYQcVKcBjbqAAEkwfXQfZzfB3oFcBEXh8WQOQFcBbgCeA0DEyVQ out_101_mFAP2b_singleloop_p01wA5_mFAP2b_0001_0001
Ee+eSBHXPeDU5QrWQEYlNB34l2DUMI4WQW5QOBzfqPEkpbqXQlDtSBHueWEE/p+XQNeJWBDrcsDUHaxWQkJqKBrMziDkpcZXQbc3LBrH6+DEFQ6VQ out_101_mFAP2b_singleloop_p01wA5_mFAP2b_0001_0001
EMIwJBXiBZEU0iAYQShrJBrbSsEUgVaYQ14lEBDW54E057TYQxggABf++vEk8SHYQdTCKBf++lE03PJZQwNFFBLOXZEkwsWZQM2xAB/xDkEUoxoZQKAyEBv/SDE0z5PZQ8uc4Anb+YE0IW0ZQIvMABLklwDkhgbZQRa53A/WDDEkgttZQm+yuALVKwD0KU5ZQHaRGBfSMSEkrHtXQZs/MBfae2E0UZQYQcwVKB7aT0EUfFdZQtukNBPgNcE01zOZQmGABBnRU1E0e1tZQs8HIBHWh1Dk9aBZQTQuxA3wdhEEnkCaQN12/AXObODU4YWZQJ8evAnorSDkdKxZQ out_101_mFAP2b_singleloop_p01wA5_mFAP2b_0001_0001
LhrnEBzgANFkYQgYQoFZ/AjU4YFEv0dYQKxAABfTivF0NJuYQpw1DBb781FUbnDZQOJGIBnBBUFE7RpYQm5N5AH1nQFksGwYQD+r8APrfZFEya5XQ out_101_mFAP2b_singleloop_p01wA5_mFAP2b_0001_0001
E2Of3A33P7F00NlYQ46R2A34lIGEoa0YQ03PzAvIbQGUy2RYQpbSuAvyhNGka8iXQEtIuAHXPJGET3YZQBS2xAjg/DGE34BaQ5d4pAnYXFGk3zlaQAsjuA7+QBGUVlPbQ9AA3AbTvIGkr3gbQ9owxATgV0FEXPSYQLx89AbMSLGk4FBZQ4ArmA7NfFGUf+OZQpobsA77nRG0z5fZQT8e5AfLfHGkYaLaQCKDzAPs92F0Uk8ZQ1hkiAzc+AGEngeaQUl7nAjX0NGkMUpaQgeLyADy8yFEZ6JbQNuNoADuaAGk+MnbQqKA6APXyFGUXR8bQ2SvzA//6PG0ykmbQC4R9A75yJGkZhLbQ out_101_mFAP2b_singleloop_p01wA5_mFAP2b_0001_0001
EnED2AvyhaG00NZYQ357yAD/piGEaR2XQAAAxAPeptGkBBOYQbnv1A/S3wGUjXuYQ7Rh7APepjGEue0WQShr6AnsdcGkR2yYQS8TrAX4TgGUPFaXQGZ74ArbSpGEEYFWQEYl8A757bGkTiZWQKcdBB/9TmGkvfSXQ out_101_mFAP2b_singleloop_p01wA5_mFAP2b_0001_0001
E+TNqALbnzGUbnvXQIwKoAbkt+GUbnDYQ/pGqA757FH0gA7WQzMzpAzLdCHEmuxVQ7RhZAnYQAHEBWVYQhGFKA7fn9G0PTqXQMFBWALZJ5GEba8YQx1jmAbPKwGkqx7WQDVrtAnz7AHkVKdYQjYbXAXrnIHkoleYQtKFMA/UOCH0Xk5WQa87FAzQZ6Gk90IZQx13gArmO7GU0/UZQTv8XAbIzwGEVhzYQ out_101_mFAP2b_singleloop_p01wA5_mFAP2b_0001_0001
Epw1rA/mEQHEnELXQGZ7tAXNeXHU0iEWQJGEkA3MzbH0xLVVQQgVYAzgAfHET38VQU460AXNegHU14lWQEKY2AHyooHE0clVQAGr/Aft6bHUmI8WQdoFsA34lSHkDtEYQ2moyAfwTTHEcHUVQC+OxA3B6jHkcQcXQwyd7AzM6uHk178VQ8LtuAnrCsH07+SVQRKH6AbXzkHEq8uUQoCVCBbEKiHkXEUXQI5nBBTpoYHE/8CWQl40+AXwrVHEGVsXQ out_101_mFAP2b_singleloop_p01wA5_mFAP2b_0001_0001
LNepkAf9obHkCX/TQepbYAb6mfHkBBGTQXPKeAz1jqHUiBhSQ8naQADVjxH0kYYSQR2OVAblDYHEsy5RQ6bfMA/KVNH0pPPSQdQNKAvCFGHEzG/QQb+Sx/axHKHkveDQQgs5m/arQCH0be7NQyLdrA7luYH03PlTQvfuJA7oggHUb4qTQf2QiArKzWHEIkaRQ4AoKATwybHEkXLRQ9mB6/S+IOHUb0uSQLCqXA/onJHkMr7SQKRUGALP79G0fESRQTLOZAjX4FH00CcQQ9x07/OxkRH0DjMPQrf4I/+RoLH0m0oQQXph++y6QFH0kVwMQCkcZ/K/W7GEkywOQvUtAAX1oAHEDuwMQ out_101_mFAP2b_singleloop_p01wA5_mFAP2b_0001_0001
LlYQpAnX6rHERLKSQdoFtADAA2H0MzkRQDXP3AHtI4HkR2WSQBrc7AjWkwHUep7SQsHFwAXMI1H0w1DQQLKF6AbARvHUg72PQ0FNnA72ZvHkEUlOQVjXuA3islHEoaUSQg58mADyF8HEzAuRQuO8wAzU38HkTiPPQJ4G/AjLtyH0xRjOQe+bpAf82uHkiyeMQpUlfAbD9zHkCkxOQrR8lA7OenHUHLXPQ out_101_mFAP2b_singleloop_p01wA5_mFAP2b_0001_0001
LBrc8AjVuAI0P1QSQ9oQDBrbyBIEnE7SQnvfHBz0N7HUPKkSQTihLBLaR6HE7RRTQIFuEBPyWHIkZmZSQwmv+AvbBKI0eBJSQrUp3AffkFIEPpoRQ2cX8AjHyAIE37QSQ50nCB353BIkxtAUQX2KHBvn9GI0eSfRQsQKHBjFgJI0c5ITQRJt/Ab2RNIU6QaRQlBu7AX42LI0+RETQ/Kj4ADabFIErHjQQ0mYvAT0OGIk8T9RQ out_101_mFAP2b_singleloop_p01wA5_mFAP2b_0001_0001
EzMzGBnsd1H0GvcRQIwqKBfTitHUepDRQIwKIBjrHjHUepjQQoFZKBntzdHEEYVPQ0iMOBrvfyHEAAAQQh2FLBv0l2HUMHeNQRFQGB/BA1Hkl0LNQxstNB7nt7HkKw4LQ8naDBPc91HkZm5QQT3ENB/XdrHEPa7RQz2GRBrC1sHkb6bPQ2PSQBXnK5H0W1bQQ out_101_mFAP2b_singleloop_p01wA5_mFAP2b_0001_0001
EqxrDB/89fH0w1LRQdTCBB3MzVH0z33QQXkt9ADAAQHkBBGSQfU43APy2UHU3k4SQ14l4AzKHXHECsyPQeaI8ATFybHE4qWNQfzDzAH5dMHk5bNPQdTCCB/89kH0eU4RQjl9DBDzcQHktzaQQuO4yAfrTcHENKWQQPkM8AHlejHEbepNQ92ZsAjC5NHEjq3NQrGCwAvh/IH0cQhQQORq4AT47GHkSqSOQ out_101_mFAP2b_singleloop_p01wA5_mFAP2b_0001_0001
EvJx/AbQgFH0gALSQhrH7A34l+GkQgNTQNzMyAHtI3GkBBuSQ99TzAHDCyGU5QrRQgqxBBb5Q3GEue0TQfXOGBP217G0UYnUQyO5JBXJsyGkHFCVQzn8DB3yTBHUgy0VQpwVCBDBWCHkrHdRQ4bi3Aj9pDH0Jf+TQ8aoDBDPOzGU+r/SQTdm/AnxhxGU/oaUQNkeIBTsfBH05GBUQkhHNB3Z01GERFoVQEjeLB3DwuGktaJUQNkqHBDN+sGU25nVQ36KHBT7rEH0qfbWQ5prBBTUk7Gk9DbWQnDTBB/ojHHk0YfVQ out_101_mFAP2b_singleloop_p01wA5_mFAP2b_0001_0001
ECsypAHZ71GkU4iTQ8S3gArbSuGkDtYTQ789jA/mEkG04lGUQpbSkAT14jG03PVVQDCsMAfTiyGU2O/TQcEky/+T9qG0oLxTQGfU5/e3ohG0nVgTQHyp7+aVuuGUXk1TQ67npAf9o6GUwKXUQ6mWfAv6zsGkflUSQQG3IAXFH6G07WlTQxa3OAbtrzGEm5DVQ out_101_mFAP2b_singleloop_p01wA5_mFAP2b_0001_0001
EiBBnA757bGEv0VTQOJGsA7kYSG0eU4TQqxLmAThrHG0xL1TQIwKiA3NJEGkpbySQlDt2APzMRGUy2JTQr7q9AzsTaG0lJgTQyA37ALVDHGU1hgTQX/IDBXrkbGEsPqSQoa8lATKccG03PVSQJYatArIkTGkkl8UQoqP1A3ajRGUhxFSQhjdABHO3YGEKQcUQqCM5AXskhGUhNhTQe9sBBj0SGGke4+SQihk2AzqmAGUEDOTQ3VO9ALVzGGEPNlUQdImFBjZCiG0Kr/SQX+oBBzNQdGk8nrRQZkZFBfaZUGkMXqSQ out_101_mFAP2b_singleloop_p01wA5_mFAP2b_0001_0001
E/pGmADBWCGEVj/UQT3khAb5QvF0LdLVQmuJqA76RfFUiBpVQZ78sAHtIfFUf/0WQ14lQATgVwF03PNWQ0xyFA3PLaFU8WkWQ6pmPA/OJKFEIXWWQI79n/ujvZFkDsFXQ3kYpAXiBGG0w1zVQA+0cADOwpFkGROUQBLJEADR56F0SpzVQXpcWALqt3FUDIIXQ out_101_mFAP2b_singleloop_p01wA5_mFAP2b_0001_0001
EdTiuAfSMSFklDtUQFDC3ALFuCFEoaEVQaR2yA/owrE0bSEVQb8SuAT0ikE0GvEUQBWZABXiBDFk8SHUQmDnCBDU+YFUSn9TQNg5EBTeJ0EkOJqUQn5aEBL5fjFk48OVQWO0rA/mETFkCXvTQwf05AnQcGFkNxEWQYeX+A71d9EUpPITQZVS/Ab3hiFkGAfTQke/FBTF5XFUrQUTQ5lSIBT/e0E0eT+TQGPdDBLDzjEUlzvUQmdLGBLSy5EU3voVQ8CAGB7iNzF0hAAVQNAiHBrM3ZFUfbtVQVzEBBz8JlFEpp5VQ out_101_mFAP2b_singleloop_p01wA5_mFAP2b_0001_0001
EhAr0AzeUgEECsKWQkCXxAzKHKE0NJWWQ2jC7AXO02D0yhOWQqxrBBzgA/DE+T1WQgVOsAHueGE0jCvXQBX1iAvvfTEUQA4XQzrFpALypdDU2E6XQnvf4AfTinEkqx7WQOIqrAXpEGEk83jVQ118xAfo8KEUPSQYQiq4kA/5EiE0W9BYQKOglAD/CZDkXbcYQRlFwAzrWJDULz0XQdHVjAjA0UDEweIXQ out_101_mFAP2b_singleloop_p01wA5_mFAP2b_0001_0001
EOJG6Ab6mUDEuecVQdTiBBb5Q3C0KHSVQUNeABTKcJC00NxVQLHa8ALwKfB00NBVQtd+CBHue0CU0i0TQGCeEBH8pdD0rvJTQQWgABTtP3DEvnmSQn6tJBLyApDkSMCTQcZzBBn54NE0C17RQiQDLBvy6GEUmBXSQ3MHHBHgiTEkPmzRQKheIBThrlEkojHRQwKHzALGEQDUep7UQMU3EB7b0CDUV14VQapZ/A/TFnCkT9STQjoVGBX1geC0BctTQUyv4AHFWuDEn2sSQVWzMBPVrUDke4dTQC6V9Af/wXEU6ggRQBCOPBH7gLEEWKQSQRtTMBbyZlEkxC8QQ out_101_mFAP2b_singleloop_p01wA5_mFAP2b_0001_0001
LCB2BBrFZ7BUHaBXQfUYBBTKclA0FZjXQTiBEB/S3E/jEDqWQjX6BBLFue7Tc9gWQXkNEB/9TtAEW5cYQkjdDBLRuECUF1oYQj2EEBvrhcCEnG/XQZo3BBDgd8Bkt3/WQT6P6AnzsVAEM4rXQZtcIB7E8aAEDtZYQ9UYCBjmHBA0DB0YQZdbGBfzYOCUR8AZQQk++APOOJCE8N3YQn1PIBLmIhC0Ef1XQTo1BB/GP6C0OuAYQ out_101_mFAP2b_singleloop_p01wA5_mFAP2b_0001_0001
LU4aIBHsyx/DEY9VQiBBLBHsyh9z4lGVQgVuHBrFZ77j9o4TQzMzIBbmZG8r8SPTQy2ZQB3ist+z4lmUQxI2PBbwzdAUK+vTQ6mEKBb6m0AUIwCWQYAnLBju5XzLvEsVQSbOSBryCL8jLmCUQdWBTB7sGK/jxXaVQj20RBbrmOAEaS7SQ out_101_mFAP2b_singleloop_p01wA5_mFAP2b_0001_0001
LCsyDBLGEo+j/UjTQTihABjqxL+zP1YSQBW51A/mEj8z3P1SQamZuAblDN8jZmBSQAAgABDW5YA0NJmRQjrMGBrEm3AU3WLRQAjzFBT/qFCU+bbQQFUAJBD9Ll/zpFYQQyL9CBfnvHAkYQIUQovXCBLITf6zWOyRQoru9ATo2IBU17OSQ6eD8Avg3SAk8EuQQbwgIBv/CEBUyzESQ5wzJB/jsQCEioLQQey4DBLQDdCUONDRQixeDBDYDBC003BPQM9BNBjxAIAUiDHQQoNyGBbXWM/jLy/OQLNTJBDGDh9zMg9QQ out_101_mFAP2b_singleloop_p01wA5_mFAP2b_0001_0001
LQ140AvHFu6jDtIUQMIwqATf/U174luUQlYQkAz1jS+DqGPVQWO0UA76RR+z1jKVQkCX7ALwKH7zkYwUQBWNsAXOz78LIyjVQFjAmA/OEY8bMg/TQ out_101_mFAP2b_singleloop_p01wA5_mFAP2b_0001_0001
LRLypAjpbKAUiBxVQuz3kA7P1YBECsSWQ6mEdAb6mEC0IbPVQ2OfLAzeUUCU3kgVQZQgbAbmZGBknvfXQZuwjAbYxnAkviWYQT0PrA/qzRBU2ZlYQEvngA3iT++D3NnYQfU4xALGEIAEAAwVQqiOrAXp5BCU7ynWQCrUPATJoXAEzsPXQH4JTAnSkACEr+wXQqXVkAHmUP+jUDBZQNT/UAjl889zMLaYQ out_101_mFAP2b_singleloop_p01wA5_mFAP2b_0001_0001
EFDCjAjqxHC01jCUQKc9aAzLdfC0d++SQueUeA/TNODktzPTQZQgnA7QLaDkvfyTQThmhA/S3TCk8DlRQKb6SAnaIhCUE4gQQ+ZXsAvw+oCUwcURQwGtXADzmPC0fhROQLHaqAHZ70Bk++5TQ/ABKAz9YXCEbiBTQBYhiAHKkiBUZFgRQiuVSAjb6DDEcscQQbiBDAffMWCkaozQQgNKvAXBegCkSnUQQ28IyArSBeCU40DSQaGhrA/GoLD0b9YRQxddLA/3XaC0y73MQq3yXAT+cZB0BBWOQzcpjAvgDbCkMWnNQ out_101_mFAP2b_singleloop_p01wA5_mFAP2b_0001_0001
ER2OPATf/oDUKc1SQxgATArFZLEUf/8SQamZWAfR2WEkSMoRQnEDMADAASE0eUoQQKc9AATLyWEUktrTQJLu9/ue0RE0bJJVQz2Ub/K/OhEUq1vVQ2gBW/mJpfE0i9PXQEpAk8G3ZxEEZvzXQhrHBAPHadD0codSQS31gALa2NEkXchTQVblj/KSuSEEJLNTQP8MDAvHFoE0m1lTQx4WOA/N9TEkGWoVQJkNz/+NVBEUNKSVQ5D2a9A6FeEEm+UVQ3dzm/W6hxE0YOfVQPqE7/C9pgE0wzqXQz+Qz+S2YQEUF2hXQpM1k8A5TwE0j1ZYQHrUa/Mp3wEUrxbXQHCD8+WH+/Ek2jiXQ out_101_mFAP2b_singleloop_p01wA5_mFAP2b_0001_0001
EcSMiAnX6mEkZmpRQzMzjAb5Q1EUc9gQQFDCgAfTiLFUxg4QQ3kYkAjWkVF0FZzRQ2OfvAPy21EEpwFQQUNemAvxLpE0kYgSQZZBeAneXvE0GSXPQQgVwArvfAFUgVeOQsHFyAvz3lEEVjnPQVjX0ALbn7E01j6QQ out_101_mFAP2b_singleloop_p01wA5_mFAP2b_0001_0001
E2OfPAHtITFEueMQQKxgGALaRoFkCXfQQiBBMAXMI4FEYlzOQGZ7GALFu0FE+TdMQ4P1Y/GtInFUeprQQpEOL+KyI9FUno2QQT6G++2f1EGEEjKSQ8FIk+SCzAGUixRTQ+dtb/yI5OGk07/RQGZ7IA/89JFEmu5OQknZNAri/tF0rNbRQ2QwK/aFhdFEWEkRQBrl4+GrBfFk+hpPQ5c7Z/8pX6F0eo0QQaZ36+C6qDGkGNBQQG9sk/ez6TGkWwySQgIsh/yg3RGE2LFRQ out_101_mFAP2b_singleloop_p01wA5_mFAP2b_0001_0001
LfU4WAf9oEG0hWkPQktzdAXNeMG0yhmNQGZ7kA34lVGEaR2OQc9oiAjqxYGEYljQQaR2aADVjFGkTixQQri6PAXUnPGElxiMQuG/jAHFmIGk8vHMQ out_101_mFAP2b_singleloop_p01wA5_mFAP2b_0001_0001
EW5QsA7QLaGUJGUNQ/pGyADBWjGkBBWOQZQg9AvyhkGkQgVNQ4PVABjrHgGUxgQLQXPKsATLytGUeprNQQmhrAHJgwGEB2uKQog0kAv2q6GUEvLKQ79MWAf656GkotxKQcozpAbeDDHU+EFJQUNetAvxLXG025bLQ8GzyADXhiG0cOQQQpeQwAfLc0GUvQnOQmtGkAn1gtGE4agOQx28nAXizpGkFOqJQ1IqzA/g6xGUtSAKQbkxlAD6wJHU8NsIQZn0xA/58CHUeMtIQ out_101_mFAP2b_singleloop_p01wA5_mFAP2b_0001_0001
EktzBBf9oqGkZm5OQlDNHB7QLuGUepLOQoacHB/TN6GEZ7sNQ/pGGB/9TAHk9ogPQT3kLBbmZrGkDtIQQM9kMBjyEgG0HpTQQkRZQBXgGwG0ttjPQmhbQBn+feGUhlbRQ/UDAB/natGEShTQQ+0XIBLxMqGU8VVMQsLXKBTfjuGETkGRQMiYOBHo9cGU+UyOQ5BBJBrUzbG0eleQQrOeTBrnfuGEpUhQQYftPBfab4GUA4aPQuwgRBb6tsGkybpNQ3rVRBrQZWGEZkhRQaGvOBX4ehGUAxWSQqjGUBnt0iGk/3NRQ out_101_mFAP2b_singleloop_p01wA5_mFAP2b_0001_0001
ERLSJBT0i9GEYlTLQXPqJBXiBJHUJGkKQbnPPBrFZMHEaRmJQ03vRBnX6GH0d++HQ3kYFBPzMMHEUNeIQhcIABvtmKHUaslJQXAAGBHuAYHEiYZHQtIbKBrGv3G04l+JQjmyIB3F1NHk4LVMQ7Z0FBvLNHH0MfZFQy/1+AbmcQHEdy4KQGb8CBz5IaHk6xfEQvp7JBTWaZHUO2oFQwJjFBn0/cHkH7eJQ out_101_mFAP2b_singleloop_p01wA5_mFAP2b_0001_0001
E5lORBPHaVHUGEoKQIwqWBbmZZHUzMDKQHaxXB3MzdHUiBhGQwKnUBnBBkHUGEYEQCB2XB/naiHk9oAMQKcadBfzFnH0wNAMQhJJeBDkBxHESboOQ8pRiBbCZ2HEou3NQam5OBvyhZHk789LQJ7dZBXjwSHkLIPKQZ96WBPF+fHkI3/NQkZLVBXMCpHU9NhLQ/dNeBvc7qHkJCGKQTJMgBDDwgH03tTMQANyiBfem8H0s+TPQf5QiB3jw5HkTw2LQvKujBHfHwHE6q+NQ out_101_mFAP2b_singleloop_p01wA5_mFAP2b_0001_0001
LGZbcBntzaHkpbSEQEYleBbktfH0Gv0+PEtohBXMInHEDCsAQ789hBfTivHU3kY8PQgVgB7luXHUjX60P9HpcBX6UQH06kcjPTziYBDrCUHkddgpvGKydBDV6GH0T1aIPDCseBb5QVHEv0NGQI2bbB3SdkHU4DG7PDh4hB3X0SHUz2O6PCXUhBraMcHEh9yDP out_101_mFAP2b_singleloop_p01wA5_mFAP2b_0001_0001
LRLSjBT14jH0w1jEQtdulBntzpHEW5wFQktjmBLEYnH0kYwJQ7RhlBntzfHEoa8KQZ78nB/mEmHkTiBCQrZ/oBXLJcHE2ltDQfU4iBDW5cH0OffGQ4HUlBXdVyHEgUVFQi8gpBDe1rH05gjBQqSFnBfmBlHUx/I8PfsKpB/z5XHkiEgAQ out_101_mFAP2b_singleloop_p01wA5_mFAP2b_0001_0001
Lf/koBnX6sH0P14KQ35rpB7P1qHUiBhNQCBmqBHXPfHUGE4NQzMDrBT14bHEoaEQQiBBsBLFuyHEtIrNQM0MrBntz7HkUy2LQ+WwpBPFh2HEzKlJQNkkoBfr/sH0HF3KQ2sLoBDLzsHUN5CPQP13tBbSwuHEbfBNQPmUsBfnP1HU1dwPQnd+sBnZJAI0EqMLQEZ7pBPyvAIkbM9MQMzQrBfqT0Hk/vGIQRUPoBnU/7HE3/yIQ out_101_mFAP2b_singleloop_p01wA5_mFAP2b_0001_0001
EiWErBbPKZH0istLQOJ2rBLwKOHkArMMQR2OqBz1jGH0xLdKQKcNrBjU49GE7RxJQLy2uBzLdMHkoFpLQ1acvB3VhPH0Ij8IQCBmwBXa+SHE5djNQlDtqBLbnbHEnEzJQJ9brBnhQMHU+SSOQYWUvBj//DH0q84LQnl1tBLgASHkXOGIQ1isyBXsfRHkAkHNQnfKwBn1nQHUQimPQRZLwBLocbHUoHUNQ out_101_mFAP2b_singleloop_p01wA5_mFAP2b_0001_0001
E35rnBrbSJHkvf6JQv09lBzgACH0P1YIQBr8iB7P1DHkqxrIQjs9hBra8MHU2OfIQ5QrmBbPKCHEue0CQuWBlBfLS6G0ym/+PA84lB/Sj5GUbd/tPHCFoB/tp1G0fT0aPzlJkBXIW9Gka8auv789mBz1jQHEW5gKQ6nTmBTQ45GUgUGJQT8xoBHmOAH062RCQK8VmBLMKKH0/iOBQr77iBPK78GUu5++PeELlBDQZyGEwLUBQpDlkBHiI9G0VMZ7vPuViBfdgAHkBDfhv out_101_mFAP2b_singleloop_p01wA5_mFAP2b_0001_0001
EAAghB3256GUiBBJQEtIdBDrc6GktzHJQqGvaB3isxG0IbnGQXPKdBrbSpG0HFuFQhALbBPHa4GEUN+LQuN8bBvq/AHknhHOQ/USgBfrVCHkM+ZPQ7TqXBTeCHHUMQ+OQebggB7H1JH0JztQQ/nAYB7oVOH03KfQQFctcBv0zPH0FSGRQO0iiBjU4zGUepLJQOPjbBThFCH04NbIQsG0cBjMBxGEv2tMQMx/WBPKV3G0qPwLQZr8hBfai9Gk8U0OQYH6TBjq4FHUMXBOQQ4XiBP26KHkaGORQKofUB3n7SH0XHyQQJDEdBPMnVHkLm5RQ out_101_mFAP2b_singleloop_p01wA5_mFAP2b_0001_0001
E8S3VBbQgzGEXPqEQfU4SBDrcrGkX6mBQTiBPBHtIlGE/pGFQv0tMBvyhpGkU4aIQR0zPBrYvwG0hPD6Pq+VTBPTb1GkyAbiP7hAQBLxa6GkG6I3vWWhTBvQj+Gk/hTAwilWQBvlPEHk+qdEwSMIUBThr6GEBWZFQwSuVB/EwlGEYf2/PowUNBLML3G0xYN9PsrJNBzg5qGkWKt0PLp1VBnKIvG0jyYovhY8VBX5h7G0pTcxPFdrNBfLDBHE5iqwvFIQNBn2d0G0nDx6vlymVBbz33GkH1KCwcLgWBLSCEHUy0Y9vas0SBD02GHE/dYHw4UdOBbbjKH09ryCwu6nNBTYM/GEivCGw out_101_mFAP2b_singleloop_p01wA5_mFAP2b_0001_0001
EEtIOBDAAbGUNepDQMIQKBvz3TGkpbSGQ8n6FBT14PG0OffCQ/pGHBDBWMGU6mE8PJMINBnFPKGEtVXIQ0uZJB3q7BGkVmdJQj7mIBTUwvF0XKfIQE+6FBn+7CGUx5wLQiZ5EBbSJlFkZABKQ+INDB3tcyF0tzBMQRE6EBzdLLGkI5lNQRUD/AX17uFEjfDOQBrNBBX8aJGk21nPQWyL9A3xo/FETH2PQ4PVQBPc9XGET3kAQV+RIBTXUYGUiTvIQwNvPBzA7MGEdi+JQzOpPBHreGGENKtFQiDoKB36EpFUzsfFQejnDBjvAWF0vktJQ0D+GB770SGU77aNQeoz6AbmyfFkiAROQiycABXE4PGEwOhQQs6b3AX4a9FUTyuQQ out_101_mFAP2b_singleloop_p01wA5_mFAP2b_0001_0001
EfU4AB7kYQG0LdTEQXkt4AXjXMGUhrHBQRLyvAjrHIGE99zEQbnvqAT2OOGkCXvHQBuS0ATsLVG0Es+6PNCwrAriJRG0aeJtP/mwoADw/HGkcbQwPbLToArkQXGUU5atvIFOAB3MzTGUKc9HQG3i7ATwzFG0bFP9PGZz6Ar5qYGkxkr0PsW3wA3gibGkj03/P out_101_mFAP2b_singleloop_p01wA5_mFAP2b_0001_0001
EZ78tA/9T7F0IbnEQIMvlAHiPxFkLz5HQf2IfAzgLgFUnZ1EQO4VjA//AYFUcQxAQiXpqAzxanFUW4cKQlSXyAfMJyFkxCICQA1CgA/Dj9FUJYjIQQDZkAvS3fF0/BpLQWtguArQ5zFU3QoLQoSjwATpdbFkjJ4JQ out_101_mFAP2b_singleloop_p01wA5_mFAP2b_0001_0001
E1+HMALm2aFE+bzGQLaBBA/3fHFEhjGFQFt86/yff4EEYR6IQd335/q3a/EEetNLQQAcO/++INFk+6eCQESnW/aMZXFULs/5PEo79+kCreFU6AJzPuTIa/w83wF05Xr2PCeAl/oaeQFkYaJOv7vLFATadkFkkmxIQv49KA7TP/EELTLCQLmDN+WIJYF0ueDFQW+/+9yOt+EkPCECQkz8o/OqwLFE1p7wPXjLw/CBUlFEUsm6PCPuAAdcXUFEhwZtv5xoR/s34BF0ODrjv out_101_mFAP2b_singleloop_p01wA5_mFAP2b_0001_0001
EOkH2/Os5jEEpoUIQNyvq/iTMUE004WKQa13L+UctQEUvcbKQWk0K/8uHAEE1QjJQ+UxAAjG69D0/z0JQZkpYA/+FAEkvwIKQM42iAjrpDEkYO4HQoDDhAj3P7D0qIoMQE/1tAnItEEkjUOIQImBsATNT9DUys6MQsYbyAD5MCEUqjtKQB3b6/WVAfEU7S1EQ6p50/2bQaE0UXTMQsDf6/+oNzDUyTmHQ3md1/6FolD0sYMLQFtdeAjPnFEERT8DQ4f+XADop1DE1oXOQ0a4yAr0gHEk6c9EQ5uovA7CW5DEXr4OQUUF7Av6CDE0AD8KQ out_101_mFAP2b_singleloop_p01wA5_mFAP2b_0001_0001
EiQNZ/grcgE0mreLQyfmFAlshfE0pKkLQAZCNAtpgSE0o59NQhPHHAZ9HXEEPyHQQEIEPAlSF2EEAJqLQoi6KA56ZDFURVKJQrvXVAJtUZF0LnXJQ4pyQAti2mFE0xzFQCOLbARaP8F0iEIGQk7B2+gjYtEUdPPMQ6oQLAxmpXEUJIwJQEZeIABpt+E0zXXNQqjKgABNF1E0RV8LQ6CTRApDH7EUFQ1GQGkez/kQdFFElC5IQPGUPAZUnhFUmhILQFCUjA5gbXFErBlJQRPoWAB1meF0FpQCQ4jJ//QeEpFUcGZFQLJwXAhZWCG0VnyCQcZpVA9PFCG06vrIQCyllAVrZ6F0p7bGQ out_101_mFAP2b_singleloop_p01wA5_mFAP2b_0001_0001
ExKDaA1OOCEk8lcNQNAegA1m6mD0WKiPQGuIsA1d2ZDUESNPQkZDwAdT3UD0AG+MQkhwSABr9+C0B3iPQkBxXABXlfCUi74QQGYiGAxEl7BkzRDRQ3ELn/cCJGC02p0QQgYBNAZ0suAUAncRQIgTfA5wAAEUCojLQLIWfAFF22D0ezuQQZqCCA9hbID0YAvPQdbdUA52IuCU8apNQcMajAhGgPC0ijqQQ9aHZAhCJxCEz90RQl9XCAtQB//TZjkRQw5icA1E6jAE4wnRQ out_101_mFAP2b_singleloop_p01wA5_mFAP2b_0001_0001
EfCqxA1MWUDEFeuQQEwN9A9NFODEtvtQQuPEABJHTlCUic7PQSHqEBJDTfCUN2HPQSgzABdPANDE+QISQvZyABl8U4DkXHySQe3cABdkpMEUetGSQfNJBBZO64DEnqFUQDvvtAtdgUD0DCnRQfRcABZ81oDUr0LQQOZ28AJRF3Ck/AvSQfD5EBRe2ADE5RHSQMsJBBxyaKE0K+kUQuJaBB1EddDUCNmUQ out_101_mFAP2b_singleloop_p01wA5_mFAP2b_0001_0001
LK4Q4A1MVJCkw0jPQrHE6AFw5ABEvnOOQxUk5AtQ+IB0ceMLQFTO7A5/kKAUO/vJQZX1xAR1Y9/TZ3JPQwdPzAxfUK/T3TCRQwvG8Axisl+zTIbRQtNcrARdbI/DQ6vRQC+1wAR+kQCUV/GQQ6PBBBhbIqA0nKwOQ62ypAFXYYAUD14OQWOeyAJm4K+T8t6NQ out_101_mFAP2b_singleloop_p01wA5_mFAP2b_0001_0001
E5wR3AVNGLCkBaPKQLRJ3AxT2TCkvNwGQIX1vAhi9oBEy22DQXUUzAhXm6A0SvRAQMeLBBlILSC0P3bEQrseBBNszkCkIDz9P3A38Apg6BDkKsB7P0VGFBtWmUCULr02Pkcl1A9EAjCUGGiLQ0w5zANL4zCkBHIGQsa6DBR1tjCktOCHQoviCBNpHiBk56SEQUzeFBJLwfC0QTQ9uy0eHBh5J6BkRX/5P out_101_mFAP2b_singleloop_p01wA5_mFAP2b_0001_0001
EJfrlABcznBUJUbFQjLkbANGnwAU623CQ2BrUANrITB0Sg46PTJBCAVQ2oBkD3Q5P4m6IAl8DxA0OX2GQ/I5JAlHyDC0rPrIQvWugANQtMCkr69IQTFblAJjYoBU4MeFQ2aIhARKvf/DbfcCQjCiz/IGWlAkn6uEQKg4KANQ85/jEl4IQ8ZvBAFyXbC0mKzGQffcBANQqDC09wmKQSKLiAJ9QvC0yjwIQspfjA9lOBCkDb7KQ out_101_mFAP2b_singleloop_p01wA5_mFAP2b_0001_0001
EMs6hAJyDYBkTG1tPUChfARhj6B063U2vK3JjARvL8AU7C5/vxoArA1wqNAUVnr+vX2jlAJ/mnCUW1v4veDmhA1CDMDUO51lvyYwnA93/zDEpHZuvYkNmA9pMCE0V9X+vqo2rAh+YSEEMtWBwVRXzABl7bE0OfG9vNo1pAJtrYEUYNTGwHhXpANyXDBk8kbyPDeWOAlIyCCkmIz3vEcDuARQVjCE+hQ2vhrxkAJyvxC04vhAwrmZSA5MZSD04t8tvr6biAlaMDDEtZV1PSYKlAV7OGEkjMLoPjPQwAZ4ttDU4a4pvXGggAN6g2DEJ9dBwp450ApuHXE0eOFzvJ3l3A9NEoEkWNLAwACEkAxKWREEwmOIwQEEuAJ6zkEUXH7Hw out_101_mFAP2b_singleloop_p01wA5_mFAP2b_0001_0001
LXNYaAlhg7AE9CWEwo1zfAZ3OGAku8dIw8y4UAJCVnA0RM/Kw6wFEAR2OQBUWW2KwhpmZANi0j8jed5HwRBhCAR48p7DmKPGwFrxl/8Ie55DMrCJwza85/4vnA8DEl3AwclLD+WUqc2jjISIwPsG/+Exrr6TUBt+vINR9+uFJ83jlaLDwVgU5/qigx0LduqBwbQNNAhV3gBU1wgEwK5hoAVsUJAUm3xIw/vWcAZoYR1DhNwJw8H4hARTbq5DQkwEwfgfu/gl2U5zMuJLwL+PJAdwyr8DmTs7vnh5Z/CCg627v0yJwwecY+o3a+6TOrh0vtrfFAb/AT3baQzEw out_101_mFAP2b_singleloop_p01wA5_mFAP2b_0001_0001
E6gheApgZVA0HfSNw9DBVAdERsAUFq2PwsP+QAhhIGCU9dAQwIyWCApUgUCkNxsQwms+//YL+3/DF0JQw1mUCAtqVl7j44GQw1Pbi/wOcR7bT2QQw1buTAZdPs6bYK2Pwy8Bw/8oMU/LpVLQwQT4MAtF+R/7aQ8PwYsZmAd0Su/TerQNwml8fAJnBbAET2uQwTNyo/4p5OAUkbyOwECwy/43bNA0v7HRwFiDiApdyRtD9/hPwx/WY/UqLjAcAzQQwcyWWApF6cAcFquPw out_101_mFAP2b_singleloop_p01wA5_mFAP2b_0001_0001
EZhAeA5xzeCE4ylOwfBRdAtQWNDUAnxOwCajLAlg5eD0lj/MwdRAHAdKnCE07MBNwqoWkAZH+QCkxRWNwZxVmA5BnaDEAhLOwNNjaAZNvWD08DbQw out_101_mFAP2b_singleloop_p01wA5_mFAP2b_0001_0001
EYMmBA1qoCD0MkcLwyIGf/kb7ODEwpuJwoxHu/cuNwDUJYZHw1hPJApjFvDkKigFwC1d2+Y3/nCkYsTIwZqCs/sIHWC07IKFwTFgGA9z1jCk1edLwfi7T+ce2cDUiW+KwrLA7+ucIxC08iWGwLy089IkQQCk26xJw/HV4/oLv8BUgSDHw out_101_mFAP2b_singleloop_p01wA5_mFAP2b_0001_0001
EjZED/Ys6GEEOQEGwTq0X/k4NYEUXBYCwKZEB8gjRXEEnfu6vl+AV+45ljEkea1svNeFN/k3NuEkLQEFwcPJI/e0LwE0bZIHw6Wd2/os0wEUDozIwLkmw+S+KGE09zpHwxXN9/QmfWEUeZJBwGtlX/IF06EkU+HCwNQHf/OZMiEUTyzHwVANy/4jdAFk/7uJwZ+cLAJIhvEUgjBIwQiKx/ELXkE0KxSKw out_101_mFAP2b_singleloop_p01wA5_mFAP2b_0001_0001
Erj8c/iVlIEUFlq6vlMl7/S8NGEUC6AlvW8aJA/kCbEEiaGePV0XLAr3RhEUL9K6PYzlj/eei8DUizJ4PLUzC/m8aQDEneP1Ppubm/KFK0CEBoeoPd0mK/cC+JDkYzR6PhRwh/Gtm9D0fbhAw0N9JArh10DkFz4uvfiFm+eGRJEkAeA6P4aF5/OUI8DEwVB/P3NCj/8WOtCEM3e5PzWJl/4jwhD0qd39P out_101_mFAP2b_singleloop_p01wA5_mFAP2b_0001_0001
EJFIRAHWvlEkLe62vtrOdAPYg5EUVCR0vJ2TqAzCp0E06b5uvPdPvAPaLnE0PF94vWVsbAzsnHF03WGAwz4/EAnZfQFUZYuAwQ+8lATKvZFk3Er/vHmwAAXUiaFEb0HGwJEiOArHCgEkX35+vpsgWALPWCFEm0VZPxb6eAH/89E0BroDwKxDCAjLgcFUpoT7vEO3y/GspDFktKIAw9ATlAL4jjFkQEbDwsh/tA3aGTF0G3J/vaRYkA3rjjFU96o4viVtg/GTcgFUYsQGwABEDA3AnOFEAIoIwMzxLA7LznF008vGw out_101_mFAP2b_singleloop_p01wA5_mFAP2b_0001_0001
EmetuAjWr/E0FpcwP8g/5ATda9E0Y661PBTj/ALaGTF0QHM2PzbX8AjfjhF0Nj+8PoVM7AH+kyEEp88AQU7RDBXMLyEkhzQDQvO5GBHABlEkpWQ/P0SJDBzg6oEU5ccIQqzHqATg5JFU4se4PQU09AH1czEkHlrePMTd4AD3FiE0XpnAQY5E2An516EEXJ0DQUh3EBfgaCFkTqZDQzu7KBD2ukEkHORBQ3l+GBjHLsEUJCn2PufXFBbhuUEUIyt+PB2LHBP8ooEUtCRJQJFkBB3sqYE09IYIQy1lABXhyyEUJYtJQ out_101_mFAP2b_singleloop_p01wA5_mFAP2b_0001_0001
E/UDEB757VF0gArcPEYlGBXO0qFEv0NBPhrnMBf8SpF0fqxjPKxAPBvyhYF03P1YvRATFBj8n1F0Wgs6vwbQHB36noFkoWpBwPfl+ArBq4F0mj87vUNeFBHsyJF0eU4uvGPCFBHu30FkW1+0P1bQHBf2lCGEGtD7v64cHBDH/ZF0xqfAwMu68ALPKAGEqIzBwMHm7AHBWBGUOX8yvNSo6A73IpFU/qq7v out_101_mFAP2b_singleloop_p01wA5_mFAP2b_0001_0001
LXPKPBDqG7F0gArwPe++UB3Mz6F057nyPiWkXB757HGET3k4P/UDVBzLdQGUGEY4PyL9MBPzMEG00NJ0PU5vWB3bD2F0QZNpvtGKWBHR2uFUKGN7P out_101_mFAP2b_singleloop_p01wA5_mFAP2b_0001_0001
E5lucBT2OHGkSMI7PyL9fBDVjQG0coF+PVjnhBPepOGUhrHEQpbyiBblDGG0eU4EQ6f3hB7quTGUBKyxPjKVgBTLBWGkyECxvv3fjBLuidGUcg23P8naeBjWk/FEnED7PveRdBHMPXGE1ns/PVHOjB/lHNGkuVosPgegdB/N8ZGkYTOqvYm0kBD0qfGkbHriPF6rkB3CzbGUDkB/Pe/JiBr3MkGUlFm5P out_101_mFAP2b_singleloop_p01wA5_mFAP2b_0001_0001
EjsthBXO0WGUJGkHQ99TjBvIbWGkWkNKQLymlBHueeGEqG/JQuzHlB7P1nG0jCXJQ3kohBX46ZGkoFpMQPideBbgETGkIecNQiOdZBTSOXGkUGEMQDh6dBP+QTG0C0OQQLHqgBz1jdGkCXvGQz5HkB7WYOGEmNbKQhJ5gBnK2hG0HEPMQi27iBzkZaGUC1WOQSFBfB3XALGkh3wMQDqHWBrCRSGENzpMQ7C8ZBP/8WGkdW5JQw0sYBzObfG0UJrMQjVgaBnSWOGU9mhQQ3XTdB72ebGUYHkQQoMxgBzVFQGEqAsQQ out_101_mFAP2b_singleloop_p01wA5_mFAP2b_0001_0001
E4PFoBnuJbGEaRmKQCBWqB7luiGkuJhKQWO0rB/mEjGU0iMNQaRGsB3jCbGEEYlOQFuOsB3NJgGE+TNIQjj5qBLaehGEQ37CQBxxsBDO3fGE3Fr8PF0juBP4/YGkzRB9PsNasBTOKmGUBEgwPSMYoBf8STGk/UDLQ3+jpBPKtqGU1WHKQAR8sBjQ8XGUyDZIQNs9tBDxalGEY/SIQQxDqBHTjpG0mfqCQl3TpB7/kbGkbtlCQq9ltBT6elGElpnov105qBPlvrG0+XfwP out_101_mFAP2b_singleloop_p01wA5_mFAP2b_0001_0001
EFDysB/nasGkR2+NQ357tBPc9sGEpwVQQGZrwB7P1nG0GvcQQShbyBT14pGUbnPPQkCHuBzLd4G0Mz0QQ2Z5uBj2o5GUcKSSQD/quB/D7EHEwPxSQHZrvBHR9FH0axIUQQnOuBX6SEHUM/QVQ7DsrBbSrBH0D3MVQJ4YvBzmSFHEAxcWQCBmsB/89yGUHaxMQninsBvQsoG0ioBRQ2kQsBHAi8GUt+qQQhnnvB/Pn8GE8sPQQM99wBTNF3GEajaSQBwltB3Tm0GkLS5SQQ1ksB7xbHH0pTwSQ841vBLbJKHkENISQNVoxBX85HHUF4PUQsuwqB/fBBHUcrTUQJ0nqBf1OAHUDgEWQx2VxBDQQHHUqigWQB6TuBngFEHUT3SXQ out_101_mFAP2b_singleloop_p01wA5_mFAP2b_0001_0001
E99DxB/TNhGkR2eRQXPqzBzeUcG0d+uRQamJ1B7kYiGkAr0SQmu5zBbQgnGUzMrTQ14VzB/RhQGUwKHSQmjMyBzSzJGESU/QQz57xBLOB8FEWVVRQvHywBfW/1FUDZWSQV8CzBD3kuFUJkeQQFDivBbmZfGEAAISQzj10BfMtcGkIW0QQA+AyBnR1PGUOT+SQ57R1B7QPNG0ljZSQMLfzB/2iKG04eHQQysNwB7h4MGkmcwQQrS+yBXBseF0uUnQQsb9zBzEJ0FENJUPQ out_101_mFAP2b_singleloop_p01wA5_mFAP2b_0001_0001
L/Uz3BXO0hGkEDySQ03f5BXO0mGUdTyTQShb7B77neG0OfXUQIwK8B33PfGkvfiVQy+P8B3qdXGUdkrTQRLC7BrbSwGEShLTQNfP5BXob5GkZIrSQEzx6B7t2CHk89GSQPTM9BjUbCH0VmESQl5g5BXSgKHUV6tRQ5Qr4BD/pdGERLCSQsoO4BfB2pGUSolUQnfP8BHQgtGU/4VSQeNZ8BH6lzGE4M7TQzd/3BHRN8G0r1fTQAp63BXHU2G0il5RQ out_101_mFAP2b_singleloop_p01wA5_mFAP2b_0001_0001
L+TNOB325FEUHahMQ6mETBf8SPEU6mkMQ++JXBvHFOEULymKQmuJbBLEYZEUIwaLQmuJgBz0NbEUGE4JQOJGaBfR2iEkqx7NQbnvdBHuewEEmuZPQqxLVBfR2cEE8nqOQtd+SBzKHiE0OfXQQAAgLBHYl3DEtILKQepbNBrED6D0hWEHQXPqKBHXPmDEBW5CQO0iMBHZ7oDk9ow7PPK8FBjqxPD0FZ7DQW5QDBjAr8CEqGv/Pnv/DBnuJNDU6mkIQ03vGBDW5gDUjXqKQHv0+ArFZ3C03PFJQMrAMBjOsFEUZeZOQOUjgBTQfSEEmggHQm6jgBXbUsE0TYMJQ5p+hBj/pUEUk28KQFSueBzoy+EkenLOQ6avgBDfjnEkry1PQax8bB7u11EkIQqQQkSCRBX2cFEknsEGQvPKFBTtbeDE0BrMQ out_101_mFAP2b_singleloop_p01wA5_mFAP2b_0001_0001
