# Supplementary material for: Incorporation of sensing modalities into de novo designed fluorescence-activating proteins
Source: Nat Commun. 2021 Feb 8;12:856. doi: 10.1038/s41467-020-18911-w (PMC7870846; doi:10.1038/s41467-020-18911-w)
Supplement: Supplementary file 24 — Source Data [file 41467_2020_18911_MOESM24_ESM.xlsx › raw_data_graphs/Supplementary_Figure_6b,c,d/1/silent_100.out]

SEQUENCE: SRAAQLLPGTWQVTMTNEDGQTSQGQWHFQPRSPYTMDIVAQGTISDGRPIVGYGKATVKTPDTLDIDITYPSLGNIKAQGQITMDSPTQFKWDAQFKQNDNPRYHGSTNILTGTLQRQEZ
SCORE:     score     fa_atr     fa_rep     fa_sol    fa_intra_rep    fa_intra_sol_xover4    lk_ball_wtd    fa_elec    pro_close    hbond_sr_bb    hbond_lr_bb    hbond_bb_sc    hbond_sc    dslf_fa13      omega     fa_dun    p_aa_pp    yhh_planarity        ref    rama_prepro    bref_irms    cen_irms    final_chainbreak    final_looprelax_score    irms       time                                       description
REMARK BINARY SILENTFILE
SCORE:  -494.569   -712.355    103.668    410.004           1.629                 22.415         -6.485   -264.584        2.240        -25.430        -79.760        -25.276     -36.238        0.000      3.902    132.261    -42.860            0.051     19.116          3.135        3.260       3.260               0.011                 -494.569   2.976   2203.000 out_100_mFAP2b_singleloop_p01wA5_mFAP2b_0001_0001
RES_NUM A:1-120 B:121 out_100_mFAP2b_singleloop_p01wA5_mFAP2b_0001_0001
FOLD_TREE  EDGE 1 120 -1  EDGE 1 121 1  out_100_mFAP2b_singleloop_p01wA5_mFAP2b_0001_0001
RT 0.092238 0.94843 0.303269 0.768097 -0.261588 0.584465 0.633655 0.17903 -0.752615 12.785 -5.805 20.9455   out_100_mFAP2b_singleloop_p01wA5_mFAP2b_0001_0001
ANNOTATED_SEQUENCE: S[SER:NtermProteinFull]RAAQLLPGTWQVTMTNEDGQTSQGQWHFQPRSPYTMDIVAQGTISDGRPIVGYGKATVKTPDTLDIDITYPSLGNIKAQGQITMDSPTQFKWDAQFKQNDNPRYH[HIS_D]GSTNILTGTLQRQE[GLU:CtermProteinFull]Z[HBI] out_100_mFAP2b_singleloop_p01wA5_mFAP2b_0001_0001
CHAIN_ENDINGS  120 out_100_mFAP2b_singleloop_p01wA5_mFAP2b_0001_0001
LwfKMBvxLBIEoaMYQDCMMBf9IAIEZ78WQ67nRBLFu8HE99bWQ357UBT0i4H0hWMXQlDNIBf9o3HkoFpWQcCzJB77EuHUkyOXQiTgIBXhVCIUaeVYQPryOBPHFEIkmJTYQBdLNBHFt7HUsJcYQAQKLBfY1DIkXmbWQit2HBXLl2HUGlkVQ3rTEBrR75HUnXBXQaH9HBnM9tHURmDYQ out_100_mFAP2b_singleloop_p01wA5_mFAP2b_0001_0001
HTihSB3NJ+H0kYIVQ/UjXBHCs6HkEDiUQkC3XBvcouHUgVmUQFDCcBjVOqHkvf6UQ5QLYB/9T+HUf/ETQCIGZBrvIFIk+04SQnh7aB3ojGIU3UfRQtb1WBjouFIEOZdQQP0JTBfkbJIEE5FQQOTETBbyJOIkLprQQmHqPBX8VII0fJROQEtoPBzKnAIEsyhUQMv1aBzTP+H0KDGVQv4sUBzUH8H07bgSQnekbBfhJ6HkdVoSQ8lHcBPAgGIEoEmTQREWVB/rOHIEuFFTQWxXeBHMFEIEO8ORQQCHcBn7vKIkB0dRQnIxWBbHKCIUpn8PQ6EvVBbkAPIkYOaRQZYVQBzV6QIE01ZQQsesPBffpEIEChUNQlt7MBLeFLI08qtNQ out_100_mFAP2b_singleloop_p01wA5_mFAP2b_0001_0001
H3kYTBPzMpH0yhWUQiBhTB/RhdHUO0aUQXPKVBPIwZHkVO0VQEtoYBfR2SHkQg9VQiWEOBntzYHkArEUQnEDQBnCXtHklDFUQRXgWBforaHUCZtTQb8SOB7QLQH0IbHUQam5MB/TNbHkrHFTQEYFLBvcobHkvfyUQ out_100_mFAP2b_singleloop_p01wA5_mFAP2b_0001_0001
HPK8SBntzeHU2O3WQqGPUBjqxbHUbnHYQrcIaBnCXdHE8nSYQQgVcBb5QXHEDCsYQ8S3QBvHFiHUzMnYQXPKQBD/pkH0yhuWQ2rZTB/GRTHEgVLYQ9owRB7OffHknvHZQmupMBD/pgHk9ogYQ03vRBz1jqHEAAkYQ out_100_mFAP2b_singleloop_p01wA5_mFAP2b_0001_0001
H++pcB77nlHEoaAYQuzHhBra8nHkvfKYQy2JjB/RhjHEoaUXQnvflB/mEiHUdTqXQPffhBnBB0Hka8OYQEqmfBzR+4HErMyYQuhcgBnab0HkYReZQmDviBDw/0HEy7sZQ593cBD95vHEVmzZQsHlaBrZmqHUiBZXQOInhB7fLkHEs9oYQVz7gBDO23HULdhXQ5XljBvS11HEyCVYQcyZbBnGX3HUNMrYQ1DKgBjNyAI0q3yYQy4fdBfXxsHkWoQaQUOPZBzPmvHE4fmZQ out_100_mFAP2b_singleloop_p01wA5_mFAP2b_0001_0001
H46RiBTgVhHEv0FWQ46BkBT2OdHUIwCVQqxLkBblDRHUO0CVQCBWmBfTiMH0P14UQ78NjB76RhHkpbqTQ3cClB3DXdHU44kSQyZ0nBjQIhHkQL5SQHFLkBnlyhHkcNPRQaRWgBntziHUwK3VQXrCmBzDSgHUSxNVQowNjBHe+pHEjbqTQT4MhBTQfeHkh9cTQLWBlBfmtUH0QnjSQ1DLpBfpXeHkJqJSQdkboBn38dH0ZH3TQsy2nB7R1pHk5J7SQK1glBbV7eHUAddQQcxPkBbhdqHkkNSRQRqLiBPFYfHEwJARQ out_100_mFAP2b_singleloop_p01wA5_mFAP2b_0001_0001
Ham5hBjArLH0xLNVQQg1hBTf//G0xLNVQHaRjBntz5GkWkVWQMdTkBLaRxGkpbCWQGZ7dBPc97GktzHVQVxPbBTtc9G0KhyTQdqjVB/v96G0cN5TQ5MydBz7v1GEHjySQrcIgBvcoPHkBBWVQ8T1iBL3I9GUxiTUQPJkbBHSEAHkt42VQ8X5dBXNizGEDWWVQWpqbBzdoFHEyXeTQM8nTBHtA8GkQF7SQTgxTBv/WAHU20nUQkgHVBTdwyG0/HOUQ6+2bBjCk2Gkdz0RQduSdBfWrtGUhrITQ4p/gBv/f3GUeksSQ out_100_mFAP2b_singleloop_p01wA5_mFAP2b_0001_0001
LEtojBLFu9GkQglXQf/0kBf9o3GUHaVYQUNenBjAryGEYlHYQJbHpB3Mz3GUPKkXQdTSlBjVOAHkCX3YQ4x9iBrPqHHkwkxYQ6ukiB3hHIHk6eCYQbVmjBfEp9GE9YoXQ/pajBjzaxGEm4fYQNnNnBHNMEHUlexYQn0alBv8l8GEcFXZQtEajBHpmPHkbP/YQDLLhBbpzEHE5dBZQXS3jBDAaOHkbEuXQWudgBTLZJHUD+2XQ out_100_mFAP2b_singleloop_p01wA5_mFAP2b_0001_0001
LSh7nBPIwoGkoFVYQ14VqBblDjGkqxHYQ35rpBrw1aGUdTKXQrcYnBXNeXGEsyBXQgqhmB3jClGUbnnYQk5OrB/hFfGkBYjYQMuzrBLGxoGkqo3XQ out_100_mFAP2b_singleloop_p01wA5_mFAP2b_0001_0001
EqGvrBvz3WG0isdWQJGUrBPc9NGkpbiVQW5grBf8SRGkVOEUQHvUtBzeUXG0gArTQWOUtBX46EGU6m0VQv7BtBzFXBGUFIMXQkEusBP2/2Fkn75UQpwltBb78ZGEEYlWQYHTpB/m2KGUoBsVQFZWvBfdwHGEkKqVQJIvrBnn92FEh0PXQKCHuBTyRqFUxAIVQbJ7sB77m7FEKz3TQjprqB74cxFUAFFVQ out_100_mFAP2b_singleloop_p01wA5_mFAP2b_0001_0001
EEYlpBDrcNGUy2RTQIFepBjpbPGEUN2RQktzpBHtIFGEnEDRQktzoB/9T5F0w1bRQsyxmBD/pUGUHahRQfNnmBbhkfGEUcHSQR8XmBDKwhGED1aTQS9omBznwpGkBKdRQmhVmBHIXsG0dtnTQuXimBL6bxGE8xbSQEjwmBr1zsGkFhKQQiunmBHDQ8G0c2ISQYS2mBnJa3GUCAtPQHSzmB/WC/GEK+zQQSMIoBPy2IG03PtTQiRGrBXn0UGU2HlRQ92JlBLwuPGENB6RQu7jmBLiNVGUZScQQA1QmBT8ybGEnWNUQ3rJmB7ZtvG0OtiUQT7ymBHx5mGkGM0OQ1rjmBrYVCHU8l5SQVQ9mBX+e5GUgPoNQkY4mBv8eHHUHkhQQ out_100_mFAP2b_singleloop_p01wA5_mFAP2b_0001_0001
EEtIrBzgAGG0LdzPQMIgrBTgV6F0257NQUN+oBHtI5FkQgVMQ8nKoBbktEG0xLNLQaR2tBnsd+FUHaBMQApWuBvpfsFEDd/JQ8MdvBbAJYFkVvQLQY2kxBnnmYF0lciMQLgDuBXbUGF0nf6KQuz3rBrbSNGkVOUPQsK1rBDuurFUoJFPQA2pvBLWdAGUXEJNQD/dtBnpkGGk9K6KQjYyvBjhHyFE9dgIQFrdsBXdfoF0GMBJQqoruBHVn4EERBuLQ3tWsBj1eGF0Ak2JQ out_100_mFAP2b_singleloop_p01wA5_mFAP2b_0001_0001
EoFpnBTLymFU46RMQkCHlBTgVmFUhr3KQKc9kBDqGVFU5QrIQHahlB3NJCFEVjHJQEY1iBz0NjFEmu5MQjRLgBP/tjFkMSdLQHZAjBn8+zFEc4EPQQgVoB/RhZFEFuONQej0kBnDw1F0d64JQSACjBP5nTFUE+0NQDhKdBfrghFUr74MQDRHgBvgKXF0R49JQmJ3fBXtMzFkjleKQBnZhBjXmxFUtEQQQRW3iBjawBGk+mNOQWl4kBT9kyFUp1CQQ out_100_mFAP2b_singleloop_p01wA5_mFAP2b_0001_0001
EhALkBf++bFk/UjEQWO0jBj/UNFkTiBAQtI7gBz1jOFkpbS8PSMofBzKHgFUwKH7P78tlBnsdSFUIwK1P+teoBrewQF0k8/5PdoNlBLA4CF0br9qvW5wjBb78rF0IbHEQEgQkBTiH9EUsvXBQ4zWlBPOviF0PmTvPBSOpB/f8eFUTjl6PDhjmBDvrGFkvSU5vFDKjB/qVEF08v9yvsIklBzViyEkB1qIv out_100_mFAP2b_singleloop_p01wA5_mFAP2b_0001_0001
EWOUfBvHF8EEEYl6PR2uZBjpb8EU5QL2PhrnYBvd+sEkuJxoviWkbBrFZdEEAAAwvVj3VB7Of3EEDCMAQhzMWB7a0FFkCROFQb63QB34CAFk786IQRzISB7mQQFEDdzLQampgBT14tEE7Rh7PVdzYB7hbMFESPUwPGLSWBLnVnEEavbBQZv0RBjeO5EUwJV9Pse/VBDVfWFUMCKEQQg8ZBPE7CF0+jOHQCHAPB/GnNFU4nRNQ+EPSBDGEhF0nLQLQ8V5VB352LFkXQqMQ out_100_mFAP2b_singleloop_p01wA5_mFAP2b_0001_0001
EoFZUBHDCyEEv0N4vktTSB7QLkEULyWAwXPKMBT2OjEEoa8/vO0iJBntzzEkQgV+v14FUBnBBsEkAr8FwEL1ZBrTEtEUKZJGw3XNSBnBbcE00cIJwfUYSB7lu/E0HFu0v4G7TBngIUEEQ5k/vZkbSBjf07EEjHuGwIwSbBDStkEUE8QDwCVhTBHhAiEEBYFLwBQ5NBXGYbEUnOHJwRv5TB3ppME0AHwIw out_100_mFAP2b_singleloop_p01wA5_mFAP2b_0001_0001
E99zJBPJGQE025bAwPK8DB/mEPEklDNAwamZBBjpbQE0fqxFwIFOEBPIwQEkvf6IwkxJCB7tn1DkyDw6v3LgDBzQ0ND0bOeAwcxTEBnzWPDkMRWFww+wDBzWLqC0ePe7vEtIMB3MzCEEnEDBwZdfCBHn2cEURk57v6Ur7Av2r2DUjXe5vbLDEBni0zDU+Xprv6fpEB/BsOCEaOL/vEWFDBL5aqC0BDYuv out_100_mFAP2b_singleloop_p01wA5_mFAP2b_0001_0001
L1NJ4A/89PEUiBBGwQgVyAb5QREk/UjJwwfq0APdT+DEYljLwoFZyAjWkBEESh7NwO1TmAPg1REUk8+Iw19vhAb035DUhF1HwsorLADFh7DEx3AHwhqwBAHpKMEE6DiIwsWZDAXe6fD0hdVEwe++zArvfQEUiBhCwuqr0AbV+fE0gVkKw9oAiAfi1VEETD0KwcSmkAHtVeEUNNDHwrkklAPDgyDUhZBEwVSqjAnZPgD0f6TJw out_100_mFAP2b_singleloop_p01wA5_mFAP2b_0001_0001
LGZ74ALv0ZDkSMoKwQgV7A/TN2CU5QbMw2OfDBf8S3CkVOUNwzhWFBjpbaCkWktOwHK84ADLYLCkPSELw/tBtAjJ1DCkX6oKwGV6mAbIDOCkTfZMwKGKqAvC2nBkdtjIw/pG7Ab5QXD0FZrIw/RS2AHIE5CELfMOwq788A7wLKCE8dIJwyJI8ArFsiB0M+RMw out_100_mFAP2b_singleloop_p01wA5_mFAP2b_0001_0001
LGEYGBT0iYDkCXfMwjs9LBXNedD025LNwHv0PBPHaFDkX6WLwdolUBLwKDD0HF+LwcSsEBrw1vDU14VLw5/BNB7YS/DUSwINwW/mMBbDVSDEvZOPw out_100_mFAP2b_singleloop_p01wA5_mFAP2b_0001_0001
ELH6NBTLyyCEBWJJwEtoRB/mEbCEBW5GwgqxUBT2O7C0kYwDwqxrSBzfqdDksdeCwoF5OBf++5BEsyBDwGO5LBXIZyAUDdhFwSXSJBLm34/zkwVBwN67FBTQGcAEHbe8vLxzKBvzgr8TbeIBw2O/JBvco1CE/pmIwthRUB/OUICEikuIwRIWMBfGqOCEaibAwUy+RB7llcBUV2jAwVauOBvuwKA0hYwHws90IBn2LMBUUFGIwR9PJBPLDW1TToz8vHblNBnq0o6zfjtDw out_100_mFAP2b_singleloop_p01wA5_mFAP2b_0001_0001
ElDtZBDrcwCUf/UCwy25cBfnvPDEAAA/vv0NeB7P1ED0d++tvHv0dB757fC04luJPb8ChBjU4WDkSMoCwICjiBfPSvCUoD2CwQ3XgBHEolDEJvJIw8SXbBLwKTC0LdTDwFzqaBHZqtDUosn+vZ1PiBn4QvDUnxpAwTQUhB7B1VC02o9CwyfNiBr4vqDE/JRJwrkeeBfzqBE0iFEIwHtWeBvtNND0aGKJw out_100_mFAP2b_singleloop_p01wA5_mFAP2b_0001_0001
EAAAgBvcolDklDtoP8S3gBvz3fDU6mE9P5l+iBrbSAEE+TNAQHaBjB/naSE0xLd8PzMzcBvz3jDEsyBCQyIraBjxFGE0pm1BQ357fBjqxBEUc9ogvi6whBzfNADUc9z9PDl0dBTEkcDkiXHGQGswZBjUxNDU5WsAQvLZZB3A+IEkQ/gFQ out_100_mFAP2b_singleloop_p01wA5_mFAP2b_0001_0001
EY6mkBnuJ1DkR2OEQnvfmB3NJKEE/pmGQAAwmBjWkHEkQgVKQmupmBvIbrDEBWZLQlYQpBf++JEkoF5DQHvLpB/btSEUpKU8P5A4rBXMFWEEWWY2PHactB7xJHEUREAzP+cbsBPNYqEk6CJxPU4akBvd+WDUHaxFQbtvlBX3OaE0ZI2FQPgCqBThbzD0SuyDQHLpqBHouTEkEZNGQHpLoBbrGiEkGdm8PGBFoBjWxHEEmnf2P68KuBT6BuEkGqtgP4MErBD9P2EknuR0P out_100_mFAP2b_singleloop_p01wA5_mFAP2b_0001_0001
Lx1DnB7luZEEUNuLQ7RRnBb78ZEkSMoOQwKnnBvyhwEUMIwPQbnvoBHue+EU5QbOQsyBnBHDCoEkCXvKQj59oBn2LQEEJzPPQY9elBPtxSEENrfPQ out_100_mFAP2b_singleloop_p01wA5_mFAP2b_0001_0001
Ef/0mBPzMzEUiBJRQ/pGnBLwKHFEBW5RQ/pmkBnX6MFUKctSQQ1IjBzJx+E0FZLTQlDdpBb5QFF0Jx4SQH/PsBra/CFUiBRSQujZuBD8l+EUmaUTQK+SuBPj2tEk029TQ+uUwBf52MF0mtfTQqG/lBbmZmEEaRmRQFzanBL1NUFkfLMRQt4HpB/zj3EEEqiTQP6epB/jdTFUwPhTQy0vsBH2DSFUNtwRQDrQsBP161Ek9YjRQJPwxBjcRKF0nCLUQiFXwBXynaFUA78SQ out_100_mFAP2b_singleloop_p01wA5_mFAP2b_0001_0001
EoFJkBPy2hFEBW5SQ14FiBzfqpFEv01TQ5QbjBvxL3FUc94UQ++JlBT2OCGEEYlUQkCXfB3251FEVjPTQ2d0aBrz1oFUM9mSQqp0aBHAgUF05RPSQIHhVBP6hwFk2RUSQNB5VBDKuOFUz3tRQRDrSBbjkfF0qkwRQkHATB/d9BG0AneSQHRfNB7vohF0/ZXRQ2SyNBr+7CGkvTFSQTfJLBPPV1FEw6iRQ1NZlBXjXsF0FZbSQaSIhBrp4bFEReTUQ0/ZgB7YlAGUF8fSQJHkdBPQY/F09uCUQ/yJeBXmBKFEgSVSQjt1UBXlj/EET5VRQqHDVBvReIGU2Q6SQdtOLBTsYUFE5l7QQqX2LBnUYKGUECOSQO+IHBjha3FEaZRRQ out_100_mFAP2b_singleloop_p01wA5_mFAP2b_0001_0001
EtIriBPzMzF0eUIWQaR2jB/na+FEAAQXQPKshB76RGG0HF2XQGE4eBLbnCGEaRCYQCsykBnYQuFEEYJYQ3pqmB7HxcFk2dwXQSZZpBDZZfFUtaoXQnWImBn0VIFkKtVXQHCeqBn9QNF0fIKXQ5IioBvhH/EU21+WQ7RRhBvconFECsSWQE2glBXwFEG0Xr5WQUZGjBTP9mFkR1XYQeb2lBj5y2FkSliYQWqKkBjMrAFUojTXQsglsBnqeKFEZY9WQn3yoBvvhvE0MGpWQ out_100_mFAP2b_singleloop_p01wA5_mFAP2b_0001_0001
EzhWiBXjXQGU2ODYQVjXgBntzXGknvTYQFDChBrvfcGEVj/YQO0SjBzgAgG025HZQhrHgBb78gGU3koXQNuSeBrnzdGEPxRWQsF8gB3aMaGUZ/WVQHCDZB7hkeGUHG6VQlZJgBbScXGkQZGUQ82bXBbd3bGUMopUQ3KGbBT6VYG0NEwTQe+OkBDAATGkYQ4XQxO9cB/LjTGEeiXYQnlEiBD2XkGESXgXQRXsdBbVBnGE+IBYQnICjBnXkZGkGrpVQHsJWBXyUhGUljnWQolmhBb5lUGUySYTQBBQTBPHkcGU31XUQ9R4ZB/TRWG0BkwSQ out_100_mFAP2b_singleloop_p01wA5_mFAP2b_0001_0001
Env/dBntzcGEqGbZQ8SXeBvcohGkTiFaQ357ZBPc9pGkDtMaQlYQVBzgAnGUbnPaQep7dBrEDZGUPKoaQECmdBX9WdGELQWbQzdRhBnmBjGUk9mbQIpajBf3LeG0LxrbQzK/gBTsVtG05pwbQPKcaBXNeZGU46RZQuSGhB7HvlG07HIaQDzsgBvdyTGEJQmaQ3jaaBvBLUGE9PiaQD3ycBzgpWGUOUrbQ8WRaB/wDjGEUzXbQv9hiBfrgxG0uF8bQ9SWeBTdFxG0pwrbQ out_100_mFAP2b_singleloop_p01wA5_mFAP2b_0001_0001
EmuJbBnCX0G0IbPaQgVOXBfnv8G0xLVaQfU4UBjVO8GU14BbQsHlXBLv04GkYQgbQZQgaBPc9GH0HFOaQzPFgB3k0DHUSIZaQTfVgBH2M4GEB2KaQ01JbBzsK0GEvVPaQVoFUB7h67G06t8ZQwi8YBX2XNHU3uiaQbnDaBfFyJHEA4sZQOLagBjYyEHEbs7aQVIghBfqMJH0aNJaQVwuhBPxZ0GkbkgaQTg8gBL3b3GktnpZQ out_100_mFAP2b_singleloop_p01wA5_mFAP2b_0001_0001
L357PB325/GEaRGbQWOUNBvcoAH0z3vbQfUYLBXiBMHkDt4bQpbSLBHYlPHkQgdcQcSsIBntz4GEFuybQdXRKBXmCtGE+WubQdrxNBvxfpGkMgScQlCNPBnzYeGksmOcQ2G7SBbjQZGkcelcQgHxVBXVMeGEu/CdQbDoTBvREPG0SPdcQGE4NBLwKCHkqxraQCpMQBP7a+GkyhIcQ5h7FBDkg6GkXfZbQRCmGBHd25G0R+QcQVOcMBLUyrGU8YQbQKRsGBzCDoGEvTubQS1qLBP1jqGEUswcQfDcRBnLLuGE30ScQwPLNB3NwZGUXt4bQavJVBvFDmG0WzIdQHVjYBj7HaGEAwTdQ3CPRBrGxLGEpoFcQ1IWWBL6sKGU6UtcQ out_100_mFAP2b_singleloop_p01wA5_mFAP2b_0001_0001
LkC3JB/owRH0d+WbQ46xHBb6mcHkYQcbQBr8IBfSMiHEsyxaQcSMKBPIwcHkpbSaQgVuBB77ncHEVjjbQc599Az/ibH0Id8aQ2O/JBzeUOHkQg5aQL62JBn3XgHkWA3bQk/XABLBljHk500bQrexABH/vVHUxh3bQ3iX4Ab4FWH0IBAbQ out_100_mFAP2b_singleloop_p01wA5_mFAP2b_0001_0001
LXkNIBHsysHEmutaQpw1IBnDtyH0HFGaQueUFBXMIuHERLiZQlYQGBLbnwH0bS8YQcSMHB/mE+HUwKTaQgcYIBf2p+H08dCbQuEDHBPJrzHUlNTbQLdNIBj1usH0cLuaQkhENBn3iyHkjb8ZQF4+CBjPS/HUTdMaQDiaJBPPACIETaAaQe78FBrcfCIUNcRbQ+EmMBnraAIUzoHbQ9NyCBz6ezHkeGbbQGxnJB/p4xHkskubQ out_100_mFAP2b_singleloop_p01wA5_mFAP2b_0001_0001
EsHFBBf++nHkWktZQ7Rh7APdTjHkDtMZQQ144ADrcXHkmZWZQ99TwA77nTHEEYJZQ2jCxAThrpHEsyJZQSajyAbmr1HEnrCZQOIFyAXLi8HkKglZQ4eh0A7bz5H0HXaYQRXizA7tsDI033fZQGxA2AnjTCIUusUYQM9g1AXUtFIk3S3YQku/2AnqHLIUiqxYQf/UABjU4lHEoaMaQTq6/AfLdjHk4kuYQtIqsAbHpoHkErnZQIOAsA3GjmHUhrwYQ89jwAvYV5HEUXFaQic80Azwn0HElo+XQI+KzAXbYGIUiT7ZQOfk3AzL5DIEIrpXQY9w1Aby7MIEyVMZQ out_100_mFAP2b_singleloop_p01wA5_mFAP2b_0001_0001
EqGPABT0iRH0yhqZQ357+A3jCGH0Gv0ZQ5luEBnDt/G0JxwZQGE4IBHXPDHkQgBaQMIw6ArFZEHkU4iaQRdUxA70rKHUp3paQ+Z/3ATNl4GEHlqaQDCsDBT2OVHUGE0ZQtsQ5ADHrCHU56dZQffaABjZ1GHk6R5aQvMDtALvtKHkuCQaQDfD1APxn3G05HLbQ10/+AnQmzGEmTmaQoYzxAbWH2GUL9TaQ out_100_mFAP2b_singleloop_p01wA5_mFAP2b_0001_0001
EFDiEBzKH2GE7RdZQ4PVJBXjXvGEBWZZQU4aIBjrHjGEoaYZQFueEBnuJfGECsGZQzhWMBTgVzGU46xYQPiWRBPUktGE89lYQYBhUB/xN0GkpS2XQz7KXBnu7+GUjRYYQ7RBBBrZmzGE99PZQ/z1LBrGqwG0LZ1ZQERaNB/Xt7GU/Y2YQS1rJB/g7yGknQWYQTUcQB7MYlGEiNcYQFWEUBrAStGkhpAZQi0PZBnKOEHED6CYQei7ZBHq47GU3QwYQ3d9TBXiRDHUQ+nYQ out_100_mFAP2b_singleloop_p01wA5_mFAP2b_0001_0001
EEtIMBvHFdGUPKsZQ/pGMBrbSRG04lqZQaR2PB7QLNGU5QHZQlDNUBfTiRGEoaAZQrcoNB33PMG0isVaQh/WJB/niNGkGk5aQhKoEBnlAOG0mLwaQZc3KBXTmNGkzlebQ5lOPBjqxgGk8S7ZQhFDIBfznOGk4cjZQ+bURBXd5PG0j1gaQGebOBXKwDGEeDRaQ out_100_mFAP2b_singleloop_p01wA5_mFAP2b_0001_0001
EIwKOB77nEGE7RxYQvJRRBblDAGEmuNYQyLdSB757nFkuJRYQam5OB33PbFU2ObYQzMTOBrEDCGksdGXQICeNB3CEOGkNB5WQjNfRBX606F0EQ7VQkNCKBTI2QGUDotVQx1jKBTgVBGEZ74YQUeKVBvA9DGkh0MYQBdYKBr3r8FkaoJXQqZSRB3FpRGkqeyWQ8YhLBf8cRGkb3wXQhbTPBjZ29F0fhBVQ3iASBPSspFUgoCWQvdaVBf1RBG0H53VQRjpJBDFgZG0FApVQr6GGB/mTNG05d2VQqY1LB/LxNGkFWzUQ out_100_mFAP2b_singleloop_p01wA5_mFAP2b_0001_0001
EKcdXB7OfhF0MzIYQtI7YBX3kKF0eUIYQO0CbBvcoDFU3k4WQf/UeB3MzOF01jSWQ6mEdBLEYFF0jCrYQJtoeBnAztEk/eoYQmvvaBn7yKFEGmWZQgqRaB/S3sFksdCYQgQXVB7pLBFkcpPYQAhSgB7WcOF0yzlYQO0ygBzrPqE03DBZQYDLgBbnQqE0+NJYQ0uFbBTc4jEkTdtYQnIrdBTjNHFUNVvZQ2qIXBL7QBFE00bZQDDvZBDLwbFUQ3XZQ out_100_mFAP2b_singleloop_p01wA5_mFAP2b_0001_0001
EsyBZBbQgxE0jCXWQ++paBb5QpEUjXCVQ46ReBrFZVEUiBJVQIFOdBnDtGE0w17VQXktVBrw1jEEEYNUQBWZWBHZ7oEECs6WQ509cB7kr1EEYNiUQjs9WBXjXeE0HFOTQv0NTBLGEyEE/pGUQ35bTBb5QXEET3sUQ out_100_mFAP2b_singleloop_p01wA5_mFAP2b_0001_0001
EqxLhBLxgUE0JxQUQaRGjBf9oCEEEYNUQ0iMkBra86Dka8ySQO0ClBPy2LEU6mESQ35blBvyhIE0eUIVQ4zmnB/TRwDEPcQVQqgwpBfTc+Dk+tPWQV9/pBHFNSEUVNnWQ8CXrBXxjfD04YsWQiBhhBTKchEUdTqTQ0VFiB/aSoDkWkiUQ7cqkB/OpLEE8ZIWQS/VmBviXXEUlfxUQHxioBXSyrDU5BSUQ9UvmB/JNSDEHomVQ0f0sBPXhmD0H8VXQ2GHrBfEbBDE+OYWQ out_100_mFAP2b_singleloop_p01wA5_mFAP2b_0001_0001
LHvUkBjWkRD01jaSQqGflBrZmFD0coFRQueUkBDW5cCkpbaQQrcojBHYl7BkBBGRQ2OfjBLwK7CkEDCTQFgonBbigAD0nUMRQjtNlBvz6fDEDwYQQ out_100_mFAP2b_singleloop_p01wA5_mFAP2b_0001_0001
LMIQkB3MzcCk8SHOQ5QLjBfTixBEqGfMQqGPhBj/UHCU0iMKQc94hBblDlC0MzsIQqGflBjrH9AkEDSLQZVInBXxdcAEXwZNQHnakB7xJm/j3NrJQZ78kBnCX3CEBWJNQ+zAiB3e1HB0MoyNQRMsmBb+ImBk3v/JQEjBmB3nk7/Tx2pOQU2EmBD0Ld+Dlv2IQIBLjBDtUKA0t/CIQ6LPjB/83U+DWz+KQ out_100_mFAP2b_singleloop_p01wA5_mFAP2b_0001_0001
L46xdBzLdjBEaR2JQktzZBrw17BUdTiHQiWEYB/TN2AEW5wDQy2ZZBf8SX/DtIbEQzhWUBrw1LC0NJ2IQI6mRB314PBkEjIKQAvGVBTBtpCkfVwKQHm+LB75GkBUg4pKQ789cBXjXyAEpwFLQ8fkbB74hWC0HLAFQYt0RBHloYCkGDjGQW7lTBbSZAB0gYBMQUSwRBbHoYAE8v1IQT1WRBbFyyC0eXnLQ+AGXB3NIFDEdL7JQLVfXB/XdaCEBDLMQYOFKBHohuA01zjLQPE/JBXiUyB0lCxIQ2WwLBTVXNCUQa8LQ out_100_mFAP2b_singleloop_p01wA5_mFAP2b_0001_0001
L2jCVBvIbPBka8S/PDXvSBHYlTAkR2O3PnEDXBXiBx+z4lutPzMTWBzgAr4zMzMrP99TOB/TN++j9ow8P6OLKBPpaTAkM7QAQIFOUBPzMHCkZmZ+Pz9DRBTVF4AEdgnfP2D7PBfQ7k9zYGqBQsAuMBHFSK9D8lv1PacwJBDTxABEOIU7P out_100_mFAP2b_singleloop_p01wA5_mFAP2b_0001_0001
LEtobB/na8/zisdePEtIgBf9og+zfqxrv2jChBjVO02D/pGxPiBBiBjWkt973P1YPTiBfBTLy28Dv0N+vr8XdBHh7s/ztzPDwezXfBfly+AEJW+CwXL/ZBferI/Di2gGwZ78bBLwK/AUO0ikPoL0hBbec5/TmIZtvIC1bBfpTAzL7Ry9vkiRhBPxHN5DPmpAw out_100_mFAP2b_singleloop_p01wA5_mFAP2b_0001_0001
LlD9gBThrH6zyhW/PDC8hBT0iM9bktTDQT3kgB77nK+LtIbIQZQghBjAr8/7yh2JQMdDgBb5QL+jWkNBQ/hBkBPilb87fiUEQZj3hBH1Nh/7zcQBQ out_100_mFAP2b_singleloop_p01wA5_mFAP2b_0001_0001
EPK8cB325767z3PJQBrcaBT2Of8b3k4LQjsdcBrEDC7jTiBOQtd+cBDVjH/zMzcNQfUYUB7P1477xLtLQ3/jRBnqZG/rQJFKQkntRBTdr3AMk9bLQXgWPBzkyzAsaFHOQ8xDKBrgH5AM+BpOQjNmGBD2VDBsYVrMQETWIBv3a0As2YkQQKcdbB33P16D99DIQPMhbBHQkQ/rQjhMQMoaTB3xTo7j+10KQbkqSB/Ml77LgjtNQ4RhTBrnES/77jIIQ6IZNBbMih+rUTyJQyX3VB3idMBcJloLQmhfPBTSbmBscsQKQTQ3RBP1yrA8AarPQpR5HBTMGHBsJDxKQ8ooCBPCkHB8JOFNQtx/KBT7ksA8m0URQB2ZEBDWe4AsZWxQQ out_100_mFAP2b_singleloop_p01wA5_mFAP2b_0001_0001
ETihdBzLdTy7P1QQQgVOfBLxgg9T14VRQWOUbBX3kAA0LdrRQyLdWBTLym/j78tRQ/pmfB757n2rpbiSQGwQgBPDR5+bxj7RQd7WdBbOc5+rQ7oQQcZfdBDaryz70LPQQ98ihBrrJq+Dk7ERQwQ6bBj8RvzrFXITQ2LchBDl2v5z11MTQNQNfBHnwOAcaaoSQdXaiBTkxN/ruuwRQaKOZBvbuk/L4oyQQvHnfBn/LFAsEG4PQ out_100_mFAP2b_singleloop_p01wA5_mFAP2b_0001_0001
EPffdB/RhLBkuJBSQb8SaB7QLKC0isdSQzhWbBzfqVCE7R5TQIFufBTf/kCkR2OUQhrnbBjVO0CUGEwRQ/44aB/dKyCERkYQQ1iXYBbw2YDUbhTSQSIHdB7gxZD0accPQ03vgBzgATB0Ld7RQwMFWB/ywBC0+PYSQyAjfB3Gv6CkaG6RQb1oWB7ixvCUTlLQQQT4cB3p9VCUyw+PQ29eZBbfp2D03tzRQElDZBnWKcDU3IYTQTZOUBTiFSDEPsHSQ9DlcB7bxYDUN4UNQZIogBjyHdD0Lx1PQWbFbBvn20DE16HQQ out_100_mFAP2b_singleloop_p01wA5_mFAP2b_0001_0001
ERLSXBThrPCUf/sUQlYQXBLEYdCEZ7EWQhrHSBX461CkYQQWQMdzNB7OfjCEueEWQpbSXBfR2uBkqxDXQ8sLXB7NIIC0JbPYQEbLcBbAY2AEFTzWQ2jCUB/naAC0xLVUQgexaB7CRxCUXBQWQw8qTBTiQKB0/u7WQDGHXB/6jaBUlslYQhanTBHIsbCE3GUYQ/mvaBfrebCEJNVYQiZKcBberAAE0xfXQ9azfB/dHcBkkj8WQ3ZFcB7iDeAETFyVQ out_100_mFAP2b_singleloop_p01wA5_mFAP2b_0001_0001
Ee+eSBHXPeDU5QrWQEYlNB34l2DUMI4WQW5QOBzfqPEkpbqXQlDtSBHueWEE/p+XQNeJWBDrcsDUHaxWQkJqKBrMziDkpcZXQbc3LBrH6+DEFQ6VQ out_100_mFAP2b_singleloop_p01wA5_mFAP2b_0001_0001
EMIwJBXiBZEU0iAYQShrJBrbSsEUgVaYQ14lEBDW54E057TYQxggABf++vEk8SHYQdTCKBf++lE03PJZQPIGFBjbQZEkqoWZQNRvABzD6jE089nZQ6T3EBfNIDEkygQZQ1OZ4A7DuYEEqdzZQw2SABDlCwDkXCcZQpn+3AHJvCEE9ftZQ+y5uA3pUvDkmB5ZQHaRGBfSMSEkrHtXQZs/MBfae2E0UZQYQEVUKBLnT0EUSGdZQDflNBnNScEUA2OZQLH6AB/gN1EEDgsZQLDQIBX5P1DEYnCZQ4OlxAnJLhEErGBaQH7EABD/xNDk1bXZQd0cvAzMRSDUsUvZQ out_100_mFAP2b_singleloop_p01wA5_mFAP2b_0001_0001
LhrnEBzgANFkYQgYQoFZ/AjU4YFEv0dYQKxAABfTivF0NJuYQpw1DBb781FUbnDZQOJGIBnBBUFE7RpYQm5N5AH1nQFksGwYQD+r8APrfZFEya5XQ out_100_mFAP2b_singleloop_p01wA5_mFAP2b_0001_0001
E2Of3A33P7F00NlYQ46R2A34lIGEoa0YQ03PzAvIbQGUy2RYQpbSuAvyhNGka8iXQEtIuAHXPJGET3YZQlT2xA/j/DG074BaQGg4pAjdXFGk9zlaQ8wjuAjKRBG0glPbQIDA3AnkvIGUm3gbQ9owxATgV0FEXPSYQLx89AbMSLGk4FBZQ0BrmAXLfFGUj+OZQembsA77nRGEs5fZQp9e5AjQfHGkWaLaQkMDzAjy92Fkik8ZQWlkiAPe+AGE5geaQok7nAPc0NG0CUpaQmmLyALL9yFUx6JbQE0NoAv5aAGEONnbQvOA6AzsyFGUWR8bQHSvzAfQ7PG0hkmbQQ5R9AXLzJG0PhLbQ out_100_mFAP2b_singleloop_p01wA5_mFAP2b_0001_0001
EnED2AvyhaG00NZYQ357yAD/piGEaR2XQAAAxAPeptGkBBOYQbnv1A/S3wGUjXuYQ7Rh7APepjGEue0WQShr6AnsdcGkR2yYQS8TrAX4TgGUPFaXQGZ74ArbSpGEEYFWQEYl8A757bGkTiZWQKcdBB/9TmGkvfSXQ out_100_mFAP2b_singleloop_p01wA5_mFAP2b_0001_0001
E+TNqALbnzGUbnvXQIwKoAbkt+GUbnDYQ/pGqA757FH0gA7WQzMzpAzLdCHEmuxVQ7RhZAnYQAHEBWVYQhGFKA7fn9G0PTqXQNFBWALZJ5GEba8YQx1jmAbPKwGkqx7WQDVrtAnz7AHkVKdYQjYbXAXrnIHkoleYQm3BMAzBQCHUks5WQb87FA3QZ6Gk90IZQx13gArmO7GU0/UZQUv8XAbIzwGEVhzYQ out_100_mFAP2b_singleloop_p01wA5_mFAP2b_0001_0001
Epw1rA/mEQHEnELXQGZ7tAXNeXHU0iEWQJGEkA3MzbH0xLVVQQgVYAzgAfHET38VQU460AXNegHU14lWQtVW2AL2poHE2ilVQ61r/AXJ7bH0B37WQdoFsA34lSHkDtEYQ2moyAfwTTHEcHUVQVxPxAL94jHUPYcXQt+b7AnR7uHkmB9VQhxquAPeDsHUpRTVQSkE6Ajg1kHEd6uUQFbVCBHgKiHUoyTXQW1nBBDMqYHE6jCWQFA3+AfarVHUm+rXQ out_100_mFAP2b_singleloop_p01wA5_mFAP2b_0001_0001
LNepkAf9obHkCX/TQepbYAb6mfHkBBGTQXPKeAz1jqHUiBhSQ8naQADVjxH0kYYSQR2OVAblDYHEsy5RQ4pcMAfsVNHENOPSQAtJKAbrFGHEDF/QQLulx/SFOKHEg5CQQ1DYn/6zaCHEkP5NQyLdrA7luYH03PlTQvfuJA7oggHUb4qTQJDRiAHRyWHEkpaRQh0pKAPOzbHkYTLRQOs75/yaKOH0DwuSQp2lXALhnJHE6r7SQh5CGAXd99G0s/RRQ6aOZA3WzFHU1dcQQjGc8/CSrRHUAcMPQG7JJ/SvvLHkCtnQQ8evA/2ueFHEXZtMQoczZ/O/g7G0HktOQxcBBAXCyAHkBdvMQ out_100_mFAP2b_singleloop_p01wA5_mFAP2b_0001_0001
LlYQpAnX6rHERLKSQdoFtADAA2H0MzkRQDXP3AHtI4HkR2WSQBrc7AjWkwHUep7SQsHFwAXMI1H0w1DQQyMF6AzERvHkl72PQMINnAPyZvHUTUlOQVjXuA3islHEoaUSQg58mADyF8HEzAuRQJL8wAzU38HUFiPPQW7G/AzUtyH0zSjOQ0AcpA732uHExyeMQWVlfAf78zHENkxOQtX8lADKenH0kLXPQ out_100_mFAP2b_singleloop_p01wA5_mFAP2b_0001_0001
LBrc8AjVuAI0P1QSQ9oQDBrbyBIEnE7SQnvfHBz0N7HUPKkSQTihLBLaR6HE7RRTQIFuEBPyWHIkZmZSQnmv+AfgBKIEoEJSQuOp3AfrkFIUppoRQmPX8A/LyAI0f5QSQ50nCB353BIkxtAUQeuKHB3n9GIEKRfRQhYKHBDCgJIUe4ITQTGt/AHESNI0eWaRQeIu7ADy2LIk2WETQyFj4AHwbFI0AIjQQhhYvAPAPGIkoU9RQ out_100_mFAP2b_singleloop_p01wA5_mFAP2b_0001_0001
EzMzGBnsd1H0GvcRQIwqKBfTitHUepDRQIwKIBjrHjHUepjQQoFZKBntzdHEEYVPQ0iMOBrvfyHEAAAQQn2FLBbzl2HUCHeNQTFQGBDBA1HEh0LNQ+stNBTlt7Hkyv4LQ8naDBPc91HkZm5QQT3ENB/XdrHEPa7RQH3GRB/C1sHEn6bPQdPSQB/nK5HkU1bQQ out_100_mFAP2b_singleloop_p01wA5_mFAP2b_0001_0001
EqxrDB/89fH0w1LRQdTCBB3MzVH0z33QQXkt9ADAAQHkBBGSQfU43APy2UHU3k4SQ14l4AzKHXHECsyPQOdI8AT3xbHEdpWNQdpDzAn7dMHkCfNPQdTCCB/89kH0eU4RQjl9DBDzcQHktzaQQ/T4yAn0TcHUmJWQQz3L8AnbejHEVWpNQatZsALF5NHUjt3NQn6BwA/u/IHkjShQQoBq4Arx7GHkvuSOQ out_100_mFAP2b_singleloop_p01wA5_mFAP2b_0001_0001
EvJx/AbQgFH0gALSQhrH7A34l+GkQgNTQNzMyAHtI3GkBBuSQ99TzAHDCyGU5QrRQgqxBBb5Q3GEue0TQKLOGBfy17G09cnUQSP5JBvMsyGEHFCVQOL8DBHtSBH0450VQpwVCBDBWCHkrHdRQ4bi3Aj9pDH0Jf+TQHnoDBbpOzG0qr/SQ0am/AXchxGEilaUQ9ReIBvQgBHkFQBUQUZHNBzZ01G0fIoVQWveLB72wuGUtYJUQxqqHBvo9sG0Q1nVQEVKHBrxqEH0cqbWQZTrBBbmi7GUvGbWQkeSBBnfiHH0UjfVQ out_100_mFAP2b_singleloop_p01wA5_mFAP2b_0001_0001
ECsypAHZ71GkU4iTQ8S3gArbSuGkDtYTQ789jA/mEkG04lGUQpbSkAT14jG03PVVQDCsMAfTiyGU2O/TQD+iy/m79qGkdCxTQ9BS5/2tphGUMCgTQ2nn7+KOvuG0se1TQ67npAf9o6GUwKXUQ6mWfAv6zsGkflUSQQD4IAjfH6G0XclTQJ12OAXzqzGk26DVQ out_100_mFAP2b_singleloop_p01wA5_mFAP2b_0001_0001
EiBBnA757bGEv0VTQOJGsA7kYSG0eU4TQqxLmAThrHG0xL1TQIwKiA3NJEGkpbySQlDt2APzMRGUy2JTQjOq9ATsUaGEr9fTQY537A3LEHGEXtgTQXbJDB/ZjbGUnQqSQoa8lATKccG03PVSQJYatArIkTGkkl8UQqfP1AHBiRGkTxFSQaUcABP06YGEROcUQZRL5AjslhGUKlgTQgZtBBfqTGGk5D/SQu5l2AXvmAGUFXOTQ9YP9A3l1GGk3YlUQKPmFBnECiG0jj/SQQVqBB/OMdGErerRQWBaFBrLYUGUY0qSQ out_100_mFAP2b_singleloop_p01wA5_mFAP2b_0001_0001
E/pGmADBWCGEVj/UQT3khAb5QvF0LdLVQmuJqA76RfFUiBpVQZ78sAHtIfFUf/0WQ14lQATgVwF03PNWQ22AGADvIaFEJXlWQFU/PADmKKFUiJYWQpxZo/eunZFUvpGXQ3kYpAXiBGG0w1zVQA+0cADOwpFkGROUQcYCEA/6s6FU3NzVQnkYWA/n73FkByHXQ out_100_mFAP2b_singleloop_p01wA5_mFAP2b_0001_0001
EdTiuAfSMSFklDtUQFDC3ALFuCFEoaEVQaR2yA/owrE0bSEVQb8SuAT0ikE0GvEUQBWZABXiBDFk8SHUQvxmCBzm+YF0mh9TQMs5EBX9K0E0KNqUQVIbEBzygjFUCzOVQWO0rA/mETFkCXvTQwf05AnQcGFkNxEWQ+nX+Afkc9E0ERITQ7IR/AjlhiFke/eTQj5+FBnt5XFkmEUTQxxSIB7cg0EUZX+TQYodDBXV0jEkw7vUQukLGBLD15E0WyoVQCBAGBvnOzFEoy/UQRjiHBTs4ZFkUMtVQgVFBBfhKlFUFm5VQ out_100_mFAP2b_singleloop_p01wA5_mFAP2b_0001_0001
EhAr0AzeUgEECsKWQkCXxAzKHKE0NJWWQ2jC7AXO02D0yhOWQqxrBBzgA/DE+T1WQgVOsAHueGE0jCvXQav3iALBmTEEKN4XQukBpATYtdDk025XQnvf4AfTinEkqx7WQOIqrAXpEGEk83jVQ6+9xAbi2KE0WSQYQMz7kAPuciEUsU7XQDKclAXhGZD0bUcYQLo/vAP0QJDUPb0XQy3PjAH2DVDEiQIXQ out_100_mFAP2b_singleloop_p01wA5_mFAP2b_0001_0001
EOJG6Ab6mUDEuecVQdTiBBb5Q3C0KHSVQUNeABTKcJC00NxVQLHa8ALwKfB00NBVQtd+CBHue0CU0i0TQxieEBvSpdDUxxJTQHBhABrTZ3D0UDnSQKpuJBTr1oDEC3BTQVb0BBLl9NE0nS8RQQWELBDG1GEEOuWSQrbIHBH6hTEEKszRQ8EgIBnxqlE0JrHRQwKHzALGEQDUep7UQMU3EB7b0CDUV14VQXWZ/A7OInC0X8STQyXVGBLVeeC0SbtTQEzw4Aj5nuD0lktSQh8zMBzOYUD0RPdTQDNY9APt5XEEiShRQDSPPBHGXLEkdkPSQSLVMBXEXlEkdD8QQ out_100_mFAP2b_singleloop_p01wA5_mFAP2b_0001_0001
LCB2BBrFZ7BUHaBXQfUYBBTKclA0FZjXQTiBEB/S3E/jEDqWQjX6BBLFue7Tc9gWQXkNEB/9TtAEW5cYQcbdDBb/tEC0o1oYQzyEEB3GicCkqI/XQ2s3BBr4e8B0G4/WQT6P6AnzsVAEM4rXQ/ucIBnr9aAk3sZYQVZYCBPZGBAE1A0YQrPbGBLjYOCkg9AZQqN++AzNNJCU2N3YQMyPIBzgJhC0oi1XQZh1BBnSP6CkWvAYQ out_100_mFAP2b_singleloop_p01wA5_mFAP2b_0001_0001
LU4aIBHsyx/DEY9VQiBBLBHsyh9z4lGVQgVuHBrFZ77j9o4TQzMzIBbmZG8r8SPTQy2ZQB3ist+z4lmUQ5I2PB/A0dAkf+vTQ6mEKBb6m0AUIwCWQYAnLBju5XzLvEsVQuaOSBjPDL8z5lCUQ4WBTBXGGK/jxXaVQzU1RBrzqOAkKW7SQ out_100_mFAP2b_singleloop_p01wA5_mFAP2b_0001_0001
LCsyDBLGEo+j/UjTQTihABjqxL+zP1YSQBW51A/mEj8z3P1SQamZuAblDN8jZmBSQAAgABDW5YA0NJmRQinMGBfMf3A0mLLRQUhzFBfToFC0RTbQQwe/IBTB5k/jHzXQQyL9CBfnvHAkYQIUQovXCBLITf6zWOyRQxwv9Ajn4IBkB/OSQCkC8Ajd6SAU1JuQQbOhIBn53DB08jESQHuzJBfbnQCE8XLQQ0U5DBvZBdCkfJDRQWOeDBT0CBCUxvBPQ7FBNBLayHA0CpGQQ92wGBvkLM/T4V/OQUYSJBDlYg9T1L9QQ out_100_mFAP2b_singleloop_p01wA5_mFAP2b_0001_0001
LQ140AvHFu6jDtIUQMIwqATf/U174luUQlYQkAz1jS+DqGPVQWO0UA76RR+z1jKVQkCX7ALwKH7zkYwUQBWNsAXOz78LIyjVQFjAmA/OEY8bMg/TQ out_100_mFAP2b_singleloop_p01wA5_mFAP2b_0001_0001
LRLypAjpbKAUiBxVQuz3kA7P1YBECsSWQ6mEdAb6mEC0IbPVQ2OfLAzeUUCU3kgVQZQgbAbmZGBknvfXQItwjALBwnAkhiWYQK2PrADcxRBU2ZlYQTpngATaQ++DNNnYQfU4xALGEIAEAAwVQqiOrAXp5BCU7ynWQjgUPAf7oXAEgsPXQIFKTALbkAC0V/wXQ2QVkAjrPP+DgCBZQ2C/UATQ589DYKaYQ out_100_mFAP2b_singleloop_p01wA5_mFAP2b_0001_0001
EFDCjAjqxHC01jCUQKc9aAzLdfC0d++SQueUeA/TNODktzPTQZQgnA7QLaDkvfyTQThmhA/S3TCk8DlRQFF4sArEwlCkDeXRQygfhAT1OHBkZUYRQ+gFxAL+ufCkqJ7PQLHaqAHZ70Bk++5TQ/ABKAz9YXCEbiBTQU6+YA/spiCUw70QQ4pZyAjoTWCUUrDSQrP7sAX44HD0o4lRQgybkAj193AEudYQQk3sSAfDbvAUrWfRQawnmAvYEpA0qAISQC8G5Ab0OtCUD4xPQzS0rArY8vCkEvgOQ5JYxArHd7B0uBdPQ out_100_mFAP2b_singleloop_p01wA5_mFAP2b_0001_0001
ER2OPATf/oDUKc1SQxgATArFZLEUf/8SQamZWAfR2WEkSMoRQnEDMADAASE0eUoQQKc9AATLyWEUktrTQTJq9/+AyREkmGJVQMdOb/SlMhE0L1vVQzikV/eegfEUE6PXQNfnh8adUxEkf1zXQhrHBAPHadD0codSQS31gALa2NEkXchTQB7lj/ePwSEUCFNTQITODArHFoEUA+lTQDeUOAXx4TE0nYoVQK3Gz/S4SBEkf+RVQJMdb9Y9HeE0rsUVQXj3m/a2fxEEqjfVQIQ06/GQYgEke+qXQTyZx+CFSQEETbhXQCxwu8kLKwEEu3ZYQmXVa/4i6wEUFrbXQV/z8+Ct2/E0kAjXQ out_100_mFAP2b_singleloop_p01wA5_mFAP2b_0001_0001
EcSMiAnX6mEkZmpRQzMzjAb5Q1EUc9gQQFDCgAfTiLFUxg4QQ3kYkAjWkVF0FZzRQ2OfvAPy21EEpwFQQUNemAvxLpE0kYgSQZZBeAneXvE0GSXPQQgVwArvfAFUgVeOQsHFyAvz3lEEVjnPQVjX0ALbn7E01j6QQ out_100_mFAP2b_singleloop_p01wA5_mFAP2b_0001_0001
E2OfPAHtITFEueMQQKxgGALaRoFkCXfQQiBBMAXMI4FEYlzOQGZ7GALFu0FE+TdMQ4P1Y/GtInFUeprQQZ1HL+C9I9F0hc2QQN8w8+CD0EGEHoKSQUiVh+q2wAG0OrRTQ3oUb/iS3OG0haASQGZ7IA/89JFEmu5OQknZNAri/tF0rNbRQ4jwK/u6idFEaJkRQgdn4+ut/eFkVqpPQTV8Z/ItY6FUH3zQQSnv7+CyrDGkWQBQQxuUk/+/3TGUXbzSQcmyh/2U2RGk0xFRQ out_100_mFAP2b_singleloop_p01wA5_mFAP2b_0001_0001
LfU4WAf9oEG0hWkPQktzdAXNeMG0yhmNQGZ7kA34lVGEaR2OQc9oiAjqxYGEYljQQaR2aADVjFGkTixQQri6PAXUnPGElxiMQuG/jAHFmIGk8vHMQ out_100_mFAP2b_singleloop_p01wA5_mFAP2b_0001_0001
EW5QsA7QLaGUJGUNQ/pGyADBWjGkBBWOQZQg9AvyhkGkQgVNQ4PVABjrHgGUxgQLQXPKsATLytGUeprNQUFjrAPBhwGEA4uKQqG2kADyr6GUXvLKQF7PWAjy66GEYmxKQac1pA3fEDHUJMFJQUNetAvxLXG025bLQ8GzyADXhiG0cOQQQPwPwALCc0GUmhnOQDSGkADUgtGETJgOQ9A/nAPr0pGEmAqJQb+rzAHw7xGkTnAKQVdzlAv9xJH0TUsIQDg2xAf99CHU6ZtIQ out_100_mFAP2b_singleloop_p01wA5_mFAP2b_0001_0001
EktzBBf9oqGkZm5OQlDNHB7QLuGUepLOQoacHB/TN6GEZ7sNQ/pGGB/9TAHk9ogPQT3kLBbmZrGkDtIQQICmMBP6EgGkaXTQQo5YQBHAJwGEgHkPQC2dQB7+feGEjCbRQ/UDAB/natGEShTQQ+0XIBLxMqGU8VVMQhnWKBzZhuGEOoGRQ08YOBnb/cG0vbxOQznCJB7FybG0vceQQb0dTB3GiuG0GihQQ0TsPB7vd4Gk7rbPQP+gRBDcysGUxspNQyvYRBrcZWGE/zgRQgGyOBTOdhG0VYWSQHUIUB/J2iGErLNRQ out_100_mFAP2b_singleloop_p01wA5_mFAP2b_0001_0001
ERLSJBT0i9GEYlTLQXPqJBXiBJHUJGkKQbnPPBrFZMHEaRmJQ03vRBnX6GH0d++HQ3kYFBPzMMHEUNeIQlcIAB7CnKHkYulJQ1HAGB7nAYHUuPZHQtIbKBrGv3G04l+JQjmyIB3F1NHk4LVMQiU0FBTANHHkjiZFQRP3+AvkbQHUHS5KQhi8CB7zIaHUNpfEQQx7JB//ZZHEUqoFQoWjFB/5/cH0C1eJQ out_100_mFAP2b_singleloop_p01wA5_mFAP2b_0001_0001
E5lORBPHaVHUGEoKQIwqWBbmZZHUzMDKQHaxXB3MzdHUiBhGQwKnUBnBBkHUGEYEQCB2XB/naiHk9oAMQKcadBbzFnHkxNAMQLJJeBvlBxHU6aoOQ4pRiBHDZ2H0Wu3NQam5OBvyhZHk789LQJ7dZBXjwSHkLIPKQX96WBPF+fHUI3/NQlZLVBbMCpHk8NhLQTeNeBbb7qHECCGKQRJMgBLDwgHUQuTMQ3MyiBHgm8HEO+TPQq5QiBPjw5HE5v2LQoKujBvfHwHUDr+NQ out_100_mFAP2b_singleloop_p01wA5_mFAP2b_0001_0001
LGZbcBntzaHkpbSEQEYleBbktfH0Gv0+PEtohBXMInHEDCsAQ789hBfTivHU3kY8PQgVgB7luXHUjX60P0IpcBXzUQHE8gdjPrHjYBHnCUH0iClpv/7xdBv65GH0Sv6JPDCseBb5QVHEv0NGQI2bbB3SdkHU4DG7Pdi4hBLd0SHkh0O6PTVUhBLbMcHkUFrDP out_100_mFAP2b_singleloop_p01wA5_mFAP2b_0001_0001
LRLSjBT14jH0w1jEQtdulBntzpHEW5wFQktjmBLEYnH0kYwJQ7RhlBntzfHEoa8KQZ78nB/mEmHkTiBCQqW/oB3CJcHkxgtDQfU4iBDW5cH0OffGQ4HUlBXdVyHEgUVFQJ+gpBvY1rHEGmjBQaTFnB3zBlH0q8I8Py07oBzHlXHkKAmAQ out_100_mFAP2b_singleloop_p01wA5_mFAP2b_0001_0001
Lf/koBnX6sH0P14KQ35rpB7P1qHUiBhNQCBmqBHXPfHUGE4NQzMDrBT14bHEoaEQQiBBsBLFuyHEtIrNQH0MrB7tz7Hkdy2LQOXwpBzFh2H0sKlJQRkkoB7r/sHkyE3KQ2sLoBDLzsHUN5CPQO13tBjSwuHUTfBNQVmUsBHnP1Hk2dwPQed+sBTaJAIkdqMLQwY7pB7xvAIEmM9MQozQrBPrT0H0FwGIQoUPoBPV/7HUl/yIQ out_100_mFAP2b_singleloop_p01wA5_mFAP2b_0001_0001
EiWErBbPKZH0istLQOJ2rBLwKOHkArMMQR2OqBz1jGH0xLdKQKcNrBjU49GE7RxJQLy2uBzLdMHkoFpLQYZcvBT5gPH0yg8IQ9AmwBDz+SHUtYjNQlDtqBLbnbHEnEzJQJ9brBnhQMHU+SSOQjXUvBPDAEHkUC5LQeM2tBPKLSHkIHHIQxisyBfEgRHkBfHNQogKwB/joQHU3emPQAYLwBT9cbH0w8TNQ out_100_mFAP2b_singleloop_p01wA5_mFAP2b_0001_0001
E35rnBrbSJHkvf6JQv09lBzgACH0P1YIQBr8iB7P1DHkqxrIQjs9hBra8MHU2OfIQ5QrmBbPKCHEue0CQLkBlBLUR6Gk6y/+PXF5lBX6i5G0Wy/tPlLFoBTmp1GkLFwaPXrJkBv3V9GUsaZuv789mBz1jQHEW5gKQ6nTmBTQ45GUgUGJQl/xoBPdPAHU14RCQuuVmBD+JKHEgcOBQjD8iBHM58G0fW/+PckLlBfdYyGEyQUBQWGlkBjlI9GE+2Y7vwzViBn+fAH0WuZhv out_100_mFAP2b_singleloop_p01wA5_mFAP2b_0001_0001
EAAghB3256GUiBBJQEtIdBDrc6GktzHJQqGvaB3isxG0IbnGQXPKdBrbSpG0HFuFQhALbBPHa4GEUN+LQVX8bBPi/AHE5iHOQXaSgBrJVCH0EAaPQikqXBjoCHHk7R+OQBlggBXf0JH0o0tQQsABYB/sVOHURMfQQI2tcBTfzPHUzTGRQO0iiBjU4zGUepLJQOPjbBThFCH04NbIQMA0cBXEBxG0P1tMQBw/WBraV3G0MQwLQ/t8hB7ph9G0cW0OQ8W6TBDJ5FHkbYBOQRCYiBb55KHUJIORQOGgUBn77SH07IyQQojEdBfxmVHEUo5RQ out_100_mFAP2b_singleloop_p01wA5_mFAP2b_0001_0001
E8S3VBbQgzGEXPqEQfU4SBDrcrGkX6mBQTiBPBHtIlGE/pGFQv0tMBvyhpGkU4aIQR0zPBrYvwG0hPD6Py7VTBPXY1GU96NiP52AQBzvs6G0Hw02v3ogTB/0r+GUUZRAwowaQBPaKFHUaZMEwSMIUBThr6GEBWZFQwSuVB/EwlGEYf2/PusVNB7yM3G0lDN9P0xINBbK6qGUhVw0PHeuVBXeAvGkFjMpvkJDWBHGS7GEw5bxPeS1NB/8cBHEdICwvZ/HNBnn+0GkOEk6vQsRVBrd43GkW4VCwtYvWBTZlDH0FlV9vbB4SBXspHH0FoJHw8i0OB3flLHEMIVCw7NdNB/CqAHUrBxFw out_100_mFAP2b_singleloop_p01wA5_mFAP2b_0001_0001
EEtIOBDAAbGUNepDQMIQKBvz3TGkpbSGQ8n6FBT14PG0OffCQ/pGHBDBWMGU6mE8PJMINBnFPKGEtVXIQiuZJBvW7BG0kcdJQsZoIBDftvF0MbfIQuZ5FBfd8CGEkIwLQeV6EBzkGlFUP9AKQQOMDBrTcyFUDIBMQQo2EB7KNLG06gkNQKL/+Aja8uFU8TCOQBFJBBDJdJGkj9lPQv7D9A3yr/FEJV0PQ4PVQBPc9XGET3kAQV+RIBTXUYGUiTvIQdBvPB/86MGU0n+JQTbpPBj+eGGkmOtFQO7qKBHeApFkRPhFQyUpDBnp8VF0jutJQhF6GBDM3SGkjeZNQ0fw6ATHyfFUN5POQcvWABHO7PGEfDgQQJLS3Ajue9F0SstQQ out_100_mFAP2b_singleloop_p01wA5_mFAP2b_0001_0001
EfU4AB7kYQG0LdTEQXkt4AXjXMGUhrHBQRLyvAjrHIGE99zEQbnvqAT2OOGkCXvHQBuS0ATsLVG0Es+6PPBsrADuKRGUG+YtPzFjoAXCFIGUYdqwP2oVoA7hOXG0pRktvIFOAB3MzTGUKc9HQG3i7ATwzFG0bFP9Pyuy6AfFoYGU3il0PGE7wA3bkbGUV53/P out_100_mFAP2b_singleloop_p01wA5_mFAP2b_0001_0001
EZ78tA/9T7F0IbnEQIMvlAHiPxFkLz5HQnvOgAHSCfF0Ur7EQCpLkAjqbXFU/51AQy3kqAvWIpF08bjKQlSXyAfMJyFkxCICQKfXfAvvP9FESUaIQkkWkAXQthF0wDxLQ8yEuArTf2FEFipLQq8wwAT9YdFEwNHKQ out_100_mFAP2b_singleloop_p01wA5_mFAP2b_0001_0001
EI5KOA3hGYF0P5AHQRXNEAHuPEFEo+OFQqBUAAfD/0EESS8IQNUy//aAm7EUvrQLQkxIc/+c0IFES+XCQ2Wwh/G+gYFUoAh7PL1rc/+6mvFEhnJ/PQhdp9quM1F0tCzCQTEm6/qdL9FUPEC7P90+GA36zgFED78IQM//OA3+V8EkM9bCQwLbY+qvQPFkzjOFQtAzB/iI75EUZP0AQBzNg+6SZVF0+VqzPb3WAAnDWWFkX/S3PHi65/OKUGGkNfI9PGHSIAfH+3F0EUqzP out_100_mFAP2b_singleloop_p01wA5_mFAP2b_0001_0001
E2776/iZigEElsTIQHC4t/ehwQEEZ1SKQlMQQ9Y5pLEkVM+JQDLt9+IzZzDUnXfKQVuKEAHMj4DE50BKQL4vbAj/J/DkZEcKQuUekADCuEEkUaTIQA5YiAfUI7D0rY9MQrpUvAL7wHEUWarIQYsOtA7GlAE04uVNQM5szAnRsFEk7gMLQlNy//GYzbEUcPzEQ5DHz/uYfXE058RMQyTyBA3D3qDkJCDIQNkS9/SGGhDUoAfLQxwAhALyVGEkN8nEQHKjaA/OEzD0cypOQJla0AnSzLEkD09FQqarwAPW49DkgLVPQX2P8A/qGIEUbkfLQ out_100_mFAP2b_singleloop_p01wA5_mFAP2b_0001_0001
E4vVU/QLjbEUUNHJQv5AEAx5vYEEBKtIQVjGPAdAASEUgLSLQt8PgAtjxIEEbjOLQm1MOAdQUtE0heSHQi4MOAxK1/EEZ+nJQEmPXA9hEUFUmiXIQhloXAZiemFEf+WKQj60fAFWk6FkHiIJQN8Nz+Ab8pEEE1uIQ7kbGAplDMEEIseGQzlveAN8KqEUjjJGQcPuFAl8hyEkrRtDQUSw7/oI8CFk5lSKQFw1XAxVm7Ek6IXLQfAwjAloCRFkdvVHQZIdNA5QpYFEXDUFQ1mhHAxVUpFkQ/GLQTi6gAJRRiFUvCDMQ7t1fA1WLDG01AhKQXpcnA57M4FEeodIQNjUWA5az+F0YSLHQ out_100_mFAP2b_singleloop_p01wA5_mFAP2b_0001_0001
EMr7EA94pWEU+ziNQwsXOAhuNSEEz3EQQP0+NAlCp0DExBYQQMSNYA1iylD0NdURQ0OjCAJ6feEEgPLRQ04BFA5Cp2EEh8FRQIcSx/4HMCFUYfLSQ0gLB/oKT6E0skqSQhnXAAdA/UFUVWkSQ/lks/sYcdEUx9cNQXKBfAZfZXE0H6DQQOWDj/QWyaE0GSIRQ0EXIAFuVZEEEsJSQTH6VA1Es6EkhvMRQxtN+/soF8EEcDIQQITwx/sOWdFk+BSTQeNrNAl0yaF0fcJSQ out_100_mFAP2b_singleloop_p01wA5_mFAP2b_0001_0001
E/uHCAN9rcD06aIPQdHnAAdlbuC0OndPQ4piLAlWsXCUd9INQZfdHARaFkBk7EoMQcNwF/UgdgCkUYtPQjMQd9W6hwCE9SHRQnc/g/6u9IDUhHERQswg6+0USjCUPiPSQfR4z/Ix4qD0JfoNQ7L+IAthhlCk5dpQQo/uy8Q/MsC0Fl/NQCtRC/Q6P7BEHorPQXZph9sV8sC0ONHTQ6mxn/kjhPCU0FPSQ out_100_mFAP2b_singleloop_p01wA5_mFAP2b_0001_0001
LH4cZAFyxuCEubvLQyuEiAp0kdCkFiYJQpVftAhleuCUQaPJQ0SCxAZ0HGD0g8/KQwm5XA53apCUPPrFQBCuaAJFvICUyoNBQZNUlA5tjlBU84NBQ+27MAdrCGCU7Bs7PZtscA9dBND0O4UMQ9RSiABol1Bk8HjJQ9e5GAxRQsCEfZlGQTwVdAptgIDkrKPEQ out_100_mFAP2b_singleloop_p01wA5_mFAP2b_0001_0001
ExrNzABxNiCUehRGQQWS+AFDtvCktfjFQJo8+AhjmfDUEVeEQgoK6A9AsvDECuqAQQgxBBl2nWCEEhEBQ6bwHB9+dbCUTxBBQvX2JB5dT/CkmTJBQJRjKBZjKwBUkH3AQ3nzvAZhDPC05HgDQoaUBBpygpCUDRoIQ7kyAB59ipB0jveBQxjMABRgYhCUpAe6PJLjOBVvtyBU1y0AQjMsIBlHk3AEeTxAQ out_100_mFAP2b_singleloop_p01wA5_mFAP2b_0001_0001
ER0cCBdpQ2DkbF2HQ9jzCBtoXSEE20eHQT2iEBtbqZEUmx7BQDplDB5F8rEkTeXAQEBBHBhl6XEkH02JQabWGBxBDHEkWA8LQJMOFB9T6lDkACYKQzpdCBpRT2D0j+8HQYsz9ABCZZEEXRQIQwsBLBZS5XEUH68IQv5TGBBEJoEU0doKQRr/JB13zFEUZRKNQYnEDB1RULE0BfTNQDDBJBVtCWDUon3JQxaqCBVsjQDkHWkLQ out_100_mFAP2b_singleloop_p01wA5_mFAP2b_0001_0001
EsoGHB5ORLEEN989PVSUJB9GpQEU8MAuPg1HFBZFfaEkNRXvvFWcGBRZPmEEydS7v/ooLBBCx5DkyNInvYmgHB5n2ZDkGg1zvu5DKBB3AyCk0b65vvcIGB1beTCkFp09vXGUHBZPtYBEb81AwpSUMBtFB/AkqUDBwSacDBt5xlAUzwhCwkthHBt0b4DEGmYAQBshMBRhPcEUogPxPogEOBV8tBE0nqs4vKfPOBVw/oD0RyzuPRHzEBxEaRDUIyRZPdAPFBtEHoDE3Dd8vzRxMB5Vv5CUqyOAwcSTMBdB9iC0Sr0tvlPPCBp6NcCEoMo9vGoRPBZj8lBE7zh/vD/MNBdRYEAE/9fCwcYM/AtNi5A0XeXCwpEVEBpZWW/zxW+Dw out_100_mFAP2b_singleloop_p01wA5_mFAP2b_0001_0001
LR7DABJanVEE+pklv5XY3ANsscEUlwj4vxRG1ABEe0EkWoR2vIuAxAlc++EE7XZ+v2zPtARQtPE07Tp0v5E8tAJZTxDkAD85vFNYtA5vgQDUJr6pvshIvA10znDUFvWCwloAuARaZmCEnAkzv18wvAN3s9C05YAEw9QNvAxHFdCEK8SAw/h1vApXRmBEkL8Bw4Mc+AF5xMEkFltxP7Lt5A9VMaEkc5bAwqhkrAth2PE0zA+oPlvdmAxSIXE0DTW6v2GcsA9W+XDkCl+zPjPlvAJeyAEU3QSFwMdktAd5oMC0Fv9BPvetwApRP2CEerHIwZ/1uAtoMBBkJc19v out_100_mFAP2b_singleloop_p01wA5_mFAP2b_0001_0001
E7vw3Ahq38Ek6pBpPFCC2AVZcTFUTYRxPOXiqA5hpZFk+AKoP35foAxsyqFU0Tcpv2a19AdxghFkjTblvljqEBF91dF0yjIhP8GzGBNMojFUuY56PEMuIBFFAVFkEyAxvUQ7LBZjeeFkV/H7PcEMNB96lVF0JqCnPifE7AN1XzEUshy3PUfY3A5nSWFk6PI9PMH28A9sheFkO5N6vi7+7AR3TyFUAPQQvVwxEBRkhpFk8hkAQQU9IBhlMOFEHih8ve2VOBRyvhFEzQGBQ out_100_mFAP2b_singleloop_p01wA5_mFAP2b_0001_0001
EI6CjA1umLFko4kxPZ3XPAdepQFEeD5vPesvHA5mrQFkg7M3vt1rs/82gYFUiZC6v9uRlAx6D9EU/pB3PioJGAFB/EFkAFi4Pj1WMAFhRgF0bfD3P out_100_mFAP2b_singleloop_p01wA5_mFAP2b_0001_0001
Eqr3UA5R4HFERgt+vsqHPAJHHGFkCY/EwQkG+/UCM0E0Vc8FwjSOs/06MyEkXuJJwyfehAB2NCFU0BLIwyNGmApmYuE0W0HHwjZmhAdMRCFk5sP8vY11HABiJVFEjQQGwFrueAlNtCFECTSKwwZQnAZ77OF0MCoHw+p7rA5pYxEEmVvEw out_100_mFAP2b_singleloop_p01wA5_mFAP2b_0001_0001
EkB52/4bKnEUc41BwncOQ/c1rVEkV3LCwIQck9+xfUEUgHJ6v3ezs90ArhE0C3urvgi3u/QGOAEEynNDwVlZ/+8RbgDEKSkEwJpuDAZqTyD0HYi8vUykDAtZbpE0Xwy8voNIp9UL1YEk3jhFwW9iCARt+BE0dxiGwI8ox+67+rDE9bIEwd2qLApS7TDEv1I+vrOqPANTNFE0esg6v21Wx/QFcuDEZLvzv out_100_mFAP2b_singleloop_p01wA5_mFAP2b_0001_0001
E9P9c/qSoEEEr0j5vAKt6/qXGCEEbhfTvLrgJArWvWEUgrFnPHQXLA7qjdE0NDF7P5wth/uGU2D0tKd5PEHX4+6XrKDUmUM4PoATi/2SOtCU/VwvP2q2R/Yx8FD0Cmz7PCWag/uHG0Dkqbp/vKGJJAjlirDEXa3ov4KVh+WxsGEE95D7Puh22/eAA2DEQkMAQ1Umn/UrmpCkNmL7PxdEo/8+peDkNMM/P out_100_mFAP2b_singleloop_p01wA5_mFAP2b_0001_0001
EEqxRADdogEUQfI1vAWKdAXM50E0c/HzvNBfqAT+cxEkFcauvStevArjvjEEu5m4vipEaA/0qCFEn/p/vb3fCA35wIFkGhfAwQIAkA34lWFkfdH/vTMq6/aEsSFUqm2FwtQIQAnX8ZEEzB49vyHrWALYj9EkxBKiPlXgeA3na5EEkfWDwAi77/OtDUF0Hqv6vTFHx/KEk6E0INAAw4tziA/mJgFEE6JDwvHYsA7B7RFE1qi+vBC0hATYAgFkn8G4vIqVR/WJkWFE/cBGw1UOBAbFaHFEAJhIwJZrGAbwPhF010XGw out_100_mFAP2b_singleloop_p01wA5_mFAP2b_0001_0001
Eqa/uATr+9EkkL1uP2oW6ADih8E0Hje0PApS/AX9xSFkEbi1PObe7AHwpgFUoIo8Pm3B8Af25wEEYUdAQmrwDBHN4wEktGnCQiuXHBD2tkEEkdh9Poi2DBTuymEETxEIQmVbqAvdyIFEabO3PJzT+A7yezE0OdrBvrji5ArEUgEEiG//PDg82AnKX4EkVDeDQHjOFBXxRBFk262CQ5DdLBv1skEUonSAQQjSHBHIdsEE5yazPXg9FB70SUE0iuw8PF77HBnSymEURy1IQFEZCBLrYWEUb85HQ26SBB/89vEkcuaJQ out_100_mFAP2b_singleloop_p01wA5_mFAP2b_0001_0001
E/UDEB757VF0gArcPEYlGBXO0qFEv0NBPhrnMBf8SpF0fqxjPKxAPBvyhYF03P1YvRATFBj8n1F0Wgs6vKKVHB/hyoFktJpBw9yk+ATfV4FE3iB8vUNeFBHsyJF0eU4uvGPCFBHu30FkW1+0PbFNHBHUpCGkVXA7v2DhHB3WHaF02RhAwVC68ADHAAGUEm1BwrMe7A7tHBG0o7Gzv9Tu6AXYtoFkwAz7v out_100_mFAP2b_singleloop_p01wA5_mFAP2b_0001_0001
LXPKPBDqG7F0gArwPe++UB3Mz6F057nyPiWkXB757HGET3k4P/UDVBzLdQGUGEY4PyL9MBPzMEG00NJ0PU5vWB3bD2F0QZNpvtGKWBHR2uFUKGN7P out_100_mFAP2b_singleloop_p01wA5_mFAP2b_0001_0001
E5lucBT2OHGkSMI7PyL9fBDVjQG0coF+PVjnhBPepOGUhrHEQpbyiBblDGG0eU4EQ6f3hB7quTGUBKyxPTKVgBLaBWG0M8Bxvp6fjBfkidGk5s23P8naeBjWk/FEnED7PveRdBHMPXGE1ns/PaFOjBrhHNGEa2nsPTTkdB7NJaGkpIVqvQp0kBfqqfGUj4riPM9rkB3tybG0+mB/PUEKiBPyMkGkqTm5P out_100_mFAP2b_singleloop_p01wA5_mFAP2b_0001_0001
EjsthBXO0WGUJGkHQ99TjBvIbWGkWkNKQLymlBHueeGEqG/JQuzHlB7P1nG0jCXJQ3kohBX46ZGkoFpMQlEdeBbXFTGk8OcNQKXdZBjEPXG0sTDMQr/4dBLNTTGEtqOQQLHqgBz1jdGkCXvGQz5HkB7WYOGEmNbKQUZ5gB3o2hG0TMPMQ0y7iB/aYaGEH5WOQQpAfBH4ALGki5wMQAdHWB/bSSGEZ2oMQ978ZBrx8WG0En4JQk9sYBLXcfGUIEqMQoeeaBDJZOGUSYhQQe1RdBfchbGkJ1jQQ7OwgBvlHQGETEsQQ out_100_mFAP2b_singleloop_p01wA5_mFAP2b_0001_0001
E4PFoBnuJbGEaRmKQCBWqB7luiGkuJhKQWO0rB/mEjGU0iMNQaRGsB3jCbGEEYlOQFuOsB3NJgGE+TNIQkh5qBfAehGUn37CQEuxsBzq2fGEFFr8PRwjuBjR/YGk2SB9P2KasBrmJmG0u7fwPSMYoBf8STGk/UDLQ3+jpBPKtqGU1WHKQzU8sBzW8XGkcGZIQ4p9tBH+alG0j8SIQKtDqB/0ipG0eZqCQ+2TpBjekbGkL1lCQN6ltBPMelGkz+novuy5qBvAvrGU3MfwP out_100_mFAP2b_singleloop_p01wA5_mFAP2b_0001_0001
EFDysB/nasGkR2+NQ357tBPc9sGEpwVQQGZrwB7P1nG0GvcQQShbyBT14pGUbnPPQkCHuBzLd4G0Mz0QQcY5uBX2o5GkoKSSQL8quBDD7EHkDQxSQnUrvBLQ9FHEByIUQ4hOuBHzSEHEX/QVQE/rrBbErBHEf2MVQYxYvBXgSFHEgxcWQCBmsB/89yGUHaxMQninsBvQsoG0ioBRQLlQsBTBi8G0O+qQQSonvBzOn8GUTtPQQ579wBDQF3G0BkaSQhultBLRm0GkAS5SQLyksBLubHHkaTwSQU21vBbcJKH0xNISQRQoxBfA6HHEQ5PUQ4qwqBPRBBHEnqTUQounqBziOAH0JfEWQlvVxB3OQHH0ujgWQkyTuBjVFEHEf3SXQ out_100_mFAP2b_singleloop_p01wA5_mFAP2b_0001_0001
E99DxB/TNhGkR2eRQXPqzBzeUcG0d+uRQamJ1B7kYiGkAr0SQmu5zBbQgnGUzMrTQ14VzB/RhQGUwKHSQuoMyBrOzJG0WT/QQTA8xBXEB8FkPUVRQsZywBrK/1FEJbWSQC3CzBztkuF0LfeQQFDivBbmZfGEAAISQzj10BfMtcGkIW0QQy6AyBbQ1PG09R+SQM7R1BLVPNGUilZSQETfzBH3iKG0BfHQQCyNwBDX4MG0BawQQKN+yBP3reFEWPnQQPN9zBT9I0F0R6TPQ out_100_mFAP2b_singleloop_p01wA5_mFAP2b_0001_0001
L/Uz3BXO0hGkEDySQ03f5BXO0mGUdTyTQShb7B77neG0OfXUQIwK8B33PfGkvfiVQy+P8B3qdXGUdkrTQRLC7BrbSwGEShLTQMfP5B7nb5GkSIrSQEzx6Bru2CH0J+GSQRTM9BfWbCHE2mESQj5g5B3SgKHUf6tRQ5Qr4BD/pdGERLCSQsoO4BfB2pGUSolUQwfP8B/PgtG0C5VSQWNZ8Bj6lzG05M7TQTd/3BbPN8GEd1fTQep63B/GU2GkOl5RQ out_100_mFAP2b_singleloop_p01wA5_mFAP2b_0001_0001
L+TNOB325FEUHahMQ6mETBf8SPEU6mkMQ++JXBvHFOEULymKQmuJbBLEYZEUIwaLQmuJgBz0NbEUGE4JQOJGaBfR2iEkqx7NQbnvdBHuewEEmuZPQqxLVBfR2cEE8nqOQtd+SBzKHiE0OfXQQAAgLBHYl3DEtILKQepbNBrED6D0hWEHQXPqKBHXPmDEBW5CQO0iMBHZ7oDk9ow7PPK8FBjqxPD0FZ7DQW5QDBjAr8CEqGv/Pnv/DBnuJNDU6mkIQ03vGBDW5gDUjXqKQHv0+ArFZ3C03PFJQMrAMBjOsFEUZeZOQOUjgBTQfSEEmggHQm6jgBXbUsE0TYMJQ5p+hBj/pUEUk28KQFSueBzoy+EkenLOQ6avgBDfjnEkry1PQax8bB7u11EkIQqQQkSCRBX2cFEknsEGQvPKFBTtbeDE0BrMQ out_100_mFAP2b_singleloop_p01wA5_mFAP2b_0001_0001
