# Supplementary material for: Incorporation of sensing modalities into de novo designed fluorescence-activating proteins
Source: Nat Commun. 2021 Feb 8;12:856. doi: 10.1038/s41467-020-18911-w (PMC7870846; doi:10.1038/s41467-020-18911-w)
Supplement: Supplementary file 24 — Source Data [file 41467_2020_18911_MOESM24_ESM.xlsx › raw_data_graphs/Supplementary_Figure_6b,c,d/1/silent_114.out]

SEQUENCE: SRAAQLLPGTWQVTMTNEDGQTSQGQWHFQPRSPYTMDIVAQGTISDGRPIVGYGKATVKTPDTLDIDITYPSLGNIKAQGQITMDSPTQFKWDAQFKQNDNPRYHGSTNILTGTLQRQEZ
SCORE:     score     fa_atr     fa_rep     fa_sol    fa_intra_rep    fa_intra_sol_xover4    lk_ball_wtd    fa_elec    pro_close    hbond_sr_bb    hbond_lr_bb    hbond_bb_sc    hbond_sc    dslf_fa13      omega     fa_dun    p_aa_pp    yhh_planarity        ref    rama_prepro    bref_irms    cen_irms    final_chainbreak    final_looprelax_score    irms       time                                       description
REMARK BINARY SILENTFILE
SCORE:  -485.622   -695.959     96.523    398.382           1.603                 21.768         -5.529   -258.174        2.167        -22.207        -79.616        -22.293     -37.422        0.000      4.744    130.060    -42.034            0.035     19.116          3.214        3.724       3.724               0.032                 -485.622   2.722   2882.000 out_114_mFAP2b_singleloop_p01wA5_mFAP2b_0001_0001
RES_NUM A:1-120 B:121 out_114_mFAP2b_singleloop_p01wA5_mFAP2b_0001_0001
FOLD_TREE  EDGE 1 120 -1  EDGE 1 121 1  out_114_mFAP2b_singleloop_p01wA5_mFAP2b_0001_0001
RT 0.092238 0.94843 0.303269 0.768097 -0.261588 0.584465 0.633655 0.17903 -0.752615 12.785 -5.805 20.9455   out_114_mFAP2b_singleloop_p01wA5_mFAP2b_0001_0001
ANNOTATED_SEQUENCE: S[SER:NtermProteinFull]RAAQLLPGTWQVTMTNEDGQTSQGQWHFQPRSPYTMDIVAQGTISDGRPIVGYGKATVKTPDTLDIDITYPSLGNIKAQGQITMDSPTQFKWDAQFKQNDNPRYH[HIS_D]GSTNILTGTLQRQE[GLU:CtermProteinFull]Z[HBI] out_114_mFAP2b_singleloop_p01wA5_mFAP2b_0001_0001
CHAIN_ENDINGS  120 out_114_mFAP2b_singleloop_p01wA5_mFAP2b_0001_0001
LwfKMBvxLBIEoaMYQDCMMBf9IAIEZ78WQ67nRBLFu8HE99bWQ357UBT0i4H0hWMXQlDNIBf9o3HkoFpWQSmxJBTRGuHkZXPXQiTgIBXhVCIUaeVYQPryOBPHFEIkmJTYQBdLNBHFt7HUsJcYQAQKLBfY1DIkXmbWQET4HBzNi2HUGmkVQBPTEB/M95HEG5AXQBDLIBHfUuHEMzEYQ out_114_mFAP2b_singleloop_p01wA5_mFAP2b_0001_0001
HTihSB3NJ+H0kYIVQ/UjXBHCs6HkEDiUQkC3XBvcouHUgVmUQFDCcBjVOqHkvf6UQ5QLYB/9T+HUf/ETQKIGZBrvIFI0+04SQoj7aBjojGIUAVfRQpe1WBfpuFIkEZdQQN3JTBrlbJI0D5FQQXVETBzyJOIEmprQQdLqPBr+VIIk7IROQEtoPBzKnAIEsyhUQMv1aBzTP+H0KDGVQs4sUB/UH8HE8bgSQjekbBThJ6HEdVoSQFlHcBbAgGI03EmTQGEWVB7rOHI0XFFTQBzXeBDLFEIkk8ORQWFHcBD7vKIUS0dRQNMxWBDJKCI0sm8PQZGvVB7jAPIEBPaRQlaVQBXW6QIkV2ZQQNjsPBjipEIUzfUNQex7MBvgFLIEmqtNQ out_114_mFAP2b_singleloop_p01wA5_mFAP2b_0001_0001
H3kYTBPzMpH0yhWUQiBhTB/RhdHUO0aUQXPKVBPIwZHkVO0VQEtoYBfR2SHkQg9VQiWEOBntzYHkArEUQnEDQBnCXtHklDFUQRXgWBforaHUCZtTQb8SOB7QLQH0IbHUQam5MB/TNbHkrHFTQEYFLBvcobHkvfyUQ out_114_mFAP2b_singleloop_p01wA5_mFAP2b_0001_0001
HPK8SBntzeHU2O3WQqGPUBjqxbHUbnHYQrcIaBnCXdHE8nSYQQgVcBb5QXHEDCsYQ8S3QBvHFiHUzMnYQXPKQBD/pkH0yhuWQ2rZTB/GRTHEgVLYQ9owRB7OffHknvHZQmupMBD/pgHk9ogYQ03vRBz1jqHEAAkYQ out_114_mFAP2b_singleloop_p01wA5_mFAP2b_0001_0001
H++pcB77nlHEoaAYQuzHhBra8nHkvfKYQy2JjB/RhjHEoaUXQnvflB/mEiHUdTqXQPffhBnBB0Hka8OYQn0mfBfN+4Hk1NyYQqxcgBjhb0H0NSeZQLWviB7IA1Hkx6sZQCq4cBr55vHU7ozZQsHlaBrZmqHUiBZXQOInhB7fLkHEs9oYQVu7gB3P23H0BehXQwYljBPU11H0fBVYQY7ZbBb0W3HEJPrYQ/FKgBjMyAIkL4yYQEzgdBzaxsH00qQaQi1PZBH+lvHE7jmZQ out_114_mFAP2b_singleloop_p01wA5_mFAP2b_0001_0001
H46RiBTgVhHEv0FWQ46BkBT2OdHUIwCVQqxLkBblDRHUO0CVQCBWmBfTiMH0P14UQ78NjB76RhHkpbqTQCdClBzEXdHk54kSQyZ0nBbTIhHkQL5SQGFLkBjlyhHUcNPRQaRWgBntziHUwK3VQXrCmBzDSgHUSxNVQbwNjBHe+pH0kbqTQZ4MhBjPfeH0e9cTQtWBlBbntUHkUnjSQ9DLpBHtXeHkKqJSQmkboBL78dHkaH3TQVy2nB3U1pHE3J7SQR1glBHW7eH0AddQQDxPkBbhdqHEiNSRQWqLiBzDYfH0wJARQ out_114_mFAP2b_singleloop_p01wA5_mFAP2b_0001_0001
Ham5hBjArLH0xLNVQQg1hBTf//G0xLNVQHaRjBntz5GkWkVWQMdTkBLaRxGkpbCWQGZ7dBPc97GktzHVQowPbBHxc9G0UhyTQ7njVBXG+6GEQO5TQoEydB/zv1GEejySQrcIgBvcoPHkBBWVQ8T1iBL3I9GUxiTUQkJkbB3PEAHk+42VQJY5dBrMizGUqVWVQuuqbBHfoFHkcXeTQG5nTBPGB8GELG7SQGjxTBXeXAHkg1nUQ7XHVBP2wyGkSJOUQ612bBf9j2Gk8z0RQOgSdBbRrtG0XsITQXm/gBHqf3GEXksSQ out_114_mFAP2b_singleloop_p01wA5_mFAP2b_0001_0001
LEtojBLFu9GkQglXQf/0kBf9o3GUHaVYQUNenBjAryGEYlHYQJbHpB3Mz3GUPKkXQdTSlBjVOAHkCX3YQOv9iB/EqHHUllxYQzmkiBrPHIHk5fCYQYWmjBfCp9GkLaoXQ/pajBjzaxGEm4fYQllNnBrWMEHEEexYQG4alBT7l8G0VFXZQdBajB7hmPHkzP/YQ9KLhB7YzEHEnfBZQsC3jBbCaOH0OFuXQOkdgB3WYJH0yB3XQ out_114_mFAP2b_singleloop_p01wA5_mFAP2b_0001_0001
LSh7nBPIwoGkoFVYQ14VqBblDjGkqxHYQ35rpBrw1aGUdTKXQrcYnBXNeXGEsyBXQgqhmB3jClGUbnnYQk5OrB/hFfGkBYjYQMuzrBLGxoGkqo3XQ out_114_mFAP2b_singleloop_p01wA5_mFAP2b_0001_0001
EqGvrBvz3WG0isdWQJGUrBPc9NGkpbiVQW5grBf8SRGkVOEUQHvUtBzeUXG0gArTQWOUtBX46EGU6m0VQQ2BtB/vWBGE6GMXQ4JusBDQA3F0r45UQpwltBb78ZGEEYlWQYHTpB/m2KGUoBsVQZZWvBfkwHGUeNqVQ8EurBH3D3FUa2PXQXHHuBbLSqFU09HVQ7S7sBn2n7FkAx3TQeurqBXEdxFEL/EVQ out_114_mFAP2b_singleloop_p01wA5_mFAP2b_0001_0001
EEYlpBDrcNGUy2RTQIFepBjpbPGEUN2RQktzpBHtIFGEnEDRQktzoB/9T5F0w1bRQsyxmBD/pUGUHahRQvNnmBfikfGECcHSQH+XmBfNwhGkx0aTQO8omBnnwpG0aJdRQNjVmB7LXsGU4snTQkXimBz7bxGkIxbSQMgwmB/yzsGUWgKQQgtnmBPEQ8GES1ISQnO2mBXGa3Gk29sPQOPzmBnVC/GE28zQQSMIoBPy2IG03PtTQiRGrBXn0UGU2HlRQ+2JlBLxuPG0aB6RQg7jmBbgNVGEZScQQJ4QmBLBzbG0jWNUQiuJmBbftvGkmsiUQt3ymB/s5mGE+K0OQgrjmBPbVCH0mk5SQHL9mBL5e5G0HNoNQ6U4mB36eHHEhihQQ out_114_mFAP2b_singleloop_p01wA5_mFAP2b_0001_0001
EEtIrBzgAGG0LdzPQMIgrBTgV6F0257NQUN+oBHtI5FkQgVMQ8nKoBbktEG0xLNLQaR2tBnsd+FUHaBMQToWuBvtfsF0Uc/JQzLdvBX/IYFUvtQLQNzkxBbmmYFkWeiMQ7gDuBXWUGFkkZ6KQuz3rBrbSNGkVOUPQsK1rBDuurFUoJFPQK2pvB/SdAGkVEJNQb/dtBXrkGGUjL6KQ3XyvBjmHyFUTdgIQLqdsBHnfoF0aLBJQLpruBnMn4Ekc6tLQPwWsBDxeGFUVb2JQ out_114_mFAP2b_singleloop_p01wA5_mFAP2b_0001_0001
EoFpnBTLymFU46RMQkCHlBTgVmFUhr3KQKc9kBDqGVFU5QrIQHahlB3NJCFEVjHJQEY1iBz0NjFEmu5MQtKLgBPrAkFEOndLQtwBjBzczzFU5IGPQQgVoB/RhZFEFuONQej0kBnDw1F0d64JQECBjB/kiTFEOwzNQSTKdBvUzhF0lQ5MQhJGgBD2kXFklQ9JQp24fBDMlzFEOIgKQw9ahBP6axFUfsQQQMs5iBPDtBGkkEQOQI95kBbTMyFE4TDQQ out_114_mFAP2b_singleloop_p01wA5_mFAP2b_0001_0001
EhALkBf++bFk/UjEQWO0jBj/UNFkTiBAQtI7gBz1jOFkpbS8PSMofBzKHgFUwKH7P78tlBnsdSFUIwK1P/teoBfHwQFke5/5PSmNlBPQ4CFEr+9qvW5wjBb78rF0IbHEQEgQkBTiH9EUsvXBQc1WlBbUviFUl9TvP4eOpBz07eFk/Pj6P6ejmB7+rGFkfXU5v6AKjBjMWEF0009yv9EklB7fiyEkDf1Iv out_114_mFAP2b_singleloop_p01wA5_mFAP2b_0001_0001
EWOUfBvHF8EEEYl6PR2uZBjpb8EU5QL2PhrnYBvd+sEkuJxoviWkbBrFZdEEAAAwvVj3VB7Of3EEDCMAQLqHWBn9GGF09NLFQP60QBLmGAF0TE6IQCIGSB7ZOQFEPDzLQampgBT14tEE7Rh7PVdzYB7hbMFESPUwPPAWWBr3bnEEBWfBQhw0RBXX44EkTPS9PuX0VBvusWFETfDEQLV4ZBv3pDF0JDMHQms+OBX3bNFkNoRNQ7WKSBXhDhFEJfQLQMr3VBDY4LFkCCpMQ out_114_mFAP2b_singleloop_p01wA5_mFAP2b_0001_0001
EoFZUBHDCyEEv0N4vktTSB7QLkEULyWAwXPKMBT2OjEEoa8/vO0iJBntzzEkQgV+v14FUBnBBsEkAr8FwPL1ZB3AEtEUwaJGwZTNSBbMbcEUEdIJwfUYSB7lu/E0HFu0v4G7TBngIUEEQ5k/vcnbSB3l07EUBGuGwbvSbBfxskEku/QDwlQhTBrrAiE0QYFLwWL5NBXfYbE0QOHJwwn5TBTupMEUBIwIw out_114_mFAP2b_singleloop_p01wA5_mFAP2b_0001_0001
E99zJBPJGQE025bAwPK8DB/mEPEklDNAwamZBBjpbQE0fqxFwIFOEBPIwQEkvf6IwnEDCBT2O3D0NJG6vUSLDBf+FMD0ThD/vLClDBLM6GDUKdgEwHmqDBbhYsCk1jC4vEtIMB3MzCEEnEDBwZdfCBHn2cEURk57viEf7AzE55D003u4vCj7DBvu33DEH+1ovSnaEBvZkNCkMxc6vWqVDBfjpyCUDRD+O out_114_mFAP2b_singleloop_p01wA5_mFAP2b_0001_0001
L1NJ4A/89PEUiBBGwQgVyAb5QREk/UjJwwfq0APdT+DEYljLwoFZyAjWkBEESh7NwO1TmAPg1REUk8+Iwmn6hA/gH7DkzKaHwPxyLAviM6DEjqOHwNHACA/GcIEkL7IJwSUNDADcxiDUiXCEwe++zArvfQEUiBhCwuqr0AbV+fE0gVkKwSG+hATqgUEU/E2KwgpgkAT+LfEE40THwAL/kAfjp4DEw1VDwwPykAT/hfDkb20Iw out_114_mFAP2b_singleloop_p01wA5_mFAP2b_0001_0001
LGZ74ALv0ZDkSMoKwQgV7A/TN2CU5QbMw2OfDBf8S3CkVOUNwzhWFBjpbaCkWktOwHK84ADLYLCkPSELwxcBtAvjsDCk8/pKwQ48mAzSaNCkH5bMwozGqA7YYoBESTkIw/pG7Ab5QXD0FZrIw/RS2AHIE5CELfMOwcD68APdRKC0YFIJwGPL8ArvtiB07hRMw out_114_mFAP2b_singleloop_p01wA5_mFAP2b_0001_0001
LGEYGBT0iYDkCXfMwjs9LBXNedD025LNwHv0PBPHaFDkX6WLwdolUBLwKDD0HF+LwcSsEBrw1vDU14VLw5/BNB7YS/DUSwINwW/mMBbDVSDEvZOPw out_114_mFAP2b_singleloop_p01wA5_mFAP2b_0001_0001
ELH6NBTLyyCEBWJJwEtoRB/mEbCEBW5GwgqxUBT2O7C0kYwDwqxrSBzfqdDksdeCwoF5OBf++5BEsyBDw0n2LBTC2yAEnihFwAKaJBnKK2/DsfVBwyBUGBvN6ZA0oc57vBlyKBbOWj8j9UcBw2O/JBvco1CE/pmIwthRUB/OUICEikuIw56XMBDKsOCUHBaAwP/+RBDbIcBklelAwGfoOBjzZMA06j5HwGMsIBbJHNBkT1BIwLBVJB/ebPqjcfd9vgMXNBfPBe6TJvPEw out_114_mFAP2b_singleloop_p01wA5_mFAP2b_0001_0001
ElDtZBDrcwCUf/UCwy25cBfnvPDEAAA/vv0NeB7P1ED0d++tvHv0dB757fC04luJPb8ChBjU4WDkSMoCwvSjiBvcUvCEeH1Cwi2XgBbIflDEh6JIw8SXbBLwKTC0LdTDwFzqaBHZqtDUosn+vZpPiBvlVvDUrOqAw4rUhBDU2VCEg//CwDfNiBn7mqD0ZVRJwSKeeB3glBEUgnEIwxDXeBXCANDkODKJw out_114_mFAP2b_singleloop_p01wA5_mFAP2b_0001_0001
EAAAgBvcolDklDtoP8S3gBvz3fDU6mE9P5l+iBrbSAEE+TNAQHaBjB/naSE0xLd8PzMzcBvz3jDEsyBCQpFraBnrFGEUbi1BQ357fBjqxBEUc9ogvi6whBzfNADUc9z9P+l0dBDmkcD0PYHGQstwZBH8wNDUlZsAQKDZZBb79IEkH5gFQ out_114_mFAP2b_singleloop_p01wA5_mFAP2b_0001_0001
EY6mkBnuJ1DkR2OEQnvfmB3NJKEE/pmGQAAwmBjWkHEkQgVKQmupmBvIbrDEBWZLQlYQpBf++JEkoF5DQeuLpBfBtSE0qFU8PFA4rBLKFWEEdRY2PnfctBHJKHEk5KBzPtUbsBfCYqEE2qHxPU4akBvd+WDUHaxFQbtvlBX3OaE0ZI2FQYhCqBbnbzDE7yyDQcKpqB74uTEERWNGQQlLoBPEGiEE6Nm8PQDFoBDiwHEUNmf2P+zKuB79BuEUr9ngPi/DrBHdP2E0pZP0P out_114_mFAP2b_singleloop_p01wA5_mFAP2b_0001_0001
Lx1DnB7luZEEUNuLQ7RRnBb78ZEkSMoOQwKnnBvyhwEUMIwPQbnvoBHue+EU5QbOQsyBnBHDCoEkCXvKQj59oBn2LQEEJzPPQY9elBPtxSEENrfPQ out_114_mFAP2b_singleloop_p01wA5_mFAP2b_0001_0001
Ef/0mBPzMzEUiBJRQ/pGnBLwKHFEBW5RQ/pmkBnX6MFUKctSQQ1IjBzJx+E0FZLTQlDdpBb5QFF0Jx4SQz+PsBPC/CFUiBRSQRjZuBPpl+EExaUTQL7SuBrj2tEk149TQGxUwBLW2MFU7rfTQqG/lBbmZmEEaRmRQFzanBL1NUFkfLMRQm3HpBv+j3EkzqiTQn7epBbsdTFEAPhTQm1vsB/SDSFkPswRQipQsBXR61E0xZjRQORwxBT8QKF0ABLUQvJXwBX/maFE038SQ out_114_mFAP2b_singleloop_p01wA5_mFAP2b_0001_0001
EoFJkBPy2hFEBW5SQ14FiBzfqpFEv01TQ5QbjBvxL3FUc94UQ++JlBT2OCGEEYlUQkCXfB3251FEVjPTQ/j0aB311oFkR6mSQ5l1aBrviUF0TqOSQtZgVB/sewF030USQxu5VB7tvOFUMctRQ+wqSBriifFED2wRQyY+SB//5BGEa4fSQRaeNB3WkhFkpGYRQ1/vNB/T3CGkWAHSQPnHLBLKN1FkhVkRQ1NZlBXjXsF0FZbSQaSIhBrp4bFEReTUQSAagB7mlAGE39fSQEBkdBHxX/FEjvCUQnfLeBLCHKFk5IUSQU82UBX0m/E0IHVRQVEBVBLRaIG0aw7SQ5LOLBHMVUF06E8QQYTzLBTLSKG0SSQSQKqGHBrYQ3FkIKTRQ out_114_mFAP2b_singleloop_p01wA5_mFAP2b_0001_0001
EtIriBPzMzF0eUIWQaR2jB/na+FEAAQXQPKshB76RGG0HF2XQGE4eBLbnCGEaRCYQCsykBnYQuFEEYJYQGyqmBL4xcFE6ewXQAhZpBvJbfFUReoXQunImBHcWIFEDtVXQESeqBbLTNFkYMKXQneioBLEJ/EUi3+WQ7RRhBvconFECsSWQE2glBXwFEG0Xr5WQaZGjBXk8mFk9zXYQ2U2lBnAz2FEQmiYQX+KkBzGrAFUghTXQXylsBPrhKFkDe9WQMUzoBTbjvEUlHpWQ out_114_mFAP2b_singleloop_p01wA5_mFAP2b_0001_0001
EzhWiBXjXQGU2ODYQVjXgBntzXGknvTYQFDChBrvfcGEVj/YQO0SjBzgAgG025HZQhrHgBb78gGU3koXQvoSeBbpzdGkqxRWQQB8gBHiMaGUq+WVQy6CZB/fkeGEEI6VQlSJgBjbcXGU3YGUQfqbXBTd3bGkfqpUQG7FbBr/VYGkVFwTQe+OkBDAATGkYQ4XQxO9cB/LjTGEeiXYQ/lEiBjwXkGEdWgXQrasdBPZBnGUMJBYQ7ECjBzhkZGkJppVQanJWBHsUhG0dmnWQUdmhB/GmUG0cRYTQKzPTBLEkcGkY5XUQI+3ZB3aRWGUalwSQ out_114_mFAP2b_singleloop_p01wA5_mFAP2b_0001_0001
Env/dBntzcGEqGbZQ8SXeBvcohGkTiFaQ357ZBPc9pGkDtMaQlYQVBzgAnGUbnPaQep7dBrEDZGUPKoaQQBmdBb9WdGkKQWbQgdRhBDkBjGkt9mbQBoajBHxLeG02xrbQhL/gB3rVtGklpwbQPKcaBXNeZGU46RZQuSGhB7HvlG07HIaQMzsgBbeyTGEMQmaQMkaaB/ALUGk6PiaQv0ycBPhpWGEMUrbQ0WRaBvyDjGkNzXbQl+hiBnpgxG0eF8bQyVWeB/fFxG05vrbQ out_114_mFAP2b_singleloop_p01wA5_mFAP2b_0001_0001
EmuJbBnCX0G0IbPaQgVOXBfnv8G0xLVaQfU4UBjVO8GU14BbQsHlXBLv04GkYQgbQZQgaBPc9GH0HFOaQUPFgBLo0DHkBJZaQegVgBT5M4G052KaQG3JbBHwK0GkUVPaQVoFUB7h67G06t8ZQ+f8YB34XNHkduiaQ4qDaBnAyJHk23sZQfIagBPdyEHEPt7aQfIghBzuMJHkeOJaQ7uuhBj0Z0GU/lgaQbl8gB/5b3G04opZQ out_114_mFAP2b_singleloop_p01wA5_mFAP2b_0001_0001
L357PB325/GEaRGbQWOUNBvcoAH0z3vbQfUYLBXiBMHkDt4bQpbSLBHYlPHkQgdcQcSsIBntz4GEFuybQpXRKBLmCtG0JXubQNnxNBHxfpGEzgScQHANPBzzYeG0UnOcQPG7SB/mQZGk9elcQRHxVB7bMeGEFADdQQEoTBfVEPGU3PdcQGE4NBLwKCHkqxraQCpMQBP7a+GkyhIcQai7FBrig6GkSfZbQnBmGBne25GEO+QcQEScMB3TyrGkYZQbQNRsGBDDDoGEfTubQ4sqLB3xjqGUpswcQq+bRBnMLuGEB2ScQMNLNB7LwZGkHu4bQDuJVB/LDmGErzIdQTWjYBjEIaGkRwTdQSDPRB/HxLGkVpFcQGLWWBXAtKG0ZVtcQ out_114_mFAP2b_singleloop_p01wA5_mFAP2b_0001_0001
LkC3JB/owRH0d+WbQ46xHBb6mcHkYQcbQBr8IBfSMiHEsyxaQcSMKBPIwcHkpbSaQgVuBB77ncHEVjjbQs499AP1jbHEzc8aQ2O/JBzeUOHkQg5aQL62JBn3XgHkWA3bQMCYABbtkjH0F30bQDcxABXnvVHkmf3bQCBa4A/7DWHkk6/aQ out_114_mFAP2b_singleloop_p01wA5_mFAP2b_0001_0001
LXkNIBHsysHEmutaQpw1IBnDtyH0HFGaQueUFBXMIuHERLiZQlYQGBLbnwH0bS8YQcSMHB/mE+HUwKTaQ/XYIBTzp+H0EeCbQt/CHBLErzHkXNTbQKgNIB/yusH0XLuaQkhENBn3iyHkjb8ZQ44+CBzRS/HE6cMaQikaJBPPACIUmaAaQ508FB/ZfCIUOcRbQv/lMBrqaAIUXpHbQnHyCBrxezHEhFbbQtnnJBLm4xHk6kubQ out_114_mFAP2b_singleloop_p01wA5_mFAP2b_0001_0001
EsHFBBf++nHkWktZQ7Rh7APdTjHkDtMZQQ144ADrcXHkmZWZQ99TwA77nTHEEYJZQ2jCxAThrpHEsyJZQPajyAHmr1H0frCZQZZEyAXRi8HUlflZQaMi0AbVz5HEaXaYQbnhzA3wsDIkN3fZQsdB2AXgTCIU8sUYQT7g1ALUtFIUnS3YQsr/2AfqHLI0NqxYQf/UABjU4lHEoaMaQTq6/AfLdjHk4kuYQVJqsAjIpoHkGrnZQkNAsADGjmH0krwYQFriwArjV5HUbWFaQTu90Abln0HU5p+XQdpJzAzgYGI0gS7ZQ5vl3ADG5DIENspXQXdJ2A7c6MIkZqMZQ out_114_mFAP2b_singleloop_p01wA5_mFAP2b_0001_0001
EqGPABT0iRH0yhqZQ357+A3jCGH0Gv0ZQ5luEBnDt/G0JxwZQGE4IBHXPDHkQgBaQMIw6ArFZEHkU4iaQugUxAj5rKHEx3paQ4T/3AXOl4G0+kqaQDCsDBT2OVHUGE0ZQtsQ5ADHrCHU56dZQVgaABPV1GHk6R5aQAA9sALUjKHUAUQaQFZD1ATyn3G0xHLbQCs/+APOmzGEYTmaQzQzxA3bH2GED9TaQ out_114_mFAP2b_singleloop_p01wA5_mFAP2b_0001_0001
EFDiEBzKH2GE7RdZQ4PVJBXjXvGEBWZZQU4aIBjrHjGEoaYZQFueEBnuJfGECsGZQzhWMBTgVzGU46xYQ7AWRBbGjtGUb5lYQIEhUBvbN0GkST2XQcbIXBfg9+GEFUYYQ7RBBBrZmzGE99PZQ/z1LBrGqwG0LZ1ZQJ7aNBH9s7GUib2YQImrJBX88yGUwRWYQHEbQBLxXlG09CcYQJ0DUBrlOtGkrkAZQPUNZBPqQEH0a/CYQan4ZBfh87GEqawYQ+y5TBH1RDHUB4nYQ out_114_mFAP2b_singleloop_p01wA5_mFAP2b_0001_0001
EEtIMBvHFdGUPKsZQ/pGMBrbSRG04lqZQaR2PB7QLNGU5QHZQlDNUBfTiRGEoaAZQrcoNB33PMG0isVaQk/WJBLoiNG0Gk5aQdKoEBviAOGUoLwaQpc3KB3WmNGUzlebQ5lOPBjqxgGk8S7ZQhFDIBfznOGk4cjZQBcURBPd5PGkj1gaQCebOBXKwDGEeDRaQ out_114_mFAP2b_singleloop_p01wA5_mFAP2b_0001_0001
EIwKOB77nEGE7RxYQvJRRBblDAGEmuNYQyLdSB757nFkuJRYQam5OB33PbFU2ObYQzMTOBrEDCGksdGXQoNeNBPEEOGEp/4WQRHfRBvM06FkaQ7VQGWDKBXR2QGUrbtVQx1jKBTgVBGEZ74YQUeKVBvA9DGkh0MYQdZYKBTXs8FESpJXQiqSRBDHpRG0vpyWQl3gLBL5cRGk3vwXQZVTPBLt19FU1hBVQWUASBjirpFU+pCWQKbaVBzORBG0k43VQ+vqJBnOgZGURzoVQ97HGBDwTNG0hE2VQAQ3LBDaxNGUQPzUQ out_114_mFAP2b_singleloop_p01wA5_mFAP2b_0001_0001
EKcdXB7OfhF0MzIYQtI7YBX3kKF0eUIYQO0CbBvcoDFU3k4WQf/UeB3MzOF01jSWQ6mEdBLEYFF0jCrYQvsoeBHAztEUCfoYQzvvaBn9yKF0FmWZQgqRaB/S3sFksdCYQgQXVB7pLBFkcpPYQEhSgB3VcOFExzlYQB0ygBTrPqEU6DBZQHDLgBflQqE0BOJYQSuFbB3c4jEEYdtYQzIrdBPlNHF0MVvZQ6qIXBP+QBFk10bZQiDvZBTNwbFEO3XZQ out_114_mFAP2b_singleloop_p01wA5_mFAP2b_0001_0001
EsyBZBbQgxE0jCXWQ++paBb5QpEUjXCVQ46ReBrFZVEUiBJVQIFOdBnDtGE0w17VQXktVBrw1jEEEYNUQBWZWBHZ7oEECs6WQ509cB7kr1EEYNiUQjs9WBXjXeE0HFOTQv0NTBLGEyEE/pGUQ35bTBb5QXEET3sUQ out_114_mFAP2b_singleloop_p01wA5_mFAP2b_0001_0001
EqxLhBLxgUE0JxQUQaRGjBf9oCEEEYNUQ0iMkBra86Dka8ySQO0ClBPy2LEU6mESQ35blBvyhIE0eUIVQ6tmnB/BQwDUDhQVQpjwpBvKd+DU/rPWQuv/pBbONSEUvRnWQsgXrBbJnfDUrJsWQiBhhBTKchEUdTqTQ0VFiB/aSoDkWkiUQybqkBjYqLEk0YIWQOFWmBb6WXEk0cxUQQkioBrXsrDkZGSUQ7KvmB/9NSDUs1mVQ4E1sBzQmmDkxnVXQXxHrBb1eBDE86XWQ out_114_mFAP2b_singleloop_p01wA5_mFAP2b_0001_0001
LHvUkBjWkRD01jaSQqGflBrZmFD0coFRQueUkBDW5cCkpbaQQrcojBHYl7BkBBGRQ2OfjBLwK7CkEDCTQFgonBbigAD0nUMRQjtNlBvz6fDEDwYQQ out_114_mFAP2b_singleloop_p01wA5_mFAP2b_0001_0001
LMIQkB3MzcCk8SHOQ5QLjBfTixBEqGfMQqGPhBj/UHCU0iMKQc94hBblDlC0MzsIQqGflBjrH9AkEDSLQfqInBvNtcA0yuZNQ2nakBHYzl/jwtrJQZ78kBnCX3CEBWJNQ+zAiB3e1HB0MoyNQ37rmBziFmB0vZ/JQVbDmBLGw1/TMBmOQM3EmBT41c+jFP3IQ+xKjBbs9JA0QhDIQIdPjBrwoU+zCp/KQ out_114_mFAP2b_singleloop_p01wA5_mFAP2b_0001_0001
L46xdBzLdjBEaR2JQktzZBrw17BUdTiHQiWEYB/TN2AEW5wDQy2ZZBf8SX/DtIbEQzhWUBrw1LC0NJ2IQRRnRBbL8PBU96IKQssGVBfmxpCExDwKQX++LBDkIkBEdXqKQ789cBXjXyAEpwFLQ8fkbB74hWC0HLAFQ0e0RBn9jYCEF8iGQVlmTBjhlAB0+vBMQlnwRBzXmYAUXV2IQ4zWRBn72yCkBGnLQ2tFXBP0LFDkon6JQnhfXBnKmaC0X2KMQa3FKBzpluAUSkkLQ2J/JBjSNyB0SixIQCxwLB3qaNCE/r8LQ out_114_mFAP2b_singleloop_p01wA5_mFAP2b_0001_0001
L2jCVBvIbPBka8S/PDXvSBHYlTAkR2O3PnEDXBXiBx+z4lutPzMTWBzgAr4zMzMrP3ySOB7Mn/+j/0u8P79LKB7ONVAEvlNAQIFOUBPzMHCkZmZ+Pz9DRBTVF4AEdgnfPm95PBjuAr9TWCsBQ9SsMB76kK9zpi11PDseHBbVdUAkRj+6P out_114_mFAP2b_singleloop_p01wA5_mFAP2b_0001_0001
LEtobB/na8/zisdePEtIgBf9og+zfqxrv2jChBjVO02D/pGxPiBBiBjWkt973P1YPTiBfBTLy28Dv0N+verYdBjS+s/TNAQDwnDZfBPTw+A0Jk+Cwa7/ZBfV4I/jSLhGwZ78bBLwK/AUO0ikPoL0hBbec5/TmIZtvCr0bBj07zyrsay9v+cRhBP8RL5zcYpAw out_114_mFAP2b_singleloop_p01wA5_mFAP2b_0001_0001
LlD9gBThrH6zyhW/PDC8hBT0iM9bktTDQT3kgB77nK+LtIbIQZQghBjAr8/7yh2JQMdDgBb5QL+jWkNBQ/hBkBPilb87fiUEQZj3hBH1Nh/7zcQBQ out_114_mFAP2b_singleloop_p01wA5_mFAP2b_0001_0001
EPK8cB325767z3PJQBrcaBT2Of8b3k4LQjsdcBrEDC7jTiBOQtd+cBDVjH/zMzcNQfUYUB7P1477xLtLQkCkRBH7RG/799EKQl0sRBjmn3AcozbLQs8YPB/hbzAc3mHOQfrGKBDGC4AcLFrOQOgmGB/qwBBMvYuMQVQcIBf5HzAsJqlQQKcdbB33P16D99DIQPMhbBHQkQ/rQjhMQ4naTBz1ko7zL/0KQoiqSBfbO87rDjtNQWzhTBnJDS/r+gIIQXXZNBPZOh+7P2xJQRM2VB/+3MBM0OnLQwBcPBr4HmBsjORKQix7RBr6yrAs6MrPQJO3HBzSrFB8ruzKQhRpCBrJcFBsraJNQhvHLBHQqrAsXtVRQnJgEBL0o2AMIMzQQ out_114_mFAP2b_singleloop_p01wA5_mFAP2b_0001_0001
ETihdBzLdTy7P1QQQgVOfBLxgg9T14VRQWOUbBX3kAA0LdrRQyLdWBTLym/j78tRQ/pmfB757n2rpbiSQ/zQgB3dQ5+b2j7RQIFXdB/nd5+LD7oQQEWfdBjqWzzLoMPQQ98ihBrrJq+Dk7ERQiO6bBLUUxzLUWITQEKchBrcDw5zj2MTQ5aNfBHvwOAcXaoSQ4baiBbRuN/7MvwRQIXOZBTB1k/LDoyQQiYnfBD2KFA8KF4PQ out_114_mFAP2b_singleloop_p01wA5_mFAP2b_0001_0001
EPffdB/RhLBkuJBSQb8SaB7QLKC0isdSQzhWbBzfqVCE7R5TQIFufBTf/kCkR2OUQhrnbBjVO0CUGEwRQTA5aBfLKyCEDkYQQucXYB3j2YDk/fTSQxRHdB/KxZD0fccPQ03vgBzgATB0Ld7RQwMFWB/ywBC0+PYSQZ/ifBvev6CEoH6RQ49oWB7ExvCUtjLQQld4cBzW9VCkWy+PQs3eZB/Tp2D0fszRQFZDZBLZKcDknHYTQwUOUBb8ESDkhpHSQETlcBv3wYDU93UNQkMogB3nHdD06z1PQ0hFbBbS20D035HQQ out_114_mFAP2b_singleloop_p01wA5_mFAP2b_0001_0001
ERLSXBThrPCUf/sUQlYQXBLEYdCEZ7EWQhrHSBX461CkYQQWQMdzNB7OfjCEueEWQpbSXBfR2uBkqxDXQ9xLXBnOIICUKbPYQaYLcBnUX2AkQSzWQ2jCUB/naAC0xLVUQgexaB7CRxCUXBQWQI7qTBnCRKBEnv7WQELHXBL9jaBUmslYQThnTBvYsbC0KHUYQ2tvaBPcebCE2MVYQ4WKcB7yqAAEAxfXQAazfBzRGcBkIi8WQlTFcBr3CeAkfEyVQ out_114_mFAP2b_singleloop_p01wA5_mFAP2b_0001_0001
Ee+eSBHXPeDU5QrWQEYlNB34l2DUMI4WQW5QOBzfqPEkpbqXQlDtSBHueWEE/p+XQNeJWBDrcsDUHaxWQkJqKBrMziDkpcZXQbc3LBrH6+DEFQ6VQ out_114_mFAP2b_singleloop_p01wA5_mFAP2b_0001_0001
EMIwJBXiBZEU0iAYQShrJBrbSsEUgVaYQ14lEBDW54E057TYQxggABf++vEk8SHYQdTCKBf++lE03PJZQjiFFB3yUZEETrWZQdnwABnwAkEUmZoZQmN0EBPnODE0NNQZQa3a4A/+4YEUQ8zZQFPPABn5XwD06xbZQzR73AbB8CE0aotZQ2a1uAL12vDUIN5ZQHaRGBfSMSEkrHtXQZs/MBfae2E0UZQYQ1PVKBffT0E0xFdZQAAlNBrLPcEUn0OZQOa9ABTtS1EUGNtZQvZLIBvSZ1DEIACZQc7pxA/3XhEU94BaQFv+/AngKODkU6WZQohgvAHgcSDExywZQ out_114_mFAP2b_singleloop_p01wA5_mFAP2b_0001_0001
LhrnEBzgANFkYQgYQoFZ/AjU4YFEv0dYQKxAABfTivF0NJuYQpw1DBb781FUbnDZQOJGIBnBBUFE7RpYQm5N5AH1nQFksGwYQD+r8APrfZFEya5XQ out_114_mFAP2b_singleloop_p01wA5_mFAP2b_0001_0001
E2Of3A33P7F00NlYQ46R2A34lIGEoa0YQ03PzAvIbQGUy2RYQpbSuAvyhNGka8iXQEtIuAHXPJGET3YZQ7S2xAji/DG054BaQYe4pA/ZXFGE5zlaQEujuArERBG0alPbQTBA3AvcvIGUm3gbQ9owxATgV0FEXPSYQLx89AbMSLGk4FBZQbBrmAbMfFG0h+OZQYnbsA77nRGUv5fZQd8e5ATPfHGUaaLaQuMDzAXw92Fkbk8ZQ6jkiADb+AGUtgeaQti7nAfY0NGUFUpaQhiLyAr+8yFkn6JbQzwNoAD0aAGkGNnbQHMA6AbjyFGEVR8bQaRvzA7I7PGUlkmbQ23R9ALDzJGkRhLbQ out_114_mFAP2b_singleloop_p01wA5_mFAP2b_0001_0001
EnED2AvyhaG00NZYQ357yAD/piGEaR2XQAAAxAPeptGkBBOYQbnv1A/S3wGUjXuYQ7Rh7APepjGEue0WQShr6AnsdcGkR2yYQS8TrAX4TgGUPFaXQGZ74ArbSpGEEYFWQEYl8A757bGkTiZWQKcdBB/9TmGkvfSXQ out_114_mFAP2b_singleloop_p01wA5_mFAP2b_0001_0001
E+TNqALbnzGUbnvXQIwKoAbkt+GUbnDYQ/pGqA757FH0gA7WQzMzpAzLdCHEmuxVQ7RhZAnYQAHEBWVYQcGFKArZn9GkgTqXQ1JBWAXeJ5Gkra8YQx1jmAbPKwGkqx7WQDVrtAnz7AHkVKdYQOVbXAfsnIHEWleYQXFEMAvtOCHU3m5WQ/A8FA/VZ6G0N1IZQH43gAnwO7GU+/UZQS38XAjMzwGU4hzYQ out_114_mFAP2b_singleloop_p01wA5_mFAP2b_0001_0001
Epw1rA/mEQHEnELXQGZ7tAXNeXHU0iEWQJGEkA3MzbH0xLVVQQgVYAzgAfHET38VQU460AXNegHU14lWQLWX2AfQpoH0fflVQabr/A356bH0wA8WQdoFsA34lSHkDtEYQ2moyAfwTTHEcHUVQ5UPxAPj5jHU7TcXQA/c7Afr6uHkZ+8VQCHsuAPCDsHURHTVQRAG6AnU0kHkq7uUQkNVCBvQKiHUd8TXQe3nBBTVpYHEzxCWQE11+AjmrVHUELsXQ out_114_mFAP2b_singleloop_p01wA5_mFAP2b_0001_0001
LNepkAf9obHkCX/TQepbYAb6mfHkBBGTQXPKeAz1jqHUiBhSQ8naQADVjxH0kYYSQR2OVAblDYHEsy5RQyMfMAzNVNH0hPPSQl2MKAXHFGHklG/QQ9dTx/OMIKHU+cDQQTO6m/uRRCHURY7NQyLdrA7luYH03PlTQvfuJA7oggHUb4qTQk3QiAzFzWHklkaRQsKoKA3yybHUNXLRQYLB6/OGJOHkV0uSQBupXATnnJH0Ar7SQ7FTGAPZ79G0EESRQW8NZA/H4FHk5DcQQpj27/2JlRHkFiMPQlz4I/62oLHkYxoQQSQn++qvRFH0ZNwMQMQbZ/ynX7GU+pwOQBwtAArSpAHUgqwMQ out_114_mFAP2b_singleloop_p01wA5_mFAP2b_0001_0001
LlYQpAnX6rHERLKSQdoFtADAA2H0MzkRQDXP3AHtI4HkR2WSQBrc7AjWkwHUep7SQsHFwAXMI1H0w1DQQD+E6A/rQvH0H72PQw6MnArMavH0/SlOQVjXuA3islHEoaUSQg58mADyF8HEzAuRQef8wAzU38HkVjPPQ7KI/ATmuyHky6jOQizbpA7R3uHkexeMQXRlfATo9zHkRjxOQh17lAvlenH09IXPQ out_114_mFAP2b_singleloop_p01wA5_mFAP2b_0001_0001
LBrc8AjVuAI0P1QSQ9oQDBrbyBIEnE7SQnvfHBz0N7HUPKkSQTihLBLaR6HE7RRTQIFuEBPyWHIkZmZSQ+mv+ADVBKIkE9ISQHkp3AHRkFIEuloRQsdX8AXCyAIEZ+QSQ50nCB353BIkxtAUQaBLHBrn9GIEWUfRQuFKHBfKgJIU06ITQnQt/A/oRNIUwKaRQovt7An52LIkqLETQI3j4A78aFIEqEjQQetYvAjpOGIUdM9RQ out_114_mFAP2b_singleloop_p01wA5_mFAP2b_0001_0001
EzMzGBnsd1H0GvcRQIwqKBfTitHUepDRQIwKIBjrHjHUepjQQoFZKBntzdHEEYVPQ0iMOBrvfyHEAAAQQx0FLB3Qm2HElKeNQcAQGBb6A1HUJ7LNQfttNBD8t7H09y4LQ8naDBPc91HkZm5QQT3ENB/XdrHEPa7RQGwGRBH70sHUh2bPQNYSQBvZK5HkG2bQQ out_114_mFAP2b_singleloop_p01wA5_mFAP2b_0001_0001
EqxrDB/89fH0w1LRQdTCBB3MzVH0z33QQXkt9ADAAQHkBBGSQfU43APy2UHU3k4SQ14l4AzKHXHECsyPQccI8AT7xbH02pWNQUsDzA76dMHkJeNPQdTCCB/89kH0eU4RQjl9DBDzcQHktzaQQfS4yADyTcHUxJWQQC5L8A/eejHUrXpNQHwZsAbE5NHkss3NQD+BwAPr/IHU9RhQQEGq4Ajz7GHketSOQ out_114_mFAP2b_singleloop_p01wA5_mFAP2b_0001_0001
EvJx/AbQgFH0gALSQhrH7A34l+GkQgNTQNzMyAHtI3GkBBuSQ99TzAHDCyGU5QrRQgqxBBb5Q3GEue0TQaYOGBf217G0+XnUQLP5JBXJsyGE9ECVQ/p8DBv2TBHUDy0VQpwVCBDBWCHkrHdRQ4bi3Aj9pDH0Jf+TQCaoDBHNOzG0/r/SQfdm/ALzhxG0PpaUQQleIBXqfBH0QGBUQmiHNBDa01GE3EoVQhieLBLBwuGUoaJUQdkqHBLP+sGE/5nVQv9KHBb/rEHk9ebWQ+rrBBbak7G0zDbWQIGTBBDtjHH0PYfVQ out_114_mFAP2b_singleloop_p01wA5_mFAP2b_0001_0001
ECsypAHZ71GkU4iTQ8S3gArbSuGkDtYTQ789jA/mEkG04lGUQpbSkAT14jG03PVVQDCsMAfTiyGU2O/TQuMky/SP9qG0tMxTQoxU5/qxohGEmXgTQeBq7+OOuuG0Vl1TQ67npAf9o6GUwKXUQ6mWfAv6zsGkflUSQG/2IAPCH6GETWlTQLf3OAP0rzGkc5DVQ out_114_mFAP2b_singleloop_p01wA5_mFAP2b_0001_0001
EiBBnA757bGEv0VTQOJGsA7kYSG0eU4TQqxLmAThrHG0xL1TQIwKiA3NJEGkpbySQlDt2APzMRGUy2JTQ5sr9ADnSaG0mWgTQ3C27AvZCHGUNVgTQuMJDBbkkbGEmaqSQoa8lATKccG03PVSQJYatArIkTGkkl8UQw2P1A/8kRGkyxFSQlIeABTN0YGE1YcUQmSN5A/2jhG0GqhTQyesBB35RGG09r+SQKBj2AXmmAGULtNTQVMN9Ab3wGGEeAlUQvomFB7WBiG0U//SQH/oBBfFSdGkf3rRQ4iZFB3AZUGErSqSQ out_114_mFAP2b_singleloop_p01wA5_mFAP2b_0001_0001
E/pGmADBWCGEVj/UQT3khAb5QvF0LdLVQmuJqA76RfFUiBpVQZ78sAHtIfFUf/0WQ14lQATgVwF03PNWQjXzFArILaFUoZkWQO5nPAXTJKF0zdWWQhp+n/WNvZFUwsFXQ3kYpAXiBGG0w1zVQA+0cADOwpFkGROUQp4IEADw46FkIozVQnecWAzPu3FEJHIXQ out_114_mFAP2b_singleloop_p01wA5_mFAP2b_0001_0001
EdTiuAfSMSFklDtUQFDC3ALFuCFEoaEVQaR2yA/owrE0bSEVQb8SuAT0ikE0GvEUQBWZABXiBDFk8SHUQ4zmCBjk+YFkSi9TQwq5EB/xK0EksMqUQI5aEBXChjFUs0OVQWO0rA/mETFkCXvTQwf05AnQcGFkNxEWQ0mX+APuc9E05QITQVaR/ArchiFEG9eTQjE/FBHi5XF0OIUTQWwSIBrRg0EU7W+TQWldDBfL0jE0x6vUQ3jLGB7t05E0DyoVQF1/FB/zOzFEx0/UQjNiHBbC5ZFkKRtVQK9EBBn6KlFkyk5VQ out_114_mFAP2b_singleloop_p01wA5_mFAP2b_0001_0001
EhAr0AzeUgEECsKWQkCXxAzKHKE0NJWWQ2jC7AXO02D0yhOWQqxrBBzgA/DE+T1WQgVOsAHueGE0jCvXQIp1iAvfgTEkyB4XQbMFpAPNqdDELD6XQnvf4AfTinEkqx7WQOIqrAXpEGEk83jVQm+8xA/57KEUQSQYQFC5kADFSiEELI/XQIvflArZDZDkiacYQ33EwAf+VJDkUw0XQXfUjA/41UDEDdIXQ out_114_mFAP2b_singleloop_p01wA5_mFAP2b_0001_0001
EOJG6Ab6mUDEuecVQdTiBBb5Q3C0KHSVQUNeABTKcJC00NxVQLHa8ALwKfB00NBVQtd+CBHue0CU0i0TQgkfEBT+ndDU+1JTQ4jiABP9k3D0NfnSQSAwJBvomoDkknBTQSz2BBDBDOE0Xy8RQ9iGLBfJtGEUiiWSQIILHBDbgTEk93zRQjkjIBf2olEEe6HRQwKHzALGEQDUep7UQMU3EB7b0CDUV14VQOwY/AfHOnC0f6STQ91UGBfTZeC0zZtTQwXz4ATV+uDk+PuSQL50MBzE/TDURtcTQkvd9ALQEYEE4EiRQSvRPBruJLEENJPSQ7pYMBLlSlEUrS8QQ out_114_mFAP2b_singleloop_p01wA5_mFAP2b_0001_0001
LCB2BBrFZ7BUHaBXQfUYBBTKclA0FZjXQTiBEB/S3E/jEDqWQjX6BBLFue7Tc9gWQXkNEB/9TtAEW5cYQKOdDBXitECUj2oYQozEEBD4icCkUM/XQ+y3BBH6i8Bkp4/WQT6P6AnzsVAEM4rXQnxcIBvTAbA0ksZYQfgYCBvaEBA0cA0YQC2aGBP9XOCk//AZQ1k9+ArrLJC0HN3YQ30PIBP9JhCE5o1XQRl1BBvRQ6CkfxAYQ out_114_mFAP2b_singleloop_p01wA5_mFAP2b_0001_0001
LU4aIBHsyx/DEY9VQiBBLBHsyh9z4lGVQgVuHBrFZ77j9o4TQzMzIBbmZG8r8SPTQy2ZQB3ist+z4lmUQmG2PBvSvdAUd4vTQ6mEKBb6m0AUIwCWQYAnLBju5XzLvEsVQKlOSBTD7K8D/qCUQNPBTBXERK/D0XaVQZM0RBvWZOA0RJ7SQ out_114_mFAP2b_singleloop_p01wA5_mFAP2b_0001_0001
LCsyDBLGEo+j/UjTQTihABjqxL+zP1YSQBW51A/mEj8z3P1SQamZuAblDN8jZmBSQAAgABDW5YA0NJmRQrwMGBrHv3A0qlLRQCfzFBD1pFC0SXbQQ+1BJBPsWl/T6tYQQyL9CBfnvHAkYQIUQovXCBLITf6zWOyRQzQt9ADA0IBUn3OSQfsE8APpzSAUi+tQQV3fIBnZeEBUjIFSQYtzJB35uQCkJuLQQ5q3DB72DdC0O3CRQtqfDBL64ACEFhBPQGhDNBP8MIA0T2HQQis0GBfa9L/Td3APQlxUJB377h9zGW+QQ out_114_mFAP2b_singleloop_p01wA5_mFAP2b_0001_0001
LQ140AvHFu6jDtIUQMIwqATf/U174luUQlYQkAz1jS+DqGPVQWO0UA76RR+z1jKVQkCX7ALwKH7zkYwUQBWNsAXOz78LIyjVQFjAmA/OEY8bMg/TQ out_114_mFAP2b_singleloop_p01wA5_mFAP2b_0001_0001
LRLypAjpbKAUiBxVQuz3kA7P1YBECsSWQ6mEdAb6mEC0IbPVQ2OfLAzeUUCU3kgVQZQgbAbmZGBknvfXQPuwjA/NxnAEuiWYQo2PrA/MzRBkuZlYQEsngAnnT++z6NnYQfU4xALGEIAEAAwVQqiOrAXp5BCU7ynWQypUPAPPoXAkwsPXQq5JTAnTkACUw+wXQaUVkAzeUP+TXDBZQTJ/UAbu989DVLaYQ out_114_mFAP2b_singleloop_p01wA5_mFAP2b_0001_0001
EFDCjAjqxHC01jCUQKc9aAzLdfC0d++SQueUeA/TNODktzPTQZQgnA7QLaDkvfyTQThmhA/S3TCk8DlRQgkkTArApjCEFjgQQ3PrsA/SrmCEBjWRQrCxXAT8YRCEnEROQLHaqAHZ70Bk++5TQ/ABKAz9YXCEbiBTQpwCiAD/XiBktueRQaGYUAjzZGDE/VcQQvxRDA7/PbC0Y/yQQG0dvAfgMeCE2rWQQjkMyATy8ZC01FGSQhqTsA3/ZJDkEbcRQtkCMAjrCeC0T/2MQJleWAjbNdB01lVOQ+I5jALnVaC0mgnNQ out_114_mFAP2b_singleloop_p01wA5_mFAP2b_0001_0001
ER2OPATf/oDUKc1SQxgATArFZLEUf/8SQamZWAfR2WEkSMoRQnEDMADAASE0eUoQQKc9AATLyWEUktrTQZwt9/WO0REEJJJVQZVWb/6MPhEEN2vVQ0xCW/OGpfEEA+PXQaF3k8+yZxE0kwzXQhrHBAPHadD0codSQS31gALa2NEkXchTQmelj/KfuSEkgKNTQQFNDAvHFoEke2lTQKwWOArQ8TEE/VoVQ14Lz/WIVBE08ISVQyBma9EzGeEE/+UVQ7a1m/qAixEUyPfVQISF7/atpgEUY0qXQ5lSz+uyYQEUy1hXQDUDk8YpTwEEI2ZYQg8Sa/Mw3wE0uybXQGUH8+KD+/EkwliXQ out_114_mFAP2b_singleloop_p01wA5_mFAP2b_0001_0001
EcSMiAnX6mEkZmpRQzMzjAb5Q1EUc9gQQFDCgAfTiLFUxg4QQ3kYkAjWkVF0FZzRQ2OfvAPy21EEpwFQQUNemAvxLpE0kYgSQZZBeAneXvE0GSXPQQgVwArvfAFUgVeOQsHFyAvz3lEEVjnPQVjX0ALbn7E01j6QQ out_114_mFAP2b_singleloop_p01wA5_mFAP2b_0001_0001
E2OfPAHtITFEueMQQKxgGALaRoFkCXfQQiBBMAXMI4FEYlzOQGZ7GALFu0FE+TdMQ4P1Y/GtInFUeprQQPvLL+S2I9F0Fk2QQg+I++yO2EG0yaKSQ23Nk+yV0AGUrrRTQAvtb/mz5OG0ot/RQGZ7IA/89JFEmu5OQknZNAri/tF0rNbRQ/XwK/SxhdFUPGkRQ1Vm4+K8AfFkGlpPQg+7Z/QhX6FkZm0QQBwy6++hqDG0eFBQQ6itk/i57TGUOfySQmgrh/Wt3RGk77ERQ out_114_mFAP2b_singleloop_p01wA5_mFAP2b_0001_0001
LfU4WAf9oEG0hWkPQktzdAXNeMG0yhmNQGZ7kA34lVGEaR2OQc9oiAjqxYGEYljQQaR2aADVjFGkTixQQri6PAXUnPGElxiMQuG/jAHFmIGk8vHMQ out_114_mFAP2b_singleloop_p01wA5_mFAP2b_0001_0001
EW5QsA7QLaGUJGUNQ/pGyADBWjGkBBWOQZQg9AvyhkGkQgVNQ4PVABjrHgGUxgQLQXPKsATLytGUeprNQ/qhrA3LgwGUH2uKQ4k0kAH5q6GkDvLKQXDNWAP656GUIsxKQ6tzpAXjDDHUhGFJQUNetAvxLXG025bLQ8GzyADXhiG0cOQQQVcQwADLc0GElRnOQOsGkA7zgtGEAagOQU+8nAvlzpG0YNqJQoOqzAnl6xGkxTAKQppxlAz+wJH0ePsIQ0t0xA7A9CH0QPtIQ out_114_mFAP2b_singleloop_p01wA5_mFAP2b_0001_0001
EktzBBf9oqGkZm5OQlDNHB7QLuGUepLOQoacHB/TN6GEZ7sNQ/pGGB/9TAHk9ogPQT3kLBbmZrGkDtIQQTAlMB3yEgGkUoTQQfQZQBjnGwGE4ujPQ8OcQBXEgeGUxbbRQ/UDAB/natGEShTQQ+0XIBLxMqGU8VVMQDKXKBPZjuGkekGRQnBYOBHe9cGkrLyOQRKBJBzazbGUvteQQfNeTB3ufuG0PVhQQ/btPBPhb4GEW6aPQWxgRBfHusGUjcpNQVaWRBLWZWGUnZhRQ0XwOBbIfhG02qWSQGKHUBDt0iG06kNRQ out_114_mFAP2b_singleloop_p01wA5_mFAP2b_0001_0001
ERLSJBT0i9GEYlTLQXPqJBXiBJHUJGkKQbnPPBrFZMHEaRmJQ03vRBnX6GH0d++HQ3kYFBPzMMHEUNeIQncIABXJnKHE/ulJQGKAGBDmAYH0CNZHQtIbKBrGv3G04l+JQjmyIB3F1NHk4LVMQ4S0FB38MHH0kjZFQb94+ArVZQH0UD6KQxk8CBHyIaHkjmfEQiz7JBP5ZZHEsmoFQjajFBj7/cHUMzeJQ out_114_mFAP2b_singleloop_p01wA5_mFAP2b_0001_0001
E5lORBPHaVHUGEoKQIwqWBbmZZHUzMDKQHaxXB3MzdHUiBhGQwKnUBnBBkHUGEYEQCB2XB/naiHk9oAMQocadBPxFnH0VOAMQGKJeBrgBxHEIcoOQvpRiBbCZ2HU5u3NQam5OBvyhZHk789LQJ7dZBXjwSHkLIPKQN86WBHG+fHEE3/NQdaLVBXNCpH0iNhLQhfNeBva7qHE4CGKQKJMgBf/vgHEluTMQyMyiBLem8HkE/TPQm4QiB/kw5H0sw2LQ7KujBbgHwHEnq+NQ out_114_mFAP2b_singleloop_p01wA5_mFAP2b_0001_0001
LGZbcBntzaHkpbSEQEYleBbktfH0Gv0+PEtohBXMInHEDCsAQ789hBfTivHU3kY8PQgVgB7luXHUjX60PFHpcBbBVQHU1nbjPIMjYBLDDUH0eympvxzxdBbF6GHEwRtJPDCseBb5QVHEv0NGQI2bbB3SdkHU4DG7Pof4hBbS0SHkH5O6PzYUhBHaMcH0y+6DP out_114_mFAP2b_singleloop_p01wA5_mFAP2b_0001_0001
LRLSjBT14jH0w1jEQtdulBntzpHEW5wFQktjmBLEYnH0kYwJQ7RhlBntzfHEoa8KQZ78nB/mEmHkTiBCQLS/oBT2IcHUQZtDQfU4iBDW5cH0OffGQ4HUlBXdVyHEgUVFQjAhpBzQ1rH0ytjBQiUFnBvHClHEF4I8Pv/GpBLi0XHkN3gAQ out_114_mFAP2b_singleloop_p01wA5_mFAP2b_0001_0001
Lf/koBnX6sH0P14KQ35rpB7P1qHUiBhNQCBmqBHXPfHUGE4NQzMDrBT14bHEoaEQQiBBsBLFuyHEtIrNQT0MrBLtz7H0Iy2LQcXwpBLEh2HUeKlJQ2jkoBXs/sHE8E3KQ2sLoBDLzsHUN5CPQR13tBPSwuHUlfBNQJmUsB/nP1H0zdwPQvd+sBjZJAIEFqMLQ8Y7pB7xvAIECM9MQ9zQrBDnT0HkMwGIQPVPoBHU/7HE2+yIQ out_114_mFAP2b_singleloop_p01wA5_mFAP2b_0001_0001
EiWErBbPKZH0istLQOJ2rBLwKOHkArMMQR2OqBz1jGH0xLdKQKcNrBjU49GE7RxJQLy2uBzLdMHkoFpLQZacvBPNhPHUbi8IQBBmwB3h+SH0UcjNQlDtqBLbnbHEnEzJQJ9brBnhQMHU+SSOQuWUvBrAAEHUY+4LQqu1tBHHDSHkLcGIQ0isyBrzfRHEgiHNQ6fKwBnDoQH0OhmPQ4YLwBjucbHEWEUNQ out_114_mFAP2b_singleloop_p01wA5_mFAP2b_0001_0001
E35rnBrbSJHkvf6JQv09lBzgACH0P1YIQBr8iB7P1DHkqxrIQjs9hBra8MHU2OfIQ5QrmBbPKCHEue0CQFaBlBr9R6GU0p/+Pe64lBvej5GkcL/tP6CFoB7dq1Gkt4taPOdJkBTBW9GUDIauv789mBz1jQHEW5gKQ6nTmBTQ45GUgUGJQH9xoB3zOAHkZ3RCQz4VmBrIKKHEYhOBQ287iBvg68GU5P/+PGQLlBz/YyGk3HUBQg3kkB7pI9GkzCZ7v2jViBT4fAHUuObhv out_114_mFAP2b_singleloop_p01wA5_mFAP2b_0001_0001
EAAghB3256GUiBBJQEtIdBDrc6GktzHJQqGvaB3isxG0IbnGQXPKdBrbSpG0HFuFQhALbBPHa4GEUN+LQfR8bBbn/AHkHiHOQLXSgBDfVCHUu+ZPQTaqXBfhCHH0FR+OQTfggBz40JH0oztQQjxAYBnpVOHUiLfQQVmtcBPszPHUxSGRQO0iiBjU4zGUepLJQOPjbBThFCH04NbIQKE0cBXJBxG0J2tMQvw/WBrQV3GE4PwLQjs8hB7Ii9GEKV0OQON6TB/04FHEEYBOQW8XiBzf6KHU6GORQuzfUB/t7SHEMIyQQ8PEdBnBnVHECn5RQ out_114_mFAP2b_singleloop_p01wA5_mFAP2b_0001_0001
E8S3VBbQgzGEXPqEQfU4SBDrcrGkX6mBQTiBPBHtIlGE/pGFQv0tMBvyhpGkU4aIQR0zPBrYvwG0hPD6Px7VTB3WY1GEZ5NiPHpAQB3Vj6GUPZ/2vH2gTBv3k+GEcMTAwheYQBzcsEH0nWVEwSMIUBThr6GEBWZFQwSuVB/EwlGEYf2/P1sVNBHzM3GUjDN9PtxINBfK6qG05Vw0P0SxVBH0BvG0Eg3ovNfAWBDrX7Gk1NZxP7TxNBvBRBHEWeWwvLELNBv5u0GkMyp6vA0aVBDwz3GE1dRCwQ4oWBXjvDHUFbZ9vTG2SBTHOHHUxxRHw27pOBfeFLHUX4jCwSNhNBrI8/Gk825Fw out_114_mFAP2b_singleloop_p01wA5_mFAP2b_0001_0001
EEtIOBDAAbGUNepDQMIQKBvz3TGkpbSGQ8n6FBT14PG0OffCQ/pGHBDBWMGU6mE8PJMINBnFPKGEtVXIQivZJBzZ8BG0E9dJQupmIBzAxvFk10fIQOT7FB/99CGkAWxLQJP5EBf1LlFEM8BKQYWNDBXShyFkGnCMQTx6EB3VOLGUsImNQoNE/AnsCvFE0dEOQXnOBB79eJGkUQoPQDbN9AjXx/FUh42PQ4PVQBPc9XGET3kAQV+RIBTXUYGUiTvIQXqvPBjJ7MGk7V+JQoxoPB/9dGG0AAtFQnfnKB7yDpF0QFhFQxOnDBzLDWFE0wuJQQ3+GBbm3SG0a5aNQ1V06Ab75fFU3QSOQbBeABrx8PGk/WhQQX8d3AnSl9FU7OvQQ out_114_mFAP2b_singleloop_p01wA5_mFAP2b_0001_0001
EfU4AB7kYQG0LdTEQXkt4AXjXMGUhrHBQRLyvAjrHIGE99zEQbnvqAT2OOGkCXvHQBuS0ATsLVG0Es+6PxovrA/pJRGUDALtPSKvoAXTAIGkKMTwPFiToAjVQXGk1NctvIFOAB3MzTGUKc9HQG3i7ATwzFG0bFP9PBVz6A7nqYGEo+q0PGu3wADtibGkG13/P out_114_mFAP2b_singleloop_p01wA5_mFAP2b_0001_0001
EZ78tA/9T7F0IbnEQIMvlAHiPxFkLz5HQCM9eALXXgFUpQ0EQyY7iAHTFZF0zDlAQdtuqAbpTnFEmxbKQlSXyAfMJyFkxCICQHMFgAPnk9Fk2QkIQyEgkAb/3fFEHPpLQ7IuuA/rszFkZXmLQ9siwAXBPbFU/u1JQ out_114_mFAP2b_singleloop_p01wA5_mFAP2b_0001_0001
EJ+gMAL5MaF0ty9GQDULBAznRHFE/hEFQiuw9/un+2E0wEyIQCnLBAb5U8EUomILQLVaM/yhRNFERQ4CQXW1O/qmgcFkRzS8PlI5J/c7BiFEzxN4Pq0hy/EVxlFkW8e+PU1rT/EqkiFki2VpvHEMGA3Z2iFkqq/IQOWfKAn4AAFkqP3BQtVF19ySvUF0BKCGQvqJL+GK1+EU7hoBQX/Np/WdBVFEz5lzPtTJn/KXSrF0PWv+PkwZ2/Q5HmFkMh/yvxQ//84zbfFkjeQ2v out_114_mFAP2b_singleloop_p01wA5_mFAP2b_0001_0001
EPZq0/ibEjEka1CIQkLcv/eW8REUR0/JQT2fM9S1MQEkLN+KQrj4f+gwXEE0ye2MQTuZ9/SaE5DE4DzIQUCaVAfSx4DkBAoHQii3ZAjet0DUHtNCQJGLjAfdk8D0OmlJQxFYnAH9b0D08XZAQUhntA7GR8DEA3rIQT6tvALIN4DUQS+DQTqRx/OmtfE0DNKEQQx0BAnVcVEEcLuLQrajo/ug8wD0qUQGQbhB6/Sf8fD0gvSKQ1JrMA3XsxDUoYx+Pn2ghATty/DkWCuLQ46ApA72OxD02JR4Px8M0A/lQ/DEPgGKQSq83A/mB4DkJ1iCQ out_114_mFAP2b_singleloop_p01wA5_mFAP2b_0001_0001
Ey6gW/kbDcEUAvrJQq36DA5dBdEUANiKQm14MAFIiGE0ih4KQ1rlXANo1BEEdX3MQgLHGAVFrpEE83INQ5DL4/I73/EkhDENQFXxGARy8NFU3I+KQaMy8/MaykFU0yFLQKJiGAxgByFUfe1IQzV0D/gPnkEkspEIQPKJNAtcJlEkSI/IQ4WT9/EEygEENExOQ0RAXAdLirEkJVoNQrNZM/Qnf+EkEGmMQqaa7/8paHFEcHBPQUNBYAZ4GOFkxfTLQnUsDA1OdHFUJB/IQlc6T/U1nkFEGRBLQf8SDAFbKsF0T+9MQIPoAANqgAGUzN/IQczrWAFYiyF0M05IQy50BAt2grFEkoKGQ out_114_mFAP2b_singleloop_p01wA5_mFAP2b_0001_0001
EahdIAdMWxD0gh8IQlusQAR7sFDknT/IQa28iApsjDDEPF/GQ1QpkANqtaD0w9FDQeHZAA9y2mCkVkhHQaRFM/gbslCk3RNJQxkHT/UqkSC0zL/LQT4rk/05DaBUcxTMQjNKA/8tUsCk8/AOQDJT+/4Jw6Dk/kzGQaHeTA1lf8CURBELQyM16/M5xvC0UDYDQ8Y8GAFMiGCEIShHQD2wn+wKRGDkRXZJQ7AXF82VUSCUzQDIQPLpD/0XfhC0oX5PQEMkZ+4ZjKDU5kqNQ out_114_mFAP2b_singleloop_p01wA5_mFAP2b_0001_0001
EbdEqA19nnC0oaaIQ2Wt0ANH0jCkl5eGQpnX0ARRvLCUXAMBQldF8A58NMC0ZdQ8PK3T8Ad+EOCUPfLJQ5cS/A99UqCEezfLQC3a+ANAqRDE/jVLQvIZBBl+CXCkakpNQ0yDoAJbiUCEaq9JQYxu3AB64DD0ErpFQ/Zn4ANZ6hBU0y8JQkqyBBpjvECkCKIIQfVcCBh1OoC0hQQPQferBB5aTuB0xMsNQ out_114_mFAP2b_singleloop_p01wA5_mFAP2b_0001_0001
LMUYrAJzYtB0QHIAQx0AqA1z18AUefx0POoJqAtjB4BE3vLtvYtsmA1W0gCEjOpqvR8DfAhHPKAU5YQ1PcqpfAJtK99DNQa+PqDXoA5ibo8DRCDBQy0BPAFVqf7DwBTAQLoVlApOEvBE5pzCQUoowA5byPAEskUzPS29RAt1o0AEv144PFHlbA9Okj/D4c1iv out_114_mFAP2b_singleloop_p01wA5_mFAP2b_0001_0001
ELNKuAhxbXBkZgQ8vloKuAN+vDCENLIDwShgzAdBBvCU9ERCwnliuA5LgQDUhxADwzN2iA5opICE2JPFw1ZDbAp7p8A08YSGwCKLiAl/AEA0w8aIwMpuHAV87yAkWaXEwrGSxA530bA0yEJ8vLq1yApVCkBEvuEGwCLHcAZPgaC0BkWCwQ6+iA5RDbC0LGeIweOv//AR23/TxS8Ewyl0AAVReiBU8oUCw out_114_mFAP2b_singleloop_p01wA5_mFAP2b_0001_0001
EiJq9AR+GuC0HYsAw25yBB5NPVDUcRH/vDLHDBhkztDUXupEwU8fEBhVyJE0TpdEw5N3GBJikED0v8n5v/ihHBF5YYCEy169v4t5BBdTkHCEsi4+vyUn9AZVauCUTIvAwHC5+AB3VpD0vLo5v+TRKB9JhZDU1yg7v7ZWGBJ5OFD0P+KeveJoJBVLTZCETq0CwpPAKBBRKFCks1d4vK9tBBdxkfB05jrCwa+qABJFcyBEm6d2v out_114_mFAP2b_singleloop_p01wA5_mFAP2b_0001_0001
Ey2qCBBfJYDU7hmIwmQaEBdZMqDkcXJLwkIFBBVFvIEE201Lw/MsCBlX5VEE2HfNwzK8DBNMYJDEbdYNwNFf8AZyK9C0b6HOwVwO8AtKKcCk3UIQwCgXxAtCqSC0NpjQw0huuAtWUoB0F0cRw86O2A9DF5A0DDASwm0lkAZY+bBETexRw3iFBBNta6CEzZkIwmBmIB1AnzD0Wo9Kwnt3FBZTqVDk3WLPwPxBGBpmKsCEBszMwc/Z4AZyZwC0ioXMw49O4ANVZZDkY31OwXjWABVAhnCkVs/QwKH1/AVpZ9BEmThPwOyXrAZFLkCk66JQwCz+9AF7gCB0WQwRwjSQ0A5hXLAEG5qSws0odABnJACESYWRwxQniA5fSuAUyScSw out_114_mFAP2b_singleloop_p01wA5_mFAP2b_0001_0001
LQ124AN4nKE0L+kKwAbixAR5OcE0XmILwOJ20AlnkwE0yHrJwdMXxAJSICFUBxXKw0DGmAZnCWEkQqXKwrUFhAV+xFEUKkOMwzg5iAJ+OgD0rH1LwmLWVARCiMEkcBVOwjJpcA1EiCDkBuhNwwYMMAFcX7DUazAQwvjzPAp3QQDkzSoPwWDsGAVqryCEhOqQwGTz2A5dJ/DUFjMJwHCxxAdmnfEESdRNwD3BmA9EdPEE8VWIwKJEhAh0RkEUvHXKw0/7nAtrnVDEDbLKwGcgSARjjdEkHGpOw5rffAd3fgCU1uNNwKFICA9a/CEE8r1QwiDf8/c2OBD0QhURw out_114_mFAP2b_singleloop_p01wA5_mFAP2b_0001_0001
E80l7AhWGuE0ZWSHwLuc/ApXSAF0G4LEwQ0L2A9bVNF0JX8Bw8+Y2AteBhFUtiCCws9TDBBmqOF0VanHwI7PIBNUuDFUuxzIwfgaMBx5A+E0N2SGw/FsJBhed9E0EHTLwlJNQBZ5r0EUBxkIwFkpOBhcK0EU9NGLwhGH+AtJPfEUHsUGwDOFCBREj6E0w9zAwLwDBBVVcUFE77hJw9yhEBFHmcF09zSFw1seMBZ0V/E01sTCwOytHBBZk+EEBQPNw7t2TBxP9uEk0jPHw out_114_mFAP2b_singleloop_p01wA5_mFAP2b_0001_0001
EDBEuAl+PCFEaV2/vaWJlANtuMFE5Ld6vKmoZA5bQUFUBhQBwSLWMAp+8hFU2dCAwmNEuAJdJyE0oERAwgTghAFFpBFEYilxvh6GoANhTaFkxWuzv out_114_mFAP2b_singleloop_p01wA5_mFAP2b_0001_0001
EMdbaAxbOLFkVLEGwrOnKApyBQFUCyFJwkXTw/kTLAFk7v6IwxY6E/0y7AFEBahKwPtwUA9pLPFkB81LwsXriANsJeFk7KEMwOdJjA13wAF0784GwW+fEAVeJgFkb9vIwft+aA9NK/EkgYNMwrppIA9BZSFUO2WNwyAIpAxSoWFE7JnLw out_114_mFAP2b_singleloop_p01wA5_mFAP2b_0001_0001
Ezdgy/wo0xEUDO7FwZqwH/YZTgEU/ngFwWoll9s5ueEk9Qr/vWBLp+4KrsEU7kA5vN3To/QG2KEUoqIHwDNFe+8Bi1DEyyiHw19rEABR7DEkpPBDw4LAFAlGFzE041KDwSyeV+26gjEkRDHIwuM03/8pjMEECigJwO4KC/yTvAEUwsnIwHavLAlhepD0VCPEwYqLRABQCQE0z5uCwd2/5/4iCCEEhpR+v out_114_mFAP2b_singleloop_p01wA5_mFAP2b_0001_0001
E0zEL/6TrNEk9Ci9vZMap/SvmKEEuVXsvOkoCAzV0dE0QeCSvHG3BATw/lE0Dxo4P/vfe+6c2GEENh8yP1UZ6+sRbjD0rbbwPRwOQ+SPACDk1NFsPLNd4/YAPkDkem6wPA3FU/mVjCEUDEpBwENG+/uJI5Dkyi9tvbwx/+Q9nTEUcvWyPDDpN/SrZHEkhxV9P5PiEAteDJD03/ouPYf6DAJLAAEkNa4yP out_114_mFAP2b_singleloop_p01wA5_mFAP2b_0001_0001
EnkXPAba9kE0MjC4vgKCcAfhY4E0z3h1vw+ppATgZzEEYkTwvaFduAHHBlE0Yt34vQOBbAnIMGF0RfeAw13MEA/hSOFE0uZBwpjSlAzS1YF0TYFAwk0uAA7yEYFUUQ3GwUHTQADHucEkda++v9BbVA/TmBFkhXcJvoFOfAXOd8Ekk67DwnGQAAHzQaFEGQy8vsY6x/qjFBFEWd7AwGw0kAvhbiF0N0tDwYZZtAj6uSFE9HO/vtbOjATGuiFUdVS5vCYYg/+kbdF0d/NHwVkDEAjkKMFU1H+IwN/aLAbtrlFEo7XHw out_114_mFAP2b_singleloop_p01wA5_mFAP2b_0001_0001
EdIKuAPhX/EUl7jtP5Hc5A7QN9EUBST0PW96+Ajq8SFUWyX1Pq0d7AjPKhFESFk8P5Cq6AjssxEE+bdAQqVBDBX15wEENgvCQu4lGBz08jEUOhC+P4/4CBbvJnEk0IKIQLlppAbiPKFUvHo2P35W9AfZvzEEf7Z3uCN43AvYShEEDfAAQbal1ArPq5E0pQZDQoIpEBLuEBF0Rp9CQLyoKBD2YjEU/BpAQ3HrGBbJdrEEPpV0PA6BFBHZvTE09TV9Pm87GBXVmmEkBG+IQQlRBBzU+WE0mLDIQvjXABnp4wE0lJdJQ out_114_mFAP2b_singleloop_p01wA5_mFAP2b_0001_0001
E/UDEB757VF0gArcPEYlGBXO0qFEv0NBPhrnMBf8SpF0fqxjPKxAPBvyhYF03P1YvRATFBj8n1F0Wgs6vADQHBPEnoFkkXpBwWjl+A3sr4FEsJ87vUNeFBHsyJF0eU4uvGPCFBHu30FkW1+0POtQHBHklCG0n+D7v8ssHB3vKaFUfhaAwQy68ADELAGU47yBwIxm7AbLXBGkpg7yvdzn6A/HLpFEf/p7v out_114_mFAP2b_singleloop_p01wA5_mFAP2b_0001_0001
LXPKPBDqG7F0gArwPe++UB3Mz6F057nyPiWkXB757HGET3k4P/UDVBzLdQGUGEY4PyL9MBPzMEG00NJ0PU5vWB3bD2F0QZNpvtGKWBHR2uFUKGN7P out_114_mFAP2b_singleloop_p01wA5_mFAP2b_0001_0001
E5lucBT2OHGkSMI7PyL9fBDVjQG0coF+PVjnhBPepOGUhrHEQpbyiBblDGG0eU4EQ6f3hB7quTGUBKyxPSKVgBjaBWGE+7Bxvu6fjBPkidG0Ot23P8naeBjWk/FEnED7PveRdBHMPXGE1ns/PWFOjBnhHNGkk1nsPqahdBbp/ZG04XPqvVp0kBPqqfGU35riPR9rkBTtybG0DnB/PdEKiBHyMkGkCUm5P out_114_mFAP2b_singleloop_p01wA5_mFAP2b_0001_0001
EjsthBXO0WGUJGkHQ99TjBvIbWGkWkNKQLymlBHueeGEqG/JQuzHlB7P1nG0jCXJQ3kohBX46ZGkoFpMQmafeBnEBTGEdbdNQxpdZBDmEXG01NFMQ7d9dBXpQTGEyTPQQLHqgBz1jdGkCXvGQz5HkB7WYOGEmNbKQ6J4gBDP0hGkTjOMQGF8iBXOeaGEWkWOQJkEfBrp8KGkAYyMQjcJWBPAFSGkQmrMQ2u7ZBLJxWG0hc6JQylrYBnjRfG0OurMQFpkaBPjTOGUlciQQorUdB7vebG0VVkQQCNzgBLcJQG0HdsQQ out_114_mFAP2b_singleloop_p01wA5_mFAP2b_0001_0001
E4PFoBnuJbGEaRmKQCBWqB7luiGkuJhKQWO0rB/mEjGU0iMNQaRGsB3jCbGEEYlOQFuOsB3NJgGE+TNIQUj5qBDXehG0S37CQQwxsBvC3fGEsFr8PmyjuBDq/YG0RUB9PSNasB/+JmGET9fwPSMYoBf8STGk/UDLQ3+jpBPKtqGU1WHKQeR8sBTR8XGEHEZIQ7r9tBryalGEC/SIQ8xDqBTRjpGE1dqCQn2TpBb/kbGUcvlCQ88ltBflelGka4novC15qBjYvrGUBNfwP out_114_mFAP2b_singleloop_p01wA5_mFAP2b_0001_0001
EFDysB/nasGkR2+NQ357tBPc9sGEpwVQQGZrwB7P1nG0GvcQQShbyBT14pGUbnPPQkCHuBzLd4G0Mz0QQ5Y5uBb2o5G0kKSSQK9quBbD7EHk8PxSQAVrvBjP9FHECyIUQzhOuBDxSEHkM/QVQE/rrBrBrBH0A2MVQxwYvBjdSFHkexcWQCBmsB/89yGUHaxMQninsBvQsoG0ioBRQFlQsB7Ai8GkY+qQQConvBLPn8G0LtPQQS89wB/OF3GU1jaSQ9ultBLSm0GUES5SQVzksB3wbHH0CTwSQ/31vBbbJKH0zNISQkQoxBTA6HHUg5PUQRrwqBDPBBHkBqTUQRunqB/eOAH0ieEWQ7uVxBfMQHHk8jgWQnxTuBnRFEHEV3SXQ out_114_mFAP2b_singleloop_p01wA5_mFAP2b_0001_0001
E99DxB/TNhGkR2eRQXPqzBzeUcG0d+uRQamJ1B7kYiGkAr0SQmu5zBbQgnGUzMrTQ14VzB/RhQGUwKHSQJmMyBvQzJGk0T/QQ797xBDIB8FUoUVRQTSywB7K/1F0BaWSQh6CzBP1kuFEPheQQFDivBbmZfGEAAISQzj10BfMtcGkIW0QQZ8AyBDR1PGUmS+SQj7R1BDTPNG0jkZSQuOfzBT5iKGE2eHQQHvNwBva4MGEkbwQQTR+yBr+reFEfRnQQtU9zBXHJ0FUvAUPQ out_114_mFAP2b_singleloop_p01wA5_mFAP2b_0001_0001
L/Uz3BXO0hGkEDySQ03f5BXO0mGUdTyTQShb7B77neG0OfXUQIwK8B33PfGkvfiVQy+P8B3qdXGUdkrTQRLC7BrbSwGEShLTQNfP5Bjob5GEdIrSQEzx6Bvt2CH059GSQPTM9BHUbCH0NmESQl5g5BPSgKHUT6tRQ5Qr4BD/pdGERLCSQsoO4BfB2pGUSolUQjfP8BLQgtGk94VSQiNZ8B75lzGU3M7TQ/d/3BrRN8GUy1fTQ2o63BrHU2Gkql5RQ out_114_mFAP2b_singleloop_p01wA5_mFAP2b_0001_0001
L+TNOB325FEUHahMQ6mETBf8SPEU6mkMQ++JXBvHFOEULymKQmuJbBLEYZEUIwaLQmuJgBz0NbEUGE4JQOJGaBfR2iEkqx7NQbnvdBHuewEEmuZPQqxLVBfR2cEE8nqOQtd+SBzKHiE0OfXQQAAgLBHYl3DEtILKQepbNBrED6D0hWEHQXPqKBHXPmDEBW5CQO0iMBHZ7oDk9ow7PPK8FBjqxPD0FZ7DQW5QDBjAr8CEqGv/Pnv/DBnuJNDU6mkIQ03vGBDW5gDUjXqKQHv0+ArFZ3C03PFJQMrAMBjOsFEUZeZOQOUjgBTQfSEEmggHQm6jgBXbUsE0TYMJQ5p+hBj/pUEUk28KQFSueBzoy+EkenLOQ6avgBDfjnEkry1PQax8bB7u11EkIQqQQkSCRBX2cFEknsEGQvPKFBTtbeDE0BrMQ out_114_mFAP2b_singleloop_p01wA5_mFAP2b_0001_0001
