# Supplementary material for: Incorporation of sensing modalities into de novo designed fluorescence-activating proteins
Source: Nat Commun. 2021 Feb 8;12:856. doi: 10.1038/s41467-020-18911-w (PMC7870846; doi:10.1038/s41467-020-18911-w)
Supplement: Supplementary file 24 — Source Data [file 41467_2020_18911_MOESM24_ESM.xlsx › raw_data_graphs/Supplementary_Figure_6b,c,d/1/silent_128.out]

SEQUENCE: SRAAQLLPGTWQVTMTNEDGQTSQGQWHFQPRSPYTMDIVAQGTISDGRPIVGYGKATVKTPDTLDIDITYPSLGNIKAQGQITMDSPTQFKWDAQFKQNDNPRYHGSTNILTGTLQRQEZ
SCORE:     score     fa_atr     fa_rep     fa_sol    fa_intra_rep    fa_intra_sol_xover4    lk_ball_wtd    fa_elec    pro_close    hbond_sr_bb    hbond_lr_bb    hbond_bb_sc    hbond_sc    dslf_fa13      omega     fa_dun    p_aa_pp    yhh_planarity        ref    rama_prepro    bref_irms    cen_irms    final_chainbreak    final_looprelax_score    irms       time                                       description
REMARK BINARY SILENTFILE
SCORE:  -484.735   -710.101    103.382    407.112           1.635                 22.135         -6.707   -261.147        2.296        -24.230        -80.415        -24.234     -34.322        0.000      5.604    131.339    -40.811            0.038     19.116          4.577        2.371       2.371               0.027                 -484.735   3.009   1908.000 out_128_mFAP2b_singleloop_p01wA5_mFAP2b_0001_0001
RES_NUM A:1-120 B:121 out_128_mFAP2b_singleloop_p01wA5_mFAP2b_0001_0001
FOLD_TREE  EDGE 1 120 -1  EDGE 1 121 1  out_128_mFAP2b_singleloop_p01wA5_mFAP2b_0001_0001
RT 0.092238 0.94843 0.303269 0.768097 -0.261588 0.584465 0.633655 0.17903 -0.752615 12.785 -5.805 20.9455   out_128_mFAP2b_singleloop_p01wA5_mFAP2b_0001_0001
ANNOTATED_SEQUENCE: S[SER:NtermProteinFull]RAAQLLPGTWQVTMTNEDGQTSQGQWHFQPRSPYTMDIVAQGTISDGRPIVGYGKATVKTPDTLDIDITYPSLGNIKAQGQITMDSPTQFKWDAQFKQNDNPRYH[HIS_D]GSTNILTGTLQRQE[GLU:CtermProteinFull]Z[HBI] out_128_mFAP2b_singleloop_p01wA5_mFAP2b_0001_0001
CHAIN_ENDINGS  120 out_128_mFAP2b_singleloop_p01wA5_mFAP2b_0001_0001
LwfKMBvxLBIEoaMYQDCMMBf9IAIEZ78WQ67nRBLFu8HE99bWQ357UBT0i4H0hWMXQlDNIBf9o3HkoFpWQIGzJBf4EuHUFxOXQiTgIBXhVCIUaeVYQPryOBPHFEIkmJTYQBdLNBHFt7HUsJcYQAQKLBfY1DIkXmbWQdp2HB/Sl2HEElkVQCtTEBvM75Hk1YBXQJb+HBrc+tHUzqDYQ out_128_mFAP2b_singleloop_p01wA5_mFAP2b_0001_0001
HTihSB3NJ+H0kYIVQ/UjXBHCs6HkEDiUQkC3XBvcouHUgVmUQFDCcBjVOqHkvf6UQ5QLYB/9T+HUf/ETQeHGZBvvIFIE+04SQKh7aBDpjGIk3UfRQSb1WB/ouFIUNZdQQRzJTBvkbJIUQ5FQQqRETBLyJOIkmprQQsGqPB38VIIE0JROQEtoPBzKnAIEsyhUQMv1aBzTP+H0KDGVQ64sUBHUH8HU6bgSQ3ekbBHiJ6HkfVoSQIlHcBnAgGIkpEmTQfDWVBvrOHIUqFFTQ1wXeBPMFEI0N8ORQ7BHcBv7vKIEE0dRQnIxWBPIKCIkRn8PQUDvVB/jAPIU1OaRQcWVQBbV6QI0Y2ZQQPesPBbgpEIE/gUNQSs7MBjeFLIUkrtNQ out_128_mFAP2b_singleloop_p01wA5_mFAP2b_0001_0001
H3kYTBPzMpH0yhWUQiBhTB/RhdHUO0aUQXPKVBPIwZHkVO0VQEtoYBfR2SHkQg9VQiWEOBntzYHkArEUQnEDQBnCXtHklDFUQRXgWBforaHUCZtTQb8SOB7QLQH0IbHUQam5MB/TNbHkrHFTQEYFLBvcobHkvfyUQ out_128_mFAP2b_singleloop_p01wA5_mFAP2b_0001_0001
HPK8SBntzeHU2O3WQqGPUBjqxbHUbnHYQrcIaBnCXdHE8nSYQQgVcBb5QXHEDCsYQ8S3QBvHFiHUzMnYQXPKQBD/pkH0yhuWQ2rZTB/GRTHEgVLYQ9owRB7OffHknvHZQmupMBD/pgHk9ogYQ03vRBz1jqHEAAkYQ out_128_mFAP2b_singleloop_p01wA5_mFAP2b_0001_0001
H++pcB77nlHEoaAYQuzHhBra8nHkvfKYQy2JjB/RhjHEoaUXQnvflB/mEiHUdTqXQPffhBnBB0Hka8OYQdsmfBzQ+4HE8MyYQRjcgBrTb0HUeReZQwFviBHf/0HEl7sZQMA4cBP85vHUmmzZQsHlaBrZmqHUiBZXQOInhB7fLkHEs9oYQMy7gBbO23HkXdhXQGYljBHT11HkfCVYQO0ZbB/JX3HklMrYQ9FKgBvMyAI0I4yYQe7fdBPTxsHEhoQaQmPPZBLXmvHEYgmZQ out_128_mFAP2b_singleloop_p01wA5_mFAP2b_0001_0001
H46RiBTgVhHEv0FWQ46BkBT2OdHUIwCVQqxLkBblDRHUO0CVQCBWmBfTiMH0P14UQ78NjB76RhHkpbqTQ/cClBfEXdHE54kSQ9Z0nBDPIhH0hL5SQtFLkB3oyhHEhNPRQaRWgBntziHUwK3VQXrCmBzDSgHUSxNVQfwNjBHe+pHUkbqTQX4MhBzPfeH0f9cTQ+VBlBLntUH0DnjSQFELpBXoXeH0bqJSQSkboBL08dHUoH3TQMz2nBTQ1pH0YK7SQ21glBLZ7eHUFddQQWyPkBjkdqHE3NSRQ1qLiBDKYfHEpJARQ out_128_mFAP2b_singleloop_p01wA5_mFAP2b_0001_0001
Ham5hBjArLH0xLNVQQg1hBTf//G0xLNVQHaRjBntz5GkWkVWQMdTkBLaRxGkpbCWQGZ7dBPc97GktzHVQSxPbBjtc9GULhyTQtojVBTB+6G0+N5TQcGydBDvv1G0qjySQrcIgBvcoPHkBBWVQ8T1iBL3I9GUxiTUQQJkbB/REAHku42VQ8X5dBTNizGkBWWVQ+uqbB/aoFHEDXeTQY6nTBj+A8G0yF7SQEjxTBTaXAH0/0nUQJZHVBrxwyGURJOUQP42bB71j2G0C00RQciSdBHNrtGE0sITQPn/gBPmf3G0pksSQ out_128_mFAP2b_singleloop_p01wA5_mFAP2b_0001_0001
LEtojBLFu9GkQglXQf/0kBf9o3GUHaVYQUNenBjAryGEYlHYQJbHpB3Mz3GUPKkXQdTSlBjVOAHkCX3YQ8u9iBzDqHH0qlxYQ2rkiB7qHIHU4fCYQoSmjBXUp9GUhYoXQ/pajBjzaxGEm4fYQalNnBvXMEHkAexYQe4alBL7l8GEVFXZQl+ZjBLZmPHEVR/YQOJLhBPKzEH0beBZQHP3jBzOaOH0vHuXQQrdgBjWZJHUTA3XQ out_128_mFAP2b_singleloop_p01wA5_mFAP2b_0001_0001
LSh7nBPIwoGkoFVYQ14VqBblDjGkqxHYQ35rpBrw1aGUdTKXQrcYnBXNeXGEsyBXQgqhmB3jClGUbnnYQk5OrB/hFfGkBYjYQMuzrBLGxoGkqo3XQ out_128_mFAP2b_singleloop_p01wA5_mFAP2b_0001_0001
EqGvrBvz3WG0isdWQJGUrBPc9NGkpbiVQW5grBf8SRGkVOEUQHvUtBzeUXG0gArTQWOUtBX46EGU6m0VQ65BtBf+WBGUsHMXQWGusB3+/2F0o65UQpwltBb78ZGEEYlWQYHTpB/m2KGUoBsVQLZWvBzfwHGUiLqVQIBvrBH992FkrzPXQ5DHuBr6RqFEy/HVQmM7sBfPn7FEcy3TQMrrqBv8cxFkDDFVQ out_128_mFAP2b_singleloop_p01wA5_mFAP2b_0001_0001
EEYlpBDrcNGUy2RTQIFepBjpbPGEUN2RQktzpBHtIFGEnEDRQktzoB/9T5F0w1bRQsyxmBD/pUGUHahRQxMnmBjekfGUFdHSQa2XmBnAwhGUw1aTQCBpmBjowpGEtLdRQncVmBr9WsGEDvnTQmYimBv1bxGUL0bSQxswmBP9zsGEKjKQQcynmBHAQ8Gkt5ISQKf2mBrSa3GENGtPQFczmB3aC/Gk2B0QQSMIoBPy2IG03PtTQiRGrBXn0UGU2HlRQ62JlBftuPGknA6RQU8jmBHnNVG0ZScQQ0qQmBvuybG0rWNUQjjJmB3KtvGU6uiUQPHzmBz85mGUTP0OQhtjmBnRVCHUqp5SQ1h9mB3Mf5G0QWoNQIl4mB/BfHH0nohQQ out_128_mFAP2b_singleloop_p01wA5_mFAP2b_0001_0001
EEtIrBzgAGG0LdzPQMIgrBTgV6F0257NQUN+oBHtI5FkQgVMQ8nKoBbktEG0xLNLQaR2tBnsd+FUHaBMQCpWuBjpfsFkFd/JQ+MdvBbAJYF0avQLQ70kxBbsmYF0HfiMQ4hDuBTWUGFkCd6KQuz3rBrbSNGkVOUPQsK1rBDuurFUoJFPQ/1pvBTWdAGkXEJNQB/dtBfpkGG07K6KQmYyvBPhHyF0/dgIQIrdsB/cfoFUIMBJQaqruBzPn4EUl+tLQxwWsBzseGFEgf2JQ out_128_mFAP2b_singleloop_p01wA5_mFAP2b_0001_0001
EoFpnBTLymFU46RMQkCHlBTgVmFUhr3KQKc9kBDqGVFU5QrIQHahlB3NJCFEVjHJQEY1iBz0NjFEmu5MQMELgB3KXkFUeCeLQYZDjBDWlzF0eoHPQQgVoB/RhZFEFuONQej0kBnDw1F0d64JQd2/iBfYcTF0ASyNQKGKdBDxJiF0sr5MQo1EgBXvEYFklj8JQ8+6fB3cC0FUeBiKQalchBr2MxF0vbRQQkg8iB/woBGkdBTOQyk7kB7XuxF082DQQ out_128_mFAP2b_singleloop_p01wA5_mFAP2b_0001_0001
EhALkBf++bFk/UjEQWO0jBj/UNFkTiBAQtI7gBz1jOFkpbS8PSMofBzKHgFUwKH7P78tlBnsdSFUIwK1PAueoBnrvQF0v1/5PrjNlBfj4CF0yV+qvW5wjBb78rF0IbHEQEgQkBTiH9EUsvXBQT3WlBzbviF0oZUvPCgOpB3S7eFEVaj6PVcjmBDSsGFkMdU5vT+JjB70WEFUr69yvdAklBHsiyEk2SCJv out_128_mFAP2b_singleloop_p01wA5_mFAP2b_0001_0001
EWOUfBvHF8EEEYl6PR2uZBjpb8EU5QL2PhrnYBvd+sEkuJxoviWkbBrFZdEEAAAwvsRFWBzbR3E0jVRAQNxfWBv67GF0oj6EQVR9QB3gyEF0oPwIQ5zcTBT0xTFkOgiLQampgBT14tEE7Rh7PVdzYB7hbMFESPUwP6LBXBH+XnEErdyBQYh7RBn0D3EEVZ39P8wnWBrEPXF0UAYDQP6LaB7C/DFUKbHHQc8dQBHE7TFkhUINQ2ZSUB72JkFkpT6KQrnHXB/fZMFkglRMQ out_128_mFAP2b_singleloop_p01wA5_mFAP2b_0001_0001
EoFZUBHDCyEEv0N4vktTSB7QLkEULyWAwXPKMBT2OjEEoa8/vO0iJBntzzEkQgV+v14FUBnBBsEkAr8FwVL1ZBP1DtEkvbJGwoQNSBDTbcE0NdIJwfUYSB7lu/E0HFu0v4G7TBngIUEEQ5k/vVpbSBvp07EEFFuGwbuSbBDPukEkHtQDw1NhTBPyAiE0aYFLwdI5NB3uYbEEDOHJwGj5TB/wpMEEpIwIw out_128_mFAP2b_singleloop_p01wA5_mFAP2b_0001_0001
E99zJBPJGQE025bAwPK8DB/mEPEklDNAwamZBBjpbQE0fqxFwIFOEBPIwQEkvf6IwkxJCB7tn1DkyDw6v5ccDBzF2NDkPLgAwJ1SEBzNmPDUDrXFwA/mDBDx/pCkBrm7vEtIMB3MzCEEnEDBwZdfCBHn2cEURk57v+Qs7Af422DUo1Y5vtkFEBnHozD08gzrvZxcEBv6gOCkzZW/v0S5CB7kEqCkPo8uv out_128_mFAP2b_singleloop_p01wA5_mFAP2b_0001_0001
L1NJ4A/89PEUiBBGwQgVyAb5QREk/UjJwwfq0APdT+DEYljLwoFZyAjWkBEESh7NwO1TmAPg1REUk8+IwskzhA3nQ6Dk97rHwmvrLAv4L7D0sXFHwor6BATiQMEE4GiIwYGKDAzDheDkO0oEwe++zArvfQEUiBhCwuqr0AbV+fE0gVkKwst/hAXIZVEEF10KwZckkAjloeEEXrIHw5NZlAX+f0D0c6xDwaPCkAz53fDECxJJw out_128_mFAP2b_singleloop_p01wA5_mFAP2b_0001_0001
LGZ74ALv0ZDkSMoKwQgV7A/TN2CU5QbMw2OfDBf8S3CkVOUNwzhWFBjpbaCkWktOwHK84ADLYLCkPSELwTBBtA71bDCUrGsKwo5ymA/pfXC0fIDMwfmPqAzyxSBks2CJw/pG7Ab5QXD0FZrIw/RS2AHIE5CELfMOwKc08ALacKCUsWHJwSLR8A7NxiBEXqQMw out_128_mFAP2b_singleloop_p01wA5_mFAP2b_0001_0001
LGEYGBT0iYDkCXfMwjs9LBXNedD025LNwHv0PBPHaFDkX6WLwdolUBLwKDD0HF+LwcSsEBrw1vDU14VLw5/BNB7YS/DUSwINwW/mMBbDVSDEvZOPw out_128_mFAP2b_singleloop_p01wA5_mFAP2b_0001_0001
ELH6NBTLyyCEBWJJwEtoRB/mEbCEBW5GwgqxUBT2O7C0kYwDwqxrSBzfqdDksdeCwkAvOB3iR4BETuIDwV3pLBPE6xAkdy+Fwl6fIBTvm0/zVvICw2lcFBPndaAE+oo9vGzNJBfFbZ8D76jCw2O/JBvco1CE/pmIwthRUB/OUICEikuIw0G7LBvu5NCUZqpAwjFoRB3vEaB0FbeAwJceOBDbOJAEA6DIw872IBPwDPB0/LZIwoZPHBjdQIz7iZIAwxpuLBftkv5zqxTFw out_128_mFAP2b_singleloop_p01wA5_mFAP2b_0001_0001
ElDtZBDrcwCUf/UCwy25cBfnvPDEAAA/vv0NeB7P1ED0d++tvHv0dB757fC04luJPb8ChBjU4WDkSMoCw/ZjiB/aVvCUNt0CwQ2XgBnOblD0c/JIw8SXbBLwKTC0LdTDwFzqaBHZqtDUosn+vJkPiB7oXvDEabqAwE4UhBDk2VCkrGADwweNiBLBjqDEXaRJwz+deBrMjBEUT2EIwuNXeBPE6MDUyBKJw out_128_mFAP2b_singleloop_p01wA5_mFAP2b_0001_0001
EAAAgBvcolDklDtoP8S3gBvz3fDU6mE9P5l+iBrbSAEE+TNAQHaBjB/naSE0xLd8PzMzcBvz3jDEsyBCQILraB/1FGE0zp1BQ357fBjqxBEUc9ogvi6whBzfNADUc9z9PWk0dBHrjcDkAXHGQ5qwZBzmxNDk4UsAQJFaZB7c/IEELRhFQ out_128_mFAP2b_singleloop_p01wA5_mFAP2b_0001_0001
EY6mkBnuJ1DkR2OEQnvfmB3NJKEE/pmGQAAwmBjWkHEkQgVKQmupmBvIbrDEBWZLQlYQpBf++JEkoF5DQauLpBH/sSEUOFU8PAA4rBTFFWEkQPY2PMictB3KKHEkU7BzPgRbsBjzXqEExsGxPU4akBvd+WDUHaxFQbtvlBX3OaE0ZI2FQfhCqB/nbzDkVzyDQYKpqBb6uTEEBWNGQUlLoBbCGiEU1Mm8PDDFoBLfwHE02mf2PiwKuBXsBuEkGwjgPN6DrBHJP2EE8yN0P out_128_mFAP2b_singleloop_p01wA5_mFAP2b_0001_0001
Lx1DnB7luZEEUNuLQ7RRnBb78ZEkSMoOQwKnnBvyhwEUMIwPQbnvoBHue+EU5QbOQsyBnBHDCoEkCXvKQj59oBn2LQEEJzPPQY9elBPtxSEENrfPQ out_128_mFAP2b_singleloop_p01wA5_mFAP2b_0001_0001
Ef/0mBPzMzEUiBJRQ/pGnBLwKHFEBW5RQ/pmkBnX6MFUKctSQQ1IjBzJx+E0FZLTQlDdpBb5QFF0Jx4SQL/PsBnf/CFUiBRSQ3jZuBHCm+EElaUTQJ/SuBvk2tEUY29TQRuUwBbF3MFkBufTQqG/lBbmZmEEaRmRQFzanBL1NUFkfLMRQ84HpBzxj3Ek6piTQ95epBTidTFU6PhTQi0vsBn8DSFEUtwRQarQsBf761E03YjRQeOwxBTpRKFUCDLUQJEXwB3BoaFUx78SQ out_128_mFAP2b_singleloop_p01wA5_mFAP2b_0001_0001
EoFJkBPy2hFEBW5SQ14FiBzfqpFEv01TQ5QbjBvxL3FUc94UQ++JlBT2OCGEEYlUQkCXfB3251FEVjPTQu9zaBro1oFkgMnSQf70aBLdjUF0TwOSQWOfVBbJdwFkLqVSQzd4VBnyvOFUD7tRQxLpSBPQhfFkgxxRQTA9SBDi4BGkzHhSQ4OcNBDBihFEIhZRQIBuNBHU1CGU4uISQ7PFLBbdJ1FURJmRQ1NZlBXjXsF0FZbSQaSIhBrp4bFEReTUQV9ZgBLPkAGUyyfSQFnkdBDza/Fk4rCUQkMLeBH0IKFke1TSQXf1UBDan/EU7iVRQDAAVBnqYIGE478SQcsLLBnCTUFUak9QQuLxLBfoPKGU4USSQZ3DHBLzL3FUJWVRQ out_128_mFAP2b_singleloop_p01wA5_mFAP2b_0001_0001
EtIriBPzMzF0eUIWQaR2jB/na+FEAAQXQPKshB76RGG0HF2XQGE4eBLbnCGEaRCYQCsykBnYQuFEEYJYQ2qqmBvNxcFk+dwXQ0aZpBbZZfF0WdoXQEYImB7EWIFUJrVXQZEeqB3ERNFkiKKXQHLioBfyH/EkF1+WQ7RRhBvconFECsSWQE2glBXwFEG0Xr5WQVZGjBHK9mFUH1XYQra2lBb6y2F0ZliYQjrKkBXjrAFUUfTXQhjlsBzveKFE/b9WQR6yoB7GivEUXEpWQ out_128_mFAP2b_singleloop_p01wA5_mFAP2b_0001_0001
EzhWiBXjXQGU2ODYQVjXgBntzXGknvTYQFDChBrvfcGEVj/YQO0SjBzgAgG025HZQhrHgBb78gGU3koXQOzSeBDmzdGE2wRWQ3K8gBHyMaGEy+WVQWGDZB7GkeGEmF6VQ+gJgBbpcXG0TYGUQi/bXB7B3bG0VnpUQrYGbB/3VYG0JDwTQe+OkBDAATGkYQ4XQxO9cB/LjTGEeiXYQQlEiBH7XkGUCYgXQJUsdB7RBnGExIBYQIOCjBPDlZGklqpVQQsJWBbDUhGkOjnWQJvmhBfkmUGkqRYTQ4IQTBXXjcG060XUQJj4ZBjRRWGUtiwSQ out_128_mFAP2b_singleloop_p01wA5_mFAP2b_0001_0001
Env/dBntzcGEqGbZQ8SXeBvcohGkTiFaQ357ZBPc9pGkDtMaQlYQVBzgAnGUbnPaQep7dBrEDZGUPKoaQ7GmdBD9WdG0NQWbQdhRhBviBjG0L9mbQgsajBPwLeGUfwrbQ4P/gBDpVtGkgpwbQPKcaBXNeZGU46RZQuSGhB7HvlG07HIaQKysgBfZyTGk2PmaQ6haaBLGLUGUNQiaQo8ycBzgpWGUUUrbQ6cRaB/yDjG0qzXbQsDiiB/lgxGEEF8bQfdWeB3cFxGUhwrbQ out_128_mFAP2b_singleloop_p01wA5_mFAP2b_0001_0001
EmuJbBnCX0G0IbPaQgVOXBfnv8G0xLVaQfU4UBjVO8GU14BbQsHlXBLv04GkYQgbQZQgaBPc9GH0HFOaQBPFgBHq0DHUdJZaQBiVgBj+M4G0y2KaQK8JbBnrK0GUdVPaQVoFUB7h67G06t8ZQWe8YBT6XNHkOuiaQ6sDaBz9xJH0w3sZQTGagBnYyEHUyt7aQiIghBH2MJH0ePJaQEyuhBn6Z0GUglgaQ3l8gB7Gc3GEqopZQ out_128_mFAP2b_singleloop_p01wA5_mFAP2b_0001_0001
L357PB325/GEaRGbQWOUNBvcoAH0z3vbQfUYLBXiBMHkDt4bQpbSLBHYlPHkQgdcQcSsIBntz4GEFuybQxXRKBDmCtGUSXubQ9oxNBzzfpG01gScQ0/MPBD1YeGUrnOcQ0C7SBfmQZGUuflcQTCxVB3aMeG0ABDdQX/nTB3TEPG02QdcQGE4NBLwKCHkqxraQCpMQBP7a+GkyhIcQzi7FBvhg6G0OfZbQJBmGBrf25GUL+QcQ/QcMB7RyrGkcZQbQeRsGBjCDoGk2TubQowqLBL6jqGEyswcQMBcRB7MLuGEr1ScQ1NLNBfNwZGUXu4bQRqJVB3LDmGUb0IdQ/OjYBPCIaGUhxTdQx/ORB7GxLGELqFcQ2DWWBb9sKGEtWtcQ out_128_mFAP2b_singleloop_p01wA5_mFAP2b_0001_0001
LkC3JB/owRH0d+WbQ46xHBb6mcHkYQcbQBr8IBfSMiHEsyxaQcSMKBPIwcHkpbSaQgVuBB77ncHEVjjbQ1499A3qjbHU3c8aQ2O/JBzeUOHkQg5aQL62JBn3XgHkWA3bQsBYABPxkjHkq20bQkcxAB/rvVHUBg3bQmqX4AfWGWH0J//aQ out_128_mFAP2b_singleloop_p01wA5_mFAP2b_0001_0001
LXkNIBHsysHEmutaQpw1IBnDtyH0HFGaQueUFBXMIuHERLiZQlYQGBLbnwH0bS8YQcSMHB/mE+HUwKTaQhOYIBnsp+HUVeCbQH2CHBL5qzHk5MTbQBlNIBXuusHUDLuaQkhENBn3iyHkjb8ZQh6+CBfWS/H0FcMaQupaJBTPACIUObAaQsm8FB/TfCIkRcRbQp0lMBTpaAI0iqHbQt7xCB/dezHUvDbbQlWnJBnc4xHULlubQ out_128_mFAP2b_singleloop_p01wA5_mFAP2b_0001_0001
EsHFBBf++nHkWktZQ7Rh7APdTjHkDtMZQQ144ADrcXHkmZWZQ99TwA77nTHEEYJZQ2jCxAThrpHEsyJZQ/ZjyALkr1H0pqCZQdUFyA7Si8HUxelZQISh0ALOz5H0tVaYQfjizAvwsDIkm1fZQUkA2AzbTCIkcqUYQ28g1AXRtFIEKQ3YQNu/2AzmHLIE9mxYQf/UABjU4lHEoaMaQTq6/AfLdjHk4kuYQBOqsArQpoHEWrnZQWJAsA3/imHk+rwYQCUkwAbpV5H0QWFaQFG80Abbn0HEbm+XQNULzADiYGIU7Q7ZQlIk3Ab/4DI03lpXQoCF2APt6MIUejMZQ out_128_mFAP2b_singleloop_p01wA5_mFAP2b_0001_0001
EqGPABT0iRH0yhqZQ357+A3jCGH0Gv0ZQ5luEBnDt/G0JxwZQGE4IBHXPDHkQgBaQMIw6ArFZEHkU4iaQcgUxAL5rKHkw3paQZU/3ATOl4Gk/kqaQDCsDBT2OVHUGE0ZQtsQ5ADHrCHU56dZQRgaABnV1GHk6R5aQ0E+sAnIlKHk6QQaQkZD1ALyn3GUyHLbQxs/+AbOmzGEZTmaQdRzxAbbH2G0D9TaQ out_128_mFAP2b_singleloop_p01wA5_mFAP2b_0001_0001
EFDiEBzKH2GE7RdZQ4PVJBXjXvGEBWZZQU4aIBjrHjGEoaYZQFueEBnuJfGECsGZQzhWMBTgVzGU46xYQS0VRBDpitGEu3lYQRohUB7dO0GEne2XQ02JXB/x7+GEAlYYQ7RBBBrZmzGE99PZQ/z1LBrGqwG0LZ1ZQFLbNB3ys7GEgc2YQbgrJB7e9yGEMSWYQVhaQB3AYlG0B6bYQMWDUBzLMtG0VkAZQaTPZB3fPEH0FWDYQfr5ZBrT47GUOpwYQsj7TBjTQDHkdMoYQ out_128_mFAP2b_singleloop_p01wA5_mFAP2b_0001_0001
EEtIMBvHFdGUPKsZQ/pGMBrbSRG04lqZQaR2PB7QLNGU5QHZQlDNUBfTiRGEoaAZQrcoNB33PMG0isVaQt9WJBrgiNG08j5aQ9IoEBjZAOGkRLwaQFZ3KBTLmNGEulebQ5lOPBjqxgGk8S7ZQhFDIBfznOGk4cjZQWaURBvh5PGkv1gaQFhbOBnLwDGkZDRaQ out_128_mFAP2b_singleloop_p01wA5_mFAP2b_0001_0001
EIwKOB77nEGE7RxYQvJRRBblDAGEmuNYQyLdSB757nFkuJRYQam5OB33PbFU2ObYQzMTOBrEDCGksdGXQPheNBnGEOGU984WQh8eRBz+y6FUAR7VQFEDKBHW2QGE6ftVQx1jKBTgVBGEZ74YQUeKVBvA9DGkh0MYQZTYKBbNt8F0wqJXQlCTRB/joRGUycyWQezhLB3idRG0bwwXQ6KTPBfh09FUaiBVQh7/RBHRqpFEfsCWQwWaVBrMQBGEp33VQDvqJBDVgZGkE1oVQ8mHGBHcUNGkRT2VQAV2LB73wNGUdQzUQ out_128_mFAP2b_singleloop_p01wA5_mFAP2b_0001_0001
EKcdXB7OfhF0MzIYQtI7YBX3kKF0eUIYQO0CbBvcoDFU3k4WQf/UeB3MzOF01jSWQ6mEdBLEYFF0jCrYQltoeBHBztEk8eoYQYvvaBb5yKFkGmWZQgqRaB/S3sFksdCYQgQXVB7pLBFkcpPYQ7gSgBLYcOFk0zlYQc0ygBTsPqEk0DBZQrDLgBnpQqEk7NJYQcvFbBnb4jEUOdtYQYIrdBDhNHFkNVvZQzqIXBr3QBFky0bZQhCvZBfIwbF0S3XZQ out_128_mFAP2b_singleloop_p01wA5_mFAP2b_0001_0001
EsyBZBbQgxE0jCXWQ++paBb5QpEUjXCVQ46ReBrFZVEUiBJVQIFOdBnDtGE0w17VQXktVBrw1jEEEYNUQBWZWBHZ7oEECs6WQ509cB7kr1EEYNiUQjs9WBXjXeE0HFOTQv0NTBLGEyEE/pGUQ35bTBb5QXEET3sUQ out_128_mFAP2b_singleloop_p01wA5_mFAP2b_0001_0001
EqxLhBLxgUE0JxQUQaRGjBf9oCEEEYNUQ0iMkBra86Dka8ySQO0ClBPy2LEU6mESQ35blBvyhIE0eUIVQIvmnBvSQwDEEgQVQQkwpBXQd+DEgrPWQWy/pBLUNSEkVQnWQceXrBv+mfDkqKsWQiBhhBTKchEUdTqTQ0VFiB/aSoDkWkiUQBcqkBfJqLEUDZIWQAEWmBrCXXEkYdxUQvlioB7QtrD0SFSUQQNvmBH7NSDUvzmVQDC1sB/9lmD0KpVXQitHrBfmeBDUo8XWQ out_128_mFAP2b_singleloop_p01wA5_mFAP2b_0001_0001
LHvUkBjWkRD01jaSQqGflBrZmFD0coFRQueUkBDW5cCkpbaQQrcojBHYl7BkBBGRQ2OfjBLwK7CkEDCTQFgonBbigAD0nUMRQjtNlBvz6fDEDwYQQ out_128_mFAP2b_singleloop_p01wA5_mFAP2b_0001_0001
LMIQkB3MzcCk8SHOQ5QLjBfTixBEqGfMQqGPhBj/UHCU0iMKQc94hBblDlC0MzsIQqGflBjrH9AkEDSLQSpInBzVscAk4uZNQznakBDp0l/D9rrJQZ78kBnCX3CEBWJNQ+zAiB3e1HB0MoyNQz8rmBPvFmB0/a/JQhDDmBT/K3/zn9mOQI3EmBjH3c+TTN3IQ1yKjBr/+JAEXfDIQJcPjBbnpU+jAm/KQ out_128_mFAP2b_singleloop_p01wA5_mFAP2b_0001_0001
L46xdBzLdjBEaR2JQktzZBrw17BUdTiHQiWEYB/TN2AEW5wDQy2ZZBf8SX/DtIbEQzhWUBrw1LC0NJ2IQqmnRBnS/PB0ARJKQfqGVB701pCUWzvKQaW/LBfuKkBE72qKQ789cBXjXyAEpwFLQ8fkbB74hWC0HLAFQYR0RBPsfYC0q1iGQBPnTBbFwABEdECMQJ3wRBfIlYAE822IQgyWRBzZ7yCk21mLQGcFXB/HPFDEgG6JQCtfXBTSuaCUnqKMQ5eGKBTBquAU2TlLQwN/JBDAIyB0oDyIQ9OxLBr5dNCkQA9LQ out_128_mFAP2b_singleloop_p01wA5_mFAP2b_0001_0001
L2jCVBvIbPBka8S/PDXvSBHYlTAkR2O3PnEDXBXiBx+z4lutPzMTWBzgAr4zMzMrP3ySOB7Mn/+j/0u8P+5LKB7ENVAEFeNAQIFOUBPzMHCkZmZ+Pz9DRBTVF4AEdgnfPS85PBv3Fr9jkGsBQeXsMBfSgK9jrq11PBObHB/G3SAExrF7P out_128_mFAP2b_singleloop_p01wA5_mFAP2b_0001_0001
LEtobB/na8/zisdePEtIgBf9og+zfqxrv2jChBjVO02D/pGxPiBBiBjWkt973P1YPTiBfBTLy28Dv0N+vNoadBrcFt/jUhQDw3VcfBHWq+A0iG/Cwx+BaBHpZJ/zMFiGwZ78bBLwK/AUO0ikPoL0hBbec5/TmIZtvxtzbBLl4Sy7Uyy9v6NRhB/pYG5jtzoAw out_128_mFAP2b_singleloop_p01wA5_mFAP2b_0001_0001
LlD9gBThrH6zyhW/PDC8hBT0iM9bktTDQT3kgB77nK+LtIbIQZQghBjAr8/7yh2JQMdDgBb5QL+jWkNBQ/hBkBPilb87fiUEQZj3hBH1Nh/7zcQBQ out_128_mFAP2b_singleloop_p01wA5_mFAP2b_0001_0001
EPK8cB325767z3PJQBrcaBT2Of8b3k4LQjsdcBrEDC7jTiBOQtd+cBDVjH/zMzcNQfUYUB7P1477xLtLQUbiRBTTxK/Lz2LKQJkYRB7ZW2A8PKvLQUTwOBTL9qAMu2UOQeJaJB7yftAMgeuOQTFJGBzW17AMkFtMQescHBbV7hAcc6kQQKcdbB33P16D99DIQPMhbBHQkQ/rQjhMQHyaTBL+0d7zOhvKQvorSBDXdj77BrtNQtkoTB3nAi/L/QTIQENcNBX+6i+7bqwJQG9dVBP6WMBcEEGMQZ3MPB7E3mB8BUnKQTFHRBTDnfAsNu7PQEXoHB3J2EBsDL2KQE4ICBHy89AMvxANQXi8JBPM6WAcXwWRQVndDBHS4jAcyxuQQ out_128_mFAP2b_singleloop_p01wA5_mFAP2b_0001_0001
ETihdBzLdTy7P1QQQgVOfBLxgg9T14VRQWOUbBX3kAA0LdrRQyLdWBTLym/j78tRQ/pmfB757n2rpbiSQ2gPgBHvc5+7Oi7RQihUdBzJ24+bD5oQQZUfdBzw3Lz7ZOPQQ98ihBrrJq+Dk7ERQQ+6bBDk1FzLzmITQ8vchBDkvr5jOnMTQbTJfBjltOAsmXoSQ3+YiB397O/L5twRQLNLZBDlTj/rqkyQQXujfBTMFFAsX+3PQ out_128_mFAP2b_singleloop_p01wA5_mFAP2b_0001_0001
EPffdB/RhLBkuJBSQb8SaB7QLKC0isdSQzhWbBzfqVCE7R5TQIFufBTf/kCkR2OUQhrnbBjVO0CUGEwRQvq3aBrkNyCEomYQQlkYYBb24YDkxwTSQ8ZGdBHrxZDEjYcPQ03vgBzgATB0Ld7RQwMFWB/ywBC0+PYSQlPjfBTHr6Cka55RQKYnWBPP8vCUA2LQQ2+1cBD49VCEPj+PQDAgZBzZr2Dkm8zRQylFZB35JcDUJWYTQcKPUBL4LSD0TJISQAajcBT8zYDE33UNQb5ngBfjAdD0hR1PQrxFbBvt50D0DCIQQ out_128_mFAP2b_singleloop_p01wA5_mFAP2b_0001_0001
ERLSXBThrPCUf/sUQlYQXBLEYdCEZ7EWQhrHSBX461CkYQQWQMdzNB7OfjCEueEWQpbSXBfR2uBkqxDXQUsLXB3NIIC0JbPYQabLcB7FY2A0LTzWQ2jCUB/naAC0xLVUQgexaB7CRxCUXBQWQ98qTBPeQKB06u7WQaFHXBr6jaBElslYQqZnTB/FsbCk0GUYQImvaBbtebCULNVYQ4ZKcB7jrAA06xfXQFbzfBnnHcBEwj8WQpaFcBboDeAkZFyVQ out_128_mFAP2b_singleloop_p01wA5_mFAP2b_0001_0001
Ee+eSBHXPeDU5QrWQEYlNB34l2DUMI4WQW5QOBzfqPEkpbqXQlDtSBHueWEE/p+XQNeJWBDrcsDUHaxWQkJqKBrMziDkpcZXQbc3LBrH6+DEFQ6VQ out_128_mFAP2b_singleloop_p01wA5_mFAP2b_0001_0001
EMIwJBXiBZEU0iAYQShrJBrbSsEUgVaYQ14lEBDW54E057TYQxggABf++vEk8SHYQdTCKBf++lE03PJZQ/pFFBj7TZEkxqWZQDhwABrO/jEETXoZQzp0EB7lNDE09NQZQz3a4Abp2YEkc5zZQ0xPAB7OUwDkJybZQZ773AXi5CEU4mtZQbR2uA3PwvDkEL5ZQHaRGBfSMSEkrHtXQZs/MBfae2E0UZQYQNEVKBHhT0EU4FdZQKGlNBDyPcE040OZQpD9ABzSR1EEzJtZQABMIBbRY1DkRCCZQ6lpxALBVhEEw0BaQUKAABrlGODkh7WZQePfvA/VbSDkhbwZQ out_128_mFAP2b_singleloop_p01wA5_mFAP2b_0001_0001
LhrnEBzgANFkYQgYQoFZ/AjU4YFEv0dYQKxAABfTivF0NJuYQpw1DBb781FUbnDZQOJGIBnBBUFE7RpYQm5N5AH1nQFksGwYQD+r8APrfZFEya5XQ out_128_mFAP2b_singleloop_p01wA5_mFAP2b_0001_0001
E2Of3A33P7F00NlYQ46R2A34lIGEoa0YQ03PzAvIbQGUy2RYQpbSuAvyhNGka8iXQEtIuAHXPJGET3YZQ2R2xAPg/DGk24BaQre4pA/ZXFGU5zlaQFtjuAXARBGkWlPbQCDA3ATUvIGEp3gbQ9owxATgV0FEXPSYQLx89AbMSLGk4FBZQyArmALOfFG0e+OZQ3obsA77nRGk05fZQ98e5AzJfHGUVaLaQOIDzA/q92F0Uk8ZQ2hkiADf+AGksgeaQVn7nATZ0NGkMUpaQweLyAH08yFEb6JbQnvNoAbwaAG0BNnbQ7MA6AHYyFGkUR8bQtVvzAPB7PG0vkmbQ35R9A75yJGEVhLbQ out_128_mFAP2b_singleloop_p01wA5_mFAP2b_0001_0001
EnED2AvyhaG00NZYQ357yAD/piGEaR2XQAAAxAPeptGkBBOYQbnv1A/S3wGUjXuYQ7Rh7APepjGEue0WQShr6AnsdcGkR2yYQS8TrAX4TgGUPFaXQGZ74ArbSpGEEYFWQEYl8A757bGkTiZWQKcdBB/9TmGkvfSXQ out_128_mFAP2b_singleloop_p01wA5_mFAP2b_0001_0001
E+TNqALbnzGUbnvXQIwKoAbkt+GUbnDYQ/pGqA757FH0gA7WQzMzpAzLdCHEmuxVQ7RhZAnYQAHEBWVYQeGFKAbcn9GEZTqXQxHBWADcJ5GUka8YQx1jmAbPKwGkqx7WQDVrtAnz7AHkVKdYQtWbXA/rnIHUeleYQVGEMALyOCHk6m5WQ9+7FArTZ6GkG1IZQE33gALsO7G05/UZQuz8XAvKzwGkohzYQ out_128_mFAP2b_singleloop_p01wA5_mFAP2b_0001_0001
Epw1rA/mEQHEnELXQGZ7tAXNeXHU0iEWQJGEkA3MzbH0xLVVQQgVYAzgAfHET38VQU460AXNegHU14lWQFCX2APcpoHUiglVQrjr/Av+6bHku97WQdoFsA34lSHkDtEYQ2moyAfwTTHEcHUVQvdPxAXX5jHURVcXQ9qc7AX36uHUZ/8VQYsruA/KDsHEgKTVQnjF6ATs0kHES7uUQyRVCBjVKiHUZ5TXQ12nBBXmpYH0dtCWQdM2+AvirVH0LHsXQ out_128_mFAP2b_singleloop_p01wA5_mFAP2b_0001_0001
LNepkAf9obHkCX/TQepbYAb6mfHkBBGTQXPKeAz1jqHUiBhSQ8naQADVjxH0kYYSQR2OVAblDYHEsy5RQKZoMAXgTNH0MUPSQILeKATCCGH0lP/QQl89w/ST1JHE2pEQQC43m/WO5BH0dm+NQyLdrA7luYH03PlTQvfuJA7oggHUb4qTQwMQiAjD2WH0rSaRQdOiKAXPxbH0DlLRQc4Q6/eQEOHUdzuSQoU1XAP5oJHE317SQx1GHAj009GEJWSRQqZXZATEDGHEgVbQQubf6/qMWRHU0IOPQbCgI/aJKLHUi2qQQRAE8+6OvEHkG10MQLsPb/Ov76G0Hp0OQFboAALEcAHUnRyMQ out_128_mFAP2b_singleloop_p01wA5_mFAP2b_0001_0001
LlYQpAnX6rHERLKSQdoFtADAA2H0MzkRQDXP3AHtI4HkR2WSQBrc7AjWkwHUep7SQsHFwAXMI1H0w1DQQpLF6A3CRvHUj72PQKHNnAT0ZvHENUlOQVjXuA3islHEoaUSQg58mADyF8HEzAuRQtM8wAzU38HkLiPPQaGH/A3htyHELYjOQy/bpA752uH0qyeMQDVlfA7+8zHkIkxOQFV8lALMenH0XLXPQ out_128_mFAP2b_singleloop_p01wA5_mFAP2b_0001_0001
LBrc8AjVuAI0P1QSQ9oQDBrbyBIEnE7SQnvfHBz0N7HUPKkSQTihLBLaR6HE7RRTQIFuEBPyWHIkZmZSQimv+A/jBKI08GJSQqBp3ATxkFIUjtoRQcgX8AjNyAIU43QSQ50nCB353BIkxtAUQooKHB3n9GIELQfRQUeKHBb/fJI0v3ITQSAt/APHSNIUlYaRQyXu7An22LIU1ZETQRQi4APAcFIEULjQQqfYvAPAPGI0vd9RQ out_128_mFAP2b_singleloop_p01wA5_mFAP2b_0001_0001
EzMzGBnsd1H0GvcRQIwqKBfTitHUepDRQIwKIBjrHjHUepjQQoFZKBntzdHEEYVPQ0iMOBrvfyHEAAAQQI2FLB76l2HE8HeNQJEQGB7OA1HUG2LNQ/stNB7rt7H0tw4LQ8naDBPc91HkZm5QQT3ENB/XdrHEPa7RQU1GRB/A1sHUk5bPQsRSQBXkK5HUh1bQQ out_128_mFAP2b_singleloop_p01wA5_mFAP2b_0001_0001
EqxrDB/89fH0w1LRQdTCBB3MzVH0z33QQXkt9ADAAQHkBBGSQfU43APy2UHU3k4SQ14l4AzKHXHECsyPQ5VI8AbcybHEPtWNQHEEzAD1dMH0rWNPQdTCCB/89kH0eU4RQjl9DBDzcQHktzaQQ+F4yATcTcHkNLWQQMSM8AX6ejHELkpNQzGasAP+4NHEkl3NQtaCwAvL/IH08MhQQIrq4AbD8GH05iSOQ out_128_mFAP2b_singleloop_p01wA5_mFAP2b_0001_0001
EvJx/AbQgFH0gALSQhrH7A34l+GkQgNTQNzMyAHtI3GkBBuSQ99TzAHDCyGU5QrRQgqxBBb5Q3GEue0TQ5HOGBjx17GEMenUQXD5JB/HsyGE0JCVQHC8DBfATBHU/40VQpwVCBDBWCHkrHdRQ4bi3Aj9pDH0Jf+TQUqoDBXwOzGklr/SQKam/AvWhxGknkaUQoWeIB/CgBHkSRBUQzKHNBjU01GEIOoVQvneLBfjwuGk6eJUQ8WqHBjw9sG0A6nVQcJKHBrErEHUbqbWQUCrBBjGj7G03FbWQwbSBBP1iHH0+ffVQ out_128_mFAP2b_singleloop_p01wA5_mFAP2b_0001_0001
ECsypAHZ71GkU4iTQ8S3gArbSuGkDtYTQ789jA/mEkG04lGUQpbSkAT14jG03PVVQDCsMAfTiyGU2O/TQ0tly/GZ8qGkUZxTQaLY5/afohGUeTgTQCur7+eOsuGELM2TQ67npAf9o6GUwKXUQ6mWfAv6zsGkflUSQYr1IAHeG6Gk2OlTQpS4OAzDtzGUs3DVQ out_128_mFAP2b_singleloop_p01wA5_mFAP2b_0001_0001
EiBBnA757bGEv0VTQOJGsA7kYSG0eU4TQqxLmAThrHG0xL1TQIwKiA3NJEGkpbySQlDt2APzMRGUy2JTQN4p9AjLVaGkx3fTQVV47A/mEHGEDzgTQBwIDBbukbGknBqSQoa8lATKccG03PVSQJYatArIkTGkkl8UQSaP1AzUhRGUNxFSQVtcABPZ7YGEoEcUQCXK5A/0lhGkZlgTQWntBBTFUGGkiJ/SQTlm2A3xmAGE+gOTQD6P9Abt2GGUmelUQ6elFBDuDiGkaQ/SQ3DpBBbfNdGEMTrRQaoZFB32ZUGkOfqSQ out_128_mFAP2b_singleloop_p01wA5_mFAP2b_0001_0001
E/pGmADBWCGEVj/UQT3khAb5QvF0LdLVQmuJqA76RfFUiBpVQZ78sAHtIfFUf/0WQ14lQATgVwF03PNWQGD1FAj0KaFEThkWQWppPAPTJKF0igWWQkhEo/uWuZFUC/FXQ3kYpAXiBGG0w1zVQA+0cADOwpFkGROUQXEIEAHS36FE1kzVQ4/bWA36v3FkiEIXQ out_128_mFAP2b_singleloop_p01wA5_mFAP2b_0001_0001
EdTiuAfSMSFklDtUQFDC3ALFuCFEoaEVQaR2yA/owrE0bSEVQb8SuAT0ikE0GvEUQBWZABXiBDFk8SHUQoJnCBrN+YFENp9TQKc5EBP+I0EU5HqUQFFbEBLKfjFUo/OVQWO0rA/mETFkCXvTQwf05AnQcGFkNxEWQJbX+AbRe9EkKPITQJlS/A7KiiFUUDfTQEj/FBz/4XFkFSUTQ4hSIBrfe0EUKS+TQjGdDBbnyjEk0wvUQMbLGBbWx5EUBvoVQfSAGBjyMzFkpEAVQyJiHBTD2ZFU6ctVQiAFBBPMJlFk8s5VQ out_128_mFAP2b_singleloop_p01wA5_mFAP2b_0001_0001
EhAr0AzeUgEECsKWQkCXxAzKHKE0NJWWQ2jC7AXO02D0yhOWQqxrBBzgA/DE+T1WQgVOsAHueGE0jCvXQzJ1iArMfTEUI/3XQuCGpAfepdDkEG6XQnvf4AfTinEkqx7WQOIqrAXpEGEk83jVQav8xAbK9KEkOSQYQJD4kAjoQiEEWT/XQ1kglArrCZDU+bcYQcGGwA/MXJD0Q10XQwkVjAroyUDk/fIXQ out_128_mFAP2b_singleloop_p01wA5_mFAP2b_0001_0001
EOJG6Ab6mUDEuecVQdTiBBb5Q3C0KHSVQUNeABTKcJC00NxVQLHa8ALwKfB00NBVQtd+CBHue0CU0i0TQgQeEB7ppdDkmwJTQPmgABzyV3Dkn6mSQmQuJB7G6oDkR8BTQ7xzBBP77NE01I8RQDvDLBDb3GEkayWSQPsHHBjTiTEU4ozRQoHfIBbSrlEU6mHRQwKHzALGEQDUep7UQMU3EB7b0CDUV14VQAhZ/AbmGnCE58STQKhVGBrufeCEtbtTQ+Gw4A/LhuDk1WtSQ3qzMB3rfUD0aadTQFtW9Anh2XEU1ChRQAmOPB/BbLEEvtPSQMXUMB70ZlEEkK8QQ out_128_mFAP2b_singleloop_p01wA5_mFAP2b_0001_0001
LCB2BBrFZ7BUHaBXQfUYBBTKclA0FZjXQTiBEB/S3E/jEDqWQjX6BBLFue7Tc9gWQXkNEB/9TtAEW5cYQtndDBPauECEz0oYQVGFEBbnhcCUJG/XQHf3BBPzg8Bkd3/WQT6P6AnzsVAEM4rXQkscIBXQ7aA0ItZYQuSYCBHOIBAULB0YQHebGBLmYOCEj8AZQGo++AH+OJCU2M3YQBIQIBnoFhCEpd1XQCN2BBbmQ6CkbuAYQ out_128_mFAP2b_singleloop_p01wA5_mFAP2b_0001_0001
LU4aIBHsyx/DEY9VQiBBLBHsyh9z4lGVQgVuHBrFZ77j9o4TQzMzIBbmZG8r8SPTQy2ZQB3ist+z4lmUQW81PBrnZdAE+cvTQ6mEKBb6m0AUIwCWQYAnLBju5XzLvEsVQvUPSBTCWK8jPCDUQCsATBzIDL/D6XaVQYyzRBDLuNAExx6SQ out_128_mFAP2b_singleloop_p01wA5_mFAP2b_0001_0001
LCsyDBLGEo+j/UjTQTihABjqxL+zP1YSQBW51A/mEj8z3P1SQamZuAblDN8jZmBSQAAgABDW5YA0NJmRQ1vMGBbnt3AUNjLRQbfzFBz1pFCEcXbQQ2mBJBXVUl/T1nYQQyL9CBfnvHAkYQIUQovXCBLITf6zWOyRQ4ft9ADc0IBUU4OSQlfE8ATS0SAkm/tQQLAgIBfWaEB0GFFSQqtzJBDWuQCElsLQQt13DBLsDdC015CRQkhfDBbN6ACUijBPQoRDNBXpKIAEfuHQQ6T0GBLAAM/jKtAPQNiUJBneyh9zMO+QQ out_128_mFAP2b_singleloop_p01wA5_mFAP2b_0001_0001
LQ140AvHFu6jDtIUQMIwqATf/U174luUQlYQkAz1jS+DqGPVQWO0UA76RR+z1jKVQkCX7ALwKH7zkYwUQBWNsAXOz78LIyjVQFjAmA/OEY8bMg/TQ out_128_mFAP2b_singleloop_p01wA5_mFAP2b_0001_0001
LRLypAjpbKAUiBxVQuz3kA7P1YBECsSWQ6mEdAb6mEC0IbPVQ2OfLAzeUUCU3kgVQZQgbAbmZGBknvfXQtwwjAz5znA0JjWYQ4nQrAjfyRBEqWlYQ/8mgAjGl++TmSnYQfU4xALGEIAEAAwVQqiOrAXp5BCU7ynWQc+UPAbsmXAEWtPXQBgJTAvCkACUc9wXQakUkAPEqP+ziIBZQih8UA7Fr99DwSaYQ out_128_mFAP2b_singleloop_p01wA5_mFAP2b_0001_0001
EFDCjAjqxHC01jCUQKc9aAzLdfC0d++SQueUeA/TNODktzPTQZQgnA7QLaDkvfyTQThmhA/S3TCk8DlRQy9aTALTGjC04mgQQBHnsAvBMnC0/FWRQIDzYAzt5TCE1nOOQLHaqAHZ70Bk++5TQ/ABKAz9YXCEbiBTQfcJiA/TZiB0+BfRQSK8SAPo8FDU5FgQQ6zYDALs1XCkAZwQQcuZvAjzseCUMPWQQcHMyA361aC0CnFSQa0IsAnO6JDUoqbRQ+D5MArT+fC0rx0MQlyzYAPcBiBkTqLOQMnRkA3PvfCETcqNQ out_128_mFAP2b_singleloop_p01wA5_mFAP2b_0001_0001
ER2OPATf/oDUKc1SQxgATArFZLEUf/8SQamZWAfR2WEkSMoRQnEDMADAASE0eUoQQKc9AATLyWEUktrTQILx9/eU2REEiLJVQdLrb/KlUhEkx6vVQWKNW/exrfEkQBQXQ6M1i8moZxEk90zXQhrHBAPHadD0codSQS31gALa2NEkXchTQCElj/20sSEEtPNTQY7LDAjHFoE0WvlTQaoZOA3d8TEkGRoVQwhKz/WPYBEUkSSVQqypV98fReE0T8UVQezJn/KnmxEUYefVQhlI7/K/tgEUq/qXQis0z+G/ZQE0TvhXQeOjp8wuRwE083ZYQD2Ta/QF2wEU2vbXQAfy7+qX//EEqziXQ out_128_mFAP2b_singleloop_p01wA5_mFAP2b_0001_0001
EcSMiAnX6mEkZmpRQzMzjAb5Q1EUc9gQQFDCgAfTiLFUxg4QQ3kYkAjWkVF0FZzRQ2OfvAPy21EEpwFQQUNemAvxLpE0kYgSQZZBeAneXvE0GSXPQQgVwArvfAFUgVeOQsHFyAvz3lEEVjnPQVjX0ALbn7E01j6QQ out_128_mFAP2b_singleloop_p01wA5_mFAP2b_0001_0001
E2OfPAHtITFEueMQQKxgGALaRoFkCXfQQiBBMAXMI4FEYlzOQGZ7GALFu0FE+TdMQeYwY/y/AnFkZ4pQQNTNT+qTp8F00xvQQX6VC/qXMEGk49BSQo0pv+efz/FUoUITQeuVg/iAEOGk8j5RQGZ7IA/89JFEmu5OQknZNAri/tF0rNbRQzJaJ/iFCeF0BrjRQKOf6+WMZeFU/snPQI8QY/grQ6F0BftQQ3zRB/yUQDG0UC0PQ74Ao/OKVSGU/itSQaoGk/2IPRG0tS/QQ out_128_mFAP2b_singleloop_p01wA5_mFAP2b_0001_0001
LfU4WAf9oEG0hWkPQktzdAXNeMG0yhmNQGZ7kA34lVGEaR2OQc9oiAjqxYGEYljQQaR2aADVjFGkTixQQri6PAXUnPGElxiMQuG/jAHFmIGk8vHMQ out_128_mFAP2b_singleloop_p01wA5_mFAP2b_0001_0001
EW5QsA7QLaGUJGUNQ/pGyADBWjGkBBWOQZQg9AvyhkGkQgVNQ4PVABjrHgGUxgQLQXPKsATLytGUeprNQ8FirAzbgwGEr2uKQP+2kAfes6GEXyLKQxLSWAXh96G0F3xKQBn3pAvCEDH0uDFJQUNetAvxLXG025bLQ8GzyADXhiG0cOQQQMPQwAbIc0GEXWnOQZkGkAbqgtGUBVgOQqC8nAjl0pG0WNqJQY5qzAXR5xGEVTAKQ112lAXRyJHUMOsIQqg4xAz17CHkIGtIQ out_128_mFAP2b_singleloop_p01wA5_mFAP2b_0001_0001
EktzBBf9oqGkZm5OQlDNHB7QLuGUepLOQoacHB/TN6GEZ7sNQ/pGGB/9TAHk9ogPQT3kLBbmZrGkDtIQQ7SkMBPuEgG0/zTQQHgZQBD+EwGk8djPQMvaQBnFgeGkYybRQ/UDAB/natGEShTQQ+0XIBLxMqGU8VVMQ/hXKBDxkuGE3hGRQOuXOBnR8cGUHxyOQeHAJBjP0bG08zeQQoeeTBzFeuGEaMhQQmNuPBL+Z4GELYaPQNogRBnIrsGUfRpNQRbURB/PZWGEE5hRQMduOBjQghG0z6WSQrBGUBLxziG0OBORQ out_128_mFAP2b_singleloop_p01wA5_mFAP2b_0001_0001
ERLSJBT0i9GEYlTLQXPqJBXiBJHUJGkKQbnPPBrFZMHEaRmJQ03vRBnX6GH0d++HQ3kYFBPzMMHEUNeIQXcIABf+lKHEAolJQrv/FB37AYH0MsZHQtIbKBrGv3G04l+JQjmyIB3F1NHk4LVMQ+l0FBLlNHH0tXZFQL42+AjvZQHExX5KQhK8CB/GJaH0WFgEQ8Y7JB/HbZH00QpFQ/siFBro/cHUrIfJQ out_128_mFAP2b_singleloop_p01wA5_mFAP2b_0001_0001
E5lORBPHaVHUGEoKQIwqWBbmZZHUzMDKQHaxXB3MzdHUiBhGQwKnUBnBBkHUGEYEQCB2XB/naiHk9oAMQDcadBD0FnHEoNAMQZJJeB3kBxH0FboOQepRiBrFZ2HU3t3NQam5OBvyhZHk789LQJ7dZBXjwSHkLIPKQq96WBDF+fHkJ3/NQWZLVBLMCpHUDOhLQodNeBLd7qH0+BGKQVJMgB3DwgH0stTMQgMyiBHim8Hk29TPQg4QiBHnw5HEjv2LQmKujBfjHwHU4p+NQ out_128_mFAP2b_singleloop_p01wA5_mFAP2b_0001_0001
LGZbcBntzaHkpbSEQEYleBbktfH0Gv0+PEtohBXMInHEDCsAQ789hBfTivHU3kY8PQgVgB7luXHUjX60PpQpcBb0TQHUNAmjPSziYBHpAUHEVDdpvVhydBbL5GHU9z0KPDCseBb5QVHEv0NGQI2bbB3SdkHU4DG7PIv4hBXN1SH02fO6PlFUhBjfMcHEn4jCP out_128_mFAP2b_singleloop_p01wA5_mFAP2b_0001_0001
LRLSjBT14jH0w1jEQtdulBntzpHEW5wFQktjmBLEYnH0kYwJQ7RhlBntzfHEoa8KQZ78nB/mEmHkTiBCQWV/oBL/IcHUletDQfU4iBDW5cH0OffGQ4HUlBXdVyHEgUVFQ2+gpBbW1rHkVojBQvTFnBr5BlHEV7I8PnbGpBTqzXHEyMhAQ out_128_mFAP2b_singleloop_p01wA5_mFAP2b_0001_0001
Lf/koBnX6sH0P14KQ35rpB7P1qHUiBhNQCBmqBHXPfHUGE4NQzMDrBT14bHEoaEQQiBBsBLFuyHEtIrNQT0MrBLtz7H0Iy2LQoXwpBHEh2H0XKlJQ1jkoBjs/sHUyE3KQ2sLoBDLzsHUN5CPQR13tBPSwuHUlfBNQJmUsB/nP1H0zdwPQud+sBvZJAIkMqMLQ1Y7pBzxvAIk/L9MQQ0QrBrmT0HEQwGIQhVPoBHU/7HEk+yIQ out_128_mFAP2b_singleloop_p01wA5_mFAP2b_0001_0001
EiWErBbPKZH0istLQOJ2rBLwKOHkArMMQR2OqBz1jGH0xLdKQKcNrBjU49GE7RxJQLy2uBzLdMHkoFpLQCacvBHGhPHE2h8IQ/AmwB/n+SHUCbjNQlDtqBLbnbHEnEzJQJ9brBnhQMHU+SSOQBXUvBjBAEHEy/4LQFz1tBXWESH0viGIQzisyBr5fRH0QhHNQLgKwBLPoQH0YgmPQkYLwBzzcbHEpBUNQ out_128_mFAP2b_singleloop_p01wA5_mFAP2b_0001_0001
E35rnBrbSJHkvf6JQv09lBzgACH0P1YIQBr8iB7P1DHkqxrIQjs9hBra8MHU2OfIQ5QrmBbPKCHEue0CQBdBlBjxR6GEes/+PnA5lBbGj5GEko/tPMHFoBLsp1G0juyaPWoJkBX7V9GE8Rauv789mBz1jQHEW5gKQ6nTmBTQ45GUgUGJQ19xoB7/OAHU03RCQ31VmBjFKKHE9fOBQa/7iBvP68GkVG/+PPTLlBj4YyGEaOUBQ/ElkBjdI9GUBDZ7vbwViBfHgAH0Wychv out_128_mFAP2b_singleloop_p01wA5_mFAP2b_0001_0001
EAAghB3256GUiBBJQEtIdBDrc6GktzHJQqGvaB3isxG0IbnGQXPKdBrbSpG0HFuFQhALbBPHa4GEUN+LQFX8bBbi/AH02iHOQ7aSgBzQVCHUW+ZPQHjqXBbhCHHErT+OQllggBPm0JHUzztQQU/AYBjlVOHkLNfQQ/1tcB3ezPHE3TGRQO0iiBjU4zGUepLJQOPjbBThFCH04NbIQXA0cBnEBxGUS1tMQDw/WBPaV3GEMQwLQFv8hBr2h9GkVT0OQkU6TBX84FHkibBOQYDYiBzF6KHEoGORQ3DgUBLu7SHkkKyQQijEdB3wmVHEZo5RQ out_128_mFAP2b_singleloop_p01wA5_mFAP2b_0001_0001
E8S3VBbQgzGEXPqEQfU4SBDrcrGkX6mBQTiBPBHtIlGE/pGFQv0tMBvyhpGkU4aIQR0zPBrYvwG0hPD6Pg9VTBfEa1GERhViPEsAQBvWm6G0kA82vx6gTBLYp+GEx/RAwgvYQBn6zEHUULTEwSMIUBThr6GEBWZFQwSuVB/EwlGEYf2/PyJVNBT3L3Gk9PN9PaTJNBLy5qGEdfu0PIdxVBbREvGkzm3ovxYAWBX9Y7GUDadxPkTxNBXeTBH0hFRwvGKLNBfWy0GkyDp6vlVaVBzz43GU8QRCw9XpWBrYyDHEO/V9vEY2SBjfWHHUOZPHwptqOBzcMLHUExgCwDFhNBHMFAHkSK4Fw out_128_mFAP2b_singleloop_p01wA5_mFAP2b_0001_0001
EEtIOBDAAbGUNepDQMIQKBvz3TGkpbSGQ8n6FBT14PG0OffCQ/pGHBDBWMGU6mE8PJMINBnFPKGEtVXIQLuZJBP66BG0vOdJQpvlIBHayvFEZ4dIQKM8FB3b4CGEkExLQ9n4EB7cIlFkBq/JQX1NDBDRWyFUvVBMQTx8EBvOFLGkIBnNQugG/Aj0wuF0wTDOQBSRBBDbSJGkJQpPQN7R9APdY/FEy42PQ4PVQBPc9XGET3kAQV+RIBTXUYGUiTvIQCwuPBj36MGEav+JQAtpPB/ZfGGk2UtFQ5wlKBjjLpFEf9bFQLHmDBPmBWFk5nrJQlMBHBPauSG0okcNQsA26AbEofFEBVQOQXjhABLdtPG0vTiQQYij3Aj4G9FEATvQQ out_128_mFAP2b_singleloop_p01wA5_mFAP2b_0001_0001
EfU4AB7kYQG0LdTEQXkt4AXjXMGUhrHBQRLyvAjrHIGE99zEQbnvqAT2OOGkCXvHQBuS0ATsLVG0Es+6PlnurA78JRG0z6OtPJ9uoAzRAIGE2+TwPt7QoAXLRXG0mATtvIFOAB3MzTGUKc9HQG3i7ATwzFG0bFP9PbKz6AT6pYGUzcp0PKq4wATMjbGkb23/P out_128_mFAP2b_singleloop_p01wA5_mFAP2b_0001_0001
EZ78tA/9T7F0IbnEQIMvlAHiPxFkLz5HQmwUfATu/fF0aj2EQsWLjATowYF0P5nAQSxqqAj5unF056dKQlSXyAfMJyFkxCICQyZ9fADLg9FU8zhIQiibkAzEQgFki4qLQGUguALpX0Fkv8nLQGamwAzRxbFEde6JQ out_128_mFAP2b_singleloop_p01wA5_mFAP2b_0001_0001
EBMDNAbxdZFUabBHQvzMBAfOTHF0O93EQJeT2/awU3Ek/CnIQCfwz/u/68Ekqx9KQzAFU/qYBPFkhR/BQx5si/eIodFkifg6PsQ3Q+k73kFkuaDyPmRcp/MrweFUWMN4PwThP9oX+xFkeMCtvu2NHADUShF0YxHJQA9WLAXLA/EE0GACQaCSN+SFpXFEy4yEQcD0f+e5QBFE8/iAQijI2/2BCVFUc+WxPxOvz/WjxrF0+8T9P4BjW/4qS3FUM2Y2vfnhX/2Qi2F0/DJzv out_128_mFAP2b_singleloop_p01wA5_mFAP2b_0001_0001
EA73u/mDajEUoFnHQTHdj/+ehSE058rJQeUgw+U9aNEkosgJQTO2U/MMJ5Dky5aKQCg49/Kbz8DkZgIJQwgVWAHv4AEkd4vJQmFaiAH45FEEo8eHQdY6dAn2c8DEXVVMQT/KtA7lMIEE3jTIQgctpAzLfAE0Jw5MQQv0wAHEfFE0Hp4KQQhMx/Cz3fEkcerDQy3lq/SfEYEk8OtLQpKt6/2E9zD0ogEGQg8gx/+1ViD0WkUKQmkCfAb9BIEEKxZDQH2qSAvSk0DEJV7NQVaxyAPTJMEkN4aFQAZlsAj8r8DENV8OQKZT5APfTHE0EOVLQ out_128_mFAP2b_singleloop_p01wA5_mFAP2b_0001_0001
EA5hk/4rEcEkOfVIQpoIJA15wYEUs33HQeS9UAtCzZE0BPmKQ5H/jAV6zUEU3DwKQ5kHSARtWpE0Xf+DQEcQKAVZ6mE0dFf8PqpxVAZjQ2EE5n/xPfFKNAheo0E0K3t0vtNwYAVoDDF0XR29vw5FO/c+2pEkj8ZHQGIiLAVI4IEkLALGQZd2NAdrX5E0WmVFQLBxhABYWoEkgr7DQxGCNABUjWEU3Vy5PqMRy/oqHqEkTIK8PSKtTAB3nGFEk0s3PlMajA9DkyEEcr2xPobuOARgOkEEK5L5vVee4/ku24EU3q10vWWkSAVsgBFUEyoCwh0JXA9xXSFUYgY7vkWNkAlRG/EkZl+9v out_128_mFAP2b_singleloop_p01wA5_mFAP2b_0001_0001
E4nlJAZLTgEEdMsMQFQpSANs3gE0pHYPQR5vTAp8SKEUziQQQv/OfARIOGEk1bORQu8YFAR6UvEUPxmQQ9c5EAJBqGFEQkLQQjK8aA1A0QF0gKMQQoAFjAJ8fQFEMKNRQ3IpgAVZ5ZF0fRHOQbWj0/469kEECeaMQ+DahAdwUnEkISQPQ0Z5p/cbipEkQDpQQZOxLA9FluEEnnnRQ+QB9/w6rHFEfkVOQAha1/ofiPFUAp3QQd31nAt22gFkXWAOQDxrXAlgyZFk73gMQ out_128_mFAP2b_singleloop_p01wA5_mFAP2b_0001_0001
EiQvHA9JV3DU9qTPQjPbHAVy3KDkxGGQQXo4YARjTxCEnfyOQIAbZAxpyuC0cTVMQzLVj/4bw2CElOtPQTLKU7ueAODkiKkQQhiTe+OZ2GD0IdwRQterL/WgupD0JwtPQMeL9/QlDAE00DvNQgcwKAt5CKDkwoKRQNLAZ/kTl2CUiTkNQwXwj/UDlVCUDJMQQ1hyt/qNJ6DEI2RQQNCE6+iwfuDk7ryNQ out_128_mFAP2b_singleloop_p01wA5_mFAP2b_0001_0001
LewkjANcXeCE9pLQQEtNtAN/gKCEHgSPQJxTqAReNJBESGhNQDZqvA5183AUXbhLQXgn0Ad6j3BkNgxQQXVJ6ARpzgCUv3eRQbg+5AtFqDDEZa9QQq+e+Apg4ZC0SiiSQuNSiApCtdCk/cLRQt0bxA9QGiCk85EOQ3PBwAF+XTBkSegRQoxt6ABD3MBErrXQQ out_128_mFAP2b_singleloop_p01wA5_mFAP2b_0001_0001
EgHzhAtNGcAUfdQOQqZieApjhT+TqhCNQjOHHAp8JO+zN9MMQ0KD0/MMaj7DDIeNQt22hAxawNxDf57OQgYUtABY+tzDKP2PQhYn0AVdDa6bEGUOQW4CvA5/WQ7TtGKRQji6ZApTczAUb1sPQ0yHkAJOtE+jZYPLQT0VZAN5BT2Tp9VQQZyPgABMVw9Lv18NQz+g2A5w4f7jcAhRQ7o5oAV/Tq8DVjvRQ out_128_mFAP2b_singleloop_p01wA5_mFAP2b_0001_0001
Ej26BAVmwp/DW0DKQJrHQ/MCUw/jdoDJQaFqn+4Rk47DqOMIQuDnY/eYoF5jL0EIQqrEW/M561AEemXFQtVgEAtNJzAErgyDQD7ZQAtEOsAUsOgIQBNUCAx/Qp/jBMHKQ9WXw9U9GSAEU4nKQiNvL+sW9gA0ldJCQc9CB/gxM2BUMzlGQjHeHAJmt4/DCKIBQmvwIARYFtBksxhBQgGEgAtaoOA0X2JIQ6qPSAtWSsBURtYJQ out_128_mFAP2b_singleloop_p01wA5_mFAP2b_0001_0001
ErV9o/c5j967jzKHQQbef/Q8jc/bw0UFQxmQk+wkQhA8nr1IQ3rX0+OB0fBMVVRIQhdWEAVTLcAMhutDQrRRTAlq5xAcUUKIQd7ujAdbhZBMX8ZGQ4EmqA5RezBsHBaJQ3WoxA9it/AcetpKQtzoyAZxMf/rj44JQJRh3ARZedB8Q+oMQ9n3DAl/eb278GiHQKVzr+McfU/7wM1BQfeXAApnvXBMVxrBQm+QNANFQp/ric5AQWYRXABRVv/7PNQJQlYYLA9+4eBMDZgJQ2p4hAZVBJCcqpBEQ2+GoAVBrrA83U9DQEDDqA50VYCcWMDKQcsIuAFnsx+rnmXIQeQ63AJhnR+b3m0KQPtv2AxhiNC8PhONQvhy8ApKt2AsaqkNQ out_128_mFAP2b_singleloop_p01wA5_mFAP2b_0001_0001
L/p86+AeJGA8fRVLQgYGF+2eByAMCnmNQybUx/OoEQAMK2MOQ8oyDAnf/wAMl78PQZhtP/E2ipAMogCQQv8VAAx2TdBcxN7PQrsbSAF9UCBcyZpQQFZ+AAh93TCM6paOQygiiAl0mxBMP7kQQXjnTA1rgrC84sROQLpziAFuFeCMk1oPQK5FsANio1Ccy6fPQSI8g/Mwlj+bHdqLQfrte+amr1Bca8GNQWodg/E0BN/7QxLQQWGMR+wtD+AcC+6QQ/57RAR6zHAcyWPRQE8hl/EUdeCsNuVNQdOppAVUacB88UHRQBmHUAhYwIDsItFNQ4E5qAR5qODcHTbOQ out_128_mFAP2b_singleloop_p01wA5_mFAP2b_0001_0001
ELaR+/GUFc+7fCvMQMnYUAbQuj8r1nDNQqj+gA7f4t9r49lKQUzxqA7K/B+73wwKQdnBTAfETf9DxihNQ5OXGADO+f+DK48PQHTGOATpuL+z4eQRQW2Dl/+Rqj/TqlGQQ4lE//ub3A/zgyHSQn/ta/yx02/jNlcRQrPKq/ySoT9LNNXLQhXNcA7E5K+bccyOQw1tLAvews+zXfyLQ4GjhAzB8j+DeQvNQ8l5bAPVxn8j27gRQmyRz+CvtEAUJLwOQJvmCAr/Q7+T7YMTQ out_128_mFAP2b_singleloop_p01wA5_mFAP2b_0001_0001
EDZaXAbUEK+LmhTIQHCQhA3lUR+bD/eDQ9hxkA79EF6D3eyBQJqVsAnKZU7TqQZ9P/RTHAvT1T+re5VIQDQ7XALhcI/7TXeAQOfKoALgjl/bjK0DQ out_128_mFAP2b_singleloop_p01wA5_mFAP2b_0001_0001
EyefeAnxAj+TVJ1DQaSjiAzMHqAktDDDQi49aAr3iRBkh3K8PlMQMAbrEtAE8T82PG1RfAfsZfBkRy5HQ/wCJAvd/nB0WDMIQ9gKRAbHPK+j4t+FQanNrAPgkrAkcRhCQVHTjAPAPPCUKLkHQd21iATOSBB0mtvJQH/3EAfktICkORvFQ out_128_mFAP2b_singleloop_p01wA5_mFAP2b_0001_0001
EUkdhA78HOCkE5A5PeogZAbzHmCUwbBMPe2mNAX9ONDkQFvwPBRENAT0OVD07cA+PX/YlAXMyzC0FH03v7LOsA/dUTDUSdksvDdEsArUdNCUgbU7vjd6nAPINaCEZ908PtGHOATsfRCkKavvvUDlhAP8sBDENy7+v8zQxAfVeFDEpCEkPpJIyAX1tXCUXUhAwjU6mAXiJrBE10B/vck9vA3ZL/BE3Drwv out_128_mFAP2b_singleloop_p01wA5_mFAP2b_0001_0001
EDEFEADthlDEQrwrvu87q/yO8DEkrGi7OchmBAbHsYEk6IQoPiTZ5/mQfkEEzrj5PrzJk+6EHHEE2Pg4v8MGL/QFMpDkKGN5vl+Ez/kXSlDU/txqvT/Q8+ke6NDETafAwPLCHAHXDgD0/9w6vQrIW/CHE/DUnNA3PW34Q/aHPJEUYYIAwFINk+UhoVEE+jn1vcIbi/oSp0CEE16AwNI5k+62USD04FCDw out_128_mFAP2b_singleloop_p01wA5_mFAP2b_0001_0001
EYwdRAHoDdE0UhVxvGSHcAz+zxEE2ZaxvWNGqAjytvEk5LlsvVaQvAPqMiEULRH4vsKpXAHqz9EEJtO/vM9M//6IoBF0FySAwhA5hAXE5SFkFaf/vjK1y/2GxJFk/fxFwsTRWATKtREksK55vWU2VA3nS7E0f2NnP0gvcAXJA0EEJE/Cw2GW0/ikMNFE7Mq6vK28t/2qvyEkNiI/vy1NgAXpKbFEQWfDwFXcqADdyPFkig4+v7OueAjw2cFEz1y4v5cjA/+GFMFklj8FwKOa8/u7I+EEihZIwJraBA/e8YFkuIiGw out_128_mFAP2b_singleloop_p01wA5_mFAP2b_0001_0001
EaLiuAD6K9EEqKJvPGX65ArDU8Ek/po0P7p6+AvHhSFkDuh1PcpH7ALAjgFEihi8P86o7ADA+wEEU8hAQHSlDB7d7wEkp0oCQGqHHB/QCkEEFZv9PL3rDBP/nnE0mVIIQg95pAz0RIFEEZy2P2i99AfANzEEILPDPmJG5ATiYgEEsdIAQq+n2A3lp4EEbSiDQ4zGFBfVRBFkbpuCQZwNLBHoAkE0HhXAQ+GCHBfTOrEkk/lzP2spFBzipTEUinS9PxAyHBD8mnEERU4IQYuKCBbpRXEEPiFIQipLBBLAUxEEvRcJQ out_128_mFAP2b_singleloop_p01wA5_mFAP2b_0001_0001
E/UDEB757VF0gArcPEYlGBXO0qFEv0NBPhrnMBf8SpF0fqxjPKxAPBvyhYF03P1YvRATFBj8n1F0Wgs6v49ZHBzr9oF0t5oBwLRk+AvbA4FU8sG8vUNeFBHsyJF0eU4uvGPCFBHu30FkW1+0PInJHBrwsCGUW+86vNwzHBH9aaF033dAw0g58ADdr/FU0I4BwgUW7AD94AGkD/RzvCw06A3ZRoFUmk77v out_128_mFAP2b_singleloop_p01wA5_mFAP2b_0001_0001
LXPKPBDqG7F0gArwPe++UB3Mz6F057nyPiWkXB757HGET3k4P/UDVBzLdQGUGEY4PyL9MBPzMEG00NJ0PU5vWB3bD2F0QZNpvtGKWBHR2uFUKGN7P out_128_mFAP2b_singleloop_p01wA5_mFAP2b_0001_0001
E5lucBT2OHGkSMI7PyL9fBDVjQG0coF+PVjnhBPepOGUhrHEQpbyiBblDGG0eU4EQ6f3hB7quTGUBKyxP5KVgBr3AWGUGQCxv5zfjB36idGEBQ23P8naeBjWk/FEnED7PveRdBHMPXGE1ns/P4JOjBnrHNG0/+osP60hdBbjAaGkiyRqvmi0kBnArfGkqGqiPA2rkBjezbG0LgB/PF5JiBv+MkGUBzl5P out_128_mFAP2b_singleloop_p01wA5_mFAP2b_0001_0001
EjsthBXO0WGUJGkHQ99TjBvIbWGkWkNKQLymlBHueeGEqG/JQuzHlB7P1nG0jCXJQ3kohBX46ZGkoFpMQPhgeB3F/SGUP/dNQKUeZB3Q8WGUyBFMQK39dB3+TTGkqjPQQLHqgBz1jdGkCXvGQz5HkB7WYOGEmNbKQ5k3gB3FzhGUVQOMQVN8iBz7gaGUbaWOQ3THfBj25KGEA7zMQ65KWBDX7RGUk0rMQY78ZB7DlWGUpU6JQimqYBrwJfGURhqMQ20laBDhVOGEY5iQQOaTdBL1ibGk8EkQQilzgBbNRQG0/+sQQ out_128_mFAP2b_singleloop_p01wA5_mFAP2b_0001_0001
E4PFoBnuJbGEaRmKQCBWqB7luiGkuJhKQWO0rB/mEjGU0iMNQaRGsB3jCbGEEYlOQFuOsB3NJgGE+TNIQuj5qBXcehGEO37CQWyxsB7j3fGkIGr8PN3juBTVAZGUoLB9PAOasBPtKmGUnTgwPSMYoBf8STGk/UDLQ3+jpBPKtqGU1WHKQsQ8sBDQ8XG0jDZIQas9tB/valGUn/SIQduDqBzQjpGU5iqCQ+5TpBT5kbGU6plCQq+ltBbmflG00Hnovqz5qBz9vrG06xfwP out_128_mFAP2b_singleloop_p01wA5_mFAP2b_0001_0001
EFDysB/nasGkR2+NQ357tBPc9sGEpwVQQGZrwB7P1nG0GvcQQShbyBT14pGUbnPPQkCHuBzLd4G0Mz0QQsZ5uBj2o5GkdKSSQ0AruBXF7EHEfPxSQfarvBjR9FH0OxIUQxnOuBLCTEHU5+QVQ4DsrBTjrBHEk2MVQX4YvBvsSFHkzwcWQCBmsB/89yGUHaxMQninsBvQsoG0ioBRQ5kQsBPAi8GEq+qQQnnnvB3Pn8Gk+sPQQj89wBjHF3GknjaSQzultBjYm0GkPS5SQf3ksBj5bHHUHTwSQ771vBHYJKHkzMISQ+WoxB715HHkD4PUQ4uwqBfyBBHU3qTUQYznqB7LPAH0efEWQY3VxBDPQHH0nigWQl5TuBHsFEHUB3SXQ out_128_mFAP2b_singleloop_p01wA5_mFAP2b_0001_0001
E99DxB/TNhGkR2eRQXPqzBzeUcG0d+uRQamJ1B7kYiGkAr0SQmu5zBbQgnGUzMrTQ14VzB/RhQGUwKHSQJmMyBvQzJGk0T/QQw+7xB3GB8FUeUVRQ/UywBDG/1FUUaWSQ85CzBP3kuFkbgeQQFDivBbmZfGEAAISQzj10BfMtcGkIW0QQZ8AyBDR1PGUmS+SQj7R1BDTPNG0jkZSQXOfzBb7iKGUveHQQ1uNwBDZ4MGkybwQQIR+yBPAseF0hQnQQnS9zBXMJ0Fkc+TPQ out_128_mFAP2b_singleloop_p01wA5_mFAP2b_0001_0001
L/Uz3BXO0hGkEDySQ03f5BXO0mGUdTyTQShb7B77neG0OfXUQIwK8B33PfGkvfiVQy+P8B3qdXGUdkrTQRLC7BrbSwGEShLTQNfP5Bfob5G0bIrSQFzx6Bfu2CHkG+GSQRTM9BjVbCHUmmESQl5g5B7SgKHUf6tRQ5Qr4BD/pdGERLCSQsoO4BfB2pGUSolUQkfP8BHQgtGE+4VSQgNZ8B/5lzGk3M7TQtd/3BrQN8GUt1fTQHp63BzHU2G0gl5RQ out_128_mFAP2b_singleloop_p01wA5_mFAP2b_0001_0001
L+TNOB325FEUHahMQ6mETBf8SPEU6mkMQ++JXBvHFOEULymKQmuJbBLEYZEUIwaLQmuJgBz0NbEUGE4JQOJGaBfR2iEkqx7NQbnvdBHuewEEmuZPQqxLVBfR2cEE8nqOQtd+SBzKHiE0OfXQQAAgLBHYl3DEtILKQepbNBrED6D0hWEHQXPqKBHXPmDEBW5CQO0iMBHZ7oDk9ow7PPK8FBjqxPD0FZ7DQW5QDBjAr8CEqGv/Pnv/DBnuJNDU6mkIQ03vGBDW5gDUjXqKQHv0+ArFZ3C03PFJQMrAMBjOsFEUZeZOQOUjgBTQfSEEmggHQm6jgBXbUsE0TYMJQ5p+hBj/pUEUk28KQFSueBzoy+EkenLOQ6avgBDfjnEkry1PQax8bB7u11EkIQqQQkSCRBX2cFEknsEGQvPKFBTtbeDE0BrMQ out_128_mFAP2b_singleloop_p01wA5_mFAP2b_0001_0001
