# Supplementary material for: Incorporation of sensing modalities into de novo designed fluorescence-activating proteins
Source: Nat Commun. 2021 Feb 8;12:856. doi: 10.1038/s41467-020-18911-w (PMC7870846; doi:10.1038/s41467-020-18911-w)
Supplement: Supplementary file 24 — Source Data [file 41467_2020_18911_MOESM24_ESM.xlsx › raw_data_graphs/Supplementary_Figure_6b,c,d/1/silent_31.out]

SEQUENCE: SRAAQLLPGTWQVTMTNEDGQTSQGQWHFQPRSPYTMDIVAQGTISDGRPIVGYGKATVKTPDTLDIDITYPSLGNIKAQGQITMDSPTQFKWDAQFKQNDNPRYHGSTNILTGTLQRQEZ
SCORE:     score     fa_atr     fa_rep     fa_sol    fa_intra_rep    fa_intra_sol_xover4    lk_ball_wtd    fa_elec    pro_close    hbond_sr_bb    hbond_lr_bb    hbond_bb_sc    hbond_sc    dslf_fa13      omega     fa_dun    p_aa_pp    yhh_planarity        ref    rama_prepro    bref_irms    cen_irms    final_chainbreak    final_looprelax_score    irms       time                                      description
REMARK BINARY SILENTFILE
SCORE:  -467.082   -700.968     97.207    403.007           1.682                 22.508        -10.747   -256.998        2.348        -24.582        -74.502        -21.211     -37.153        0.000      3.868    138.657    -38.580            0.035     19.116          9.234        4.705       4.705               0.057                 -467.082   4.591   1882.000 out_31_mFAP2b_singleloop_p01wA5_mFAP2b_0001_0001
RES_NUM A:1-120 B:121 out_31_mFAP2b_singleloop_p01wA5_mFAP2b_0001_0001
FOLD_TREE  EDGE 1 120 -1  EDGE 1 121 1  out_31_mFAP2b_singleloop_p01wA5_mFAP2b_0001_0001
RT 0.092238 0.94843 0.303269 0.768097 -0.261588 0.584465 0.633655 0.17903 -0.752615 12.785 -5.805 20.9455   out_31_mFAP2b_singleloop_p01wA5_mFAP2b_0001_0001
ANNOTATED_SEQUENCE: S[SER:NtermProteinFull]RAAQLLPGTWQVTMTNEDGQTSQGQWHFQPRSPYTMDIVAQGTISDGRPIVGYGKATVKTPDTLDIDITYPSLGNIKAQGQITMDSPTQFKWDAQFKQNDNPRYH[HIS_D]GSTNILTGTLQRQE[GLU:CtermProteinFull]Z[HBI] out_31_mFAP2b_singleloop_p01wA5_mFAP2b_0001_0001
CHAIN_ENDINGS  120 out_31_mFAP2b_singleloop_p01wA5_mFAP2b_0001_0001
LwfKMBvxLBIEoaMYQDCMMBf9IAIEZ78WQ67nRBLFu8HE99bWQ357UBT0i4H0hWMXQlDNIBf9o3HkoFpWQb+xJBz6FuHEzNPXQiTgIBXhVCIUaeVYQPryOBPHFEIkmJTYQBdLNBHFt7HUsJcYQAQKLBfY1DIkXmbWQk43HBX/i2H0zlkVQeWTEB7s85HEFBBXQw+9HBTzDuHkG8DYQ out_31_mFAP2b_singleloop_p01wA5_mFAP2b_0001_0001
HTihSB3NJ+H0kYIVQ/UjXBHCs6HkEDiUQkC3XBvcouHUgVmUQFDCcBjVOqHkvf6UQ5QLYB/9T+HUf/ETQTIGZBnvIFI0+04SQaj7aBjojGIk+UfRQOe1WBXpuFI0GZdQQI2JTBLlbJIkR5FQQyTETB/xJOIU8prQQOKqPBH+VII0bJROQEtoPBzKnAIEsyhUQMv1aBzTP+H0KDGVQq4sUBLVH8Hk8bgSQfekbBLhJ6HkcVoSQelHcBPAgGIk0EmTQXEWVBDsOHI0cFFTQ0yXeBHLFEIEg8ORQBFHcBD7vKIEP0dRQIMxWBHJKCIUkm8PQ8EvVBLjAPIUVPaRQhYVQBTV6QIU02ZQQWisPBLipEIEGgUNQwv7MB3fFLIUXrtNQ out_31_mFAP2b_singleloop_p01wA5_mFAP2b_0001_0001
H3kYTBPzMpH0yhWUQiBhTB/RhdHUO0aUQXPKVBPIwZHkVO0VQEtoYBfR2SHkQg9VQiWEOBntzYHkArEUQnEDQBnCXtHklDFUQRXgWBforaHUCZtTQb8SOB7QLQH0IbHUQam5MB/TNbHkrHFTQEYFLBvcobHkvfyUQ out_31_mFAP2b_singleloop_p01wA5_mFAP2b_0001_0001
HPK8SBntzeHU2O3WQqGPUBjqxbHUbnHYQrcIaBnCXdHE8nSYQQgVcBb5QXHEDCsYQ8S3QBvHFiHUzMnYQXPKQBD/pkH0yhuWQ2rZTB/GRTHEgVLYQ9owRB7OffHknvHZQmupMBD/pgHk9ogYQ03vRBz1jqHEAAkYQ out_31_mFAP2b_singleloop_p01wA5_mFAP2b_0001_0001
H++pcB77nlHEoaAYQuzHhBra8nHkvfKYQy2JjB/RhjHEoaUXQnvflB/mEiHUdTqXQPffhBnBB0Hka8OYQpgmfBnV+4H0oLyYQ9bcgB/2b0H0CReZQ16uiBf+A1H0z8sZQL33cBn25vHEDlzZQsHlaBrZmqHUiBZXQOInhB7fLkHEs9oYQy37gBbM23H0achXQIXljBbR11Hk7DVYQdrZbBP4W3H0wKrYQO7JgB7QyAIUw1yYQBxfdB/exsHEenQaQbMPZBThlvH0fdmZQ out_31_mFAP2b_singleloop_p01wA5_mFAP2b_0001_0001
H46RiBTgVhHEv0FWQ46BkBT2OdHUIwCVQqxLkBblDRHUO0CVQCBWmBfTiMH0P14UQ78NjB76RhHkpbqTQyeClBfOXdHUF5kSQRa0nBXpIhHE7L5SQXGLkB/syhH0lNPRQaRWgBntziHUwK3VQXrCmBzDSgHUSxNVQSuNjBHe+pH04bqTQO5MhBHIfeHEB9cTQ7aBlBDxtUHEVnjSQqFLpBHKYeHU+qJSQclboBnS9dHEHI3TQVw2nB3q1pHUtK7SQz3glBnk7eHUTddQQ0vPkBHpdqHU3NSRQcsLiBfCYfHkkJARQ out_31_mFAP2b_singleloop_p01wA5_mFAP2b_0001_0001
Ham5hBjArLH0xLNVQQg1hBTf//G0xLNVQHaRjBntz5GkWkVWQMdTkBLaRxGkpbCWQGZ7dBPc97GktzHVQCvPbBv5c9GUrhyTQ2njVBXA+6GEXO5TQCHydB3Nw1GkYiySQrcIgBvcoPHkBBWVQ8T1iBL3I9GUxiTUQVKkbBrKEAHEl52VQnY5dBHLizGEyUWVQHoqbBTsoFHUOZeTQ43nTBjGB8G0hG7SQOgxTB/LXAHEo2nUQ4cHVBfrwyGE+HOUQV32bBrdk2GUEz0RQmnSdBTmrtGk4pITQCn/gBDPg3GEcjsSQ out_31_mFAP2b_singleloop_p01wA5_mFAP2b_0001_0001
LEtojBLFu9GkQglXQf/0kBf9o3GUHaVYQUNenBjAryGEYlHYQJbHpB3Mz3GUPKkXQdTSlBjVOAHkCX3YQrv9iBvGqHHUclxYQFtkiBDrHIHEofCYQZOmjB3Jp9GEwYoXQ/pajBjzaxGEm4fYQ2lNnBDVMEH0JexYQh3alBj7l8G0WFXZQ6/ZjBfcmPHk+Q/YQiJLhB/QzEHUMeBZQwT3jBfCaOHE5GuXQNtdgBrnZJHEo/2XQ out_31_mFAP2b_singleloop_p01wA5_mFAP2b_0001_0001
LSh7nBPIwoGkoFVYQ14VqBblDjGkqxHYQ35rpBrw1aGUdTKXQrcYnBXNeXGEsyBXQgqhmB3jClGUbnnYQk5OrB/hFfGkBYjYQMuzrBLGxoGkqo3XQ out_31_mFAP2b_singleloop_p01wA5_mFAP2b_0001_0001
EqGvrBvz3WG0isdWQJGUrBPc9NGkpbiVQW5grBf8SRGkVOEUQHvUtBzeUXG0gArTQWOUtBX46EGU6m0VQH2BtBbvWBGE4GMXQBKusBvQA3F0m45UQpwltBb78ZGEEYlWQYHTpB/m2KGUoBsVQaZWvBrkwHGEjNqVQHGxrBneu2FEnkPXQgHHuBDMSqFUv9HVQLT7sBL4n7F08w3TQmurqBrEdxFUB/EVQ out_31_mFAP2b_singleloop_p01wA5_mFAP2b_0001_0001
EEYlpBDrcNGUy2RTQIFepBjpbPGEUN2RQktzpBHtIFGEnEDRQktzoB/9T5F0w1bRQsyxmBD/pUGUHahRQSMnmBrckfGkldHSQACYmBz7vhG042aTQpzomBPnwpG0NMdRQ5jVmBX4WsGEXwnTQoQimB/ybxGkA1bSQSQwmBr9zsG0YjKQQ7gnmBT+P8GUa6ISQE51mBHUa3GUXGtPQQ7ymBbbC/GEHC0QQSMIoBPy2IG03PtTQiRGrBXn0UGU2HlRQ42JlBrruPG0OA6RQs8jmBTqNVGUaScQQHCRmBjoybG0DYNUQRyJmBXDtvGEuwiUQimymB795mGEfP0OQJgjmB3OVCHUkq5SQ1v8mB3Pf5GU5VoNQR83mBbDfHHUvohQQ out_31_mFAP2b_singleloop_p01wA5_mFAP2b_0001_0001
EEtIrBzgAGG0LdzPQMIgrBTgV6F0257NQUN+oBHtI5FkQgVMQ8nKoBbktEG0xLNLQaR2tBnsd+FUHaBMQ6nWuB7vfsFE7b/JQbLdvBj/IYFE0sQLQ1ykxBvkmYFkediMQmgDuB/WUGF0JY6KQuz3rBrbSNGkVOUPQsK1rBDuurFUoJFPQP2pvBPRdAGkUEJNQp/dtBTskGGU4L6KQUXyvB3pHyFU0cgIQopdsBTrfoFEMLBJQ4oruB7Ln4EEr4tLQ8vWsBPzeGFE5Z2JQ out_31_mFAP2b_singleloop_p01wA5_mFAP2b_0001_0001
EoFpnBTLymFU46RMQkCHlBTgVmFUhr3KQKc9kBDqGVFU5QrIQHahlB3NJCFEVjHJQEY1iBz0NjFEmu5MQ0RLgBbVtjFEfRdLQCWAjBHW/zFEn1EPQQgVoB/RhZFEFuONQej0kBnDw1F0d64JQdCCjBTFoTFEyA1NQlhKdBzBghFE+64MQlTHgB/lJXFEt59JQ2F3fBb2LzFEJieKQ+jZhB7wmxFkTDQQQBR3iB3hwBGEdhNOQQi4kBT0lyFkk0CQQ out_31_mFAP2b_singleloop_p01wA5_mFAP2b_0001_0001
EhALkBf++bFk/UjEQWO0jBj/UNFkTiBAQtI7gBz1jOFkpbS8PSMofBzKHgFUwKH7P78tlBnsdSFUIwK1PDueoBvCuQFUtn/5P4ZNlB7r5CFUls/qvW5wjBb78rF0IbHEQEgQkBTiH9EUsvXBQV+WlBj3viFUEDWvPT4OpBb34eF0M7f6PoSjmB3ZtGFEnyU5vf0JjBnMZEF0kQ+yvjvjlBDajyEE/ZyJv out_31_mFAP2b_singleloop_p01wA5_mFAP2b_0001_0001
EWOUfBvHF8EEEYl6PR2uZBjpb8EU5QL2PhrnYBvd+sEkuJxoviWkbBrFZdEEAAAwvVj3VB7Of3EEDCMAQ/4FWB3KNGFUOKKFQS1zQBbIIAFkdv5IQWXHSBTUCQF0NpzLQampgBT14tEE7Rh7PVdzYB7hbMFESPUwPOTXWBrGenEkkkgBQUy0RBzzw4Ek7RR9PEpwVB7BxWFUzOBEQW12ZBPj5DF0wLLHQMcAPB/iMNFUBZSNQNZMSBLo5gF0ZMSLQsB5VBT/kLFkk5oMQ out_31_mFAP2b_singleloop_p01wA5_mFAP2b_0001_0001
EoFZUBHDCyEEv0N4vktTSB7QLkEULyWAwXPKMBT2OjEEoa8/vO0iJBntzzEkQgV+v14FUBnBBsEkAr8FwOL1ZBHCEtEkpaJGwsTNSBrLbcEUDdIJwfUYSB7lu/E0HFu0v4G7TBngIUEEQ5k/vPnbSBbl07E0HGuGwVvSbBzQtkEUH6QDw4QhTB/qAiE0PYFLwpL5NBvdYbEUSOHJwQo5TB/tpMEE9HwIw out_31_mFAP2b_singleloop_p01wA5_mFAP2b_0001_0001
E99zJBPJGQE025bAwPK8DB/mEPEklDNAwamZBBjpbQE0fqxFwIFOEBPIwQEkvf6IwnEDCBT2O3D0NJG6vLqLDBH3FMD0hHD/vbKlDBnY4GDkwPgEwikrDBDNasCEd0B4vEtIMB3MzCEEnEDBwZdfCBHn2cEURk57vZ9e7AD035D0Obv4vFT7DBvG53DEED1ov/4bEB/LmNCk9ub6v2zWDBHnsyCUCcbAP out_31_mFAP2b_singleloop_p01wA5_mFAP2b_0001_0001
L1NJ4A/89PEUiBBGwQgVyAb5QREk/UjJwwfq0APdT+DEYljLwoFZyAjWkBEESh7NwO1TmAPg1REUk8+IwLKshAzAg5DE5x+HwHofLA7s46DUcwSHw2qICATcoNE09RQIwU6lCALFhbD0WJjFwe++zArvfQEUiBhCwuqr0AbV+fE0gVkKwDsBiALKTWEUZIzKwfKokArOBeEEkm9Gw2VWlAjklxDk6nJEwgpvjAfxUgDEwAaJw out_31_mFAP2b_singleloop_p01wA5_mFAP2b_0001_0001
LGZ74ALv0ZDkSMoKwQgV7A/TN2CU5QbMw2OfDBf8S3CkVOUNwzhWFBjpbaCkWktOwHK84ADLYLCkPSELwaXCtAjkGEC0ismKwER3mAfHDOCkk2WMwR8OqAvBWpBklPgIw/pG7Ab5QXD0FZrIw/RS2AHIE5CELfMOwWwC9AbFAKCU5QJJwm1B8ADApiB052SMw out_31_mFAP2b_singleloop_p01wA5_mFAP2b_0001_0001
LGEYGBT0iYDkCXfMwjs9LBXNedD025LNwHv0PBPHaFDkX6WLwdolUBLwKDD0HF+LwcSsEBrw1vDU14VLw5/BNB7YS/DUSwINwW/mMBbDVSDEvZOPw out_31_mFAP2b_singleloop_p01wA5_mFAP2b_0001_0001
ELH6NBTLyyCEBWJJwEtoRB/mEbCEBW5GwgqxUBT2O7C0kYwDwqxrSBzfqdDksdeCwoF5OBf++5BEsyBDwky2LBDK0yA0SihFwmfZJBz0Y2/j3fVBwCCVGBroRaAEpk37vFXvKBLyJj8DDZdBw2O/JBvco1CE/pmIwthRUB/OUICEikuIwczXMBzBsOCUZHaAwc++RBvTKcBk0XlAw45oOBLmRMAkF34Hwj1sIBfaDNB0pKCIwoHRJB37fMrDHxf9vAvSNBvH9b6DhiREw out_31_mFAP2b_singleloop_p01wA5_mFAP2b_0001_0001
ElDtZBDrcwCUf/UCwy25cBfnvPDEAAA/vv0NeB7P1ED0d++tvHv0dB757fC04luJPb8ChBjU4WDkSMoCw6KjiB/ZTvC0zj1Cw32XgB3VjlD0K1JIw8SXbBLwKTC0LdTDwFzqaBHZqtDUosn+vDvPiB7XTvDE+AqAw9eUhBfR2VCEceADwZfNiBrJrqDECQRJwsWeeBfAoBEEhXEIwE5WeBveGNDEwEKJw out_31_mFAP2b_singleloop_p01wA5_mFAP2b_0001_0001
EAAAgBvcolDklDtoP8S3gBvz3fDU6mE9P5l+iBrbSAEE+TNAQHaBjB/naSE0xLd8PzMzcBvz3jDEsyBCQCMraBv3FGE0Br1BQ357fBjqxBEUc9ogvi6whBzfNADUc9z9PFk0dBbhjcDkzWHGQcqwZB3txNDEHUsAQdkZZBzh+IEkxJhFQ out_31_mFAP2b_singleloop_p01wA5_mFAP2b_0001_0001
EY6mkBnuJ1DkR2OEQnvfmB3NJKEE/pmGQAAwmBjWkHEkQgVKQmupmBvIbrDEBWZLQlYQpBf++JEkoF5DQnuLpBPHtSE0vGU8PNA4rBX4EWE0lLY2PPhctB3zJHEkBCCzPDTbsBnfXqEEJXGxPU4akBvd+WDUHaxFQbtvlBX3OaE0ZI2FQIhCqBHmbzDE7xyDQmKpqBP1uTEE4WNGQunLoBbTGiE0TSm8PPBFoBn0wHEUjpf2PMyKuBfKBuEUQDigPr8DrBD+O2EEPVN0P out_31_mFAP2b_singleloop_p01wA5_mFAP2b_0001_0001
Lx1DnB7luZEEUNuLQ7RRnBb78ZEkSMoOQwKnnBvyhwEUMIwPQbnvoBHue+EU5QbOQsyBnBHDCoEkCXvKQj59oBn2LQEEJzPPQY9elBPtxSEENrfPQ out_31_mFAP2b_singleloop_p01wA5_mFAP2b_0001_0001
Ef/0mBPzMzEUiBJRQ/pGnBLwKHFEBW5RQ/pmkBnX6MFUKctSQQ1IjBzJx+E0FZLTQlDdpBb5QFF0Jx4SQi+PsBfs+CFkiBRSQ1iZuBfWl+Ek5aUTQh4SuBjg2tEUd69TQ5yUwBv01MF0kqfTQqG/lBbmZmEEaRmRQFzanBL1NUFkfLMRQn2HpBXIk3E0driTQ18epB7zdTFUVOhTQZ2vsBT0CSF0drwRQJoQsBby51E0bajRQ9SwxBTcQKFUu/KUQXNXwBTRmaFkP18SQ out_31_mFAP2b_singleloop_p01wA5_mFAP2b_0001_0001
EoFJkBPy2hFEBW5SQ14FiBzfqpFEv01TQ5QbjBvxL3FUc94UQ++JlBT2OCGEEYlUQkCXfB3251FEVjPTQlQ0aBDv1oF0gDnSQOf0aBTcgUFEMRPSQYogVBbIhwFkenUSQun4VBXSuOF02AuRQZdqSB38jfFEO7wRQ2e/SBDt8BGkVJfSQkaeNBzmnhFko9XRQfZxNBT86CG0LDGSQQfILBzWT1FUxqjRQ1NZlBXjXsF0FZbSQaSIhBrp4bFEReTUQz+ZgBf6kAGkP4fSQVUkdBfTZ/F0stCUQ00JeB3mCKFUOGVSQaS1UB3Ak/EEo/VRQkkCVBbbdIGUyy6SQZxNLBbrXUFkVK8QQHX1LBP/WKGUR7OSQByHHBnLY3FUtTSRQ out_31_mFAP2b_singleloop_p01wA5_mFAP2b_0001_0001
EtIriBPzMzF0eUIWQaR2jB/na+FEAAQXQPKshB76RGG0HF2XQGE4eBLbnCGEaRCYQCsykBnYQuFEEYJYQ4kqmBvqwcFkNdwXQ2XZpBPNXfF0hkoXQ9IImBPbWIFEaiVXQY6dqBbyONFEqOKXQo5hoBnAH/Eknv+WQ7RRhBvconFECsSWQE2glBXwFEG0Xr5WQQZGjBTp9mFUE2XYQff2lBT1y2FEtkiYQwXKkBnPtAFkAPTXQuZlsBPUbKFEtk9WQBiyoBLmhvEUj6oWQ out_31_mFAP2b_singleloop_p01wA5_mFAP2b_0001_0001
EzhWiBXjXQGU2ODYQVjXgBntzXGknvTYQFDChBrvfcGEVj/YQO0SjBzgAgG025HZQhrHgBb78gGU3koXQyhSeBrrzdGUNyRWQ757gBf+LaGEq/WVQN1CZBrIleGUpI6VQNIJgBL4bXGUVaGUQ4ebXBfG4bGkirpUQ/nFbBnCWYGU0GwTQe+OkBDAATGkYQ4XQxO9cB/LjTGEeiXYQfmEiBjpXkGEaVgXQAfsdBDeBnGkeJBYQC9BjBbfjZG0HqpVQsnJWBDzVhGEtmnWQ6PmhBHFlUGkRTYTQ1oPTBPMlcGUc6XUQZm3ZBvdRWGEQnwSQ out_31_mFAP2b_singleloop_p01wA5_mFAP2b_0001_0001
Env/dBntzcGEqGbZQ8SXeBvcohGkTiFaQ357ZBPc9pGkDtMaQlYQVBzgAnGUbnPaQep7dBrEDZGUPKoaQc7ldBz9WdGUHQWbQDXRhBP9BjGUq9mbQXmajBHmMeG0NwrbQq8+gBn6VtGkUrwbQPKcaBXNeZGU46RZQuSGhB7HvlG07HIaQQ0sgBjjyTG0hQmaQimaaBr7KUGUnPiaQ12ycBnepWG0MUrbQDKRaB/iDjG0DzXbQCthiBLHhxGUUH8bQawVeBzXFxGE7yrbQ out_31_mFAP2b_singleloop_p01wA5_mFAP2b_0001_0001
EmuJbBnCX0G0IbPaQgVOXBfnv8G0xLVaQfU4UBjVO8GU14BbQsHlXBLv04GkYQgbQZQgaBPc9GH0HFOaQ1SFgBbQ0DHEuDZaQ4SVgBHOM4GUW0KaQ7XJbBT0K0GEeYPaQVoFUB7h67G06t8ZQ9z8YBLnXNHkVxiaQDSDaBjjyJHk74sZQsfagBfoyEHE8m7aQlHghBvyLJH0iEJaQvmuhBnLZ0GEJigaQOJ8gBPha3G0hlpZQ out_31_mFAP2b_singleloop_p01wA5_mFAP2b_0001_0001
L357PB325/GEaRGbQWOUNBvcoAH0z3vbQfUYLBXiBMHkDt4bQpbSLBHYlPHkQgdcQcSsIBntz4GEFuybQCYRKBzlCtGEiXubQCuxNBD6fpGEygScQlJNPB39YeGEgnOcQ5M7SBXzQZGEuflcQNIxVBzpMeGkUBDdQFOoTBfiEPGksQdcQGE4NBLwKCHkqxraQCpMQBP7a+GkyhIcQhj7FB3fg6G0HfZbQQAmGBrh25GUG+QcQhNcMBvNyrGEeZQbQDSsGBTBDoG0vUubQ63qLBv8jqGE6swcQMEcRBzZLuGES1ScQEbLNB3UwZGU8t4bQosJVBXZDmGU20IdQPVjYBPUIaGU9xTdQkRPRBrTxLGExpFcQFTWWBDPtKGUqWtcQ out_31_mFAP2b_singleloop_p01wA5_mFAP2b_0001_0001
LkC3JB/owRH0d+WbQ46xHBb6mcHkYQcbQBr8IBfSMiHEsyxaQcSMKBPIwcHkpbSaQgVuBB77ncHEVjjbQk399AbGlbHkSc8aQ2O/JBzeUOHkQg5aQL62JBn3XgHkWA3bQLGYABXPkjHUa60bQDYxABbDvVHkTc3bQLDY4ArNHWH0t6/aQ out_31_mFAP2b_singleloop_p01wA5_mFAP2b_0001_0001
LXkNIBHsysHEmutaQpw1IBnDtyH0HFGaQueUFBXMIuHERLiZQlYQGBLbnwH0bS8YQcSMHB/mE+HUwKTaQJaYIBz0p+HEBeCbQAGDHBLErzHUYNTbQScNIBn2usH04KuaQkhENBn3iyHkjb8ZQg4+CBvQS/HEGdMaQWjaJBPPACIEdaAaQ518FBTZfCIEScRbQgBmMB/taAIUGpHbQAQyCBbxezH0qGbbQS1nJB/i4xHEMkubQ out_31_mFAP2b_singleloop_p01wA5_mFAP2b_0001_0001
EsHFBBf++nHkWktZQ7Rh7APdTjHkDtMZQQ144ADrcXHkmZWZQ99TwA77nTHEEYJZQ2jCxAThrpHEsyJZQZZjyAvfr1HExoCZQcmFyAXii8H09blZQ6+g0AXyy5HUATaYQV1izAv2sDIEFxfZQ7QA2AHMTCIUBmUYQ77g1AjLtFI00K3YQIt/2ALfHLI05fxYQf/UABjU4lHEoaMaQTq6/AfLdjHk4kuYQeYqsA3ipoH04rnZQ6//rA/ximHk4swYQw0kwATLW5HUGUFaQdk70ALwm0H0Xi+XQs0LzA3vYGI0rL7ZQcmj3Afm4DIkvbpXQdMD2Ar06MIEaaMZQ out_31_mFAP2b_singleloop_p01wA5_mFAP2b_0001_0001
EqGPABT0iRH0yhqZQ357+A3jCGH0Gv0ZQ5luEBnDt/G0JxwZQGE4IBHXPDHkQgBaQMIw6ArFZEHkU4iaQTxUxA3PsKH0V4paQr2+3AnTl4GkXkqaQDCsDBT2OVHUGE0ZQtsQ5ADHrCHU56dZQckaABvA1GH06R5aQZr+sArZmKHkhQQaQY8C1Af3n3GELHLbQzB/+ArCmzGEUSmaQUryxA/1H2Gkb8TaQ out_31_mFAP2b_singleloop_p01wA5_mFAP2b_0001_0001
EFDiEBzKH2GE7RdZQ4PVJBXjXvGEBWZZQU4aIBjrHjGEoaYZQFueEBnuJfGECsGZQzhWMBTgVzGU46xYQCQWRBnpjtGEe7lYQjViUBDXQ0GULt2XQUSJXBvb++GEJvYYQ7RBBBrZmzGE99PZQ/z1LBrGqwG0LZ1ZQFoaNBTJt7GkYa2YQ/srJB/S8yGUPRWYQIebQB36YlG0E8bYQhbDUB7gNtGkbqAZQouOZBzuSEHUiiDYQv54ZBPw77G0e2wYQBa6TBHDSDHk7SoYQ out_31_mFAP2b_singleloop_p01wA5_mFAP2b_0001_0001
EEtIMBvHFdGUPKsZQ/pGMBrbSRG04lqZQaR2PB7QLNGU5QHZQlDNUBfTiRGEoaAZQrcoNB33PMG0isVaQv/WJB3oiNGkHk5aQfKoEBjgAOGkrLwaQJd3KB7amNGUzlebQ5lOPBjqxgGk8S7ZQhFDIBfznOGk4cjZQLcURB3c5PGUi1gaQvdbOBPKwDGkeDRaQ out_31_mFAP2b_singleloop_p01wA5_mFAP2b_0001_0001
EIwKOB77nEGE7RxYQvJRRBblDAGEmuNYQyLdSB757nFkuJRYQam5OB33PbFU2ObYQzMTOBrEDCGksdGXQDYeNBfFEOGkN+4WQkBfRBTjz6FkuQ7VQOMDKBzT2QGU+dtVQx1jKBTgVBGEZ74YQUeKVBvA9DGkh0MYQPWYKBD0s8FkEqJXQV3SRBX0oRG0yiyWQpXhLBbPdRG0MwwXQ0PTPB7E19F0IiBVQJHASBP3qpF0TrCWQ1YaVBrrQBGEF43VQOvqJB/RgZGUR0oVQgwHGBfHUNG0eM2VQHw2LBvHxNGk6PzUQ out_31_mFAP2b_singleloop_p01wA5_mFAP2b_0001_0001
EKcdXB7OfhF0MzIYQtI7YBX3kKF0eUIYQO0CbBvcoDFU3k4WQf/UeB3MzOF01jSWQ6mEdBLEYFF0jCrYQwuoeBnCztEk0eoYQyuvaBfzyKFUHmWZQgqRaB/S3sFksdCYQgQXVB7pLBFkcpPYQugSgBbbcOF05zlYQC1ygBztPqEksDBZQeELgBXvQqEEzNJYQExFbBzZ4jE0AdtYQyHrdBHbNHFkOVvZQpqIXBbuQBFEu0bZQFBvZBnBwbF0Z3XZQ out_31_mFAP2b_singleloop_p01wA5_mFAP2b_0001_0001
EsyBZBbQgxE0jCXWQ++paBb5QpEUjXCVQ46ReBrFZVEUiBJVQIFOdBnDtGE0w17VQXktVBrw1jEEEYNUQBWZWBHZ7oEECs6WQ509cB7kr1EEYNiUQjs9WBXjXeE0HFOTQv0NTBLGEyEE/pGUQ35bTBb5QXEET3sUQ out_31_mFAP2b_singleloop_p01wA5_mFAP2b_0001_0001
EqxLhBLxgUE0JxQUQaRGjBf9oCEEEYNUQ0iMkBra86Dka8ySQO0ClBPy2LEU6mESQ35blBvyhIE0eUIVQGWmnB79KwDEN0QVQ4LwpB/1Y+Dkd+PWQRv/pB7/LSEkRUnWQVuWrBDXhfDkttsWQiBhhBTKchEUdTqTQ0VFiB/aSoDkWkiUQVXqkBH9uLE0VUIWQ0cWmBjZUXEU3RxUQ3SioBHLerDkzdSUQHbumBrpNSDUVTnVQ3Q0sBz0gmDEgMWXQusGrB7jXBDUerYWQ out_31_mFAP2b_singleloop_p01wA5_mFAP2b_0001_0001
LHvUkBjWkRD01jaSQqGflBrZmFD0coFRQueUkBDW5cCkpbaQQrcojBHYl7BkBBGRQ2OfjBLwK7CkEDCTQFgonBbigAD0nUMRQjtNlBvz6fDEDwYQQ out_31_mFAP2b_singleloop_p01wA5_mFAP2b_0001_0001
LMIQkB3MzcCk8SHOQ5QLjBfTixBEqGfMQqGPhBj/UHCU0iMKQc94hBblDlC0MzsIQqGflBjrH9AkEDSLQmpInBzjscAE3uZNQ0nakBzU0l/DasrJQZ78kBnCX3CEBWJNQ+zAiB3e1HB0MoyNQk8rmBHsFmBkra/JQX/CmBTTg3/DbLnOQJ3EmBrz2c+DwN3IQnyKjBzq+JAk1fDIQZcPjBrZpU+Txm/KQ out_31_mFAP2b_singleloop_p01wA5_mFAP2b_0001_0001
L46xdBzLdjBEaR2JQktzZBrw17BUdTiHQiWEYB/TN2AEW5wDQy2ZZBf8SX/DtIbEQzhWUBrw1LC0NJ2IQVdmRBfu0PB0RFIKQ1xGVBHTnpCkhrwKQCD+LB7FDkBE7IpKQ789cBXjXyAEpwFLQ8fkbB74hWC0HLAFQj/0RBHVuYCk+LjGQ+9kTBHgMAB0y+AMQtEwRBzSpYAkeE1IQA3WRBDCsyCULtnLQtYGXBzsDFD0D47JQkFfXBbaSaCEqSLMQuWEKBD6auA0ouiLQlB/JBfZZyBkkOwIQlkvLBnzSNCE337LQ out_31_mFAP2b_singleloop_p01wA5_mFAP2b_0001_0001
L2jCVBvIbPBka8S/PDXvSBHYlTAkR2O3PnEDXBXiBx+z4lutPzMTWBzgAr4zMzMrP99TOB/TN++j9ow8PGsMKBzFeTAENtTAQIFOUBPzMHCkZmZ+Pz9DRBTVF4AEdgnfP/g7PB7/Ej9TvhoBQ8VsMBDU/L9jF0s1P/2wIBnyWxAkFud6P out_31_mFAP2b_singleloop_p01wA5_mFAP2b_0001_0001
LEtobB/na8/zisdePEtIgBf9og+zfqxrv2jChBjVO02D/pGxPiBBiBjWkt973P1YPTiBfBTLy28Dv0N+vNjYdBbz9s/DA+PDwfsYfBrlx+AUQa+Cws7/ZBzH0I/TYPhGwZ78bBLwK/AUO0ikPoL0hBbec5/TmIZtvHv0bBzyH2yLJZy9v9dRhB3vmL5j4apAw out_31_mFAP2b_singleloop_p01wA5_mFAP2b_0001_0001
LlD9gBThrH6zyhW/PDC8hBT0iM9bktTDQT3kgB77nK+LtIbIQZQghBjAr8/7yh2JQMdDgBb5QL+jWkNBQ/hBkBPilb87fiUEQZj3hBH1Nh/7zcQBQ out_31_mFAP2b_singleloop_p01wA5_mFAP2b_0001_0001
EPK8cB325767z3PJQBrcaBT2Of8b3k4LQjsdcBrEDC7jTiBOQtd+cBDVjH/zMzcNQfUYUB7P1477xLtLQ7mkRBXQpE/LHoCKQqarRBP2X3As+PXLQiIPPB7Gm0Ac2SBOQOZ7JBvND6AcFhgOQgohGBv4WDBcw4gMQdFJIBXmZ2A8zwfQQKcdbB33P16D99DIQPMhbBHQkQ/rQjhMQajaTB/QEs7jl62KQ0KqSBPRaC874btNQ91jTBHT8O/rvaGIQ2XaNBXY+e+7bLvJQpt0VBrPSMBcBVlLQ2hfPBvullBcLrJKQE2sRBD4UtAsGCnPQBZ4HBb6TGBsAKnKQWSjCBfZrHBcnu4MQUovKBn1QvA857QRQz2LEBnbj6AsUtrQQ out_31_mFAP2b_singleloop_p01wA5_mFAP2b_0001_0001
ETihdBzLdTy7P1QQQgVOfBLxgg9T14VRQWOUbBX3kAA0LdrRQyLdWBTLym/j78tRQ/pmfB757n2rpbiSQuxQgBnzQ5+bzj7RQN4WdBvae5+bS8oQQbYfdBzGD2zr0KPQQ98ihBrrJq+Dk7ERQ0P6bBjZIwz7wWITQGLchBH97v5DJ2MTQmaNfB/swOAsCboSQCZaiB/6uN/rctwRQ7GOZB/puk/brryQQF/mfBnfOFAcfI4PQ out_31_mFAP2b_singleloop_p01wA5_mFAP2b_0001_0001
EPffdB/RhLBkuJBSQb8SaB7QLKC0isdSQzhWbBzfqVCE7R5TQIFufBTf/kCkR2OUQhrnbBjVO0CUGEwRQX24aBnkKyCEWkYQQDlXYB702YDU8hTSQgJHdB/VxZDkIccPQ03vgBzgATB0Ld7RQwMFWB/ywBC0+PYSQSBjfBT+u6Ck+F6RQIyoWBHMyvC01lLQQYM4cBrg9VC0ew+PQFAfZBnjp2D0XuzRQapDZBrVKcDEUJYTQ9aOUB/vFSD0NtHSQNDlcB3VxYDUC4UNQZJogB/FHdDEAw1PQsgFbB7s20DE76HQQ out_31_mFAP2b_singleloop_p01wA5_mFAP2b_0001_0001
ERLSXBThrPCUf/sUQlYQXBLEYdCEZ7EWQhrHSBX461CkYQQWQMdzNB7OfjCEueEWQpbSXBfR2uBkqxDXQN2LXBLPIIC0KbPYQJWLcBbvW2AEkRzWQ2jCUB/naAC0xLVUQgexaB7CRxCUXBQWQw5qTBDeRKBUIw7WQUPHXB/+jaBEnslYQCnnTB3msbCUbHUYQqzvaBXPebCEmMVYQnUKcBDOqAA0TwfXQMZzfBLRFcBk6g8WQROFcB/SCeA0zDyVQ out_31_mFAP2b_singleloop_p01wA5_mFAP2b_0001_0001
Ee+eSBHXPeDU5QrWQEYlNB34l2DUMI4WQW5QOBzfqPEkpbqXQlDtSBHueWEE/p+XQNeJWBDrcsDUHaxWQkJqKBrMziDkpcZXQbc3LBrH6+DEFQ6VQ out_31_mFAP2b_singleloop_p01wA5_mFAP2b_0001_0001
EMIwJBXiBZEU0iAYQShrJBrbSsEUgVaYQ14lEBDW54E057TYQxggABf++vEk8SHYQdTCKBf++lE03PJZQPvFFBnUTZEEaqWZQ5owAB359jE0SZoZQ9w0EBDLNDEE8KQZQlQb4AXy0YE0K7zZQg9PABjUSwDU3ubZQCY83AL33CEE9ltZQJ32uA/0rvD04J5ZQHaRGBfSMSEkrHtXQZs/MBfae2E0UZQYQA8UKBLiT0E08FdZQgKlNBDNQcEUF1OZQ7J9AB/0P1EU4NtZQFGMIBvkY1DkY9BZQwCqxAHmShEkV4BaQiXAABT9EODUM2WZQE5dvAfxbSDkKIwZQ out_31_mFAP2b_singleloop_p01wA5_mFAP2b_0001_0001
LhrnEBzgANFkYQgYQoFZ/AjU4YFEv0dYQKxAABfTivF0NJuYQpw1DBb781FUbnDZQOJGIBnBBUFE7RpYQm5N5AH1nQFksGwYQD+r8APrfZFEya5XQ out_31_mFAP2b_singleloop_p01wA5_mFAP2b_0001_0001
E2Of3A33P7F00NlYQ46R2A34lIGEoa0YQ03PzAvIbQGUy2RYQpbSuAvyhNGka8iXQEtIuAHXPJGET3YZQtU2xAXm/DGE/4BaQWh4pAfgXFG0A0laQV1juAbVRBGErlPbQSEA3A71vIG0c3gbQ9owxATgV0FEXPSYQLx89AbMSLGk4FBZQfCrmAjJfFGUm+OZQ6kbsA37nRGkm5fZQW+e5AfUfHGUWaLaQ3ODzAP392FEsk8ZQvokiAXc+AGkIheaQhh7nAne0NGk1TpaQsuLyA7i9yF0K7JbQg5NoAnEbAGEdNnbQGSA6ATDzFG0RR8bQ4PvzA/g7PGUKkmbQU5R9A7czJGkBhLbQ out_31_mFAP2b_singleloop_p01wA5_mFAP2b_0001_0001
EnED2AvyhaG00NZYQ357yAD/piGEaR2XQAAAxAPeptGkBBOYQbnv1A/S3wGUjXuYQ7Rh7APepjGEue0WQShr6AnsdcGkR2yYQS8TrAX4TgGUPFaXQGZ74ArbSpGEEYFWQEYl8A757bGkTiZWQKcdBB/9TmGkvfSXQ out_31_mFAP2b_singleloop_p01wA5_mFAP2b_0001_0001
E+TNqALbnzGUbnvXQIwKoAbkt+GUbnDYQ/pGqA757FH0gA7WQzMzpAzLdCHEmuxVQ7RhZAnYQAHEBWVYQfGFKAndn9GEWTqXQ5GBWAHbJ5GEha8YQx1jmAbPKwGkqx7WQDVrtAnz7AHkVKdYQVXbXAzrnIH0hleYQLMDMAPSPCHUNp5WQG+7FAvSZ6GkD1IZQo23gATqO7GE4/UZQPy8XA7JzwGEihzYQ out_31_mFAP2b_singleloop_p01wA5_mFAP2b_0001_0001
Epw1rA/mEQHEnELXQGZ7tAXNeXHU0iEWQJGEkA3MzbH0xLVVQQgVYAzgAfHET38VQU460AXNegHU14lWQ78W2APfpoHkzglVQzlr/A7/6bH0887WQdoFsA34lSHkDtEYQ2moyAfwTTHEcHUVQBgPxAXU5jHknVcXQ0lc7Ab66uH0p/8VQhlruAPNDsHUVLTVQPcF6AXy0kH0L7uUQ3SVCBvWKiHEn4TXQq2nBBvqpYH0WsCWQdS2+AzhrVH0LGsXQ out_31_mFAP2b_singleloop_p01wA5_mFAP2b_0001_0001
LNepkAf9obHkCX/TQepbYAb6mfHkBBGTQXPKeAz1jqHUiBhSQ8naQADVjxH0kYYSQR2OVAblDYHEsy5RQYFrMArATNH0hVPSQq6gKAbkBGH0uQ/QQYZux/OR+JHE7qDQQDSsn/G2FCHU4u7NQyLdrA7luYH03PlTQvfuJA7oggHUb4qTQ7/PiA/62WHkdNaRQwfgKADywbHEIpLRQtHX6/a4COHUg5uSQ7n5XAn6oJH0az7SQSjyGA/s29GkTTSRQWhhZAnY5FHURJcQQDF67/WadRHU7CNPQrymJ/KJZLHEtBpQQIUkA/uECFHEVpwMQbtqb/yFK7GEE8wOQa7IBADNjAHUk8wMQ out_31_mFAP2b_singleloop_p01wA5_mFAP2b_0001_0001
LlYQpAnX6rHERLKSQdoFtADAA2H0MzkRQDXP3AHtI4HkR2WSQBrc7AjWkwHUep7SQsHFwAXMI1H0w1DQQP8E6A/oQvHUE72PQG5MnA7PavHk1SlOQVjXuA3islHEoaUSQg58mADyF8HEzAuRQ+h8wAzU38HkfjPPQLfH/ADntyHEimjOQ5xbpALV3uHkUxeMQ4QlfAzt9zHUKjxOQVx7lAHpenHUpIXPQ out_31_mFAP2b_singleloop_p01wA5_mFAP2b_0001_0001
LBrc8AjVuAI0P1QSQ9oQDBrbyBIEnE7SQnvfHBz0N7HUPKkSQTihLBLaR6HE7RRTQIFuEBPyWHIkZmZSQgmv+AzkBKI0eHJSQw2o3AzvkFIkvxoRQYCY8AzLyAIEr2QSQ50nCB353BIkxtAUQTnKHB7n9GI08PfRQofKHB3+fJIUl3ITQZ7s/AjBSNIENXaRQnku7ALA3LI07ZETQVRh4ADGcFIEyOjQQdiYvAf2OGI0ao9RQ out_31_mFAP2b_singleloop_p01wA5_mFAP2b_0001_0001
EzMzGBnsd1H0GvcRQIwqKBfTitHUepDRQIwKIBjrHjHUepjQQoFZKBntzdHEEYVPQ0iMOBrvfyHEAAAQQ0zFLB7fm2HkZMeNQ99PGB3XB1HUj+LNQvttNBvHu7HUm04LQ8naDBPc91HkZm5QQT3ENB/XdrHEPa7RQfsGRBD30sHEb0bPQscSQBfSK5HUg2bQQ out_31_mFAP2b_singleloop_p01wA5_mFAP2b_0001_0001
EqxrDB/89fH0w1LRQdTCBB3MzVH0z33QQXkt9ADAAQHkBBGSQfU43APy2UHU3k4SQ14l4AzKHXHECsyPQ3WI8AfXybH0usWNQlAEzA71dMH0yXNPQdTCCB/89kH0eU4RQjl9DBDzcQHktzaQQ1H4yAffTcH0/KWQQI9L8AT3ejHU3gpNQbDasAL/4NH0nm3NQcWCwAXQ/IHksNhQQolq4ADB8GHUekSOQ out_31_mFAP2b_singleloop_p01wA5_mFAP2b_0001_0001
EvJx/AbQgFH0gALSQhrH7A34l+GkQgNTQNzMyAHtI3GkBBuSQ99TzAHDCyGU5QrRQgqxBBb5Q3GEue0TQXWOGB3117GEwYnUQHT5JBrLsyGkcDCVQwl8DBHfTBHEM00VQpwVCBDBWCHkrHdRQ4bi3Aj9pDH0Jf+TQDcoDBbROzGk8r/SQFdm/ArvhxGUroaUQMfeIB33fBHELIBUQMlHNBvb01Gk3DoVQCoeLBHUwuG0IYJUQcsqHBjD+sGUU3nVQB4KHB/mrEHkqhbWQzrrBBr0j7GEyEbWQx9SBBzTjHHk8bfVQ out_31_mFAP2b_singleloop_p01wA5_mFAP2b_0001_0001
ECsypAHZ71GkU4iTQ8S3gArbSuGkDtYTQ789jA/mEkG04lGUQpbSkAT14jG03PVVQDCsMAfTiyGU2O/TQyDjy/W49qGkNDxTQEPS5/StphG0oBgTQjsn7++FvuGkUh1TQ67npAf9o6GUwKXUQ6mWfAv6zsGkflUSQR+3IAbdH6GU7blTQO42OAH4qzGEw6DVQ out_31_mFAP2b_singleloop_p01wA5_mFAP2b_0001_0001
EiBBnA757bGEv0VTQOJGsA7kYSG0eU4TQqxLmAThrHG0xL1TQIwKiA3NJEGkpbySQlDt2APzMRGUy2JTQ/Ar9ATlTaG0/KgTQH627AvODHGUeggTQ+2IDBLAlbG0OOqSQoa8lATKccG03PVSQJYatArIkTGkkl8UQ7rP1AfljRGEjxFSQgydABPs2YGklPcUQiFM5AjikhGkEUhTQK6sBBLuSGGEI3+SQJXk2ATqmAGEtAOTQ8NO9ALEzGGE3LlUQFDmFBXmCiGEuq/SQGpoBBP+QdG0dorRQcdZFBDxZUGknQqSQ out_31_mFAP2b_singleloop_p01wA5_mFAP2b_0001_0001
E/pGmADBWCGEVj/UQT3khAb5QvF0LdLVQmuJqA76RfFUiBpVQZ78sAHtIfFUf/0WQ14lQATgVwF03PNWQmMzFAzKLaFk2YkWQLQnPADQJKFUSZWWQqC/n/OVvZFkIvFXQ3kYpAXiBGG0w1zVQA+0cADOwpFkGROUQ+9IEAn546FEeozVQvhcWA3Eu3FEaHIXQ out_31_mFAP2b_singleloop_p01wA5_mFAP2b_0001_0001
EdTiuAfSMSFklDtUQFDC3ALFuCFEoaEVQaR2yA/owrE0bSEVQb8SuAT0ikE0GvEUQBWZABXiBDFk8SHUQ/smCBvr+YFEGg9TQYv5EBvWL0EEOOqUQn9aEBnahjFU7wOVQWO0rA/mETFkCXvTQwf05AnQcGFkNxEWQiqX+AvOc9EUdRITQh9Q/AzUhiFko8eTQ02+FBDx5XFUwDUTQ80SIB71g0E0bY+TQHvdDBTr0jEE89vUQnmLGBTy15EUBzoVQRz/FBXQPzFkbv/UQiZiHBTq5ZFkkLtVQlIFBBbLLlFkQj5VQ out_31_mFAP2b_singleloop_p01wA5_mFAP2b_0001_0001
EhAr0AzeUgEECsKWQkCXxAzKHKE0NJWWQ2jC7AXO02D0yhOWQqxrBBzgA/DE+T1WQgVOsAHueGE0jCvXQdE3iAjQkTE0hJ4XQpuCpA7WsdDkw65XQnvf4AfTinEkqx7WQOIqrAXpEGEk83jVQfq9xAHQ4KEEVSQYQ3R8kAzXSiEkjNAYQITdlADhFZDUYWcYQXTBwAvcSJD09h0XQAWRjAXY/UDEhUIXQ out_31_mFAP2b_singleloop_p01wA5_mFAP2b_0001_0001
EOJG6Ab6mUDEuecVQdTiBBb5Q3C0KHSVQUNeABTKcJC00NxVQLHa8ALwKfB00NBVQtd+CBHue0CU0i0TQXThEB/rldDkE9JTQ+AlABzlC4DUzzoSQvUyJBjiDoDkcoATQDh6BB/WROEkvN+RQjIKLBvCbGEE4pVSQgYPHBbOeTEULM0RQO/oIBXFmlEkUUIRQwKHzALGEQDUep7UQMU3EB7b0CDUV14VQiwX/ALEYnCkW3STQm8TGBj2QeCESXtTQaZ34Anv1vD03bwSQLo2MB7EDTD0ixaTQQRm9AvKfYEUJdkRQrwVPBLrqKEE6YNSQ31dMBL9JlEUdc8QQ out_31_mFAP2b_singleloop_p01wA5_mFAP2b_0001_0001
LCB2BBrFZ7BUHaBXQfUYBBTKclA0FZjXQTiBEB/S3E/jEDqWQjX6BBLFue7Tc9gWQXkNEB/9TtAEW5cYQTjdDBnQuECUG1oYQO7EEB7vhcCE4G/XQX13BBrPd8BUM3/WQT6P6AnzsVAEM4rXQctcIBHI8aAkCtZYQGVYCBHkHBAUDB0YQyabGBfrYOC0n8AZQ4g++AXROJC0iN3YQs6PIBXDJhCkyg1XQAq1BBz9O6CU/tAYQ out_31_mFAP2b_singleloop_p01wA5_mFAP2b_0001_0001
LU4aIBHsyx/DEY9VQiBBLBHsyh9z4lGVQgVuHBrFZ77j9o4TQzMzIBbmZG8r8SPTQy2ZQB3ist+z4lmUQSt2PB/G5eA0oYxTQ6mEKBb6m0AUIwCWQYAnLBju5XzLvEsVQa/LSBrSAN8z/aBUQaHDTBXSjH/jOWaVQ5mxRB7ePQAEA/7SQ out_31_mFAP2b_singleloop_p01wA5_mFAP2b_0001_0001
LCsyDBLGEo+j/UjTQTihABjqxL+zP1YSQBW51A/mEj8z3P1SQamZuAblDN8jZmBSQAAgABDW5YA0NJmRQFcMGBnoM3AEPtKRQZL0FBza+FC0rjcQQJW6IBnkkl/j7cVQQyL9CBfnvHAkYQIUQovXCBLITf6zWOyRQwry9Av79IBUjHPSQoFA8AHeCTAUGXuQQvKkIBfcHCBU83DSQTa0JBTH1QCUjTMQQ2k9DBvvGdCEMrFRQE1bDBLkICCEO0EPQQ67MB3r4HAkB9DQQXqoGBTCuP/TiC7OQg2MJBzire9jJo5QQ out_31_mFAP2b_singleloop_p01wA5_mFAP2b_0001_0001
LQ140AvHFu6jDtIUQMIwqATf/U174luUQlYQkAz1jS+DqGPVQWO0UA76RR+z1jKVQkCX7ALwKH7zkYwUQBWNsAXOz78LIyjVQFjAmA/OEY8bMg/TQ out_31_mFAP2b_singleloop_p01wA5_mFAP2b_0001_0001
LRLypAjpbKAUiBxVQuz3kA7P1YBECsSWQ6mEdAb6mEC0IbPVQ2OfLAzeUUCU3kgVQZQgbAbmZGBknvfXQY5wjADa9nAUskWYQZMPrA/mJSBULblYQr7ogA3Pq++zJSnYQfU4xALGEIAEAAwVQqiOrAXp5BCU7ynWQnHWPA3OhXA0avPXQSFITAvGjACUz4wXQtuWkA/v6P+T/IBZQj7CVAfAJ99j5PaYQ out_31_mFAP2b_singleloop_p01wA5_mFAP2b_0001_0001
EFDCjAjqxHC01jCUQKc9aAzLdfC0d++SQueUeA/TNODktzPTQZQgnA7QLaDkvfyTQBW5hA/89XCUJGkRQTU4sArndoCEaZdRQ32UhAL7VUBkm/NRQMwCxATePqC0/zCQQLHaqAHZ70Bk++5TQ/ABKAz9YXCEbiBTQxVzaA7dgqC0pW3QQ8+6xAXOXVCEkVDSQHs4sALNmIDETU2RQOCWkAnuILBERMOQQu2JSAvfJ/AkuORRQdkFmAnsgwAkXE7RQ8f/4AL+m3C0ZACQQ3exrAv1Y+C0XC4OQBKOxAbCNKCkXORPQ out_31_mFAP2b_singleloop_p01wA5_mFAP2b_0001_0001
ER2OPATf/oDUKc1SQxgATArFZLEUf/8SQamZWAfR2WEkSMoRQnEDMADAASE0eUoQQKc9AATLyWEUktrTQnYu9/+m0REUlJJVQBrZb/WFQhEk62vVQ18FW/i7pfEEs+PXQ8rCl8mIaxEkCxzXQhrHBAPHadD0codSQS31gALa2NEkXchTQsZlj/mLuSEkdLNTQs3MDAvHFoE0K1lTQYQXOAba8TEULVoVQN3Lz/iqVBEkuKSVQXh3Z94OIeEkr/UVQKL4m/WwixEkvQfVQKvG7/KJrgEkV1qXQuWdz+CXZQE0W2hXQpE7j8o9TwEkW2ZYQtZSa/Mi3wEk8ybXQh0D8+Gq+/EUWmiXQ out_31_mFAP2b_singleloop_p01wA5_mFAP2b_0001_0001
EcSMiAnX6mEkZmpRQzMzjAb5Q1EUc9gQQFDCgAfTiLFUxg4QQ3kYkAjWkVF0FZzRQ2OfvAPy21EEpwFQQUNemAvxLpE0kYgSQZZBeAneXvE0GSXPQQgVwArvfAFUgVeOQsHFyAvz3lEEVjnPQVjX0ALbn7E01j6QQ out_31_mFAP2b_singleloop_p01wA5_mFAP2b_0001_0001
E2OfPAHtITFEueMQQKxgGALaRoFkCXfQQiBBMAXMI4FEYlzOQGZ7GALFu0FE+TdMQ4P1Y/GtInFUeprQQnMGL+2/I9FkWZ2QQ+SB+++f3EG06KKSQ9PFk+ui2AGkFfRTQfVob/aA7OGkeV/RQGZ7IA/89JFEmu5OQknZNAri/tF0rNbRQ2owK/iZjdF0uKkRQm7n4+2M/eFUispPQLL9Z/8YX6Fkab0QQKNx6+S5pDGUo2AQQy/pk/y09TGE6CySQQCph/OI4RGkUhERQ out_31_mFAP2b_singleloop_p01wA5_mFAP2b_0001_0001
LfU4WAf9oEG0hWkPQktzdAXNeMG0yhmNQGZ7kA34lVGEaR2OQc9oiAjqxYGEYljQQaR2aADVjFGkTixQQri6PAXUnPGElxiMQuG/jAHFmIGk8vHMQ out_31_mFAP2b_singleloop_p01wA5_mFAP2b_0001_0001
EW5QsA7QLaGUJGUNQ/pGyADBWjGkBBWOQZQg9AvyhkGkQgVNQ4PVABjrHgGUxgQLQXPKsATLytGUeprNQP+YrAbEbwGE0ruKQGprkA/wl6G0avLKQX/6VA3Q06GU6mxKQFsqpAv++CHkFWFJQUNetAvxLXG025bLQ8GzyADXhiG0cOQQQ+oUwAb/c0GEdulOQmQJkAT5jtGkSAiOQXDwnAHHtpGU5erJQvcfzAXAzxGktb+JQKeolAHbsJHkUmsIQ0vrxA/04CHEkjtIQ out_31_mFAP2b_singleloop_p01wA5_mFAP2b_0001_0001
EktzBBf9oqGkZm5OQlDNHB7QLuGUepLOQoacHB/TN6GEZ7sNQ/pGGB/9TAHk9ogPQT3kLBbmZrGkDtIQQ3rfMBnZEgG0SAVQQrCbQBTJ6vGk5whPQAAPQBrbgeGkzeeRQ/UDAB/natGEShTQQ+0XIBLxMqGU8VVMQ8/ZKBXptuG0JQGRQFaXOBnV1cGk492OQtO5IBrL5bGEoAfQQCLgTBfTTuGEaTgQQRNzPBvsP4Gka6WPQenfRBbrXsGk+LoNQZjFRBL/YWGEoglRQPUeOBjInhGkWwYSQN18TBPguiGksvRRQ out_31_mFAP2b_singleloop_p01wA5_mFAP2b_0001_0001
ERLSJBT0i9GEYlTLQXPqJBXiBJHUJGkKQbnPPBrFZMHEaRmJQ03vRBnX6GH0d++HQ3kYFBPzMMHEUNeIQacIABXNmKHEZplJQ70/FBj3AYHEBmZHQtIbKBrGv3G04l+JQjmyIB3F1NHk4LVMQMi0FBLdNHHUEaZFQaf3+AXYZQHkTm5KQvP8CB3CJaHUP/fEQOe7JBX4aZHUdIpFQC2iFBbs/cHUaEfJQ out_31_mFAP2b_singleloop_p01wA5_mFAP2b_0001_0001
E5lORBPHaVHUGEoKQIwqWBbmZZHUzMDKQHaxXB3MzdHUiBhGQwKnUBnBBkHUGEYEQCB2XB/naiHk9oAMQlcadBfxFnHESOAMQxJJeBTiBxHUwboOQ6pRiBrBZ2H07u3NQam5OBvyhZHk789LQJ7dZBXjwSHkLIPKQV86WB/F+fHkE3/NQYaLVBPNCpHklNhLQkfNeBDa7qHEtCGKQKJMgB//vgHkxuTMQ6MyiBDem8HE++TPQS5QiBDjw5H0mw2LQ2KujB7eHwHkKr+NQ out_31_mFAP2b_singleloop_p01wA5_mFAP2b_0001_0001
LGZbcBntzaHkpbSEQEYleBbktfH0Gv0+PEtohBXMInHEDCsAQ789hBfTivHU3kY8PQgVgB7luXHUjX60PvSpcBrjTQHErQojPDmiYBHEAUHEdBZpvlxydBLG5GHU9ClKPDCseBb5QVHEv0NGQI2bbB3SdkHU4DG7Pgy4hBLa1SH0VaO6PZBUhBvgMcHk9+QCP out_31_mFAP2b_singleloop_p01wA5_mFAP2b_0001_0001
LRLSjBT14jH0w1jEQtdulBntzpHEW5wFQktjmBLEYnH0kYwJQ7RhlBntzfHEoa8KQZ78nB/mEmHkTiBCQdb/oBXQJcHk1otDQfU4iBDW5cH0OffGQ4HUlBXdVyHEgUVFQk7gpBPh1rHk1djBQNSFnBjeBlHkmBJ8P6nGpBf0zXHESahAQ out_31_mFAP2b_singleloop_p01wA5_mFAP2b_0001_0001
Lf/koBnX6sH0P14KQ35rpB7P1qHUiBhNQCBmqBHXPfHUGE4NQzMDrBT14bHEoaEQQiBBsBLFuyHEtIrNQ20MrB3qz7H0Kx2LQpWwpBz/g2H0qKlJQVjkoBXq/sHEgG3KQ2sLoBDLzsHUN5CPQb13tBPRwuH0agBNQllUsBvqP1HEsdwPQpe+sB/VJAIE9nMLQia7pBPzvAI0sK9MQUyQrB7fT0HEzvGIQOUPoBrP/7HUY/yIQ out_31_mFAP2b_singleloop_p01wA5_mFAP2b_0001_0001
EiWErBbPKZH0istLQOJ2rBLwKOHkArMMQR2OqBz1jGH0xLdKQKcNrBjU49GE7RxJQLy2uBzLdMHkoFpLQZacvBPNhPHUbi8IQBBmwB3h+SH0UcjNQlDtqBLbnbHEnEzJQJ9brBnhQMHU+SSOQuWUvBrAAEHUY+4LQE41tBLwFSHUPqGIQ0isyBrzfRHEgiHNQ6fKwBnDoQH0OhmPQ4YLwBjucbHEWEUNQ out_31_mFAP2b_singleloop_p01wA5_mFAP2b_0001_0001
E35rnBrbSJHkvf6JQv09lBzgACH0P1YIQBr8iB7P1DHkqxrIQjs9hBra8MHU2OfIQ5QrmBbPKCHEue0CQtUBlBzTS6G0+k/+PV04lBzzj5G0l0+tP44EoBTTq1GUWVraP0aJkB75W9GkgNauv789mBz1jQHEW5gKQ6nTmBTQ45GUgUGJQ07xoB3dOAHko2RCQL+VmBTOKKHE+jOBQO57iB3M78GkyN/+PoFLlBvRZyGEpCUBQ20kkBbkJ9G0bEZ7vlkViBHLhAH0c8ahv out_31_mFAP2b_singleloop_p01wA5_mFAP2b_0001_0001
EAAghB3256GUiBBJQEtIdBDrc6GktzHJQqGvaB3isxG0IbnGQXPKdBrbSpG0HFuFQhALbBPHa4GEUN+LQL+7bBj4/AHkjfHOQAMSgB/fWCH0w7ZPQa5pXBLQCHH0uM+OQtLggBTH2JHUCxtQQQAAYB/kVOHERIfQQtxscBvX0PHESPGRQO0iiBjU4zGUepLJQOPjbBThFCH04NbIQOR0cBzZBxGEJ5tMQFz/WBrvU3GkzOwLQym8hB7kj9G0nT0OQ7u5TBb93FHEDUBOQhnXiBvU8KHkJEORQG4eUBjM7SHUPEyQQRODdB73nVHkri5RQ out_31_mFAP2b_singleloop_p01wA5_mFAP2b_0001_0001
E8S3VBbQgzGEXPqEQfU4SBDrcrGkX6mBQTiBPBHtIlGE/pGFQv0tMBvyhpGkU4aIQR0zPBrYvwG0hPD6P6eVTBrnT2GEmfkmPJQDQB7ed6GkRpF3vmShMBzJzDH00JbwvwWuPBjrKNHEaT6ZvSMIUBThr6GEBWZFQwSuVB/EwlGEYf2/P/BDNBviq2GUqSS9PkybNB/6uqGEyZwzPhoUWBvXswG0nRWhvnsZVBT3/8GEzQKzPg1hNB37C0GUyvo6vhVuSBHsF9GE4U69vK55JBLAUBHUKoLpPz2BKB3jOGHU6X86v/aPNBDOLTHkAcGkPMWHSBr5oPHkcXT1vzs/RBnkDLHEyJczP out_31_mFAP2b_singleloop_p01wA5_mFAP2b_0001_0001
EEtIOBDAAbGUNepDQMIQKBvz3TGkpbSGQ8n6FBT14PG0OffCQ/pGHBDBWMGU6mE8PJMINBnFPKGEtVXIQ/vZJBzz8BGUpJeJQxEtIB/WlvF0O6iIQgi0FB/aFDG0ttuLQRX9EBriFlFE5MEKQqbJDBrLryFUbYBMQG5rEBP5dLGU98fNQCay+AfPXvFU6NBOQYv6ABH2zJG0vCgPQfgr8An+KAG0cGwPQ4PVQBPc9XGET3kAQV+RIBTXUYGUiTvIQL6vPBXO7MG0/O+JQfhoPBDldGGUa6sFQz+zKBPvroFE8asFQR/uDB3D2VFUgtyJQOptGBXNJTGEqjTNQI8m6A3mKgFUmGQOQX1DABf9XQGE13bQQ62z2AHjS+F0hArQQ out_31_mFAP2b_singleloop_p01wA5_mFAP2b_0001_0001
EfU4AB7kYQG0LdTEQXkt4AXjXMGUhrHBQRLyvAjrHIGE99zEQbnvqAT2OOGkCXvHQBuS0ATsLVG0Es+6PxRzrAjnIRGE8F9sP/jejATl0NGUjFv1PvGutAPQZRGUjGd0vIFOAB3MzTGUKc9HQG3i7ATwzFG0bFP9Pq5z6ADKtYGErbw0PkY0wAX9gbGEfv3/P out_31_mFAP2b_singleloop_p01wA5_mFAP2b_0001_0001
EZ78tA/9T7F0IbnEQIMvlAHiPxFkLz5HQYJNYA3qXqF0I3lEQNlcaAfp8jFkKO8/Pf+VqA/HFeFkwzbJQlSXyAfMJyFkxCICQLh9iAvA+8FEiJaJQDeHkAPCvWFEx1pKQ9h4wAHLVjF0q/tKQsLVtA7RcSFEuj/HQ out_31_mFAP2b_singleloop_p01wA5_mFAP2b_0001_0001
EdIRFA/dwrFU5z+GQDfKk/+DYiFk3ooEQl/Af/Se9KFkVNOGQu+z19S6QFFUifrIQjTV490ABvFkx4VGQdxkp9AIPDGkURwEQF/Po/w7bJGElJAHQZpaFA9m/EG0Fj3HQzWwh/AnwTGEyl9HQliIEATsgzFkDeQJQZS+m/6iHjFUsySAQiJbY+oiKuFkElVJQzo5f/0ZznF08ukEQX7d59sC0DGkI9ZAQwDjV/Gn1GGEqDRGQyib5/UwQYGEMUuIQUQrJ+EpCXGkd8MHQ out_31_mFAP2b_singleloop_p01wA5_mFAP2b_0001_0001
EnjR7/qNc9EU6VCEQuT9//+7jnEUSS+FQA8Lm/CA3XE0eymCQGUVl/eLsEEk74uDQgWiXArv6gEUtJ9FQKOabAjd1KEEE5DIQcc0UAT1YFEk4tnKQWU0iAbd72DEB7CFQ+0XYAXhJiDUcnnLQRMnkADGUODUVECHQdbShAHF7DDkaVEKQvgzGATxcCFEtE9AQ7yE0/200mEkoTCJQKVZgAD1MsEEzyKIQ2FtdA76hhE0Pj4BQrAxMArLWREEnS2LQzLclAf0I/D0i3ABQs2GTAPMBaD0MjoNQ8PpoAP/c2CkTvkEQPxriAXK5jCE5h2KQ out_31_mFAP2b_singleloop_p01wA5_mFAP2b_0001_0001
EioZC/OVGgEky778PszYQ+o8nSE07iyyP9D4w/QCrcEkyb1pPpKG2/MxKwEkhD4rPXHsJ/awxOEkCsSxvb1j9/mb8BEkK67qvmRmz/qG8UDUb8Gbv+NLOATDo6Ck0FXTPQ4jJAjA6MCkyTBrPoptC/iBHwEEx317PmJox+ALQDEkcGN5Pzf8b/CiGeEkykI4vj8/X9OuQGEEgxk6vCDQHAf3bIEUyrVwPjPKJAPINDEUAVt5vPAlg/ScTID0Fxl2v8/Fh/u05RDEoOU1PbLCYAT9tHD0e5f1POAPXAXcZ8C0PjK2vgLdXA75K5B0QVitPeWqAA/7PACUK50svoWbBArRzKCEh2t5P out_31_mFAP2b_singleloop_p01wA5_mFAP2b_0001_0001
Es3uHAB9PPEEu+3ZvU2ocAtf3WEkSfPwvFM0aAREpkE0wfI+vq/QPAV+KfEk3C0Cwzv4lAZxGEEE+zm0vh3PxA1JuKEUqsE5vyCo4A9KVvDUyRg6v5qA1ABKsKD0+qN7vQAhBBpfv3Dk7/76vLPzEAx4t+DU9WaYv0muhAJXvgE0at0oPLOOmA51jzDEKQdbPyKyiAdeJ1DUtZ68vKsIxA9TwTEEmARAwjgZ0AtZoUE0ycgqvbQJEBZB4fD07437v02zCB1l9KEErDV6v out_31_mFAP2b_singleloop_p01wA5_mFAP2b_0001_0001
E/HJjAlli2EkbeN+v5OBjApXGFF0GWqDwTHMtAxIgSFk1R3Dw8QYyAR2EWF09Pj/vkSfSAFSfTFU//fDwPPENAVOscFEHccIwjB+VANjGtFkuvQJw37P9/kKcSF0Fz1Jw/HtnAV2J6E0HTl3vIiviAp6n7EUeyUHwLmxEA5LbKFEZMCCwZSRVAtylgFk5PtAwFlw0/4L1XFkyfpLwV6qv/8ZOFF0jdGJw out_31_mFAP2b_singleloop_p01wA5_mFAP2b_0001_0001
LM9/vANz4ZFklpUIwWu84AJxmoFk9GqIwx9u2AR7o9FU5acGwyzy9AFNUDGEeX2Dw8cF7AFG3sFUBAoLwtqn/AhvdZFE0AFNwXGZBB5WjKFEfnwLwCB4/Al4vZFkRifPwEA1rAFzLVFkEy8JwxRCAB5zUhFkR2kHw8aqzAhynxFkNnmMwNuWABNRG6FEs40Lw out_31_mFAP2b_singleloop_p01wA5_mFAP2b_0001_0001
E8y4sA9RtCGE1G7Gw8w5pAVsBNGkKqpEwM+QeA9oYMGUhX0BwMIWOAdqxQG08ktDwt4rpAJrmVG0OReIwfxR0Ap/1WGU6R3JwlDv7A5KsbGE8ByIwKfF1ARljSGU6iPMwE7UnAppz8F0NPdIwCC2vAR2OPGUvkpBwckmjAlOoTGEVQ9JwJUenA1vPdG0hOKHwXs87ARWITG0XzQNwHN2uAFRtOGUapCNw out_31_mFAP2b_singleloop_p01wA5_mFAP2b_0001_0001
Epn3dAN14GG0gni6vmC8JAp60EGUUorxv/N3AAt5FPGUaIDEvBAzX/42pPGEsrYqPunsQA9U25FUjflvPZpAkAtF79FkNdqyPAJCoAFoSBGUhsjzv9nzdAxB6GGEmHu6v9xx8/g+HBGUZnW6vNyZHAt7v8FkBjO7P6NONA5vXpFE7dtiPptQlAp9rFGUYh36Pdk5nAZf4vFktO84PRxKvAV5aGGEh7myvdY6pAhSdzFEfk35v out_31_mFAP2b_singleloop_p01wA5_mFAP2b_0001_0001
EVUdOAJ5MXGke7oePhJ6HAVIahGE2tBzP2Tbw/8EUnG0DrmlvByFX/0H8uG02wnlPIcUbAFteoGUWzA3Pwx6iApg5sGEOPIqvCrStApYKyG0BdaFvoW6xANcM3GEkSh5vkNV3AdD9xG0KJnAwbYv4ApkjnG0ggQAwG0O7AVFR3GE9svEwiTudAZWRWGUojikvy5CAAlu3fGUKbJ9P66sWAJTQvGEYTe8P/8sjAJt9jG0ma47PjGZkAxJZmG05sJ4vqNTbAFmyyGE9Gd0vpmFsAtuT4Gkql6zPEP8yAFjOsGEhAdrP8f/wABMM/G05CW6vYlw1AtpfjGUcjM6vwUz8AhOojGkRPJDwceJ6Al0Q/G07GBFwDnS/AR4VzGUDVoHw out_31_mFAP2b_singleloop_p01wA5_mFAP2b_0001_0001
LQGPt/QtvjGkzmr7vUv1C/o05oGUC6vBwf6sZ/i2clGEpq6AwsK8u/eipfGEgMMEwgxAg/spUmG0apcHwyXfEAlm5rGkTAiIw1JGMABbb0G0oHEGwlrqPANLfoGkAUxKw4gzeA5bh5G0ehiHw/7LhAJJltG0gggLwFE+kAJIE2GU7DBKwoUSuAl0I7GUoEwKwxoh+/oxSdGkDW69vkTgG/cVixG0tzKBw2z4k/g3tdGUi81HwuXcY+4HnoGUckIJwP2TDANIH3GE2ziCw3nrJA1nyhGk4x8Lwa8YiA1LOAHUnyLFwK4klA9s5qGkrORNwtDFxANH33G0W3VMw out_31_mFAP2b_singleloop_p01wA5_mFAP2b_0001_0001
EXO3v/STDpGE8KC5vefxNAD3AmG0Rlk0vMCfdA79VpG08H/+v+MzbAnjEyGEgBvBwgbeUA7IBrGEF2xwP5tPKALr4lG0sS79PZ4UQA/H+bGESL2AQeHw0/KjSpGUTzOCQ1vmEALxfZG0ZhEFQXiXu/eWchG0Je/FQ3SRf/WYBuGUhnPwv4cwOArUWdGU1F8yvZcVQAzjfzGE4e0wP/44iArzbqG064kyPZE6aAfCCXGUX6R+PM0fh/e8jwG0KuUCQUw9GA/K7RGE8jJHQ out_31_mFAP2b_singleloop_p01wA5_mFAP2b_0001_0001
ExfYmALrViGUm7qAwuW0uAfO0kGEOOgEwnAHrAbteiGEjCGJwA7RxAHVcjGk+3/KwGKWmAjIHbGE6ou9vJd61AjFGgGEp8kDwTODxAXRNtG0reIEw out_31_mFAP2b_singleloop_p01wA5_mFAP2b_0001_0001
Ewn/gAX5ZfG0enXJweivYA7nKdG0FL/LwCNNSAjIdRGk6UMMwZSwVAjbSMG0VbPOwSthFAXVTkGEjxeMwkYlLAjeFvG083lMwjsxYAHNmeGE3XcHw/5YiAPU1eGUiugNwMmtz/y/JjG0My4KwaFw7/ucBiGE4mWOw37FNAH/XxGEdLxKw out_31_mFAP2b_singleloop_p01wA5_mFAP2b_0001_0001
EP5oIAPrTNGk9tDKwrq8AAr9SCGUOsBKw/8gTAnnz0F0gm/JwTrxQAPu7hFUJ/mKwwxsk/6zOAGUXwMHwBd37/ORUCGURHXCwDcLp9I8ZHGEM3aHwVIpGAfp5RGkNkaIw2oRv/OD6AGkBm1LwbyBV/eTyvFkAmMHwpjkt/SO1HGERyXAw+NrN/sV1FG0Hc9Dwkh6I/IixFGUVUiJwfRLb+yTwPGkynYHw out_31_mFAP2b_singleloop_p01wA5_mFAP2b_0001_0001
E7SNjAjCp8FUtaRJw9wzsA3ZZvFk6bPJwyjVrAP9XbFkclFHwEMKuADvuJF0XUYIwOzBwADUbpFkdjEMwn+BzAzHl8FkynuNws7c5Az0/EG0jF4MwtqguAXoH+FUkmCQwqSwjA3gFGGEgyuIwuMTzAPKm4F078VIweabpAb7FhFEj/CNwRez2A/YdeFUkiAMw+UNwALDRFGUdroQwZJXpALL5yFUYEWQw out_31_mFAP2b_singleloop_p01wA5_mFAP2b_0001_0001
EJr5mAXwNeFUU1TCwVVTlAXidMFU7VO9vH2UtALmNNFUnrHwv4f7tAbZAdFkPHWmPvYsTAn3qMFkzvs4vZ9VDADTUKFEFw3AwdX4QAHc96E0JqKXvyb+R/CaMOFknDS+v27kkATjDtFU2iNBwPUfmArPi9EUQDyAw70lQA/GCcFUQCxxv+dXEA37Q6EkBPjCwnxIHArbkVFEKPEEweQmAAjKV7EkMbjqPKgJcAv/U9EkAhI0PHz3TAfWgrEkVhdwvOCV79+mPMFERAkCwOS6L/mEaeFkJdJ7v4ulA/WgvCFk4dF4v out_31_mFAP2b_singleloop_p01wA5_mFAP2b_0001_0001
EtmezAn4C8EkrxarvvKd7AHwr6Ek2TQzPY3TABz0dQFkfc12Pnhf+AH8IbFUsna/Pe8U2AHivyEEVaBAQJ349A7NxwEUaH1EQvOqDBn3hiEUEfWDQO8y3AXosnEkjuyIQIzmyAPinvEEuA53vchzABrNWvEUJ6vsPqW1yAz8CjEkqvm+PFG7vAv6t9EUZSIBQRAhABLChAFEaz2FQWMWGB7QIhEkLIxGQT+zFBPjjpE01y+/PXHNCBvmtSEkOWPCQZ1K9AbmTmEE4HgKQPNq0A3N8XEU7ESIQnGMxA/WVyEUzMTJQ out_31_mFAP2b_singleloop_p01wA5_mFAP2b_0001_0001
E/UDEB757VF0gArcPEYlGBXO0qFEv0NBPhrnMBf8SpF0fqxjPKxAPBvyhYF03P1YvRATFBj8n1F0Wgs6vDCUHBD+voF0CNpBwh8k+AjZa4FESWA8vUNeFBHsyJF0eU4uvGPCFBHu30FkW1+0P64NHBrfoCGkQKB7vTizHBbwUaFEyoaAw0L68ADiCAG0TA1BweEg7AXJLBGkrYEzvR2s6A77zoFEFBx7v out_31_mFAP2b_singleloop_p01wA5_mFAP2b_0001_0001
LXPKPBDqG7F0gArwPe++UB3Mz6F057nyPiWkXB757HGET3k4P/UDVBzLdQGUGEY4PyL9MBPzMEG00NJ0PU5vWB3bD2F0QZNpvtGKWBHR2uFUKGN7P out_31_mFAP2b_singleloop_p01wA5_mFAP2b_0001_0001
E5lucBT2OHGkSMI7PyL9fBDVjQG0coF+PVjnhBPepOGUhrHEQpbyiBblDGG0eU4EQ6f3hB7quTGUBKyxP7IVgBvqCWG0iNBxvaKgjB/vhdGkRw33P8naeBjWk/FEnED7PveRdBHMPXGE1ns/P76NjBnKHNGUtMlsPxZidB3EEaGUCiNqvz40kBv2pfGEPCwiP9NskB37wbGEw2B/PmeKiB7UMkGk6fn5P out_31_mFAP2b_singleloop_p01wA5_mFAP2b_0001_0001
EjsthBXO0WGUJGkHQ99TjBvIbWGkWkNKQLymlBHueeGEqG/JQuzHlB7P1nG0jCXJQ3kohBX46ZGkoFpMQ7fdeBvkETGU8ccNQsUdZBLwNXGkP2DMQzG6dBr7RTGUyyOQQLHqgBz1jdGkCXvGQz5HkB7WYOGEmNbKQwK5gB/M2hG0wEPMQP27iB/eZaG0W1WOQCNBfBTQALGkMBxMQduHWBHkQSGEjipMQVa8ZBL07WGErH5JQTxsYBr2afGE1tqMQj5faBfTXOGEUlhQQlzSdBz/fbGkiAkQQ18wgBbtGQGE5EsQQ out_31_mFAP2b_singleloop_p01wA5_mFAP2b_0001_0001
E4PFoBnuJbGEaRmKQCBWqB7luiGkuJhKQWO0rB/mEjGU0iMNQaRGsB3jCbGEEYlOQFuOsB3NJgGE+TNIQTi5qB3JehG0e37CQrtxsBDe2fGEGFr8PQujuBf++YGExbB9PVLasBrNJmGEUofwPSMYoBf8STGk/UDLQ3+jpBPKtqGU1WHKQbT8sBfU8XGkeFZIQvq9tBX5alGkl9SIQ7yDqBjGjpGE9XqCQA0TpBj3kbGUP2lCQB6ltBXkdlGUHnoovj05qBjturGUHrewP out_31_mFAP2b_singleloop_p01wA5_mFAP2b_0001_0001
EFDysB/nasGkR2+NQ357tBPc9sGEpwVQQGZrwB7P1nG0GvcQQShbyBT14pGUbnPPQkCHuBzLd4G0Mz0QQ4Y5uBb2o5G0kKSSQC6quBLB7EHUZQxSQqRrvBXO9FHkgyIUQ5fOuBTZSEHUn/QVQ0+rrBPQqBHkW2MVQmuYvBnJSFHE6xcWQCBmsB/89yGUHaxMQninsBvQsoG0ioBRQFlQsB7Ai8GUY+qQQDonvBLPn8GEMtPQQC99wBHYF3G0njaSQhwltBvKm0Gk8R5SQhvksBXlbHHUnTwSQYz1vB/fJKH0cOISQAMoxBbS6HHEC6PUQJrwqBLaABH0XqTUQPvnqBncNAHU0eEWQgrVxBPMQHHUbkgWQgwTuB3sEEH0t3SXQ out_31_mFAP2b_singleloop_p01wA5_mFAP2b_0001_0001
E99DxB/TNhGkR2eRQXPqzBzeUcG0d+uRQamJ1B7kYiGkAr0SQmu5zBbQgnGUzMrTQ14VzB/RhQGUwKHSQJdMyB7XzJGUcV/QQw17xBzUB8FE9VVRQDRywBXU/1FUPdWSQMrCzBHEluFEIgeQQFDivBbmZfGEAAISQzj10BfMtcGkIW0QQDCByBHT1PGEzU+SQx8R1BfLPNGkJhZSQk/ezBPBjKG0MeHQQ4kNwBXn4MGk8gwQQ3B+yBrMseFU/PnQQ2/8zB7YJ0Fkl7TPQ out_31_mFAP2b_singleloop_p01wA5_mFAP2b_0001_0001
L/Uz3BXO0hGkEDySQ03f5BXO0mGUdTyTQShb7B77neG0OfXUQIwK8B33PfGkvfiVQy+P8B3qdXGUdkrTQRLC7BrbSwGEShLTQNfP5Bjob5G0cIrSQDzx6Bbs2CHEj9GSQNTM9B/RbCHUqlESQl5g5BvQgKHk45tRQ5Qr4BD/pdGERLCSQsoO4BfB2pGUSolUQjfP8BHQgtGk94VSQiNZ8B75lzGU3M7TQYe/3BPTN8Gk21fTQdo63BHHU2GE3l5RQ out_31_mFAP2b_singleloop_p01wA5_mFAP2b_0001_0001
L+TNOB325FEUHahMQ6mETBf8SPEU6mkMQ++JXBvHFOEULymKQmuJbBLEYZEUIwaLQmuJgBz0NbEUGE4JQOJGaBfR2iEkqx7NQbnvdBHuewEEmuZPQqxLVBfR2cEE8nqOQtd+SBzKHiE0OfXQQAAgLBHYl3DEtILKQepbNBrED6D0hWEHQXPqKBHXPmDEBW5CQO0iMBHZ7oDk9ow7PPK8FBjqxPD0FZ7DQW5QDBjAr8CEqGv/Pnv/DBnuJNDU6mkIQ03vGBDW5gDUjXqKQHv0+ArFZ3C03PFJQMrAMBjOsFEUZeZOQOUjgBTQfSEEmggHQm6jgBXbUsE0TYMJQ5p+hBj/pUEUk28KQFSueBzoy+EkenLOQ6avgBDfjnEkry1PQax8bB7u11EkIQqQQkSCRBX2cFEknsEGQvPKFBTtbeDE0BrMQ out_31_mFAP2b_singleloop_p01wA5_mFAP2b_0001_0001
