# Supplementary material for: Incorporation of sensing modalities into de novo designed fluorescence-activating proteins
Source: Nat Commun. 2021 Feb 8;12:856. doi: 10.1038/s41467-020-18911-w (PMC7870846; doi:10.1038/s41467-020-18911-w)
Supplement: Supplementary file 24 — Source Data [file 41467_2020_18911_MOESM24_ESM.xlsx › raw_data_graphs/Supplementary_Figure_6b,c,d/1/silent_25.out]

SEQUENCE: SRAAQLLPGTWQVTMTNEDGQTSQGQWHFQPRSPYTMDIVAQGTISDGRPIVGYGKATVKTPDTLDIDITYPSLGNIKAQGQITMDSPTQFKWDAQFKQNDNPRYHGSTNILTGTLQRQEZ
SCORE:     score     fa_atr     fa_rep     fa_sol    fa_intra_rep    fa_intra_sol_xover4    lk_ball_wtd    fa_elec    pro_close    hbond_sr_bb    hbond_lr_bb    hbond_bb_sc    hbond_sc    dslf_fa13      omega     fa_dun    p_aa_pp    yhh_planarity        ref    rama_prepro    bref_irms    cen_irms    final_chainbreak    final_looprelax_score    irms       time                                      description
REMARK BINARY SILENTFILE
SCORE:  -490.216   -700.487     99.224    395.585           1.611                 22.246         -3.305   -259.281        2.214        -25.414        -80.003        -23.345     -36.145        0.000      3.320    130.401    -42.815            0.044     19.116          6.820        3.152       3.152               0.005                 -490.216   2.673   2234.000 out_25_mFAP2b_singleloop_p01wA5_mFAP2b_0001_0001
RES_NUM A:1-120 B:121 out_25_mFAP2b_singleloop_p01wA5_mFAP2b_0001_0001
FOLD_TREE  EDGE 1 120 -1  EDGE 1 121 1  out_25_mFAP2b_singleloop_p01wA5_mFAP2b_0001_0001
RT 0.092238 0.94843 0.303269 0.768097 -0.261588 0.584465 0.633655 0.17903 -0.752615 12.785 -5.805 20.9455   out_25_mFAP2b_singleloop_p01wA5_mFAP2b_0001_0001
ANNOTATED_SEQUENCE: S[SER:NtermProteinFull]RAAQLLPGTWQVTMTNEDGQTSQGQWHFQPRSPYTMDIVAQGTISDGRPIVGYGKATVKTPDTLDIDITYPSLGNIKAQGQITMDSPTQFKWDAQFKQNDNPRYH[HIS_D]GSTNILTGTLQRQE[GLU:CtermProteinFull]Z[HBI] out_25_mFAP2b_singleloop_p01wA5_mFAP2b_0001_0001
CHAIN_ENDINGS  120 out_25_mFAP2b_singleloop_p01wA5_mFAP2b_0001_0001
LwfKMBvxLBIEoaMYQDCMMBf9IAIEZ78WQ67nRBLFu8HE99bWQ357UBT0i4H0hWMXQlDNIBf9o3HkoFpWQoNzJBnxEuHEEuOXQiTgIBXhVCIUaeVYQPryOBPHFEIkmJTYQBdLNBHFt7HUsJcYQAQKLBfY1DIkXmbWQJh2HBbil2H0/kkVQcvTEBnC75H0UbBXQVN+HB3k9tH03nDYQ out_25_mFAP2b_singleloop_p01wA5_mFAP2b_0001_0001
HTihSB3NJ+H0kYIVQ/UjXBHCs6HkEDiUQkC3XBvcouHUgVmUQFDCcBjVOqHkvf6UQ5QLYB/9T+HUf/ETQcHGZBvvIFIE+04SQzh7aB/ojGI06UfRQSc1WBTpuFI0JZdQQ/zJTB7kbJIEU5FQQwRETB7xJOIE4prQQyHqPBb9VIIUtJROQEtoPBzKnAIEsyhUQMv1aBzTP+H0KDGVQ74sUBDUH8HU6bgSQ4ekbBHiJ6HkfVoSQukHcBvAgGIEvEmTQUDWVBrrOHIUiFFTQaxXeB7LFEIUW8ORQ5CHcBn7vKIEK0dRQHKxWB3IKCIE1m8PQHDvVBbjAPIUMPaRQUWVQBDV6QIkv2ZQQ1fsPBThpEIUigUNQKt7MB/eFLIEortNQ out_25_mFAP2b_singleloop_p01wA5_mFAP2b_0001_0001
H3kYTBPzMpH0yhWUQiBhTB/RhdHUO0aUQXPKVBPIwZHkVO0VQEtoYBfR2SHkQg9VQiWEOBntzYHkArEUQnEDQBnCXtHklDFUQRXgWBforaHUCZtTQb8SOB7QLQH0IbHUQam5MB/TNbHkrHFTQEYFLBvcobHkvfyUQ out_25_mFAP2b_singleloop_p01wA5_mFAP2b_0001_0001
HPK8SBntzeHU2O3WQqGPUBjqxbHUbnHYQrcIaBnCXdHE8nSYQQgVcBb5QXHEDCsYQ8S3QBvHFiHUzMnYQXPKQBD/pkH0yhuWQ2rZTB/GRTHEgVLYQ9owRB7OffHknvHZQmupMBD/pgHk9ogYQ03vRBz1jqHEAAkYQ out_25_mFAP2b_singleloop_p01wA5_mFAP2b_0001_0001
H++pcB77nlHEoaAYQuzHhBra8nHkvfKYQy2JjB/RhjHEoaUXQnvflB/mEiHUdTqXQPffhBnBB0Hka8OYQGmmfBbT+4HUPMyYQxZcgBzPb0Hk+QeZQh6uiBDT/0HkP8sZQMm3cB/75vHk+kzZQsHlaBrZmqHUiBZXQOInhB7fLkHEs9oYQM17gBXN23H02chXQlXljBLS11HERDVYQ3uZbBrUX3HU1KrYQmEKgBXNyAIU03yYQFZfdBDPxsHU+mQaQx4OZBjdmvH01dmZQ out_25_mFAP2b_singleloop_p01wA5_mFAP2b_0001_0001
H46RiBTgVhHEv0FWQ46BkBT2OdHUIwCVQqxLkBblDRHUO0CVQCBWmBfTiMH0P14UQ78NjB76RhHkpbqTQ6cClBLEXdHk44kSQ0Z0nBrQIhHEUL5SQPFLkBTmyhHkdNPRQaRWgBntziHUwK3VQXrCmBzDSgHUSxNVQkwNjBHe+pHkjbqTQV4MhBDQfeH0g9cTQOWBlBzmtUH0OnjSQ6DLpBzpXeHkNqJSQdkboBb38dHEdH3TQvy2nBDS1pH0/J7SQV1glBXW7eHUBddQQkxPkBDidqHEoNSRQaqLiBDGYfH0uJARQ out_25_mFAP2b_singleloop_p01wA5_mFAP2b_0001_0001
Ham5hBjArLH0xLNVQQg1hBTf//G0xLNVQHaRjBntz5GkWkVWQMdTkBLaRxGkpbCWQGZ7dBPc97GktzHVQFxPbBruc9GUOhyTQ5ojVBf+96Gk7N5TQhHydB/zv1GUdjySQrcIgBvcoPHkBBWVQ8T1iBL3I9GUxiTUQWJkbBTREAHkz42VQAY5dBHNizGU6VWVQbtqbBHdoFHkXXeTQb6nTBj8A8G0xF7SQXixTBvUXAHEI1nUQqaHVB3twyGk8IOUQN52bBr7j2GE3z0RQ1kSdB/QrtGUVsITQon/gBLuf3GkgksSQ out_25_mFAP2b_singleloop_p01wA5_mFAP2b_0001_0001
LEtojBLFu9GkQglXQf/0kBf9o3GUHaVYQUNenBjAryGEYlHYQJbHpB3Mz3GUPKkXQdTSlBjVOAHkCX3YQRy9iBTRqHH0okxYQgvkiBnhHIH0xeCYQtVmjB7Cp9GE9YoXQ/pajBjzaxGEm4fYQdnNnBrLMEHUqexYQG0alB78l8GEdFXZQdFajB/qmPHEOP/YQPLLhBPtzEH0xdBZQOT3jBj+ZOHEEEuXQBvdgB3LZJHUs92XQ out_25_mFAP2b_singleloop_p01wA5_mFAP2b_0001_0001
LSh7nBPIwoGkoFVYQ14VqBblDjGkqxHYQ35rpBrw1aGUdTKXQrcYnBXNeXGEsyBXQgqhmB3jClGUbnnYQk5OrB/hFfGkBYjYQMuzrBLGxoGkqo3XQ out_25_mFAP2b_singleloop_p01wA5_mFAP2b_0001_0001
EqGvrBvz3WG0isdWQJGUrBPc9NGkpbiVQW5grBf8SRGkVOEUQHvUtBzeUXG0gArTQWOUtBX46EGU6m0VQ33BtBb2WBGUQHMXQUIusBfIA3FEj55UQpwltBb78ZGEEYlWQYHTpB/m2KGUoBsVQTZWvBbiwHGknMqVQ6qurBv8/2FkG0PXQ1FHuBDESqF0r+HVQIQ7sBXln7F0ox3TQBtrqB/AdxF04AFVQ out_25_mFAP2b_singleloop_p01wA5_mFAP2b_0001_0001
EEYlpBDrcNGUy2RTQIFepBjpbPGEUN2RQktzpBHtIFGEnEDRQktzoB/9T5F0w1bRQsyxmBD/pUGUHahRQwOnmBbmkfGU9aHSQWDYmBbawhGUqzaTQC6omB7mwpGEMHdRQIoVmBLaXsGUnqnTQ/XimB7BcxGkIubSQVZwmBTpzsGkrdKQQ6rnmBXIQ8G0AxISQtF2mBj6Z3GUA2sPQ4IzmBjQC/GUH4zQQSMIoBPy2IG03PtTQiRGrBXn0UGU2HlRQC3JlB70uPGUPC6RQr6jmBjZNVGEYScQQmARmBjTzbG0MWNUQR2JmB/ztvG0HqiUQ2uymB7d5mGk4G0OQ7rjmBrkVCH0tf5SQg+8mBLme5GkoEoNQzM4mB7zeHH0xchQQ out_25_mFAP2b_singleloop_p01wA5_mFAP2b_0001_0001
EEtIrBzgAGG0LdzPQMIgrBTgV6F0257NQUN+oBHtI5FkQgVMQ8nKoBbktEG0xLNLQaR2tBnsd+FUHaBMQ8oWuBHqfsFU/c/JQGNdvBDBJYFUKvQLQ20kxBjumYFENfiMQciDuBfVUGFkRc6KQuz3rBrbSNGkVOUPQsK1rBDuurFUoJFPQB2pvB7VdAGUXEJNQF/dtBvpkGG0AL6KQVYyvBjiHyFEydgIQ9qdsBHdfoFkMMBJQIrruB/On4EUs9tLQexWsBzqeGFEee2JQ out_25_mFAP2b_singleloop_p01wA5_mFAP2b_0001_0001
EoFpnBTLymFU46RMQkCHlBTgVmFUhr3KQKc9kBDqGVFU5QrIQHahlB3NJCFEVjHJQEY1iBz0NjFEmu5MQLRLgBv5ujFEMTdLQadAjB7Y+zFUZ8EPQQgVoB/RhZFEFuONQej0kBnDw1F0d64JQQ9BjBXonTFER60NQUgKdB3lhhFkq84MQhNHgB/yLXFkS29JQ2O3fBP6NzF0VqeKQRrZhB7zlxFkqGQQQmd3iBTQwBG0suNOQrp4kBbwjyFkJ3CQQ out_25_mFAP2b_singleloop_p01wA5_mFAP2b_0001_0001
EhALkBf++bFk/UjEQWO0jBj/UNFkTiBAQtI7gBz1jOFkpbS8PSMofBzKHgFUwKH7P78tlBnsdSFUIwK1PAueoBDcvQFkqz/5POiNlBPu4CF0ri+qvW5wjBb78rF0IbHEQEgQkBTiH9EUsvXBQW4WlB7fviFESpUvPOvOpBnr6eF0Jhg6P5ajmBrcsGFEYgU5v28JjBbLXEF0799yv89jlB7yiyEE9bJJv out_25_mFAP2b_singleloop_p01wA5_mFAP2b_0001_0001
EWOUfBvHF8EEEYl6PR2uZBjpb8EU5QL2PhrnYBvd+sEkuJxoviWkbBrFZdEEAAAwvVj3VB7Of3EEDCMAQbNOWB3OvFF0vFPFQa86QBnV3/EUAD8IQIUMSBLbFQFUqd0LQampgBT14tEE7Rh7PVdzYB7hbMFESPUwPNHRWB/9TnEk6vaBQKw0RB7iU5EUu+V9PZPAWBHMbWFkVBMEQbn+ZBn20CFEj9NHQ3lEPBHJYNF0eCTNQOMRSB7L5gFkHRRLQgm9VBHZvLFUKvqMQ out_25_mFAP2b_singleloop_p01wA5_mFAP2b_0001_0001
EoFZUBHDCyEEv0N4vktTSB7QLkEULyWAwXPKMBT2OjEEoa8/vO0iJBntzzEkQgV+v14FUBnBBsEkAr8FwUL1ZBv2DtEUnbJGw/QNSBPSbcEkMdIJwfUYSB7lu/E0HFu0v4G7TBngIUEEQ5k/vFpbSBPp07E0MFuGwFvSbBvXskEUNDRDwMOhTBXxAiEUZYFLw1I5NBzsYbE0EOHJwtj5TBnwpMEEkIwIw out_25_mFAP2b_singleloop_p01wA5_mFAP2b_0001_0001
E99zJBPJGQE025bAwPK8DB/mEPEklDNAwamZBBjpbQE0fqxFwIFOEBPIwQEkvf6IwnEDCBT2O3D0NJG6v2XLDBv8FMDUWbD/vz3lDBH96GD0DXgEwr5pDBnlXsC0hgC4vEtIMB3MzCEEnEDBwZdfCBHn2cEURk57v4Cf7AHy45DEBAv4vWf7DBHD43D0bw1ovE5ZEBPXjNCkxqc6vwXUDBj+nyC0fb/9O out_25_mFAP2b_singleloop_p01wA5_mFAP2b_0001_0001
L1NJ4A/89PEUiBBGwQgVyAb5QREk/UjJwwfq0APdT+DEYljLwoFZyAjWkBEESh7NwO1TmAPg1REUk8+IwcbmhAXsA5DkGuGIw5FfLAnzI7DkLYPHwuKzEAbykKEEyVFEwpbCAA/htiDEDI1Iwe++zArvfQEUiBhCwuqr0AbV+fE0gVkKwrZDiATD/WE0njxKwh2qkAfXhdE0ef1GwUuilAjf1uDUsUiEwCXPjA/GJhDUv2oJw out_25_mFAP2b_singleloop_p01wA5_mFAP2b_0001_0001
LGZ74ALv0ZDkSMoKwQgV7A/TN2CU5QbMw2OfDBf8S3CkVOUNwzhWFBjpbaCkWktOwHK84ADLYLCkPSELwyECtAHM/DCUwonKwF84mAjUyNCUhbYMw9dMqAX9OpBEeQhIw/pG7Ab5QXD0FZrIw/RS2AHIE5CELfMOwlSA9AnDFKCUH7IJwhhE8A7QqiB0+eSMw out_25_mFAP2b_singleloop_p01wA5_mFAP2b_0001_0001
LGEYGBT0iYDkCXfMwjs9LBXNedD025LNwHv0PBPHaFDkX6WLwdolUBLwKDD0HF+LwcSsEBrw1vDU14VLw5/BNB7YS/DUSwINwW/mMBbDVSDEvZOPw out_25_mFAP2b_singleloop_p01wA5_mFAP2b_0001_0001
ELH6NBTLyyCEBWJJwEtoRB/mEbCEBW5GwgqxUBT2O7C0kYwDwqxrSBzfqdDksdeCwoF5OBf++5BEsyBDwSt2LBHF1yA0cihFwmWZJBz6b2/DJgVBwZLUGBTRRaAkDv47vI9vKBfVbj8z/vcBw2O/JBvco1CE/pmIwthRUB/OUICEikuIwG3XMB3FsOC0TEaAw1++RBfYJcBEJblAwsxoOB/wRMAEn34HwAysIBzSFNBUkKCIw4tRJBLxL3szwZe9vW4TNBrGtc6DbcQEw out_25_mFAP2b_singleloop_p01wA5_mFAP2b_0001_0001
ElDtZBDrcwCUf/UCwy25cBfnvPDEAAA/vv0NeB7P1ED0d++tvHv0dB757fC04luJPb8ChBjU4WDkSMoCw8ljiBXCXvCU5B0Cwz1XgBPyUlDkjHKIw8SXbBLwKTC0LdTDwFzqaBHZqtDUosn+vebPiB/AbvD0cwqAwkMVhBDL3VCUDyADwTeNiB3jcqD0fiRJw9rdeB3XfBEkqOFIwNeXeB/NwMDEW/JJw out_25_mFAP2b_singleloop_p01wA5_mFAP2b_0001_0001
EAAAgBvcolDklDtoP8S3gBvz3fDU6mE9P5l+iBrbSAEE+TNAQHaBjB/naSE0xLd8PzMzcBvz3jDEsyBCQXIraBzwFGEEGm1BQ357fBjqxBEUc9ogvi6whBzfNADUc9z9PLl0dBzIkcDkoXHGQTswZBTRxNDEQXsAQ2EZZBL29IEU78gFQ out_25_mFAP2b_singleloop_p01wA5_mFAP2b_0001_0001
EY6mkBnuJ1DkR2OEQnvfmB3NJKEE/pmGQAAwmBjWkHEkQgVKQmupmBvIbrDEBWZLQlYQpBf++JEkoF5DQ/uLpB/WtSE0sJU8PuA4rBfIFWEUHUY2PnhctBfDKHEkyHCzP5TbsBnwXqEELlGxPU4akBvd+WDUHaxFQbtvlBX3OaE0ZI2FQdgCqBbibzDELvyDQ/KpqBTruTEkiYNGQsoLoBPlGiEUbam8PNBFoB7NxHE05nf2PKzKuBzbBuEEoDjgPp9DrBXPP2EUYlN0P out_25_mFAP2b_singleloop_p01wA5_mFAP2b_0001_0001
Lx1DnB7luZEEUNuLQ7RRnBb78ZEkSMoOQwKnnBvyhwEUMIwPQbnvoBHue+EU5QbOQsyBnBHDCoEkCXvKQj59oBn2LQEEJzPPQY9elBPtxSEENrfPQ out_25_mFAP2b_singleloop_p01wA5_mFAP2b_0001_0001
Ef/0mBPzMzEUiBJRQ/pGnBLwKHFEBW5RQ/pmkBnX6MFUKctSQQ1IjBzJx+E0FZLTQlDdpBb5QFF0Jx4SQ4+PsBbI/CFUiBRSQYjZuBftl+EEuaUTQM8SuB/g2tE0H49TQQwUwBjg2MF0jsfTQqG/lBbmZmEEaRmRQFzanBL1NUFkfLMRQ43HpBD8j3EknqiTQR7epBTqdTFUMPhTQa1vsB/bDSFUgswRQ6pQsBra61EkjZjRQZQwxBnFRKFUoBLUQKIXwBXPnaFk/48SQ out_25_mFAP2b_singleloop_p01wA5_mFAP2b_0001_0001
EoFJkBPy2hFEBW5SQ14FiBzfqpFEv01TQ5QbjBvxL3FUc94UQ++JlBT2OCGEEYlUQkCXfB3251FEVjPTQqN0aBDu1oFk5EnSQHr0aB/ShUF0vGPSQXSgVBzCgwFk03USQxq4VB3uuOF0z8tRQ7LqSBvOjfFUVHxRQw0+SBfj7BGU7pfSQH6dNB3FmhF0MVYRQfgwNBHZ5CGkOvGSQ5qHLBLpQ1FkaSkRQ1NZlBXjXsF0FZbSQaSIhBrp4bFEReTUQk+ZgBzzkAG0Z3fSQOXkdBPiZ/F0atCUQPRKeBDWEKF0GvUSQad1UBT/k/EE20VRQG3BVBDHcIGk5W7SQhUNLB3bWUF0qe8QQGP0LBT9UKGkyzPSQayGHBPyU3FEfETRQ out_25_mFAP2b_singleloop_p01wA5_mFAP2b_0001_0001
EtIriBPzMzF0eUIWQaR2jB/na+FEAAQXQPKshB76RGG0HF2XQGE4eBLbnCGEaRCYQCsykBnYQuFEEYJYQWwqmB/txcF0rewXQ1fZpBvnafFUNfoXQojImBjcWIFkirVXQ+OeqBzlSNF0wMKXQtZioB/yI/EUc2+WQ7RRhBvconFECsSWQE2glBXwFEG0Xr5WQZZGjBft8mFUP0XYQQW2lBH/y2FEDmiYQN5KkB/ZrAFE3eTXQJvlsBn0gKF0Ef9WQiNzoBTMjvEkwFpWQ out_25_mFAP2b_singleloop_p01wA5_mFAP2b_0001_0001
EzhWiBXjXQGU2ODYQVjXgBntzXGknvTYQFDChBrvfcGEVj/YQO0SjBzgAgG025HZQhrHgBb78gGU3koXQ3mSeB/pzdG0zxRWQo/7gBfhMaG0i+WVQj4CZBXikeGUmI6VQGQJgBXbcXGk3YGUQimbXBHg3bGkJrpUQy1FbBPBWYGUuFwTQe+OkBDAATGkYQ4XQxO9cB/LjTGEeiXYQImEiBruXkGELWgXQ1bsdBjaBnGURJBYQcDCjBvfkZGkuopVQQmJWBbvUhGkNnnWQSamhBzFmUGUPRYTQ8uPTBXIkcGEW6XUQe33ZBzcRWG04lwSQ out_25_mFAP2b_singleloop_p01wA5_mFAP2b_0001_0001
Env/dBntzcGEqGbZQ8SXeBvcohGkTiFaQ357ZBPc9pGkDtMaQlYQVBzgAnGUbnPaQep7dBrEDZGUPKoaQCDmdBT9WdGkLQWbQieRhBzlBjGUf9mbQvpajBv1LeGUHxrbQ6L/gB7rVtGEwpwbQPKcaBXNeZGU46RZQuSGhB7HvlG07HIaQ3ysgB3cyTGUFQmaQejaaBnCLUGUAQiaQJ4ycBzgpWGkPUrbQJYRaBbxDjGkYzXbQC/hiBrqgxGUhF8bQXVWeBvdFxGEgwrbQ out_25_mFAP2b_singleloop_p01wA5_mFAP2b_0001_0001
EmuJbBnCX0G0IbPaQgVOXBfnv8G0xLVaQfU4UBjVO8GU14BbQsHlXBLv04GkYQgbQZQgaBPc9GH0HFOaQEQFgBHj0DHE5HZaQOeVgBryM4GE41KaQ5yJbBXuK0GEyVPaQVoFUB7h67G06t8ZQPk8YBH1XNH0EviaQllDaBHIyJHUF4sZQ/MagB/ZyEH08r7aQRIghBnlMJH0pMJaQDvuhBXtZ0GEVkgaQ3e8gBrvb3GUknpZQ out_25_mFAP2b_singleloop_p01wA5_mFAP2b_0001_0001
L357PB325/GEaRGbQWOUNBvcoAH0z3vbQfUYLBXiBMHkDt4bQpbSLBHYlPHkQgdcQcSsIBntz4GEFuybQoXRKBLmCtGkIXubQlpxNBbyfpG0kgScQEBNPBT0YeGUNnOcQ3E7SBPlQZGUGflcQoExVBfYMeGEaADdQ4BoTBTTEPGUDQdcQGE4NBLwKCHkqxraQCpMQBP7a+GkyhIcQXi7FB3ig6GETfZbQsBmGBbe25GkO+QcQKQcMBPTyrGEPZQbQSRsGBvCDoG0uTubQqxqLBX2jqGUkswcQiBcRBbMLuGkb1ScQ6OLNBnNwZGU3t4bQNsJVB7IDmGU9zIdQ6RjYBf/HaG0ywTdQACPRBPHxLGkXpFcQ+GWWBj8sKG0xVtcQ out_25_mFAP2b_singleloop_p01wA5_mFAP2b_0001_0001
LkC3JB/owRH0d+WbQ46xHBb6mcHkYQcbQBr8IBfSMiHEsyxaQcSMKBPIwcHkpbSaQgVuBB77ncHEVjjbQI599A/VjbH0/c8aQ2O/JBzeUOHkQg5aQL62JBn3XgHkWA3bQqAYAB/4kjH0z10bQldxABP1vVHk3g3bQWpX4ALFGWH0CAAbQ out_25_mFAP2b_singleloop_p01wA5_mFAP2b_0001_0001
LXkNIBHsysHEmutaQpw1IBnDtyH0HFGaQueUFBXMIuHERLiZQlYQGBLbnwH0bS8YQcSMHB/mE+HUwKTaQtdYIBT3p+H06dCbQHFDHBHLrzHUqNTbQqcNIBr1usHElLuaQkhENBn3iyHkjb8ZQ43+CB7OS/H0ZdMaQZhaJBPPACIEOaAaQt98FBzdfCIEMcRbQhGmMBLraAI0poHbQZOyCBf+ezHEmGbbQlxnJB/r4xHUxkubQ out_25_mFAP2b_singleloop_p01wA5_mFAP2b_0001_0001
EsHFBBf++nHkWktZQ7Rh7APdTjHkDtMZQQ144ADrcXHkmZWZQ99TwA77nTHEEYJZQ2jCxAThrpHEsyJZQRajyATmr1H0jrCZQWoEyAPPi8H0zflZQ59h0A7Xz5HUWXaYQt2hzA3vsDIEf3fZQfPB2AnhTCIk7sUYQ77g1ATUtFIExS3YQps/2AnqHLIUaqxYQf/UABjU4lHEoaMaQTq6/AfLdjHk4kuYQ/IqsA7HpoHkFrnZQ4NAsAfGjmH0irwYQhFjwArfV5HkvWFaQOU90Arpn0Hkhp+XQfEKzA3eYGIk6S7ZQLWl3API5DIU/rpXQtku1Ab67MIUWTMZQ out_25_mFAP2b_singleloop_p01wA5_mFAP2b_0001_0001
EqGPABT0iRH0yhqZQ357+A3jCGH0Gv0ZQ5luEBnDt/G0JxwZQGE4IBHXPDHkQgBaQMIw6ArFZEHkU4iaQ1gUxAv5rKHUx3paQsT/3AbOl4Gk+kqaQDCsDBT2OVHUGE0ZQtsQ5ADHrCHU56dZQXgaABHV1GHk6R5aQ7/CtA3ctKHkhDQaQ4YD1ATyn3GkxHLbQwr/+AHOmzGkXTmaQjQzxADcH2G0C9TaQ out_25_mFAP2b_singleloop_p01wA5_mFAP2b_0001_0001
EFDiEBzKH2GE7RdZQ4PVJBXjXvGEBWZZQU4aIBjrHjGEoaYZQFueEBnuJfGECsGZQzhWMBTgVzGU46xYQkBWRB7HjtG0g5lYQoMhUBbuN0GU+V2XQe+KXBXe6+GkBbYYQ7RBBBrZmzGE99PZQ/z1LBrGqwG0LZ1ZQW6aNBn9s7GUfb2YQbmrJBn68yGEvRWYQkEbQB/3XlGk9BcYQqwDUBjYOtGEJlAZQ4PQZB3bNEHUAIDYQdN7ZBnX27G08awYQ8Z9TB7CQDHkbHoYQ out_25_mFAP2b_singleloop_p01wA5_mFAP2b_0001_0001
EEtIMBvHFdGUPKsZQ/pGMBrbSRG04lqZQaR2PB7QLNGU5QHZQlDNUBfTiRGEoaAZQrcoNB33PMG0isVaQU/WJBLniNGUFk5aQOKoEBjgAOG0lLwaQOc3KBPWmNGUylebQ5lOPBjqxgGk8S7ZQhFDIBfznOGk4cjZQzbURB3d5PGEl1gaQbebOBfKwDGkdDRaQ out_25_mFAP2b_singleloop_p01wA5_mFAP2b_0001_0001
EIwKOB77nEGE7RxYQvJRRBblDAGEmuNYQyLdSB757nFkuJRYQam5OB33PbFU2ObYQzMTOBrEDCGksdGXQVLeNB/DEOGE9/4WQhIfRBzV06FUWQ7VQs+CKB3O2QGEvftVQx1jKBTgVBGEZ74YQUeKVBvA9DGkh0MYQLaYKBDRs8FEHpJXQ5mSRBfEpRG0hlyWQlFhLB38cRGkOywXQnWTPB/119FExhBVQPXASB/rrpFkrpCWQrbaVBfWRBG0r43VQYYqJBHMgZGEU3oVQkmHGBDwTNGUPN2VQqn2LBjTxNG0aRzUQ out_25_mFAP2b_singleloop_p01wA5_mFAP2b_0001_0001
EKcdXB7OfhF0MzIYQtI7YBX3kKF0eUIYQO0CbBvcoDFU3k4WQf/UeB3MzOF01jSWQ6mEdBLEYFF0jCrYQysoeBLAztEECfoYQxvvaBb9yKF0FmWZQgqRaB/S3sFksdCYQgQXVB7pLBFkcpPYQEhSgB/VcOFUxzlYQD0ygBTrPqEE6DBZQJDLgBvlQqEkBOJYQWuFbBzc4jEkXdtYQyIrdBDlNHF0MVvZQ5qIXB79QBFU10bZQeDvZBHNwbFUO3XZQ out_25_mFAP2b_singleloop_p01wA5_mFAP2b_0001_0001
EsyBZBbQgxE0jCXWQ++paBb5QpEUjXCVQ46ReBrFZVEUiBJVQIFOdBnDtGE0w17VQXktVBrw1jEEEYNUQBWZWBHZ7oEECs6WQ509cB7kr1EEYNiUQjs9WBXjXeE0HFOTQv0NTBLGEyEE/pGUQ35bTBb5QXEET3sUQ out_25_mFAP2b_singleloop_p01wA5_mFAP2b_0001_0001
EqxLhBLxgUE0JxQUQaRGjBf9oCEEEYNUQ0iMkBra86Dka8ySQO0ClBPy2LEU6mESQ35blBvyhIE0eUIVQAumnBbDQwD09gQVQ6mwpBH4d+DEkpPWQSv/pBbiNSEUcQnWQ9qXrBDjofD06DsWQiBhhBTKchEUdTqTQ0VFiB/aSoDkWkiUQzbqkBTXqLE01YIWQHFWmBH7WXEk3cxUQUhioBrmrrDU0FSUQ2LvmBnSOSDku3mVQkR1sBHJomDkUgVXQb+HrB/RgBDEX0XWQ out_25_mFAP2b_singleloop_p01wA5_mFAP2b_0001_0001
LHvUkBjWkRD01jaSQqGflBrZmFD0coFRQueUkBDW5cCkpbaQQrcojBHYl7BkBBGRQ2OfjBLwK7CkEDCTQFgonBbigAD0nUMRQjtNlBvz6fDEDwYQQ out_25_mFAP2b_singleloop_p01wA5_mFAP2b_0001_0001
LMIQkB3MzcCk8SHOQ5QLjBfTixBEqGfMQqGPhBj/UHCU0iMKQc94hBblDlC0MzsIQqGflBjrH9AkEDSLQuaInBfqhcAU+vZNQSnakB/HEm/z5VrJQZ78kBnCX3CEBWJNQ+zAiB3e1HB0MoyNQIIsmBPHImBUSq/JQ32BmBXyw6/TCVpOQi2EmBrRGd+Dh32IQT9KjBn5OKAUKIDIQPQPjB7G0U+j4A/KQ out_25_mFAP2b_singleloop_p01wA5_mFAP2b_0001_0001
L46xdBzLdjBEaR2JQktzZBrw17BUdTiHQiWEYB/TN2AEW5wDQy2ZZBf8SX/DtIbEQzhWUBrw1LC0NJ2IQAgnRBjU+PBUKKJKQLrGVB7g0pCEd4vKQgT/LBnuLkB0W1qKQ789cBXjXyAEpwFLQ8fkbB74hWC0HLAFQjV0RBLBhYC0p3iGQVKnTBTlqAB0y6BMQjmwRBDemYAEnp2IQ7yWRB7A6yCk46mLQohFXBTGOFDEzQ6JQfpfXB3wraC0RuKMQ6WGKBrUquAkFNlLQuI/JBfiNyBEvEyIQ6VxLBbRdNCUIF9LQ out_25_mFAP2b_singleloop_p01wA5_mFAP2b_0001_0001
L2jCVBvIbPBka8S/PDXvSBHYlTAkR2O3PnEDXBXiBx+z4lutPzMTWBzgAr4zMzMrP3ySOB7Mn/+j/0u8PC+MKBXqPVAUehPAQIFOUBPzMHCkZmZ+Pz9DRBTVF4AEdgnfPnS6PBzrtp9j09qBQ0JrMBnBwL9jJiz1P3k4IBTUdzA06oV6P out_25_mFAP2b_singleloop_p01wA5_mFAP2b_0001_0001
LEtobB/na8/zisdePEtIgBf9og+zfqxrv2jChBjVO02D/pGxPiBBiBjWkt973P1YPTiBfBTLy28Dv0N+vT6YdBHK/s/zJEQDwwKZfBbXx+AUfZ+CwfcAaBrb4I/DnhhGwZ78bBLwK/AUO0ikPoL0hBbec5/TmIZtvvj0bB74AwyLfdy9vMbRhBfqsK5TFUpAw out_25_mFAP2b_singleloop_p01wA5_mFAP2b_0001_0001
LlD9gBThrH6zyhW/PDC8hBT0iM9bktTDQT3kgB77nK+LtIbIQZQghBjAr8/7yh2JQMdDgBb5QL+jWkNBQ/hBkBPilb87fiUEQZj3hBH1Nh/7zcQBQ out_25_mFAP2b_singleloop_p01wA5_mFAP2b_0001_0001
EPK8cB325767z3PJQBrcaBT2Of8b3k4LQjsdcBrEDC7jTiBOQtd+cBDVjH/zMzcNQfUYUB7P1477xLtLQBNlRBTs5C/r+NAKQzYQSBPy64AMtMHLQ73LQBLlP/A8O21NQO2DLBDQpRBc/AfOQgngHBTbQgB83plMQowmJB71WVB8HugQQKcdbB33P16D99DIQPMhbBHQkQ/rQjhMQReaTBjPkv7j/74KQUypSBnV4G87BStNQBJQTBzG7/+7I49HQCTUNBrphl+r+R6JQgWgWBrIGJB8HeJLQutHQB74zmBM0c3JQ3axSBLqU0A8WEXPQsOnIBrWmdB8LUpKQUPrDBPqRuBsr6ENQvoUMB3XLKBsxfPRQYZyFBX+KjB8gXwQQ out_25_mFAP2b_singleloop_p01wA5_mFAP2b_0001_0001
ETihdBzLdTy7P1QQQgVOfBLxgg9T14VRQWOUbBX3kAA0LdrRQyLdWBTLym/j78tRQ/pmfB757n2rpbiSQYvQgBDKR5+bwj7RQc8WdBHXb5+L46oQQ9ZfdBbCZxzbLMPQQ98ihBrrJq+Dk7ERQJR6bBvL6uzrOXITQKMchB3O0v5jt1MTQBMNfBrkwOAMLaoSQwWaiBfpyN/7MvwRQaLOZB/Kuk/r1nyQQlKnfBXFLFA8LF4PQ out_25_mFAP2b_singleloop_p01wA5_mFAP2b_0001_0001
EPffdB/RhLBkuJBSQb8SaB7QLKC0isdSQzhWbBzfqVCE7R5TQIFufBTf/kCkR2OUQhrnbBjVO0CUGEwRQU24aBvkKyCEWkYQQFlXYB/02YD08hTSQ4GHdBjgxZDkRccPQ03vgBzgATB0Ld7RQwMFWB/ywBC0+PYSQSBjfBL+u6CE+F6RQOyoWBf7xvCk3lLQQEO4cBrp9VCEVw+PQHAfZBrjp2DEYuzRQepDZBnVKcDUUJYTQ+aOUBPwFSDkOtHSQhAlcBrgxYD0L4UNQ/HogB3gHdDEGw1PQacFbBbu20DUE7HQQ out_25_mFAP2b_singleloop_p01wA5_mFAP2b_0001_0001
ERLSXBThrPCUf/sUQlYQXBLEYdCEZ7EWQhrHSBX461CkYQQWQMdzNB7OfjCEueEWQpbSXBfR2uBkqxDXQsyLXBrOIICkKbPYQBYLcBPOX2A0ISzWQ2jCUB/naAC0xLVUQgexaB7CRxCUXBQWQ56qTBXHRKB0sv7WQyLHXBf9jaBUmslYQSinTBLbsbCkNHUYQ2uvaBDaebCUzMVYQfWKcBnsqAAk4wfXQ3ZzfBvGGcBE7h8WQrSFcBXxCeAEYEyVQ out_25_mFAP2b_singleloop_p01wA5_mFAP2b_0001_0001
Ee+eSBHXPeDU5QrWQEYlNB34l2DUMI4WQW5QOBzfqPEkpbqXQlDtSBHueWEE/p+XQNeJWBDrcsDUHaxWQkJqKBrMziDkpcZXQbc3LBrH6+DEFQ6VQ out_25_mFAP2b_singleloop_p01wA5_mFAP2b_0001_0001
EMIwJBXiBZEU0iAYQShrJBrbSsEUgVaYQ14lEBDW54E057TYQxggABf++vEk8SHYQdTCKBf++lE03PJZQRyFFBH+SZEkMqWZQiawABLh9jEU6UoZQjI1EBXeMDE0oOQZQc5a4AnC0YE0f2zZQzXQABrMQwDkPybZQnp83A/x2CEULltZQHO3uA78ovDUzI5ZQHaRGBfSMSEkrHtXQZs/MBfae2E0UZQYQS3UKBziT0EU/FdZQANlNBrcQcEkM1OZQor8ABvsP1E0bGtZQkrMIBXMX1DEXECZQKQpxA30RhEkYwBaQqBBAB7SCOD0k8WZQI6evAD2XSDkOLwZQ out_25_mFAP2b_singleloop_p01wA5_mFAP2b_0001_0001
LhrnEBzgANFkYQgYQoFZ/AjU4YFEv0dYQKxAABfTivF0NJuYQpw1DBb781FUbnDZQOJGIBnBBUFE7RpYQm5N5AH1nQFksGwYQD+r8APrfZFEya5XQ out_25_mFAP2b_singleloop_p01wA5_mFAP2b_0001_0001
E2Of3A33P7F00NlYQ46R2A34lIGEoa0YQ03PzAvIbQGUy2RYQpbSuAvyhNGka8iXQEtIuAHXPJGET3YZQKS2xA7g/DGk34BaQze4pAbaXFG05zlaQutjuALCRBGUYlPbQBCA3ADYvIGkq3gbQ9owxATgV0FEXPSYQLx89AbMSLGk4FBZQ9ArmArNfFG0f+OZQcobsA77nRGEz5fZQ+8e5ALLfHGEWaLaQMJDzAbs92FEXk8ZQiikiAXe+AGUugeaQYm7nAfZ0NGUKUpaQAhLyAL58yF0e6JbQPwNoATxaAGEDNnbQSMA6A3cyFGEXR8bQMTvzAbE7PGUvkmbQz4R9Ar+yJGEXhLbQ out_25_mFAP2b_singleloop_p01wA5_mFAP2b_0001_0001
EnED2AvyhaG00NZYQ357yAD/piGEaR2XQAAAxAPeptGkBBOYQbnv1A/S3wGUjXuYQ7Rh7APepjGEue0WQShr6AnsdcGkR2yYQS8TrAX4TgGUPFaXQGZ74ArbSpGEEYFWQEYl8A757bGkTiZWQKcdBB/9TmGkvfSXQ out_25_mFAP2b_singleloop_p01wA5_mFAP2b_0001_0001
E+TNqALbnzGUbnvXQIwKoAbkt+GUbnDYQ/pGqA757FH0gA7WQzMzpAzLdCHEmuxVQ7RhZAnYQAHEBWVYQnGFKATon9Gk5SqXQA/AWATSJ5G0Ea8YQx1jmAbPKwGkqx7WQDVrtAnz7AHkVKdYQAdbXA7pnIHkBmeYQIkDMAvYPCH0mo5WQV27FA/JZ6G0n0IZQqy3gAbZO7G0m/UZQqk8XA/CzwG0lgzYQ out_25_mFAP2b_singleloop_p01wA5_mFAP2b_0001_0001
Epw1rA/mEQHEnELXQGZ7tAXNeXHU0iEWQJGEkA3MzbH0xLVVQQgVYAzgAfHET38VQU460AXNegHU14lWQy/W2AjdpoHEqglVQokr/AP/6bHkY97WQdoFsA34lSHkDtEYQ2moyAfwTTHEcHUVQwePxADW5jHUbVcXQroc7Av46uHkg/8VQUpruA/LDsH03KTVQVgF6A/u0kHUP7uUQRSVCBDWKiHED5TXQw2nBBTopYHU+sCWQIP2+ATirVHUvGsXQ out_25_mFAP2b_singleloop_p01wA5_mFAP2b_0001_0001
LNepkAf9obHkCX/TQepbYAb6mfHkBBGTQXPKeAz1jqHUiBhSQ8naQADVjxH0kYYSQR2OVAblDYHEsy5RQ5avMA/NSNHEpXPSQv7sKAPe/FH0NX/QQ/92x/2X1JHUv5DQQlCEo/eQ6BH0Si8NQyLdrA7luYH03PlTQvfuJA7oggHUb4qTQ+qPiAPU4WH0DFaRQ6tdKArCwbHEsvLRQU5b6/CjAOH0juuSQrj9XAXHqJHUkB8SQTDLHAXbz9GEbfSRQyasZAfd8FHETHcQQPJs7/GwVRH0eLNPQw42J/W+LLHkBZpQQy79A/WAyEHELnxMQf2Dd/+R96GUSDyOQAPVBA3fbAHEygxMQ out_25_mFAP2b_singleloop_p01wA5_mFAP2b_0001_0001
LlYQpAnX6rHERLKSQdoFtADAA2H0MzkRQDXP3AHtI4HkR2WSQBrc7AjWkwHUep7SQsHFwAXMI1H0w1DQQYHF6Ar7QvH0a72PQQDNnA77ZvH00TlOQVjXuA3islHEoaUSQg58mADyF8HEzAuRQmS8wAzU38H0iiPPQAVH/A7ttyH0wfjOQ87bpAbB3uH0SyeMQ5TlfA7L9zHU3jxOQLL8lALUenHknKXPQ out_25_mFAP2b_singleloop_p01wA5_mFAP2b_0001_0001
LBrc8AjVuAI0P1QSQ9oQDBrbyBIEnE7SQnvfHBz0N7HUPKkSQTihLBLaR6HE7RRTQIFuEBPyWHIkZmZSQrmv+AreBKIkbDJSQcOp3ADmkFIEjqoRQ0eX8AjJyAIED6QSQ50nCB353BIkxtAUQexKHBzn9GIUqRfRQjVKHBXDgJIE24ITQTGt/A38RNIUxTaRQ2Iu7AL32LIU0UETQC3i4AnobFIkvIjQQokYvAb4OGIEMX9RQ out_25_mFAP2b_singleloop_p01wA5_mFAP2b_0001_0001
EzMzGBnsd1H0GvcRQIwqKBfTitHUepDRQIwKIBjrHjHUepjQQoFZKBntzdHEEYVPQ0iMOBrvfyHEAAAQQ51FLBz+l2HEaIeNQkDQGB7VA1HU52LNQ/stNBfvt7H0Nx4LQ8naDBPc91HkZm5QQT3ENB/XdrHEPa7RQZ0GRB7/0sH0B5bPQ2SSQBfiK5HEo1bQQ out_25_mFAP2b_singleloop_p01wA5_mFAP2b_0001_0001
EqxrDB/89fH0w1LRQdTCBB3MzVH0z33QQXkt9ADAAQHkBBGSQfU43APy2UHU3k4SQ14l4AzKHXHECsyPQV0H8ArE1bHEe+WNQK9FzA7XdMHUwwMPQdTCCB/89kH0eU4RQjl9DBDzcQHktzaQQlG3yAjtRcHEgSWQQFVK8AjThjHkkOqNQG6bsAXf4NHkTB3NQmsEwAPs8IHEfzgQQYnt4AvU9GH0OtROQ out_25_mFAP2b_singleloop_p01wA5_mFAP2b_0001_0001
EvJx/AbQgFH0gALSQhrH7A34l+GkQgNTQNzMyAHtI3GkBBuSQ99TzAHDCyGU5QrRQgqxBBb5Q3GEue0TQDXOGBH217GUfYnUQJQ5JBHKsyGEmECVQ+m8DBPsTBHEFz0VQpwVCBDBWCHkrHdRQ4bi3Aj9pDH0Jf+TQXboDB/POzGk9r/SQOdm/A3whxGk3oaUQhieIBLwfBH0WHBUQpiHNBfa01GU2EoVQskeLBPJwuGU5ZJUQ0mqHB3J+sG0B5nVQv5KHBf0rEHEXgbWQWqrBBvJk7GEPEbWQjBTBB3hjHHU3ZfVQ out_25_mFAP2b_singleloop_p01wA5_mFAP2b_0001_0001
ECsypAHZ71GkU4iTQ8S3gArbSuGkDtYTQ789jA/mEkG04lGUQpbSkAT14jG03PVVQDCsMAfTiyGU2O/TQhQiy/aV+qGkg8wTQgcQ5/GUqhGUD0fTQ3Jm7+awvuGElc1TQ67npAf9o6GUwKXUQ6mWfAv6zsGkflUSQ0q4IAjwH6G05flTQqc2OAvNqzGkq7DVQ out_25_mFAP2b_singleloop_p01wA5_mFAP2b_0001_0001
EiBBnA757bGEv0VTQOJGsA7kYSG0eU4TQqxLmAThrHG0xL1TQIwKiA3NJEGkpbySQlDt2APzMRGUy2JTQO/q9AznTaG0hKgTQV827A3QDHGE7ggTQohJDB/hjbG0bZqSQoa8lATKccG03PVSQJYatArIkTGkkl8UQfrP1A/hjRGkixFSQ8AdABzs3YG03VcUQHcM5AP2khGU1DhTQQ7sBBTwSGG0k3+SQmak2AfqmAGUfBOTQkQO9AzJzGGUUMlUQ0omFB7QBiGUi1/SQyGqBB/dOdGUBtrRQM7ZFB/CYUGkirqSQ out_25_mFAP2b_singleloop_p01wA5_mFAP2b_0001_0001
E/pGmADBWCGEVj/UQT3khAb5QvF0LdLVQmuJqA76RfFUiBpVQZ78sAHtIfFUf/0WQ14lQATgVwF03PNWQ1k3FAvWKaF00skWQwRnOAfZHKFUKPOWQxsfq/u1sZF06tOXQ3kYpAXiBGG0w1zVQA+0cADOwpFkGROUQ/1GEAnE16FE4fzVQdRbWArby3FEnAIXQ out_25_mFAP2b_singleloop_p01wA5_mFAP2b_0001_0001
EdTiuAfSMSFklDtUQFDC3ALFuCFEoaEVQaR2yA/owrE0bSEVQb8SuAT0ikE0GvEUQBWZABXiBDFk8SHUQT8mCBvb+YF09k9TQHl5EBLFK0E01KqUQQCbEBXMgjFEx4OVQWO0rA/mETFkCXvTQwf05AnQcGFkNxEWQTiX+AnUd9E0OQITQf0R/ATyhiF0UAfTQKO/FBHX5XF0TLUTQwqSIBnlf0EUFV+TQcZdDBvkzjEU72vUQhgLGBjaz5Ek4woVQjEAGBH7NzFUw6/UQ/RiHBPt3ZFksUtVQQFFBB/FKlFkho5VQ out_25_mFAP2b_singleloop_p01wA5_mFAP2b_0001_0001
EhAr0AzeUgEECsKWQkCXxAzKHKE0NJWWQ2jC7AXO02D0yhOWQqxrBBzgA/DE+T1WQgVOsAHueGE0jCvXQfD+iALQ2TEkHv4XQB22oA3S3dD0YS5XQnvf4AfTinEkqx7WQOIqrAXpEGEk83jVQ44AyAzimKEEgSQYQqXIlAP7piEUzI7XQFjRlAjRQZDkaCcYQoAwvAnPCJDkuczXQeQCjAT4tVDk7rHXQ out_25_mFAP2b_singleloop_p01wA5_mFAP2b_0001_0001
EOJG6Ab6mUDEuecVQdTiBBb5Q3C0KHSVQUNeABTKcJC00NxVQLHa8ALwKfB00NBVQtd+CBHue0CU0i0TQ6veEB/BpdDEnyJTQVhhABjXT3DEzqmSQr0uJBTn6oDksRCTQmN1BBHY6NEks67RQ/zELBrV3GE0nJXSQQNJHBfUhTE0YuzRQeKhIBf9plEEYuHRQwKHzALGEQDUep7UQMU3EB7b0CDUV14VQtOZ/ALaJnC0/7STQCRVGBzUdeC0/atTQQ1x4AP4duDku3sSQJ5zMBjmhUDUw9dTQiPa9APR0XEEpmgRQcvPPBvYbLEEWUQSQDkWMB/oYlE0hf8QQ out_25_mFAP2b_singleloop_p01wA5_mFAP2b_0001_0001
LCB2BBrFZ7BUHaBXQfUYBBTKclA0FZjXQTiBEB/S3E/jEDqWQjX6BBLFue7Tc9gWQXkNEB/9TtAEW5cYQCWdDBnztECkA2oYQp1EEBrcicCkQK/XQat3BBnUh8B0V4/WQT6P6AnzsVAEM4rXQEwcIBHw+aAEwsZYQPcYCBrlFBAErA0YQFEbGBzPYOC0r+AZQn79+AfoMJCEWN3YQU2PIB7LJhCUMl1XQZp1BBrAQ6C0YwAYQ out_25_mFAP2b_singleloop_p01wA5_mFAP2b_0001_0001
LU4aIBHsyx/DEY9VQiBBLBHsyh9z4lGVQgVuHBrFZ77j9o4TQzMzIBbmZG8r8SPTQy2ZQB3ist+z4lmUQ7I2PBbF0dAEl+vTQ6mEKBb6m0AUIwCWQYAnLBju5XzLvEsVQkaOSBLXDL8D1lCUQ/WBTBL8FK/TxXaVQHt0RBfJmOAkoR7SQ out_25_mFAP2b_singleloop_p01wA5_mFAP2b_0001_0001
LCsyDBLGEo+j/UjTQTihABjqxL+zP1YSQBW51A/mEj8z3P1SQamZuAblDN8jZmBSQAAgABDW5YA0NJmRQ2ANGBDnO4AUNZMRQjtzFB7m8FCUbVcQQj/EJBLoBn/TStZQQyL9CBfnvHAkYQIUQovXCBLITf6zWOyRQtVo9AvtqIBEtoOSQz7I8AnTmSAEcotQQ5CeIBDP/EBUxQGSQiA0JBjfMRC0jQNQQix1DBzuOdCkMtDRQJ8hDB3ELBCE30CPQkyGNBzVYJA0CaJQQG45GBDImN/TXOCPQF0XJB/m+k9zQO/QQ out_25_mFAP2b_singleloop_p01wA5_mFAP2b_0001_0001
LQ140AvHFu6jDtIUQMIwqATf/U174luUQlYQkAz1jS+DqGPVQWO0UA76RR+z1jKVQkCX7ALwKH7zkYwUQBWNsAXOz78LIyjVQFjAmA/OEY8bMg/TQ out_25_mFAP2b_singleloop_p01wA5_mFAP2b_0001_0001
LRLypAjpbKAUiBxVQuz3kA7P1YBECsSWQ6mEdAb6mEC0IbPVQ2OfLAzeUUCU3kgVQZQgbAbmZGBknvfXQptwjADlwnAUniWYQP0PrA/dyRBk6ZlYQ9sngA7cR++jZNnYQfU4xALGEIAEAAwVQqiOrAXp5BCU7ynWQ3kUPA3moXA0nsPXQx/JTArXkACUE/wXQAVVkAPcRP+zwCBZQ+N/UAjx589jlKaYQ out_25_mFAP2b_singleloop_p01wA5_mFAP2b_0001_0001
EFDCjAjqxHC01jCUQKc9aAzLdfC0d++SQueUeA/TNODktzPTQZQgnA7QLaDkvfyTQThmhA/S3TCk8DlRQnO7sArUUlC0m1XRQ/8XhAXySHBEN9XRQUeHxAXjmfCUkn7PQLHaqAHZ70Bk++5TQ/ABKAz9YXCEbiBTQlxFZAvo8iC0D80QQqDayAfuYVCkbsDSQFiEtATsXHDkw/mRQ8UUkAbtB4AE1GYQQcpZSAXvHwAU9ueRQhucmA3eioAUDpHSQ+RL5AD5wsCEl5yPQlI5rA7uSwC067hOQw/TxAzpV7BUxAcPQ out_25_mFAP2b_singleloop_p01wA5_mFAP2b_0001_0001
ER2OPATf/oDUKc1SQxgATArFZLEUf/8SQamZWAfR2WEkSMoRQnEDMADAASE0eUoQQJ3VAATizVEUPqsTQ88///azaREUphMVQQy7d/yISfEUVs5VQu0Jk/+7PeEknbaXQvUDr+q8FvEUtTDYQhrHBAPHadD0codSQS31gALa2NEkXchTQgAii/GRIQEED4RTQau5AAb1FnE0LljTQKDwPAnqtUEUshnVQeLY4/a2oAE0EsXVQ/UhD9Ur2ZEEjwoVQc4hi/K21vE0M/kVQWc4CArpQgEEL/qXQ3reT/WWoOEkqbxXQr5M8+CE3tEkRQjYQ3mKJ/gqMtEkAq4XQwiGJ/atq9E0SuyXQ out_25_mFAP2b_singleloop_p01wA5_mFAP2b_0001_0001
EcSMiAnX6mEkZmpRQzMzjAb5Q1EUc9gQQFDCgAfTiLFUxg4QQ3kYkAjWkVF0FZzRQ2OfvAPy21EEpwFQQUNemAvxLpE0kYgSQZZBeAneXvE0GSXPQQgVwArvfAFUgVeOQsHFyAvz3lEEVjnPQVjX0ALbn7E01j6QQ out_25_mFAP2b_singleloop_p01wA5_mFAP2b_0001_0001
E2OfPAHtITFEueMQQKxgGALaRoFkCXfQQiBBMAXMI4FEYlzOQGZ7GALFu0FE+TdMQeYwY/y/AnFkZ4pQQTS/Z+ClR8F0xv+QQfQ2n/EN25FEdJURQziE+/oJPsFESGwQQlRX3/kwhDG00DPSQGZ7IA/89JFEmu5OQknZNAri/tF0rNbRQULJJ/uiybF0x7cRQbfa4+286gFkvLePQPUSo+2YaDGkFfHQQDLpO/OLrBGEB01RQLXHLARmGDGUY1fSQCGOk/sa7IGUvsqSQ out_25_mFAP2b_singleloop_p01wA5_mFAP2b_0001_0001
LfU4WAf9oEG0hWkPQktzdAXNeMG0yhmNQGZ7kA34lVGEaR2OQc9oiAjqxYGEYljQQaR2aADVjFGkTixQQri6PAXUnPGElxiMQuG/jAHFmIGk8vHMQ out_25_mFAP2b_singleloop_p01wA5_mFAP2b_0001_0001
EW5QsA7QLaGUJGUNQ/pGyADBWjGkBBWOQZQg9AvyhkGkQgVNQ4PVABjrHgGUxgQLQXPKsATLytGUeprNQCIlrAjOiwGE26uKQzj4kAHPt6GEXwLKQoOUWATM86GUeTxKQ0k4pA3NGDHUdhFJQUNetAvxLXG025bLQ8GzyADXhiG0cOQQQLwOwAL1b0GUw4nOQZsFkADmftG0ExfOQ2xBoAjV2pGkrupJQOhuzAfO9xGU7CBKQC42lAT2zJHEOpsIQp05xADs/CHUv/tIQ out_25_mFAP2b_singleloop_p01wA5_mFAP2b_0001_0001
EktzBBf9oqGkZm5OQlDNHB7QLuGUepLOQoacHB/TN6GEZ7sNQ/pGGB/9TAHk9ogPQT3kLBbmZrGkDtIQQcUlMBD1EgGkJjTQQhJZQBTWHwGkZ2jPQOocQBjBgeGUYVbRQ/UDAB/natGEShTQQ+0XIBLxMqGU8VVMQe/WKBTyiuGEolGRQNZYOB3G+cGkF+xOQPmBJBL/ybGEJneQQ3FeTBbdguGULZhQQ8FtPB/Mc4GUgJbPQV1gRBHcvsGUfhpNQ9BXRBHXZWGkfPhRQ3twOBffehGEBmWSQYbHUBDK1iGk9fNRQ out_25_mFAP2b_singleloop_p01wA5_mFAP2b_0001_0001
ERLSJBT0i9GEYlTLQXPqJBXiBJHUJGkKQbnPPBrFZMHEaRmJQ03vRBnX6GH0d++HQ3kYFBPzMMHEUNeIQ4cIABzNoKH0V1lJQOiAGB/RAYHUlwYHQtIbKBrGv3G04l+JQjmyIB3F1NHk4LVMQbB0FBDYMHHEcuZFQl84+AftbQH0oy5KQu88CB3eIaHUbKfEQyL8JBHxYZH0OAoFQKEkFBrMAdHkjfeJQ out_25_mFAP2b_singleloop_p01wA5_mFAP2b_0001_0001
E5lORBPHaVHUGEoKQIwqWBbmZZHUzMDKQHaxXB3MzdHUiBhGQwKnUBnBBkHUGEYEQCB2XB/naiHk9oAMQbcadBPyFnHUFOAMQ9JJeBrhBxHE3boOQ2pRiBLCZ2HU3u3NQam5OBvyhZHk789LQJ7dZBXjwSHkLIPKQv86WBvF+fHEG3/NQEaLVB7MCpHkuNhLQxeNeB/b7qH0lCGKQOJMgB/AwgHkKuTMQ7MyiBzdm8HkD/TPQ94QiBnkw5H0pw2LQ4KujBnfHwH0tq+NQ out_25_mFAP2b_singleloop_p01wA5_mFAP2b_0001_0001
LGZbcBntzaHkpbSEQEYleBbktfH0Gv0+PEtohBXMInHEDCsAQ789hBfTivHU3kY8PQgVgB7luXHUjX60P1KpcBDjUQHUxtfjPGCjYBXGCUHUw5ipv5FydBvu5GHEssIKPDCseBb5QVHEv0NGQI2bbB3SdkHU4DG7Pvl4hBrp0SHELvO6PORUhBTcMcHU6mYDP out_25_mFAP2b_singleloop_p01wA5_mFAP2b_0001_0001
LRLSjBT14jH0w1jEQtdulBntzpHEW5wFQktjmBLEYnH0kYwJQ7RhlBntzfHEoa8KQZ78nB/mEmHkTiBCQyU/oBn9IcHkodtDQfU4iBDW5cH0OffGQ4HUlBXdVyHEgUVFQJ/gpBbV1rH0TpjBQ4TFnBL8BlHEw6I8Po9HpBn41XHUbqgAQ out_25_mFAP2b_singleloop_p01wA5_mFAP2b_0001_0001
Lf/koBnX6sH0P14KQ35rpB7P1qHUiBhNQCBmqBHXPfHUGE4NQzMDrBT14bHEoaEQQiBBsBLFuyHEtIrNQ1zMrBHvz7H08y2LQxWwpBXIh2H0FLlJQqkkoBzr/sHktE3KQ2sLoBDLzsHUN5CPQI13tBDTwuHU4eBNQnmUsBvlP1HU6dwPQFd+sBPbJAIk+qMLQhY7pB/xvAIkdN9MQBzQrB/wT0HEAwGIQsTPoBTX/7HUtAzIQ out_25_mFAP2b_singleloop_p01wA5_mFAP2b_0001_0001
EiWErBbPKZH0istLQOJ2rBLwKOHkArMMQR2OqBz1jGH0xLdKQKcNrBjU49GE7RxJQLy2uBzLdMHkoFpLQlZcvBP9gPHkHh8IQ+AmwBnv+SHUbZjNQlDtqBLbnbHEnEzJQJ9brBnhQMHU+SSOQYXUvBvCAEHkiB5LQE+1tBrWHSHkvyGIQxisyBLBgRHktfHNQfgKwBndoQHUVfmPQLYLwBb6cbH0Q+TNQ out_25_mFAP2b_singleloop_p01wA5_mFAP2b_0001_0001
E35rnBrbSJHkvf6JQv09lBzgACH0P1YIQBr8iB7P1DHkqxrIQjs9hBra8MHU2OfIQ5QrmBbPKCHEue0CQPcBlBz0R6Gkwr/+P/94lBfRj5Gk2a/tPfEFoBX8p1Gks3vaPKkJkBjHW9GUpEauv789mBz1jQHEW5gKQ6nTmBTQ45GUgUGJQp9xoBr8OAHEt3RCQp2VmBbGKKHUVgOBQh+7iBvR68G0tM/+PVTLlBj5YyGEWLUBQh/kkBzuI9GE9AZ7vUsViBbPgAHUHjbhv out_25_mFAP2b_singleloop_p01wA5_mFAP2b_0001_0001
EAAghB3256GUiBBJQEtIdBDrc6GktzHJQqGvaB3isxG0IbnGQXPKdBrbSpG0HFuFQhALbBPHa4GEUN+LQmU8bBrk/AH0hiHOQRZSgBLXVCHEg+ZPQMfqXBbhCHHkiS+OQziggBfu0JHUuztQQN5AYBTnVOHUdMfQQDvtcBzkzPHEYTGRQO0iiBjU4zGUepLJQOPjbBThFCH04NbIQDC0cBvGBxGEr1tMQWw/WB/VV3GEDQwLQ+t8hB3+h9G0HU0OQSR6TB/44FHkBaBOQRAYiBbR6KHkvGORQs8fUB/t7SH0hJyQQ2aEdBT4mVHkyn5RQ out_25_mFAP2b_singleloop_p01wA5_mFAP2b_0001_0001
E8S3VBbQgzGEXPqEQfU4SBDrcrGkX6mBQTiBPBHtIlGE/pGFQv0tMBvyhpGkU4aIQR0zPBrYvwG0hPD6P8BWTBnT61GEJspkP6oAQBj1Z7G0A4+1vDMiTBXhdAHkw7h/vAdXQBnJ3GHkmHqDwSMIUBThr6GEBWZFQwSuVB/EwlGEYf2/P07KNBbq52GEpbQ9P6dTNBHPzqGkLsL0Pch1VBL9zvGUtAsovhm8VBHmz7GkwfryPlPjNB/CnBHU+BTtv8DYNBDak1GkJ6w6v38qVBT2N6GERG7BwNOeWB3BrFHk0hv7vPD2SBT4EKHUxmaGwTGbOBP8xMHkgRtBw9ZrNBLRFCHEazfFw out_25_mFAP2b_singleloop_p01wA5_mFAP2b_0001_0001
EEtIOBDAAbGUNepDQMIQKBvz3TGkpbSGQ8n6FBT14PG0OffCQ/pGHBDBWMGU6mE8PJMINBnFPKGEtVXIQVuZJBzH7BG0UVdJQuVoIBDjtvFkuJfIQSd5FBbr7CGEuDwLQqS6EBj8FlFkpnAKQBQMDBjrayF0F6AMQew2EBX7LLGkGlkNQHU/+Ar15uFkkFCOQ9PJBBDbbJGUVBmPQ9NE9AHUo/FU4P0PQ4PVQBPc9XGET3kAQV+RIBTXUYGUiTvIQU4uPBH66MGEzr+JQlkpPB7MfGGE4RtFQ2zqKBTYBpF0wjgFQyPpDBvN8VFkiRtJQNP6GBf91SG08pZNQ/lw6ALfvfF0ujPOQA+WABTJ5PG05IgQQ0hS3ALfa9FEpptQQ out_25_mFAP2b_singleloop_p01wA5_mFAP2b_0001_0001
EfU4AB7kYQG0LdTEQXkt4AXjXMGUhrHBQRLyvAjrHIGE99zEQbnvqAT2OOGkCXvHQBuS0ATsLVG0Es+6PmnvrAXqJRGkhELtPMcvoA3LAIGElsSwP+MToA/dQXGUWCbtvIFOAB3MzTGUKc9HQG3i7ATwzFG0bFP9P1Uz6AHnqYGU48q0PKv3wAntibGUI13/P out_25_mFAP2b_singleloop_p01wA5_mFAP2b_0001_0001
EZ78tA/9T7F0IbnEQIMvlAHiPxFkLz5HQN3OgAba/eFkbu8EQpF9jAre6XFkR1vAQWSkqAv9KpF0ZojKQlSXyAfMJyFkxCICQaUWfAnJP9F09EaIQ05VkAvUvhFUNLxLQNGDuAPUj2FEqrpLQ6IxwA/kcdFUArHKQ out_25_mFAP2b_singleloop_p01wA5_mFAP2b_0001_0001
EpasOALPbXFka3KHQQSaEAXR/DF0aQOFQbCw+/i+j0EEmm4IQVvw7/+b/6EE+DNLQbFff/+XgJFEMvLCQYcyl/qOzZFUXhe7P/K3v9EiqdFE0pXyPwrtj/AWQTF0mKG2P2L4I98zrsFUmnRpvT+IIA7/VfFEQMJJQEDXPA/j77EUqhfCQc0Qg+a20PFUv89EQfN2E/+9A7Ekk3aAQfsL+/C+8TFUog8zPG+4v/6k8oFUHE/+PivZW/4g8vF0Mfd1vC20T/Owv0FEWARuv out_25_mFAP2b_singleloop_p01wA5_mFAP2b_0001_0001
E/yi5/uOLgEUbHNIQlopr/u7JQEUm3IKQ9ssz9korKE0UVqJQSDzG/cbY1DEnwrKQ2MiDAPt43Dk037JQtN3aAncV/D0NUfKQTfUkATI0FE0wHdIQMdihAT7F6DkU2CNQTaDvAj4PJEkyl9IQd0QsAzocAEUgpjNQXpBzAP+jGEk8ygLQZCX//GOqbE0yXmEQd/Jv/SQ0WE08KJMQ7/CCAjVWqD0i53HQ/CY7/+PDgD03MWLQ/gLhAn86HEUmB4EQU2YYAjccwD0TOqOQzEY0An6EOEUzMsGQE+YvAbMp8DU6vkPQ2ue7A35RJEkqh6LQ out_25_mFAP2b_singleloop_p01wA5_mFAP2b_0001_0001
EvC3R/oKDYEE7jGIQCUpCAlW+TEU2otGQbE4RAZZeZEUUioJQ3HkeAN1coE07bbJQ0hlIAB8rgE0+1sBQsQreARunbEEnO7+PH1dhAtT9nE0ybTxPBrgsAde9iEEDa2LPch2uAtRfvEEkfq5vWMRp+0LYlEEYU1GQg4aEAhT9CEk5z2FQ7nw5/wbkdEUY/H9PBWCIARWwxEEprlCQ07alA1e1fEEGFaCQXJ2fA9miKEENDS9PwW5WAlMwjEUEydiv7H7gA9yE5EkLdd0PPnjyANLomEkTgX0Px/BtAFB+REUY5plvTtO2AJ4trEUxsX8vI1XpAx5+rEE89V/vv1iuAx0R/Ek+483v out_25_mFAP2b_singleloop_p01wA5_mFAP2b_0001_0001
E1qiQAhnRNEEEazLQxbweApcUQE0OXFOQWqApAhueBEEjO4NQtLMoAVxafDk0j1MQbcqSAZ/aME0UdWQQxqC//80BbEkttjQQND3FANMayEU8opQQpfSTAxje4EU4NeRQjBc4/0Ns/E05SnPQpHZFAN2lBEUv+3LQJ0PiAFTygEUCOEOQi5/MAxj33D0lVYQQcdgdAVknOE05XMRQ4LMp/QmKZEkNtbPQS1Cv/wAlWEk/FfRQARg//Y1TPFkhIpPQYM2i/UKG6EUIFUOQ out_25_mFAP2b_singleloop_p01wA5_mFAP2b_0001_0001
EQ1IyApM4IEkJN4OQQm67AJsU4D0C51OQPIW9AVBXfD0M5tQQA7nCBZshIDEaG5QQKE0CBN0KKEUKsVOQNQzCB1z8TEUf3lLQbiSBB9BjJE0gPoJQwNdEBtywnE0YeaLQvrTyAdWsXEkaxrPQ6gV7AlgBhDk9RONQqP8CBZ39WE0Wi0PQkRcGBl0rAEEg6kOQ9NiEB5AGvEUeqoJQWJpFBFekvEEWeDNQ out_25_mFAP2b_singleloop_p01wA5_mFAP2b_0001_0001
L+5p1Ad81jDEx5nRQo8v1Alb5LDU++3SQGnHuA969lC0zKzSQWC4rARAORC0JszTQf0qyAlzzoDkyHDUQkX06ApWCGE0vqTUQX0GCBBMkBEkZXQUQRfk3AxbzXEkncjUQTilvAJkX4DENOcRQf/09AlE6/Ckc1CTQU06qAlRh3DU5g2TQ1R3xAFtkVDkJ/8UQ out_25_mFAP2b_singleloop_p01wA5_mFAP2b_0001_0001
EolJqAxrDdC0qUmRQceiiA18m0BE4VZRQArBlAdQDCBUdZIQQ/e3iAVLSfB0FnCOQTQWOApeULC0iJWRQAxy7/M5bQBk3vWRQ5mrCAtqxGAkOFBRQ6lXK/QRzlBErJvRQJwdsAlU0uCE4lzQQolNjAhoIIBEa6OSQPfjLA1JOgCEx7MSQOHOMA55eeCUlecQQxMQg9SYt5AUzzwRQSrf7+kYFRCEgIASQ out_25_mFAP2b_singleloop_p01wA5_mFAP2b_0001_0001
EkDlpARSEs/DXnTQQ5vPtABjMF+Dt/WOQAdQkA5Vf+8TB8YMQm3PmAJHhU7zreEKQ+KRxAFC/25rs+sPQGtE1Apn9W5DsKMRQ58FtAR64g+T28mRQdEppAp++p/DPYUQQPm0zAhzbI/zQ7VNQUEwqANrS69r490PQswp3ANw/x8bTcfOQwOY1AVTFk8r7t4RQOyQ9ANJGb8j1aHRQTabmARSBH9zbLJSQMuDxAtDEAA069PSQ out_25_mFAP2b_singleloop_p01wA5_mFAP2b_0001_0001
EVrtUAVH0c9jh9UNQREGCA5YcN8TswrLQNcv//8eRF/TWgYJQMWRs/s48d+zglqGQl9EX/IeyS8De7WNQhsFR/47QG8rMCdPQVzt6+eI0H7LXhjQQPQT1/urOh8r93jPQWLtOADJ+w77Y3PQQFC0RAvPNU2r/EfRQaXQfAHUB38rYL7OQONgSAlRdW+TkmOPQGmHEAxDMl77Gk2KQJD/R/EFuD/DS/YOQW2P77uxN27jCVDMQfzjP/U/k/+7X9dOQ5bS0/gkMy77BvYQQ0Rx2+agbO+7orXRQQ3vA/uiDe8Dxy9QQsvzx/yVAw9biWpNQWYKFA/hNq3DogFSQb+agA3pIA1Dcg1RQ3c3cAXmtC+blWBNQv3InADOgY8LqAoPQ out_25_mFAP2b_singleloop_p01wA5_mFAP2b_0001_0001
L+88IApWsuA0+BvJQIxsGApmHzB0E3iHQDGpcAt84GC010eFQOh7eApS5TCEgn3AQsAz1/sR1fCkkB/IQnfSj+MuoVC0B35JQa68w7OokSCEhSnMQfazO/aeWPCkYaCIQsJRp/eoQJCUnBdNQKIPAA7jCGCEAJ4IQ0DuEALf/CCE1qkLQyMLZATzbzB0AMaMQXApRAhfY5AE16ZLQp7y6/EP+aBkbYLEQVv3DAVH7rCUGnsKQd1/z/Yph5CU3CCHQb7RS/g1gXCU/LFOQT8nA/yeuRC0+Q0DQKSWw/Sm2GCUaQlPQTl5MAvpEBC0Je0GQTTMhAHEbuBkWU4KQ out_25_mFAP2b_singleloop_p01wA5_mFAP2b_0001_0001
EjAYmA9GlDCE4mdIQkzLxAJ0JRCUgdiHQH340AdHK4BUlaXCQGIK0AB/NqAUbvvBQHHF5AVIgGCkrDBKQ8hNCBp9BSCUZTYJQm35DB5A07CEnCHJQQxkGB9UkyBk9S9IQ1mEJB5tP8CEvPjIQPJyKB1uTUC0DmcIQyS+kARMsuB0VJTKQFFTxAFiqzCEH26GQPNw2Al4aXCEhV1LQyUw4AtRsIBUiocKQoitBBZpCWD0MicJQYNMHBhIftAkzd9IQUcLLBJObaDkhzQIQ out_25_mFAP2b_singleloop_p01wA5_mFAP2b_0001_0001
EZc34AJWEWCklaU9P95q8Ap9/FCkW8MsP7J7zAt6jGCUpi3yvLN41AxFc4B0n8u+vH+Q5Ahcx1CEti1+PBksBBtQZZC0kUySPa1m/A5W0KBkHvCwP out_25_mFAP2b_singleloop_p01wA5_mFAP2b_0001_0001
EmcRqAtxsSC03vsov2EOhANb6UCUWlg5vVg8VAFPG+CEsBT3vTMTdA54zaDELv+nv8z7TANh8cBkg9B4vj6kEA1otYBUNwFAw7bLpANOmaCEJsKzPjnRkAJw6UC0R51AwedgdA5DqiAUsRC4vbg/LAR1EhBk22VRvj24u/QLMIBU5Ux8v out_25_mFAP2b_singleloop_p01wA5_mFAP2b_0001_0001
EwyADA5KzAD0G4b8v+sNs/UDnnDk/l67v0f4B9eNDeDkfVF4v0agA/e125CUdQ64vIkjq/on+9Dk+TcDwGZOQ/0jphDknZUHwrFpLAd1VFEEEZPFwcP16/43TnCkBTRAwEu36/Q6b9DkcRX0v1LaN/kBSNEEtUKDwsLzP+68YnDk3JoHwmivKApfONEEE6jIwmKoSAJfQQE0cuUCwEYmVAVeMuDEMNkFw out_25_mFAP2b_singleloop_p01wA5_mFAP2b_0001_0001
ExE+M/qwt+D0qKjvvDx5BArKd7D0LR6hvgWSLA3bsTEk/dchPcz1JALNibEEh5L6PtpRFAvPSdDUV/H4PqDjcA3v3UDU3/U6PS0IlArjFwD0cTO4PUHogAfxrvC0Yxh+PxV0X++pQNE0wI/pvHeYKA/5ouDERfK4vbwp6/Oi5+CkF1/0Pdn87/a90qDkbMS/PFgPoAr5UoCkzSFAQYboVAbcoaCE0KDAQ out_25_mFAP2b_singleloop_p01wA5_mFAP2b_0001_0001
EPM6UAHBkdEkpv01vMlXeAjzvyEknoYzvJePrA/MWxEE+LJwvi4wwA3hqlEU/uw5vO8sZArO8AFUfDf/vowiBAnHRDFkVXkAwGNEiATPxWFUI2K+v+i92/KO3MFUYG6FwePsVAnwMWEkkAG+v02ZXAz8U6Ek2/tiPSSBgAbFV5EklDVDwHBy1/CmUNF0p116v/c6z/aCnzEUQ8PAwJRVgA7WmgF0DElCw/AsqAns0UFUp4X9vPu0dAXXjeFUq3D2vafcI/+i/NFUomMGwiigBAnfuCFU27jIwEWbCA3/xcF0OnQGw out_25_mFAP2b_singleloop_p01wA5_mFAP2b_0001_0001
EKOSvAb3U9E03M5uP8jm6AzDi8EkmDC1PCsj/AL+xSFkd361PiP67A7YmgFU+G98PoPE8AbZXxEEwBrAQrOwDB3PMxEUiF5CQWTXHBnuhkE0VnS+PzwvDBDwinEkhVPIQsDZqAbNPHF0r+o3PHxy+AzGTzEkudpVPMad5AXG0gEkOgSAQbQ+2ADfQ5EUFBnDQymRFB3ihBFkT1EDQMebLB/9ZkE0yOuAQvuWHBTU9rEkHYz0Peq5FBbGKUEkuHq9Px+zHBfkbnE0j3BJQZxOCB39MXEE2kJIQzRMBBjiExE0k3iJQ out_25_mFAP2b_singleloop_p01wA5_mFAP2b_0001_0001
E/UDEB757VF0gArcPEYlGBXO0qFEv0NBPhrnMBf8SpF0fqxjPKxAPBvyhYF03P1YvRATFBj8n1F0Wgs6vteXHBr33oFkWCpBwNhk+ADWL4F0iBE8vUNeFBHsyJF0eU4uvGPCFBHu30FkW1+0PpaLHBP/qCGUhu+6vz3hHBjvKaF0giiAwvw58AvN2/FkT02Bw3Xa7AjnABGEtOMzvZYx6AD4foFUoI37v out_25_mFAP2b_singleloop_p01wA5_mFAP2b_0001_0001
LXPKPBDqG7F0gArwPe++UB3Mz6F057nyPiWkXB757HGET3k4P/UDVBzLdQGUGEY4PyL9MBPzMEG00NJ0PU5vWB3bD2F0QZNpvtGKWBHR2uFUKGN7P out_25_mFAP2b_singleloop_p01wA5_mFAP2b_0001_0001
E5lucBT2OHGkSMI7PyL9fBDVjQG0coF+PVjnhBPepOGUhrHEQpbyiBblDGG0eU4EQ6f3hB7quTGUBKyxPTKVgBzZBWGka8Bxvl6fjBvkidGUls23P8naeBjWk/FEnED7PveRdBHMPXGE1ns/PdFOjBzhHNG0M3nsPdSjdBj5FaG0lFTqvMp0kBvqqfG0T3riPH9rkBXuybGE6mB/PNEKiBbyMkG0TTm5P out_25_mFAP2b_singleloop_p01wA5_mFAP2b_0001_0001
EjsthBXO0WGUJGkHQ99TjBvIbWGkWkNKQLymlBHueeGEqG/JQuzHlB7P1nG0jCXJQ3kohBX46ZGkoFpMQsideBnfETGEXecNQiNdZBrXOXG0AJEMQfl6dBD0QTGER0OQQLHqgBz1jdGkCXvGQz5HkB7WYOGEmNbKQSJ5gBLK2hG0/DPMQl27iB3lZaGU+0WOQHEBfB/YALGk+1wMQYpHWBXHRSGUB2pMQD/7ZBPL9WGk8Y5JQS1sYBfSbfG04NrMQVagaBzHWOGkQnhQQ6dTdB3qebG0gIkQQUPxgBbHFQGE+/rQQ out_25_mFAP2b_singleloop_p01wA5_mFAP2b_0001_0001
E4PFoBnuJbGEaRmKQCBWqB7luiGkuJhKQWO0rB/mEjGU0iMNQaRGsB3jCbGEEYlOQFuOsB3NJgGE+TNIQ8j5qBLfehGkL37CQ1wxsBrH3fG03Fr8PExjuBHm/YGEWRB9PMQasBTLKmGEXFgwPSMYoBf8STGk/UDLQ3+jpBPKtqGU1WHKQSQ8sBXP8XGkRDZIQqs9tBjualG06/SIQP0DqBTcjpGE3eqCQD2TpB/MlbG07tlCQ9/ltBPwelGEXmnovp55qBPsvrGUEafwP out_25_mFAP2b_singleloop_p01wA5_mFAP2b_0001_0001
EFDysB/nasGkR2+NQ357tBPc9sGEpwVQQGZrwB7P1nG0GvcQQShbyBT14pGUbnPPQkCHuBzLd4G0Mz0QQYZ5uBf2o5GUgKSSQK+quBvD7EHE2PxSQBXrvBPQ9FHEvxIUQgkOuBX0SEHkL/QVQjBsrBbHrBHke2MVQW0YvB7gSFHkPxcWQCBmsB/89yGUHaxMQninsBvQsoG0ioBRQ9kQsBfAi8GUj+qQQxnnvBnPn8G0DtPQQw89wBDOF3GUnjaSQfvltBHTm0GEIS5SQX0ksBnxbHHkTTwSQl41vBLbJKHEdNISQySoxBP/5HHk14PUQGtwqBzUBBHkqqTUQSxnqBrmOAHEOfEWQryVxB/NQHH0VjgWQu1TuB7WFEHET3SXQ out_25_mFAP2b_singleloop_p01wA5_mFAP2b_0001_0001
E99DxB/TNhGkR2eRQXPqzBzeUcG0d+uRQamJ1B7kYiGkAr0SQmu5zBbQgnGUzMrTQ14VzB/RhQGUwKHSQrlMyBHRzJGE6T/QQr97xBfIB8FkqUVRQjSywBPK/1F0LaWSQ45CzBj2kuF0FheQQFDivBbmZfGEAAISQzj10BfMtcGkIW0QQs8AyBLR1PG0tS+SQn7R1BnSPNGUYkZSQ2NfzBL6iKGUyeHQQguNwBDb4MGk5bwQQxQ+yB3/reF0SRnQQqT9zBnJJ0FkRAUPQ out_25_mFAP2b_singleloop_p01wA5_mFAP2b_0001_0001
L/Uz3BXO0hGkEDySQ03f5BXO0mGUdTyTQShb7B77neG0OfXUQIwK8B33PfGkvfiVQy+P8B3qdXGUdkrTQRLC7BrbSwGEShLTQNfP5BPob5GUXIrSQEzx6B7t2CHE99GSQQTM9BDVbCHUemESQk5g5BDSgKHEQ6tRQ5Qr4BD/pdGERLCSQsoO4BfB2pGUSolUQqfP8BDQgtGUA5VSQbNZ8BP6lzG04M7TQtd/3B3QN8G0n1fTQGp63BLHU2GUel5RQ out_25_mFAP2b_singleloop_p01wA5_mFAP2b_0001_0001
L+TNOB325FEUHahMQ6mETBf8SPEU6mkMQ++JXBvHFOEULymKQmuJbBLEYZEUIwaLQmuJgBz0NbEUGE4JQOJGaBfR2iEkqx7NQbnvdBHuewEEmuZPQqxLVBfR2cEE8nqOQtd+SBzKHiE0OfXQQAAgLBHYl3DEtILKQepbNBrED6D0hWEHQXPqKBHXPmDEBW5CQO0iMBHZ7oDk9ow7PPK8FBjqxPD0FZ7DQW5QDBjAr8CEqGv/Pnv/DBnuJNDU6mkIQ03vGBDW5gDUjXqKQHv0+ArFZ3C03PFJQMrAMBjOsFEUZeZOQOUjgBTQfSEEmggHQm6jgBXbUsE0TYMJQ5p+hBj/pUEUk28KQFSueBzoy+EkenLOQ6avgBDfjnEkry1PQax8bB7u11EkIQqQQkSCRBX2cFEknsEGQvPKFBTtbeDE0BrMQ out_25_mFAP2b_singleloop_p01wA5_mFAP2b_0001_0001
