# Supplementary material for: Incorporation of sensing modalities into de novo designed fluorescence-activating proteins
Source: Nat Commun. 2021 Feb 8;12:856. doi: 10.1038/s41467-020-18911-w (PMC7870846; doi:10.1038/s41467-020-18911-w)
Supplement: Supplementary file 24 — Source Data [file 41467_2020_18911_MOESM24_ESM.xlsx › raw_data_graphs/Supplementary_Figure_6b,c,d/1/silent_19.out]

SEQUENCE: SRAAQLLPGTWQVTMTNEDGQTSQGQWHFQPRSPYTMDIVAQGTISDGRPIVGYGKATVKTPDTLDIDITYPSLGNIKAQGQITMDSPTQFKWDAQFKQNDNPRYHGSTNILTGTLQRQEZ
SCORE:     score     fa_atr     fa_rep     fa_sol    fa_intra_rep    fa_intra_sol_xover4    lk_ball_wtd    fa_elec    pro_close    hbond_sr_bb    hbond_lr_bb    hbond_bb_sc    hbond_sc    dslf_fa13      omega     fa_dun    p_aa_pp    yhh_planarity        ref    rama_prepro    bref_irms    cen_irms    final_chainbreak    final_looprelax_score    irms       time                                      description
REMARK BINARY SILENTFILE
SCORE:  -490.437   -696.850     96.197    396.806           1.609                 22.605         -7.313   -260.902        2.183        -21.372        -78.891        -26.614     -32.791        0.000      3.724    129.412    -43.110            0.041     19.116          5.714        4.101       4.101               0.004                 -490.437   3.862   2607.000 out_19_mFAP2b_singleloop_p01wA5_mFAP2b_0001_0001
RES_NUM A:1-120 B:121 out_19_mFAP2b_singleloop_p01wA5_mFAP2b_0001_0001
FOLD_TREE  EDGE 1 120 -1  EDGE 1 121 1  out_19_mFAP2b_singleloop_p01wA5_mFAP2b_0001_0001
RT 0.092238 0.94843 0.303269 0.768097 -0.261588 0.584465 0.633655 0.17903 -0.752615 12.785 -5.805 20.9455   out_19_mFAP2b_singleloop_p01wA5_mFAP2b_0001_0001
ANNOTATED_SEQUENCE: S[SER:NtermProteinFull]RAAQLLPGTWQVTMTNEDGQTSQGQWHFQPRSPYTMDIVAQGTISDGRPIVGYGKATVKTPDTLDIDITYPSLGNIKAQGQITMDSPTQFKWDAQFKQNDNPRYHGSTNILTGTLQRQE[GLU:CtermProteinFull]Z[HBI] out_19_mFAP2b_singleloop_p01wA5_mFAP2b_0001_0001
CHAIN_ENDINGS  120 out_19_mFAP2b_singleloop_p01wA5_mFAP2b_0001_0001
LwfKMBvxLBIEoaMYQDCMMBf9IAIEZ78WQ67nRBLFu8HE99bWQ357UBT0i4H0hWMXQlDNIBf9o3HkoFpWQzgzJBDgEuHkUmOXQiTgIBXhVCIUaeVYQPryOBPHFEIkmJTYQBdLNBHFt7HUsJcYQAQKLBfY1DIkXmbWQ2L2HBHKm2HU1kkVQn1TEBjo65HkshBXQpN7HBzZ4tHUsVDYQ out_19_mFAP2b_singleloop_p01wA5_mFAP2b_0001_0001
HTihSB3NJ+H0kYIVQ/UjXBHCs6HkEDiUQkC3XBvcouHUgVmUQFDCcBjVOqHkvf6UQ5QLYB/9T+HUf/ETQ5HGZBrvIFIk+04SQMi7aBzojGIk6UfRQfc1WBfpuFIULZdQQw0JTBnlbJIUS5FQQTTETBzyJOIUxprQQUIqPBX+VIIUuJROQEtoPBzKnAIEsyhUQMv1aBzTP+H0KDGVQy4sUBnUH8Hk7bgSQrekbBnhJ6HEeVoSQXlHcBbAgGIUuEmTQ9DWVB7rOHI0kFFTQkxXeBfLFEIEU8ORQnDHcBX7vKI0J0dRQuJxWB/IKCIEAn8PQ2EvVBHkAPIEEPaRQSYVQBTW6QIkm2ZQQwfsPBHipEIUrgUNQHu7MBXgFLIUkrtNQ out_19_mFAP2b_singleloop_p01wA5_mFAP2b_0001_0001
H3kYTBPzMpH0yhWUQiBhTB/RhdHUO0aUQXPKVBPIwZHkVO0VQEtoYBfR2SHkQg9VQiWEOBntzYHkArEUQnEDQBnCXtHklDFUQRXgWBforaHUCZtTQb8SOB7QLQH0IbHUQam5MB/TNbHkrHFTQEYFLBvcobHkvfyUQ out_19_mFAP2b_singleloop_p01wA5_mFAP2b_0001_0001
HPK8SBntzeHU2O3WQqGPUBjqxbHUbnHYQrcIaBnCXdHE8nSYQQgVcBb5QXHEDCsYQ8S3QBvHFiHUzMnYQXPKQBD/pkH0yhuWQ2rZTB/GRTHEgVLYQ9owRB7OffHknvHZQmupMBD/pgHk9ogYQ03vRBz1jqHEAAkYQ out_19_mFAP2b_singleloop_p01wA5_mFAP2b_0001_0001
H++pcB77nlHEoaAYQuzHhBra8nHkvfKYQy2JjB/RhjHEoaUXQnvflB/mEiHUdTqXQPffhBnBB0Hka8OYQmimfB3U+4Hk2LyYQ0UcgB/Ob0H0tQeZQv0uiBzN/0H0i8sZQuY3cBL+5vH0MkzZQsHlaBrZmqHUiBZXQOInhB7fLkHEs9oYQ327gBvM23H0kchXQSXljBvR11HUsDVYQ7rZbBXZX3H05JrYQlDKgBzNyAIUl3yYQYHfdB/PxsHEQmQaQ0sOZBTjmvHkncmZQ out_19_mFAP2b_singleloop_p01wA5_mFAP2b_0001_0001
H46RiBTgVhHEv0FWQ46BkBT2OdHUIwCVQqxLkBblDRHUO0CVQCBWmBfTiMH0P14UQ78NjB76RhHkpbqTQGdClBLFXdH054kSQ4Z0nB3SIhHUZL5SQZFLkBLnyhHkeNPRQaRWgBntziHUwK3VQXrCmBzDSgHUSxNVQWwNjBHe+pHklbqTQb4MhBTPfeHkd9cTQoWBlBzntUHEOnjSQGELpBrsXeH0TqJSQhkboBn58dHUiH3TQky2nBLU1pH0GK7SQn1glB/X7eHkDddQQfxPkB/idqHUrNSRQpqLiBLGYfHUtJARQ out_19_mFAP2b_singleloop_p01wA5_mFAP2b_0001_0001
Ham5hBjArLH0xLNVQQg1hBTf//G0xLNVQHaRjBntz5GkWkVWQMdTkBLaRxGkpbCWQGZ7dBPc97GktzHVQCxPbB3uc9G0OhyTQLpjVBf796Gk2N5TQoIydBz2v1GkVjySQrcIgBvcoPHkBBWVQ8T1iBL3I9GUxiTUQYJkbBLREAHk042VQBY5dBDNizG04VWVQVsqbB7doFHkiXeTQr6nTBz5A8GEtF7SQ1hxTB7PXAH0I1nUQAcHVBTqwyGEtIOUQU62bBr+j2GUvz0RQ+mSdBHTrtGUDsITQFo/gBXzf3GEdksSQ out_19_mFAP2b_singleloop_p01wA5_mFAP2b_0001_0001
LEtojBLFu9GkQglXQf/0kBf9o3GUHaVYQUNenBjAryGEYlHYQJbHpB3Mz3GUPKkXQdTSlBjVOAHkCX3YQnw9iBjKqHH0JlxYQbtkiBDlHIHUVfCYQPUmjBvKp9GU0YoXQ/pajBjzaxGEm4fYQbmNnBrRMEHkVexYQS2alBD8l8GEZFXZQICajBbimPHkNQ/YQTKLhBTczEHUKeBZQpQ3jB/FaOHEzFuXQ0sdgBrOZJH0E/2XQ out_19_mFAP2b_singleloop_p01wA5_mFAP2b_0001_0001
LSh7nBPIwoGkoFVYQ14VqBblDjGkqxHYQ35rpBrw1aGUdTKXQrcYnBXNeXGEsyBXQgqhmB3jClGUbnnYQk5OrB/hFfGkBYjYQMuzrBLGxoGkqo3XQ out_19_mFAP2b_singleloop_p01wA5_mFAP2b_0001_0001
EqGvrBvz3WG0isdWQJGUrBPc9NGkpbiVQW5grBf8SRGkVOEUQHvUtBzeUXG0gArTQWOUtBX46EGU6m0VQ45BtBX+WBG0rHMXQYGusBD//2Fkn65UQpwltBb78ZGEEYlWQYHTpB/m2KGUoBsVQMZWvB3fwHGUjLqVQ9LvrBDv82FEpyPXQ7DHuB36RqFEx/HVQqM7sB3Pn7FUby3TQOrrqBz8cxFUBDFVQ out_19_mFAP2b_singleloop_p01wA5_mFAP2b_0001_0001
EEYlpBDrcNGUy2RTQIFepBjpbPGEUN2RQktzpBHtIFGEnEDRQktzoB/9T5F0w1bRQsyxmBD/pUGUHahRQMOnmBPkkfGEjbHSQ4AYmBXTwhG0S0aTQ06omBPnwpGkZIdRQtlVmBXSXsGk3rnTQiXimBj+bxGExvbSQKcwmBfuzsGkHfKQQQsnmBHGQ8GkUzISQWJ2mB7Aa3G0N6sPQULzmBTTC/GEq6zQQSMIoBPy2IG03PtTQiRGrBXn0UGU2HlRQA3JlB3yuPGUyB6RQI7jmBTdNVGkYScQQw8QmBjJzbG0bWNUQjyJmBvotvGUgriUQoyymBDm5mGEFJ0OQTrjmBjfVCHUXi5SQyD9mBbwe5GELJoNQ8P4mBr3eHH02fhQQ out_19_mFAP2b_singleloop_p01wA5_mFAP2b_0001_0001
EEtIrBzgAGG0LdzPQMIgrBTgV6F0257NQUN+oBHtI5FkQgVMQ8nKoBbktEG0xLNLQaR2tBnsd+FUHaBMQkpWuBfmfsFUpd/JQOOdvBPCJYFUmwQLQD2kxBz1mYFUegiMQ4jDuB/TUGF0je6KQuz3rBrbSNGkVOUPQsK1rBDuurFUoJFPQ41pvBzYdAG0YEJNQu+dtBLokGGkeK6KQ6YyvBLeHyF0VegIQxrdsB7TfoFk3MBJQ5sruBbQn4EkgAuLQ2yWsBXkeGFk3g2JQ out_19_mFAP2b_singleloop_p01wA5_mFAP2b_0001_0001
EoFpnBTLymFU46RMQkCHlBTgVmFUhr3KQKc9kBDqGVFU5QrIQHahlB3NJCFEVjHJQEY1iBz0NjFEmu5MQPRLgBnxujFUDTdLQ0cAjB3d+zFE27EPQQgVoB/RhZFEFuONQej0kBnDw1F0d64JQr9BjBvqnTFEz60NQbgKdBvdhhF0h84MQAOHgBjnLXFUk29JQHO3fBjvNzFErpeKQrqZhB34lxFEZGQQQlc3iBvRwBGEotNOQFp4kBH7jyFE82CQQ out_19_mFAP2b_singleloop_p01wA5_mFAP2b_0001_0001
EhALkBf++bFk/UjEQWO0jBj/UNFkTiBAQtI7gBz1jOFkpbS8PSMofBzKHgFUwKH7P78tlBnsdSFUIwK1P+teoBXPwQF0h6/5PBnNlBzK4CFkJ49qvW5wjBb78rF0IbHEQEgQkBTiH9EUsvXBQ60WlBTSviF0q1TvPqaOpBfD8eFELAk6PofjmBj5rGFU4VU5vpBKjBLBWEFELz9yvOGklBfciyE0v3xIv out_19_mFAP2b_singleloop_p01wA5_mFAP2b_0001_0001
EWOUfBvHF8EEEYl6PR2uZBjpb8EU5QL2PhrnYBvd+sEkuJxoviWkbBrFZdEEAAAwvVj3VB7Of3EEDCMAQ6zMWBfZ0FFURROFQtK6QBDR4/EUs07IQS5ISBnJTQFUGZzLQampgBT14tEE7Rh7PVdzYB7hbMFESPUwPzKSWBvmVnEEIvbBQZv0RBPgO5EE/JV9PiK9VBHBfWFk4PKEQBh9ZB/2BDFE8RNHQyaBPBTwjNF0VCSNQsZLSBDIFhFkxSPLQjt6VBTxIMF0Q/pMQ out_19_mFAP2b_singleloop_p01wA5_mFAP2b_0001_0001
EoFZUBHDCyEEv0N4vktTSB7QLkEULyWAwXPKMBT2OjEEoa8/vO0iJBntzzEkQgV+v14FUBnBBsEkAr8FwSL1ZBn6DtEUSbJGw6RNSB/PbcEkJdIJwfUYSB7lu/E0HFu0v4G7TBngIUEEQ5k/vdobSB7n07EEhFuGwOvSbBvgskE0BCRDwHPhTBPvAiEEWYFLwyJ5NBrnYbEkJOHJwQl5TBvvpME0WIwIw out_19_mFAP2b_singleloop_p01wA5_mFAP2b_0001_0001
E99zJBPJGQE025bAwPK8DB/mEPEklDNAwamZBBjpbQE0fqxFwIFOEBPIwQEkvf6IwnEDCBT2O3D0NJG6v2RLDBn+FMD00hD/vb+kDBPJ6GDkodgEw7oqDBHlYsCERkC4vEtIMB3MzCEEnEDBwZdfCBHn2cEURk57vsEf7AbG55DUH3u4vXj7DB/s33D0S/1ovKqaEB7dkNC06xc6vxvVDBvppyCENvC+O out_19_mFAP2b_singleloop_p01wA5_mFAP2b_0001_0001
L1NJ4A/89PEUiBBGwQgVyAb5QREk/UjJwwfq0APdT+DEYljLwoFZyAjWkBEESh7NwO1TmAPg1REUk8+Iw6ZthAbin5DUnm7HwK9bLAfXV6DU0eeHwe15BA32cME0SJnIwKtoCAP+QcD0oNYFwe++zArvfQEUiBhCwuqr0AbV+fE0gVkKwmVBiAbgJWEkYczKwtjnkAb/HeEEta/GwAhGlAvAwyDkokAEwwLFkAfeAgDE1ZUJw out_19_mFAP2b_singleloop_p01wA5_mFAP2b_0001_0001
LGZ74ALv0ZDkSMoKwQgV7A/TN2CU5QbMw2OfDBf8S3CkVOUNwzhWFBjpbaCkWktOwHK84ADLYLCkPSELwZzBtA3p3DCUCmoKwHB6mAfi9NCkIRZMwEpKqAjBPoBUoDjIw/pG7Ab5QXD0FZrIw/RS2AHIE5CELfMOwUx98ALGKKC0KlIJwAQH8AznriBEaGSMw out_19_mFAP2b_singleloop_p01wA5_mFAP2b_0001_0001
LGEYGBT0iYDkCXfMwjs9LBXNedD025LNwHv0PBPHaFDkX6WLwdolUBLwKDD0HF+LwcSsEBrw1vDU14VLw5/BNB7YS/DUSwINwW/mMBbDVSDEvZOPw out_19_mFAP2b_singleloop_p01wA5_mFAP2b_0001_0001
ELH6NBTLyyCEBWJJwEtoRB/mEbCEBW5GwgqxUBT2O7C0kYwDwqxrSBzfqdDksdeCwoF5OBf++5BEsyBDwEp2LBb01yA0kihFwcXZJBfnb2/zPgVBwnRUGBHeQaAEii47vb8vKBDfaj8DP3cBw2O/JBvco1CE/pmIwthRUB/OUICEikuIwC6XMBHJsOCk1BaAwJ/+RB/oIcBkzdlAwypoOBX8SMA0194HwnqsIBjyGNBEsHCIwYwRJBzCbqsTJpe9vQzTNBLsvc6jqoQEw out_19_mFAP2b_singleloop_p01wA5_mFAP2b_0001_0001
ElDtZBDrcwCUf/UCwy25cBfnvPDEAAA/vv0NeB7P1ED0d++tvHv0dB757fC04luJPb8ChBjU4WDkSMoCwwajiBfhVvCUdq0CwO2XgBb0alDE+/JIw8SXbBLwKTC0LdTDwFzqaBHZqtDUosn+vmjPiBr2XvDkvcqAwr5UhBP42VCk+3ADwueNiB7miqDE4aRJwn9deBH9iBEU23EIwxOXeBLc5MDkoBKJw out_19_mFAP2b_singleloop_p01wA5_mFAP2b_0001_0001
EAAAgBvcolDklDtoP8S3gBvz3fDU6mE9P5l+iBrbSAEE+TNAQHaBjB/naSE0xLd8PzMzcBvz3jDEsyBCQXIraBvwFGEEFm1BQ357fBjqxBEUc9ogvi6whBzfNADUc9z9PLl0dB3IkcD0oXHGQTswZBPRxNDkQXsAQiCZZBPy9IEUT8gFQ out_19_mFAP2b_singleloop_p01wA5_mFAP2b_0001_0001
EY6mkBnuJ1DkR2OEQnvfmB3NJKEE/pmGQAAwmBjWkHEkQgVKQmupmBvIbrDEBWZLQlYQpBf++JEkoF5DQnuLpBTHtSEExGU8PRA4rBfNFWE0nTY2PCgctBPMKHEEEVBzPqUbsB3DYqE0tjHxPU4akBvd+WDUHaxFQbtvlBX3OaE0ZI2FQIhCqBDmbzD05xyDQmKpqBL1uTE04WNGQ2lLoBzLGiEUFRm8PBDFoBfswHEECmf2P9zKuBf9BuE0TengPT/DrBveP2EkGMP0P out_19_mFAP2b_singleloop_p01wA5_mFAP2b_0001_0001
Lx1DnB7luZEEUNuLQ7RRnBb78ZEkSMoOQwKnnBvyhwEUMIwPQbnvoBHue+EU5QbOQsyBnBHDCoEkCXvKQj59oBn2LQEEJzPPQY9elBPtxSEENrfPQ out_19_mFAP2b_singleloop_p01wA5_mFAP2b_0001_0001
Ef/0mBPzMzEUiBJRQ/pGnBLwKHFEBW5RQ/pmkBnX6MFUKctSQQ1IjBzJx+E0FZLTQlDdpBb5QFF0Jx4SQp+PsBb1+CFUiBRSQGjZuBPjl+EE4aUTQF8SuB7a2tEkt49TQzvUwB/Y2MF0YsfTQqG/lBbmZmEEaRmRQFzanBL1NUFkfLMRQB3HpBbEk3EUMriTQV8epB3wdTF0mOhTQ41vsBr/CSFklrwRQ1oQsBz851EUVajRQ5PwxBrDRKFkjBLUQkHXwBPEnaF0d48SQ out_19_mFAP2b_singleloop_p01wA5_mFAP2b_0001_0001
EoFJkBPy2hFEBW5SQ14FiBzfqpFEv01TQ5QbjBvxL3FUc94UQ++JlBT2OCGEEYlUQkCXfB3251FEVjPTQrS0aBzv1oF0gCnSQZ+0aBr8hUF077OSQeNgVBLWfwFEJ8USQw94VBbIvOFk4ytRQUQqSBj0ifFkhGxRQQg+SB/x6BGk83fSQj4dNB3JlhFksYYRQHGwNBnW4CG0hBHSQpZHLBf3O1FknfkRQ1NZlBXjXsF0FZbSQaSIhBrp4bFEReTUQ9+ZgBT/kAGk24fSQPSkdBzIZ/Fk5tCUQ2uKeBjmFKFUvdUSQ/51UB3xl/EkVlVRQhbBVBTNbIGE9o7SQOaNLBntVUFULe8QQ4ozLBTlTKG0iNQSQdcGHBPjS3FEOVTRQ out_19_mFAP2b_singleloop_p01wA5_mFAP2b_0001_0001
EtIriBPzMzF0eUIWQaR2jB/na+FEAAQXQPKshB76RGG0HF2XQGE4eBLbnCGEaRCYQCsykBnYQuFEEYJYQHvqmBvmxcFkhewXQ/eZpB7PafFk1foXQvgImBrcWIFkgqVXQxMeqBbLSNFUANKXQQWioBzmI/Ekr1+WQ7RRhBvconFECsSWQE2glBXwFEG0Xr5WQYZGjB7z8mFEc0XYQPX2lBD+y2F05liYQk1KkBLnrAFUDdTXQ3slsBTOgKFUwf9WQ1IzoBjBjvEUgEpWQ out_19_mFAP2b_singleloop_p01wA5_mFAP2b_0001_0001
EzhWiBXjXQGU2ODYQVjXgBntzXGknvTYQFDChBrvfcGEVj/YQO0SjBzgAgG025HZQhrHgBb78gGU3koXQ8nSeBrpzdGkuxRWQLA8gBfXMaGkD/WVQt6CZB7qkeGk2H6VQMRJgBrQcXGkUZGUQypbXBDo3bGkVqpUQE5FbBb/VYG0gFwTQe+OkBDAATGkYQ4XQxO9cB/LjTGEeiXYQDmEiBvvXkGkVWgXQKbsdBzZBnGkOJBYQkDCjBrOkZGExppVQXoJWBr/UhGk/lnWQYbmhBXzlUGELSYTQDzPTBbXkcGUA5XUQq73ZBTaRWGUolwSQ out_19_mFAP2b_singleloop_p01wA5_mFAP2b_0001_0001
Env/dBntzcGEqGbZQ8SXeBvcohGkTiFaQ357ZBPc9pGkDtMaQlYQVBzgAnGUbnPaQep7dBrEDZGUPKoaQ2CmdBT9WdGkLQWbQdeRhBTlBjGkh9mbQmpajBz0LeGEKxrbQ6L/gBXrVtGUzpwbQPKcaBXNeZGU46RZQuSGhB7HvlG07HIaQ6ysgBDdyTGEGQmaQjjaaBbCLUG0/PiaQo3ycB7gpWGEPUrbQGYRaBzxDjGEXzXbQD/hiBvpgxGEmF8bQfVWeBfdFxGkiwrbQ out_19_mFAP2b_singleloop_p01wA5_mFAP2b_0001_0001
EmuJbBnCX0G0IbPaQgVOXBfnv8G0xLVaQfU4UBjVO8GU14BbQsHlXBLv04GkYQgbQZQgaBPc9GH0HFOaQCQFgBXj0DH08HZaQueVgBf0M4Gkp1KaQM1JbBHrK0GUBWPaQVoFUB7h67G06t8ZQBk8YBT1XNH0CviaQ2lDaBrHyJHkE4sZQgMagB3WyEHEDs7aQRIghBPoMJH06MJaQCxuhB3vZ0GkvjgaQyd8gBP1b3G0MnpZQ out_19_mFAP2b_singleloop_p01wA5_mFAP2b_0001_0001
L357PB325/GEaRGbQWOUNBvcoAH0z3vbQfUYLBXiBMHkDt4bQpbSLBHYlPHkQgdcQcSsIBntz4GEFuybQkXRKBPmCtGEFXubQYoxNB/wfpGUmgScQIANPBHzYeG0JnOcQTF7SBrkQZGU2elcQXGxVBTYMeG0AADdQVCoTBzSEPG0wPdcQGE4NBLwKCHkqxraQCpMQBP7a+GkyhIcQNi7FBPjg6GkUfZbQ4BmGB/d25GkP+QcQ/QcMBLUyrGEPZQbQKRsGBDDDoGkhTubQdvqLBbzjqGEiswcQRAcRBPLLuGEo1ScQENLNBHMwZGE6t4bQ7tJVBrIDmGkmzIdQqUjYBr/HaGkQwTdQZBPRBbGxLGkMpFcQbIWWBf8sKGUWVtcQ out_19_mFAP2b_singleloop_p01wA5_mFAP2b_0001_0001
LkC3JB/owRH0d+WbQ46xHBb6mcHkYQcbQBr8IBfSMiHEsyxaQcSMKBPIwcHkpbSaQgVuBB77ncHEVjjbQ4499ADojbHk4c8aQ2O/JBzeUOHkQg5aQL62JBn3XgHkWA3bQjBYABTykjHEj20bQtcxABPtvVH0Ig3bQGnY4AzRFWHkm9/aQ out_19_mFAP2b_singleloop_p01wA5_mFAP2b_0001_0001
LXkNIBHsysHEmutaQpw1IBnDtyH0HFGaQueUFBXMIuHERLiZQlYQGBLbnwH0bS8YQcSMHB/mE+HUwKTaQccYIBb2p+HE9dCbQOEDHBbJrzH0lNTbQWdNIBP1usH0fLuaQkhENBn3iyHkjb8ZQG4+CBjPS/H0SdMaQGiaJBPPACIkTaAaQm78FBzcfCI0McRbQ+EmMBTraAI0zoHbQTNyCBP7ezHkZGbbQEwnJBXq4xHkwkubQ out_19_mFAP2b_singleloop_p01wA5_mFAP2b_0001_0001
EsHFBBf++nHkWktZQ7Rh7APdTjHkDtMZQQ144ADrcXHkmZWZQ99TwA77nTHEEYJZQ2jCxAThrpHEsyJZQUajyAvmr1HkwrCZQIAFyA3Ki8H0UglZQ5mh0Afdz5HUZXaYQCPizAztsDIEL4fZQ/4A2AfkTCI0ItUYQA9g1AzUtFI0ST3YQQu/2APrHLIkGrxYQf/UABjU4lHEoaMaQTq6/AfLdjHk4kuYQ5HqsA/FpoH0BrnZQ4OAsA/HjmHkcrwYQjvjwAXXV5HUYXFaQ3q80A7yn0HUHp+XQgvKzA7aYGIU2T7ZQctk3AHN5DI0JspXQW191ALG7MIkFiMZQ out_19_mFAP2b_singleloop_p01wA5_mFAP2b_0001_0001
EqGPABT0iRH0yhqZQ357+A3jCGH0Gv0ZQ5luEBnDt/G0JxwZQGE4IBHXPDHkQgBaQMIw6ArFZEHkU4iaQUiUxAr7rKHk03paQFR/3A3Ol4GE7kqaQDCsDBT2OVHUGE0ZQtsQ5ADHrCHU56dZQvgaABTT1GHk6R5aQ+v/sAv/nKHkYMQaQUWD1Azyn3GEuHLbQ/n/+AHNmzGkRTmaQNNzxAbeH2GU/8TaQ out_19_mFAP2b_singleloop_p01wA5_mFAP2b_0001_0001
EFDiEBzKH2GE7RdZQ4PVJBXjXvGEBWZZQU4aIBjrHjGEoaYZQFueEBnuJfGECsGZQzhWMBTgVzGU46xYQd5VRBD1itG0a4lYQuKhUBbjN0GUUV2XQmYKXBH26+G0xaYYQ7RBBBrZmzGE99PZQ/z1LBrGqwG0LZ1ZQjEbNBD3s7G0Gc2YQwirJBvQ9yG0ASWYQbxaQBfvXlG0w/bYQnpDUBroNtGU2jAZQ/oPZBr7NEHUKIDYQri6ZBrQ37G0UcwYQsj8TBvGQDHENFoYQ out_19_mFAP2b_singleloop_p01wA5_mFAP2b_0001_0001
EEtIMBvHFdGUPKsZQ/pGMBrbSRG04lqZQaR2PB7QLNGU5QHZQlDNUBfTiRGEoaAZQrcoNB33PMG0isVaQD/WJBDmiNGEEk5aQDKoEBrgAOGEiLwaQob3KBHTmNG0xlebQ5lOPBjqxgGk8S7ZQhFDIBfznOGk4cjZQjbURBfe5PG0m1gaQ4ebOBrKwDG0cDRaQ out_19_mFAP2b_singleloop_p01wA5_mFAP2b_0001_0001
EIwKOB77nEGE7RxYQvJRRBblDAGEmuNYQyLdSB757nFkuJRYQam5OB33PbFU2ObYQzMTOBrEDCGksdGXQDPeNBbEEOGkc/4WQfGfRBDH06FUdQ7VQl6CKBvP2QGUqgtVQx1jKBTgVBGEZ74YQUeKVBvA9DGkh0MYQBZYKBPbs8FEZpJXQbrSRBr9oRG06iyWQgRhLB/EdRGkZywXQoUTPBrn19FE4hBVQiSASBncrpFEKqCWQ2aaVB/JRBGUg43VQjXqJBPNgZGUx3oVQ8hHGBj4TNGUUQ2VQMb2LBzMxNGUtRzUQ out_19_mFAP2b_singleloop_p01wA5_mFAP2b_0001_0001
EKcdXB7OfhF0MzIYQtI7YBX3kKF0eUIYQO0CbBvcoDFU3k4WQf/UeB3MzOF01jSWQ6mEdBLEYFF0jCrYQ4soeBPAztEkBfoYQvvvaB/8yKF0FmWZQgqRaB/S3sFksdCYQgQXVB7pLBFkcpPYQDhSgBPWcOFkxzlYQG0ygBbrPqEk5DBZQNDLgBHmQqE0AOJYQduFbBrc4jEkWdtYQvIrdBnkNHFENVvZQ5qIXBP9QBFE10bZQYDvZBnMwbF0O3XZQ out_19_mFAP2b_singleloop_p01wA5_mFAP2b_0001_0001
EsyBZBbQgxE0jCXWQ++paBb5QpEUjXCVQ46ReBrFZVEUiBJVQIFOdBnDtGE0w17VQXktVBrw1jEEEYNUQBWZWBHZ7oEECs6WQ509cB7kr1EEYNiUQjs9WBXjXeE0HFOTQv0NTBLGEyEE/pGUQ35bTBb5QXEET3sUQ out_19_mFAP2b_singleloop_p01wA5_mFAP2b_0001_0001
EqxLhBLxgUE0JxQUQaRGjBf9oCEEEYNUQ0iMkBra86Dka8ySQO0ClBPy2LEU6mESQ35blBvyhIE0eUIVQ7tmnBLCQwDkChQVQ7lwpBbqd+DkTqPWQ4v/pBjdNSEUiQnWQXnXrBDGofDE/FsWQiBhhBTKchEUdTqTQ0VFiB/aSoDkWkiUQybqkBbYqLE00YIWQNFWmBj6WXE00cxUQHiioBXyrrD0CGSUQdLvmBrMOSDEO3mVQPN1sBPjnmDU5iVXQn5HrBTyfBDk62XWQ out_19_mFAP2b_singleloop_p01wA5_mFAP2b_0001_0001
LHvUkBjWkRD01jaSQqGflBrZmFD0coFRQueUkBDW5cCkpbaQQrcojBHYl7BkBBGRQ2OfjBLwK7CkEDCTQFgonBbigAD0nUMRQjtNlBvz6fDEDwYQQ out_19_mFAP2b_singleloop_p01wA5_mFAP2b_0001_0001
LMIQkB3MzcCk8SHOQ5QLjBfTixBEqGfMQqGPhBj/UHCU0iMKQc94hBblDlC0MzsIQqGflBjrH9AkEDSLQViInB/OncAUavZNQjnakBjC8l/DahrJQZ78kBnCX3CEBWJNQ+zAiB3e1HB0MoyNQOCsmBH4GmBkTi/JQhYCmBzSR5/ziWoOQ22EmBHX+c+j4C3IQ13KjBPmGKAkQUDIQcWPjB3nuU+TQU/KQ out_19_mFAP2b_singleloop_p01wA5_mFAP2b_0001_0001
L46xdBzLdjBEaR2JQktzZBrw17BUdTiHQiWEYB/TN2AEW5wDQy2ZZBf8SX/DtIbEQzhWUBrw1LC0NJ2IQWLnRBrU7PB020IKQStGVBrbwpCUTIwKQ1B/LBTrLkB09gqKQ789cBXjXyAEpwFLQ8fkbB74hWC0HLAFQii0RBHJlYCU39iGQHsmTBjsdABE+iBMQPJwRBX2oYAUqF2IQP0WRBbs1yCUfKnLQvyFXBf5KFDkyw6JQcefXB36jaCEn5KMQ/1FKBfIouA06okLQTA/JBfYXyBEhyxIQwMxLBfmaNC0J/8LQ out_19_mFAP2b_singleloop_p01wA5_mFAP2b_0001_0001
L2jCVBvIbPBka8S/PDXvSBHYlTAkR2O3PnEDXBXiBx+z4lutPzMTWBzgAr4zMzMrP99TOB/TN++j9ow8PF8MKB3oeTAkhLUAQIFOUBPzMHCkZmZ+Pz9DRBTVF4AEdgnfP3l7PBz4wi9jeQoBQxDsMB/ASM9jRWs1PHhxIB7+kxAU9Uf6P out_19_mFAP2b_singleloop_p01wA5_mFAP2b_0001_0001
LEtobB/na8/zisdePEtIgBf9og+zfqxrv2jChBjVO02D/pGxPiBBiBjWkt973P1YPTiBfBTLy28Dv0N+vJ5YdBzF/s/T2DQDw/bZfB/hv+AECp+CwgIAaBvS8I/zgQhGwZ78bBLwK/AUO0ikPoL0hBbec5/TmIZtvTk0bBnTUwybRdy9vVbRhBDjvK5DbUpAw out_19_mFAP2b_singleloop_p01wA5_mFAP2b_0001_0001
LlD9gBThrH6zyhW/PDC8hBT0iM9bktTDQT3kgB77nK+LtIbIQZQghBjAr8/7yh2JQMdDgBb5QL+jWkNBQ/hBkBPilb87fiUEQZj3hBH1Nh/7zcQBQ out_19_mFAP2b_singleloop_p01wA5_mFAP2b_0001_0001
EPK8cB325767z3PJQBrcaBT2Of8b3k4LQjsdcBrEDC7jTiBOQtd+cBDVjH/zMzcNQfUYUB7P1477xLtLQE6jRBDLqG/rchFKQvqsRBvBp3AclAdLQYnYPBHaIzA8QvIOQ2TGKBb3q3A8IKsOQ9QmGBTgoBB8revMQ/tbIBbfdyA8hKmQQKcdbB33P16D99DIQPMhbBHQkQ/rQjhMQ3oaTBPJvn7zTi0KQRoqSBvCN67baktNQKlhTB3+6S/7EGJIQJPZNBvXph+LdTyJQyC2VBjI3MBMhqoLQO/bPBD5SmB88vSKQiV7RBXxTrAsUUsPQFH3HBvzxFBs630KQfApCBn2QFBsKeKNQtGHLBLP0qAcXNWRQelfEBjR71AsPrzQQ out_19_mFAP2b_singleloop_p01wA5_mFAP2b_0001_0001
ETihdBzLdTy7P1QQQgVOfBLxgg9T14VRQWOUbBX3kAA0LdrRQyLdWBTLym/j78tRQ/pmfB757n2rpbiSQUvQgBnKR5+bwj7RQA7WdBznb5+7E7oQQeafdBbi9xzr3LPQQ98ihBrrJq+Dk7ERQMR6bBLI4uzbPXITQMMchB3B0v5zs1MTQ5MNfB/kwOAcSaoSQpWaiBfeyN/r7uwRQkJOZB/dtk/7aoyQQZHnfBbsLFAsvF4PQ out_19_mFAP2b_singleloop_p01wA5_mFAP2b_0001_0001
EPffdB/RhLBkuJBSQb8SaB7QLKC0isdSQzhWbBzfqVCE7R5TQIFufBTf/kCkR2OUQhrnbBjVO0CUGEwRQG24aBTlKyCkWkYQQRlXYBX12YDk/hTSQBHHdBffxZDEQccPQ03vgBzgATB0Ld7RQwMFWB/ywBC0+PYSQVBjfBb9u6Ck7F6RQ8xoWBP/xvCk6lLQQdN4cBzo9VCkTw+PQTAfZB/jp2D0auzRQ1pDZBjVKcD0WJYTQHbOUBXxFSDEUtHSQfAlcB/fxYDkK4UNQGIogBrcHdDk/v1PQ7cFbB3u20DkE7HQQ out_19_mFAP2b_singleloop_p01wA5_mFAP2b_0001_0001
ERLSXBThrPCUf/sUQlYQXBLEYdCEZ7EWQhrHSBX461CkYQQWQMdzNB7OfjCEueEWQpbSXBfR2uBkqxDXQQyLXBrOIICkKbPYQQYLcBDSX2AkNSzWQ2jCUB/naAC0xLVUQgexaB7CRxCUXBQWQC7qTBfERKBUpv7WQWLHXBT9jaBUmslYQshnTBvZsbC0LHUYQPuvaBXbebCE1MVYQuWKcBbwqAAE9wfXQ8ZzfBbNGcBUDi8WQOTFcBL1CeAkcEyVQ out_19_mFAP2b_singleloop_p01wA5_mFAP2b_0001_0001
Ee+eSBHXPeDU5QrWQEYlNB34l2DUMI4WQW5QOBzfqPEkpbqXQlDtSBHueWEE/p+XQNeJWBDrcsDUHaxWQkJqKBrMziDkpcZXQbc3LBrH6+DEFQ6VQ out_19_mFAP2b_singleloop_p01wA5_mFAP2b_0001_0001
EMIwJBXiBZEU0iAYQShrJBrbSsEUgVaYQ14lEBDW54E057TYQxggABf++vEk8SHYQdTCKBf++lE03PJZQVxFFBDFTZE0QqWZQkDwABfL+jEUNOoZQfd1EBPCMDE0aVQZQRKa4ATv0YEksvzZQDsQABrYPwDU44bZQtl83Ar82CEUEltZQwI3uAXXpvD0jI5ZQHaRGBfSMSEkrHtXQZs/MBfae2E0UZQYQv4UKBniT0Ek+FdZQOMlNB3XQcEUK1OZQwD8ABDxQ1EEe6sZQJSNIBvYV1DUeQCZQK+nxAv9ShE0PkBaQumBABDpAODkYIXZQi1fvAfAWSDEiTwZQ out_19_mFAP2b_singleloop_p01wA5_mFAP2b_0001_0001
LhrnEBzgANFkYQgYQoFZ/AjU4YFEv0dYQKxAABfTivF0NJuYQpw1DBb781FUbnDZQOJGIBnBBUFE7RpYQm5N5AH1nQFksGwYQD+r8APrfZFEya5XQ out_19_mFAP2b_singleloop_p01wA5_mFAP2b_0001_0001
E2Of3A33P7F00NlYQ46R2A34lIGEoa0YQ03PzAvIbQGUy2RYQpbSuAvyhNGka8iXQEtIuAHXPJGET3YZQbS2xAfh/DGU44BaQIe4pAPZXFGU4zlaQCtjuAvBRBGEYlPbQlBA3AvXvIGUn3gbQ9owxATgV0FEXPSYQLx89AbMSLGk4FBZQIBrmAPNfFGUg+OZQFobsA77nRG0x5fZQY8e5APNfHGUZaLaQPLDzADu92F0Xk8ZQ1ikiA3b+AGUqgeaQAk7nA/X0NG0IUpaQHgLyA338yFkg6JbQmvNoAfxaAGEDNnbQ2LA6A/cyFG0UR8bQ9SvzATE7PGEqkmbQV4R9Az9yJGUThLbQ out_19_mFAP2b_singleloop_p01wA5_mFAP2b_0001_0001
EnED2AvyhaG00NZYQ357yAD/piGEaR2XQAAAxAPeptGkBBOYQbnv1A/S3wGUjXuYQ7Rh7APepjGEue0WQShr6AnsdcGkR2yYQS8TrAX4TgGUPFaXQGZ74ArbSpGEEYFWQEYl8A757bGkTiZWQKcdBB/9TmGkvfSXQ out_19_mFAP2b_singleloop_p01wA5_mFAP2b_0001_0001
E+TNqALbnzGUbnvXQIwKoAbkt+GUbnDYQ/pGqA757FH0gA7WQzMzpAzLdCHEmuxVQ7RhZAnYQAHEBWVYQkGFKAzkn9G0CTqXQlBBWALVJ5GEOa8YQx1jmAbPKwGkqx7WQDVrtAnz7AHkVKdYQKbbXAjqnIHU3leYQ6NCMA/+PCHU2r5WQ347FAzMZ6G0w0IZQ9z3gA7eO7GUs/UZQFp8XAPFzwGk5gzYQ out_19_mFAP2b_singleloop_p01wA5_mFAP2b_0001_0001
Epw1rA/mEQHEnELXQGZ7tAXNeXHU0iEWQJGEkA3MzbH0xLVVQQgVYAzgAfHET38VQU460AXNegHU14lWQZJX2A7XpoHEKglVQrgr/A786bHU1+7WQdoFsA34lSHkDtEYQ2moyAfwTTHEcHUVQhaPxArb5jHEyUcXQQyc7ADz6uHEC/8VQF2ruAzHDsH0UJTVQDuF6Arj0kHEb7uUQPQVCBzTKiH0g6TXQE3nBBHgpYH0CvCWQ8D2+AHkrVHUmIsXQ out_19_mFAP2b_singleloop_p01wA5_mFAP2b_0001_0001
LNepkAf9obHkCX/TQepbYAb6mfHkBBGTQXPKeAz1jqHUiBhSQ8naQADVjxH0kYYSQR2OVAblDYHEsy5RQu5sMAXrSNH0aWPSQgOvKAHC/FHkUZ/QQFFPy/a82JHU5VDQQ91ko/C87BHkSP7NQyLdrA7luYH03PlTQvfuJA7oggHUb4qTQL3PiAbg3WH07JaRQHVfKALewbHE4rLRQksS6/6vBOHkpbuSQ0m3XAf1qJH0bP8SQmnFHAD4z9GEqiSRQ54yZAr/4FH0dmcQQALU8/+XWRH0BQMPQsUXK/C6PLHEDXoQQ0KZC/WC1EHkehvMQBLod/e3/6GkFkwOQBhpBAz+aAHEdFxMQ out_19_mFAP2b_singleloop_p01wA5_mFAP2b_0001_0001
LlYQpAnX6rHERLKSQdoFtADAA2H0MzkRQDXP3AHtI4HkR2WSQBrc7AjWkwHUep7SQsHFwAXMI1H0w1DQQ7FF6AP5QvH0X72PQ8BNnAj+ZvHksTlOQVjXuA3islHEoaUSQg58mADyF8HEzAuRQmU8wAzU38H0qiPPQrNH/ALhtyHEmcjOQo6bpA/D3uHkKyeMQfTlfAXQ9zHUxjxOQzH8lA7WenHEXKXPQ out_19_mFAP2b_singleloop_p01wA5_mFAP2b_0001_0001
LBrc8AjVuAI0P1QSQ9oQDBrbyBIEnE7SQnvfHBz0N7HUPKkSQTihLBLaR6HE7RRTQIFuEBPyWHIkZmZSQsmv+AvdBKIEzCJSQcQp3A7jkFIUIqoRQ5dX8A7IyAIks6QSQ50nCB353BIkxtAUQDzKHBzn9GIU7RfRQ+TKHBDEgJIkC5ITQQHt/Av6RNI01SaRQhGu7Aj32LIk5TETQs9i4AvjbFIUaIjQQRlYvAL3OGIkHW9RQ out_19_mFAP2b_singleloop_p01wA5_mFAP2b_0001_0001
EzMzGBnsd1H0GvcRQIwqKBfTitHUepDRQIwKIBjrHjHUepjQQoFZKBntzdHEEYVPQ0iMOBrvfyHEAAAQQA2FLBD9l2HkMIeNQ0DQGB7SA1H0j2LNQAttNBvtt7HE+w4LQ8naDBPc91HkZm5QQT3ENB/XdrHEPa7RQ00GRBbA1sHUR5bPQVSSQBTjK5HEl1bQQ out_19_mFAP2b_singleloop_p01wA5_mFAP2b_0001_0001
EqxrDB/89fH0w1LRQdTCBB3MzVH0z33QQXkt9ADAAQHkBBGSQfU43APy2UHU3k4SQ14l4AzKHXHECsyPQDdI8AL4xbH0ipWNQGqDzAb7dMHE2eNPQdTCCB/89kH0eU4RQjl9DBDzcQHktzaQQpT4yAD0TcH0oJWQQFKM8ATbejH0IYpNQAuZsA/E5NHUXt3NQY7BwALu/IHEbShQQnCq4ADy7GHkduSOQ out_19_mFAP2b_singleloop_p01wA5_mFAP2b_0001_0001
EvJx/AbQgFH0gALSQhrH7A34l+GkQgNTQNzMyAHtI3GkBBuSQ99TzAHDCyGU5QrRQgqxBBb5Q3GEue0TQsSOGBz017GkIanUQFL5JB3IsyG0oGCVQKc8DB7jTBHkd00VQpwVCBDBWCHkrHdRQ4bi3Aj9pDH0Jf+TQsfoDBTZOzG02r/SQVcm/AXphxGEpnaUQLgeIB7yfBHkFKBUQXaHNBLY01GkEIoVQWkeLBHNwuGEHcJUQyfqHBjE+sGU/5nVQmrKHBDrrEHU8ibWQidrBBT9j7G0hEbWQb3SBBrZjHH07afVQ out_19_mFAP2b_singleloop_p01wA5_mFAP2b_0001_0001
ECsypAHZ71GkU4iTQ8S3gArbSuGkDtYTQ789jA/mEkG04lGUQpbSkAT14jG03PVVQDCsMAfTiyGU2O/TQnily/Wf8qGk3XxTQjyX5/KhohGkHUgTQxgr7+edsuG0hH2TQ67npAf9o6GUwKXUQ6mWfAv6zsGkflUSQB11IATiG6GUtPlTQuM4OAr6szGU53DVQ out_19_mFAP2b_singleloop_p01wA5_mFAP2b_0001_0001
EiBBnA757bGEv0VTQOJGsA7kYSG0eU4TQqxLmAThrHG0xL1TQIwKiA3NJEGkpbySQlDt2APzMRGUy2JTQX/p9AjBVaGkq5fTQYM47ATeEHGkOxgTQHCJDBTKkbGkjHqSQoa8lATKccG03PVSQJYatArIkTGkkl8UQAcP1A/ihRGUPxFSQqgcAB/S7YGkWIcUQMsK5A/zlhGE2jgTQ6itBBr8TGGEvH/SQVXm2ADxmAGUzdOTQcvP9AfW2GG0wclUQKylFBzDDiGUrX/SQEnpBBj2MdG0XXrRQTzZFB3JZUGEnoqSQ out_19_mFAP2b_singleloop_p01wA5_mFAP2b_0001_0001
E/pGmADBWCGEVj/UQT3khAb5QvF0LdLVQmuJqA76RfFUiBpVQZ78sAHtIfFUf/0WQ14lQATgVwF03PNWQ+czFArHLaFEBakWQ2ZoPAbWJKF00hWWQvC+n/aIvZFkzpFXQ3kYpAXiBGG0w1zVQA+0cADOwpFkGROUQA2IEAXr46F09nzVQEdcWALVu3FkAHIXQ out_19_mFAP2b_singleloop_p01wA5_mFAP2b_0001_0001
EdTiuAfSMSFklDtUQFDC3ALFuCFEoaEVQaR2yA/owrE0bSEVQb8SuAT0ikE0GvEUQBWZABXiBDFk8SHUQi/mCBTY+YF0/l9TQ8i5EB3zJ0E0HKqUQZBbEB3+fjFkf6OVQWO0rA/mETFkCXvTQwf05AnQcGFkNxEWQjgX+Abjd9EE+PITQSBS/AD3hiFUxAfTQAU/FBrQ5XFkNNUTQmoSIBjUf0E0XU+TQ2UdDBzVzjEUc1vUQOfLGBX6y5EkbwoVQiGAGBzrNzFEO9/UQ+NiHBTX3ZFEDXtVQyBFBBT7JlF0Zp5VQ out_19_mFAP2b_singleloop_p01wA5_mFAP2b_0001_0001
EhAr0AzeUgEECsKWQkCXxAzKHKE0NJWWQ2jC7AXO02D0yhOWQqxrBBzgA/DE+T1WQgVOsAHueGE0jCvXQBu3iAj9lTEkCN4XQGnBpALWtdD0825XQnvf4AfTinEkqx7WQOIqrAXpEGEk83jVQQ+9xA7l2KE0WSQYQWz8kAzqZiEU5d9XQZMclATfGZD0fUcYQnr/vAn3QJDUdb0XQ06PjA3sDVDUqQIXQ out_19_mFAP2b_singleloop_p01wA5_mFAP2b_0001_0001
EOJG6Ab6mUDEuecVQdTiBBb5Q3C0KHSVQUNeABTKcJC00NxVQLHa8ALwKfB00NBVQtd+CBHue0CU0i0TQR4dEBbIqdDkDvJTQPHgABbPO3DUnkmSQnttJBfwCpDkkNCTQOCzBBrO4NEkWx7RQR7CLBL27GEEUCXSQkyGHBnuiTEEfkzRQ5+dIBP0rlEEWhHRQwKHzALGEQDUep7UQMU3EB7b0CDUV14VQKvZ/AzbEnCkl9STQltVGBjlheC0PctTQNZv4AnNTuDE/xsSQeNzMBbmuUDkt7dTQpDV9AnqvXEERbgRQRqNPBnriLEUkMQSQ0MTMB7xalE0pC8QQ out_19_mFAP2b_singleloop_p01wA5_mFAP2b_0001_0001
LCB2BBrFZ7BUHaBXQfUYBBTKclA0FZjXQTiBEB/S3E/jEDqWQjX6BBLFue7Tc9gWQXkNEB/9TtAEW5cYQmkdDBbTuECkA1oYQ/9EEBHthcCEpG/XQ7j3BBDYf8Bkp3/WQT6P6AnzsVAEM4rXQLtcIBz37aAUEtZYQaUYCBbwHBAkFB0YQ/bbGBrqYOCUk8AZQRj++A/dOJCUYN3YQb+PIBnMHhC0xe1XQF61BBj5P6CUfuAYQ out_19_mFAP2b_singleloop_p01wA5_mFAP2b_0001_0001
LU4aIBHsyx/DEY9VQiBBLBHsyh9z4lGVQgVuHBrFZ77j9o4TQzMzIBbmZG8r8SPTQy2ZQB3ist+z4lmUQlI2PBnYzdA0r9vTQ6mEKBb6m0AUIwCWQYAnLBju5XzLvEsVQHcOSBXJCL8DlmCUQ3VBTBLkHK/zxXaVQgj0RBzsjOAk2P7SQ out_19_mFAP2b_singleloop_p01wA5_mFAP2b_0001_0001
LCsyDBLGEo+j/UjTQTihABjqxL+zP1YSQBW51A/mEj8z3P1SQamZuAblDN8jZmBSQAAgABDW5YA0NJmRQr2MGBfP63A033LRQrizFBX6uFC06nbQQvGDJB/u3l/TfJZQQyL9CBfnvHAkYQIUQovXCBLITf6zWOyRQUhr9AnvwIB0YyOSQFMG8AT6uSAks2tQQxIfIBvPuEBkEiFSQjyzJBj53QC0jLMQQ032DBnGHdCkcBDRQKigDBfn7ACEmzBPQt0ENB3UlIA0veIQQ1w2GBnYVM/zkgBPQwAWJB35Aj9T2y+QQ out_19_mFAP2b_singleloop_p01wA5_mFAP2b_0001_0001
LQ140AvHFu6jDtIUQMIwqATf/U174luUQlYQkAz1jS+DqGPVQWO0UA76RR+z1jKVQkCX7ALwKH7zkYwUQBWNsAXOz78LIyjVQFjAmA/OEY8bMg/TQ out_19_mFAP2b_singleloop_p01wA5_mFAP2b_0001_0001
LRLypAjpbKAUiBxVQuz3kA7P1YBECsSWQ6mEdAb6mEC0IbPVQ2OfLAzeUUCU3kgVQZQgbAbmZGBknvfXQKtwjATDwnA0hiWYQd1PrAnjxRB04ZlYQKqngAHWQ++jLNnYQfU4xALGEIAEAAwVQqiOrAXp5BCU7ynWQzgUPAT6oXAUgsPXQ0EKTA7akAC0U/wXQyRVkAvpPP+jeCBZQvF/UAj2489jUKaYQ out_19_mFAP2b_singleloop_p01wA5_mFAP2b_0001_0001
EFDCjAjqxHC01jCUQKc9aAzLdfC0d++SQueUeA/TNODktzPTQZQgnA7QLaDkvfyTQThmhA/S3TCk8DlRQWw6SALxJhC023gQQIlXsA7j9oC04dURQ5uqXAvlgPCkdoROQLHaqAHZ70Bk++5TQ/ABKAz9YXCEbiBTQuHhiAf/jiBUsEgRQ7IZSAvs7DDUHjcQQHIBDAr0UWCkUuzQQiYKvAj1cgCEaoUQQ0/IyAzI/dCEI2DSQ7hhrAD/mLD0R/YRQsfbLAHHTaCEBC4MQdYtXAX0QZB0daWOQKpojAzR2aC0xQnNQ out_19_mFAP2b_singleloop_p01wA5_mFAP2b_0001_0001
ER2OPATf/oDUKc1SQxgATArFZLEUf/8SQamZWAfR2WEkSMoRQnEDMADAASE0eUoQQKc9AATLyWEUktrTQPru9/ay0REUyJJVQwYXb/aqPhEkM2vVQm3DW/KypfEkD+PXQAFlk82RaxEE0vzXQhrHBAPHadD0codSQS31gALa2NEkXchTQaXlj/iCuSE05LNTQZxMDAvHFoEEk0lTQCSXOAvX9TE0eVoVQvmNz/qoVBEUoLSVQvfSa9o/GeE0E/UVQ0i1m/GfixEUIPfVQIxF7/S1qgEkd0qXQTgXz+aXZQEkd2hXQmaUk8USUwEEx1ZYQtbTa/Y13wEU7xbXQIlD8+mp+/EUakiXQ out_19_mFAP2b_singleloop_p01wA5_mFAP2b_0001_0001
EcSMiAnX6mEkZmpRQzMzjAb5Q1EUc9gQQFDCgAfTiLFUxg4QQ3kYkAjWkVF0FZzRQ2OfvAPy21EEpwFQQUNemAvxLpE0kYgSQZZBeAneXvE0GSXPQQgVwArvfAFUgVeOQsHFyAvz3lEEVjnPQVjX0ALbn7E01j6QQ out_19_mFAP2b_singleloop_p01wA5_mFAP2b_0001_0001
E2OfPAHtITFEueMQQKxgGALaRoFkCXfQQiBBMAXMI4FEYlzOQGZ7GALFu0FE+TdMQeYwY/y/AnFkZ4pQQpLLT+qUp8FU9svQQdsiC/u5NEGUhuBSQNaZw+WN5/FkDMITQypbg/CXFOG06D5RQGZ7IA/89JFEmu5OQknZNAri/tF0rNbRQ8MaJ/y2CeFE9sjRQ77f6+WaYeFknwnPQTrRY/wTQ6F0bntQQZTHB/SaPDGUOmzPQaCLo/WeXSGkY7sSQY/Hk/CZPRGUtt+QQ out_19_mFAP2b_singleloop_p01wA5_mFAP2b_0001_0001
LfU4WAf9oEG0hWkPQktzdAXNeMG0yhmNQGZ7kA34lVGEaR2OQc9oiAjqxYGEYljQQaR2aADVjFGkTixQQri6PAXUnPGElxiMQuG/jAHFmIGk8vHMQ out_19_mFAP2b_singleloop_p01wA5_mFAP2b_0001_0001
EW5QsA7QLaGUJGUNQ/pGyADBWjGkBBWOQZQg9AvyhkGkQgVNQ4PVABjrHgGUxgQLQXPKsATLytGUeprNQmwmrAfMjwGUN9uKQhc5kAnqt6GkVvLKQWbVWAri76G0BBxKQmI5pAvXHDHUtwFJQUNetAvxLXG025bLQ8GzyADXhiG0cOQQQt8NwArqb0G0PLoOQgOFkAXBftGEqdfOQh2EoA/S3pG0aepJQxdwzAPV/xG0qcBKQA92lAPs0JHk82sIQoj6xAPtBDH0bduIQ out_19_mFAP2b_singleloop_p01wA5_mFAP2b_0001_0001
EktzBBf9oqGkZm5OQlDNHB7QLuGUepLOQoacHB/TN6GEZ7sNQ/pGGB/9TAHk9ogPQT3kLBbmZrGkDtIQQddlMBD2EgGE1gTQQZGZQBPrHwGUx5jPQmScQBP7feGUfZbRQ/UDAB/natGEShTQQ+0XIBLxMqGU8VVMQv6WKB3giuGEJmGRQmAZOBLm+cG0t9xOQivBJBnqybGUzceQQbCeTBPyguGE8ahQQD8sPBngc4GUTQbPQH3gRB/BwsGktjpNQpzWRBHTZWGkSShRQv5vOBL7dhGUJoWSQrGHUBza1iG0TsNRQ out_19_mFAP2b_singleloop_p01wA5_mFAP2b_0001_0001
ERLSJBT0i9GEYlTLQXPqJBXiBJHUJGkKQbnPPBrFZMHEaRmJQ03vRBnX6GH0d++HQ3kYFBPzMMHEUNeIQmcIABLHnKH0xulJQVJAGBrmAYHk9NZHQtIbKBrGv3G04l+JQjmyIB3F1NHk4LVMQcT0FBD+MHHkOjZFQ7l3+A3NbQH0jb5KQAk8CBvyIaH0dnfEQwy7JBj7ZZHk7noFQNZjFBD7/cH00zeJQ out_19_mFAP2b_singleloop_p01wA5_mFAP2b_0001_0001
E5lORBPHaVHUGEoKQIwqWBbmZZHUzMDKQHaxXB3MzdHUiBhGQwKnUBnBBkHUGEYEQCB2XB/naiHk9oAMQNcadBPzFnHE1NAMQkJJeBzjBxHkWboOQupRiBnDZ2H0Yu3NQam5OBvyhZHk789LQJ7dZBXjwSHkLIPKQQ96WBXF+fHEI3/NQrZLVBfMCpHE6NhLQMeNeBbc7qHUOCGKQSJMgBnCwgHk+tTMQxMyiB3fm8H0b+TPQ+4QiBLlw5HUFw2LQuKujB/gHwHkfq+NQ out_19_mFAP2b_singleloop_p01wA5_mFAP2b_0001_0001
LGZbcBntzaHkpbSEQEYleBbktfH0Gv0+PEtohBXMInHEDCsAQ789hBfTivHU3kY8PQgVgB7luXHUjX60PjKpcBXlUQHEwZfjPjAjYB/JCUHUSpipvXGydBjy5GHEMh9JPDCseBb5QVHEv0NGQI2bbB3SdkHU4DG7PRl4hB3n0SH07vO6P0RUhBHcMcH07ObDP out_19_mFAP2b_singleloop_p01wA5_mFAP2b_0001_0001
LRLSjBT14jH0w1jEQtdulBntzpHEW5wFQktjmBLEYnH0kYwJQ7RhlBntzfHEoa8KQZ78nB/mEmHkTiBCQxU/oBj9IcHkndtDQfU4iBDW5cH0OffGQ4HUlBXdVyHEgUVFQK/gpBXV1rH0UpjBQ4TFnBP8BlHUv6I8PuTHpB370XH0C4gAQ out_19_mFAP2b_singleloop_p01wA5_mFAP2b_0001_0001
Lf/koBnX6sH0P14KQ35rpB7P1qHUiBhNQCBmqBHXPfHUGE4NQzMDrBT14bHEoaEQQiBBsBLFuyHEtIrNQE0MrBHuz7Hkiy2LQAXwpBTGh2HE2KlJQXkkoBrr/sHU5E3KQ2sLoBDLzsHUN5CPQN13tBrSwuHEPfBNQYmUsB3mP1HE3dwPQad+sBTaJAIEdqMLQzY7pBDyvAIUxM9MQSzQrBjsT0HkBwGIQOUPoBjV/7HUAAzIQ out_19_mFAP2b_singleloop_p01wA5_mFAP2b_0001_0001
EiWErBbPKZH0istLQOJ2rBLwKOHkArMMQR2OqBz1jGH0xLdKQKcNrBjU49GE7RxJQLy2uBzLdMHkoFpLQ1ZcvBXChPHUih8IQ/AmwBPr+SHUWajNQlDtqBLbnbHEnEzJQJ9brBnhQMHU+SSOQLXUvBDCAEHUiA5LQU11tB/9ESHECmGIQyisyB38fRHUmgHNQTgKwBXVoQHE8fmPQaYLwBn2cbH0MAUNQ out_19_mFAP2b_singleloop_p01wA5_mFAP2b_0001_0001
E35rnBrbSJHkvf6JQv09lBzgACH0P1YIQBr8iB7P1DHkqxrIQjs9hBra8MHU2OfIQ5QrmBbPKCHEue0CQWaBlBn8R6GkDq/+P384lBDUj5GUGZ/tPzDFoBj/p1GET1waPQjJkBnEW9GEhVauv789mBz1jQHEW5gKQ6nTmBTQ45GUgUGJQM9xoB70OAH0b3RCQi4VmBXIKKH0PhOBQd97iB/j68GU5H/+PpOLlB3AZyG05KUBQI/kkBLoI9GEoEZ7vErViB7LgAHk9gchv out_19_mFAP2b_singleloop_p01wA5_mFAP2b_0001_0001
EAAghB3256GUiBBJQEtIdBDrc6GktzHJQqGvaB3isxG0IbnGQXPKdBrbSpG0HFuFQhALbBPHa4GEUN+LQ+R8bB/m/AHkLiHOQjXSgBLeVCH0l+ZPQAbqXBDhCHHUbR+OQ6fggBf30JHkmztQQtyAYBzoVOHUvLfQQvntcB/qzPH03SGRQO0iiBjU4zGUepLJQOPjbBThFCH04NbIQ0D0cB7IBxGEF2tMQrw/WBfRV3G05PwLQ2s8hB/Hi9G0zU0OQvN6TB704FH0jYBOQC9XiBLe6KH0yGORQC1fUBPt7SHEgIyQQtREdBDAnVHUKn5RQ out_19_mFAP2b_singleloop_p01wA5_mFAP2b_0001_0001
E8S3VBbQgzGEXPqEQfU4SBDrcrGkX6mBQTiBPBHtIlGE/pGFQv0tMBvyhpGkU4aIQR0zPBrYvwG0hPD6Pa9VTBP+Z1GUfFViPnqAQBvGl6G0ma92v99gTBH7o+GUWHSAwJeYQBfZwEH0qNUEwSMIUBThr6GEBWZFQwSuVB/EwlGEYf2/PxLVNBr6L3GkQPN9PgRJNBjz5qG0Lmu0PKxxVBrSEvGklL1ovgFAWBThZ7GUv2cxP9qwNBLqRBHE4gTwvXrLNBHOw0GUOFq6vMtbVBj743GksmQCwwZoWBXS0DHUKCW9vdK2SB/mTHHkqPQHwbNpOBDaILHkxhiCwzwhNB7e//GUJS5Fw out_19_mFAP2b_singleloop_p01wA5_mFAP2b_0001_0001
EEtIOBDAAbGUNepDQMIQKBvz3TGkpbSGQ8n6FBT14PG0OffCQ/pGHBDBWMGU6mE8PJMINBnFPKGEtVXIQHuZJBP16BGETMdJQb5nIBHUuvFUeqeIQc65FB3V6CGkuHwLQMA6EBvmFlFErGAKQngMDBHPYyFUjuAMQEx3EBTlJLGUZAlNQfgA/APr1uFE6ACOQLmKBB7NYJGUijmPQogG9AbKi/FEhi0PQ4PVQBPc9XGET3kAQV+RIBTXUYGUiTvIQ8suPBn26MGEww+JQIwpPB3efGGk9VtFQI9pKBj2DpFEoIfFQYtoDBHg8VFE6hsJQJa7GBvgzSG0tRaNQ4ex6AzfrfFU9SPOQyvYABDK1PGEFjgQQ4XV3A/8S9FE+1tQQ out_19_mFAP2b_singleloop_p01wA5_mFAP2b_0001_0001
EfU4AB7kYQG0LdTEQXkt4AXjXMGUhrHBQRLyvAjrHIGE99zEQbnvqAT2OOGkCXvHQBuS0ATsLVG0Es+6Pp1xrAjBJRGkukCtPu+1oAjx9HGkwFGwPrxSoADIRXGkiOZtvIFOAB3MzTGUKc9HQG3i7ATwzFG0bFP9PZrz6AHKsYG0xRu0Pxs1wAjphbGk3x3/P out_19_mFAP2b_singleloop_p01wA5_mFAP2b_0001_0001
EZ78tA/9T7F0IbnEQIMvlAHiPxFkLz5HQYHSgAvMQfFkU80EQA3GkATvdYFU7mnAQ+niqAj20oFEkuiKQlSXyAfMJyFkxCICQ4ZefA3JT9FUUubIQxFTkAffShFkuPvLQfeCuAfLD2FUFdqLQYZuwATWHdFUJeFKQ out_19_mFAP2b_singleloop_p01wA5_mFAP2b_0001_0001
E0wpOAXflXFk788GQRqfDA3tVFFUk6nEQW+j8/uLI1EUbcfIQTa33/Sl16EUxE1KQ+ODc/CSfMF0t2xBQcRFl/O4MdFUTX66Pdzyo/GLpzF0cCc/PJ5OB/6J25F0/RTDQM+kDAT49/FUmyR7PT+mIAb+keF0whIJQY7/NA/n09EklesBQFm5d+eBGTF0SrsEQCMh6+mVr+EE5Y4/PCEUo+Oi2cFEWnyyPsqTBAbwfZF0PNU1PIOkFAz9dHGUUe89PsCCNA/IT6FEsP9yP out_19_mFAP2b_singleloop_p01wA5_mFAP2b_0001_0001
Etf+4/Kl4gE0rEbHQTDSr/GDGQE0G9iJQSX559cQXKEUpIIJQm9bD/kY1xD0Ns2JQsceDAfmN4DUmEMJQ1aeaAfVh+D0L59JQp49kA/3QDEkTnCIQZZWgALRf8DkiDoMQAMjvAb7KGEE3TwIQW+6qAf6HBEUvFWNQX0hyA7OGFEkn/ZLQDq6//+tBdE06MmDQWoMv/iC5VE0tulLQL7/CAfzEuDU8dNGQBV85/+eNeDkY9YKQpMniAPCGEE02y4DQ0ZrUATSO2DUdFKOQgki1AHvTJEUtQcGQK0QtAfmRAEUuScPQvS36AzuZHEEdI+LQ out_19_mFAP2b_singleloop_p01wA5_mFAP2b_0001_0001
E5FVX/wwJZE04m5HQddqEAxl8VE0ErAHQUooQA5weTEEZBJKQGZNOARahgEE6f9LQ7XBOANHjoEEX+yDQZ40iAdTJmE0cAcCQ+6xmARky4EEy4H+PEAdyAp/61EUW++6PWFb2AZbBIFUuVswPJW13+4M+mEEGisGQlN1GAtZPHE0DfuEQrCPFAxHSqEEKcDAQitEMAJnY3E0daCGQ5QfnAdoclEU5vHGQEwDkAxmTXEkiCPAQVe8hAJuA6EEfJx1P0I9lAF6nHFEASUBQIPW3Adtx0E0xYFBQFRXzAVsHnEkwa70PwKL+A93gFFEADvpPb8ByAZLDJFU6qrpvG1w1ARjzVFkUtg4P out_19_mFAP2b_singleloop_p01wA5_mFAP2b_0001_0001
EFLkdARUrCEUGXVKQjqvkABhR8DEImxMQtTavAVk6JEkkH1MQca63AtrBAEUA9sMQQ9tmAJPKMDE32ENQvsKZA5rXxC0kmKNQ7XoLAVF16CETQnPQk+PSAhAqyCUiO8QQFCHx/cZJMD0gwKPQqOLfAhilxDEN5vIQ0kCgAhsmDEUYmeOQmOlrAdD1ADUvSaLQ/YMrAxULGDksK6OQEcoPA9CN4C0rBZLQ1ojdAlpnPCUuPNNQpqob/EVGTDkylWQQIaon/UJQSDEG9SNQ out_19_mFAP2b_singleloop_p01wA5_mFAP2b_0001_0001
EqO6uAZHGfE0vUBNQZZh4Ax3TsEEvKBNQTJJ2AZe4CFUCGAOQna5sApymIF0UNdOQg7g9AthEtE0aMQKQu6wEBtI+tE0uBWKQ1GGHBJQh4EE+MFMQVOUHBVxGjE0qZgIQFxrnAlbOmEkZ9KNQwNS+ApuVlE0hBaOQZTG7A5W9eEUHtHJQyPk6AJdE7EU7nLJQMTULBlmHjEEdBeIQAIRFBB2yaEEI4RGQ out_19_mFAP2b_singleloop_p01wA5_mFAP2b_0001_0001
Lioi+A5xpPFUJ3UOQsfW9A9lvlF0ruNPQN+G5AB7C0F0OM/MQRqC7AV8/vFkUHoKQc1BEBB6fuFkDCHQQPIwFBllrkFkC3bRQdzfCBJXmaF0jXESQ+lTKBx5WnF04UzRQXF+CBVL6JFkOo8NQTkn3AlAImFU/bbQQWGIHBFFZrFkmCvOQQbvDB94y/Fk+5OQQ out_19_mFAP2b_singleloop_p01wA5_mFAP2b_0001_0001
EZRUzA5OZCG0VIwNQfKUwAZK1KGEmi4LQJQ1qAJJVGGU//ZJQxJbuAB0GIGURIUGQ1xB6Al6YRGkhyFLQoSI/AJW7WGET3bNQQml5A9WUbG0EiKPQR7yEBtrzWG0xyhNQ7n7wAtW7CGkrWrPQxOjqApVFQGkLS3MQtk8/AtmMMG0UlJKQ7Ys3A9AZXGkmsnJQqgtGBpgXaGkVvCPQ5J4GBVOKTGUGeFMQ out_19_mFAP2b_singleloop_p01wA5_mFAP2b_0001_0001
EKMHiAFsfAGUkQ1JQIvDXAZbM5FkzxQHQMz8KAxSsFGkmEkEQjcQGARY2NGU32DHQtb1HAlNhpF0yPBJQvHOFA9vdyFEz3wLQZgEbA5626FU4YeMQKR+hA1wcAGEuM2JQpcpgAZF1wF0F4WEQhCTx/celoF0O80HQJeyOARdWZFkjOBJQXC1x/MBD/Fkp8wLQv4X//Mv7lFkSRJNQ9cbZAtcYEGEKszNQaFNiA9bIuFEZqcNQ out_19_mFAP2b_singleloop_p01wA5_mFAP2b_0001_0001
EEd7FAJZPEG0dq5+PznDy/EW+LGkhBB5PHGQe/ICzGG0f2LfvqWHs/EOH8F0j+Owv2lbGAZroVG0B6uzPsXCXAtlgTGURqDrvv/7hAtwNdGkcFWyv2F7oAtfobGEbpV+vvpfwA1rmiGEYPxAwBQ9xAFzkrGkm1P8vy4c2A9MbgGUh7/Ew6zLLAF6N7F0YzG7PYXSQ/YxrOGUgQM+Pml93/MI/bGEKn9rPJU1OAtMrYGkRM48Plg8gA5SONGUWpiEvNXCPApg+QGkN9F6v6KMZAF63jGUue31vp24mApiNfG00kulPJVCoA1d0UGU5jTBwN1ZtA1aPtG0VAkzv9Yo3AlLzwGU/Vp+va6U1AVuhZGElICHwn0H8AZZplGk8oMGw out_19_mFAP2b_singleloop_p01wA5_mFAP2b_0001_0001
Lz42N8MmPMGUknuzvEPBN/uu2HG0AQC/vSqnl+M2YEGUyMyDwk6tW+M0/2FU4P4FwVvI2/qHCQGEr+xBwic8IA/xsLG0BWPGwNcucADWPHGk1sEFwE+4BA/3LMGEgzvJwexskAzCSDGEpqkIwl9jOA7mOIGEkGyLwKsHhA7pyDGUY+MLwimbnAXws/Fk3wONw/zGb+6SnTGEnmtsvyzao/6E2AGkxNa8vDuhFAL33SGEiVL9vCCpk/qI7WGUq5TDwHrIhAv52GGEKX8AwPdrk/yrrPGkhHNKwEAesALqj/FkXWHIwzqAJAfqmIGUGR2Nwuk3jAzg3AGEhb6Ow out_19_mFAP2b_singleloop_p01wA5_mFAP2b_0001_0001
E/jen/oVdLGEgoDFwvltCAlMkJGUlrtIw9zLXAFnaEGECpWHwTbjhApCSJGkl+REwlqKIAVKAUG0myKKwc+0q/E0CZG0ymiLwNlfU/EvKVGUs/5Nw76aF/EUphGk5e4KwdqGU+mMLbGUKIpOwt93u+a4yiG0581MwKepp/UjUSGk7Q8CwHeE3/gFHEGkKFKKwS3pOAJSwZG0ujvIwDjfUApoeSGkmXqLwgjZN/o0tmG0EDIJwRZ2T/i5BaGksxNQwCVXi/usjoGkD94Mw out_19_mFAP2b_singleloop_p01wA5_mFAP2b_0001_0001
EEYLbAtkF1F01qhIwynNnAxukpFkCscHwRy8kABaeZFEyABDwlnTsAdAjRFUmRaAwd1mQAVh3tF0rkwJwfQjqA57PhFkXucJw9pOtApS80FU0XFGw out_19_mFAP2b_singleloop_p01wA5_mFAP2b_0001_0001
EALdVAt/sUFEDaLCwnK/OA5FHFFUylT8vKITAAxqV0EkiVnAwNzSx/Eh72E0yvGFwLEzDAhpNQFkW0Vsv/aMRAFydfFEBJYlP7oGKAhREcFEvwYEwjYSdAJnI9E0KIS5vNslq/YJ9XFEFZ+zv10C+/IvYEFUvLarP5nELA9yJtF0MChyt out_19_mFAP2b_singleloop_p01wA5_mFAP2b_0001_0001
EPX14/AfIjE0Y7S7vrvCX/wsaSEkSL1+vZCFg+aERPEE+ES1vfiaa+SWzYEkjqynPHYZz/QEZ6Dk06WAwEoVCApbNrDEyll1vY1xLA1GTAEUcxWEw5zzDAp8lhEkbeTwvGIQ0+s+ZXEEzuLDw8eSa/8ijiDkt15BwtMXAAx2yMDEt0o0vG6BUAtiRiD0aT+EwJXPFAtU5FEEgtEIwvYCXAtmFME0wJ0Cw out_19_mFAP2b_singleloop_p01wA5_mFAP2b_0001_0001
E4RGn/yR1BEEYTY5vCXGGAPQn8DU1yHqv8AdRAvXKTEUfCvNPp83WAD1HXEkfRe5PGYm//yOjlDkHBX3P3nos/OpI6CUg1KzPLX29/q+ChCkwmzbvXx6l+m+xwCESTx6Pp39k/CttzDEZYMAwTzkRA//yoDEk6t1vU7Wo/Gpy4DE0UE8PU10NA/90hDU63x8PtshE+UjVUCE9Qs5PtHb19IZDGDEFwz/P out_19_mFAP2b_singleloop_p01wA5_mFAP2b_0001_0001
ETuAVAzWdgEkvax3vmCOfAHXM1EUeSm0voNirA/V1yEE5yKwvoVKxAr8PnEk4Ju5vIu7bADpqDFU3JEAwydGEAHDNIFELO6AwEpKkATocYFE0S2+v6xA+/OiPSFkJvQGw11hQAvwFcE0odV/vOV7XAX048E0y84ZPeUygA3ub7EE52oDwQ7v8/K+3SF0aOj7vvWM2/WbU5EkkUlAwcW6iAjYfiFk1o7CwhMqsAL76UFUViB+vdqXhAfR2gF0DHe3vSgRX/+B+UFkLGkGwyoGEAHBjHFEP2uIwKdZHATichFkRxnGw out_19_mFAP2b_singleloop_p01wA5_mFAP2b_0001_0001
EmKWvA/n49EEJIUwPygn6AjBD9EkUpQ2PE8s/AvdMTFkdgh2PusH8A7echFE4jC9Pk527AfRnyEkeWFBQIenDBn/dyEkqrYDQJARHB7ShlE0Vge/P2KhDBjsJpEUkOgIQblTqAnnGHFEBWe4PKe2+AzfXzEUPg+hPt9J5A7YFiEk/50AQ/9u2AzgC7E0Lc6DQx4JFBHIyCF0/+hDQIsTLBP3alEkB7XBQHmUHBX7tsEkRWE3PTcyFB3QKVEkzB7+P55jHBf2DpE0aoUJQqI/BBXF1YE0VsbIQnB8ABLM4yEEncxJQ out_19_mFAP2b_singleloop_p01wA5_mFAP2b_0001_0001
E/UDEB757VF0gArcPEYlGBXO0qFEv0NBPhrnMBf8SpF0fqxjPKxAPBvyhYF03P1YvRATFBj8n1F0Wgs6v1sXHBbY4oFknBpBwqfk+ALYK4FksQE8vUNeFBHsyJF0eU4uvGPCFBHu30FkW1+0PbQLHBXJrCG0jk+6v5ZrHB3mRaFkqTfAwMv58AvQ1/F0x72BwuAa7AL8/AGkLvMzvUrx6AzleoF0xh37v out_19_mFAP2b_singleloop_p01wA5_mFAP2b_0001_0001
LXPKPBDqG7F0gArwPe++UB3Mz6F057nyPiWkXB757HGET3k4P/UDVBzLdQGUGEY4PyL9MBPzMEG00NJ0PU5vWB3bD2F0QZNpvtGKWBHR2uFUKGN7P out_19_mFAP2b_singleloop_p01wA5_mFAP2b_0001_0001
E5lucBT2OHGkSMI7PyL9fBDVjQG0coF+PVjnhBPepOGUhrHEQpbyiBblDGG0eU4EQ6f3hB7quTGUBKyxPeKVgB3PBWG0ICCxvp4fjBLridGkSk23P8naeBjWk/FEnED7PveRdBHMPXGE1ns/PvGOjBrkHNGUDMosPjVidBfmCaGUGqRqvRn0kBDxqfGEnWriPD7rkBX8ybGU9kB/P+AKiB/1MkG07Jm5P out_19_mFAP2b_singleloop_p01wA5_mFAP2b_0001_0001
EjsthBXO0WGUJGkHQ99TjBvIbWGkWkNKQLymlBHueeGEqG/JQuzHlB7P1nG0jCXJQ3kohBX46ZGkoFpMQrfdeBLlETGU0ccNQcOdZBfcOXGUyDEMQdb6dB3CRTGUUzOQQLHqgBz1jdGkCXvGQz5HkB7WYOGEmNbKQ4K5gBPN2hGE1EPMQN27iBbeZaGEZ1WOQWBBfBPcALGkP2wMQFoHWBLQRSGkwvpMQ9E8ZBXJ9WGUDU5JQI2sYBrZbfGktGrMQHOgaBraWOGExlhQQtTTdBD8ebGUoGkQQ+IxgBjWFQGkXAsQQ out_19_mFAP2b_singleloop_p01wA5_mFAP2b_0001_0001
E4PFoBnuJbGEaRmKQCBWqB7luiGkuJhKQWO0rB/mEjGU0iMNQaRGsB3jCbGEEYlOQFuOsB3NJgGE+TNIQmj5qBzaehGkP37CQTxxsBnS3fG06Fr8PY0juBv8/YGksPB9PKOasBXWKmGkIJgwPSMYoBf8STGk/UDLQ3+jpBPKtqGU1WHKQ7Q8sBbQ8XGUuDZIQRs9tBzwalGUc/SIQuwDqB3SjpGETgqCQD4TpB3+kbG0rslCQT+ltBDFflGklenovT15qBPtvrG0kgfwP out_19_mFAP2b_singleloop_p01wA5_mFAP2b_0001_0001
EFDysB/nasGkR2+NQ357tBPc9sGEpwVQQGZrwB7P1nG0GvcQQShbyBT14pGUbnPPQkCHuBzLd4G0Mz0QQ4Z5uBj2o5GEcKSSQN/quBHE7EH0uPxSQFZrvB/Q9FH0bxIUQNnOuBH4SEH0J/QVQBEsrBDOrBHU72MVQ73YvBnkSFHEAxcWQCBmsB/89yGUHaxMQninsBvQsoG0ioBRQ2kQsBDAi8GUu+qQQgnnvB/Pn8Gk7sPQQN99wB/MF3GUZjaSQAwltBHUm0GEMS5SQd1ksBjybHHUjTwSQS51vB7aJKHEGNISQDVoxBv95HHEL4PUQ6uwqBjbBBHESrTUQO0nqBjvOAH03fEWQb2VxBbPQHHEvigWQx5TuBzcFEH0Q3SXQ out_19_mFAP2b_singleloop_p01wA5_mFAP2b_0001_0001
E99DxB/TNhGkR2eRQXPqzBzeUcG0d+uRQamJ1B7kYiGkAr0SQmu5zBbQgnGUzMrTQ14VzB/RhQGUwKHSQ7kMyBvRzJGkCU/QQ577xBDLB8F0+UVRQVOywBTR/1Fk6ZWSQ+5CzBX1kuFEQieQQFDivBbmZfGEAAISQzj10BfMtcGkIW0QQK9AyBTR1PGU5S+SQt7R1B/RPNGUGkZSQENfzBD4iKG03eHQQBuNwBTe4MG0CcwQQZQ+yBP/reF0oSnQQvV9zB3EJ0FUgDUPQ out_19_mFAP2b_singleloop_p01wA5_mFAP2b_0001_0001
L/Uz3BXO0hGkEDySQ03f5BXO0mGUdTyTQShb7B77neG0OfXUQIwK8B33PfGkvfiVQy+P8B3qdXGUdkrTQRLC7BrbSwGEShLTQNfP5BTob5GUZIrSQEzx6B/t2CHU+9GSQQTM9BzUbCHkZmESQl5g5BbSgKHkW6tRQ5Qr4BD/pdGERLCSQsoO4BfB2pGUSolUQnfP8BDQgtGU/4VSQeNZ8BH6lzGU4M7TQwd/3B/QN8G0q1fTQDp63BXHU2GUhl5RQ out_19_mFAP2b_singleloop_p01wA5_mFAP2b_0001_0001
L+TNOB325FEUHahMQ6mETBf8SPEU6mkMQ++JXBvHFOEULymKQmuJbBLEYZEUIwaLQmuJgBz0NbEUGE4JQOJGaBfR2iEkqx7NQbnvdBHuewEEmuZPQqxLVBfR2cEE8nqOQtd+SBzKHiE0OfXQQAAgLBHYl3DEtILKQepbNBrED6D0hWEHQXPqKBHXPmDEBW5CQO0iMBHZ7oDk9ow7PPK8FBjqxPD0FZ7DQW5QDBjAr8CEqGv/Pnv/DBnuJNDU6mkIQ03vGBDW5gDUjXqKQHv0+ArFZ3C03PFJQMrAMBjOsFEUZeZOQOUjgBTQfSEEmggHQm6jgBXbUsE0TYMJQ5p+hBj/pUEUk28KQFSueBzoy+EkenLOQ6avgBDfjnEkry1PQax8bB7u11EkIQqQQkSCRBX2cFEknsEGQvPKFBTtbeDE0BrMQ out_19_mFAP2b_singleloop_p01wA5_mFAP2b_0001_0001
