# Supplementary material for: Incorporation of sensing modalities into de novo designed fluorescence-activating proteins
Source: Nat Commun. 2021 Feb 8;12:856. doi: 10.1038/s41467-020-18911-w (PMC7870846; doi:10.1038/s41467-020-18911-w)
Supplement: Supplementary file 24 — Source Data [file 41467_2020_18911_MOESM24_ESM.xlsx › raw_data_graphs/Supplementary_Figure_6b,c,d/1/silent_21.out]

SEQUENCE: SRAAQLLPGTWQVTMTNEDGQTSQGQWHFQPRSPYTMDIVAQGTISDGRPIVGYGKATVKTPDTLDIDITYPSLGNIKAQGQITMDSPTQFKWDAQFKQNDNPRYHGSTNILTGTLQRQEZ
SCORE:     score     fa_atr     fa_rep     fa_sol    fa_intra_rep    fa_intra_sol_xover4    lk_ball_wtd    fa_elec    pro_close    hbond_sr_bb    hbond_lr_bb    hbond_bb_sc    hbond_sc    dslf_fa13      omega     fa_dun    p_aa_pp    yhh_planarity        ref    rama_prepro    bref_irms    cen_irms    final_chainbreak    final_looprelax_score    irms       time                                      description
REMARK BINARY SILENTFILE
SCORE:  -477.689   -717.246    101.360    413.951           1.697                 22.920         -5.201   -259.443        2.179        -23.877        -78.994        -26.148     -38.647        0.000      6.068    137.053    -40.227            0.040     19.116          7.712        3.498       3.498               0.014                 -477.689   3.325   2124.000 out_21_mFAP2b_singleloop_p01wA5_mFAP2b_0001_0001
RES_NUM A:1-120 B:121 out_21_mFAP2b_singleloop_p01wA5_mFAP2b_0001_0001
FOLD_TREE  EDGE 1 120 -1  EDGE 1 121 1  out_21_mFAP2b_singleloop_p01wA5_mFAP2b_0001_0001
RT 0.092238 0.94843 0.303269 0.768097 -0.261588 0.584465 0.633655 0.17903 -0.752615 12.785 -5.805 20.9455   out_21_mFAP2b_singleloop_p01wA5_mFAP2b_0001_0001
ANNOTATED_SEQUENCE: S[SER:NtermProteinFull]RAAQLLPGTWQVTMTNEDGQTSQGQWHFQPRSPYTMDIVAQGTISDGRPIVGYGKATVKTPDTLDIDITYPSLGNIKAQGQITMDSPTQFKWDAQFKQNDNPRYHGSTNILTGTLQRQE[GLU:CtermProteinFull]Z[HBI] out_21_mFAP2b_singleloop_p01wA5_mFAP2b_0001_0001
CHAIN_ENDINGS  120 out_21_mFAP2b_singleloop_p01wA5_mFAP2b_0001_0001
LwfKMBvxLBIEoaMYQDCMMBf9IAIEZ78WQ67nRBLFu8HE99bWQ357UBT0i4H0hWMXQlDNIBf9o3HkoFpWQh6yJBLDFuHUw1OXQiTgIBXhVCIUaeVYQPryOBPHFEIkmJTYQBdLNBHFt7HUsJcYQAQKLBfY1DIkXmbWQT22HB/6k2HELlkVQVpTEBbc75H0+UBXQCg+HBbf/tH0PuDYQ out_21_mFAP2b_singleloop_p01wA5_mFAP2b_0001_0001
HTihSB3NJ+H0kYIVQ/UjXBHCs6HkEDiUQkC3XBvcouHUgVmUQFDCcBjVOqHkvf6UQ5QLYB/9T+HUf/ETQfIGZBnvIFIE/04SQSj7aBjojGIE9UfRQ4d1WBTpuFI0IZdQQt2JTBvlbJIkE5FQQlVETBHzJOIEcprQQhKqPBf+VIIULJROQEtoPBzKnAIEsyhUQMv1aBzTP+H0KDGVQm4sUBXVH8HE9bgSQaekbB/gJ6H0bVoSQ5lHcBHAgGIEyEmTQrEWVBLsOHIUhFFTQpyXeBDLFEIkb8ORQ5EHcBD7vKIkM0dRQ4KxWBnIKCIEGn8PQ9GvVBbkAPIUxOaRQAbVQB3W6QI0I2ZQQthsPBHipEI0TgUNQww7MBrgFLIkwqtNQ out_21_mFAP2b_singleloop_p01wA5_mFAP2b_0001_0001
H3kYTBPzMpH0yhWUQiBhTB/RhdHUO0aUQXPKVBPIwZHkVO0VQEtoYBfR2SHkQg9VQiWEOBntzYHkArEUQnEDQBnCXtHklDFUQRXgWBforaHUCZtTQb8SOB7QLQH0IbHUQam5MB/TNbHkrHFTQEYFLBvcobHkvfyUQ out_21_mFAP2b_singleloop_p01wA5_mFAP2b_0001_0001
HPK8SBntzeHU2O3WQqGPUBjqxbHUbnHYQrcIaBnCXdHE8nSYQQgVcBb5QXHEDCsYQ8S3QBvHFiHUzMnYQXPKQBD/pkH0yhuWQ2rZTB/GRTHEgVLYQ9owRB7OffHknvHZQmupMBD/pgHk9ogYQ03vRBz1jqHEAAkYQ out_21_mFAP2b_singleloop_p01wA5_mFAP2b_0001_0001
H++pcB77nlHEoaAYQuzHhBra8nHkvfKYQy2JjB/RhjHEoaUXQnvflB/mEiHUdTqXQPffhBnBB0Hka8OYQfmmfBPT+4HESMyYQ9bcgBrWb0HUFReZQ48uiBDk/0HEJ8sZQmt3cBn95vHEYlzZQsHlaBrZmqHUiBZXQOInhB7fLkHEs9oYQB17gBbN23H04chXQnXljBPS11HEODVYQXvZbBHOX3HUKLrYQZDKgBzNyAIkj3yYQMjfdB3UxsHEbnQaQx/OZB7WmvHkZemZQ out_21_mFAP2b_singleloop_p01wA5_mFAP2b_0001_0001
H46RiBTgVhHEv0FWQ46BkBT2OdHUIwCVQqxLkBblDRHUO0CVQCBWmBfTiMH0P14UQ78NjB76RhHkpbqTQddClBLHXdHU84kSQ5Z0nBDZIhH0ZL5SQXFLkBLnyhHUeNPRQaRWgBntziHUwK3VQXrCmBzDSgHUSxNVQ6vNjBHe+pH0pbqTQm4MhBvNfeHkX9cTQyXBlBvptUHkVnjSQXELpBb0XeHEWqJSQ1kboBTB9dHkkH3TQzx2nBfa1pHUCK7SQ21glBbZ7eHEFddQQrwPkBHjdqH0lNSRQ1qLiBDDYfHUuJARQ out_21_mFAP2b_singleloop_p01wA5_mFAP2b_0001_0001
Ham5hBjArLH0xLNVQQg1hBTf//G0xLNVQHaRjBntz5GkWkVWQMdTkBLaRxGkpbCWQGZ7dBPc97GktzHVQmyPbBfmc9GE5gyTQhqjVBv096GkXN5TQ/KydBXnv1GE+jySQrcIgBvcoPHkBBWVQ8T1iBL3I9GUxiTUQoIkbBLWEAHEP42VQkX5dBjOizGUvWWVQkuqbBXToFHUYWeTQJ9nTB3sA8Gk+E7SQkixTBPOXAHE+znUQpcHVBvlwyGUCJOUQz92bBLpj2G0J00RQooSdBDGrtGEftITQWp/gBnif3G0MlsSQ out_21_mFAP2b_singleloop_p01wA5_mFAP2b_0001_0001
LEtojBLFu9GkQglXQf/0kBf9o3GUHaVYQUNenBjAryGEYlHYQJbHpB3Mz3GUPKkXQdTSlBjVOAHkCX3YQZw9iBrJqHHEOlxYQyskiBnjHIHUafCYQVVmjBXMp9G02YoXQ/pajBjzaxGEm4fYQTmNnBbSMEH0SexYQk2alB77l8GkYFXZQ3BajB3hmPHkPQ/YQTKLhB7azEHETeBZQzO3jBTIaOHk6FuXQ4rdgBTHZJHUX/2XQ out_21_mFAP2b_singleloop_p01wA5_mFAP2b_0001_0001
LSh7nBPIwoGkoFVYQ14VqBblDjGkqxHYQ35rpBrw1aGUdTKXQrcYnBXNeXGEsyBXQgqhmB3jClGUbnnYQk5OrB/hFfGkBYjYQMuzrBLGxoGkqo3XQ out_21_mFAP2b_singleloop_p01wA5_mFAP2b_0001_0001
EqGvrBvz3WG0isdWQJGUrBPc9NGkpbiVQW5grBf8SRGkVOEUQHvUtBzeUXG0gArTQWOUtBX46EGU6m0VQ06BtBHCXBGk4HMXQeFusBn6/2FkH75UQpwltBb78ZGEEYlWQYHTpB/m2KGUoBsVQIZWvBrewHGkDLqVQ3MvrBP382FkUzPXQCDHuBj2RqFURAIVQCL7sB3Fn7F0yy3TQYqrqB36cxFEBEFVQ out_21_mFAP2b_singleloop_p01wA5_mFAP2b_0001_0001
EEYlpBDrcNGUy2RTQIFepBjpbPGEUN2RQktzpBHtIFGEnEDRQktzoB/9T5F0w1bRQsyxmBD/pUGUHahRQ+NnmBXjkfGUybHSQL7XmBDQwhG0V0aTQ+/omB7nwpGUEJdRQghVmBvOXsGkSsnTQ9ZimBL9bxGknwbSQ+nwmB/xzsGkCgKQQhynmBHFQ8GUs0ISQCZ2mB3Ea3GkG9sPQVYzmB/UC/GEW8zQQSMIoBPy2IG03PtTQiRGrBXn0UGU2HlRQ/2JlBDyuPG0mB6RQU7jmB3eNVG0YScQQCyQmBrEzbG0HWNUQ4qJmBfjtvGE2riUQkAzmBTr5mGEjK0OQevjmB7cVCH05j5SQuY9mBj2e5GEeMoNQPg4mBz5eHH09hhQQ out_21_mFAP2b_singleloop_p01wA5_mFAP2b_0001_0001
EEtIrBzgAGG0LdzPQMIgrBTgV6F0257NQUN+oBHtI5FkQgVMQ8nKoBbktEG0xLNLQaR2tBnsd+FUHaBMQMpWuBrofsFkPd/JQcNdvBPBJYFUvvQLQj1kxBjvmYF0KfiMQdiDuBHWUGF0yd6KQuz3rBrbSNGkVOUPQsK1rBDuurFUoJFPQ91pvBDXdAG0XEJNQ8+dtBHpkGGUzK6KQnYyvBngHyF0CegIQSrdsB7ZfoF0ZMBJQMrruBvQn4EUd/tLQNxWsBzqeGFkdg2JQ out_21_mFAP2b_singleloop_p01wA5_mFAP2b_0001_0001
EoFpnBTLymFU46RMQkCHlBTgVmFUhr3KQKc9kBDqGVFU5QrIQHahlB3NJCFEVjHJQEY1iBz0NjFEmu5MQcCLgBDsekFkDMeLQL8DjBLkgzFEIIIPQQgVoB/RhZFEFuONQej0kBnDw1F0d64JQAd/iBPXaTF0ZyxNQnCKdBHRRiFEP15MQHaEgBvcPYFkOV8JQtt7fBnLM0FUnqiKQ3HdhB7FIxFEZrRQQ2c9iBrRnBGUZAUOQ8G8kBvTkxF0WCEQQ out_21_mFAP2b_singleloop_p01wA5_mFAP2b_0001_0001
EhALkBf++bFk/UjEQWO0jBj/UNFkTiBAQtI7gBz1jOFkpbS8PSMofBzKHgFUwKH7P78tlBnsdSFUIwK1P9teoBT2wQF0u//5PrqNlB7v3CFE2X9qvW5wjBb78rF0IbHEQEgQkBTiH9EUsvXBQTyWlB/HviF0fOTvPVCOpBDN9eFEyao6PPjjmB7erGFU6NU5vTFKjBzIVEFE/q9yvgMklBjLiyEEy+fIv out_21_mFAP2b_singleloop_p01wA5_mFAP2b_0001_0001
EWOUfBvHF8EEEYl6PR2uZBjpb8EU5QL2PhrnYBvd+sEkuJxoviWkbBrFZdEEAAAwvVj3VB7Of3EEDCMAQ53LWBP13FF08tNFQNn6QBzc0/EkkC8IQFBLSBDjGQFUYN0LQampgBT14tEE7Rh7PVdzYB7hbMFESPUwP63SWB/tWnE0YZcBQJv0RBbdK5EkHnU9PBI6VBTXhWF0kJJEQ/L9ZBLcNDFkXRMHQ2aEPBziSNFEhLTNQ/KNSBDP6gFkO6QLQvV9VBfp5LF08CqMQ out_21_mFAP2b_singleloop_p01wA5_mFAP2b_0001_0001
EoFZUBHDCyEEv0N4vktTSB7QLkEULyWAwXPKMBT2OjEEoa8/vO0iJBntzzEkQgV+v14FUBnBBsEkAr8FwRL1ZBn8DtEUHbJGwYSNSB3ObcE0HdIJwfUYSB7lu/E0HFu0v4G7TBngIUEEQ5k/vIobSBTn07EUrFuGwDvSbBrUtkE0u4QDwlPhTBHuAiEkUYFLwSK5NB/kYbE0LOHJwDm5TBPvpME0PIwIw out_21_mFAP2b_singleloop_p01wA5_mFAP2b_0001_0001
E99zJBPJGQE025bAwPK8DB/mEPEklDNAwamZBBjpbQE0fqxFwIFOEBPIwQEkvf6IwnEDCBT2O3D0NJG6v4RKDBDTGMDUomE/vtQhDB7D6GDU4MhEwC3rDBfnZsC0NFE4vEtIMB3MzCEEnEDBwZdfCBHn2cEURk57vDYf7Abe85D0SYt4vAO8DBLB03DkNe4ovrebEBbxlNCkPAf6v9JZDBDBryCEwgQ5O out_21_mFAP2b_singleloop_p01wA5_mFAP2b_0001_0001
L1NJ4A/89PEUiBBGwQgVyAb5QREk/UjJwwfq0APdT+DEYljLwoFZyAjWkBEESh7NwO1TmAPg1REUk8+Iw+XqhArrV5DEwqBIwr46LA/GP8DExktGwqBlGAzMBJEEME9CwDgu+/KenoDUKbuIwe++zArvfQEUiBhCwuqr0AbV+fE0gVkKwFNCiAj6gWEUkqyKwKBpkAPc3dEERC7GwBJBmAHN9uDUnagEwZU0iAnPVhDEUBlJw out_21_mFAP2b_singleloop_p01wA5_mFAP2b_0001_0001
LGZ74ALv0ZDkSMoKwQgV7A/TN2CU5QbMw2OfDBf8S3CkVOUNwzhWFBjpbaCkWktOw3574A77nKCkZmJLwoJCtAT9DCCUbWtKw9a0mALMWMCEj1bMw/WVqAvYNhBE8BrIw/pG7Ab5QXD0FZrIw/RS2AHIE5CELfMOwdVB9A73lICkWROJwQBL8AD6siBE7raMw out_21_mFAP2b_singleloop_p01wA5_mFAP2b_0001_0001
LGEYGBT0iYDkCXfMwjs9LBXNedD025LNwHv0PBPHaFDkX6WLwdolUBLwKDD0HF+LwcSsEBrw1vDU14VLw5/BNB7YS/DUSwINwW/mMBbDVSDEvZOPw out_21_mFAP2b_singleloop_p01wA5_mFAP2b_0001_0001
ELH6NBTLyyCEBWJJwEtoRB/mEbCEBW5GwgqxUBT2O7C0kYwDwqxrSBzfqdDksdeCwoF5OBf++5BEsyBDw312LBLlzyAkMihFw/RaJBzdH2/jIfVBwAmUGB3s7ZAU6047vqIyKB3iHj8D8pcBw2O/JBvco1CE/pmIwthRUB/OUICEikuIwKxXMBP/rOCkUJaAwM++RBv4KcB0vVlAwl3oOB/RXMAkAX5HwjesIBvKCNBkH7BIw2eUJBzMgomjBMe9vsaWNBX9Qd6zTTQEw out_21_mFAP2b_singleloop_p01wA5_mFAP2b_0001_0001
ElDtZBDrcwCUf/UCwy25cBfnvPDEAAA/vv0NeB7P1ED0d++tvHv0dB757fC04luJPb8ChBjU4WDkSMoCwsRjiBvTUvC0SL1Cwl2XgBzsflD0y5JIw8SXbBLwKTC0LdTDwFzqaBHZqtDUosn+vKqPiBnSVvDE1MqAwAqUhBDH2VCEKh/CwGfNiBDgnqDkrURJw9LeeBX2lBEUWlEIwVCXeB/5AND0bDKJw out_21_mFAP2b_singleloop_p01wA5_mFAP2b_0001_0001
EAAAgBvcolDklDtoP8S3gBvz3fDU6mE9P5l+iBrbSAEE+TNAQHaBjB/naSE0xLd8PzMzcBvz3jDEsyBCQJJraBPyFGEUJn1BQ357fBjqxBEUc9ogvi6whBzfNADUc9z9P8k0dBbAkcDUdXHGQ6rwZBXXxNDUlWsAQ5aZZB7Z+IEksDhFQ out_21_mFAP2b_singleloop_p01wA5_mFAP2b_0001_0001
EY6mkBnuJ1DkR2OEQnvfmB3NJKEE/pmGQAAwmBjWkHEkQgVKQmupmBvIbrDEBWZLQlYQpBf++JEkoF5DQ5sLpBT/rSEkR5T8P993rBPkEWE074X2PQgctBf0JHEUC4AzP6ObsBXhXqEUAMHxPU4akBvd+WDUHaxFQbtvlBX3OaE0ZI2FQOkCqBv2bzDEe+yDQxIpqBzivTEERPNGQieLoBXuEiEkBql8P3FFoB/ruHEEPof2PktKuB7uBuEUHBmgPj3DrB/sO2EkQ2O0P out_21_mFAP2b_singleloop_p01wA5_mFAP2b_0001_0001
Lx1DnB7luZEEUNuLQ7RRnBb78ZEkSMoOQwKnnBvyhwEUMIwPQbnvoBHue+EU5QbOQsyBnBHDCoEkCXvKQj59oBn2LQEEJzPPQY9elBPtxSEENrfPQ out_21_mFAP2b_singleloop_p01wA5_mFAP2b_0001_0001
Ef/0mBPzMzEUiBJRQ/pGnBLwKHFEBW5RQ/pmkBnX6MFUKctSQQ1IjBzJx+E0FZLTQlDdpBb5QFF0Jx4SQt+PsBD7+CFUiBRSQHjZuBPil+EUzaUTQ17SuBLX2tEkW49TQBwUwBTV2MFkjsfTQqG/lBbmZmEEaRmRQFzanBL1NUFkfLMRQR3HpB7Bk3EkBriTQB8epB7udTFEyOhTQ51vsBHJDSFUBswRQDpQsBjH61E09ZjRQFQwxBr7QKFkrBLUQ/HXwB7CnaFk348SQ out_21_mFAP2b_singleloop_p01wA5_mFAP2b_0001_0001
EoFJkBPy2hFEBW5SQ14FiBzfqpFEv01TQ5QbjBvxL3FUc94UQ++JlBT2OCGEEYlUQkCXfB3251FEVjPTQ+b0aBDz1oFkF+mSQ8p0aB7JgUFEjQPSQ4AhVBHshwFkUWUSQr+4VBbOuOFEW4tRQy8qSBXZkfFkuowRQs9/SBfP9BGk6ueSQ3GfNBzbohFE9gXRQPFyNBDr7CGEjeFSQfRJLBbsU1FUFFjRQ1NZlBXjXsF0FZbSQaSIhBrp4bFEReTUQr/ZgBnUlAGki7fSQBJkdBvZY/FUyuCUQu2JeBL7BKF0ROVSQzr1UBDwj/Ekt4VRQB+CVBXBeIG0IZ6SQAjOLBPbYUF0is7QQWH2LBH7XKGkgPOSQotIHBD2Z3F0BmRRQ out_21_mFAP2b_singleloop_p01wA5_mFAP2b_0001_0001
EtIriBPzMzF0eUIWQaR2jB/na+FEAAQXQPKshB76RGG0HF2XQGE4eBLbnCGEaRCYQCsykBnYQuFEEYJYQbvqmBjoxcFEkewXQNfZpBzVafF0sfoXQdhImBvcWIF0vqVXQUNeqB7RSNFU9MKXQHXioB7pI/EU31+WQ7RRhBvconFECsSWQE2glBXwFEG0Xr5WQYZGjBTy8mF0Y0XYQ/W2lBT+y2FE8liYQe2KkBHkrAFEedTXQctlsBvXgKFEnf9WQAKzoBTEjvEUzEpWQ out_21_mFAP2b_singleloop_p01wA5_mFAP2b_0001_0001
EzhWiBXjXQGU2ODYQVjXgBntzXGknvTYQFDChBrvfcGEVj/YQO0SjBzgAgG025HZQhrHgBb78gGU3koXQTlSeBfqzdG07xRWQw+7gBDuMaGk49WVQm1CZBvXkeGUmJ6VQdOJgB/ocXG0SYGUQ/hbXBbW3bGkPspUQExFbBvDWYG0BGwTQe+OkBDAATGkYQ4XQxO9cB/LjTGEeiXYQPmEiBHtXkGE8VgXQ0csdBnbBnGUVJBYQIDCjBP1kZGEXnpVQcjJWBLbUhGU1onWQkYmhBDdmUGUCQYTQRpPTBv1jcGUJ8XUQex3ZBHgRWG0QmwSQ out_21_mFAP2b_singleloop_p01wA5_mFAP2b_0001_0001
Env/dBntzcGEqGbZQ8SXeBvcohGkTiFaQ357ZBPc9pGkDtMaQlYQVBzgAnGUbnPaQep7dBrEDZGUPKoaQNCmdBX9WdGELQWbQoeRhBbfBjG0u9mbQ6oajBrpLeGElxrbQcN/gBTmVtGU9pwbQPKcaBXNeZGU46RZQuSGhB7HvlG07HIaQBzsgBndyTGUIQmaQ0jaaB3BLUGk9PiaQL0ycBvhpWGkLUrbQDZRaBr1DjG0OzXbQ9AiiB/ggxGU4F8bQ7ZWeB3cFxG0gwrbQ out_21_mFAP2b_singleloop_p01wA5_mFAP2b_0001_0001
EmuJbBnCX0G0IbPaQgVOXBfnv8G0xLVaQfU4UBjVO8GU14BbQsHlXBLv04GkYQgbQZQgaBPc9GH0HFOaQwPFgBLl0DHkWIZaQEfVgBH1M4GEW2KaQU0JbBbvK0GUmVPaQVoFUB7h67G06t8ZQgi8YBn2XNH00uiaQvnDaBDFyJHU/3sZQNLagB3byEH0ds7aQXIghB/oMJHUXNJaQxuuhBHwZ0GUGlgaQph8gB/yb3GELopZQ out_21_mFAP2b_singleloop_p01wA5_mFAP2b_0001_0001
L357PB325/GEaRGbQWOUNBvcoAH0z3vbQfUYLBXiBMHkDt4bQpbSLBHYlPHkQgdcQcSsIBntz4GEFuybQjXRKBPmCtG0DXubQ5mxNBzvfpGUsgScQW+MPBvxYeG0PnOcQzB7SBzhQZGEJflcQNBxVB7TMeG0hADdQ2+nTBHQEPGEBQdcQGE4NBLwKCHkqxraQCpMQBP7a+GkyhIcQJi7FBXjg6GEVfZbQ9BmGB3d25GEQ+QcQHScMB3UyrG0SZQbQERsGBTDDoGUVTubQ6sqLBDyjqGUjswcQ9+bRBbJLuG031ScQdMLNB7LwZGU1t4bQyoJVBPEDmG0I0IdQPOjYBP6HaG06wTdQR/ORB7ExLGURpFcQrDWWBv4sKGUvVtcQ out_21_mFAP2b_singleloop_p01wA5_mFAP2b_0001_0001
LkC3JB/owRH0d+WbQ46xHBb6mcHkYQcbQBr8IBfSMiHEsyxaQcSMKBPIwcHkpbSaQgVuBB77ncHEVjjbQB599AvdjbHk8c8aQ2O/JBzeUOHkQg5aQL62JBn3XgHkWA3bQDBYABH2kjHEI20bQNdxABzxvVHkjg3bQFjY4A7MFWHkI+/aQ out_21_mFAP2b_singleloop_p01wA5_mFAP2b_0001_0001
LXkNIBHsysHEmutaQpw1IBnDtyH0HFGaQueUFBXMIuHERLiZQlYQGBLbnwH0bS8YQcSMHB/mE+HUwKTaQQVYIBXxp+HkJeCbQ57CHBrBrzHkQNTbQnhNIBHxusHEZLuaQkhENBn3iyHkjb8ZQW5+CBLTS/HErcMaQCmaJBTPACI0xaAaQXx8FBzYfCIEOcRbQu8lMBfpaAIEtpHbQ1CyCBjtezH03EbbQpgnJBbk4xHkHlubQ out_21_mFAP2b_singleloop_p01wA5_mFAP2b_0001_0001
EsHFBBf++nHkWktZQ7Rh7APdTjHkDtMZQQ144ADrcXHkmZWZQ99TwA77nTHEEYJZQ2jCxAThrpHEsyJZQTajyAnmr1HEtrCZQy4EyALMi8HELglZQBuh0Azbz5H0YXaYQhHizAbusDIU+3fZQ9/A2ArjTCIUFtUYQr8g1ArUtFIUJT3YQxt/2AHrHLIE6qxYQf/UABjU4lHEoaMaQTq6/AfLdjHk4kuYQNIqsAjGpoH0CrnZQlOAsAjHjmHkerwYQjijwA3ZV5HEMXFaQq380ALwn0HEQp+XQNiKzAHcYGI0kT7ZQC6k3ArL5DIEIspXQg2z1Ajo7MIU9YMZQ out_21_mFAP2b_singleloop_p01wA5_mFAP2b_0001_0001
EqGPABT0iRH0yhqZQ357+A3jCGH0Gv0ZQ5luEBnDt/G0JxwZQGE4IBHXPDHkQgBaQMIw6ArFZEHkU4iaQliUxAD8rKHE13paQoQ/3A/Ol4Gk6kqaQDCsDBT2OVHUGE0ZQtsQ5ADHrCHU56dZQzgaAB/S1GHk6R5aQUWCtAbYsKH0XFQaQ4VD1A3yn3GktHLbQVn/+A7MmzGkQTmaQoMzxAzeH2G0+8TaQ out_21_mFAP2b_singleloop_p01wA5_mFAP2b_0001_0001
EFDiEBzKH2GE7RdZQ4PVJBXjXvGEBWZZQU4aIBjrHjGEoaYZQFueEBnuJfGECsGZQzhWMBTgVzGU46xYQd2VRBDuitG0A4lYQaEhUBbTN0G0TT2XQraKXBjk6+GEKZYYQ7RBBBrZmzGE99PZQ/z1LBrGqwG0LZ1ZQVIbNBn0s7GkVc2YQZhrJB/Y9yGUHSWYQBraQBLoXlGEv/bYQtpDUBPiNtGUIjAZQNqPZBzkNEHEIGDYQ4m6ZB3827GEZawYQtp8TBz7PDHk7DoYQ out_21_mFAP2b_singleloop_p01wA5_mFAP2b_0001_0001
EEtIMBvHFdGUPKsZQ/pGMBrbSRG04lqZQaR2PB7QLNGU5QHZQlDNUBfTiRGEoaAZQrcoNB33PMG0isVaQ/+WJB3liNG0Dk5aQ9JoEBLfAOGkhLwaQlb3KB/TmNGkxlebQ5lOPBjqxgGk8S7ZQhFDIBfznOGk4cjZQgbURBne5PGUn1gaQ+ebOBvKwDG0cDRaQ out_21_mFAP2b_singleloop_p01wA5_mFAP2b_0001_0001
EIwKOB77nEGE7RxYQvJRRBblDAGEmuNYQyLdSB757nFkuJRYQam5OB33PbFU2ObYQzMTOBrEDCGksdGXQRKeNB3DEOGUGA5WQHJfRBDa06FUUQ7VQ4kDKBbR2QGE4YtVQx1jKBTgVBGEZ74YQUeKVBvA9DGkh0MYQgaYKBDOs8F0BpJXQymSRBDQpRGkluyWQvjgLBLucRG0puwXQLXTPBL619FEvhBVQlYASBfwrpF0ipCWQ6baVBHaRBGEv43VQB7qJBXOgZGUBxoVQhKIGBPmTNGEP91VQuv3LBrkxNGkAOzUQ out_21_mFAP2b_singleloop_p01wA5_mFAP2b_0001_0001
EKcdXB7OfhF0MzIYQtI7YBX3kKF0eUIYQO0CbBvcoDFU3k4WQf/UeB3MzOF01jSWQ6mEdBLEYFF0jCrYQksoeB3/ytEkDfoYQ4vvaBf+yKFkFmWZQgqRaB/S3sFksdCYQgQXVB7pLBFkcpPYQGhSgBXVcOFUwzlYQ8zygBDrPqEk7DBZQADLgBrkQqEEDOJYQCuFbBHd4jEEadtYQ5IrdBLmNHF0MVvZQ7qIXBn/QBFU20bZQvDvZBXOwbFEN3XZQ out_21_mFAP2b_singleloop_p01wA5_mFAP2b_0001_0001
EsyBZBbQgxE0jCXWQ++paBb5QpEUjXCVQ46ReBrFZVEUiBJVQIFOdBnDtGE0w17VQXktVBrw1jEEEYNUQBWZWBHZ7oEECs6WQ509cB7kr1EEYNiUQjs9WBXjXeE0HFOTQv0NTBLGEyEE/pGUQ35bTBb5QXEET3sUQ out_21_mFAP2b_singleloop_p01wA5_mFAP2b_0001_0001
EqxLhBLxgUE0JxQUQaRGjBf9oCEEEYNUQ0iMkBra86Dka8ySQO0ClBPy2LEU6mESQ35blBvyhIE0eUIVQkwmnBbmQwDU6eQVQeiwpBX0c+D0wsPWQRx/pBfBNSEEbSnWQDZXrBzDmfDEGNsWQiBhhBTKchEUdTqTQ0VFiB/aSoDkWkiUQScqkB33pLEkUZIWQlCWmBXMXXEEDexUQ1pioBf9urD0XESUQbPvmBvnNSDkwvmVQb60sB/ikmDkMtVXQsnHrBL0dBD0V+XWQ out_21_mFAP2b_singleloop_p01wA5_mFAP2b_0001_0001
LHvUkBjWkRD01jaSQqGflBrZmFD0coFRQueUkBDW5cCkpbaQQrcojBHYl7BkBBGRQ2OfjBLwK7CkEDCTQFgonBbigAD0nUMRQjtNlBvz6fDEDwYQQ out_21_mFAP2b_singleloop_p01wA5_mFAP2b_0001_0001
LMIQkB3MzcCk8SHOQ5QLjBfTixBEqGfMQqGPhBj/UHCU0iMKQc94hBblDlC0MzsIQqGflBjrH9AkEDSLQMcInBvvicAk3vZNQVnakBbjCm/zIYrJQZ78kBnCX3CEBWJNQ+zAiB3e1HB0MoyNQ/GsmB73HmBEvo/JQO8BmB3xj6/TdMpOQm2EmBPvEd+Tu52IQP8KjBXSNKAkgKDIQcRPjBnCzU+TpE/KQ out_21_mFAP2b_singleloop_p01wA5_mFAP2b_0001_0001
L46xdBzLdjBEaR2JQktzZBrw17BUdTiHQiWEYB/TN2AEW5wDQy2ZZBf8SX/DtIbEQzhWUBrw1LC0NJ2IQfJnRBfD7PBU8yIKQetGVBLEwpCEuJwKQsy+LBLtGkB0sGqKQ789cBXjXyAEpwFLQ8fkbB74hWC0HLAFQtj0RBzglYCUb+iGQ0QmTBTIjABErqBMQipwRBfNmYAEDL2IQX0WRBjT1yCE5LnLQS0FXBDnKFDUqz6JQcdfXBzNjaCEo6KMQVmFKBfAjuAE0NkLQ8K/JB/sMyB0wOxIQsbwLBjQZNC0Xd8LQ out_21_mFAP2b_singleloop_p01wA5_mFAP2b_0001_0001
L2jCVBvIbPBka8S/PDXvSBHYlTAkR2O3PnEDXBXiBx+z4lutPzMTWBzgAr4zMzMrP3ySOB7Mn/+j/0u8PzDMKBvdNVAEJxNAQIFOUBPzMHCkZmZ+Pz9DRBTVF4AEdgnfPj/5PBPE5q9jD8rBQNMsMBz0rK9jtW11PGxdHB32DUAkRAB7P out_21_mFAP2b_singleloop_p01wA5_mFAP2b_0001_0001
LEtobB/na8/zisdePEtIgBf9og+zfqxrv2jChBjVO02D/pGxPiBBiBjWkt973P1YPTiBfBTLy28Dv0N+vmlYdBb89s/zo+PDwuzYfBXKx+AUld+CwD7/ZBbd1I/TtNhGwZ78bBLwK/AUO0ikPoL0hBbec5/TmIZtv8t0bBDdf1y7lZy9vrdRhBDwgL5zLapAw out_21_mFAP2b_singleloop_p01wA5_mFAP2b_0001_0001
LlD9gBThrH6zyhW/PDC8hBT0iM9bktTDQT3kgB77nK+LtIbIQZQghBjAr8/7yh2JQMdDgBb5QL+jWkNBQ/hBkBPilb87fiUEQZj3hBH1Nh/7zcQBQ out_21_mFAP2b_singleloop_p01wA5_mFAP2b_0001_0001
EPK8cB325767z3PJQBrcaBT2Of8b3k4LQjsdcBrEDC7jTiBOQtd+cBDVjH/zMzcNQfUYUB7P1477xLtLQ86jRBTrnG/7xdFKQO8sRBP7p3AsN0cLQtSZPB77NzA87oIOQNFHKBnyz3AccQsOQbwmGBnswBB8zsvMQU3cIB7eqyA87PmQQKcdbB33P16D99DIQPMhbBHQkQ/rQjhMQwoaTBPt0n7TSl0KQsnqSBbZa67rRktNQ0dhTBvQwS/Li/IIQYMZNBr+ph+rdWyJQ2W2VBLq3MBc/RoLQTHcPBvTSmB8bkSKQLP8RBvAarAMXIsPQNU3HBL52FBsmC1KQlkpCBTmbFBsu1KNQ1dILBXzBrAMyPWRQbzgEBzzK2AsW1zQQ out_21_mFAP2b_singleloop_p01wA5_mFAP2b_0001_0001
ETihdBzLdTy7P1QQQgVOfBLxgg9T14VRQWOUbBX3kAA0LdrRQyLdWBTLym/j78tRQ/pmfB757n2rpbiSQR0QgBDbQ5+72j7RQNHXdBzbd5+706oQQpVfdBX90yzr8MPQQ98ihBrrJq+Dk7ERQXO6bBXFexzbQWITQ7JchBXaEw5Dn2MTQnaNfBPvwOAsPaoSQQcaiBjQuN/rgvwRQuZOZBTB2k/7ZnyQQucnfBTMKFA8kE4PQ out_21_mFAP2b_singleloop_p01wA5_mFAP2b_0001_0001
EPffdB/RhLBkuJBSQb8SaB7QLKC0isdSQzhWbBzfqVCE7R5TQIFufBTf/kCkR2OUQhrnbBjVO0CUGEwRQn34aBfhKyCkTkYQQAkXYBzy2YDkshTSQ8GHdBPjxZDUYccPQ03vgBzgATB0Ld7RQwMFWB/ywBC0+PYSQDBjfBXCv6C0LG6RQzzoWBjrxvCkmlLQQ/Q4cB/r9VCEhw+PQB/eZBnhp2DkIuzRQWnDZBHWKcDUGJYTQLaOUBfpFSDEwsHSQiBlcB/gxYDkO4UNQ2HogB7vHdDUpw1PQ3aFbBjr20DE/6HQQ out_21_mFAP2b_singleloop_p01wA5_mFAP2b_0001_0001
ERLSXBThrPCUf/sUQlYQXBLEYdCEZ7EWQhrHSBX461CkYQQWQMdzNB7OfjCEueEWQpbSXBfR2uBkqxDXQS0LXB7OIICkKbPYQKXLcBPAX2AE4RzWQ2jCUB/naAC0xLVUQgexaB7CRxCUXBQWQY6qTBrRRKBU5v7WQZNHXBL+jaB0mslYQcknTBfgsbC0THUYQCxvaBLVebCUtMVYQoVKcBveqAA0nwfXQjZzfBXuFcB0dh8WQqQFcBjjCeAkHEyVQ out_21_mFAP2b_singleloop_p01wA5_mFAP2b_0001_0001
Ee+eSBHXPeDU5QrWQEYlNB34l2DUMI4WQW5QOBzfqPEkpbqXQlDtSBHueWEE/p+XQNeJWBDrcsDUHaxWQkJqKBrMziDkpcZXQbc3LBrH6+DEFQ6VQ out_21_mFAP2b_singleloop_p01wA5_mFAP2b_0001_0001
EMIwJBXiBZEU0iAYQShrJBrbSsEUgVaYQ14lEBDW54E057TYQxggABf++vEk8SHYQdTCKBf++lE03PJZQxDGFBj8QZEk+oWZQHbvABP36jEUKBoZQv82EBH9IDEEieQZQkaZ4ATXvYEkNhzZQnbSABjEFwD0eAcZQRO+3AbqwCE08gtZQvR5uAHsYvDk9C5ZQHaRGBfSMSEkrHtXQZs/MBfae2E0UZQYQAcUKBTmT0EkOGdZQZblNBr2RcE011OZQnf6ABrJO1EURlsZQggPIBf9Q1D01iCZQVxlxALrMhEkgMBaQjREABf10NDU+XXZQorgvAThKSDUk7vZQ out_21_mFAP2b_singleloop_p01wA5_mFAP2b_0001_0001
LhrnEBzgANFkYQgYQoFZ/AjU4YFEv0dYQKxAABfTivF0NJuYQpw1DBb781FUbnDZQOJGIBnBBUFE7RpYQm5N5AH1nQFksGwYQD+r8APrfZFEya5XQ out_21_mFAP2b_singleloop_p01wA5_mFAP2b_0001_0001
E2Of3A33P7F00NlYQ46R2A34lIGEoa0YQ03PzAvIbQGUy2RYQpbSuAvyhNGka8iXQEtIuAHXPJGET3YZQ6R2xAXg/DG024BaQ1d4pAbYXFGU3zlaQjsjuALARBGUWlPbQ0AA3A7VvIGEp3gbQ9owxATgV0FEXPSYQLx89AbMSLGk4FBZQ0ArmAHOfFGEf+OZQzobsA77nRGU05fZQR8e5ADLfHGkYaLaQuJDzAvr92F0Tk8ZQKikiAvb+AGEpgeaQbk7nATX0NGUJUpaQ0fLyAD18yFkc6JbQ9uNoAPvaAGUANnbQ9KA6ArayFGkVR8bQASvzAXC7PG0tkmbQs3R9Aj8yJGEWhLbQ out_21_mFAP2b_singleloop_p01wA5_mFAP2b_0001_0001
EnED2AvyhaG00NZYQ357yAD/piGEaR2XQAAAxAPeptGkBBOYQbnv1A/S3wGUjXuYQ7Rh7APepjGEue0WQShr6AnsdcGkR2yYQS8TrAX4TgGUPFaXQGZ74ArbSpGEEYFWQEYl8A757bGkTiZWQKcdBB/9TmGkvfSXQ out_21_mFAP2b_singleloop_p01wA5_mFAP2b_0001_0001
E+TNqALbnzGUbnvXQIwKoAbkt+GUbnDYQ/pGqA757FH0gA7WQzMzpAzLdCHEmuxVQ7RhZAnYQAHEBWVYQoGFKAPpn9GE3SqXQT+AWAjRJ5GECa8YQx1jmAbPKwGkqx7WQDVrtAnz7AHkVKdYQgdbXAzpnIHUEmeYQUUDMAniPCHEQp5WQp17FALJZ6GUl0IZQUy3gA7XO7GEl/UZQdj8XAXCzwGkggzYQ out_21_mFAP2b_singleloop_p01wA5_mFAP2b_0001_0001
Epw1rA/mEQHEnELXQGZ7tAXNeXHU0iEWQJGEkA3MzbH0xLVVQQgVYAzgAfHET38VQU460AXNegHU14lWQv+W2ALepoHktglVQDlr/Af/6bHUO97WQdoFsA34lSHkDtEYQ2moyAfwTTHEcHUVQOfPxAbV5jH0fVcXQonc7AX56uH0j/8VQ8nruAbMDsHkCLTVQ2eF6APw0kHEO7uUQfSVCBTWKiH044TXQu2nBBLppYH0vsCWQVQ2+AHirVHkiGsXQ out_21_mFAP2b_singleloop_p01wA5_mFAP2b_0001_0001
LNepkAf9obHkCX/TQepbYAb6mfHkBBGTQXPKeAz1jqHUiBhSQ8naQADVjxH0kYYSQR2OVAblDYHEsy5RQlbbMAP7VNH0jNPSQQXFKAfeGGHkkC/QQNJWx/a2OKH02GDQQuY9m/iFbCH0S+5NQyLdrA7luYH03PlTQvfuJA7oggHUb4qTQqIRiAz3xWHE9raRQdnqKAbbzbHEjRLRQnC75/2FLOHEu1uSQWGlXALCnJH0il7SQMcAGAP/99GkV8RRQfZIZAn30FHUTPcQQUiK8/ynrRHkjiMPQBN1I/+RxLHEuIoQQ6Uj/+WAfFH0scuMQfrBZ/aqh7GE+luOQEfxAArkxAHEtxvMQ out_21_mFAP2b_singleloop_p01wA5_mFAP2b_0001_0001
LlYQpAnX6rHERLKSQdoFtADAA2H0MzkRQDXP3AHtI4HkR2WSQBrc7AjWkwHUep7SQsHFwAXMI1H0w1DQQsEF6AL3QvHUV72PQ0ANnAvAavHklTlOQVjXuA3islHEoaUSQg58mADyF8HEzAuRQTW8wAzU38HUxiPPQUOH/AvftyHUHdjOQh5bpALG3uH0DyeMQKTlfAHU9zHksjxOQ8E8lAPZenHEJKXPQ out_21_mFAP2b_singleloop_p01wA5_mFAP2b_0001_0001
LBrc8AjVuAI0P1QSQ9oQDBrbyBIEnE7SQnvfHBz0N7HUPKkSQTihLBLaR6HE7RRTQIFuEBPyWHIkZmZSQomv+A7fBKI0PEJSQ8Np3AjpkFIEOqoRQtXX8A7KyAIkf5QSQ50nCB353BIkxtAUQbvKHBzn9GIUURfRQlXKHBfCgJI0l4ITQ/Ft/APBSNIkdVaRQaJu7Ab02LIEKWETQF8i4ALubFIEeIjQQ6iYvAr8OGIkRW9RQ out_21_mFAP2b_singleloop_p01wA5_mFAP2b_0001_0001
EzMzGBnsd1H0GvcRQIwqKBfTitHUepDRQIwKIBjrHjHUepjQQoFZKBntzdHEEYVPQ0iMOBrvfyHEAAAQQ21FLBn/l2HEgIeNQcDQGBfXA1HUF3LNQAttNBDwt7HETx4LQ8naDBPc91HkZm5QQT3ENB/XdrHEPa7RQN0GRBv/0sH064bPQFTSQBHiK5HUp1bQQ out_21_mFAP2b_singleloop_p01wA5_mFAP2b_0001_0001
EqxrDB/89fH0w1LRQdTCBB3MzVH0z33QQXkt9ADAAQHkBBGSQfU43APy2UHU3k4SQ14l4AzKHXHECsyPQ/eI8AbuxbHEjoWNQEjDzAL9dMHEDhNPQdTCCB/89kH0eU4RQjl9DBDzcQHktzaQQWX4yAf6TcHkNJWQQyGM8A/SejH0yUpNQUnZsAzG5NHEev3NQ7yBwAf3/IH05ThQQq3p4Abt7GHklxSOQ out_21_mFAP2b_singleloop_p01wA5_mFAP2b_0001_0001
EvJx/AbQgFH0gALSQhrH7A34l+GkQgNTQNzMyAHtI3GkBBuSQ99TzAHDCyGU5QrRQgqxBBb5Q3GEue0TQxwOGBr917GEzOnUQ0f5JB7KsyG0E+BVQyk9DBLJVBH0ln0VQpwVCBDBWCHkrHdRQ4bi3Aj9pDH0Jf+TQ9BoDB7YNzGUns/SQgim/ATdixGEFwaUQZ7eIBTEfBH041AUQ6EINBvh01GUe3nVQEaeLBPMvuG0vUJUQE3qHBf9+sGEU6nVQ3KMHBfYtEHEzNbWQ0osBBPam7GknAbWQLFUBB7BlHHUZMfVQ out_21_mFAP2b_singleloop_p01wA5_mFAP2b_0001_0001
ECsypAHZ71GkU4iTQ8S3gArbSuGkDtYTQ789jA/mEkG04lGUQpbSkAT14jG03PVVQDCsMAfTiyGU2O/TQkFsy/a74qGUmNyTQKWm5/yBjhGUZdiTQtj57+25nuG08Q2TQ67npAf9o6GUwKXUQ6mWfAv6zsGkflUSQrQwIA3GE6GkMwkTQol7OALNyzG0LwDVQ out_21_mFAP2b_singleloop_p01wA5_mFAP2b_0001_0001
EiBBnA757bGEv0VTQOJGsA7kYSG0eU4TQqxLmAThrHG0xL1TQIwKiA3NJEGkpbySQlDt2APzMRGUy2JTQw6t9ADbPaGUM8gTQKPz7Abv/GGUhwfTQnTKDBzHjbGk1CrSQoa8lATKccG03PVSQJYatArIkTGkkl8UQpaQ1AHZpRGkvyFSQBPfABHIsYGEk2cUQYMR5A7lhhGkcxiTQxFrBB3RPGGUmH+SQPqe2AvcmAGkvtMTQN2J9ATwpGGkLbkUQ7ioFBTR9hG0OCBTQzHqBBbpVdG0iosRQr0ZFBnjWUG0iZqSQ out_21_mFAP2b_singleloop_p01wA5_mFAP2b_0001_0001
E/pGmADBWCGEVj/UQT3khAb5QvF0LdLVQmuJqA76RfFUiBpVQZ78sAHtIfFUf/0WQmI3QALx5vFkOjMWQ5eZIA7hwZF0JDjWQBXNTAz0XKFkrGRWQsgau/mWcYFkS9FXQ3kYpAXiBGG0w1zVQA+0cADOwpFkGROUQQXuDAfbc5F0xCzVQZeWWA7Wq3FUcEHXQ out_21_mFAP2b_singleloop_p01wA5_mFAP2b_0001_0001
EdTiuAfSMSFklDtUQFDC3ALFuCFEoaEVQaR2yA/owrE0bSEVQb8SuAT0ikE0GvEUQBWZABXiBDFk8SHUQjjmCBj1+YFEGd9TQs15EB/IM0EETQqUQkjaEBfxijFE6sOVQWO0rA/mETFkCXvTQwf05AnQcGFkNxEWQnvX+Avjb9E0NSITQ2pQ/AjvgiFkH2eTQvz+FBf15XFU3CUTQN7SIBfnh0E0fa+TQe8dDB3W1jEUQCwUQWqLGB3P35EEV0oVQlT/FBDoQzF0Qp/UQ8/hHBTx7ZFEKLtVQtnEBBDpMlFkCd5VQ out_21_mFAP2b_singleloop_p01wA5_mFAP2b_0001_0001
EhAr0AzeUgEECsKWQkCXxAzKHKE0NJWWQ2jC7AXO02D0yhOWQqxrBBzgA/DE+T1WQgVOsAHueGE0jCvXQ1PBjA/P+TEkJA5XQigxoAvg8dDUXA5XQnvf4AfTinEkqx7WQOIqrAXpEGEk83jVQwSCyA7ieKEEfSQYQKGQlA/YtiEEhZ9XQcRMlADaVZD0f5bYQBNovAnZ7IDEo9yXQzh7iALKDWDUAaHXQ out_21_mFAP2b_singleloop_p01wA5_mFAP2b_0001_0001
EOJG6Ab6mUDEuecVQdTiBBb5Q3C0KHSVQUNeABTKcJC00NxVQLHa8ALwKfB00NBVQtd+CBHue0CU0i0TQV5gEBzOmdD0Z7JTQ1YkAB/693DkQooSQVzxJBjmJoD0CvATQ7j5BBvLPOEUqA+RQASJLBzPeGE09uVSQYUOHBT1eTEUeH0RQ9mnIBf3mlE0NOIRQwKHzALGEQDUep7UQMU3EB7b0CDUV14VQa/X/AfuVnC0F4STQGKUGBX1SeCU4XtTQaU24ATvsvDk0JwSQDS2MBDNNTD03/aTQWBk9AD8aYE0TIkRQe0UPBrDwKEkikNSQOfcMBX7LlEkvX8QQ out_21_mFAP2b_singleloop_p01wA5_mFAP2b_0001_0001
LCB2BBrFZ7BUHaBXQfUYBBTKclA0FZjXQTiBEB/S3E/jEDqWQjX6BBLFue7Tc9gWQXkNEB/9TtAEW5cYQzBiDBzt3ECUdhoYQc2IEBj7TcC0+D+XQEj2BBLtA8BE0k/WQT6P6AnzsVAEM4rXQdzbIB/uDaAUazZYQR8VCBfayBAkHJ0YQtHiGB/KeOC02YAZQV+J/AzezJCk0G3YQl7TIBfYegCkY0zXQ6n8BBrwP6CkfIAYQ out_21_mFAP2b_singleloop_p01wA5_mFAP2b_0001_0001
LU4aIBHsyx/DEY9VQiBBLBHsyh9z4lGVQgVuHBrFZ77j9o4TQzMzIBbmZG8r8SPTQy2ZQB3ist+z4lmUQwI2PBXuzdAkH+vTQ6mEKBb6m0AUIwCWQYAnLBju5XzLvEsVQXbOSBHvCL8zNmCUQaWBTBvxGK/jxXaVQk00RBPYmOAUJS7SQ out_21_mFAP2b_singleloop_p01wA5_mFAP2b_0001_0001
LCsyDBLGEo+j/UjTQTihABjqxL+zP1YSQBW51A/mEj8z3P1SQamZuAblDN8jZmBSQAAgABDW5YA0NJmRQ+nMGBr7f3AE0MLRQYkzFB7oqFC0SbbQQDY/IBTWBl/TLuXQQyL9CBfnvHAkYQIUQovXCBLITf6zWOyRQWpv9A7Z4IB0r+OSQWqC8ATJ6SAkTJuQQxShIBHdzDB0olESQrxzJBz5pQC01gLQQ+c5DBLYCdCUrVDRQoNeDBbyHBC0W/BPQo/ANBT82HA07kGQQbswGBTBeM/DAL/OQBQSJBP9cg9jJC9QQ out_21_mFAP2b_singleloop_p01wA5_mFAP2b_0001_0001
LQ140AvHFu6jDtIUQMIwqATf/U174luUQlYQkAz1jS+DqGPVQWO0UA76RR+z1jKVQkCX7ALwKH7zkYwUQBWNsAXOz78LIyjVQFjAmA/OEY8bMg/TQ out_21_mFAP2b_singleloop_p01wA5_mFAP2b_0001_0001
LRLypAjpbKAUiBxVQuz3kA7P1YBECsSWQ6mEdAb6mEC0IbPVQ2OfLAzeUUCU3kgVQZQgbAbmZGBknvfXQ00wjAXY4nAU4jWYQTnPrAvd/RBUCalYQcQogA76i++jARnYQfU4xALGEIAEAAwVQqiOrAXp5BCU7ynWQ6gVPAnHkXAkUuPXQQ1ITAjmjACUQ7wXQk+VkADFtP+jTHBZQA0AVAvOL99DDPaYQ out_21_mFAP2b_singleloop_p01wA5_mFAP2b_0001_0001
EFDCjAjqxHC01jCUQKc9aAzLdfC0d++SQueUeA/TNODktzPTQZQgnA7QLaDkvfyTQBW5hA/89XCUJGkRQGcxsA32fpC0LucRQAGmhAzTDUBkR4ORQRy7wAf5tqCEJGCQQLHaqAHZ70Bk++5TQ/ABKAz9YXCEbiBTQjNiaALT2pCk6J3QQnd7xAPRVXCE9fDSQVjksArn4JDkdP0RQGBnkA3D1KBUUEPQQVJ1SA3NS9AkslSRQbIfmA76lxAUdI8RQM8y4AjF44CUPvAQQlvirA7V59CUj10OQlaUxA7lbKCkelSPQ out_21_mFAP2b_singleloop_p01wA5_mFAP2b_0001_0001
ER2OPATf/oDUKc1SQxgATArFZLEUf/8SQamZWAfR2WEkSMoRQnEDMADAASE0eUoQQJ3VAATizVEUPqsTQVsK//6Y0QEEEBMVQDvBg/qXffEErd6VQN4Kk/CVSdEkyFbXQp/t2+yR0uEUznEYQhrHBAPHadD0codSQS31gALa2NEkXchTQcIji/+KjQE0hdQTQzmNBAHbInE0sYlTQzifPAvU1SEUsinVQzuN1/GkRAE0SVVVQZTnp8AxhbEUgtnVQX+Xm/aDDwE0dnoVQ5n7CA3midE0e2sXQ+fWN/qRBOE0OTvXQF3VC/qixsEE8fkYQOQhD/08iuEU+J6XQlDqU/O1C9EUL93XQ out_21_mFAP2b_singleloop_p01wA5_mFAP2b_0001_0001
EcSMiAnX6mEkZmpRQzMzjAb5Q1EUc9gQQFDCgAfTiLFUxg4QQ3kYkAjWkVF0FZzRQ2OfvAPy21EEpwFQQUNemAvxLpE0kYgSQZZBeAneXvE0GSXPQQgVwArvfAFUgVeOQsHFyAvz3lEEVjnPQVjX0ALbn7E01j6QQ out_21_mFAP2b_singleloop_p01wA5_mFAP2b_0001_0001
E2OfPAHtITFEueMQQKxgGALaRoFkCXfQQiBBMAXMI4FEYlzOQGZ7GALFu0FE+TdMQ4P1Y/GtInFUeprQQX5ML+O0I9FkVm2QQGZd8+S5xEGEV+KSQKmZg+CgtAGEH5RTQj0Yb/+z0OGUPEBSQGZ7IA/89JFEmu5OQknZNAri/tF0rNbRQdUwK/ibhdFETFkRQlAm4+eTBfFUjjpPQrB7Z/wQZ6FUf0zQQM1E8+W5sDG01kBQQbMUk/yO0TGkhO0SQV08h/O50RGEShGRQ out_21_mFAP2b_singleloop_p01wA5_mFAP2b_0001_0001
LfU4WAf9oEG0hWkPQktzdAXNeMG0yhmNQGZ7kA34lVGEaR2OQc9oiAjqxYGEYljQQaR2aADVjFGkTixQQri6PAXUnPGElxiMQuG/jAHFmIGk8vHMQ out_21_mFAP2b_singleloop_p01wA5_mFAP2b_0001_0001
EW5QsA7QLaGUJGUNQ/pGyADBWjGkBBWOQZQg9AvyhkGkQgVNQ4PVABjrHgGUxgQLQXPKsATLytGUeprNQ+uhrAPOgwGkM2uKQpr0kAT9q6GkIvLKQRVNWATE66GETuxKQs0zpAriDDH0SEFJQUNetAvxLXG025bLQ8GzyADXhiG0cOQQQZaQwArKc0GUSSnOQErGkAfygtGERZgOQHC9nAnpzpGU5MqJQvTqzAzm6xGkgUAKQLyxlAH/wJHUKNsIQQz0xAr78CHETLtIQ out_21_mFAP2b_singleloop_p01wA5_mFAP2b_0001_0001
EktzBBf9oqGkZm5OQlDNHB7QLuGUepLOQoacHB/TN6GEZ7sNQ/pGGB/9TAHk9ogPQT3kLBbmZrGkDtIQQPclMB71EgGUJhTQQ0GZQBXoHwGEU5jPQz5dQBfLgeG0nDbRQ/UDAB/natGEShTQQ+0XIBLxMqGU8VVMQY7WKBPjiuGkEmGRQUjXOBT69cGkbsxOQV4BJBfGzbGUt0eQQ5CeTBbvguG0sahQQZ9sPB7dc4GEYPbPQ32gRB38vsGEajpNQNXYRBDhZWGkg7gRQ19yOB32ehGUpaWSQzfIUB3M1iG0K+MRQ out_21_mFAP2b_singleloop_p01wA5_mFAP2b_0001_0001
ERLSJBT0i9GEYlTLQXPqJBXiBJHUJGkKQbnPPBrFZMHEaRmJQ03vRBnX6GH0d++HQ3kYFBPzMMHEUNeIQlcIABjCnKHkWulJQtHAGB/nAYH03PZHQtIbKBrGv3G04l+JQjmyIB3F1NHk4LVMQnU0FBfANHH0fiZFQwk3+AfFbQHUHc5KQZi8CB/zIaHkWpfEQIx7JBXAaZH0gqoFQaWjFB35/cHUJ1eJQ out_21_mFAP2b_singleloop_p01wA5_mFAP2b_0001_0001
E5lORBPHaVHUGEoKQIwqWBbmZZHUzMDKQHaxXB3MzdHUiBhGQwKnUBnBBkHUGEYEQCB2XB/naiHk9oAMQQcadBDzFnHU4NAMQgJJeBDkBxHUTboOQ1pRiBDDZ2HEgu3NQam5OBvyhZHk789LQJ7dZBXjwSHkLIPKQJ96WBbF+fHkH3/NQwZLVBnMCpH03NhLQaeNeBzb7qHkPCGKQRJMgBXCwgHUKuTMQ2MyiBbfm8HUg+TPQQ5QiBLkw5H0Jw2LQuKujBHgHwH0yq+NQ out_21_mFAP2b_singleloop_p01wA5_mFAP2b_0001_0001
LGZbcBntzaHkpbSEQEYleBbktfH0Gv0+PEtohBXMInHEDCsAQ789hBfTivHU3kY8PQgVgB7luXHUjX60PNKpcBLoUQH0cBfjPVEjYB3QCUHkJsjpvZCydBDy5GHk9LGKPDCseBb5QVHEv0NGQI2bbB3SdkHU4DG7Ptk4hBvl0SH02wO6PhSUhB7bMcHU6aeDP out_21_mFAP2b_singleloop_p01wA5_mFAP2b_0001_0001
LRLSjBT14jH0w1jEQtdulBntzpHEW5wFQktjmBLEYnH0kYwJQ7RhlBntzfHEoa8KQZ78nB/mEmHkTiBCQ4V/oBrAJcHUeftDQfU4iBDW5cH0OffGQ4HUlBXdVyHEgUVFQk+gpBXX1rHUbnjBQmTFnBT3BlHE47I8PXM+oBTQoXH0PukAQ out_21_mFAP2b_singleloop_p01wA5_mFAP2b_0001_0001
Lf/koBnX6sH0P14KQ35rpB7P1qHUiBhNQCBmqBHXPfHUGE4NQzMDrBT14bHEoaEQQiBBsBLFuyHEtIrNQw0MrBTrz7H0Vx2LQ1XwpBLAh2HECKlJQjjkoBbr/sH0RF3KQ2sLoBDLzsHUN5CPQZ13tBXRwuHURgBNQrlUsBPqP1HktdwPQae+sBrXJAI0ApMLQjZ7pBHyvAIUsK9MQX0QrBbfT0HkHwGIQBWPoBTQ/7Hku9yIQ out_21_mFAP2b_singleloop_p01wA5_mFAP2b_0001_0001
EiWErBbPKZH0istLQOJ2rBLwKOHkArMMQR2OqBz1jGH0xLdKQKcNrBjU49GE7RxJQLy2uBzLdMHkoFpLQdZcvB76gPHU7g8IQ9AmwBnx+SHUAZjNQlDtqBLbnbHEnEzJQJ9brBnhQMHU+SSOQeXUvBDDAEHEAC5LQOI2tBfDKSH0MBHIQxisyBHDgRHkTfHNQkgKwBXhoQHkDfmPQFYLwBH8cbHkY9TNQ out_21_mFAP2b_singleloop_p01wA5_mFAP2b_0001_0001
E35rnBrbSJHkvf6JQv09lBzgACH0P1YIQBr8iB7P1DHkqxrIQjs9hBra8MHU2OfIQ5QrmBbPKCHEue0CQvfBlBbmR6GU6u/+PPC5lBnCj5G0Qr/tPuKFoBf8p1GUB0xaP3mJkB/mV9G0nBauv789mBz1jQHEW5gKQ6nTmBTQ45GUgUGJQg+xoBDLPAHEN4RCQKzVmBvCKKHUpeOBQ8A8iBr158GUHN/+P6ZLlBHuYyGUFPUBQmClkBrMI9G00/Y7vbtViBfifAHkB1bhv out_21_mFAP2b_singleloop_p01wA5_mFAP2b_0001_0001
EAAghB3256GUiBBJQEtIdBDrc6GktzHJQqGvaB3isxG0IbnGQXPKdBrbSpG0HFuFQhALbBPHa4GEUN+LQNS8bBvm/AHkNiHOQ4XSgBDfVCHEL+ZPQKbqXBbfCHH09R+OQXgggBH40JH0aztQQIzAYB3mVOHUCMfQQjotcBLqzPHk8SGRQO0iiBjU4zGUepLJQOPjbBThFCH04NbIQqD0cBvIBxGkC2tMQpw/WB7RV3G06PwLQPt8hB/Ji9Gk/T0OQmN6TBXy4FH0dZBOQr9XiBnf6KHkbGORQX1fUBHq7SHkAJyQQvSEdBD/mVHEQn5RQ out_21_mFAP2b_singleloop_p01wA5_mFAP2b_0001_0001
E8S3VBbQgzGEXPqEQfU4SBDrcrGkX6mBQTiBPBHtIlGE/pGFQv0tMBvyhpGkU4aIQR0zPBrYvwG0hPD6PL9VTBDvZ1GExBUiPPvAQBrpo6GEja52vt3gTB/Rr+GEpgRAwWOZQB7P7EHE//QEwSMIUBThr6GEBWZFQwSuVB/EwlGEYf2/PoQVNB/CM3GEjNN9P0MJNB725qG0m2u0P1jwVBnXDvGktD+ovgOBWBHAX7GkvadxP6TyNBrVWBHE2qLwvUXKNBbV20Gkz0n6vpQYVBPO63GkfRSCwf4qWBTWwDH0x1U9vsx2SB7YdHHkRYNHw1FtOBDPULH0bMdCw2GgNBnMQAH0RE2Fw out_21_mFAP2b_singleloop_p01wA5_mFAP2b_0001_0001
EEtIOBDAAbGUNepDQMIQKBvz3TGkpbSGQ8n6FBT14PG0OffCQ/pGHBDBWMGU6mE8PJMINBnFPKGEtVXIQr3ZJBHrBCG0segJQLnpIBDYtvF0wimIQSl4FB30QDGkUXyLQQU7EBDnYlFUY3JKQ29LDB3ZHzFUiFHMQQi0EB7AtLGUlNjNQGV9+ALBAwF0/lIOQSUGBBvQJKGku+kPQbj/8AP9iAGkxC3PQ4PVQBPc9XGET3kAQV+RIBTXUYGUiTvIQE1yPBHF8MGk678JQsglPBP9YGGEn5rFQkCtKB75qoF0YsyFQT8qDBvVKWFUmo5JQOi3GBXUWTGUuOVNQrhv6ATo3gFUVFZOQN/SABLPwQG0oLeQQPsM3AraM/FUpHvQQ out_21_mFAP2b_singleloop_p01wA5_mFAP2b_0001_0001
EfU4AB7kYQG0LdTEQXkt4AXjXMGUhrHBQRLyvAjrHIGE99zEQbnvqAT2OOGkCXvHQBuS0ATsLVG0Es+6P5yDrA3yYRGEAR/vP7XJjAvj6NGUUBV4PuhAsAL1/RGkGqMzvIFOAB3MzTGUKc9HQG3i7ATwzFG0bFP9P0Aq6ATZKYGUNEozPbUixAbc3bGUEF3/P out_21_mFAP2b_singleloop_p01wA5_mFAP2b_0001_0001
EZ78tA/9T7F0IbnEQIMvlAHiPxFkLz5HQEzGaA/vTnFUWJbEQGVveAjkddFESeUAQr1uqAz7egFUMbxJQlSXyAfMJyFkxCICQLICiAfrm9F0UfLJQ3ZhkAHqIZFE6x/KQaOpwA/5DoFEIKELQL6muA7uPUFU4AkIQ out_21_mFAP2b_singleloop_p01wA5_mFAP2b_0001_0001
EyxFGAHy8pF0NrFGQUbzn/6hmiF0ar7CQTi9G/SkjOFkCiSFQAfbD+0gQDFUZLlCQNA/P+ybP0F0fxeCQ4HRK/q1DEGkbLF/PQIKW/a1HCG0fsxsPEiTh9ITr8FEL2IpvFxeAAHZtEG0kQ5dvS9ZDAHEPxF04N0IQdoDz/+noeFUJr29P/p9B+4YD5F0BKeGQzFBM/kTDuFk3MZAQ8kvz/22kGG0GcNBQ4bJp9k9XKG0vSDAQzXYDA3DnDGUjqq4vG62LAPbwHGk1UcvP out_21_mFAP2b_singleloop_p01wA5_mFAP2b_0001_0001
EBmQa/mIOKFErOLJQ3L3t+O/o3EUvNjKQzbRl/sC23E05igKQtUo5/8mUnE0amFKQG3cX/uq8iEEbTRJQ4hBFAvvWeEkiP1JQws6UALR6rEk0T5IQf79KA/MfME0tFTLQhbHlA/6snEkUUaJQROIgAPvOIEUNJ0LQU88nAzW3VEUcr3KQTBOx/+ODUFktCLKQH3/L/a+B4EUgToMQ9q7O/q1xjEUULOGQszZj+yefVEEEq/JQBobQAzfA6EUJseHQoUN9/yIuBEEY5CMQ5xRrArTfyEkbeqIQ62WiAnBQ0DENA+MQeOWwAX3iSEkD3RLQ out_21_mFAP2b_singleloop_p01wA5_mFAP2b_0001_0001
EPA13/UYpKFUtp8KQyOHTAVS3MF0mAFLQi3BbAVlJNF0pZ9NQKRvmA58kSFESffOQ8MaaAZfNhFE/NpJQqFWXAZSygFkJuPFQELneAJDq1FUsesCQSqOcABi/0FUR8R5PrHrhAdTpEG0XhWwPMIUl/8avXF07oMLQxgWaA5sH/EkcbFKQpBnRAxB6uFUyYbKQuwqlApw8jF0K1CKQy8RgAB+nTF0KxiDQQ/fGAVjOeFUwvUEQAgEVAhKbBG0hHREQsGrnAVhj4F0/0rDQ1e2iAFm2nFE0HJ0P+JhLAJ2MyFUOhb2PtRwgA1mGEGkhwVvvBBdaAFKyKGUrO+1PiPdpARy8FGkyC0zP out_21_mFAP2b_singleloop_p01wA5_mFAP2b_0001_0001
EDM+MANhRHFEcA0PQSlpSANqYGF0HcURQHWPeAJQexE0+VnRQm1hVA5XIgEUr4ZRQG3Q9/gAmIFEdOMSQWhEDAJVZIFU4zrTQgNdc/oklMF0CdgUQXOvN+6+MJFknqCUQQyTk/Em/TFEFMvVQ0j77/0gUDFEH8PPQHZYdA5tqTFkUliRQUo9s/4uhXF0C48RQYqNn/Ybj7EUhF+RQ7rXJAhLw4EUFm9TQgYwOA9vzUF0fh6TQRbrs+Y1DXFUZ8UWQfOABA5xgWFUozEWQ out_21_mFAP2b_singleloop_p01wA5_mFAP2b_0001_0001
Ev09oA5uNzEUdnGSQmXtvAdpggEkmvUSQQOlvAVGSaEka/yTQLdW2Ah7/NEUXUQUQZZD7AFVokEkUT2RQIUz7AFurmEEZnWQQfLt7A1EpWEEVoQPQI8i8AZ5H6EEXKwPQOq2rAF83BF0Q+USQOAcsAlBKTEk1JwRQ6AE+A1CTzEENfTSQfJHABF5kXEkdCLSQ1RE9A1Yd8E0zvxNQeAm8A1zoGFk95fQQ out_21_mFAP2b_singleloop_p01wA5_mFAP2b_0001_0001
LG11nAND1iEkRMiUQcu7mAVCfeEkWl9VQuOSiAVNTIEEJSNWQGdKjA1FM/DksmTXQHY7fA5VfvEUguoWQkuLlANLgFF0Z+pWQopsuAhxsGFk/MdWQxlNfAx+5UFU8r3WQTmciAFhlsEEQCGUQya6uAFnCfEEBsZWQdiqQAd0qwEUrRHWQlwicANxrqEUnbqXQ out_21_mFAP2b_singleloop_p01wA5_mFAP2b_0001_0001
Ek8qaAhWc+DkqXLVQoI5PA1pQVD04YTVQAEGTApfw6CU+kCUQzcFLAhK8FDkfK+SQ4iiw/c6bbDE4LmVQsv7U/o2SyCE3a9VQNoGl/sSIQCUCqbVQXerA+i340CUsd2WQpInaAh5xGEEHPSUQdHHXA9+uDDUKcIWQeOws/Y+DyDkXzaWQ+Vzg/8PJpD0OSuUQIIyH/6BiaCUmZIXQYvgu+C3MRDESHQXQ out_21_mFAP2b_singleloop_p01wA5_mFAP2b_0001_0001
E5i2eAFDlXC014KUQzHdiAVaY7BkxIBTQrAcRANKjiBkxBMSQfSbTARTWLBUGKBRQZ5unA1/JtAEggqTQqfxsABqiPBkS15UQp78kAhitIC0j5ZVQYoSfAFdCXCEjkKUQpxOoAholPCEX5ZSQpYrhAN7l3/jUr3TQj+ktARqxQAkDM+SQOmHuAdGmbA0QHoVQmYq0AhgBrBEnErUQZnkeAlFFzBE9ZGWQN/UpANtwiC06x5VQ out_21_mFAP2b_singleloop_p01wA5_mFAP2b_0001_0001
EtRO9/IyjnBkbNzSQHePL/8WvOBUvkISQ3lwg+0XyJCUr+IRQW97U/SPpHCkyxjQQhNI4+6HcAB0bVJTQGuTW+iZLs/DraGUQCgtj+i4jJ8z/iZTQHRO0/mUFh5DFL+SQa5Q+/+KY68rzRESQNsqf/iZc4+bjUgRQ9mWTADB7w9rnovRQ8PA8/MdH9BkbGwTQS/YW/MAFTAUUImRQuXeE/GX+5B04wvTQnACs/GOw0AkbtnSQcHbR/gLE4/DI0jUQS5ke/qvwt/jrH4UQciDu+YxhQ8DWFhSQNvRe9I9/A6bUZEUQENQGAXKY/8zKcYTQw/z68yLmj+reGwRQe8Wn/murJA8v70QQyaDfAbzJJ7bOSLSQdRHXAXSVT/LYRERQ out_21_mFAP2b_singleloop_p01wA5_mFAP2b_0001_0001
Lc70j/07gpCkuw8QQK7Ea/we9JDkXM2PQpJ8j/owr3C07jDNQ5pHZ/AjYNDERaDLQryp6/AJQwDEw6JQQ5t+TAJfMpD0OzVPQD1UcAxSaBEknGVNQ//MgAtpGJDU7yOQQwfgoA9EY8DkdccMQV/iqA1MqCD0M8kPQHqsuA1xJcDUY6kNQ8DA5AF8uVD04esMQYBO+/ExMrCU76hRQVmHA+GR9UDUiE+PQn2xt/U6IGEE7ZSPQjb17/Uco3Dk5BORQ9pjSAhjBOEkxqcMQ781ZANi80CkDUBRQaRyrAtMQIEUfW3KQjcbvANfapCEvpOQQaDr6AFBaqDElkVLQ out_21_mFAP2b_singleloop_p01wA5_mFAP2b_0001_0001
E32Iy/kvpPCke67MQIiby/kNQvBUK8bKQ8MBIAF8PMC0D2YIQA17DAxUeKCUbu9DQlpdI+kceoB0e4SJQUC/P/G8PwA0Ru5KQqysA/qCP0+zzRRLQQiq8/awxBBUCBPMQUwGv/WJak9DK3wMQrtLFA/eSt/jg5XNQFoA9/UBgBCkzsnOQdhB+/4PkuA05rzKQaM3k+SbCUCU/BMJQtp+T+IjSPBkQ5hGQGsMGAHZ5/BEFHYMQgPix/SzAZ47asYNQFDhSADI3f/D6tfOQ out_21_mFAP2b_singleloop_p01wA5_mFAP2b_0001_0001
EZyOZAhF0fC0hzWJQECRlAJdNuC0UTPHQ9ZhhAh6vTDEPT1DQNCSmAt9hdD0afZ/Pk+WaAF91kCEPMWLQd2HsA5ui3Ck5Y1IQKH2nANf2TC0iisEQ out_21_mFAP2b_singleloop_p01wA5_mFAP2b_0001_0001
E5u7RARJsoDkf6lFQvyrIAhmIGE0LInCQtuFBAJqS+DUxuL6PMwKGA5QTJE0h3ioPNV8YAZVAYEEv3DCQ78HgAZkveE0wZFHQNLKLAVvufDkVuiIQczz1/AvKMEEpy0EQVSNjAJ7dSEkVIV/POgtRAdaclEUGf6/PvvzTABoifEUPiqIQ out_21_mFAP2b_singleloop_p01wA5_mFAP2b_0001_0001
EZoyp/AQfbD01q25PMYWU/AZAKD01/wOvOIqM/WfwNDkfl4fvOmKr/W3k0CERt+0v3jin/EA4aC0lHfkv293N/42JCCUE1U2PPQBMANp4WCEYDVmv7a3h/Q1wMD0FmYAQRjIo/kLYcDUW8i1vVf6U/s6WOCU8xA5vBBUp/MtUFCEFOR9PrjcQAd7uqBUVE9qvTfXSApnWpCUxLe4vFIpSApgEjC0e6VzP out_21_mFAP2b_singleloop_p01wA5_mFAP2b_0001_0001
EQVJo/qBWtDkVLHxPNkALA71r1DkF4PwPCQ/PAXSmSEkWJdyPzn5OAj8ibEkt++9PMVlWA3kPcDkGgs8PalPnAv3AhDkWuD8POpUrAfB1AEEsMP4P987sAHWFBDkymu/P/92K/C6BAE0UWM5PJt+QAPPhrDEX2suvIbhSAT/b6Ckk867PiOPRAvWvmD0yQSCQZg70ADXfCDERmg/PBMTpATpSnC01/XBQ out_21_mFAP2b_singleloop_p01wA5_mFAP2b_0001_0001
EnKdVADevcE0Dc0uvRZNdALevyEkW9QuvbcxqA7QVzEU0e4rvZtQwATMYpEEMVd5vrJnVALTC/E0Sni9vEVY6/K+Q+Ek9uZ+v9ZbdAbeEWFUn4L9vnbfj/a5tHFkWRtxv3VNUAT0AVEUffx6vRw0WAXZr6EkUWBuPx16bArsW3EUJdWCw7tAw/WWutEkviU/vLQKw/6a8GF03xwCwaF6XAz8heF0pUJCwzFbnAjiSWFEza88vgBIXAH76dFUoLI0v3uOA9eJmGFUODH0vFujs/KHeYFE84zvvkUWs/S76+EU+bVpP out_21_mFAP2b_singleloop_p01wA5_mFAP2b_0001_0001
Eio8uAnuD/E0d9sxP0+Q6A3m09E0vKN3PR7i/AHOyTF0T132P1lK8AzjZiFk13G9Pifo7A/ZtzEU0YWBQRIlDBHTWyEUSVbDQgz4GBv5ZkEEjoX/P5okDBbNVpEUmjiIQJDKqAHkFJF0g3/4PRkR+AbvyzE0P4qlPwea4ArxhjE01aPBQijA3AD2+8EkgoOEQUuWFBXISCFUqIdDQs8+KBPKcjEEzQKBQM34GBDGZrE0Uhw2PYrKFBv4ZUEkx4C/PB2qHBLDYoEUK2RJQZbzBBf0YZE06whIQtXPBB/jwzE0Y31JQ out_21_mFAP2b_singleloop_p01wA5_mFAP2b_0001_0001
E/UDEB757VF0gArcPEYlGBXO0qFEv0NBPhrnMBf8SpF0fqxjPKxAPBvyhYF03P1YvRATFBj8n1F0Wgs6vLnWHBT31oF0LFpBwink+A/IP4FUFGD8vUNeFBHsyJF0eU4uvGPCFBHu30FkW1+0PrCMHBTXqCG0rV/6vDwnHBjoNaFEO4fAwA358AX95/FU/W2BwEzb7AzRDBGkbPKzvbOw6AH7koFU3l17v out_21_mFAP2b_singleloop_p01wA5_mFAP2b_0001_0001
LXPKPBDqG7F0gArwPe++UB3Mz6F057nyPiWkXB757HGET3k4P/UDVBzLdQGUGEY4PyL9MBPzMEG00NJ0PU5vWB3bD2F0QZNpvtGKWBHR2uFUKGN7P out_21_mFAP2b_singleloop_p01wA5_mFAP2b_0001_0001
E5lucBT2OHGkSMI7PyL9fBDVjQG0coF+PVjnhBPepOGUhrHEQpbyiBblDGG0eU4EQ6f3hB7quTGUBKyxPTKVgBzZBWGUa8Bxvl6fjBvkidG0ls23P8naeBjWk/FEnED7PveRdBHMPXGE1ns/PdFOjBzhHNGkL3nsP6qjdB7JHaGkB3TqvMp0kBvqqfG0V3riPH9rkBXuybGU6mB/PNEKiBbyMkGUUTm5P out_21_mFAP2b_singleloop_p01wA5_mFAP2b_0001_0001
EjsthBXO0WGUJGkHQ99TjBvIbWGkWkNKQLymlBHueeGEqG/JQuzHlB7P1nG0jCXJQ3kohBX46ZGkoFpMQUvheBz78SGUnmeNQGSeZBXa4WGE5eGMQ15AeBL0QTGEH6PQQLHqgBz1jdGkCXvGQz5HkB7WYOGEmNbKQS82gBb0xhGEn7NMQIW8iBb6jaGkXPWOQy8IfBfH4KGk4T0MQpwLWBHA2RGUystMQam7ZBH+hWG0xs7JQAGqYB/aFfG0/OsMQ/vpaBH0QOGEwdjQQcAWdBLOfbGEAjkQQxi1gBrSPQGU5BtQQ out_21_mFAP2b_singleloop_p01wA5_mFAP2b_0001_0001
E4PFoBnuJbGEaRmKQCBWqB7luiGkuJhKQWO0rB/mEjGU0iMNQaRGsB3jCbGEEYlOQFuOsB3NJgGE+TNIQmj5qBvaehGkP37CQwwxsB7I3fGE0Fr8PuwjuBHm/YG0NNB9PnQasB7SKmGUEOgwPSMYoBf8STGk/UDLQ3+jpBPKtqGU1WHKQ7Q8sBbQ8XGkuDZIQRs9tBzwalG0b/SIQUyDqBTVjpGU4eqCQ22TpBnDlbG0JulCQkAmtB37elGkaUnovQ65qBr0vrG0VpfwP out_21_mFAP2b_singleloop_p01wA5_mFAP2b_0001_0001
EFDysB/nasGkR2+NQ357tBPc9sGEpwVQQGZrwB7P1nG0GvcQQShbyBT14pGUbnPPQkCHuBzLd4G0Mz0QQvZ5uBj2o5GUdKSSQ8+quBDE7EHkwPxSQIZrvBTR9FHkZxIUQonOuBP3SEHUN/QVQiEsrBjLrBHUJ3MVQo4YvBTkSFH0+wcWQCBmsB/89yGUHaxMQninsBvQsoG0ioBRQ4kQsBLAi8G0q+qQQlnnvB3Pn8GE+sPQQD99wBLNF3G0djaSQ1vltB7Tm0GELS5SQH1ksBvxbHHktTwSQu41vBPbJKH0CNISQDVoxBX/5HHkA4PUQNvwqBnYBBH0jrTUQC1nqBLsOAHUKgEWQE3VxBbQQHH0ligWQw6TuBrbFEH0T3SXQ out_21_mFAP2b_singleloop_p01wA5_mFAP2b_0001_0001
E99DxB/TNhGkR2eRQXPqzBzeUcG0d+uRQamJ1B7kYiGkAr0SQmu5zBbQgnGUzMrTQ14VzB/RhQGUwKHSQekMyBHSzJG0HU/QQj67xBDNB8FUOVVRQzQywBXZ/1FUYbWSQjzCzBTxkuF0NheQQFDivBbmZfGEAAISQzj10BfMtcGkIW0QQc9AyBbR1PGkAT+SQx7R1BnRPNGU7jZSQtMfzBH2iKGU9eHQQztNwBzg4MGEEcwQQ9I+yBb7reFkmRnQQSM9zB77I0FUg/TPQ out_21_mFAP2b_singleloop_p01wA5_mFAP2b_0001_0001
L/Uz3BXO0hGkEDySQ03f5BXO0mGUdTyTQShb7B77neG0OfXUQIwK8B33PfGkvfiVQy+P8B3qdXGUdkrTQRLC7BrbSwGEShLTQNfP5BTob5GkYIrSQEzx6BDu2CHU/9GSQQTM9B/UbCH0cmESQk5g5BbSgKHUX6tRQ5Qr4BD/pdGERLCSQsoO4BfB2pGUSolUQofP8BDQgtG0/4VSQdNZ8BL6lzGk4M7TQtd/3BzQN8GUp1fTQGp63BXHU2GUfl5RQ out_21_mFAP2b_singleloop_p01wA5_mFAP2b_0001_0001
L+TNOB325FEUHahMQ6mETBf8SPEU6mkMQ++JXBvHFOEULymKQmuJbBLEYZEUIwaLQmuJgBz0NbEUGE4JQOJGaBfR2iEkqx7NQbnvdBHuewEEmuZPQqxLVBfR2cEE8nqOQtd+SBzKHiE0OfXQQAAgLBHYl3DEtILKQepbNBrED6D0hWEHQXPqKBHXPmDEBW5CQO0iMBHZ7oDk9ow7PPK8FBjqxPD0FZ7DQW5QDBjAr8CEqGv/Pnv/DBnuJNDU6mkIQ03vGBDW5gDUjXqKQHv0+ArFZ3C03PFJQMrAMBjOsFEUZeZOQOUjgBTQfSEEmggHQm6jgBXbUsE0TYMJQ5p+hBj/pUEUk28KQFSueBzoy+EkenLOQ6avgBDfjnEkry1PQax8bB7u11EkIQqQQkSCRBX2cFEknsEGQvPKFBTtbeDE0BrMQ out_21_mFAP2b_singleloop_p01wA5_mFAP2b_0001_0001
