# Supplementary material for: Incorporation of sensing modalities into de novo designed fluorescence-activating proteins
Source: Nat Commun. 2021 Feb 8;12:856. doi: 10.1038/s41467-020-18911-w (PMC7870846; doi:10.1038/s41467-020-18911-w)
Supplement: Supplementary file 24 — Source Data [file 41467_2020_18911_MOESM24_ESM.xlsx › raw_data_graphs/Supplementary_Figure_6b,c,d/1/silent_35.out]

SEQUENCE: SRAAQLLPGTWQVTMTNEDGQTSQGQWHFQPRSPYTMDIVAQGTISDGRPIVGYGKATVKTPDTLDIDITYPSLGNIKAQGQITMDSPTQFKWDAQFKQNDNPRYHGSTNILTGTLQRQEZ
SCORE:     score     fa_atr     fa_rep     fa_sol    fa_intra_rep    fa_intra_sol_xover4    lk_ball_wtd    fa_elec    pro_close    hbond_sr_bb    hbond_lr_bb    hbond_bb_sc    hbond_sc    dslf_fa13      omega     fa_dun    p_aa_pp    yhh_planarity        ref    rama_prepro    bref_irms    cen_irms    final_chainbreak    final_looprelax_score    irms       time                                      description
REMARK BINARY SILENTFILE
SCORE:  -484.347   -708.137     99.402    399.498           1.619                 22.756         -7.450   -253.132        2.317        -24.298        -79.248        -20.197     -35.784        0.000      3.468    132.204    -41.095            0.037     19.116          4.577        2.871       2.871               0.012                 -484.347   3.535   2907.000 out_35_mFAP2b_singleloop_p01wA5_mFAP2b_0001_0001
RES_NUM A:1-120 B:121 out_35_mFAP2b_singleloop_p01wA5_mFAP2b_0001_0001
FOLD_TREE  EDGE 1 120 -1  EDGE 1 121 1  out_35_mFAP2b_singleloop_p01wA5_mFAP2b_0001_0001
RT 0.092238 0.94843 0.303269 0.768097 -0.261588 0.584465 0.633655 0.17903 -0.752615 12.785 -5.805 20.9455   out_35_mFAP2b_singleloop_p01wA5_mFAP2b_0001_0001
ANNOTATED_SEQUENCE: S[SER:NtermProteinFull]RAAQLLPGTWQVTMTNEDGQTSQGQWHFQPRSPYTMDIVAQGTISDGRPIVGYGKATVKTPDTLDIDITYPSLGNIKAQGQITMDSPTQFKWDAQFKQNDNPRYH[HIS_D]GSTNILTGTLQRQE[GLU:CtermProteinFull]Z[HBI] out_35_mFAP2b_singleloop_p01wA5_mFAP2b_0001_0001
CHAIN_ENDINGS  120 out_35_mFAP2b_singleloop_p01wA5_mFAP2b_0001_0001
LwfKMBvxLBIEoaMYQDCMMBf9IAIEZ78WQ67nRBLFu8HE99bWQ357UBT0i4H0hWMXQlDNIBf9o3HkoFpWQfYxJBLeGuHU3cPXQiTgIBXhVCIUaeVYQPryOBPHFEIkmJTYQBdLNBHFt7HUsJcYQAQKLBfY1DIkXmbWQKi4HBjxh2HURmkVQyKTEBPf95Hki0AXQnECIBjnLuHEPWEYQ out_35_mFAP2b_singleloop_p01wA5_mFAP2b_0001_0001
HTihSB3NJ+H0kYIVQ/UjXBHCs6HkEDiUQkC3XBvcouHUgVmUQFDCcBjVOqHkvf6UQ5QLYB/9T+HUf/ETQRLGZBLvIFI0B14SQIn7aBXnjGIUCVfRQKi1WBfouFI0FZdQQL9JTBLmbJIUc4FQQ7dETBn0JOIEUorQQQRqPBH/VIIUxHROQEtoPBzKnAIEsyhUQMv1aBzTP+H0KDGVQu3sUB/YH8HkEcgSQIdkbB3dJ6H0RVoSQGpHcBP+fGIk4EmTQXIWVBbtOHIUgFFTQN2XeBTJFEI0r8ORQbJHcBr5vKIUP0dRQyNxWBDHKCIkun8PQHPvVBvlAPI0sNaRQ/kVQBPZ6QIUl0ZQQ/msPB7hpEIUrfUNQG57MBPiFLIkfotNQ out_35_mFAP2b_singleloop_p01wA5_mFAP2b_0001_0001
H3kYTBPzMpH0yhWUQiBhTB/RhdHUO0aUQXPKVBPIwZHkVO0VQEtoYBfR2SHkQg9VQiWEOBntzYHkArEUQnEDQBnCXtHklDFUQRXgWBforaHUCZtTQb8SOB7QLQH0IbHUQam5MB/TNbHkrHFTQEYFLBvcobHkvfyUQ out_35_mFAP2b_singleloop_p01wA5_mFAP2b_0001_0001
HPK8SBntzeHU2O3WQqGPUBjqxbHUbnHYQrcIaBnCXdHE8nSYQQgVcBb5QXHEDCsYQ8S3QBvHFiHUzMnYQXPKQBD/pkH0yhuWQ2rZTB/GRTHEgVLYQ9owRB7OffHknvHZQmupMBD/pgHk9ogYQ03vRBz1jqHEAAkYQ out_35_mFAP2b_singleloop_p01wA5_mFAP2b_0001_0001
H++pcB77nlHEoaAYQuzHhBra8nHkvfKYQy2JjB/RhjHEoaUXQnvflB/mEiHUdTqXQPffhBnBB0Hka8OYQVhmfBXV+4HktLyYQFccgBvzb0HUDReZQK7uiB31A1HEw8sZQm23cBr25vHkFlzZQsHlaBrZmqHUiBZXQOInhB7fLkHEs9oYQd37gBjM23HUechXQMXljBjR11HE2DVYQ7rZbBT6W3H00KrYQF8JgBjQyAIk81yYQHwfdBXdxsH0dnQaQjLPZBrllvH0ldmZQ out_35_mFAP2b_singleloop_p01wA5_mFAP2b_0001_0001
H46RiBTgVhHEv0FWQ46BkBT2OdHUIwCVQqxLkBblDRHUO0CVQCBWmBfTiMH0P14UQ78NjB76RhHkpbqTQAeClBHKXdHEA5kSQEa0nBTfIhHUpL5SQ1FLkB7pyhHEiNPRQaRWgBntziHUwK3VQXrCmBzDSgHUSxNVQPvNjBHe+pHEwbqTQ24MhBfLfeHUO9cTQAZBlBvstUH0TnjSQ6ELpB38XeHUoqJSQDlboBvH9dHE0H3TQSx2nBzg1pHUXK7SQt2glBXe7eHULddQQdwPkB7ldqHUvNSRQjrLiBfDYfHkpJARQ out_35_mFAP2b_singleloop_p01wA5_mFAP2b_0001_0001
Ham5hBjArLH0xLNVQQg1hBTf//G0xLNVQHaRjBntz5GkWkVWQMdTkBLaRxGkpbCWQGZ7dBPc97GktzHVQbvPbBn3c9GklhyTQOmjVBLS+6Gk0O5TQVAydBz6v1G0MjySQrcIgBvcoPHkBBWVQ8T1iBL3I9GUxiTUQJKkbB/LEAHkb52VQgY5dBjLizGEAVWVQMvqbBHmoFH0CYeTQh2nTBvWB8Gk7G7SQmjxTB3pXAHEd2nUQmUHVBjBxyG0hJOUQsw2bB/Ik2G02z0RQWaSdBzXrtG0xrITQYk/gBDtf3GE3jsSQ out_35_mFAP2b_singleloop_p01wA5_mFAP2b_0001_0001
LEtojBLFu9GkQglXQf/0kBf9o3GUHaVYQUNenBjAryGEYlHYQJbHpB3Mz3GUPKkXQdTSlBjVOAHkCX3YQVv9iBbFqHHEjlxYQEskiBvoHIHEwfCYQ/ImjBHAp9GkOZoXQ/pajBjzaxGEm4fYQplNnBTWMEHkFexYQ93alBX7l8GEWFXZQg/ZjBnbmPHkBR/YQhJLhB7OzEHEaeBZQAV3jBP3ZOHUuGuXQksdgBLyZJH0IA3XQ out_35_mFAP2b_singleloop_p01wA5_mFAP2b_0001_0001
LSh7nBPIwoGkoFVYQ14VqBblDjGkqxHYQ35rpBrw1aGUdTKXQrcYnBXNeXGEsyBXQgqhmB3jClGUbnnYQk5OrB/hFfGkBYjYQMuzrBLGxoGkqo3XQ out_35_mFAP2b_singleloop_p01wA5_mFAP2b_0001_0001
EqGvrBvz3WG0isdWQJGUrBPc9NGkpbiVQW5grBf8SRGkVOEUQHvUtBzeUXG0gArTQWOUtBX46EGU6m0VQdyBtB7gWBGEGGMXQiNusB7hA3FUq25UQpwltBb78ZGEEYlWQYHTpB/m2KGUoBsVQnZWvBTpwHGEfPqVQNxzrBv3b2FEiTPXQ+KHuBzcSqF0x7HVQgZ7sBPfo7Fkhv3TQ4xrqBTMdxFUJ7EVQ out_35_mFAP2b_singleloop_p01wA5_mFAP2b_0001_0001
EEYlpBDrcNGUy2RTQIFepBjpbPGEUN2RQktzpBHtIFGEnEDRQktzoB/9T5F0w1bRQsyxmBD/pUGUHahRQ0MnmBzekfG0BdHSQD9XmB3BwhGU+1aTQY6omBznwpGEWLdRQOhVmBD/WsG0CvnTQFVimBH2bxGkwzbSQAewmB36zsGUjiKQQDqnmBbAQ8GE54ISQfL2mBLQa3G0LEtPQeLzmBzZC/GUtA0QQSMIoBPy2IG03PtTQiRGrBXn0UGU2HlRQ62JlBrtuPGEqA6RQR8jmBvmNVG0ZScQQp3QmBzwybG0NXNUQSsJmB7MtvG0EviUQB2ymBT55mG0SO0OQknjmB3SVCHkxo5SQxH9mBPJf5GU1ToNQaQ4mBzAfHHkJnhQQ out_35_mFAP2b_singleloop_p01wA5_mFAP2b_0001_0001
EEtIrBzgAGG0LdzPQMIgrBTgV6F0257NQUN+oBHtI5FkQgVMQ8nKoBbktEG0xLNLQaR2tBnsd+FUHaBMQ/mWuBL1fsFU+a/JQeLdvBnCJYFkfqQLQVzkxBHnmYFEZaiMQ7gDuB7YUGFUgV6KQuz3rBrbSNGkVOUPQsK1rBDuurFUoJFPQc2pvBDNdAGUSEJNQJAetBnukGG0pM6KQgVyvBvzHyF0RbgIQNodsBXxfoFUJLBJQ1pruBbMn4EUJ1tLQ4vWsBz1eGFU4X2JQ out_35_mFAP2b_singleloop_p01wA5_mFAP2b_0001_0001
EoFpnBTLymFU46RMQkCHlBTgVmFUhr3KQKc9kBDqGVFU5QrIQHahlB3NJCFEVjHJQEY1iBz0NjFEmu5MQaULgBvFnjFUzKdLQo4/iB/ID0F0faEPQQgVoB/RhZFEFuONQej0kBnDw1F0d64JQHXCjBX5pTFUta1NQzmKdBDzZhF0U04MQ5rHgB/0AXFkdH+JQSi2fBjoDzFEnBeKQ2GZhB/iqxF051PQQ5e2iBLnxBGUpsMOQkE4kBzAuyFUPqCQQ out_35_mFAP2b_singleloop_p01wA5_mFAP2b_0001_0001
EhALkBf++bFk/UjEQWO0jBj/UNFkTiBAQtI7gBz1jOFkpbS8PSMofBzKHgFUwKH7P78tlBnsdSFUIwK1PCueoBnguQFUtr/5PqcNlBTX5CFE5T/qvW5wjBb78rF0IbHEQEgQkBTiH9EUsvXBQV8WlBrvviFkDlVvPhCPpBDJ5eFkcZd6PZVjmBbFtGFUhsU5vS3JjBbhYEFkWK+yvX0jlB/MjyEEttkJv out_35_mFAP2b_singleloop_p01wA5_mFAP2b_0001_0001
EWOUfBvHF8EEEYl6PR2uZBjpb8EU5QL2PhrnYBvd+sEkuJxoviWkbBrFZdEEAAAwvsRFWBzbR3E0jVRAQNzdWBz8BHFksc5EQnF7QBTO1EF0vgvIQXvbTBz4kTF0o0iLQampgBT14tEE7Rh7PVdzYB7hbMFESPUwPFiCXBfMbnEESuzBQ7r7RBL972EE7k29PKWkWBfeTXFkDuVDQMBKaBfbNEFkp3GHQj2cQBXwqTFUjoINQSoSUBvo+jFkqx7KQ78FXBzsEMFEvZRMQ out_35_mFAP2b_singleloop_p01wA5_mFAP2b_0001_0001
EoFZUBHDCyEEv0N4vktTSB7QLkEULyWAwXPKMBT2OjEEoa8/vO0iJBntzzEkQgV+v14FUBnBBsEkAr8FwRL1ZB37DtEULbJGwNSNSBPPbcEkIdIJwfUYSB7lu/E0HFu0v4G7TBngIUEEQ5k/vQobSBjn07EknFuGwIvSbB79skEU08QDwaPhTBfuAiEEVYFLwGK5NB/lYbEELOHJwwl5TBbvpMEUSIwIw out_35_mFAP2b_singleloop_p01wA5_mFAP2b_0001_0001
E99zJBPJGQE025bAwPK8DB/mEPEklDNAwamZBBjpbQE0fqxFwIFOEBPIwQEkvf6IwnEDCBT2O3D0NJG6v5kLDBv4FMDUQND/vdVkDBrm3GDUiVgEw5QsDBvJbsCEz3B4vEtIMB3MzCEEnEDBwZdfCBHn2cEURk57v++e7A/F45DEYTv4voW7DBLz43DkJQ1ovRncEBbPnNCUT1b6vCGYDBvNuyCkcocAP out_35_mFAP2b_singleloop_p01wA5_mFAP2b_0001_0001
L1NJ4A/89PEUiBBGwQgVyAb5QREk/UjJwwfq0APdT+DEYljLwoFZyAjWkBEESh7NwO1TmAPg1REUk8+Iwbc6eALBIYEka7XLw+kEhAvw/uEUmoNMwC6GlAnwO7E0a7oKwR1hcA3cP0EE4lbOwe++zArvfQEUiBhCwuqr0AbV+fE0gVkKwJlskAPDLdEEhLwGwzDrjA/1HCEUphTIw55HOAHVxVEU2Y3KwWOXhAnCoNEkJ7CNw out_35_mFAP2b_singleloop_p01wA5_mFAP2b_0001_0001
LGZ74ALv0ZDkSMoKwQgV7A/TN2CU5QbMw2OfDBf8S3CkVOUNwzhWFBjpbaCkWktOwHK84ADLYLCkPSELw4gDtAjGfEC0KjjKwP3xmATYEPCE0SRMwWgXqAHpapBktIdIw/pG7Ab5QXD0FZrIw/RS2AHIE5CELfMOwD7K9AvUvJCkWbKJwDz47A7RliB0TFUMw out_35_mFAP2b_singleloop_p01wA5_mFAP2b_0001_0001
LGEYGBT0iYDkCXfMwjs9LBXNedD025LNwHv0PBPHaFDkX6WLwdolUBLwKDD0HF+LwcSsEBrw1vDU14VLw5/BNB7YS/DUSwINwW/mMBbDVSDEvZOPw out_35_mFAP2b_singleloop_p01wA5_mFAP2b_0001_0001
ELH6NBTLyyCEBWJJwEtoRB/mEbCEBW5GwgqxUBT2O7C0kYwDwqxrSBzfqdDksdeCwoF5OBf++5BEsyBDwGJ2LBza7yA0ejhFw81ZJBj+Q2/T7gVBw04VGB/gDaAEA+17v4AwKB/pAj8TvUeBw2O/JBvco1CE/pmIwthRUB/OUICEikuIwMQYMBfhsOC0JvZAwfB/RB3BDcB09xlAw8pnOBzAfMAUR+5HwNlrIB3DSNBkcpBIw7bSJBrapApr/vh9v18SNBfduc6DaHTEw out_35_mFAP2b_singleloop_p01wA5_mFAP2b_0001_0001
ElDtZBDrcwCUf/UCwy25cBfnvPDEAAA/vv0NeB7P1ED0d++tvHv0dB757fC04luJPb8ChBjU4WDkSMoCwXcjiBXvVvCEok0CwK2XgB78ZlD0DBKIw8SXbBLwKTC0LdTDwFzqaBHZqtDUosn+vbiPiBvTYvDkkfqAwh7UhBfA2VCkdX+CwqeNiBTvhqDU+bRJwE7deBPciBEkI7EIw+QXeBXH4MD0TBKJw out_35_mFAP2b_singleloop_p01wA5_mFAP2b_0001_0001
EAAAgBvcolDklDtoP8S3gBvz3fDU6mE9P5l+iBrbSAEE+TNAQHaBjB/naSE0xLd8PzMzcBvz3jDEsyBCQLBraBLjFGEEcc1BQ357fBjqxBEUc9ogvi6whBzfNADUc9z9PTn0dB3VlcDEQZHGQ9vwZBbZwNDkZdsAQLiYZBrP9IEE4qgFQ out_35_mFAP2b_singleloop_p01wA5_mFAP2b_0001_0001
EY6mkBnuJ1DkR2OEQnvfmB3NJKEE/pmGQAAwmBjWkHEkQgVKQmupmBvIbrDEBWZLQlYQpBf++JEkoF5DQfrLpBfErSEURuT8P573rB7CDWEEHLX2PoWctBfyHHEU65+yP/UbsBjEWqEkXmHxPU4akBvd+WDUHaxFQbtvlBX3OaE0ZI2FQwmCqBbEczDUvIzDQRHpqBDIwTEUCJNGQQeLoBb5DiEUAOl8P0CFoB/btHEUr0f2P0zKuBf6/tE0AEngPuDErBzrN2EkESQ0P out_35_mFAP2b_singleloop_p01wA5_mFAP2b_0001_0001
Lx1DnB7luZEEUNuLQ7RRnBb78ZEkSMoOQwKnnBvyhwEUMIwPQbnvoBHue+EU5QbOQsyBnBHDCoEkCXvKQj59oBn2LQEEJzPPQY9elBPtxSEENrfPQ out_35_mFAP2b_singleloop_p01wA5_mFAP2b_0001_0001
Ef/0mBPzMzEUiBJRQ/pGnBLwKHFEBW5RQ/pmkBnX6MFUKctSQQ1IjBzJx+E0FZLTQlDdpBb5QFF0Jx4SQu+PsBP8+CFUiBRSQBjZuBfdl+EkwaUTQk1SuBn22tEEt79TQd2UwB3j1MFk0ofTQqG/lBbmZmEEaRmRQFzanBL1NUFkfLMRQV3HpBXBk3EE/qiTQ87epBfudTFU0OhTQE2vsBTMDSF0SswRQApQsB7L61EEvZjRQjWwxBDFQKFE29KUQfTXwBf0laF0Wy8SQ out_35_mFAP2b_singleloop_p01wA5_mFAP2b_0001_0001
EoFJkBPy2hFEBW5SQ14FiBzfqpFEv01TQ5QbjBvxL3FUc94UQ++JlBT2OCGEEYlUQkCXfB3251FEVjPTQ2S0aB3v1oFUbCnSQww0aB3MhUF08FPSQtcgVBPQgwFkkwUSQs14VBPuuOF0o4tRQuZqSB7ZjfFkQ/wRQBB/SBLw7BGUHffSQMNeNBHamhF05IYRQCywNBXq5CGkLgGSQu/HLBLJR1F0qCkRQ1NZlBXjXsF0FZbSQaSIhBrp4bFEReTUQ++ZgBv/kAG054fSQESkdB7HZ/Fk6tCUQmTKeBrGEKFkxxUSQ4p1UBP6k/EUGxVRQrACVB7UcIGUnM7SQRqNLBbuWUFksR8QQ9h0LBTTVKGUAiPSQCLHHB3ZV3FEcxSRQ out_35_mFAP2b_singleloop_p01wA5_mFAP2b_0001_0001
EtIriBPzMzF0eUIWQaR2jB/na+FEAAQXQPKshB76RGG0HF2XQGE4eBLbnCGEaRCYQCsykBnYQuFEEYJYQWrqmBrQxcF0CewXQ0ZZpB//ZfFEPYoXQjaImBjrVIF09vVXQeEeqBDlRNF0+GKXQXNioBnsH/Ekg3+WQ7RRhBvconFECsSWQE2glBXwFEG0Xr5WQVZGjBjH9mFUC1XYQRa2lB36y2FkdliYQpvKkBXqqAFk8oTXQ5ilsBvmfKFEUV9WQ59yoBv0hvE0QJpWQ out_35_mFAP2b_singleloop_p01wA5_mFAP2b_0001_0001
EzhWiBXjXQGU2ODYQVjXgBntzXGknvTYQFDChBrvfcGEVj/YQO0SjBzgAgG025HZQhrHgBb78gGU3koXQXhSeBzrzdGkPyRWQD57gBnwLaGUOAXVQ21CZBbWleGkLI6VQMHJgBzpbXGE8aGUQSfbXBzT4bGEHrpUQEnFbBvBWYGE7GwTQe+OkBDAATGkYQ4XQxO9cB/LjTGEeiXYQhmEiBHpXkGEWVgXQRfsdBXeBnG0fJBYQu7BjBrGjZGUFrpVQXpJWB/LWhGk0lnWQWOmhBbrkUG0TUYTQHqPTBfklcGUn5XUQWl3ZBXcRWGkYnwSQ out_35_mFAP2b_singleloop_p01wA5_mFAP2b_0001_0001
Env/dBntzcGEqGbZQ8SXeBvcohGkTiFaQ357ZBPc9pGkDtMaQlYQVBzgAnGUbnPaQep7dBrEDZGUPKoaQPBmdBb9WdGkKQWbQTeRhBLcBjGE69mbQ/majBvfLeGU5yrbQ/O/gBHoVtGUApwbQPKcaBXNeZGU46RZQuSGhB7HvlG07HIaQMzsgBbeyTGEMQmaQNkaaB/ALUGk6PiaQWxycBPipWG0IUrbQ9YRaB73DjG0GzXbQsCiiBLhgxGk+E8bQrfWeBDkFxGUourbQ out_35_mFAP2b_singleloop_p01wA5_mFAP2b_0001_0001
EmuJbBnCX0G0IbPaQgVOXBfnv8G0xLVaQfU4UBjVO8GU14BbQsHlXBLv04GkYQgbQZQgaBPc9GH0HFOaQ5OFgB/q0DHUpJZaQDjVgBTCN4G0e2KaQj/JbBroK0GkSVPaQVoFUB7h67G06t8ZQod8YB76XNHEIuiaQztDaBj8xJHku3sZQGFagBbTyEH0Du7aQiIghBX7MJHkFQJaQO0uhBz9Z0Gk4kgaQEm8gBbRc3GkPopZQ out_35_mFAP2b_singleloop_p01wA5_mFAP2b_0001_0001
L357PB325/GEaRGbQWOUNBvcoAH0z3vbQfUYLBXiBMHkDt4bQpbSLBHYlPHkQgdcQcSsIBntz4GEFuybQnXRKBLmCtG0HXubQvfxNB3rfpGEXhScQQ7MPBTwYeGkonOcQVw6SBPYQZGEahlcQpbwVB7+LeGUNFDdQL0nTBnKEPGEoRdcQGE4NBLwKCHkqxraQCpMQBP7a+GkyhIcQVi7FB7ig6GUTfZbQuBmGBXe25G0O+QcQ5XcMBrWyrGEwZQbQzQsGBLEDoGkmSubQkeqLBDljqGEzswcQY2bRBjJLuGUo3ScQaYLNB/SwZGEYs4bQV+IVBTsCmG0R5IdQLeiYBXfHaG0+2TdQlEPRBfIxLGk8oFcQAvVWBjtsKGEqYtcQ out_35_mFAP2b_singleloop_p01wA5_mFAP2b_0001_0001
LkC3JB/owRH0d+WbQ46xHBb6mcHkYQcbQBr8IBfSMiHEsyxaQcSMKBPIwcHkpbSaQgVuBB77ncHEVjjbQe799AvxgbH0De8aQ2O/JBzeUOHkQg5aQL62JBn3XgHkWA3bQl4XABb1ljHkEv0bQqlxABX+wVHkhn3bQsaT4AzfIWHUKOAbQ out_35_mFAP2b_singleloop_p01wA5_mFAP2b_0001_0001
LXkNIBHsysHEmutaQpw1IBnDtyH0HFGaQueUFBXMIuHERLiZQlYQGBLbnwH0bS8YQcSMHB/mE+HUwKTaQglYIBz8p+HEtdCbQaXDHBvNrzH0zNTbQeXNIBz+usHEsKuaQkhENBn3iyHkjb8ZQi2+CBDLS/HEFeMaQHdaJBLPACIEtZAaQuD9FBjdfCIkUcRbQtNmMB3zaAI0rnHbQslyCBz/ezHUbJbbQIVoJBrp4xHUNjubQ out_35_mFAP2b_singleloop_p01wA5_mFAP2b_0001_0001
EsHFBBf++nHkWktZQ7Rh7APdTjHkDtMZQQ144ADrcXHkmZWZQ99TwA77nTHEEYJZQ2jCxAThrpHEsyJZQNbjyAntr1HUtuCZQlyDyA33h8HURklZQA1i0AzD05HEGcaYQqAhzALnsDI00+fZQZGC2Aj6TCIkj0UYQf8g1ADetFIEsb3YQ8s/2AX3HLIkN2xYQf/UABjU4lHEoaMaQTq6/AfLdjHk4kuYQl3psArpooH0LqnZQmdAsAndjmHUCqwYQ7khwAjrU5H09ZFaQu1+0AXto0H0Ex+XQXjIzAHKYGIUSb7ZQ83m3Anv5DIEv9pXQYvB2A326MIEXxMZQ out_35_mFAP2b_singleloop_p01wA5_mFAP2b_0001_0001
EqGPABT0iRH0yhqZQ357+A3jCGH0Gv0ZQ5luEBnDt/G0JxwZQGE4IBHXPDHkQgBaQMIw6ArFZEHkU4iaQigUxAT5rKHkw3paQOU/3ATOl4GU/kqaQDCsDBT2OVHUGE0ZQtsQ5ADHrCHU56dZQSgaABfV1GHk6R5aQEP/sAbGnKH0qNQaQaZD1APyn3GUyHLbQhs/+AXOmzG0YTmaQPRzxAnbH2GkD9TaQ out_35_mFAP2b_singleloop_p01wA5_mFAP2b_0001_0001
EFDiEBzKH2GE7RdZQ4PVJBXjXvGEBWZZQU4aIBjrHjGEoaYZQFueEBnuJfGECsGZQzhWMBTgVzGU46xYQ5jXRBLvmtGU3GmYQ91hUBHcQ0GEwj2XQOuKXB3s/+GkXYYYQ7RBBBrZmzGE99PZQ/z1LBrGqwG0LZ1ZQq9YNBbMu7G06T2YQqTsJBLs4yGUZOWYQireQBTwZlGUQacYQg8EUBH9WtG0n1AZQuWPZBLaSEHUXADYQ1Y7ZBD597GEyZwYQwz8TBjyUDHEaCoYQ out_35_mFAP2b_singleloop_p01wA5_mFAP2b_0001_0001
EEtIMBvHFdGUPKsZQ/pGMBrbSRG04lqZQaR2PB7QLNGU5QHZQlDNUBfTiRGEoaAZQrcoNB33PMG0isVaQ//WJB7piNGEJk5aQuKoEBviAOGUuLwaQmd3KBrbmNGE0lebQ5lOPBjqxgGk8S7ZQhFDIBfznOGk4cjZQacURBPc5PG0g1gaQUdbOBDKwDGUfDRaQ out_35_mFAP2b_singleloop_p01wA5_mFAP2b_0001_0001
EIwKOB77nEGE7RxYQvJRRBblDAGEmuNYQyLdSB757nFkuJRYQam5OB33PbFU2ObYQzMTOBrEDCGksdGXQ1JeNBzDEOGUKA5WQWJfRBzb06FUTQ7VQqSCKBHL2QG0intVQx1jKBTgVBGEZ74YQUeKVBvA9DGkh0MYQpaYKB3Ms8F0/oJXQfjSRBT7oRGEUcyWQbmhLBzIdRG0f2wXQaXTPBz719FEuhBVQJZASBTyrpFUfpCWQBcaVBnbRBGUw43VQNupJBbIgZGkx+oVQy9GGBz1TNG0te2VQBY1LBnDxNGkdVzUQ out_35_mFAP2b_singleloop_p01wA5_mFAP2b_0001_0001
EKcdXB7OfhF0MzIYQtI7YBX3kKF0eUIYQO0CbBvcoDFU3k4WQf/UeB3MzOF01jSWQ6mEdBLEYFF0jCrYQpsoeB//ytEEDfoYQ2vvaBH+yKF0FmWZQgqRaB/S3sFksdCYQgQXVB7pLBFkcpPYQFhSgBnVcOF0wzlYQ+zygBLrPqEE7DBZQDDLgBDlQqEkCOJYQJuFbB/c4jEEZdtYQ2IrdBvlNHF0MVvZQ7qIXB/+QBF010bZQpDvZB3NwbFkN3XZQ out_35_mFAP2b_singleloop_p01wA5_mFAP2b_0001_0001
EsyBZBbQgxE0jCXWQ++paBb5QpEUjXCVQ46ReBrFZVEUiBJVQIFOdBnDtGE0w17VQXktVBrw1jEEEYNUQBWZWBHZ7oEECs6WQ509cB7kr1EEYNiUQjs9WBXjXeE0HFOTQv0NTBLGEyEE/pGUQ35bTBb5QXEET3sUQ out_35_mFAP2b_singleloop_p01wA5_mFAP2b_0001_0001
EqxLhBLxgUE0JxQUQaRGjBf9oCEEEYNUQ0iMkBra86Dka8ySQO0ClBPy2LEU6mESQ35blBvyhIE0eUIVQ/nmnBDxOwDU0lQVQe5wpBLHi+DE8bPWQ5cAqBDTRSE0EpmWQO0XrBb5tfDkgDsWQiBhhBTKchEUdTqTQ0VFiB/aSoDkWkiUQqaqkBbhrLEktXIWQGLWmBfSWXEkFaxUQdFioBjkhrDUDISUQQFvmBPuQSD0DQnVQrp1sB3AxmDkGVVXQ1xHrB/5iBDUoIYWQ out_35_mFAP2b_singleloop_p01wA5_mFAP2b_0001_0001
LHvUkBjWkRD01jaSQqGflBrZmFD0coFRQueUkBDW5cCkpbaQQrcojBHYl7BkBBGRQ2OfjBLwK7CkEDCTQFgonBbigAD0nUMRQjtNlBvz6fDEDwYQQ out_35_mFAP2b_singleloop_p01wA5_mFAP2b_0001_0001
LMIQkB3MzcCk8SHOQ5QLjBfTixBEqGfMQqGPhBj/UHCU0iMKQc94hBblDlC0MzsIQqGflBjrH9AkEDSLQtnInBvLrcAUAvZNQvnakBTU2l/DkprJQZ78kBnCX3CEBWJNQ+zAiB3e1HB0MoyNQB+rmBz/FmBkpc/JQL7CmBPnh3/j7MnOQE3EmBfw4c+T8K3IQ9zKjB7tAKAE2cDIQ2aPjB7vqU+D/h/KQ out_35_mFAP2b_singleloop_p01wA5_mFAP2b_0001_0001
L46xdBzLdjBEaR2JQktzZBrw17BUdTiHQiWEYB/TN2AEW5wDQy2ZZBf8SX/DtIbEQzhWUBrw1LC0NJ2IQKOoRBHGFQBUn5JKQUmGVB3l9pCEAVvKQBi/LBriCkBUx1qKQ789cBXjXyAEpwFLQ8fkbB74hWC0HLAFQs4zRB3zXYC0DqiGQEgnTB/oTBB0uBDMQzoyRBnJcYAkxJ4IQ1vWRBznDzCE9XmLQP7EXBHLVFDkYJ5JQ7BgXBXP9aCExUKMQDJHKBvCmuAUuxlLQ+w/JBfCixB0uuxIQFRwLBrChNCU/U8LQ out_35_mFAP2b_singleloop_p01wA5_mFAP2b_0001_0001
L2jCVBvIbPBka8S/PDXvSBHYlTAkR2O3PnEDXBXiBx+z4lutPzMTWBzgAr4zMzMrP3ySOB7Mn/+j/0u8PxfSKB/cZVAE85ZAQIFOUBPzMHCkZmZ+Pz9DRBTVF4AEdgnfP877PBfXyi9DDElBQ4AlMBXSLS9jQXp1Pno7IBrbA1AElrz6P out_35_mFAP2b_singleloop_p01wA5_mFAP2b_0001_0001
LEtobB/na8/zisdePEtIgBf9og+zfqxrv2jChBjVO02D/pGxPiBBiBjWkt973P1YPTiBfBTLy28Dv0N+vbOZdBHVAt/zgJQDw/fZfB7qx+AUlU+CwI+AaBDE7I/T61hGwZ78bBLwK/AUO0ikPoL0hBbec5/TmIZtv1Z0bBz1rqyLShy9vxYRhBHD6J5zJOpAw out_35_mFAP2b_singleloop_p01wA5_mFAP2b_0001_0001
LlD9gBThrH6zyhW/PDC8hBT0iM9bktTDQT3kgB77nK+LtIbIQZQghBjAr8/7yh2JQMdDgBb5QL+jWkNBQ/hBkBPilb87fiUEQZj3hBH1Nh/7zcQBQ out_35_mFAP2b_singleloop_p01wA5_mFAP2b_0001_0001
EPK8cB325767z3PJQBrcaBT2Of8b3k4LQjsdcBrEDC7jTiBOQtd+cBDVjH/zMzcNQXuYUB/vsH87/nrLQJxnRB71Ko/r0b0KQ7tySBTzUJAMn49HQVTnPB3oPRBcTxFGQ6OGQBDBl1BM3gOBQE2oTB/0EYB8r7m7PWwANBXLcbCcIzy/PKcdbB33P16D99DIQPMhbBHQkQ/rQjhMQPjTTBTOt75jIIQKQxIvSBvP8357ManNQRmTNB/AuZ/rEhCLQE2/SB3U8oA85QEMQMRAXB/lAaAM9njHQgk5RBzYak+7a9cFQMJ2MB/ntpBsSnTIQGz/VB/GKmAcmDp9PnBAUBzgTzBcS0owPxfSKBXKymCc21hCQD7XNBzBDpCsaig4P out_35_mFAP2b_singleloop_p01wA5_mFAP2b_0001_0001
ETihdBzLdTy7P1QQQgVOfBLxgg9T14VRQWOUbBX3kAA0LdrRQyLdWBTLym/j78tRQ/pmfB757n2rpbiSQTsQgBrnR5+bsj7RQ4sWdBD/b5+LQ8oQQPhfdBXBn0zbdJPQQ98ihBrrJq+Dk7ERQ6S6bBHuStz71XITQlNchB7Aqv5TJ1MTQ7JNfBDhwOAc6aoSQ9SaiB/4zN/bOtwRQ12NZB/ikk/LDsyQQdqmfBT8PFAsfJ4PQ out_35_mFAP2b_singleloop_p01wA5_mFAP2b_0001_0001
EPffdB/RhLBkuJBSQb8SaB7QLKC0isdSQzhWbBzfqVCE7R5TQIFufBTf/kCkR2OUQhrnbBjVO0CUGEwRQH24aBPlKyCUWkYQQQlXYBX12YDU/hTSQZAHdBf6xZDknccPQ03vgBzgATB0Ld7RQwMFWB/ywBC0+PYSQVBjfBf9u6C07F6RQTyoWBjTxvCk9lLQQBS4cB3/9VCE8v+PQSAfZB/jp2DkauzRQzpDZBjVKcDkWJYTQGbOUBPxFSDUTtHSQx5kcBT7xYDUi4UNQhEogBLiIdD0Rw1PQ7RFbBTy20D0b7HQQ out_35_mFAP2b_singleloop_p01wA5_mFAP2b_0001_0001
ERLSXBThrPCUf/sUQlYQXBLEYdCEZ7EWQhrHSBX461CkYQQWQMdzNB7OfjCEueEWQpbSXBfR2uBkqxDXQkAMXBjQIIC0LbPYQnQLcB7UV2AU3PzWQ2jCUB/naAC0xLVUQgexaB7CRxCUXBQWQb2qTB3gSKBUZx7WQrZHXBfDkaBEpslYQC1nTBPJtbCEEIUYQ0BwaBzvdbCU/LVYQFPKcBP0oAAEoufXQMXzfBrzCcBk8d8WQTBFcBn5AeA0JCyVQ out_35_mFAP2b_singleloop_p01wA5_mFAP2b_0001_0001
Ee+eSBHXPeDU5QrWQEYlNB34l2DUMI4WQW5QOBzfqPEkpbqXQlDtSBHueWEE/p+XQNeJWBDrcsDUHaxWQkJqKBrMziDkpcZXQbc3LBrH6+DEFQ6VQ out_35_mFAP2b_singleloop_p01wA5_mFAP2b_0001_0001
EMIwJBXiBZEU0iAYQShrJBrbSsEUgVaYQ14lEBDW54E057TYQxggABf++vEk8SHYQdTCKBf++lE03PJZQdgFFBfCVZEUcrWZQH3wABT6AkEkSeoZQZ3zEBPPPDEkBJQZQwSb4AnZ5YEEMB0ZQ+2OABDsZwDEAubZQUF73Avz8CE0BptZQmK1uAT74vDEAO5ZQHaRGBfSMSEkrHtXQZs/MBfae2E0UZQYQHTVKBDfT0E0vFdZQR+kNB3APcEUi0OZQe59AB3kS1EEMVtZQV1KIBzua1D0W4BZQ1yqxArNYhEEeBCaQ4f9/A34MODEEzWZQEBfvA38gSDE7pwZQ out_35_mFAP2b_singleloop_p01wA5_mFAP2b_0001_0001
LhrnEBzgANFkYQgYQoFZ/AjU4YFEv0dYQKxAABfTivF0NJuYQpw1DBb781FUbnDZQOJGIBnBBUFE7RpYQm5N5AH1nQFksGwYQD+r8APrfZFEya5XQ out_35_mFAP2b_singleloop_p01wA5_mFAP2b_0001_0001
E2Of3A33P7F00NlYQ46R2A34lIGEoa0YQ03PzAvIbQGUy2RYQpbSuAvyhNGka8iXQEtIuAHXPJGET3YZQdU2xA3l/DGU+4BaQSd4pAvYXFGE3zlaQxsjuAHFRBG0blPbQEEA3A3avIGEX3gbQ9owxATgV0FEXPSYQLx89AbMSLGk4FBZQVCrmA/JfFGkl+OZQRlbsA37nRG0n5fZQN7e5A3XfHGkjaLaQKUDzAT492Fkjk8ZQZlkiALW+AG0jgeaQKd7nAHW0NG0DUpaQedLyAH78yFkx6JbQDwNoAb5aAG0MNnbQoOA6AriyFGUIR8bQpXvzADJ7PG0NkmbQP6R9Aj8yJG08gLbQ out_35_mFAP2b_singleloop_p01wA5_mFAP2b_0001_0001
EnED2AvyhaG00NZYQ357yAD/piGEaR2XQAAAxAPeptGkBBOYQbnv1A/S3wGUjXuYQ7Rh7APepjGEue0WQShr6AnsdcGkR2yYQS8TrAX4TgGUPFaXQGZ74ArbSpGEEYFWQEYl8A757bGkTiZWQKcdBB/9TmGkvfSXQ out_35_mFAP2b_singleloop_p01wA5_mFAP2b_0001_0001
E+TNqALbnzGUbnvXQIwKoAbkt+GUbnDYQ/pGqA757FH0gA7WQzMzpAzLdCHEmuxVQ7RhZAnYQAHEBWVYQbGFKAPYn9GUkTqXQ4KBWAffJ5GUva8YQx1jmAbPKwGkqx7WQDVrtAnz7AHkVKdYQeUbXAvsnIH0RleYQs/CMALPPCHkhp5WQAC8FAHXZ6GkR1IZQo43gA3yO7G0AAVZQF58XAfNzwGUAizYQ out_35_mFAP2b_singleloop_p01wA5_mFAP2b_0001_0001
Epw1rA/mEQHEnELXQGZ7tAXNeXHU0iEWQJGEkA3MzbH0xLVVQQgVYAzgAfHET38VQU460AXNegHU14lWQkKX2APXpoHUGglVQMgr/Ar86bHkA/7WQdoFsA34lSHkDtEYQ2moyAfwTTHEcHUVQAaPxAXc5jHEtUcXQazc7AXy6uHU++8VQo3ruATHDsH0IJTVQtvF6ATi0kHUc7uUQAQVCBfTKiHEs6TXQG3nBBLfpYH0SvCWQlC2+AXkrVH00IsXQ out_35_mFAP2b_singleloop_p01wA5_mFAP2b_0001_0001
LNepkAf9obHkCX/TQepbYAb6mfHkBBGTQXPKeAz1jqHUiBhSQ8naQADVjxH0kYYSQR2OVAblDYHEsy5RQ+HfMAvOVNHUfPPSQyjMKAzKFGH0aG/QQqlPx/qpHKHE/hDQQbg3m/mzQCH05f7NQyLdrA7luYH03PlTQvfuJA7oggHUb4qTQ63QiAPEzWHEvkaRQ0NoKArzybHEGXLRQ/JB6/2IJOHUw0uSQurpXAHlnJHkjq7SQxZUGA7Q79GkHESRQgFNZAz04FHEp/bQQh4u7/yAlRH0OuMPQI9xI/GbnLH0G6oQQHXT++u3QFHkGcwMQu0cZ/axW7GkvvwOQ+LsAADqpAHkLrwMQ out_35_mFAP2b_singleloop_p01wA5_mFAP2b_0001_0001
LlYQpAnX6rHERLKSQdoFtADAA2H0MzkRQDXP3AHtI4HkR2WSQBrc7AjWkwHUep7SQsHFwAXMI1H0w1DQQZxE6AvWQvHUu62PQPvMnAXjavHU4RlOQVjXuA3islHEoaUSQg58mADyF8HEzAuRQ6w8wAzU38HkakPPQd7D/ATaoyHUb/hOQJobpATo3uH0XweMQ/NlfAzO+zH0eixOQNY7lAf9enHkuGXPQ out_35_mFAP2b_singleloop_p01wA5_mFAP2b_0001_0001
LBrc8AjVuAI0P1QSQ9oQDBrbyBIEnE7SQnvfHBz0N7HUPKkSQTihLBLaR6HE7RRTQIFuEBPyWHIkZmZSQYmv+ArqBKI0YLJSQiCp3ArFlFIURqoRQYcW8ArXyAIE03QSQ50nCB353BIkxtAUQfdKHB/n9GIkTOfRQWpKHBf6fJIkX2ITQSAt/A7hSNI0niaRQnWu7Azj2LIUXhETQERj4AbXcFI01IjQQmRYvA7gPGIk7S9RQ out_35_mFAP2b_singleloop_p01wA5_mFAP2b_0001_0001
EzMzGBnsd1H0GvcRQIwqKBfTitHUepDRQIwKIBjrHjHUepjQQoFZKBntzdHEEYVPQ0iMOBrvfyHEAAAQQ75FLBr+k2HEsAeNQ7OQGBvS+0HkonLNQBrtNB/Dt7HEMr4LQ8naDBPc91HkZm5QQT3ENB/XdrHEPa7RQsDHRBPR1sHE8BcPQy/RQBbBL5H06zbQQ out_35_mFAP2b_singleloop_p01wA5_mFAP2b_0001_0001
EqxrDB/89fH0w1LRQdTCBB3MzVH0z33QQXkt9ADAAQHkBBGSQfU43APy2UHU3k4SQ14l4AzKHXHECsyPQQfI8A/sxbH0ZoWNQDiDzAb9dMHUXhNPQdTCCB/89kH0eU4RQjl9DBDzcQHktzaQQ4X4yAb7TcHkJJWQQRPQ8APBejHEYqpNQWmZsAHH5NHkxv3NQtxBwAz4/IHUHUhQQF2p4Avs7GHUCySOQ out_35_mFAP2b_singleloop_p01wA5_mFAP2b_0001_0001
EvJx/AbQgFH0gALSQhrH7A34l+GkQgNTQNzMyAHtI3GkBBuSQ99TzAHDCyGU5QrRQgqxBBb5Q3GEue0TQIQOGB/z17GEGbnUQcb5JBLRsyG0RACVQWY8DBjiSBHE150VQpwVCBDBWCHkrHdRQ4bi3Aj9pDH0Jf+TQNioDBzeOzGkyr/SQ0bm/A7khxGU7maUQlPeIB/ZgBHkoNBUQTpHNBLf01G0SCoVQg1eLBDExuGkmSJUQP+qHBfl9sG0/wnVQCmKHB/nqEH0CpbWQ6nrBBDUi7GkQHbWQXmSBBHTiHHEXlfVQ out_35_mFAP2b_singleloop_p01wA5_mFAP2b_0001_0001
ECsypAHZ71GkU4iTQ8S3gArbSuGkDtYTQ789jA/mEkG04lGUQpbSkAT14jG03PVVQDCsMAfTiyGU2O/TQzoly/6b8qGErYxTQVAY5/KQohGkicgTQJ+r7+mjsuGUPB2TQ67npAf9o6GUwKXUQ6mWfAv6zsGkflUSQsv1IA/fG6GEPPlTQ/P4OAv/szGEy3DVQ out_35_mFAP2b_singleloop_p01wA5_mFAP2b_0001_0001
EiBBnA757bGEv0VTQOJGsA7kYSG0eU4TQqxLmAThrHG0xL1TQIwKiA3NJEGkpbySQlDt2APzMRGUy2JTQySr9AHMTaGEtPgTQvj27AP5CHGU6bgTQuoJDBLbjbGkOeqSQoa8lATKccG03PVSQJYatArIkTGkkl8UQTwP1A7IkRGEpxFSQsNdABni2YG0mZcUQ58M5A/hkhG0jOhTQFvsBB/YSGG0my+SQT0j2AnomAG0y4NTQYzN9AHLyGGEQHlUQQ3mFBvyAiGkA+/SQ8KqBB7GPdGEYzrRQ17ZFB3zXUGk1qqSQ out_35_mFAP2b_singleloop_p01wA5_mFAP2b_0001_0001
E/pGmADBWCGEVj/UQT3khAb5QvF0LdLVQmuJqA76RfFUiBpVQZ78sAHtIfFUf/0WQ14lQATgVwF03PNWQ5l2FAPiKaF0VokWQuusPAPeJKF0jwWWQ6wGo/adtZFkVCGXQ3kYpAXiBGG0w1zVQA+0cADOwpFkGROUQdUHEAv716FUzhzVQjjbWAHdx3FEJCIXQ out_35_mFAP2b_singleloop_p01wA5_mFAP2b_0001_0001
EdTiuAfSMSFklDtUQFDC3ALFuCFEoaEVQaR2yA/owrE0bSEVQb8SuAT0ikE0GvEUQBWZABXiBDFk8SHUQizmCB7k+YFULi9TQ/q5EBzzK0EkxMqUQFAbEBX4gjF0Q0OVQWO0rA/mETFkCXvTQwf05AnQcGFkNxEWQAnX+Ansc9E07QITQvUR/AzhhiFET+eTQkA/FBPm5XFU6GUTQlwSIBjTg0EEAX+TQ2ldDBHN0jEE86vUQAkLGBXx05E0GyoVQG7/FBLrOzFkQ0/UQ7WiHBnz4ZFkXPtVQ3HFBBrsKlF0kl5VQ out_35_mFAP2b_singleloop_p01wA5_mFAP2b_0001_0001
EhAr0AzeUgEECsKWQkCXxAzKHKE0NJWWQ2jC7AXO02D0yhOWQqxrBBzgA/DE+T1WQgVOsAHueGE0jCvXQWg3iAvZlTE04L4XQn+BpAXBtdD0M45XQnvf4AfTinEkqx7WQOIqrAXpEGEk83jVQx39xA3I3KEUWSQYQQJ8kATCaiE0t88XQpjclAzKGZDUHVcYQuNAwAvYRJDEmd0XQyYQjA7RCVDU7RIXQ out_35_mFAP2b_singleloop_p01wA5_mFAP2b_0001_0001
EOJG6Ab6mUDEuecVQdTiBBb5Q3C0KHSVQUNeABTKcJC00NxVQLHa8ALwKfB00NBVQtd+CBHue0CU0i0TQqRgEBTDndDU34JTQhkjABX1v3D0F9nSQF9wJBXgZoD0XSBTQ4V4BBXPIOEU+S9RQ7BILBfVmGEE9PWSQU5MHBXffTEkJA0RQd1lIBnqnlE0+EIRQwKHzALGEQDUep7UQMU3EB7b0CDUV14VQMWY/ArKSnC0N5STQpeUGB32VeCEyYtTQWB14AXzSvDE1AvSQPm1MBXvoTDk9CcTQXSh9A7HOYEkr6iRQ+ZTPBPG+KEUijOSQl0aMBH4OlE0PW8QQ out_35_mFAP2b_singleloop_p01wA5_mFAP2b_0001_0001
LCB2BBrFZ7BUHaBXQfUYBBTKclA0FZjXQTiBEB/S3E/jEDqWQjX6BBLFue7Tc9gWQXkNEB/9TtAEW5cYQYZdDB76tECEy1oYQpxEEBnNicCULJ/XQqh3BBTjg8BUo4/WQT6P6AnzsVAEM4rXQZvcIBzF+aAk0sZYQcaYCBjFGBAExA0YQRMbGBTfYOC0z9AZQBI++AH9MJC01N3YQixPIBzuIhC0Vi1XQ7m1BBf4P6CkEwAYQ out_35_mFAP2b_singleloop_p01wA5_mFAP2b_0001_0001
LU4aIBHsyx/DEY9VQiBBLBHsyh9z4lGVQgVuHBrFZ77j9o4TQzMzIBbmZG8r8SPTQy2ZQB3ist+z4lmUQSH2PBTuwdAES6vTQ6mEKBb6m0AUIwCWQYAnLBju5XzLvEsVQ/hOSBzh9K8jcpCUQiRBTBzvNK/TzXaVQT9zRBjMaOA06I7SQ out_35_mFAP2b_singleloop_p01wA5_mFAP2b_0001_0001
LCsyDBLGEo+j/UjTQTihABjqxL+zP1YSQBW51A/mEj8z3P1SQamZuAblDN8jZmBSQAAgABDW5YA0NJmRQZpLGBHIH2AEg7IRQ97yFBn8AFCkySZQQ4A1IBH15g/zfYUQQyL9CBfnvHAkYQIUQovXCBLITf6zWOyRQHt99A3MRJBEcmPSQf627ArDhTAkvJvQQVtmIBXg2BBkuXBSQWyyJBrAhPCEKyHQQkr/DBHXncCEz7BRQ8RXDBPPwACE+n/OQOH2MBXc0EAUjoBQQBEgGBT4bJ/zAU6OQDDIJBvc9X9zrl5QQ out_35_mFAP2b_singleloop_p01wA5_mFAP2b_0001_0001
LQ140AvHFu6jDtIUQMIwqATf/U174luUQlYQkAz1jS+DqGPVQWO0UA76RR+z1jKVQkCX7ALwKH7zkYwUQBWNsAXOz78LIyjVQFjAmA/OEY8bMg/TQ out_35_mFAP2b_singleloop_p01wA5_mFAP2b_0001_0001
LRLypAjpbKAUiBxVQuz3kA7P1YBECsSWQ6mEdAb6mEC0IbPVQ2OfLAzeUUCU3kgVQZQgbAbmZGBknvfXQ9uxjAvV7oAkkuWYQyiPrATBkTBEgUlYQfBrgATKRB/jx2nYQfU4xALGEIAEAAwVQqiOrAXp5BCU7ynWQXmdPAf69WA0F9PXQx4+SAj2cAC0nawXQPbZkAr3zT+DX1BZQW0HVAzOaA+TLBbYQ out_35_mFAP2b_singleloop_p01wA5_mFAP2b_0001_0001
EFDCjAjqxHC01jCUQKc9aAzLdfC0d++SQueUeA/TNODktzPTQZQgnA7QLaDkvfyTQThmhA/S3TCk8DlRQMV3sAvi2lCkhYXRQHShhAnAOHB0zZYRQRArwALifjCkoW3PQLHaqAHZ70Bk++5TQ/ABKAz9YXCEbiBTQaU9YAHQliCkt70QQxvhyAXqZUC0jR/RQn7EtAvfQHDEGdrRQYidkA7B93AkDjYQQvYxSAzuQvA09ffRQSVqmAndMpAUJGISQQat4AzO2wC0BLuPQmzQrAfUv1CkVslOQ0CzwAz5OCC0txNPQ out_35_mFAP2b_singleloop_p01wA5_mFAP2b_0001_0001
ER2OPATf/oDUKc1SQxgATArFZLEUf/8SQamZWAfR2WEkSMoRQnEDMADAASE0eUoQQKc9AATLyWEUktrTQf5C+/WQBSEEpXJVQNTzb/G5ahEkH3vVQ6OYW/mp3fEkP/PXQSs9Q8mzhxEkzgzXQhrHBAPHadD0codSQS31gALa2NEkXchTQv/ij/COkSEE5qNTQe5FDArCFoE0YKlTQqIjOALwUUEU3IoVQ+Rxz/iQhBE0NGTVQ8+PS9YGPeEk77UVQNa/m/m5txEE+JfVQCJN7/yyChEEd8qXQS3B1+q2jQE0C9hXQI44y8svdwE0buZYQzcna/IC2wEUYcbXQRiU6+2pJAFUdQiXQ out_35_mFAP2b_singleloop_p01wA5_mFAP2b_0001_0001
EcSMiAnX6mEkZmpRQzMzjAb5Q1EUc9gQQFDCgAfTiLFUxg4QQ3kYkAjWkVF0FZzRQ2OfvAPy21EEpwFQQUNemAvxLpE0kYgSQZZBeAneXvE0GSXPQQgVwArvfAFUgVeOQsHFyAvz3lEEVjnPQVjX0ALbn7E01j6QQ out_35_mFAP2b_singleloop_p01wA5_mFAP2b_0001_0001
E2OfPAHtITFEueMQQKxgGALaRoFkCXfQQiBBMAXMI4FEYlzOQGZ7GALFu0FE+TdMQeYwY/y/AnFkZ4pQQ8mbT+aLp8FEqSwQQlTsC/ucJEG0vmCSQ4fvx+iCm/F080ITQfCQg/O6COGEUd6RQGZ7IA/89JFEmu5OQknZNAri/tF0rNbRQ8zZJ/C68dFk+djRQJaa6+OeeeFEqUnPQNFOY/kJR6FkDMuQQq7KB/yASDGksQ1PQ0TAo/eVSSGEXiuSQhHvj/mIRRG0hSARQ out_35_mFAP2b_singleloop_p01wA5_mFAP2b_0001_0001
LfU4WAf9oEG0hWkPQktzdAXNeMG0yhmNQGZ7kA34lVGEaR2OQc9oiAjqxYGEYljQQaR2aADVjFGkTixQQri6PAXUnPGElxiMQuG/jAHFmIGk8vHMQ out_35_mFAP2b_singleloop_p01wA5_mFAP2b_0001_0001
EW5QsA7QLaGUJGUNQ/pGyADBWjGkBBWOQZQg9AvyhkGkQgVNQ4PVABjrHgGUxgQLQXPKsATLytGUeprNQ0BhrAnzfwGkR1uKQwC0kATmq6GUNvLKQeGMWAjy56GkxvxKQzNzpADJDDHUrDFJQUNetAvxLXG025bLQ8GzyADXhiG0cOQQQYwQwADPc0GURKnOQN4GkAbChtGkmhgOQf67nArJzpGEkTqJQacpzAv65xG0XKAKQCOxlArnwJHUJNsIQdL0xAvd8CHkhJtIQ out_35_mFAP2b_singleloop_p01wA5_mFAP2b_0001_0001
EktzBBf9oqGkZm5OQlDNHB7QLuGUepLOQoacHB/TN6GEZ7sNQ/pGGB/9TAHk9ogPQT3kLBbmZrGkDtIQQfnlMBL3EgGUQeTQQ6CZQBfCIwGkh9jPQVtcQBH8feGUUTbRQ/UDAB/natGEShTQQ+0XIBLxMqGU8VVMQe1WKBbNiuGktmGRQAAZOB/0+cG0f0xOQ3+BJBbgybGUrceQQn+dTBbJhuGk5chQQDxsPBT2c4G02XbPQE5gRBLswsGkLmpNQJVXRBjVZWGUHKhRQVfwOBfudhGU5jWSQebHUBrn1iGUmjNRQ out_35_mFAP2b_singleloop_p01wA5_mFAP2b_0001_0001
ERLSJBT0i9GEYlTLQXPqJBXiBJHUJGkKQbnPPBrFZMHEaRmJQ03vRBnX6GH0d++HQ3kYFBPzMMHEUNeIQTcIABTmlKHUvllJQHn/FB3CBYHkR2ZHQtIbKBrGv3G04l+JQjmyIB3F1NHk4LVMQJs0FBPyNHHE5TZFQFqw+ALghQHU2k2KQBC8CBvNJaHEUPgEQUQ7JBbhbZHEdepFQQeiFBfi/cHknPfJQ out_35_mFAP2b_singleloop_p01wA5_mFAP2b_0001_0001
E5lORBPHaVHUGEoKQIwqWBbmZZHUzMDKQHaxXB3MzdHUiBhGQwKnUBnBBkHUGEYEQCB2XB/naiHk9oAMQ6cadB7vFnHkrOAMQ4JJeBThBxH0BcoOQZpRiBXEZ2H0cu3NQam5OBvyhZHk789LQJ7dZBXjwSHkLIPKQh76WBnG+fHUB3/NQ/aLVB7NCpHUTNhLQ1gNeBrX7qHUGDGKQDJMgBr9vgHkjvTMQSMyiBXhm8H0V+TPQE4QiBjlw5H0Gw2LQ0KujBTjHwHEYq+NQ out_35_mFAP2b_singleloop_p01wA5_mFAP2b_0001_0001
LGZbcBntzaHkpbSEQEYleBbktfH0Gv0+PEtohBXMInHEDCsAQ789hBfTivHU3kY8PQgVgB7luXHUjX60PhJpcBvtUQHknRejPHBjYBvZCUHU1LjpvJDydB365GHkmRtJPDCseBb5QVHEv0NGQI2bbB3SdkHU4DG7Pmj4hBfh0SHEryO6P5TUhBjbMcHkhskDP out_35_mFAP2b_singleloop_p01wA5_mFAP2b_0001_0001
LRLSjBT14jH0w1jEQtdulBntzpHEW5wFQktjmBLEYnH0kYwJQ7RhlBntzfHEoa8KQZ78nB/mEmHkTiBCQrJ/oBbeIcH0+KtDQfU4iBDW5cH0OffGQ4HUlBXdVyHEgUVFQGFhpBvB1rH0Y8jBQqWFnBftClH0ZvI8P1LGpBDizXHETwgAQ out_35_mFAP2b_singleloop_p01wA5_mFAP2b_0001_0001
Lf/koBnX6sH0P14KQ35rpB7P1qHUiBhNQCBmqBHXPfHUGE4NQzMDrBT14bHEoaEQQiBBsBLFuyHEtIrNQGzMrBLyz7H0P02LQBXwpBjOh2HEULlJQSkkoBbw/sHUoD3KQ2sLoBDLzsHUN5CPQ703tBbUwuHkwdBNQXnUsBHiP1H0EewPQ7b+sBPfJAIkRtMLQ8W7pB/wvAIUcP9MQ5zQrB/4T0HktwGIQUUPoBne/7HEtAzIQ out_35_mFAP2b_singleloop_p01wA5_mFAP2b_0001_0001
EiWErBbPKZH0istLQOJ2rBLwKOHkArMMQR2OqBz1jGH0xLdKQKcNrBjU49GE7RxJQLy2uBzLdMHkoFpLQoacvB3RhPH0zi8IQCBmwBzd+SH0KdjNQlDtqBLbnbHEnEzJQJ9brBnhQMHU+SSOQiWUvBDAAEHUd94LQu51tB/NGSH0usGIQ0isyBvvfRHEUjHNQwfKwBH8nQHEyhmPQFZLwBHrcbHUHGUNQ out_35_mFAP2b_singleloop_p01wA5_mFAP2b_0001_0001
E35rnBrbSJHkvf6JQv09lBzgACH0P1YIQBr8iB7P1DHkqxrIQjs9hBra8MHU2OfIQ5QrmBbPKCHEue0CQBOBlBbvS6GE9e/+P364lBHMj5GUrt/tPnGFoBv8p1GExV/aPBlJkB7BV9GEO5cuv789mBz1jQHEW5gKQ6nTmBTQ45GUgUGJQK6xoBbCOAHUr1RCQ3EWmBTVKKHUNnOBQp37iBro88Gk8T++PHrKlBj1ZyGEEPUBQtHlkBH8G9GEZmZ7v0oViBnFfAH0SDnhv out_35_mFAP2b_singleloop_p01wA5_mFAP2b_0001_0001
EAAghB3256GUiBBJQEtIdBDrc6GktzHJQqGvaB3isxG0IbnGQXPKdBrbSpG0HFuFQhALbBPHa4GEUN+LQsJ8bBXu/AHUFhHOQmSSgBn4VCH0s9ZPQINqXBLbCHHkJP+OQUXggB3X1JH0qytQQvdAYBjoVOHkHKfQQDRtcB79zPH0WRGRQO0iiBjU4zGUepLJQOPjbBThFCH04NbIQbJ0cB/PBxGEX3tMQrx/WBXDV3GkcPwLQHq8hB3si9Gk2U0OQMB6TBzf4FH0HWBOQzzXiB3N7KHk8FORQ0bfUB3h7SHEbGyQQX1DdBrXnVH0Ql5RQ out_35_mFAP2b_singleloop_p01wA5_mFAP2b_0001_0001
E8S3VBbQgzGEXPqEQfU4SBDrcrGkX6mBQTiBPBHtIlGE/pGFQv0tMBvyhpGkU4aIQR0zPBrYvwG0hPD6PtBWTBjEf1GU46riPPlAQBPfS6GE26R3vguhTBbSZ+G0q6VAwb7XQBHsMEHkyVeEwSMIUBThr6GEBWZFQwSuVB/EwlGEYf2/PojTNBXHJ3GkSzN9PW2KNBTs4qGUqFp0PMV6VBrEQvGkIZunvB13VBnOt7Gk34gxPEUoNBry5AHk41BxvkITNBL7O0GU7Kz6vvdkVBzTs3GkT1OCwqxiWBvKzDHk3Kd9vgO2SB7iyGH08RZHw1MhOBH7hKHkH2xCwXMnNBfQO/G0InDGw out_35_mFAP2b_singleloop_p01wA5_mFAP2b_0001_0001
EEtIOBDAAbGUNepDQMIQKBvz3TGkpbSGQ8n6FBT14PG0OffCQ/pGHBDBWMGU6mE8PJMINBnFPKGEtVXIQJxZJBzw9BGkDneJQ3ArIBDYpvF0GDjIQkx2FBfXGDGk8CwLQZE8EB71KlFEq8EKQkwKDB7NvyFUQ3CMQNxwEBbBeLGkK8hNQrV4+AT1bvFUoeDOQoQBBBTQ0JGUD0iPQlr28AfcMAGESAzPQ4PVQBPc9XGET3kAQV+RIBTXUYGUiTvIQIfwPBfZ7MGUu+9JQo7nPBrqcGGkYtsFQJ8vKBbVwoFUIarFQYhsDBX+8VFUHYzJQQRzGBHgITG0ccVNQudr6Af3QgFE4eSOQHaMABjuXQGUsgdQQ1tB3An3V+FkWxsQQ out_35_mFAP2b_singleloop_p01wA5_mFAP2b_0001_0001
EfU4AB7kYQG0LdTEQXkt4AXjXMGUhrHBQRLyvAjrHIGE99zEQbnvqAT2OOGkCXvHQBuS0ATsLVG0Es+6PpyFrAb/XRGE7f2vPgLGjAHqDOGkiDR4P8NJsAHh0RG0NzQzvIFOAB3MzTGUKc9HQG3i7ATwzFG0bFP9Pviq6AD8LYGEpKrzPhRgxAzg2bGUUM3/P out_35_mFAP2b_singleloop_p01wA5_mFAP2b_0001_0001
EZ78tA/9T7F0IbnEQIMvlAHiPxFkLz5HQhY4YALOLpF0dPhEQH+HcAnFSfFERuVAQ2TaqArR2eF0kTkJQlSXyAfMJyFkxCICQ4SoiA7IP9FEKKVJQKiHkAHycXFUIowKQ44pwArJ6kFE9y4KQv1ztA/RATFkXxNIQ out_35_mFAP2b_singleloop_p01wA5_mFAP2b_0001_0001
EL3YFAXVdtFEPbWGQERdk/i6dmF01PhDQ3ScA/ivPTFUxFSGQDKFt+AqdIFUfjAEQOQQA+a/w4FEtSIDQO14H/O5CGGkeuBAQfcOP/+W2DGE5xTwPVaRX+8yMAGEwIBfvJVE9/6AEGGUBLRTvjYzDAnXx1F0NW5IQP3it/6VthF0pu9+PupNF+wDF+FU40IHQWsFS/EMBzFU5pMBQ57ez/KQRIGEFThBQa5An9cooMGERRmAQsksAAn3xEGUPpL4vbJfKAb1AJGEccJwP out_35_mFAP2b_singleloop_p01wA5_mFAP2b_0001_0001
EWs9b/WGCPF0LZmJQxWb4+Cbv8EkaQHLQFiGi/Uw09EEVviLQjgS3/8NZtEkp81LQxGxS/Ol3nEkmdrJQ5rUEAvt1jEkmhdJQaMUQAfXhtEUYm7GQbInOA/CYWEU3FQLQP6BjAD+0pEEGvhGQqvKiAP5oSEk6YDLQyOCoAbxYcE0UmDJQQgA0/OJwYF0vScKQ73+a/2ft8EUamENQn/Ew+2rFoE06aVHQbU9r+ejcaE0XOvKQlRZIAfxI4E0N8FEQf0VFADlrOEUyE1MQDRpnAPuixEUXzXDQ0OHmAj1AIEktNeMQNkmwArteZEEkl5IQ out_35_mFAP2b_singleloop_p01wA5_mFAP2b_0001_0001
EVaRz/EYRRF0TfkLQCIjQAhhhUF0s+7LQcQiYABnlKFUJKiOQeJVlAZm+CFEA9rOQ5R7VARSZsFkvF5LQeZmUAdbr2F0urIJQAviZAhsPHG0f+QJQ7ymYAR1WMGELwAFQBEMdAFECYGUwhNFQtXFg/shIeFUqJVLQzk+YA92sMFU5/SKQ8qBLABw+0FUyrNNQ7MDjAFB0uFUBppMQTYAgApH+uFkR4lHQXdkEA5Af0FkLxUIQi0+NA5jMLGkZUkKQVwvkAp6aIGUELGKQEJIiAV1hIG0GfZCQLfvIARDLLGEWQTDQo7ZcAxWHbGkxyeBQ8ISSA1UsbGkpYkHQBj/lAFiOZGk3FuGQ out_35_mFAP2b_singleloop_p01wA5_mFAP2b_0001_0001
Ebq5KANHtKF0lUSQQIqSRAhf3DF02ynRQZ+jFAFEgvE05mBSQ5XsBAJDqrEk/TNTQAS/MAFPlVFkCQpSQ2OaZAhXFqFUJLZSQVBxUA1uI7FUYtbTQv8BIAFcx3FEdjWUQneFfA1eyGGkAySTQR7b3/gJqPFU5cIQQtqMhAleeAFU8JnRQgP/3/c2fZF05RpSQ/VDRAJn3PFkmHpTQ7RPlApnhmF0n5aSQXxAVAlCYwF0QiaRQH4qcAB3tMG0Lw8TQS1okAhM0HGE1HiSQ out_35_mFAP2b_singleloop_p01wA5_mFAP2b_0001_0001
Ecn3//4WfiEkNPCRQtTRs/cAuNE0XmSRQn3uGA9Xg5DEqwoRQxePRAFR3nDkLPwQQK2mD/YysGEUuJGQQMEba+mkRlDUMaXQQLuPn+a3aWDk/kgRQ/84T/eNcTDU+3qOQxugCAV4GnEkAKFQQIhIO/MvNPE0kwJSQlM9C+OHcTEkbEpPQ3Fzm/8N8DE0RFfOQOXFr/SFr4Ck+N6OQSzHO/G8jgDkYx2MQ out_35_mFAP2b_singleloop_p01wA5_mFAP2b_0001_0001
L5KBJAt5fwDkIX7SQPUvZAlcxTDE+5ZTQfwTSAhQXlCE1NcTQW+ieAtsnICExtyTQe7lgABPShDU0OzUQMJkmAtO4FE0SMzUQxu1sARGXJEE8C6TQ91ykA5SaSE0LTsVQNv09/AY59DUDGmTQBUqjAt30VD0eTuSQdVYTA9IBkDEIidVQN80lAxNtID0/rNVQ out_35_mFAP2b_singleloop_p01wA5_mFAP2b_0001_0001
EuYX8/4sPeCUR0ETQCOap/AuUnB053ITQ0quE/89MQBU2I2RQ9s9J/G39NBUREzRQOKWs+UwygBkrdUUQLXlh/g1uqB0C8oVQy2b2/kUCvAkx5HWQc+ib/kKhaCku0OWQa7bq/oK+2CUIrvSQ/ngBAhSq4AUdlRTQFYA2+6FCJCkgNPUQ6e7H+aE5iAkfPTUQK6Ds/o9pfCkeMHXQvxWy+kuwxCUYczVQ out_35_mFAP2b_singleloop_p01wA5_mFAP2b_0001_0001
EpZGr/gEC/Ak4IzQQbyJS/QbAqAUzW/OQwRzl+oZVb+Two9OQEQ2R/s3hI7DO/ZNQz+y+/Afi3A03DFNQR9mSAJkXjAUHsuOQuLLNAdb2EBUdCvQQl9Qr/UHM+AULDxQQ+8UD92swWBkERiOQCmi7/ISWNAEgGVLQHwx+/c8t5BEkCVMQyypVAd1D8+jFHuOQOJcgAZvJCBEq63NQZmuUAlSJcAk54fRQEduSABosDCUI90QQ out_35_mFAP2b_singleloop_p01wA5_mFAP2b_0001_0001
E84mK/SwUp9jvQWQQMLxj/+tAs77WviQQs/mFAT8I98r3nYPQyOQPATcbn/76qkPQUHEu/+A048rRcASQv6/e+2D2m8rOk8SQyqKJ/yk/j9Lm4WUQUiWk/SKlPAM34jUQqT+2/ySwrAc9XsVQXh67/2dIv/78ntWQXvICAb827Bsc4xVQ++Aj/GgZT/Dnp4QQF0fo+mOWR+LhWPQQgWyCAbj07tDUkWSQqWR8/e6Ib/LuGHSQ+MG++YzX0+bxbqSQGh/V+ANOs6DUZ4SQJpvX+sIf98rUhAVQHb4t/mqSH57iroUQNSHh/+5m5A8uFzTQN4vx/ahVp9bgapWQE17EAXirMAcl8jXQNKPAAzr/RCcNt/UQoDHJAnveICsHLoWQ out_35_mFAP2b_singleloop_p01wA5_mFAP2b_0001_0001
LnOiLALlir5TJVuNQrNzeA7Kn53jgAGMQhvjaAf7cG8z7ENJQ30SQAnhbF/TUbrIQBnXoALGg69Tz3RNQmG+yAT7HU9TJg2LQCRE5Ar8mh67UNOMQ1Gm2AXm5q/D3BLKQh+XBB7htn7rfw6KQq2IAB/GYZ/Txl3IQB7KDB/NWP8TELPJQzg/HBHA4Y7TrH4HQ9YdCA/NDI+TsklNQkj/hAbTTr97swFMQbTipAvgi28ToBYPQROEmArB2BAU1dNNQz4N2AjprN+LXsiNQ5RzxADw9uAUIT4JQ0NxDBDj+s+bQYNLQo8jBBfqTfAETCGHQhSjIBDt/W+TG3kFQ out_35_mFAP2b_singleloop_p01wA5_mFAP2b_0001_0001
EEmQhAXnbO6LUCrGQYYgfATQJlw7SV/AQ0IKkA7qwu+T6YJ/PSKJtA76ta/TgJDBQ5wNlAf/hK+7RuI7PaRxiAvVf497IG4YvnepnArY2w07KON2v6C9XArrrV/bRWv1vTm8jATQm04roeeAwNjuZA/s8T+LeogAww5blAXAQM+b9EzHQs1eOAvLe1yLwSDAQHouiAP8iEAMsa29Pjw2tAX3JC+rIjK8PHkrsADZrt8TpXkxvOw9MAnoifA8u7kyvWh0mAzXhw7jMdrDw out_35_mFAP2b_singleloop_p01wA5_mFAP2b_0001_0001
Et4jbAzWkJA0CBa5PuLWhAXPgcB0xU2yPkqqeA3UiQCExX29Pr4bhA7DV2CEKKC8PrRiMAHqgr/TdKh3PrFLaAT6yrBEEMinv570pAPhTZB0nF1tP out_35_mFAP2b_singleloop_p01wA5_mFAP2b_0001_0001
EJyfWAPAIDCk2TiDQsdtSAb1YgCEko+HQ2Gf+/O2n8CkGM/GQx5R0/aEnYDUHsGJQygsPAviWHCUtzjKQAp74/W7ngBUs+gKQIG0SALFtHBUka+DQNgVgAzHD1CUBPNIQ1StPArETdCU1MQMQl/DdAjsziBkq80KQA5W+/uxluAkUAdJQ out_35_mFAP2b_singleloop_p01wA5_mFAP2b_0001_0001
EUY1o/qRH1C0yrgCQXwBH+6S3PD0o34AQO09A/aBUqD0c+63PEI9q+kn8/DklKVtPOTBj/QCc0C0E8e/Poi2T/867WCUeFA2PZTOw/kDrbCU+ltEQBbgx/a6OcCEw8KAQUCXq9squlDkI3JEQLzU9/4BGJDEf3A9PLnGY/YmclC07b+PPAGPGAlFfICkF90DQi7g3/ACCyC0jn7HQ8VUM/w8uGCEfb8FQ out_35_mFAP2b_singleloop_p01wA5_mFAP2b_0001_0001
EDsD5/ikcoDUwwoxP93REALNfAEUEYowvatIQAr9fUEEqm1av9kAWAPYgWEUp0q4PwrhSA3jmlDUABY7vsJSGA7HZDDUrwmAwUM6l/qBkHDUHThBwvMKRA71nhC0+cFCwfP2GAnFjVD0kI34PbbDt/m+tFEEZ5A5vQ42eAjudWD0pZ/0vwblaAbb25D06HnAwk91JArS1JC0WpCEwHzYgAvMmfC0DtQBw out_35_mFAP2b_singleloop_p01wA5_mFAP2b_0001_0001
E5MnTAD9RjEUIeH4vyVDeAHnh3E0nnMzvda+qAXEk0E0Zh4uvIUVwAT1BpEE/1o5vLvqaAD+8HFUZqn+vGZwCATzXLF0W3UAwwjwiArWBdFULv27vGj1s/mrXSFkVot1vZt5OADyagEkBlt/v+qAXAXJ59E07XrlP1DvgADJzBF0JBBDw5oX3/m4k8EErczBw3EoAAHoeXFUO7aDwAqehAP4coF0gBKBw9nTrATeYaF04Nz6vAKweAvgWjF0iq7wvpy1s+CGeUFURm74vc6w5/6sehFEpnsvv4Ysv/erOGFE7VXav out_35_mFAP2b_singleloop_p01wA5_mFAP2b_0001_0001
EyGHvAb+C/EEjaGxPoVc6Abim9EkX8b2Pq+r/AzgmTFUh4X2P4GM8A3IJiF0kW18Prf47A3qHzEU4BHBQqXtDBzD9xEEMyLDQFgCHBLtDkEEMt5+PYLuDBLvApEkKBbIQh8RqADNQIFkI0G5P9cY+ArQrzEEB63hPHYy4Arm2iEEjK7AQx8L3AfMC8EUh6BEQuGdFBTM8BFkzqMDQJ0ILBD2OjE0dK7AQekBHBPh/qEk7Mz1PDPWFBPYAUEkDzm+PUj0HBjdMoEkYPKJQ70+BB7DBZEk3raIQ8zXBBb6ZzEkwGuJQ out_35_mFAP2b_singleloop_p01wA5_mFAP2b_0001_0001
E/UDEB757VF0gArcPEYlGBXO0qFEv0NBPhrnMBf8SpF0fqxjPKxAPBvyhYF03P1YvRATFBj8n1F0Wgs6vC1VHBDE0oFEqHpBwktk+ALkS4FEiQC8vUNeFBHsyJF0eU4uvGPCFBHu30FkW1+0PtmMHBLzpCGkE5/6vFB2HBn0YaFEg2aAw/858AfV9/Fkl81BwvFd7AHrFBGUCdIzvLMv6A7epoFkzM07v out_35_mFAP2b_singleloop_p01wA5_mFAP2b_0001_0001
LXPKPBDqG7F0gArwPe++UB3Mz6F057nyPiWkXB757HGET3k4P/UDVBzLdQGUGEY4PyL9MBPzMEG00NJ0PU5vWB3bD2F0QZNpvtGKWBHR2uFUKGN7P out_35_mFAP2b_singleloop_p01wA5_mFAP2b_0001_0001
E5lucBT2OHGkSMI7PyL9fBDVjQG0coF+PVjnhBPepOGUhrHEQpbyiBblDGG0eU4EQ6f3hB7quTGUBKyxPDLVgBruAWGkTVCxvIyfjBvAjdG0cI23P8naeBjWk/FEnED7PveRdBHMPXGE1ns/PDLOjBPuHNGUASpsPSWidBjLCaGEDPTqv3g0kBXGrfGk0opiPH0rkBTrzbGkZeB/PI2JiB/BNkG0dql5P out_35_mFAP2b_singleloop_p01wA5_mFAP2b_0001_0001
EjsthBXO0WGUJGkHQ99TjBvIbWGkWkNKQLymlBHueeGEqG/JQuzHlB7P1nG0jCXJQ3kohBX46ZGkoFpMQlwceBr8FTGUsEcNQBVdZBXeQXGUODDMQKZ4dBbkTTGULlOQQLHqgBz1jdGkCXvGQz5HkB7WYOGEmNbKQ/j5gBP92hGU2RPMQTw7iBLpXaGU27WOQ0HAfBzcBLGU/swMQVMHWBbPUSGEueoMQ0G9ZBvU+WGURX4JQnJtYBvzdfGUs1pMQtpdaBn6ZOG0GPhQQ1cRdB/0hbGEwwjQQS1vgBfXHQG0+AsQQ out_35_mFAP2b_singleloop_p01wA5_mFAP2b_0001_0001
E4PFoBnuJbGEaRmKQCBWqB7luiGkuJhKQWO0rB/mEjGU0iMNQaRGsB3jCbGEEYlOQFuOsB3NJgGE+TNIQ3j5qBPeehGkM37CQkxxsBLV3fGUAGr8PT2juBbGAZGkmUB9PlMasBLQKmGUz+fwPSMYoBf8STGk/UDLQ3+jpBPKtqGU1WHKQaQ8sBnP8XG0XDZIQls9tBDvalGE0/SIQoxDqBbXjpGkzgqCQ43TpBXElbGU+rlCQo8ltB39elGE/znovZy5qBXhvrGUeOfwP out_35_mFAP2b_singleloop_p01wA5_mFAP2b_0001_0001
EFDysB/nasGkR2+NQ357tBPc9sGEpwVQQGZrwB7P1nG0GvcQQShbyBT14pGUbnPPQkCHuBzLd4G0Mz0QQVc5uB32o5GkGKSSQJCruBTE7EHEgPxSQMbrvB7O9FHUYxIUQ2nOuB3/SEHk2+QVQ4DsrBzirBHkL2MVQ53YvB/oSFHU6wcWQCBmsB/89yGUHaxMQninsBvQsoG0ioBRQSkQsB/9h8GUj/qQQMmnvB/Rn8GUTsPQQ8/9wBTOF3GkLiaSQpzltBvTm0GEaS5SQk4ksBH1bHH0ATwSQ/81vBTaJKHkHNISQtXoxB7x5HHkd4PUQTvwqBHzBBHUXqTUQ5ynqBnLPAHE9eEWQ+2VxB7JQHHE/igWQp4TuBjoFEHE/2SXQ out_35_mFAP2b_singleloop_p01wA5_mFAP2b_0001_0001
E99DxB/TNhGkR2eRQXPqzBzeUcG0d+uRQamJ1B7kYiGkAr0SQmu5zBbQgnGUzMrTQ14VzB/RhQGUwKHSQlsMyBnLzJGUqS/QQwK8xBH1A8FUXSVRQ7qywBzb+1F0caWSQc/CzBD7kuFE6aeQQFDivBbmZfGEAAISQzj10BfMtcGkIW0QQX4AyBjP1PGkBR+SQr6R1BbYPNGk/mZSQjWfzBPFjKGkbeHQQL0NwBrD4MGEnZwQQgZ+yBTBseFUIKnQQBQ9zB3jJ0F08vTPQ out_35_mFAP2b_singleloop_p01wA5_mFAP2b_0001_0001
L/Uz3BXO0hGkEDySQ03f5BXO0mGUdTyTQShb7B77neG0OfXUQIwK8B33PfGkvfiVQy+P8B3qdXGUdkrTQRLC7BrbSwGEShLTQNfP5Bjob5GUcIrSQEzx6B3s2CHkq9GSQOTM9B7SbCH06lESQk5g5B/QgKH085tRQ5Qr4BD/pdGERLCSQsoO4BfB2pGUSolUQkfP8BHQgtG094VSQhNZ8B75lzGk3M7TQPe/3BrSN8Gk01fTQmo63BPHU2GUyl5RQ out_35_mFAP2b_singleloop_p01wA5_mFAP2b_0001_0001
L+TNOB325FEUHahMQ6mETBf8SPEU6mkMQ++JXBvHFOEULymKQmuJbBLEYZEUIwaLQmuJgBz0NbEUGE4JQOJGaBfR2iEkqx7NQbnvdBHuewEEmuZPQqxLVBfR2cEE8nqOQtd+SBzKHiE0OfXQQAAgLBHYl3DEtILKQepbNBrED6D0hWEHQXPqKBHXPmDEBW5CQO0iMBHZ7oDk9ow7PPK8FBjqxPD0FZ7DQW5QDBjAr8CEqGv/Pnv/DBnuJNDU6mkIQ03vGBDW5gDUjXqKQHv0+ArFZ3C03PFJQMrAMBjOsFEUZeZOQOUjgBTQfSEEmggHQm6jgBXbUsE0TYMJQ5p+hBj/pUEUk28KQFSueBzoy+EkenLOQ6avgBDfjnEkry1PQax8bB7u11EkIQqQQkSCRBX2cFEknsEGQvPKFBTtbeDE0BrMQ out_35_mFAP2b_singleloop_p01wA5_mFAP2b_0001_0001
