# Supplementary material for: Incorporation of sensing modalities into de novo designed fluorescence-activating proteins
Source: Nat Commun. 2021 Feb 8;12:856. doi: 10.1038/s41467-020-18911-w (PMC7870846; doi:10.1038/s41467-020-18911-w)
Supplement: Supplementary file 24 — Source Data [file 41467_2020_18911_MOESM24_ESM.xlsx › raw_data_graphs/Supplementary_Figure_6b,c,d/1/silent_110.out]

SEQUENCE: SRAAQLLPGTWQVTMTNEDGQTSQGQWHFQPRSPYTMDIVAQGTISDGRPIVGYGKATVKTPDTLDIDITYPSLGNIKAQGQITMDSPTQFKWDAQFKQNDNPRYHGSTNILTGTLQRQEZ
SCORE:     score     fa_atr     fa_rep     fa_sol    fa_intra_rep    fa_intra_sol_xover4    lk_ball_wtd    fa_elec    pro_close    hbond_sr_bb    hbond_lr_bb    hbond_bb_sc    hbond_sc    dslf_fa13      omega     fa_dun    p_aa_pp    yhh_planarity        ref    rama_prepro    bref_irms    cen_irms    final_chainbreak    final_looprelax_score    irms       time                                       description
REMARK BINARY SILENTFILE
SCORE:  -481.503   -709.105     99.191    406.590           1.611                 21.267         -6.048   -263.146        2.535        -23.827        -80.753        -25.075     -35.590        0.000      8.789    137.324    -40.232            0.036     19.116          5.816        3.561       3.561               0.016                 -481.503   3.576   2370.000 out_110_mFAP2b_singleloop_p01wA5_mFAP2b_0001_0001
RES_NUM A:1-120 B:121 out_110_mFAP2b_singleloop_p01wA5_mFAP2b_0001_0001
FOLD_TREE  EDGE 1 120 -1  EDGE 1 121 1  out_110_mFAP2b_singleloop_p01wA5_mFAP2b_0001_0001
RT 0.092238 0.94843 0.303269 0.768097 -0.261588 0.584465 0.633655 0.17903 -0.752615 12.785 -5.805 20.9455   out_110_mFAP2b_singleloop_p01wA5_mFAP2b_0001_0001
ANNOTATED_SEQUENCE: S[SER:NtermProteinFull]RAAQLLPGTWQVTMTNEDGQTSQGQWHFQPRSPYTMDIVAQGTISDGRPIVGYGKATVKTPDTLDIDITYPSLGNIKAQGQITMDSPTQFKWDAQFKQNDNPRYH[HIS_D]GSTNILTGTLQRQE[GLU:CtermProteinFull]Z[HBI] out_110_mFAP2b_singleloop_p01wA5_mFAP2b_0001_0001
CHAIN_ENDINGS  120 out_110_mFAP2b_singleloop_p01wA5_mFAP2b_0001_0001
LwfKMBvxLBIEoaMYQDCMMBf9IAIEZ78WQ67nRBLFu8HE99bWQ357UBT0i4H0hWMXQlDNIBf9o3HkoFpWQ91yJBbHFuH0l3OXQiTgIBXhVCIUaeVYQPryOBPHFEIkmJTYQBdLNBHFt7HUsJcYQAQKLBfY1DIkXmbWQX72HBnxk2HEOlkVQ5nTEBji75HEeTBXQTvAIBTfCuH0p4DYQ out_110_mFAP2b_singleloop_p01wA5_mFAP2b_0001_0001
HTihSB3NJ+H0kYIVQ/UjXBHCs6HkEDiUQkC3XBvcouHUgVmUQFDCcBjVOqHkvf6UQ5QLYB/9T+HUf/ETQeIGZBnvIFIE/04SQrj7aBfojGIE/UfRQle1WBHpuFIEGZdQQf3JTBflbJIE84FQQIWETB7yJOIUSprQQmLqPBL+VIIkyIROQEtoPBzKnAIEsyhUQMv1aBzTP+H0KDGVQm4sUBXVH8HE9bgSQaekbB/gJ6H0bVoSQplHcBLAgGIU1EmTQlEWVBHsOHIUcFFTQJzXeBDLFEIUi8ORQNFHcB/6vKI0O0dRQxLxWBXIKCIECn8PQQHvVBTkAPIkqOaRQmbVQBnW6QI061ZQQ+isPBrhpEIU9fUNQ4x7MBTgFLIkPqtNQ out_110_mFAP2b_singleloop_p01wA5_mFAP2b_0001_0001
H3kYTBPzMpH0yhWUQiBhTB/RhdHUO0aUQXPKVBPIwZHkVO0VQEtoYBfR2SHkQg9VQiWEOBntzYHkArEUQnEDQBnCXtHklDFUQRXgWBforaHUCZtTQb8SOB7QLQH0IbHUQam5MB/TNbHkrHFTQEYFLBvcobHkvfyUQ out_110_mFAP2b_singleloop_p01wA5_mFAP2b_0001_0001
HPK8SBntzeHU2O3WQqGPUBjqxbHUbnHYQrcIaBnCXdHE8nSYQQgVcBb5QXHEDCsYQ8S3QBvHFiHUzMnYQXPKQBD/pkH0yhuWQ2rZTB/GRTHEgVLYQ9owRB7OffHknvHZQmupMBD/pgHk9ogYQ03vRBz1jqHEAAkYQ out_110_mFAP2b_singleloop_p01wA5_mFAP2b_0001_0001
H++pcB77nlHEoaAYQuzHhBra8nHkvfKYQy2JjB/RhjHEoaUXQnvflB/mEiHUdTqXQPffhBnBB0Hka8OYQbpmfBDS+4HkmMyYQ/gcgBHbb0HEWReZQrCviBPx/0HE27sZQF83cB/85vH0MmzZQsHlaBrZmqHUiBZXQOInhB7fLkHEs9oYQoz7gB7N23HEIdhXQ2XljBrS11HE3CVYQ7xZbB3GX3HEEMrYQhDKgBrNyAIUm3yYQb2fdBjXxsHUPoQaQ0MPZBPPmvHkqfmZQ out_110_mFAP2b_singleloop_p01wA5_mFAP2b_0001_0001
H46RiBTgVhHEv0FWQ46BkBT2OdHUIwCVQqxLkBblDRHUO0CVQCBWmBfTiMH0P14UQ78NjB76RhHkpbqTQFdClBHFXdH054kSQxZ0nBzUIhH0OL5SQBFLkBLlyhH0bNPRQaRWgBntziHUwK3VQXrCmBzDSgHUSxNVQXwNjBHe+pHklbqTQa4MhBXPfeH0d9cTQ8WBlBvntUHUXnjSQ/DLpBruXeHEJqJSQrkboB/88dHkZH3TQJy2nBPW1pHEzJ7SQP1glB/V7eHkAddQQzwPkBHhdqHEfNSRQVqLiBrCYfHkxJARQ out_110_mFAP2b_singleloop_p01wA5_mFAP2b_0001_0001
Ham5hBjArLH0xLNVQQg1hBTf//G0xLNVQHaRjBntz5GkWkVWQMdTkBLaRxGkpbCWQGZ7dBPc97GktzHVQruPbBn7c9GEwhyTQ5kjVBbc+6GERP5TQl8xdBz8v1GkIjySQrcIgBvcoPHkBBWVQ8T1iBL3I9GUxiTUQgKkbBnJEAHkt52VQuY5dBzKizG0lUWVQcwqbB7poFHUSYeTQo0nTB7jB8GkfH7SQZkxTBj1XAH0D3nUQQRHVBDMxyGE5JOUQVs2bB3Nk2Gk5z0RQqUSdBDartG0orITQti/gBfqf3GkljsSQ out_110_mFAP2b_singleloop_p01wA5_mFAP2b_0001_0001
LEtojBLFu9GkQglXQf/0kBf9o3GUHaVYQUNenBjAryGEYlHYQJbHpB3Mz3GUPKkXQdTSlBjVOAHkCX3YQju9iBPCqHHkylxYQ+rkiBvuHIHk/fCYQERmjBnWp9GkWYoXQ/pajBjzaxGEm4fYQKlNnBHZMEH07dxYQ/4alB/6l8GUUFXZQj9ZjBbWmPHktR/YQ0ILhB/EzEH0YeBZQbQ3jBDQaOHEXIuXQqrdgBzgZJHEcA3XQ out_110_mFAP2b_singleloop_p01wA5_mFAP2b_0001_0001
LSh7nBPIwoGkoFVYQ14VqBblDjGkqxHYQ35rpBrw1aGUdTKXQrcYnBXNeXGEsyBXQgqhmB3jClGUbnnYQk5OrB/hFfGkBYjYQMuzrBLGxoGkqo3XQ out_110_mFAP2b_singleloop_p01wA5_mFAP2b_0001_0001
EqGvrBvz3WG0isdWQJGUrBPc9NGkpbiVQW5grBf8SRGkVOEUQHvUtBzeUXG0gArTQWOUtBX46EGU6m0VQ73BtBr2WBGERHMXQQIusBLIA3FEl55UQpwltBb78ZGEEYlWQYHTpB/m2KGUoBsVQTZWvBXiwHGklMqVQphurBvAB3FEC1PXQyFHuBvDSqFEu+HVQBQ7sBrkn7Fkqx3TQ+srqB3AdxFE9AFVQ out_110_mFAP2b_singleloop_p01wA5_mFAP2b_0001_0001
EEYlpBDrcNGUy2RTQIFepBjpbPGEUN2RQktzpBHtIFGEnEDRQktzoB/9T5F0w1bRQsyxmBD/pUGUHahRQdPnmBTpkfGUMaHSQHFYmBXjwhGUyyaTQe6omBrmwpGkrFdRQTqVmBHkXsGU+onTQWZimBPGcxGkFsbSQ1YwmB/izsGU7bKQQStnmBTLQ8GUKuISQMF2mBvyZ3G06wsPQSJzmBPNC/GkB1zQQSMIoBPy2IG03PtTQiRGrBXn0UGU2HlRQF3JlBn3uPGU0C6RQG6jmBrUNVGkXScQQ3CRmBPgzbG0xVNUQO5JmBTCuvGkRoiUQntymBDU5mGEOE0OQCujmBLrVCHkbc5SQP98mBfZe5GEN/nNQMN4mBPveHHkDZhQQ out_110_mFAP2b_singleloop_p01wA5_mFAP2b_0001_0001
EEtIrBzgAGG0LdzPQMIgrBTgV6F0257NQUN+oBHtI5FkQgVMQ8nKoBbktEG0xLNLQaR2tBnsd+FUHaBMQhoWuBfsfsFEjc/JQyLdvBn+IYFkSuQLQZzkxBzkmYFEleiMQfgDuB/WUGFkwa6KQuz3rBrbSNGkVOUPQsK1rBDuurFUoJFPQH2pvB/TdAGEWEJNQU/dtBzqkGGkXL6KQTYyvBLkHyF0qdgIQgqdsBrlfoFEbLBJQkoruBjNn4Ek37tLQqvWsBPyeGFExc2JQ out_110_mFAP2b_singleloop_p01wA5_mFAP2b_0001_0001
EoFpnBTLymFU46RMQkCHlBTgVmFUhr3KQKc9kBDqGVFU5QrIQHahlB3NJCFEVjHJQEY1iBz0NjFEmu5MQXPLgB3jzjFEUYdLQTzAjBji7zFEiQFPQQgVoB/RhZFEFuONQej0kBnDw1F0d64JQytBjBvSmTFE5m0NQrcKdBXPmhFkwB5MQj7GgBTWSXFUOs9JQup3fBnBUzFEyCfKQ8AahBL+ixFknQQQQ+C4iBjbvBGUCWOOQr/4kBDodyF0w+CQQ out_110_mFAP2b_singleloop_p01wA5_mFAP2b_0001_0001
EhALkBf++bFk/UjEQWO0jBj/UNFkTiBAQtI7gBz1jOFkpbS8PSMofBzKHgFUwKH7P78tlBnsdSFUIwK1PBueoBP9uQF0iv/5PWfNlBfD5CFUL8+qvW5wjBb78rF0IbHEQEgQkBTiH9EUsvXBQa6WlBHoviFkPIVvPH3OpBP85eFEkVf6PCYjmBzxsGF0qmU5v95JjB73XEF0XE+yv/4jlBbAjyEkQkXJv out_110_mFAP2b_singleloop_p01wA5_mFAP2b_0001_0001
EWOUfBvHF8EEEYl6PR2uZBjpb8EU5QL2PhrnYBvd+sEkuJxoviWkbBrFZdEEAAAwvVj3VB7Of3EEDCMAQkkKWBvj8FFkv8MFQth7QBTDu/EEbc8IQ9+KSBHcFQFUxP0LQampgBT14tEE7Rh7PVdzYB7hbMFESPUwPM2TWBHSYnEk4TdBQIv0RBz2E5E0X3T9PVp1VBfakWFE3pHEQO08ZBjReDFkFtKHQsoFPB/9KNFkCrTNQJQKSBnu4gF0jvQLQXZ+VBvhCMFUfnpMQ out_110_mFAP2b_singleloop_p01wA5_mFAP2b_0001_0001
EoFZUBHDCyEEv0N4vktTSB7QLkEULyWAwXPKMBT2OjEEoa8/vO0iJBntzzEkQgV+v14FUBnBBsEkAr8FwTL1ZBH5DtEkabJGwiRNSB3QbcE0KdIJwfUYSB7lu/E0HFu0v4G7TBngIUEEQ5k/vtobSBfo07EEZFuGw4uSbBjXtkEEx3QDwvOhTBDwAiEkXYFLwaJ5NBvpYbEkHOHJwpk5TBHwpMEEcIwIw out_110_mFAP2b_singleloop_p01wA5_mFAP2b_0001_0001
E99zJBPJGQE025bAwPK8DB/mEPEklDNAwamZBBjpbQE0fqxFwIFOEBPIwQEkvf6IwnEDCBT2O3D0NJG6vkbLDBn7FMDkUXD/vopkDBn24GDUhZgEw4drDBv4ZsCEhNC4vEtIMB3MzCEEnEDBwZdfCBHn2cEURk57vxBf7Afl45DUjFv4v3c7DB3Q43DENn1ov5pbEB/3lNC06Sc6vR8WDBD+ryC0jQg/O out_110_mFAP2b_singleloop_p01wA5_mFAP2b_0001_0001
L1NJ4A/89PEUiBBGwQgVyAb5QREk/UjJwwfq0APdT+DEYljLwoFZyAjWkBEESh7NwO1TmAPg1REUk8+IwmhqhAHiW5DUceBIwSxVLA/+H6D0bXnHwwLkBAfNAKEU7sHJw1rxCA3vygDEJ9pEwe++zArvfQEUiBhCwuqr0AbV+fE0gVkKwQKCiAfwfWE0ItyKwl8okAXR4dEECQ7GwzKBlAP20xDkXmIEwMvCkALtJgD0x7ZJw out_110_mFAP2b_singleloop_p01wA5_mFAP2b_0001_0001
LGZ74ALv0ZDkSMoKwQgV7A/TN2CU5QbMw2OfDBf8S3CkVOUNwzhWFBjpbaCkWktOwHK84ADLYLCkPSELwPbBtAPvrDCElGqKw6b9mA3gKNC0ybcMwxLGqAXbzoBU4CkIw/pG7Ab5QXD0FZrIw/RS2AHIE5CELfMOw1x58A7/RKCEEDIJw3hL8AH6tiBUOfRMw out_110_mFAP2b_singleloop_p01wA5_mFAP2b_0001_0001
LGEYGBT0iYDkCXfMwjs9LBXNedD025LNwHv0PBPHaFDkX6WLwdolUBLwKDD0HF+LwcSsEBrw1vDU14VLw5/BNB7YS/DUSwINwW/mMBbDVSDEvZOPw out_110_mFAP2b_singleloop_p01wA5_mFAP2b_0001_0001
ELH6NBTLyyCEBWJJwEtoRB/mEbCEBW5GwgqxUBT2O7C0kYwDwqxrSBzfqdDksdeCwoF5OBf++5BEsyBDwHy2LBHP0yAkTihFwTJaJBfcK2/zWfVBw0VUGBfq9ZA0KF57v8DyKBPYOj8jYhcBw2O/JBvco1CE/pmIwthRUB/OUICEikuIwwzXMBLCsOCUIHaAwe++RBrOKcB0GYlAwJyoOBvGXMA0uV5HwUdsIBfgDNBk27BIwKXUJBn1nlpz65d9v/bWNB7gbd6DiEQEw out_110_mFAP2b_singleloop_p01wA5_mFAP2b_0001_0001
ElDtZBDrcwCUf/UCwy25cBfnvPDEAAA/vv0NeB7P1ED0d++tvHv0dB757fC04luJPb8ChBjU4WDkSMoCw5TjiBrmUvC0RD1Cwf2XgBjgelDkT7JIw8SXbBLwKTC0LdTDwFzqaBHZqtDUosn+vjoPiBr6VvDUtQqAw0tUhBnV2VCU/9/CwAfNiBrTmqDUMWRJwcIeeBPJlBEk3pEIwXFXeBbF/MDEADKJw out_110_mFAP2b_singleloop_p01wA5_mFAP2b_0001_0001
EAAAgBvcolDklDtoP8S3gBvz3fDU6mE9P5l+iBrbSAEE+TNAQHaBjB/naSE0xLd8PzMzcBvz3jDEsyBCQkIraBLxFGEkXm1BQ357fBjqxBEUc9ogvi6whBzfNADUc9z9PHl0dBnGkcDklXHGQNswZB7SxND0EXsAQtRZZBzL+IEUkAhFQ out_110_mFAP2b_singleloop_p01wA5_mFAP2b_0001_0001
EY6mkBnuJ1DkR2OEQnvfmB3NJKEE/pmGQAAwmBjWkHEkQgVKQmupmBvIbrDEBWZLQlYQpBf++JEkoF5DQDvLpBjZtSEUMKU8P1A4rBPPFWEEEXY2PBhctBnJKHEUr4BzP1UbsBv7XqEU0+GxPU4akBvd+WDUHaxFQbtvlBX3OaE0ZI2FQWgCqB3hbzD0tuyDQDLpqBnpuTEU0YNGQfoLoBrmGiE0hbm8PjBFoBjQxHEE9mf2PL0KuB/pBuEEA2kgPI/DrB3aP2EUeNO0P out_110_mFAP2b_singleloop_p01wA5_mFAP2b_0001_0001
Lx1DnB7luZEEUNuLQ7RRnBb78ZEkSMoOQwKnnBvyhwEUMIwPQbnvoBHue+EU5QbOQsyBnBHDCoEkCXvKQj59oBn2LQEEJzPPQY9elBPtxSEENrfPQ out_110_mFAP2b_singleloop_p01wA5_mFAP2b_0001_0001
Ef/0mBPzMzEUiBJRQ/pGnBLwKHFEBW5RQ/pmkBnX6MFUKctSQQ1IjBzJx+E0FZLTQlDdpBb5QFF0Jx4SQw+PsBr++CFUiBRSQJjZuBDjl+EExaUTQB7SuBzb2tEEq49TQ8wUwBvP2MFkHsfTQqG/lBbmZmEEaRmRQFzanBL1NUFkfLMRQc3HpBTAk3Ek6qiTQ07epBrtdTFE5OhTQ21vsBzODSFUPswRQPpQsBvN61EEyZjRQARwxBL0QKFkNBLUQmJXwBb6maFkJ48SQ out_110_mFAP2b_singleloop_p01wA5_mFAP2b_0001_0001
EoFJkBPy2hFEBW5SQ14FiBzfqpFEv01TQ5QbjBvxL3FUc94UQ++JlBT2OCGEEYlUQkCXfB3251FEVjPTQ2c0aBXz1oFkq9mSQ2V1aBXbiUF0ZxOSQbUgVB/8ewFUD4USQta5VBzevOFUcltRQXjqSBXpifFk88wRQVb+SBnT6BGkn4fSQDMeNBjqkhFEVOYRQuBwNBDu3CG0XBHSQBhHLBz0N1FUJakRQ1NZlBXjXsF0FZbSQaSIhBrp4bFEReTUQv/ZgBnWlAGEz7fSQJIkdBPVY/F03uCUQ9LLeB7dGKFEKRUSQQh2UBvZm/EUYTVRQSNBVBzoaIGUzt7SQL3NLBzYVUFEhP8QQUbzLBnuSKGUCRQSQxjGHBzOR3FkRPTRQ out_110_mFAP2b_singleloop_p01wA5_mFAP2b_0001_0001
EtIriBPzMzF0eUIWQaR2jB/na+FEAAQXQPKshB76RGG0HF2XQGE4eBLbnCGEaRCYQCsykBnYQuFEEYJYQGxqmBTyxcF0xewXQmgZpBbwafFEyfoXQHlImBbhWIFUTrVXQdQeqBjxSNF0SNKXQobioBf8I/EEf2+WQ7RRhBvconFECsSWQE2glBXwFEG0Xr5WQZZGjBnp8mF0H0XYQpV2lBv/y2FkImiYQ46KkBLcrAFUNeTXQ1wlsB/DhKFE7f9WQBQzoBLXjvEEqFpWQ out_110_mFAP2b_singleloop_p01wA5_mFAP2b_0001_0001
EzhWiBXjXQGU2ODYQVjXgBntzXGknvTYQFDChBrvfcGEVj/YQO0SjBzgAgG025HZQhrHgBb78gGU3koXQmtSeB3nzdGUSxRWQaE8gB3GMaGUNAXVQBDDZBv1keGEdF6VQGYJgBr9bXGUIaGUQf3bXBnw3bGElnpUQhJGbBD5VYG0XEwTQe+OkBDAATGkYQ4XQxO9cB/LjTGEeiXYQplEiBf1XkGEMXgXQpXsdB3VBnG0/IBYQuGCjB7zjZGEfspVQfuJWBTWVhGUUinWQYjmhBbUlUGURUYTQ2CQTBLqkcGUr0XUQaQ4ZB/RRWGEOkwSQ out_110_mFAP2b_singleloop_p01wA5_mFAP2b_0001_0001
Env/dBntzcGEqGbZQ8SXeBvcohGkTiFaQ357ZBPc9pGkDtMaQlYQVBzgAnGUbnPaQep7dBrEDZGUPKoaQQCmdBX9WdGULQWbQZdRhB3rBjG0a9mbQmpajBvBMeGkxwrbQBJ/gBPwVtGU7pwbQPKcaBXNeZGU46RZQuSGhB7HvlG07HIaQAzsgBjdyTGUIQmaQzjaaB7BLUG09PiaQj5ycBHgpWGkQUrbQsVRaBjtDjGkZzXbQl7hiBnygxG0qF8bQBOWeBDdFxGE5wrbQ out_110_mFAP2b_singleloop_p01wA5_mFAP2b_0001_0001
EmuJbBnCX0G0IbPaQgVOXBfnv8G0xLVaQfU4UBjVO8GU14BbQsHlXBLv04GkYQgbQZQgaBPc9GH0HFOaQTQFgBfh0DHEiHZaQJdVgBHvM4G0z1KaQbwJbBnuK0G0KWPaQVoFUB7h67G06t8ZQml8YB3zXNHURviaQ5jDaBfKyJHEK4sZQrOagB/byEHkgr7aQOIghBvgMJHU6LJaQYuuhBnqZ0GUMkgaQsc8gBvnb3GkcnpZQ out_110_mFAP2b_singleloop_p01wA5_mFAP2b_0001_0001
L357PB325/GEaRGbQWOUNBvcoAH0z3vbQfUYLBXiBMHkDt4bQpbSLBHYlPHkQgdcQcSsIBntz4GEFuybQPXRKBjmCtGkwWubQOnxNBfsfpGkPgScQz7MPBHtYeGkumOcQ676SBTXQZGk1elcQV6wVBLEMeGkiADdQt2nTBXFEPGUmPdcQGE4NBLwKCHkqxraQCpMQBP7a+GkyhIcQSh7FBnlg6GkdfZbQCDmGBbb25GEW+QcQNRcMBvXyrGE7YQbQqQsGB3DDoGE/SubQvuqLBrwjqGUMswcQcAcRBjCLuG0R1ScQYKLNBDLwZGkEt4bQrjJVBz0CmGEP0IdQ0EjYBLmHaG0FxTdQH4ORBj+wLGUmoFcQ/4VWBzpsKGEeVtcQ out_110_mFAP2b_singleloop_p01wA5_mFAP2b_0001_0001
LkC3JB/owRH0d+WbQ46xHBb6mcHkYQcbQBr8IBfSMiHEsyxaQcSMKBPIwcHkpbSaQgVuBB77ncHEVjjbQ+499AvgjbHU7c8aQ2O/JBzeUOHkQg5aQL62JBn3XgHkWA3bQMBYAB/0kjHEQ20bQEdxABfwvVH0bg3bQG2X4AzAGWHUQ//aQ out_110_mFAP2b_singleloop_p01wA5_mFAP2b_0001_0001
LXkNIBHsysHEmutaQpw1IBnDtyH0HFGaQueUFBXMIuHERLiZQlYQGBLbnwH0bS8YQcSMHB/mE+HUwKTaQKcYIBP2p+Hk9dCbQjCDHB7JrzHEnNTbQ8dNIBX0usHEqLuaQkhENBn3iyHkjb8ZQJ4+CBvPS/HURdMaQPiaJBPPACIkUaAaQ778FBXdfCIkLcRbQ5EmMBPqaAIE2oHbQGLyCBf8ezH0IGbbQhsnJBrr4xH09kubQ out_110_mFAP2b_singleloop_p01wA5_mFAP2b_0001_0001
EsHFBBf++nHkWktZQ7Rh7APdTjHkDtMZQQ144ADrcXHkmZWZQ99TwA77nTHEEYJZQ2jCxAThrpHEsyJZQMajyAvlr1HEVrCZQ1DFyAfOi8HkrflZQ7ih0ADXz5H0xWaYQsSizALvsDIkI3fZQ+0A2A7gTCIUIsUYQy8g1AfTtFI0ES3YQ/t/2AjpHLIUfpxYQf/UABjU4lHEoaMaQTq6/AfLdjHk4kuYQSKqsALKpoH0JrnZQtMAsAzEjmHEqrwYQS2jwALfV5HE4WFaQ6j80A/on0H0Mo+XQL2KzAHeYGIUpS7ZQXmk3AbH5DIU2ppXQxLF2Abs6MIEVmMZQ out_110_mFAP2b_singleloop_p01wA5_mFAP2b_0001_0001
EqGPABT0iRH0yhqZQ357+A3jCGH0Gv0ZQ5luEBnDt/G0JxwZQGE4IBHXPDHkQgBaQMIw6ArFZEHkU4iaQwdUxAj1rKHkq3paQIZ/3AbNl4GEGlqaQDCsDBT2OVHUGE0ZQtsQ5ADHrCHU56dZQmfaAB7Y1GHk6R5aQ629sAjukKHkURQaQPeD1AXxn3G04HLbQnz/+ATQmzGUkTmaQjXzxALXH2GUK9TaQ out_110_mFAP2b_singleloop_p01wA5_mFAP2b_0001_0001
EFDiEBzKH2GE7RdZQ4PVJBXjXvGEBWZZQU4aIBjrHjGEoaYZQFueEBnuJfGECsGZQzhWMBTgVzGU46xYQH7VRB74itGEp4lYQOXhUBj/N0GkRZ2XQbiJXBLM8+GEddYYQ7RBBBrZmzGE99PZQ/z1LBrGqwG0LZ1ZQeCbNBb4s7G0+b2YQgjrJBPM9yGE9RWYQzzaQBL6XlGUg+bYQMlDUB7ZNtGkokAZQjwOZBnlPEHU2LDYQpj5ZBff57GE0hwYQTP7TBD0QDHkeEoYQ out_110_mFAP2b_singleloop_p01wA5_mFAP2b_0001_0001
EEtIMBvHFdGUPKsZQ/pGMBrbSRG04lqZQaR2PB7QLNGU5QHZQlDNUBfTiRGEoaAZQrcoNB33PMG0isVaQq8WJBXciNGU3j5aQCIoEBXSAOGUFLwaQJX3KBrGmNG0qlebQ5lOPBjqxgGk8S7ZQhFDIBfznOGk4cjZQZZURBPk5PGk21gaQ1ibOBXMwDGEXDRaQ out_110_mFAP2b_singleloop_p01wA5_mFAP2b_0001_0001
EIwKOB77nEGE7RxYQvJRRBblDAGEmuNYQyLdSB757nFkuJRYQam5OB33PbFU2ObYQzMTOBrEDCGksdGXQcJeNBvDEOG0NA5WQkJfRBXd06FkSQ7VQSrCKBzM2QG0GjtVQx1jKBTgVBGEZ74YQUeKVBvA9DGkh0MYQxaYKBzLs8F09oJXQ2jSRBTCpRGECiyWQNRhLB3/cRGkL0wXQoXTPBX919FkthBVQpZASB7zrpFEcpCWQGcaVB7cRBGkx43VQyEqJB/JgZGEr6oVQ2UHGBDwTNGEeU2VQMG2LBPOxNGEOTzUQ out_110_mFAP2b_singleloop_p01wA5_mFAP2b_0001_0001
EKcdXB7OfhF0MzIYQtI7YBX3kKF0eUIYQO0CbBvcoDFU3k4WQf/UeB3MzOF01jSWQ6mEdBLEYFF0jCrYQGtoeBjAztEEAfoYQovvaB37yKFEGmWZQgqRaB/S3sFksdCYQgQXVB7pLBFkcpPYQAhSgBzWcOFkyzlYQN0ygBvrPqEE4DBZQWDLgBPnQqEU/NJYQxuFbBXc4jEEUdtYQoIrdBfjNHFENVvZQ3qIXBf7QBFU00bZQHDvZBTLwbFEQ3XZQ out_110_mFAP2b_singleloop_p01wA5_mFAP2b_0001_0001
EsyBZBbQgxE0jCXWQ++paBb5QpEUjXCVQ46ReBrFZVEUiBJVQIFOdBnDtGE0w17VQXktVBrw1jEEEYNUQBWZWBHZ7oEECs6WQ509cB7kr1EEYNiUQjs9WBXjXeE0HFOTQv0NTBLGEyEE/pGUQ35bTBb5QXEET3sUQ out_110_mFAP2b_singleloop_p01wA5_mFAP2b_0001_0001
EqxLhBLxgUE0JxQUQaRGjBf9oCEEEYNUQ0iMkBra86Dka8ySQO0ClBPy2LEU6mESQ35blBvyhIE0eUIVQvvmnBLbQwDUkfQVQJkwpBjNd+DkjrPWQCz/pBDTNSEENQnWQzcXrBjxmfDUaLsWQiBhhBTKchEUdTqTQ0VFiB/aSoDkWkiUQIcqkB7BqLE0KZIWQZDWmB3GXXE0qdxUQ4mioBf0trDEzESUQVOvmBD3NSD0eymVQ2/0sB/olmDUTqVXQSrHrBHZeBDEg9XWQ out_110_mFAP2b_singleloop_p01wA5_mFAP2b_0001_0001
LHvUkBjWkRD01jaSQqGflBrZmFD0coFRQueUkBDW5cCkpbaQQrcojBHYl7BkBBGRQ2OfjBLwK7CkEDCTQFgonBbigAD0nUMRQjtNlBvz6fDEDwYQQ out_110_mFAP2b_singleloop_p01wA5_mFAP2b_0001_0001
LMIQkB3MzcCk8SHOQ5QLjBfTixBEqGfMQqGPhBj/UHCU0iMKQc94hBblDlC0MzsIQqGflBjrH9AkEDSLQSpInBjVscAk4uZNQznakBbp0l/j8rrJQZ78kBnCX3CEBWJNQ+zAiB3e1HB0MoyNQz8rmBTvFmBEAb/JQ/FDmBfDA3/De2mOQI3EmB3H3c+zSN3IQ1yKjBDA/JAkWfDIQJcPjBrnpU+j/l/KQ out_110_mFAP2b_singleloop_p01wA5_mFAP2b_0001_0001
L46xdBzLdjBEaR2JQktzZBrw17BUdTiHQiWEYB/TN2AEW5wDQy2ZZBf8SX/DtIbEQzhWUBrw1LC0NJ2IQPSnRBbU8PBU97IKQmsGVBzyxpCkBDwKQG0+LBndEkB0UEqKQ789cBXjXyAEpwFLQ8fkbB74hWC0HLAFQNe0RBLxjYCUy7iGQfSmTBHjrAB0K5BMQrFxRBL7jYA0Je2IQ0zWRBnI3yC0SFnLQDtFXB39LFDUIm6JQIifXBLimaC011KMQkuFKBrrhuAEYSkLQsT/JBHTDyB0HHxIQ3JwLB33ZNCk6Q8LQ out_110_mFAP2b_singleloop_p01wA5_mFAP2b_0001_0001
L2jCVBvIbPBka8S/PDXvSBHYlTAkR2O3PnEDXBXiBx+z4lutPzMTWBzgAr4zMzMrP3ySOB7Mn/+j/0u8PHAMKBfUNVA0+pNAQIFOUBPzMHCkZmZ+Pz9DRBTVF4AEdgnfPV+5PB339q9TAAsBQcQsMBffnK9DNe11PMgeHBTbYUAkdI/6P out_110_mFAP2b_singleloop_p01wA5_mFAP2b_0001_0001
LEtobB/na8/zisdePEtIgBf9og+zfqxrv2jChBjVO02D/pGxPiBBiBjWkt973P1YPTiBfBTLy28Dv0N+vJwYdBDk+s/zcBQDw9FZfBHow+A03g+CwuFAaBzY4I/DPShGwZ78bBLwK/AUO0ikPoL0hBbec5/TmIZtvvo0bBb5syy7kby9vacRhBrNGL5zEXpAw out_110_mFAP2b_singleloop_p01wA5_mFAP2b_0001_0001
LlD9gBThrH6zyhW/PDC8hBT0iM9bktTDQT3kgB77nK+LtIbIQZQghBjAr8/7yh2JQMdDgBb5QL+jWkNBQ/hBkBPilb87fiUEQZj3hBH1Nh/7zcQBQ out_110_mFAP2b_singleloop_p01wA5_mFAP2b_0001_0001
EPK8cB325767z3PJQBrcaBT2Of8b3k4LQjsdcBrEDC7jTiBOQtd+cBDVjH/zMzcNQfUYUB7P1477xLtLQ81jRBn31G/rqyFKQsirRBnXl3As43dLQMTYPBv/myA8auJOQBDGKBTVo2AcOhtOQeRlGBPgeABsaIxMQ5OcIB79BxAsg4mQQKcdbB33P16D99DIQPMhbBHQkQ/rQjhMQVpaTBX+Un7jVU0KQArqSBTXO57bBltNQJCiTB7PqT/LRjJIQBaZNBXpoh+L/IyJQnm0VBXNENB8lZpLQOwZPBL1NmB8gGUKQbm7RBn52qA8sFtPQTh1HBv36EB8Be2KQVDoCBvAuDB85ZMNQhLILBvWepAcN0WRQ9IgEBPAH0AMKi0QQ out_110_mFAP2b_singleloop_p01wA5_mFAP2b_0001_0001
ETihdBzLdTy7P1QQQgVOfBLxgg9T14VRQWOUbBX3kAA0LdrRQyLdWBTLym/j78tRQ/pmfB757n2rpbiSQMyQgBDvQ5+L0j7RQuEXdBrFc5+rh6oQQEXfdBjBTxzbDNPQQ98ihBrrJq+Dk7ERQjP6bB/QYwz7qWITQ4KchBTh9v5jO2MTQsSNfB/pwOAsBaoSQAaaiBnfwN/bzvwRQPWOZBzhzk/LrmyQQpZnfBPqJFAc/D4PQ out_110_mFAP2b_singleloop_p01wA5_mFAP2b_0001_0001
EPffdB/RhLBkuJBSQb8SaB7QLKC0isdSQzhWbBzfqVCE7R5TQIFufBTf/kCkR2OUQhrnbBjVO0CUGEwRQz54aB7bKyCUPkYQQKiXYB/u2YDERhTSQ1KHdBbYxZDEWccPQ03vgBzgATB0Ld7RQwMFWB/ywBC0+PYSQoAjfBfJv6CEjG6RQR2oWBbpxvCUHlLQQYT4cBji9VC0Cx+PQL9eZBLep2DUutzRQwjDZB3WKcDkuIYTQzYOUBHeFSD07rHSQJHlcBvRxYDEG4UNQqJogBrhHdDEbx1PQjeFbBnk20DEp6HQQ out_110_mFAP2b_singleloop_p01wA5_mFAP2b_0001_0001
ERLSXBThrPCUf/sUQlYQXBLEYdCEZ7EWQhrHSBX461CkYQQWQMdzNB7OfjCEueEWQpbSXBfR2uBkqxDXQ4xLXBnOIICUKbPYQcYLcBPVX2AURSzWQ2jCUB/naAC0xLVUQgexaB7CRxCUXBQWQK7qTBLCRKBUmv7WQ/KHXBH9jaBUmslYQMhnTBjYsbCkKHUYQvtvaBfcebCU2MVYQ6WKcBjzqAA0AxfXQBazfB7SGcB0Ji8WQrTFcBT4CeAUgEyVQ out_110_mFAP2b_singleloop_p01wA5_mFAP2b_0001_0001
Ee+eSBHXPeDU5QrWQEYlNB34l2DUMI4WQW5QOBzfqPEkpbqXQlDtSBHueWEE/p+XQNeJWBDrcsDUHaxWQkJqKBrMziDkpcZXQbc3LBrH6+DEFQ6VQ out_110_mFAP2b_singleloop_p01wA5_mFAP2b_0001_0001
EMIwJBXiBZEU0iAYQShrJBrbSsEUgVaYQ14lEBDW54E057TYQxggABf++vEk8SHYQdTCKBf++lE03PJZQdsFFBTpTZEkmqWZQKMwABPG/jEUBRoZQdG1EBjzMDEEpTQZQtSa4AnM2YE03yzZQtQQABDBSwDEf3bZQLK83Ajm4CEUImtZQpk2uADwtvD0/J5ZQHaRGBfSMSEkrHtXQZs/MBfae2E0UZQYQXAVKBnhT0EU6FdZQMIlNBv+PcE0+0OZQda8ABHiR1EU8+sZQWwMIBzZW1DUwMCZQ7boxAbsUhE0XpBaQY9AABLmDODEXFXZQ+YgvALYXSDUagwZQ out_110_mFAP2b_singleloop_p01wA5_mFAP2b_0001_0001
LhrnEBzgANFkYQgYQoFZ/AjU4YFEv0dYQKxAABfTivF0NJuYQpw1DBb781FUbnDZQOJGIBnBBUFE7RpYQm5N5AH1nQFksGwYQD+r8APrfZFEya5XQ out_110_mFAP2b_singleloop_p01wA5_mFAP2b_0001_0001
E2Of3A33P7F00NlYQ46R2A34lIGEoa0YQ03PzAvIbQGUy2RYQpbSuAvyhNGka8iXQEtIuAHXPJGET3YZQEQ2xAXc/DGUx4BaQnb4pATTXFGUxzlaQymjuAHyQBGkIlPbQ0+/2AfAvIGEx3gbQ9owxATgV0FEXPSYQLx89AbMSLGk4FBZQt/qmADRfFGUa+OZQVrbsA/7nRGk95fZQ+6e5AzEfHG0ZaLaQPGDzALk92FUEk8ZQydkiArb+AGkUgeaQsm7nArS0NG0WUpaQyVLyAfW8yF095JbQCoNoAPhaAGktMnbQfGA6Ab/xFGEYR8bQ8TvzA3t6PG0FlmbQ62R9AvmyJGkjhLbQ out_110_mFAP2b_singleloop_p01wA5_mFAP2b_0001_0001
EnED2AvyhaG00NZYQ357yAD/piGEaR2XQAAAxAPeptGkBBOYQbnv1A/S3wGUjXuYQ7Rh7APepjGEue0WQShr6AnsdcGkR2yYQS8TrAX4TgGUPFaXQGZ74ArbSpGEEYFWQEYl8A757bGkTiZWQKcdBB/9TmGkvfSXQ out_110_mFAP2b_singleloop_p01wA5_mFAP2b_0001_0001
E+TNqALbnzGUbnvXQIwKoAbkt+GUbnDYQ/pGqA757FH0gA7WQzMzpAzLdCHEmuxVQ7RhZAnYQAHEBWVYQbGFKAbYn9G0jTqXQxKBWAXfJ5GEva8YQx1jmAbPKwGkqx7WQDVrtAnz7AHkVKdYQjUbXArsnIHUSleYQ3lDMAz7OCHEDo5WQ5B8FA/WZ6GER1IZQk43gAnyO7GkAAVZQ448XAXNzwGk/hzYQ out_110_mFAP2b_singleloop_p01wA5_mFAP2b_0001_0001
Epw1rA/mEQHEnELXQGZ7tAXNeXHU0iEWQJGEkA3MzbH0xLVVQQgVYAzgAfHET38VQU460AXNegHU14lWQ4EX2AnapoHEZglVQiir/AD+6bHkJ+7WQdoFsA34lSHkDtEYQ2moyAfwTTHEcHUVQhcPxADZ5jHkFVcXQvtc7Av16uHkQ/8VQFwruAzJDsHkDKTVQmnF6A/o0kHkV7uUQMRVCB3UKiHk05TXQ62nBB/jpYHUEuCWQNJ2+ATjrVHUuHsXQ out_110_mFAP2b_singleloop_p01wA5_mFAP2b_0001_0001
LNepkAf9obHkCX/TQepbYAb6mfHkBBGTQXPKeAz1jqHUiBhSQ8naQADVjxH0kYYSQR2OVAblDYHEsy5RQgOfMAfNVNH0iPPSQLCNKAPFFGHUsG/QQXTTx/m+HKH0idDQQOX6m/m/QCHUDa7NQyLdrA7luYH03PlTQvfuJA7oggHUb4qTQc3QiAXGzWHUikaRQkJoKAjyybHEQXLRQdIB6/KFJOHk+zuSQ8spXA3onJH0Wr7SQhoTGAvU79GkUESRQpEOZATP4FHUmDcQQ1u17/q+kRH0liMPQxi4I/mhoLHkXyoQQPWm++6VRFHUyPwMQAwcZ/OTX7G0WswOQpztAAjHpAHEirwMQ out_110_mFAP2b_singleloop_p01wA5_mFAP2b_0001_0001
LlYQpAnX6rHERLKSQdoFtADAA2H0MzkRQDXP3AHtI4HkR2WSQBrc7AjWkwHUep7SQsHFwAXMI1H0w1DQQOJF6Az+QvHUe72PQ8ENnAn4ZvHU/TlOQVjXuA3islHEoaUSQg58mADyF8HEzAuRQDQ8wAzU38H0YiPPQCVH/AbxtyHkcfjOQm9bpAL+2uHEdyeMQZUlfATG9zH0+jxOQdP8lAvQenHU8KXPQ out_110_mFAP2b_singleloop_p01wA5_mFAP2b_0001_0001
LBrc8AjVuAI0P1QSQ9oQDBrbyBIEnE7SQnvfHBz0N7HUPKkSQTihLBLaR6HE7RRTQIFuEBPyWHIkZmZSQkmv+APiBKI0yFJSQyKp3AXvkFI0gqoRQiPX8ATNyAIkt4QSQ50nCB353BIkxtAUQirKHB3n9GIUqQfRQbbKHBvAgJI0G4ITQcEt/AzHSNI0JYaRQDNu7Ajx2LIkiYETQZ6i4AH4bFIEwIjQQ3fYvADDPGIkiW9RQ out_110_mFAP2b_singleloop_p01wA5_mFAP2b_0001_0001
EzMzGBnsd1H0GvcRQIwqKBfTitHUepDRQIwKIBjrHjHUepjQQoFZKBntzdHEEYVPQ0iMOBrvfyHEAAAQQ91FLBr9l2HERIeNQsDQGBPUA1HEu2LNQDttNB/tt7HkAx4LQ8naDBPc91HkZm5QQT3ENB/XdrHEPa7RQr0GRBPA1sHEM5bPQgSSQBDjK5HEm1bQQ out_110_mFAP2b_singleloop_p01wA5_mFAP2b_0001_0001
EqxrDB/89fH0w1LRQdTCBB3MzVH0z33QQXkt9ADAAQHkBBGSQfU43APy2UHU3k4SQ14l4AzKHXHECsyPQ3cI8AL5xbHEppWNQxqDzAT7dMHUoeNPQdTCCB/89kH0eU4RQjl9DBDzcQHktzaQQTT4yAbzTcHUrJWQQMqM8APaejH0HbpNQquZsAzE5NHEKt3NQN8BwAPt/IH0RShQQrDq4Ajy7GHEKuSOQ out_110_mFAP2b_singleloop_p01wA5_mFAP2b_0001_0001
EvJx/AbQgFH0gALSQhrH7A34l+GkQgNTQNzMyAHtI3GkBBuSQ99TzAHDCyGU5QrRQgqxBBb5Q3GEue0TQeVOGBn117GUFZnUQ6R5JBXLsyGU7DCVQhj8DB7dTBHkb00VQpwVCBDBWCHkrHdRQ4bi3Aj9pDH0Jf+TQ8coDBXTOzGE7r/SQ5cm/AHuhxGUboaUQ2eeIBH4fBHUtIBUQVjHNBLb01G0lEoVQzneLBfUwuG0rYJUQtqqHBvC+sGEm3nVQH1KHBnlrEH0JibWQCprBB/yj7Gk0EbWQz7SBBrSjHHEFcfVQ out_110_mFAP2b_singleloop_p01wA5_mFAP2b_0001_0001
ECsypAHZ71GkU4iTQ8S3gArbSuGkDtYTQ789jA/mEkG04lGUQpbSkAT14jG03PVVQDCsMAfTiyGU2O/TQaMky/eP9qGUrMxTQ6wU5/ixohGEuXgTQgBq7+2OuuGkGl1TQ67npAf9o6GUwKXUQ6mWfAv6zsGkflUSQX/2IAXCH6GkUWlTQBf3OA/zrzG0c5DVQ out_110_mFAP2b_singleloop_p01wA5_mFAP2b_0001_0001
EiBBnA757bGEv0VTQOJGsA7kYSG0eU4TQqxLmAThrHG0xL1TQIwKiA3NJEGkpbySQlDt2APzMRGUy2JTQqps9ALQRaGUsmgTQH207AjQBHGUjFgTQ2hJDBbRkbGUWpqSQoa8lATKccG03PVSQJYatArIkTGkkl8UQ8FQ1Af2mRGkKyFSQGxeABTkwYGULkcUQH4O5Ar1ihG02LiTQx4rBBvxQGGUcc+SQ5Jh2AnhmAGUESNTQAxL9Af0tGGUlwkUQvUnFBj6/hGUgZATQLKpBBrIUdG0XLsRQKkZFBnVYUGU8PqSQ out_110_mFAP2b_singleloop_p01wA5_mFAP2b_0001_0001
E/pGmADBWCGEVj/UQT3khAb5QvF0LdLVQmuJqA76RfFUiBpVQZ78sAHtIfFUf/0WQ14lQATgVwF03PNWQoOyFAjWLaFkbUkWQurlPATMJKFUlSWWQq28n/u3vZFEupFXQ3kYpAXiBGG0w1zVQA+0cADOwpFkGROUQKcJEAvv56FUYqzVQYzcWADHt3F05IIXQ out_110_mFAP2b_singleloop_p01wA5_mFAP2b_0001_0001
EdTiuAfSMSFklDtUQFDC3ALFuCFEoaEVQaR2yA/owrE0bSEVQb8SuAT0ikE0GvEUQBWZABXiBDFk8SHUQ34mCBTf+YF03j9TQan5EBfXK0EUmLqUQyBbEB/cgjFU/2OVQWO0rA/mETFkCXvTQwf05AnQcGFkNxEWQJkX+A7Ed9EUgQITQ0nR/AHshiFUm/eTQpI/FBPd5XFkhJUTQCtSIBn3f0Ek1V+TQTedDBj0zjEEg4vUQ4hLGBn8z5EUXxoVQLBAGBXNOzFkM4/UQaUiHB7H4ZFkhStVQ2GFBBTUKlFkan5VQ out_110_mFAP2b_singleloop_p01wA5_mFAP2b_0001_0001
EhAr0AzeUgEECsKWQkCXxAzKHKE0NJWWQ2jC7AXO02D0yhOWQqxrBBzgA/DE+T1WQgVOsAHueGE0jCvXQel3iALnlTEUUM4XQz1BpALJtdD0u35XQnvf4AfTinEkqx7WQOIqrAXpEGEk83jVQN69xAv72KEUWSQYQT17kA/mbiEkc97XQ7aclAfSGZDk4UcYQ8AAwATMRJD0yc0XQjNQjAD0CVDEdRIXQ out_110_mFAP2b_singleloop_p01wA5_mFAP2b_0001_0001
EOJG6Ab6mUDEuecVQdTiBBb5Q3C0KHSVQUNeABTKcJC00NxVQLHa8ALwKfB00NBVQtd+CBHue0CU0i0TQyQfEB3XodDkt0JTQILiABz/d3D0KKnSQBkvJBzeuoDEv4BTQsN2BBnl/NE0Fc8RQx5FLB/IxGEkjyWSQuaKHBzvgTE0W0zRQ5riIB7PplEU71HRQwKHzALGEQDUep7UQMU3EB7b0CDUV14VQp7Y/AfWMnC0D7STQIAVGB7zaeCUQatTQDzy4AbhxuDkastSQGh0MBbqMUDE6NdTQ+cc9AP79XE0CfhRQ4/QPBPqQLEE1nPSQE/XMBT3VlEUOf8QQ out_110_mFAP2b_singleloop_p01wA5_mFAP2b_0001_0001
LCB2BBrFZ7BUHaBXQfUYBBTKclA0FZjXQTiBEB/S3E/jEDqWQjX6BBLFue7Tc9gWQXkNEB/9TtAEW5cYQPJdDBnXtEC042oYQirEEBbEjcCkUN/XQ033BBDKi8BE84/WQT6P6AnzsVAEM4rXQlycIBHSBbAEesZYQJjYCB3rDBA0TA0YQXwaGBX8XOCEXABZQYa9+AP+KJCEjN3YQzrPIBbfLhCE0q1XQpT1BBfwP6CE4xAYQ out_110_mFAP2b_singleloop_p01wA5_mFAP2b_0001_0001
LU4aIBHsyx/DEY9VQiBBLBHsyh9z4lGVQgVuHBrFZ77j9o4TQzMzIBbmZG8r8SPTQy2ZQB3ist+z4lmUQfI2PBbLzdAEb9vTQ6mEKBb6m0AUIwCWQYAnLBju5XzLvEsVQkcOSBXyBL8TzmCUQhVBTB3CIK/DyXaVQpW0RBjxhOAULO7SQ out_110_mFAP2b_singleloop_p01wA5_mFAP2b_0001_0001
LCsyDBLGEo+j/UjTQTihABjqxL+zP1YSQBW51A/mEj8z3P1SQamZuAblDN8jZmBSQAAgABDW5YA0NJmRQJzMGBHpz3AkEtLRQLgzFBjmrFCEDdbQQoYCJB/Ojl/DH6YQQyL9CBfnvHAkYQIUQovXCBLITf6zWOyRQcjs9AfryIBkf1OSQVTF8A3txSAEW7tQQWjfIBfplEBk7SFSQHvzJBTSyQCEG5LQQgU3DBHEFdCkt5CRQ+BgDBrT5ACEhmBPQ6EENBrbWIAUvHIQQMl1GBvsEM/zJKBPQyTVJBvBYi9jej+QQ out_110_mFAP2b_singleloop_p01wA5_mFAP2b_0001_0001
LQ140AvHFu6jDtIUQMIwqATf/U174luUQlYQkAz1jS+DqGPVQWO0UA76RR+z1jKVQkCX7ALwKH7zkYwUQBWNsAXOz78LIyjVQFjAmA/OEY8bMg/TQ out_110_mFAP2b_singleloop_p01wA5_mFAP2b_0001_0001
LRLypAjpbKAUiBxVQuz3kA7P1YBECsSWQ6mEdAb6mEC0IbPVQ2OfLAzeUUCU3kgVQZQgbAbmZGBknvfXQhuwjAzhxnAExiWYQz3PrAjjzRBkoZlYQmrngA3qU++zKOnYQfU4xALGEIAEAAwVQqiOrAXp5BCU7ynWQKsUPA3DoXAE1sPXQt2JTArRkACkm+wXQGUVkA/8VP+TqDBZQ+G/UAnp/89TsLaYQ out_110_mFAP2b_singleloop_p01wA5_mFAP2b_0001_0001
EFDCjAjqxHC01jCUQKc9aAzLdfC0d++SQueUeA/TNODktzPTQZQgnA7QLaDkvfyTQThmhA/S3TCk8DlRQYdSTAzrmiCktqgQQGRjsA7apnCEkrVRQqG1XAfi4QC0p/QOQLHaqAHZ70Bk++5TQ/ABKAz9YXCEbiBTQDgPiADKbiBkRTfRQU9bTAzXaFDE4xcQQDfKDArn8YC0gAzQQe7VvA3zJfCUG1VQQsiLyAbjpbC0uKFSQl5+rAD2WKDkx+aRQjC4LA/jvcCEwG3MQtuMXA3uCcBEQ4UOQ4b1jA7PFbCURpnNQ out_110_mFAP2b_singleloop_p01wA5_mFAP2b_0001_0001
ER2OPATf/oDUKc1SQxgATArFZLEUf/8SQamZWAfR2WEkSMoRQnEDMADAASE0eUoQQKc9AATLyWEUktrTQrDv9/aB1REkDKJVQxpkb/OoShEks5vVQ0VVW/GFtfE03BQXQ3bDj8G2ZxEEwyzXQhrHBAPHadD0codSQS31gALa2NEkXchTQcUlj/q2tSEEfMNTQJpMDAvHFoEExzlTQTMYOAH36TE0/SoVQ6cIz/qxWBE0eMSVQBT3X9AlMeE0FGVVQbMBn/SqkxE0URfVQ9LO7/aKzgEEo2qXQRIg0+2qaQEEz8hXQ4Nbk8oKUwEEV3ZYQLXWa/UvywEUW2bXQVfZ7+GQAAFk5kiXQ out_110_mFAP2b_singleloop_p01wA5_mFAP2b_0001_0001
EcSMiAnX6mEkZmpRQzMzjAb5Q1EUc9gQQFDCgAfTiLFUxg4QQ3kYkAjWkVF0FZzRQ2OfvAPy21EEpwFQQUNemAvxLpE0kYgSQZZBeAneXvE0GSXPQQgVwArvfAFUgVeOQsHFyAvz3lEEVjnPQVjX0ALbn7E01j6QQ out_110_mFAP2b_singleloop_p01wA5_mFAP2b_0001_0001
E2OfPAHtITFEueMQQKxgGALaRoFkCXfQQiBBMAXMI4FEYlzOQGZ7GALFu0FE+TdMQ4P1Y/GtInFUeprQQloPL+WvI9F0or2QQRCL++mN1EGU8mKSQTROk++iyAGU30RTQjxvb/W34OG0IBASQGZ7IA/89JFEmu5OQknZNAri/tF0rNbRQEMwK/GogdF0EDkRQaOl4+eKCfFE5fpPQyH7Z/QqX6F0gs0QQtW26+2CrDGEyQBQQ8ouk/uX6TGkZ2ySQu2sh/Oa3RGUmRFRQ out_110_mFAP2b_singleloop_p01wA5_mFAP2b_0001_0001
LfU4WAf9oEG0hWkPQktzdAXNeMG0yhmNQGZ7kA34lVGEaR2OQc9oiAjqxYGEYljQQaR2aADVjFGkTixQQri6PAXUnPGElxiMQuG/jAHFmIGk8vHMQ out_110_mFAP2b_singleloop_p01wA5_mFAP2b_0001_0001
EW5QsA7QLaGUJGUNQ/pGyADBWjGkBBWOQZQg9AvyhkGkQgVNQ4PVABjrHgGUxgQLQXPKsATLytGUeprNQg/hrA/XgwGUi2uKQmx0kAj/q6G03uLKQnfNWAL856GkftxKQgyzpA7pDDH0HEFJQUNetAvxLXG025bLQ8GzyADXhiG0cOQQQVSQwADJc0GEOVnOQRmGkArsgtGUNWgOQij9nAPyzpG0LKqJQTnqzAr+6xG0rYAKQBpxlA3BxJHknMsIQgx0xAjL9CH0kLtIQ out_110_mFAP2b_singleloop_p01wA5_mFAP2b_0001_0001
EktzBBf9oqGkZm5OQlDNHB7QLuGUepLOQoacHB/TN6GEZ7sNQ/pGGB/9TAHk9ogPQT3kLBbmZrGkDtIQQp3kMB/xEgGEjqTQQeTZQBbTGwGEprjPQQQcQBbHgeG07bbRQ/UDAB/natGEShTQQ+0XIBLxMqGU8VVMQnOXKB/pjuG0+jGRQxsXOBzH9cGUbPyOQd/AJBvpzbGEUzeQQxQeTB3afuG0jThQQdltPBbOb4Gk0zaPQnvgRBDjtsG0bapNQKVWRBbXZWGEQbhRQUlwOBngfhGkVrWSQMNHUBHf0iG0phNRQ out_110_mFAP2b_singleloop_p01wA5_mFAP2b_0001_0001
ERLSJBT0i9GEYlTLQXPqJBXiBJHUJGkKQbnPPBrFZMHEaRmJQ03vRBnX6GH0d++HQ3kYFBPzMMHEUNeIQncIABnInKHk6ulJQ2JAGBPmAYH0WNZHQtIbKBrGv3G04l+JQjmyIB3F1NHk4LVMQFT0FBP9MHHUdjZFQSU4+A/OaQHElw5KQgk8CBTyIaHU3mfEQRz7JB/5ZZHEHnoFQGajFBX7/cHEazeJQ out_110_mFAP2b_singleloop_p01wA5_mFAP2b_0001_0001
E5lORBPHaVHUGEoKQIwqWBbmZZHUzMDKQHaxXB3MzdHUiBhGQwKnUBnBBkHUGEYEQCB2XB/naiHk9oAMQgcadB3xFnH0LOAMQpJJeBDjBxH0kboOQ8pRiBvBZ2Hk3u3NQam5OBvyhZHk789LQJ7dZBXjwSHkLIPKQi86WB3F+fHUF3/NQOaLVBHNCpHEqNhLQVfNeBPa7qHkkCGKQLJMgBnAwgHUsuTMQ8MyiBPem8HU3+TPQd5QiBviw5HUgw2LQ0KujBveHwHEPr+NQ out_110_mFAP2b_singleloop_p01wA5_mFAP2b_0001_0001
LGZbcBntzaHkpbSEQEYleBbktfH0Gv0+PEtohBXMInHEDCsAQ789hBfTivHU3kY8PQgVgB7luXHUjX60PJOpcBfIUQH0CTjjPh5iYBLRBUHUkifpvoVydBra5GH0YWhKPDCseBb5QVHEv0NGQI2bbB3SdkHU4DG7PGr4hB/90SHEdmO6PmKUhBLeMcHksj6CP out_110_mFAP2b_singleloop_p01wA5_mFAP2b_0001_0001
LRLSjBT14jH0w1jEQtdulBntzpHEW5wFQktjmBLEYnH0kYwJQ7RhlBntzfHEoa8KQZ78nB/mEmHkTiBCQLS/oBT2IcHERZtDQfU4iBDW5cH0OffGQ4HUlBXdVyHEgUVFQjAhpBzQ1rH0xtjBQiUFnBvHClHkF4I8P+pFpBPnyXHEIVhAQ out_110_mFAP2b_singleloop_p01wA5_mFAP2b_0001_0001
Lf/koBnX6sH0P14KQ35rpB7P1qHUiBhNQCBmqBHXPfHUGE4NQzMDrBT14bHEoaEQQiBBsBLFuyHEtIrNQB0MrBXuz7HUoy2LQ6WwpBvGh2HU7KlJQekkoBjr/sH04E3KQ2sLoBDLzsHUN5CPQM13tBvSwuHEKfBNQbmUsBrmP1H03dwPQWd+sBfaJAIEiqMLQxY7pBHyvAIk7M9MQJzQrBvtT0HE/vGIQAUPoB3V/7HkQAzIQ out_110_mFAP2b_singleloop_p01wA5_mFAP2b_0001_0001
EiWErBbPKZH0istLQOJ2rBLwKOHkArMMQR2OqBz1jGH0xLdKQKcNrBjU49GE7RxJQLy2uBzLdMHkoFpLQAacvBvFhPHU0h8IQ/AmwBTo+SHE+ajNQlDtqBLbnbHEnEzJQJ9brBnhQMHU+SSOQCXUvBnBAEH02/4LQAz1tB3UESHEoiGIQyisyB/5fRH0MhHNQMgKwBzPoQHEWgmPQjYLwBH0cbHEgBUNQ out_110_mFAP2b_singleloop_p01wA5_mFAP2b_0001_0001
E35rnBrbSJHkvf6JQv09lBzgACH0P1YIQBr8iB7P1DHkqxrIQjs9hBra8MHU2OfIQ5QrmBbPKCHEue0CQTgBlBDkR6GUbv/+PnC5lBvBj5Gk9r/tPHIFoBHjp1GkrFxaPcqJkBnDW9GEK0Zuv789mBz1jQHEW5gKQ6nTmBTQ45GUgUGJQo+xoBXNPAHES4RCQlyVmBHCKKHkXeOBQRB8iBPw58GUdO/+PTbLlB/rYyGUQPUBQQGlkBTsI9G0d8Y7vZzViBPTgAHkUGbhv out_110_mFAP2b_singleloop_p01wA5_mFAP2b_0001_0001
EAAghB3256GUiBBJQEtIdBDrc6GktzHJQqGvaB3isxG0IbnGQXPKdBrbSpG0HFuFQhALbBPHa4GEUN+LQNf8bBPb/AH07jHOQufSgBP2UCHkX/ZPQ2wqXBznCHH0vV+OQ8tggB7F0JHky0tQQ/TBYBbmVOH0rOfQQOMucBXMzPH0VVGRQO0iiBjU4zGUepLJQOPjbBThFCH04NbIQ26zcBr9AxG0B0tMQEv/WBHoV3G0oQwLQqx8hBbRh9GkkT0OQFh6TBLS5FH0pdBOQUMYiB/V5KH0lHORQzcgUBf67SHkdMyQQT/EdBvZmVHkPq5RQ out_110_mFAP2b_singleloop_p01wA5_mFAP2b_0001_0001
E8S3VBbQgzGEXPqEQfU4SBDrcrGkX6mBQTiBPBHtIlGE/pGFQv0tMBvyhpGkU4aIQR0zPBrYvwG0hPD6Pi9VTB7Ga1GU/rViPZsAQBTpm6Gkqr72vf8gTB3Rq+GEwwRAwIzYQBXd1EHkAuSEwSMIUBThr6GEBWZFQwSuVB/EwlGEYf2/PBJVNB/1L3G0OQN9PKUJNBnx5qGk2cu0PEZxVBvSEvG0EH4ovscAWBr2Y7GUFkdxP0MxNBffTBHkrQQwvuQLNBrpy0GE8Qp6vrVaVBL+53GUsRRCw6apWB3/yDHkjIV9vkc2SBXbYHHEw1OHw0yqOBfwNLHE3EgCwjHhNBvAHAH0T43Fw out_110_mFAP2b_singleloop_p01wA5_mFAP2b_0001_0001
EEtIOBDAAbGUNepDQMIQKBvz3TGkpbSGQ8n6FBT14PG0OffCQ/pGHBDBWMGU6mE8PJMINBnFPKGEtVXIQyxZJBnO+BGEa1eJQ9BnIBfzwvFUh5hIQ1A7FBj8DDG06+xLQ5h5EBz7QlFk8hEKQJPNDBT2tyF0fVEMQSE6EB3vXLG0XvlNQHiD/AneWvFEzRGOQyrNBBX/rJGUk8nPQm6L9AD8FAGkmp3PQ4PVQBPc9XGET3kAQV+RIBTXUYGUiTvIQKxwPB3e7MGkw29JQIpnPBLOcGGUEnsFQ/KoKBDO9oFEVLmFQdunDBX7GWFkiOyJQKB+GBT1ATG0NpZNQn7z6A3MOgF0A7UOQJxcABPdMQGkNzgQQ8Dc3ATkF+FEoovQQ out_110_mFAP2b_singleloop_p01wA5_mFAP2b_0001_0001
EfU4AB7kYQG0LdTEQXkt4AXjXMGUhrHBQRLyvAjrHIGE99zEQbnvqAT2OOGkCXvHQBuS0ATsLVG0Es+6PfCdsAvw+QG0+inqPsMCrAX8bHGkW/UoPTj9nA/rWXGkNDNsvIFOAB3MzTGUKc9HQG3i7ATwzFG0bFP9PEl46Ar3IZGU1Bu1PJAQwAXuMbGEkU1/P out_110_mFAP2b_singleloop_p01wA5_mFAP2b_0001_0001
EZ78tA/9T7F0IbnEQIMvlAHiPxFkLz5HQHXcfA3yEgFUq6yEQHLgjAXKZYFEXKrAQIHuqAPWynF0jtdKQlSXyAfMJyFkxCICQt78fADAg9FUMuhIQpIgkArbZgFkUprLQwRnuAT4b0FkB2mLQcRnwAbgwbFEzC6JQ out_110_mFAP2b_singleloop_p01wA5_mFAP2b_0001_0001
E44qMAvVHaF0O6yGQYLiDAbJIFFUW5qFQDgN6/Sld5EkAvYJQ0k+4/2k7CFkH0iLQBIPg/iOTHF0Cc+BQGfOb+4oQQFEGAsEQrj6u/UioOF0g8LBQVcPy/UlWZFEr4H6P0rkGAZDMBF0PA0CQCLhEA3zYkFko/kIQl+lPA/Wd7EktupDQG7LQ/Kbr3Ek33UAQvvPo/eAwRFkZ6Q9P3ipf9EcFhF0bUnFQqeK1+4nTHFEHZLIQ9h+TA1Cc/EUglqAQfukEAZez4E0ZtLGQ out_110_mFAP2b_singleloop_p01wA5_mFAP2b_0001_0001
EUspw/ih2kEUoHIJQZCmt/GzsWEEY+bLQ4ptB9EoKUEEHyQMQsNNc/Ux/WEE5yoKQFogAAz2yAEk0B0KQODoXA3ksBEED2/JQaCTdA/DuFEUgguGQbx3jA/0E9DEnK3LQ48RpAjjjGEk7MOFQEMguALFs+D07YHLQKPNxAnWXDE0FHfIQxbXr/yU1eEURCkGQH+Z//+Q2dEE/kFNQD7Bv/60eyDkHCNJQx2a+/e6CtDU9KkMQokwQAbZOIEE4nwDQ+/uhAXJv2D0TH8NQMUZrAPAvJEEFZEBQFnw0A/Yp5DUQbmMQshl5A7VCEEU1nyHQ out_110_mFAP2b_singleloop_p01wA5_mFAP2b_0001_0001
EefHg+sR0OEkBAzOQdJEz/oe6KE049zPQceMFAFE8zD0JZLOQnz3YAhdPzD0UBFOQerzx/gVCEE0L5XRQylFf/AfgbD0bxmRQKPwg/8GjPD08HFTQIhIC/s8AiCEVdTTQgtYD/wYAWC0EnvUQpjQC/axaNEUKsBQQHwrCA9AuZEkIJqPQFFDJARCYEE0NTyRQLIGd/UAXPEkCa8RQQQeQ96LdaD0dfQRQ48Dy/cyKEDUajCRQUtuAANmTSDEN5cTQucGy+0fdlDUQTpTQi3C++qh6eCUWg7SQLTWl/IKzLC06JwSQltzY+kbTvBkYY2UQvB6v/sLMYCESPGVQqUuP9ScAqCUx2QVQ out_110_mFAP2b_singleloop_p01wA5_mFAP2b_0001_0001
EGn4x/EM3XDEBh5MQyrDCA5umzC0RcdLQisCJABOuADUaKqIQiruRAlX2mCE5kTGQGc1j/cn1OC0CMTLQoVaR/EzI2B0SK/NQic8g+SoQvAkgovNQTPni/OHGvAU1D6LQVaUX+qFBl/zXamPQ4ZmD/4IvbDUaG7MQqzIQARRhoCEpxiMQr0OS+QWSaC008YKQt+gw/YUPrB02PBKQ+Jp1/UhObBEYe3OQTa0u+MB3TCkSZSPQwAuX/OgJE+TPziPQUVB8+4YOq/zGxhQQ out_110_mFAP2b_singleloop_p01wA5_mFAP2b_0001_0001
E5iMFA5FEpDUbR8HQfNvKA1ff5DUgXqCQqYKgAd1DIEEIarCQjZxjAVo6PEUnT0GQglvy/grpLE0qdoAQR5Al+I7OAEkDRJ/PhWxR/qBRHEkaWWBQUjFu+g5edD0Gya5PQkg8/kD38Dk96TJQHcCMAlRieDkxF0/Pp1Ht/IqQYEUjOkDQDwY9/crTTE09P55PNmT8+2B9MD0Sog3P640n/YtRTDUuea1P out_110_mFAP2b_singleloop_p01wA5_mFAP2b_0001_0001
LFPSlAJo1IEkxQD8P8mhvAhhxTE0Vm66PX0wtARKprEUnhM5PqmqkA5qCzEUZVd4PCr71ApXcKE0yqpkPVg+AB1MdNEEGccrP1rkCB1+fYE0r6H6Pua6DBF8rEEUddvtv+BAiAJzqBEUXdMzPGlG0Ap7eREUfEIBQP8P0A9gxyDkoz5dPf6azAZQCSEECFuzv out_110_mFAP2b_singleloop_p01wA5_mFAP2b_0001_0001
E2Lh2A1Uo3EUF/j4Pon+1AFtcOFkGaZ0Px+jvAtrMSFUil9vvpfIxAJ7OHFUPPB8v+bjABJx9XFUKveyPikgABBQBwFkhgtyPc+Y8AF5N6FEkq9lvTbBDBlRS5FUrNS9PnAv9AZfwwE0R7v5PK+0xAh8bWFUEew8PBLCDBtGSSFE+V17PxwZCBBWiSFUtQtovF+HDBhQoEG0ybx9Puv1EBh9ZwF0TTbBQ out_110_mFAP2b_singleloop_p01wA5_mFAP2b_0001_0001
Eg7UoAhRwhFEPtduvPn2gAVjclFEgPY8vmesmA5JesF0XXPDw9yQiARLrrF0bfoHweJPTAF4O3FE46C4vdjCgAtOoAGkT8maPlk3lANf0uFEO4izPMyeoAtSGhFk9O4tvZMfYAZqvWF0LR29vdWNPAN5QBGkRJf+vyIFEAl7YwFEg+UyvAfglAJOqGGEj3tqv3XgVANk1EG06am0P22GtAZvw0FkXJz5PIEjgAhIymFksAh7P out_110_mFAP2b_singleloop_p01wA5_mFAP2b_0001_0001
EjuqwAhiWzFUyslCwZgH3A5sp6FUo7FHwdsx4AJpuoFEfZkJwoK46AJlxsF0i56LwLM9ABdLZBG0UmJFwpizEBlIexFEfDTDwbskJBFWs6FkNtmAwqdPNBllLqF0Yvj9vl9ZRBhHmtFUzY31vTBYSBRqeAGU5iPtvw/gUBZredFUHiJwvZO3zAh+hzF01dw9vHo6yAFQ4DG0t9hIw/O6CB9c1FGUSILIwILXABBQ5GGE1b0BwZ7xCBFb6mF0smeAwbJKGBxgNoFEMSvGw6StLBpPhCGUI3YDwFpTIBh1/BG0cdS6vI7nMBFiEbFU8pFAwJ4/PBV4oGGk0b/yvWvfVB5iwBGUJOPlPmRxTBxwlOFEqCu1vlmoXB1WCgF0kfNeP out_110_mFAP2b_singleloop_p01wA5_mFAP2b_0001_0001
LRh03Axy5UFkk8oIwgNM5AJBUCF0QiXKwLmAvAJAM9EEFh6LwCpDvAJE3vEUTiuNwuxr8A9l4uEUvOuIw783DBF8AxE0rYDHwntfEBV1byEUqOjBwz0UIBtEjxEkujLJwsFjJBJXY0EE81u+vBKYNBZlfzEUgqFIwet/NBdA60E0EAtCw2xBTBBC22E0kwhAwlbG2AFwpSFEu1XFwWMa/Adb5FF0zG1LwzCB3A1KSsE0BMMGwcbk8ANnpgE0tu+Jwfx/ABBAByE0vk59vDk1HBhtcwEEG7VLwkUCKBtwf1EUNML0v0F4QB5R7zEUS5YJwrEpVBd6w2Ekh3VDw out_110_mFAP2b_singleloop_p01wA5_mFAP2b_0001_0001
ESNSmANT2HFEfAMLwSxEYAlWjEF0lKhMwPFBRAtzSYFk6lEOwHBF8/E3LbFkt2nOwcEzGAFLi+E0eoeKwTs9KAlBypEUf5EJwoF1IA5GOWE05yUKwndHRAJIilEEQkEFw80gNAlp0GEUcAnIwRMlSABYsPEkuJmEwK2wmABsgSFkcKrJwhieZAZcb3EUgS8Nw3GiFANHGLFUkR+IwEEuu/EjZ9EkZzeLwURnFAxnzTEUDuQMwDGtUAJMwvEUawpBwe3yMA1WLsDEQyNJw out_110_mFAP2b_singleloop_p01wA5_mFAP2b_0001_0001
EH5MgABN2lFU3gxOwWotbAJUv5FEqvFQwhXMUAhfYFG0XnNOwgbOIA5OpMGktH8OwJy3nAJvRiFkblUOw59/kAZKM/FkVUnQwKUdPA5422FUj91Qw out_110_mFAP2b_singleloop_p01wA5_mFAP2b_0001_0001
EAESbA1hcEG0t+tLwxeeUA5jwLGUALnJwTrl4/gKbLGESdPJwQ8Qj/4AtTGURCSJw1habAt/FXGEiWQKwBh2oAxKwXG03fgKwx50iAZ3B9F0yRRLw2y9bAVrSJGEEweHwwj3TAlWrZG0bGHMwc0BWANrdcGkkXrIwcrKqABDfcGkZ/+Lw out_110_mFAP2b_singleloop_p01wA5_mFAP2b_0001_0001
EiOcn/gjzBGUrW4IwyTiU+ecWAGU24jIwo7L/+S8P0Fk5yAEwG6Xx+wzipFUl41Bw/nWU/uAB1Fker+KwF0Ai+C35fF0vzKLwSj0B/CwlAGUYLjNwyrx6/00q2FEV40Iw3j/K/2bNIG0oEaIwghs8/iAuzFkYvtKwYpQ2+8PvfFUhVgMwwTCe/eOs4FERLPPwpSQd/mulIGU77aNwVlHD/QpMBGEKc1Nw out_110_mFAP2b_singleloop_p01wA5_mFAP2b_0001_0001
E6kY3/Krt1Fk07GCwSUcCA/M5pFEAov6va7LQA3apWFkYDs9vkU7TAvBUSFUzjjDwmgWOAzle4FU5wTsvZ9X//OgwDGUERJrPA/fc/SrcAG0lQI2P6lcFAbb0NGkUaRsP3iVGATuQ/FUGZ/Dwofco/K7wjFEUKb1vAWIaAXK7AG0wT/2v4CBXAXO1uFkuXBrPb8m4/23LTGkQ3t1PTr+SADIJQGUsbDYv out_110_mFAP2b_singleloop_p01wA5_mFAP2b_0001_0001
EsJrXA7GJLFk8LJzvg3HgAn9q1E0YtQ2vKCHsAPjw0E0SD+xvG8JyA7MPrEEiYI7vobvUAX+elE0PcEKPkwK5/yhCmEE21ymvengdAzdEPEkyUGlvlBms/q8JgE06nJ9vy/aXAzsbRFklX9mPCaodAL0BxE0xYb/vUpLXAnk6pE0V6f4Pss+s/KHB2E0ZeLKvefOp/OMAbE0T6auPkhMVAHH1DE0TgSuPjnRnAbp1OEUd+nLPZAEbAHNdKE0FW95vaXin+y+5gEkcz89vUGh3/Ow9PE0U06+vi7Q7/2VVrEE4mXBw out_110_mFAP2b_singleloop_p01wA5_mFAP2b_0001_0001
EVLgvAv0t+EU2tFvPL5o6Afnp9EkZoZ2Pyho/ATN4TFU3KB2PUrv7AXJniF0ZzQ8PTJc7ALPI0E0HaPBQbgUDBvdO0E0P3vDQ15AHBXF1lEUJfgAQZ19CBrhwsEUA8wIQH0OqA/kPHF0fvK4PVV/+AHhWzEECGalPfcs4AfsmjEEkxGBQsbJ2ALMF9Ekgr4DQ5+8EB7UZEFEqAoDQ2n/KBTq5lEUseSCQsTQHBbCurE03i04P0jcFB/RkVE0uIgAQYm8GBru1sE03/pJQpuVBBnOlcEEe/0IQ4+WABrlf3EUml4JQ out_110_mFAP2b_singleloop_p01wA5_mFAP2b_0001_0001
E/UDEB757VF0gArcPEYlGBXO0qFEv0NBPhrnMBf8SpF0fqxjPKxAPBvyhYF03P1YvRATFBj8n1F0Wgs6vdQeHBf8HpFU9ooBw38j+Angt3FUBYL8vUNeFBHsyJF0eU4uvGPCFBHu30FkW1+0PKdGHBHxvCGkM956veFsHBrFaaFElWjAwnM58AjyY/F0Rc6BwccP7A/lrAGE9Gczv0w66ALc4nFEhRD8v out_110_mFAP2b_singleloop_p01wA5_mFAP2b_0001_0001
LXPKPBDqG7F0gArwPe++UB3Mz6F057nyPiWkXB757HGET3k4P/UDVBzLdQGUGEY4PyL9MBPzMEG00NJ0PU5vWB3bD2F0QZNpvtGKWBHR2uFUKGN7P out_110_mFAP2b_singleloop_p01wA5_mFAP2b_0001_0001
E5lucBT2OHGkSMI7PyL9fBDVjQG0coF+PVjnhBPepOGUhrHEQpbyiBblDGG0eU4EQ6f3hB7quTGUBKyxPlKVgB3JBWGEoFCxvd3fjBHvidGkOf23P8naeBjWk/FEnED7PveRdBHMPXGE1ns/PhHOjBXmHNG0xYosPS0hdBXxAaGEJ7QqvHm0kB70qfGUpCriPy5rkB7EzbGExjB/PA/JiBL4MkGkNEm5P out_110_mFAP2b_singleloop_p01wA5_mFAP2b_0001_0001
EjsthBXO0WGUJGkHQ99TjBvIbWGkWkNKQLymlBHueeGEqG/JQuzHlB7P1nG0jCXJQ3kohBX46ZGkoFpMQf1deB78DTGU+ncNQ8WdZBbRMXGEfIEMQEx6dBDhRTGkv4OQQLHqgBz1jdGkCXvGQz5HkB7WYOGEmNbKQT/4gB721hGE1+OMQ647iBjUaaGkYyWOQnwBfBnp/KGUTOxMQYAIWB7pOSGUh8pMQCO8ZBzM6WGELZ5JQvksYBjUZfGkS+qMQYzgaBvcWOGUMvhQQYPTdBfjfbG0eFkQQ3YxgBD6GQGURIsQQ out_110_mFAP2b_singleloop_p01wA5_mFAP2b_0001_0001
E4PFoBnuJbGEaRmKQCBWqB7luiGkuJhKQWO0rB/mEjGU0iMNQaRGsB3jCbGEEYlOQFuOsB3NJgGE+TNIQkj5qBTaehGEQ37CQoxxsBnY3fGk+Fr8Pd2juBHKAZGEfQB9P1MasBzZKmGEsHgwPSMYoBf8STGk/UDLQ3+jpBPKtqGU1WHKQ/Q8sBjQ8XGkxDZIQOs9tB/walG0Y/SIQivDqBjQjpGUKhqCQ44TpB36kbGU0rlCQG9ltBjMflG0ihnoviy5qBfqvrGE9dfwP out_110_mFAP2b_singleloop_p01wA5_mFAP2b_0001_0001
EFDysB/nasGkR2+NQ357tBPc9sGEpwVQQGZrwB7P1nG0GvcQQShbyBT14pGUbnPPQkCHuBzLd4G0Mz0QQRY5uBX2o5GEqKSSQf/quBjF7EHEkPxSQTWrvB/P9FHE3xIUQvgOuB7FTEHEv+QVQh8rrBXurBHEB1MVQ3uYvBLuSFH0RxcWQCBmsB/89yGUHaxMQninsBvQsoG0ioBRQOlQsBfBi8GEL+qQQXonvBrOn8GEWtPQQ269wBnFF3G0WkaSQfsltBrZm0GUIS5SQd2ksBL9bHHEDSwSQj81vBXWJKHkhNISQ5SoxBzu5HH0v5PUQapwqBb/BBHkzoTUQ0pnqB3aPAHkWdEWQHuVxBzKQHHUKkgWQ+tTuBbxFEHE62SXQ out_110_mFAP2b_singleloop_p01wA5_mFAP2b_0001_0001
E99DxB/TNhGkR2eRQXPqzBzeUcG0d+uRQamJ1B7kYiGkAr0SQmu5zBbQgnGUzMrTQ14VzB/RhQGUwKHSQ8lMyB7QzJG02T/QQf97xBrIB8FUtUVRQZTywBbN/1FklaWSQH4CzB/zkuFEzgeQQFDivBbmZfGEAAISQzj10BfMtcGkIW0QQh8AyBHR1PGUpS+SQl7R1B3SPNGEfkZSQgOfzBz4iKGU3eHQQ+uNwBjb4MGEnbwQQlO+yBf9reFECRnQQGR9zBrEJ0FUH/TPQ out_110_mFAP2b_singleloop_p01wA5_mFAP2b_0001_0001
L/Uz3BXO0hGkEDySQ03f5BXO0mGUdTyTQShb7B77neG0OfXUQIwK8B33PfGkvfiVQy+P8B3qdXGUdkrTQRLC7BrbSwGEShLTQNfP5Bfob5GUbIrSQEzx6B3t2CHU89GSQQTM9BjUbCHkVmESQl5g5BPSgKH0T6tRQ5Qr4BD/pdGERLCSQsoO4BfB2pGUSolUQlfP8BHQgtGU+4VSQgNZ8B/5lzG03M7TQ4d/3BXRN8G0u1fTQ8o63BjHU2GUml5RQ out_110_mFAP2b_singleloop_p01wA5_mFAP2b_0001_0001
L+TNOB325FEUHahMQ6mETBf8SPEU6mkMQ++JXBvHFOEULymKQmuJbBLEYZEUIwaLQmuJgBz0NbEUGE4JQOJGaBfR2iEkqx7NQbnvdBHuewEEmuZPQqxLVBfR2cEE8nqOQtd+SBzKHiE0OfXQQAAgLBHYl3DEtILKQepbNBrED6D0hWEHQXPqKBHXPmDEBW5CQO0iMBHZ7oDk9ow7PPK8FBjqxPD0FZ7DQW5QDBjAr8CEqGv/Pnv/DBnuJNDU6mkIQ03vGBDW5gDUjXqKQHv0+ArFZ3C03PFJQMrAMBjOsFEUZeZOQOUjgBTQfSEEmggHQm6jgBXbUsE0TYMJQ5p+hBj/pUEUk28KQFSueBzoy+EkenLOQ6avgBDfjnEkry1PQax8bB7u11EkIQqQQkSCRBX2cFEknsEGQvPKFBTtbeDE0BrMQ out_110_mFAP2b_singleloop_p01wA5_mFAP2b_0001_0001
