# Supplementary material for: Incorporation of sensing modalities into de novo designed fluorescence-activating proteins
Source: Nat Commun. 2021 Feb 8;12:856. doi: 10.1038/s41467-020-18911-w (PMC7870846; doi:10.1038/s41467-020-18911-w)
Supplement: Supplementary file 24 — Source Data [file 41467_2020_18911_MOESM24_ESM.xlsx › raw_data_graphs/Supplementary_Figure_6b,c,d/1/silent_104.out]

SEQUENCE: SRAAQLLPGTWQVTMTNEDGQTSQGQWHFQPRSPYTMDIVAQGTISDGRPIVGYGKATVKTPDTLDIDITYPSLGNIKAQGQITMDSPTQFKWDAQFKQNDNPRYHGSTNILTGTLQRQEZ
SCORE:     score     fa_atr     fa_rep     fa_sol    fa_intra_rep    fa_intra_sol_xover4    lk_ball_wtd    fa_elec    pro_close    hbond_sr_bb    hbond_lr_bb    hbond_bb_sc    hbond_sc    dslf_fa13      omega     fa_dun    p_aa_pp    yhh_planarity        ref    rama_prepro    bref_irms    cen_irms    final_chainbreak    final_looprelax_score    irms       time                                       description
REMARK BINARY SILENTFILE
SCORE:  -494.674   -704.415    103.114    405.282           1.591                 21.443         -4.116   -266.963        2.218        -25.810        -79.459        -27.337     -35.373        0.000      4.829    128.896    -41.514            0.039     19.116          3.786        3.770       3.770               0.013                 -494.674   2.566   2271.000 out_104_mFAP2b_singleloop_p01wA5_mFAP2b_0001_0001
RES_NUM A:1-120 B:121 out_104_mFAP2b_singleloop_p01wA5_mFAP2b_0001_0001
FOLD_TREE  EDGE 1 120 -1  EDGE 1 121 1  out_104_mFAP2b_singleloop_p01wA5_mFAP2b_0001_0001
RT 0.092238 0.94843 0.303269 0.768097 -0.261588 0.584465 0.633655 0.17903 -0.752615 12.785 -5.805 20.9455   out_104_mFAP2b_singleloop_p01wA5_mFAP2b_0001_0001
ANNOTATED_SEQUENCE: S[SER:NtermProteinFull]RAAQLLPGTWQVTMTNEDGQTSQGQWHFQPRSPYTMDIVAQGTISDGRPIVGYGKATVKTPDTLDIDITYPSLGNIKAQGQITMDSPTQFKWDAQFKQNDNPRYH[HIS_D]GSTNILTGTLQRQE[GLU:CtermProteinFull]Z[HBI] out_104_mFAP2b_singleloop_p01wA5_mFAP2b_0001_0001
CHAIN_ENDINGS  120 out_104_mFAP2b_singleloop_p01wA5_mFAP2b_0001_0001
LwfKMBvxLBIEoaMYQDCMMBf9IAIEZ78WQ67nRBLFu8HE99bWQ357UBT0i4H0hWMXQlDNIBf9o3HkoFpWQgNzJBvxEuHEHuOXQiTgIBXhVCIUaeVYQPryOBPHFEIkmJTYQBdLNBHFt7HUsJcYQAQKLBfY1DIkXmbWQRh2HBPil2H0/kkVQZvTEBvC75HUSbBXQKk+HBfA+tH0ZpDYQ out_104_mFAP2b_singleloop_p01wA5_mFAP2b_0001_0001
HTihSB3NJ+H0kYIVQ/UjXBHCs6HkEDiUQkC3XBvcouHUgVmUQFDCcBjVOqHkvf6UQ5QLYB/9T+HUf/ETQTIGZBnvIFI0+04SQvi7aBrojGIU7UfRQNd1WBDpuFIUKZdQQ91JTBTlbJI0C5FQQ2UETB7yJOIUUprQQqJqPBv9VIIUOJROQEtoPBzKnAIEsyhUQMv1aBzTP+H0KDGVQq4sUBLVH8Hk8bgSQfekbBLhJ6HkcVoSQ1lHcBLAgGIEvEmTQfEWVBHsOHI0kFFTQPyXeBbLFEI0X8ORQ/DHcBP7vKIEJ0dRQLKxWBLIKCIESn8PQTGvVBbkAPIUnOaRQOaVQBfW6QIE/1ZQQ1gsPBLhpEIkggUNQ0v7MBzfFLIEvqtNQ out_104_mFAP2b_singleloop_p01wA5_mFAP2b_0001_0001
H3kYTBPzMpH0yhWUQiBhTB/RhdHUO0aUQXPKVBPIwZHkVO0VQEtoYBfR2SHkQg9VQiWEOBntzYHkArEUQnEDQBnCXtHklDFUQRXgWBforaHUCZtTQb8SOB7QLQH0IbHUQam5MB/TNbHkrHFTQEYFLBvcobHkvfyUQ out_104_mFAP2b_singleloop_p01wA5_mFAP2b_0001_0001
HPK8SBntzeHU2O3WQqGPUBjqxbHUbnHYQrcIaBnCXdHE8nSYQQgVcBb5QXHEDCsYQ8S3QBvHFiHUzMnYQXPKQBD/pkH0yhuWQ2rZTB/GRTHEgVLYQ9owRB7OffHknvHZQmupMBD/pgHk9ogYQ03vRBz1jqHEAAkYQ out_104_mFAP2b_singleloop_p01wA5_mFAP2b_0001_0001
H++pcB77nlHEoaAYQuzHhBra8nHkvfKYQy2JjB/RhjHEoaUXQnvflB/mEiHUdTqXQPffhBnBB0Hka8OYQWomfBfS+4HEfMyYQ5dcgBTUb0HEMReZQU/uiBre/0HE+7sZQGy3cBP95vHEtlzZQsHlaBrZmqHUiBZXQOInhB7fLkHEs9oYQI07gBvN23HkCdhXQwXljBfS11HU/CVYQ2wZbBHOX3H0jLrYQeEKgBXNyAIEz3yYQ/ofdBjTxsH0snQaQaDPZB/YmvH08emZQ out_104_mFAP2b_singleloop_p01wA5_mFAP2b_0001_0001
H46RiBTgVhHEv0FWQ46BkBT2OdHUIwCVQqxLkBblDRHUO0CVQCBWmBfTiMH0P14UQ78NjB76RhHkpbqTQkdClBvHXdHE94kSQ7Z0nBLaIhH0cL5SQdFLkBrnyhHEfNPRQaRWgBntziHUwK3VQXrCmBzDSgHUSxNVQyvNjBHe+pH0qbqTQp4MhBXNfeH0V9cTQAYBlBTqtUHEVnjSQeELpB71XeHkZqJSQ3kboBbC9dHknH3TQtx2nBnb1pHkGK7SQB2glBXa7eHUGddQQpwPkBrjdqH0nNSRQ+qLiBPDYfHUtJARQ out_104_mFAP2b_singleloop_p01wA5_mFAP2b_0001_0001
Ham5hBjArLH0xLNVQQg1hBTf//G0xLNVQHaRjBntz5GkWkVWQMdTkBLaRxGkpbCWQGZ7dBPc97GktzHVQevPbBX3c9GElhyTQunjVBbD+6G0XO5TQ2FydBjFw1G0uiySQrcIgBvcoPHkBBWVQ8T1iBL3I9GUxiTUQHKkbBLMEAHUa52VQfY5dBjLizG0BVWVQbqqbBXooFHUqYeTQF4nTB3HB8GEeG7SQQhxTBPTXAHkU2nUQ5aHVBHwwyGkcIOUQZ22bBjTk2GEXz0RQkkSdBrfrtGEsqITQom/gBnCg3GktjsSQ out_104_mFAP2b_singleloop_p01wA5_mFAP2b_0001_0001
LEtojBLFu9GkQglXQf/0kBf9o3GUHaVYQUNenBjAryGEYlHYQJbHpB3Mz3GUPKkXQdTSlBjVOAHkCX3YQ2v9iBfHqHH0YlxYQFskiBnkHIHEmfCYQISmjBDKp9Gk+YoXQ/pajBjzaxGEm4fYQ+lNnBbUMEHEMexYQR3alBr7l8GUXFXZQzAajBHfmPH0jQ/YQAKLhBfVzEHkbeBZQfP3jB7EaOHUVGuXQcrdgBTQZJHU2/2XQ out_104_mFAP2b_singleloop_p01wA5_mFAP2b_0001_0001
LSh7nBPIwoGkoFVYQ14VqBblDjGkqxHYQ35rpBrw1aGUdTKXQrcYnBXNeXGEsyBXQgqhmB3jClGUbnnYQk5OrB/hFfGkBYjYQMuzrBLGxoGkqo3XQ out_104_mFAP2b_singleloop_p01wA5_mFAP2b_0001_0001
EqGvrBvz3WG0isdWQJGUrBPc9NGkpbiVQW5grBf8SRGkVOEUQHvUtBzeUXG0gArTQWOUtBX46EGU6m0VQ+4BtBz6WBGkfHMXQPHusBPDA3FEJ65UQpwltBb78ZGEEYlWQYHTpB/m2KGUoBsVQPZWvB/gwHG0BMqVQaDvrBHe92FUtyPXQyEHuB7+RqFES/HVQNO7sBfZn7F0Ey3TQBsrqBr+cxFUECFVQ out_104_mFAP2b_singleloop_p01wA5_mFAP2b_0001_0001
EEYlpBDrcNGUy2RTQIFepBjpbPGEUN2RQktzpBHtIFGEnEDRQktzoB/9T5F0w1bRQsyxmBD/pUGUHahRQhLnmBnZkfGUaeHSQe7XmBvxvhGUo3aTQ63omBDowpGUBOdRQaeVmBLtWsGEDynTQtRimBPubxGEa3bSQObwmB3F0sGUnlKQQalnmBH7P8GU69ISQeH2mB3da3GEANtPQjGzmBjfC/GUFG0QQSMIoBPy2IG03PtTQiRGrBXn0UGU2HlRQ12JlBzouPG0m/5RQV9jmBjvNVGEbScQQv2QmBDaybGkHYNUQDpJmBPzsvGEgyiUQ8zymBfK6mGE7S0OQMijmBPHVCHEku5SQhD9mBfff5GULdoNQgK4mBHJfHHEmthQQ out_104_mFAP2b_singleloop_p01wA5_mFAP2b_0001_0001
EEtIrBzgAGG0LdzPQMIgrBTgV6F0257NQUN+oBHtI5FkQgVMQ8nKoBbktEG0xLNLQaR2tBnsd+FUHaBMQapWuBbnfsFEed/JQnNdvBDBJYFERwQLQj1kxBrwmYFU+fiMQwiDuBPVUGFURe6KQuz3rBrbSNGkVOUPQsK1rBDuurFUoJFPQ61pvBDYdAGUYEJNQ0+dtBjokGGknK6KQ9YyvBreHyFUVegIQmrdsBvXfoFkgMBJQerruBbQn4E0HAuLQpxWsBzoeGFktg2JQ out_104_mFAP2b_singleloop_p01wA5_mFAP2b_0001_0001
EoFpnBTLymFU46RMQkCHlBTgVmFUhr3KQKc9kBDqGVFU5QrIQHahlB3NJCFEVjHJQEY1iBz0NjFEmu5MQhRLgBfEujFESSdLQgZAjBX5+zF0y4EPQQgVoB/RhZFEFuONQej0kBnDw1F0d64JQBACjBv3nTFku90NQ/gKdBvwghFEx74MQvQHgBHoKXFkG49JQEK3fBT0MzFE/leKQZnZhBTUmxFk4EQQQ7W3iBnZwBG0qnNOQvl4kBb2kyFEy1CQQ out_104_mFAP2b_singleloop_p01wA5_mFAP2b_0001_0001
EhALkBf++bFk/UjEQWO0jBj/UNFkTiBAQtI7gBz1jOFkpbS8PSMofBzKHgFUwKH7P78tlBnsdSFUIwK1P+teoBndwQF0b8/5PXoNlB7A4CF0Us9qvW5wjBb78rF0IbHEQEgQkBTiH9EUsvXBQ9zWlBjOviFEVnTvPaSOpBTe8eF0Hfl6P9gjmBzvrGF09SU5v/CKjBjsVEFULw9yvhIklBTWiyEknUrIv out_104_mFAP2b_singleloop_p01wA5_mFAP2b_0001_0001
EWOUfBvHF8EEEYl6PR2uZBjpb8EU5QL2PhrnYBvd+sEkuJxoviWkbBrFZdEEAAAwvVj3VB7Of3EEDCMAQm4QWBzMlFFEdpQFQez6QBTo9/E0x17IQvfLSBjzQQF0d4zLQampgBT14tEE7Rh7PVdzYB7hbMFESPUwPwEPWBv6QnE0X2YBQ7y0RBHJg5EkFmX9Pb4HWB7qTWF0RQPEQa6/ZBHsWCF0GLQHQtGCPBLbtNF0L2RNQE6SSBf7ChFkYBQLQBe7VBjw1LFUnMrMQ out_104_mFAP2b_singleloop_p01wA5_mFAP2b_0001_0001
EoFZUBHDCyEEv0N4vktTSB7QLkEULyWAwXPKMBT2OjEEoa8/vO0iJBntzzEkQgV+v14FUBnBBsEkAr8FwQL1ZBn+DtEk8aJGw2SNSBvNbcEUGdIJwfUYSB7lu/E0HFu0v4G7TBngIUEEQ5k/v0nbSBnm07Ek1FuGwPvSbBvCtkEER8QDwDQhTB/sAiE0SYFLwyK5NBXiYbEEOOHJw2m5TBzupMEEJIwIw out_104_mFAP2b_singleloop_p01wA5_mFAP2b_0001_0001
E99zJBPJGQE025bAwPK8DB/mEPEklDNAwamZBBjpbQE0fqxFwIFOEBPIwQEkvf6IwnEDCBT2O3D0NJG6vhSLDBb+FMDkGhD/vp5kDBr+5GDkidgEwYwqDBXwYsC0NiC4vEtIMB3MzCEEnEDBwZdfCBHn2cEURk57vfEf7ALE55DEH4u4v6i7DBbv33D0o91ovwyaEBHqkNCEOvc6ve7VDBX9pyCUuDM+O out_104_mFAP2b_singleloop_p01wA5_mFAP2b_0001_0001
L1NJ4A/89PEUiBBGwQgVyAb5QREk/UjJwwfq0APdT+DEYljLwoFZyAjWkBEESh7NwO1TmAPg1REUk8+IwkXjhALKy4DExpKIwsklLAvjX7DEIPHHwW7pFAXfNKE0x2vDwjZE//yIQkDkSnxIwe++zArvfQEUiBhCwuqr0AbV+fE0gVkKwaYEiAHKWXEk6nwKwNOskA71PdEkVUxGwhQvlADpJtDEl/yEw5n1iA/x1hDUcjxJw out_104_mFAP2b_singleloop_p01wA5_mFAP2b_0001_0001
LGZ74ALv0ZDkSMoKwQgV7A/TN2CU5QbMw2OfDBf8S3CkVOUNwzhWFBjpbaCkWktOwHK84ADLYLCkPSELwkRCtAbUEECk7+mKwjO3mATPXOCUUpWMwruOqAvYhoBkePhIw/pG7Ab5QXD0FZrIw/RS2AHIE5CELfMOwPAC9AvmBKCEOKJJwJqC8APYpiB0nvSMw out_104_mFAP2b_singleloop_p01wA5_mFAP2b_0001_0001
LGEYGBT0iYDkCXfMwjs9LBXNedD025LNwHv0PBPHaFDkX6WLwdolUBLwKDD0HF+LwcSsEBrw1vDU14VLw5/BNB7YS/DUSwINwW/mMBbDVSDEvZOPw out_104_mFAP2b_singleloop_p01wA5_mFAP2b_0001_0001
ELH6NBTLyyCEBWJJwEtoRB/mEbCEBW5GwgqxUBT2O7C0kYwDwqxrSBzfqdDksdeCwoF5OBf++5BEsyBDw7V2LBvK5yA0HjhFwTQZJBrBe2/z4gVBwgLUGBLcPaA0uX47vh+vKBv4hj8zu+cBw2O/JBvco1CE/pmIwthRUB/OUICEikuIwSHYMBvXsOCEq2ZAwjA/RBHSFcBU3plAw1HoOBX3WMA0HS5HwXPsIBzkNNB0d+BIwx6RJBbQsyszJ5e9v/zTNBTVNd6D60QEw out_104_mFAP2b_singleloop_p01wA5_mFAP2b_0001_0001
ElDtZBDrcwCUf/UCwy25cBfnvPDEAAA/vv0NeB7P1ED0d++tvHv0dB757fC04luJPb8ChBjU4WDkSMoCwcQjiBHJUvC0yP1Cwp2XgBjXglDk84JIw8SXbBLwKTC0LdTDwFzqaBHZqtDUosn+vDrPiBH8UvDkpKqAw8nUhB/F2VCEjk/CwKfNiB7KoqDE1TRJw7NeeBvPmBEE0iEIwoAXeBf7BNDUrDKJw out_104_mFAP2b_singleloop_p01wA5_mFAP2b_0001_0001
EAAAgBvcolDklDtoP8S3gBvz3fDU6mE9P5l+iBrbSAEE+TNAQHaBjB/naSE0xLd8PzMzcBvz3jDEsyBCQ5IraBzxFGEE0m1BQ357fBjqxBEUc9ogvi6whBzfNADUc9z9PBl0dBDDkcD0gXHGQCswZBfVxND0yWsAQBLZZBP/9IE0N/gFQ out_104_mFAP2b_singleloop_p01wA5_mFAP2b_0001_0001
EY6mkBnuJ1DkR2OEQnvfmB3NJKEE/pmGQAAwmBjWkHEkQgVKQmupmBvIbrDEBWZLQlYQpBf++JEkoF5DQ6uLpBvTtSEUGJU8PqA4rBXTFWEUwXY2P9gctBXRKHEEgsBzPhUbsBvEYqEE/QHxPU4akBvd+WDUHaxFQbtvlBX3OaE0ZI2FQmgCqBLjbzDEvvyDQ6KpqBTtuTE0MYNGQOnLoBXcGiE05Xm8PbCFoBLDxHE03lf2P2zKuBv5BuEULLmgPv+DrBjgP2E03pO0P out_104_mFAP2b_singleloop_p01wA5_mFAP2b_0001_0001
Lx1DnB7luZEEUNuLQ7RRnBb78ZEkSMoOQwKnnBvyhwEUMIwPQbnvoBHue+EU5QbOQsyBnBHDCoEkCXvKQj59oBn2LQEEJzPPQY9elBPtxSEENrfPQ out_104_mFAP2b_singleloop_p01wA5_mFAP2b_0001_0001
Ef/0mBPzMzEUiBJRQ/pGnBLwKHFEBW5RQ/pmkBnX6MFUKctSQQ1IjBzJx+E0FZLTQlDdpBb5QFF0Jx4SQ7+PsB/L/CFUiBRSQTjZuBnol+EUpaUTQV7SuBfb2tEU939TQ7wUwBHV2MFEhsfTQqG/lBbmZmEEaRmRQFzanBL1NUFkfLMRQC4HpBb6j3EkgqiTQE7epBDpdTFUTPhTQl1vsBHjDSF08swRQ8pQsBbj61EkLZjRQ/QwxBj0QKFkiBLUQeJXwBnEnaFUB58SQ out_104_mFAP2b_singleloop_p01wA5_mFAP2b_0001_0001
EoFJkBPy2hFEBW5SQ14FiBzfqpFEv01TQ5QbjBvxL3FUc94UQ++JlBT2OCGEEYlUQkCXfB3251FEVjPTQw9zaBro1oFUfMnSQUl0aBXOiUFksAPSQTmfVBzoewFkpXVSQVQ4VBTHvOFEpEuRQNapSBbNifFkCmxRQS09SBLI6BGUzfgSQFvcNBnEkhF08HZRQxGvNBnd3CGEM5HSQBMGLBrMN1FUyalRQ1NZlBXjXsF0FZbSQaSIhBrp4bFEReTUQW9ZgBPPkAGEzyfSQDnkdB3ya/F04rCUQsgKeBTWGKF0CWUSQ5E1UBP+l/EET2VRQN7AVBTgaIGkIO8SQJFMLBvsUUF0qQ9QQbmyLBLdSKGUsORSQ9AFHBDfQ3FUrcURQ out_104_mFAP2b_singleloop_p01wA5_mFAP2b_0001_0001
EtIriBPzMzF0eUIWQaR2jB/na+FEAAQXQPKshB76RGG0HF2XQGE4eBLbnCGEaRCYQCsykBnYQuFEEYJYQNwqmBHtxcFkqewXQ6fZpBvgafFk+foXQGjImBLgWIFkyqVXQ0OeqBjfSNFUSNKXQLZioBDzI/EED2+WQ7RRhBvconFECsSWQE2glBXwFEG0Xr5WQZZGjBPu8mFER0XYQXW2lB/+y2F0BmiYQZ4KkB7irAF0XdTXQGvlsBXqgKFkEg9WQtMzoBLOjvE0+EpWQ out_104_mFAP2b_singleloop_p01wA5_mFAP2b_0001_0001
EzhWiBXjXQGU2ODYQVjXgBntzXGknvTYQFDChBrvfcGEVj/YQO0SjBzgAgG025HZQhrHgBb78gGU3koXQqxSeBjmzdGE+wRWQwJ8gBb4MaGEZ+WVQ6DDZBTCkeGEVG6VQHfJgBbwcXG0AYGUQl7bXB/92bGELopUQGUGbB35VYG0dDwTQe+OkBDAATGkYQ4XQxO9cB/LjTGEeiXYQXlEiBj5XkGUzXgXQIVsdB/SBnGE1IBYQXNCjBjNlZGUtppVQVqJWBP6ThG0XknWQCtmhBLwmUG08QYTQPEQTBXPjcGkP2XUQWd4ZBHURWGEGjwSQ out_104_mFAP2b_singleloop_p01wA5_mFAP2b_0001_0001
Env/dBntzcGEqGbZQ8SXeBvcohGkTiFaQ357ZBPc9pGkDtMaQlYQVBzgAnGUbnPaQep7dBrEDZGUPKoaQzAmdBb9WdGUKQWbQcdRhBzhBjGE09mbQGoajBjuLeG0mxrbQaL/gBvnVtGULqwbQPKcaBXNeZGU46RZQuSGhB7HvlG07HIaQRzsgBzeyTG0NQmaQYkaaBnALUGE5PiaQFzycBjhpWGUKUrbQ/WRaBT0DjGEJzXbQk+hiB3jgxGkKG8bQRVWeBPcFxGkxwrbQ out_104_mFAP2b_singleloop_p01wA5_mFAP2b_0001_0001
EmuJbBnCX0G0IbPaQgVOXBfnv8G0xLVaQfU4UBjVO8GU14BbQsHlXBLv04GkYQgbQZQgaBPc9GH0HFOaQTPFgBTo0DHUDJZaQcgVgBH5M4Gk/2KaQd2JbBrxK0GEGVPaQVoFUB7h67G06t8ZQ4f8YB74XNHkcuiaQBrDaBbAyJHE23sZQcIagBHeyEHkQt7aQgIghBjuMJH0eOJaQGuuhBzzZ0GkQmgaQWm8gBD5b3GkDppZQ out_104_mFAP2b_singleloop_p01wA5_mFAP2b_0001_0001
L357PB325/GEaRGbQWOUNBvcoAH0z3vbQfUYLBXiBMHkDt4bQpbSLBHYlPHkQgdcQcSsIBntz4GEFuybQjXRKBPmCtGkDXubQUoxNBrwfpGkkgScQ2+MPBDyYeG0MnOcQBA7SBPgQZGEXflcQx9wVBzQMeGU+ADdQk8nTBXOEPGkQQdcQGE4NBLwKCHkqxraQCpMQBP7a+GkyhIcQJi7FBbjg6GEVfZbQ9BmGBzd25GEQ+QcQ/QcMBbUyrGkNZQbQIRsGBHDDoGUfTubQyvqLBD1jqGEhswcQtAcRBXJLuGkh1ScQFOLNBXNwZGEot4bQxlJVBTBDmG0j0IdQGJjYBr1HaG0jxTdQZ+ORBfExLG0UpFcQv/VWBj1sKGELWtcQ out_104_mFAP2b_singleloop_p01wA5_mFAP2b_0001_0001
LkC3JB/owRH0d+WbQ46xHBb6mcHkYQcbQBr8IBfSMiHEsyxaQcSMKBPIwcHkpbSaQgVuBB77ncHEVjjbQ+499APhjbHU7c8aQ2O/JBzeUOHkQg5aQL62JBn3XgHkWA3bQOBYABz0kjHUR20bQCdxABPwvVHUag3bQGyX4AnFGWH0V//aQ out_104_mFAP2b_singleloop_p01wA5_mFAP2b_0001_0001
LXkNIBHsysHEmutaQpw1IBnDtyH0HFGaQueUFBXMIuHERLiZQlYQGBLbnwH0bS8YQcSMHB/mE+HUwKTaQeiYIBr6p+HUydCbQdKDHBXQrzH04NTbQwZNIBX4usH0qLuaQkhENBn3iyHkjb8ZQD3+CBjMS/HU0dMaQyeaJBLPACIE6ZAaQmE9FBngfCI0KcRbQBMmMBPsaAI0DoHbQHVyCB3HfzH0lHbbQc7nJBHw4xHEjkubQ out_104_mFAP2b_singleloop_p01wA5_mFAP2b_0001_0001
EsHFBBf++nHkWktZQ7Rh7APdTjHkDtMZQQ144ADrcXHkmZWZQ99TwA77nTHEEYJZQ2jCxAThrpHEsyJZQNajyA7lr1HUZrCZQjHFyAbNi8Hk0flZQXfh0AfYz5Hk1WaYQhWizAvusDIUV3fZQgxA2ArhTCI0PsUYQ/8g1ArTtFI0QS3YQSu/2AzpHLIUvpxYQf/UABjU4lHEoaMaQTq6/AfLdjHk4kuYQ5JqsAfJpoHkIrnZQENAsATFjmH0nrwYQ28jwAHdV5HkBXFaQfd80AXrn0HUNo+XQ58KzALdYGIk5S7ZQDgk3ArI5DIUEqpXQrnD2A7x6MIUXlMZQ out_104_mFAP2b_singleloop_p01wA5_mFAP2b_0001_0001
EqGPABT0iRH0yhqZQ357+A3jCGH0Gv0ZQ5luEBnDt/G0JxwZQGE4IBHXPDHkQgBaQMIw6ArFZEHkU4iaQweUxA72rKH0s3paQWX/3AvNl4GkDlqaQDCsDBT2OVHUGE0ZQtsQ5ADHrCHU56dZQ2faABrX1GHk6R5aQ5i+sA/5lKHkdPQaQfcD1Arxn3GU2HLbQDx/+AnPmzGEgTmaQRVzxAzYH2G0H9TaQ out_104_mFAP2b_singleloop_p01wA5_mFAP2b_0001_0001
EFDiEBzKH2GE7RdZQ4PVJBXjXvGEBWZZQU4aIBjrHjGEoaYZQFueEBnuJfGECsGZQzhWMBTgVzGU46xYQDzVRBLmitGkj3lYQgXhUBP5N0G0TZ2XQSPKXB/96+GUCgYYQ7RBBBrZmzGE99PZQ/z1LBrGqwG0LZ1ZQnMbNB3xs7GEmc2YQ3frJBTi9yG0OSWYQfgaQBXzXlG0A8bYQHdDUB7lMtGUcjAZQGoPZB/WOEH0cPDYQJO6ZBjO37GEjiwYQYP8TBb8PDHUdJoYQ out_104_mFAP2b_singleloop_p01wA5_mFAP2b_0001_0001
EEtIMBvHFdGUPKsZQ/pGMBrbSRG04lqZQaR2PB7QLNGU5QHZQlDNUBfTiRGEoaAZQrcoNB33PMG0isVaQ6+WJBfliNGUDk5aQ6JoEBTfAOGkgLwaQZb3KB/SmNGUxlebQ5lOPBjqxgGk8S7ZQhFDIBfznOGk4cjZQbbURBze5PG0n1gaQHfbOBzKwDGkcDRaQ out_104_mFAP2b_singleloop_p01wA5_mFAP2b_0001_0001
EIwKOB77nEGE7RxYQvJRRBblDAGEmuNYQyLdSB757nFkuJRYQam5OB33PbFU2ObYQzMTOBrEDCGksdGXQnkeNBDHEOG0f84WQr6eRBbxy6FkGR7VQ0CDKBDX2QGkTgtVQx1jKBTgVBGEZ74YQUeKVBvA9DGkh0MYQWSYKBrWt8FUBrJXQxGTRBfeoRGU+ayWQP8hLBXpdRG0WwwXQHJTPBfU09FkgiBVQR3/RBLDqpF06sCWQAWaVBXBQBG0e33VQmwqJBTWgZG0E1oVQDlHGBTjUNGUDV2VQSO2LBzywNGEgQzUQ out_104_mFAP2b_singleloop_p01wA5_mFAP2b_0001_0001
EKcdXB7OfhF0MzIYQtI7YBX3kKF0eUIYQO0CbBvcoDFU3k4WQf/UeB3MzOF01jSWQ6mEdBLEYFF0jCrYQ0soeBLAztE0BfoYQwvvaBP9yKF0FmWZQgqRaB/S3sFksdCYQgQXVB7pLBFkcpPYQDhSgBDWcOFUxzlYQE0ygBXrPqE05DBZQKDLgB3lQqEUBOJYQYuFbBvc4jEEXdtYQxIrdB3kNHFENVvZQ5qIXBr9QBFU10bZQcDvZB7MwbFkO3XZQ out_104_mFAP2b_singleloop_p01wA5_mFAP2b_0001_0001
EsyBZBbQgxE0jCXWQ++paBb5QpEUjXCVQ46ReBrFZVEUiBJVQIFOdBnDtGE0w17VQXktVBrw1jEEEYNUQBWZWBHZ7oEECs6WQ509cB7kr1EEYNiUQjs9WBXjXeE0HFOTQv0NTBLGEyEE/pGUQ35bTBb5QXEET3sUQ out_104_mFAP2b_singleloop_p01wA5_mFAP2b_0001_0001
EqxLhBLxgUE0JxQUQaRGjBf9oCEEEYNUQ0iMkBra86Dka8ySQO0ClBPy2LEU6mESQ35blBvyhIE0eUIVQ2vmnBrcQwDEffQVQgjwpBfEd+DUBsPWQiy/pBXNNSE03QnWQYbXrBvhmfDEIMsWQiBhhBTKchEUdTqTQ0VFiB/aSoDkWkiUQJcqkBnAqLEEMZIWQSDWmBjHXXEEudxUQpnioB7EurDkzESUQYOvmBXyNSDE2xmVQ790sBHSlmDkYrVXQzpHrBXLeBDED+XWQ out_104_mFAP2b_singleloop_p01wA5_mFAP2b_0001_0001
LHvUkBjWkRD01jaSQqGflBrZmFD0coFRQueUkBDW5cCkpbaQQrcojBHYl7BkBBGRQ2OfjBLwK7CkEDCTQFgonBbigAD0nUMRQjtNlBvz6fDEDwYQQ out_104_mFAP2b_singleloop_p01wA5_mFAP2b_0001_0001
LMIQkB3MzcCk8SHOQ5QLjBfTixBEqGfMQqGPhBj/UHCU0iMKQc94hBblDlC0MzsIQqGflBjrH9AkEDSLQAoInBTZrcA0+uZNQwnakBnA2l/DAqrJQZ78kBnCX3CEBWJNQ+zAiB3e1HB0MoyNQz9rmBv8FmBUWc/JQ86CmBLZl3/jSPnOQF3EmBPd4c+DYL3IQwzKjBrZAKAkTdDIQFbPjBniqU+Tui/KQ out_104_mFAP2b_singleloop_p01wA5_mFAP2b_0001_0001
L46xdBzLdjBEaR2JQktzZBrw17BUdTiHQiWEYB/TN2AEW5wDQy2ZZBf8SX/DtIbEQzhWUBrw1LC0NJ2IQkeoRB/hHQBUcKKKQikGVBjzAqCEYIvKQm/BMBbG2kB0w/uKQ789cBXjXyAEpwFLQ8fkbB74hWC0HLAFQeuzRBbiUYCUUliGQcyrTBnCaABE3uBMQIYtRBjj3YAkIP3IQsuWRBjBHzCkgLmLQitEXBjqXFD0/v4JQhKgXBPcDbCUoLKMQ2pJKBb9avAESCqLQJJ+JB7tRzBEHb3IQaN4LBHyuNCEqsBMQ out_104_mFAP2b_singleloop_p01wA5_mFAP2b_0001_0001
L2jCVBvIbPBka8S/PDXvSBHYlTAkR2O3PnEDXBXiBx+z4lutPzMTWBzgAr4zMzMrP3ySOB7Mn/+j/0u8PfNLKBjQLVAkjHMAQIFOUBPzMHCkZmZ+Pz9DRBTVF4AEdgnfPUt5PBDCAs9DI2sBQnKtMBXEsJ9j+F31PKy3IBLy9yA0k8L6P out_104_mFAP2b_singleloop_p01wA5_mFAP2b_0001_0001
LEtobB/na8/zisdePEtIgBf9og+zfqxrv2jChBjVO02D/pGxPiBBiBjWkt973P1YPTiBfBTLy28Dv0N+vMaYdBbR9s/Tm7PDw4qYfBDrw+AEAj+Cw7k/ZBTp0I/Tc/gGwZ78bBLwK/AUO0ikPoL0hBbec5/TmIZtvjz0bBzQg4yLdXy9vCfRhBDb9L5jidpAw out_104_mFAP2b_singleloop_p01wA5_mFAP2b_0001_0001
LlD9gBThrH6zyhW/PDC8hBT0iM9bktTDQT3kgB77nK+LtIbIQZQghBjAr8/7yh2JQMdDgBb5QL+jWkNBQ/hBkBPilb87fiUEQZj3hBH1Nh/7zcQBQ out_104_mFAP2b_singleloop_p01wA5_mFAP2b_0001_0001
EPK8cB325767z3PJQBrcaBT2Of8b3k4LQjsdcBrEDC7jTiBOQtd+cBDVjH/zMzcNQXuYUB/vsH87/nrLQtJZRB/7of9ryOPOQp8kLBHmsG+78vvNQL6sIBjvsx+bw2FQQh0zDBvj55/rtJIQQinTBBf4JPA8n3AOQJwhBBr3DOAMPgSRQKcdbB33P16D99DIQPMhbBHQkQ/rQjhMQuK+SBvj9Z+r+yHKQj0PTBLl527Dk4GLQsI6RBjYrN2LM+rPQNI+SBzqqm/b/REPQER+KBfTzt/7V2TMQSB6JBnBhD4rqw8MQUBgKBrukX+r6V+QQgRDDBXyECA8tMPMQ29R7ATWNqA84TEOQb8cDBz7DAAswpJSQ+fu7A/WGpAsTOURQ out_104_mFAP2b_singleloop_p01wA5_mFAP2b_0001_0001
ETihdBzLdTy7P1QQQgVOfBLxgg9T14VRQWOUbBX3kAA0LdrRQyLdWBTLym/j78tRQ/pmfB757n2rpbiSQxnQgBHTS5+bmj7RQjpWdBTmY5+7R7oQQnafdBT/cvzbiLPQQ98ihBrrJq+Dk7ERQgV6bB/w6qzrvYITQpPchBHAbv5zT0MTQA3MfBvUwOAcQaoSQHOaiBTH5N/bSuwRQB0NZBvpjk/7NpyQQfsmfBjQMFAMHG4PQ out_104_mFAP2b_singleloop_p01wA5_mFAP2b_0001_0001
EPffdB/RhLBkuJBSQb8SaB7QLKC0isdSQzhWbBzfqVCE7R5TQIFufBTf/kCkR2OUQhrnbBjVO0CUGEwRQ+94aBXRKyCkHkYQQqeXYB3n2YD0cgTSQsOHdBPSxZDkeccPQ03vgBzgATB0Ld7RQwMFWB/ywBC0+PYSQ1/ifBHXv6CUPH6RQM7oWBDOxvC0NkLQQVa4cBHd9VCk2x+PQq5eZBnXp2D07szRQ5cDZBXYKcDEBIYTQNWOUBfIFSD0YqHSQMOlcBjDxYDkC4UNQNLogB/rHdDUDz1PQpfFbBPZ20DkL6HQQ out_104_mFAP2b_singleloop_p01wA5_mFAP2b_0001_0001
ERLSXBThrPCUf/sUQlYQXBLEYdCEZ7EWQhrHSBX461CkYQQWQMdzNB7OfjCEueEWQpbSXBfR2uBkqxDXQEyLXBnOIICUKbPYQWYLcBnTX2AUPSzWQ2jCUB/naAC0xLVUQgexaB7CRxCUXBQWQG7qTBXDRKB0nv7WQLLHXBP9jaBUmslYQchnTBHZsbCULHUYQAuvaB7bebC01MVYQ0WKcB/xqAA0+wfXQ+ZzfBHQGcBkGi8WQcTFcBv2CeAUeEyVQ out_104_mFAP2b_singleloop_p01wA5_mFAP2b_0001_0001
Ee+eSBHXPeDU5QrWQEYlNB34l2DUMI4WQW5QOBzfqPEkpbqXQlDtSBHueWEE/p+XQNeJWBDrcsDUHaxWQkJqKBrMziDkpcZXQbc3LBrH6+DEFQ6VQ out_104_mFAP2b_singleloop_p01wA5_mFAP2b_0001_0001
EMIwJBXiBZEU0iAYQShrJBrbSsEUgVaYQ14lEBDW54E057TYQxggABf++vEk8SHYQdTCKBf++lE03PJZQIwFFBDOTZEEWqWZQyUwAB7G+jEUWToZQPI1EBblMDEEnQQZQSqa4A710YE0B1zZQqVQAB71QwDET0bZQEe83Avc3CEkhltZQ3+2uAbtqvDEPJ5ZQHaRGBfSMSEkrHtXQZs/MBfae2E0UZQYQo6UKBXiT0Ek9FdZQPLlNBnRQcEUH1OZQfk8ABDZQ1EUcDtZQKuMIBT3W1D0rHCZQT7oxAb5ShEEktBaQ7ABABzuCODUCAXZQ64fvAnsWSDUoWwZQ out_104_mFAP2b_singleloop_p01wA5_mFAP2b_0001_0001
LhrnEBzgANFkYQgYQoFZ/AjU4YFEv0dYQKxAABfTivF0NJuYQpw1DBb781FUbnDZQOJGIBnBBUFE7RpYQm5N5AH1nQFksGwYQD+r8APrfZFEya5XQ out_104_mFAP2b_singleloop_p01wA5_mFAP2b_0001_0001
E2Of3A33P7F00NlYQ46R2A34lIGEoa0YQ03PzAvIbQGUy2RYQpbSuAvyhNGka8iXQEtIuAHXPJGET3YZQzR2xAHg/DGk24BaQoe4pA3ZXFGE5zlaQpsjuAP/QBGkVlPbQuBA3APTvIGUu3gbQ9owxATgV0FEXPSYQLx89AbMSLGk4FBZQvArmATOfFG0e+OZQ8obsA77nRGE15fZQ78e5AnJfHGUVaLaQFIDzAvq92FkUk8ZQghkiAjf+AGErgeaQ4n7nAPZ0NGkOUpaQAfLyAzy8yF0W6JbQ1uNoADuaAG0+MnbQXLA6AfWyFGEZR8bQwTvzAz/6PG03kmbQ14R9AD6yJGkchLbQ out_104_mFAP2b_singleloop_p01wA5_mFAP2b_0001_0001
EnED2AvyhaG00NZYQ357yAD/piGEaR2XQAAAxAPeptGkBBOYQbnv1A/S3wGUjXuYQ7Rh7APepjGEue0WQShr6AnsdcGkR2yYQS8TrAX4TgGUPFaXQGZ74ArbSpGEEYFWQEYl8A757bGkTiZWQKcdBB/9TmGkvfSXQ out_104_mFAP2b_singleloop_p01wA5_mFAP2b_0001_0001
E+TNqALbnzGUbnvXQIwKoAbkt+GUbnDYQ/pGqA757FH0gA7WQzMzpAzLdCHEmuxVQ7RhZAnYQAHEBWVYQdGFKA/an9GEdTqXQ2IBWAPdJ5GEoa8YQx1jmAbPKwGkqx7WQDVrtAnz7AHkVKdYQ7VbXAPsnIH0ZleYQ8eDMA7DPCHUZo5WQBA8FA3UZ6GUK1IZQn33gAjuO7GU8/UZQm18XArLzwG0whzYQ out_104_mFAP2b_singleloop_p01wA5_mFAP2b_0001_0001
Epw1rA/mEQHEnELXQGZ7tAXNeXHU0iEWQJGEkA3MzbH0xLVVQQgVYAzgAfHET38VQU460AXNegHU14lWQXGX2AvZpoHUUglVQ7hr/Ar96bHEY+7WQdoFsA34lSHkDtEYQ2moyAfwTTHEcHUVQ3bPxA7Z5jHE/UcXQOvc7A306uH0L/8VQCyruAHJDsHE0JTVQtpF6APn0kHUX7uUQ4QVCBfUKiHED6TXQ92nBBvipYH0YuCWQeH2+AjjrVHkAIsXQ out_104_mFAP2b_singleloop_p01wA5_mFAP2b_0001_0001
LNepkAf9obHkCX/TQepbYAb6mfHkBBGTQXPKeAz1jqHUiBhSQ8naQADVjxH0kYYSQR2OVAblDYHEsy5RQ8WfMA7LVNHEnPPSQYONKADDFGHkyG/QQL7Sx/mwHKH0neDQQlB6m/ysQCHEQd7NQyLdrA7luYH03PlTQvfuJA7oggHUb4qTQ22QiADJzWH0RkaRQGEoKALxybHkcXLRQYZB6/yAJOH0H0uSQC5pXAbpnJHEYr7SQLQUGAfP79GUhESRQ9JOZAXY4FHE5CcQQCl07/CzkRH0ujMPQHJ4I/+LoLHkT0oQQi8i++W7QFHkRUwMQMgdZ/G+W7G0hwwOQZjtAAn7oAH0KtwMQ out_104_mFAP2b_singleloop_p01wA5_mFAP2b_0001_0001
LlYQpAnX6rHERLKSQdoFtADAA2H0MzkRQDXP3AHtI4HkR2WSQBrc7AjWkwHUep7SQsHFwAXMI1H0w1DQQWIF6AX9QvHkc72PQJENnAL6ZvHU6TlOQVjXuA3islHEoaUSQg58mADyF8HEzAuRQQR8wAzU38HkdiPPQ+RH/AjrtyHELejOQ08bpAv/2uHUYyeMQJUlfA/I9zHU7jxOQbN8lAXSenHkyKXPQ out_104_mFAP2b_singleloop_p01wA5_mFAP2b_0001_0001
LBrc8AjVuAI0P1QSQ9oQDBrbyBIEnE7SQnvfHBz0N7HUPKkSQTihLBLaR6HE7RRTQIFuEBPyWHIkZmZSQsmv+AHeBKI0DDJSQQPp3ArkkFI0cqoRQIgX8ADJyAIkT6QSQ50nCB353BIkxtAUQZyKHBzn9GIU0RfRQoUKHBzDgJIU94ITQtGt/AX7RNIEJTaRQ5Hu7Av32LIUQUETQN4i4ADmbFIUqIjQQQlYvAH3OGIUAX9RQ out_104_mFAP2b_singleloop_p01wA5_mFAP2b_0001_0001
EzMzGBnsd1H0GvcRQIwqKBfTitHUepDRQIwKIBjrHjHUepjQQoFZKBntzdHEEYVPQ0iMOBrvfyHEAAAQQC2FLBn8l2H0IIeNQ8DQGBjRA1HEZ2LNQ8stNBvtt7HU+w4LQ8naDBPc91HkZm5QQT3ENB/XdrHEPa7RQ70GRBjA1sH0V5bPQLSSQBjjK5HEk1bQQ out_104_mFAP2b_singleloop_p01wA5_mFAP2b_0001_0001
EqxrDB/89fH0w1LRQdTCBB3MzVH0z33QQXkt9ADAAQHkBBGSQfU43APy2UHU3k4SQ14l4AzKHXHECsyPQqbI8AP/xbHkQqWNQJvDzAP6dMHkQdNPQdTCCB/89kH0eU4RQjl9DBDzcQHktzaQQAR4yAbvTcHU8JWQQJFN8A7dejH0RfpNQ0yZsArD5NHU2r3NQdBCwAfn/IHEXRhQQeKq4Ab17GHEOsSOQ out_104_mFAP2b_singleloop_p01wA5_mFAP2b_0001_0001
EvJx/AbQgFH0gALSQhrH7A34l+GkQgNTQNzMyAHtI3GkBBuSQ99TzAHDCyGU5QrRQgqxBBb5Q3GEue0TQYMOGB3y17GkgcnUQdF5JBzHsyGk7ICVQxM8DBnSTBHk220VQpwVCBDBWCHkrHdRQ4bi3Aj9pDH0Jf+TQ6loDBzmOzG0sr/SQDbm/AbehxG03laUQdbeIBL6fBHUMOBUQHQHNBjV01GkDMoVQVleLBLXwuG0XeJUQoYqHBf69sGUj6nVQcXKHBHYrEHEEnbWQkMrBB3ij7G0KFbWQ3nSBBHIjHHEVdfVQ out_104_mFAP2b_singleloop_p01wA5_mFAP2b_0001_0001
ECsypAHZ71GkU4iTQ8S3gArbSuGkDtYTQ789jA/mEkG04lGUQpbSkAT14jG03PVVQDCsMAfTiyGU2O/TQyGky/qS9qGk8LxTQVkU5/e1ohGUYWgTQF3p7+qTuuGEck1TQ67npAf9o6GUwKXUQ6mWfAv6zsGkflUSQOE3IAfEH6GUwWlTQBc3OAXvrzGUj5DVQ out_104_mFAP2b_singleloop_p01wA5_mFAP2b_0001_0001
EiBBnA757bGEv0VTQOJGsA7kYSG0eU4TQqxLmAThrHG0xL1TQIwKiA3NJEGkpbySQlDt2APzMRGUy2JTQ/5q9ALvTaGUJJgTQ6C37APXDHGERigTQXBJDBPmkbGU+PqSQoa8lATKccG03PVSQJYatArIkTGkkl8UQNqP1AfXjRG0gxFSQgfdABDY3YG0OQcUQXBM5ALvkhGErLhTQh+sBBj2SGGE64+SQ2kk2A/qmAGU0DOTQZYO9AnazGGErNlUQkJmFBzWCiGUIr/SQrDpBBzAQdGEtnrRQJmZFBHVZUG03YqSQ out_104_mFAP2b_singleloop_p01wA5_mFAP2b_0001_0001
E/pGmADBWCGEVj/UQT3khAb5QvF0LdLVQmuJqA76RfFUiBpVQZ78sAHtIfFUf/0WQ14lQATgVwF03PNWQo4vFAbzLaFEvJkWQx/kPAjZJKFUNfWWQR5wn/+8wZFky/EXQ3kYpAXiBGG0w1zVQA+0cADOwpFkGROUQYlKEAfy76FkAvzVQ7ddWAXxq3F0gMIXQ out_104_mFAP2b_singleloop_p01wA5_mFAP2b_0001_0001
EdTiuAfSMSFklDtUQFDC3ALFuCFEoaEVQaR2yA/owrE0bSEVQb8SuAT0ikE0GvEUQBWZABXiBDFk8SHUQ2AnCB7W+YFUam9TQEi5EB7sJ0EU1JqUQ/0aEBnNgjF0m7OVQWO0rA/mETFkCXvTQwf05AnQcGFkNxEWQ3fX+AXpd9Ek3PITQ1NS/ADvhiFkv+eTQOc/FBHI5XFE8PUTQunSIBrNf0EkFU+TQ/SdDBzPzjEE20vUQteLGBbty5E0PwoVQZ8/FBD4NzFEo+/UQn8hHBrs3ZFEtatVQNuEBBnRKlFUNo5VQ out_104_mFAP2b_singleloop_p01wA5_mFAP2b_0001_0001
EhAr0AzeUgEECsKWQkCXxAzKHKE0NJWWQ2jC7AXO02D0yhOWQqxrBBzgA/DE+T1WQgVOsAHueGE0jCvXQDZ1iAH1fTEUbA4XQRoFpAP1pdDEqE6XQnvf4AfTinEkqx7WQOIqrAXpEGEk83jVQ028xAPj8KEUPSQYQFy3kArgViEUB78XQrKglADCDZDkRbcYQLgFwArmWJD02y0XQ8CVjAHO0UD0jeIXQ out_104_mFAP2b_singleloop_p01wA5_mFAP2b_0001_0001
EOJG6Ab6mUDEuecVQdTiBBb5Q3C0KHSVQUNeABTKcJC00NxVQLHa8ALwKfB00NBVQtd+CBHue0CU0i0TQvreEBXHpdDEWyJTQpShABPJY3D0F9mSQNzuJBTR2oDE2+BTQm20BBP58NE02M8RQHqELBXS1GE0i2WSQQ4IHB/mhTEUutzRQwrgIBrXqlE0StHRQwKHzALGEQDUep7UQMU3EB7b0CDUV14VQIRZ/ATCJnCUH8STQLTVGBPpdeC0FbtTQPUx4AbImuD0pYtSQ1/zMB/lZUDEacdTQ6QZ9Ano4XE0ZHhRQCnPPBzlXLE0hyPSQ+2VMBvAXlE06L8QQ out_104_mFAP2b_singleloop_p01wA5_mFAP2b_0001_0001
LCB2BBrFZ7BUHaBXQfUYBBTKclA0FZjXQTiBEB/S3E/jEDqWQjX6BBLFue7Tc9gWQXkNEB/9TtAEW5cYQ0WfDBTJyECELtoYQYmFEB/mbcCEZp+XQm+1BBfhN8B03z/WQT6P6AnzsVAEM4rXQYWcIBTVlaA0lvZYQKXXCBnyYBA0UE0YQXieGB3bcOCkVqAZQooD/AzYcJCkpP3YQDhQIBzr4gCEPo0XQSa3BBT/N6CEufAYQ out_104_mFAP2b_singleloop_p01wA5_mFAP2b_0001_0001
LU4aIBHsyx/DEY9VQiBBLBHsyh9z4lGVQgVuHBrFZ77j9o4TQzMzIBbmZG8r8SPTQy2ZQB3ist+z4lmUQa51PBDMTdAE4UvTQ6mEKBb6m0AUIwCWQYAnLBju5XzLvEsVQxiPSBjOLK8DIJDUQnhATBv6RL/z5XaVQPl0RBvdoNAkhx6SQ out_104_mFAP2b_singleloop_p01wA5_mFAP2b_0001_0001
LCsyDBLGEo+j/UjTQTihABjqxL+zP1YSQBW51A/mEj8z3P1SQamZuAblDN8jZmBSQAAgABDW5YA0NJmRQVtNGBfnV7AUBfRRQ1xzFBrTWHCkr6gQQoKaJBv2aw/D+phQQyL9CBfnvHAkYQIUQovXCBLITf6zWOyRQZ0J9ArSrHBUsCNSQqbk8A/bWRAk+jrQQGoPIBjxYJBEERNSQW0zJBHIsTCUMaVQQZ1mDBHyFeCU4UGRQu6wDB3N7BCUKIIPQKEcNBLnRQAUs8UQQ42dHBr8gU/zJdOPQqgsJBXKr49jSiHRQ out_104_mFAP2b_singleloop_p01wA5_mFAP2b_0001_0001
LQ140AvHFu6jDtIUQMIwqATf/U174luUQlYQkAz1jS+DqGPVQWO0UA76RR+z1jKVQkCX7ALwKH7zkYwUQBWNsAXOz78LIyjVQFjAmA/OEY8bMg/TQ out_104_mFAP2b_singleloop_p01wA5_mFAP2b_0001_0001
LRLypAjpbKAUiBxVQuz3kA7P1YBECsSWQ6mEdAb6mEC0IbPVQ2OfLAzeUUCU3kgVQZQgbAbmZGBknvfXQTSwjAHjTnAU4dWYQ8YXrA/xWQBEt/kYQzEegAjZw++zWcnYQfU4xALGEIAEAAwVQqiOrAXp5BCU7ynWQ4FRPA7X5XAEVmPXQvVOTAHMnACkQNxXQK9KkAbmPP+TrPBZQlbfUA7+gA+joqaYQ out_104_mFAP2b_singleloop_p01wA5_mFAP2b_0001_0001
EFDCjAjqxHC01jCUQKc9aAzLdfC0d++SQueUeA/TNODktzPTQZQgnA7QLaDkvfyTQThmhA/S3TCk8DlRQAp5sA/ailCUrpXRQTybhAXsQHBU/IYRQ6XNxAXpreCEDm8PQLHaqAHZ70Bk++5TQ/ABKAz9YXCEbiBTQ/RCZAHDziCE470QQQeXyAbwcWC0hzESQ/68sAHIzHD091kRQGHYkALq/3AUdSYQQWYjSAL9wvAEHDfRQ5UimArjzoA0E1HSQakP5AXqEsC0ThzPQj//rAzkhuC0KRgOQq8fxAjlF5BUS9gPQ out_104_mFAP2b_singleloop_p01wA5_mFAP2b_0001_0001
ER2OPATf/oDUKc1SQxgATArFZLEUf/8SQamZWAfR2WEkSMoRQnEDMADAASE0eUoQQKc9AATLyWEUktrTQrQl9/OCvREkIDJVQizcb/6aOhEEv6vVQeyVW/STofEUNDQXQfUDz8yzZxEEM9zXQhrHBAPHadD0codSQS31gALa2NEkXchTQFimj/anySEEq9MTQL8PDAPHFoEULImTQQtSOA3RuTEUoXoVQrq0y/SrRBEUyvRVQfJ3a9UoKeEkvMVVQLuAn/m+fxEEnSfVQGuQ7/K3ngEk9wqXQlo1z+ubYQE0k+hXQH+YD8QoTwEkk8ZYQr65Z/Yv4wEEWHcXQP5C9+en9/E0tuiXQ out_104_mFAP2b_singleloop_p01wA5_mFAP2b_0001_0001
EcSMiAnX6mEkZmpRQzMzjAb5Q1EUc9gQQFDCgAfTiLFUxg4QQ3kYkAjWkVF0FZzRQ2OfvAPy21EEpwFQQUNemAvxLpE0kYgSQZZBeAneXvE0GSXPQQgVwArvfAFUgVeOQsHFyAvz3lEEVjnPQVjX0ALbn7E01j6QQ out_104_mFAP2b_singleloop_p01wA5_mFAP2b_0001_0001
E2OfPAHtITFEueMQQKxgGALaRoFkCXfQQiBBMAXMI4FEYlzOQGZ7GALFu0FE+TdMQ4P1Y/GtInFUeprQQXjOL+SxI9F0ip2QQ/ZQ8+a8wEG0eHLSQy9Kg+KhrAGUT+RTQ+WNb/2O0OGk7WBSQGZ7IA/89JFEmu5OQknZNAri/tF0rNbRQYPwK/a8gdFE9DkRQOil4+u0BfFkVhpPQ6h6Z/UjZ6FUgwzQQ0pQ8+GZtDGERtBQQmCMk/iGzTGU5l0SQah3h/GJ1RGk02GRQ out_104_mFAP2b_singleloop_p01wA5_mFAP2b_0001_0001
LfU4WAf9oEG0hWkPQktzdAXNeMG0yhmNQGZ7kA34lVGEaR2OQc9oiAjqxYGEYljQQaR2aADVjFGkTixQQri6PAXUnPGElxiMQuG/jAHFmIGk8vHMQ out_104_mFAP2b_singleloop_p01wA5_mFAP2b_0001_0001
EW5QsA7QLaGUJGUNQ/pGyADBWjGkBBWOQZQg9AvyhkGkQgVNQ4PVABjrHgGUxgQLQXPKsATLytGUeprNQWshrArMgwGEJ2uKQrl0kAj5q6G0CvLKQHHNWAz756G0LtxKQGtzpALiDDHETFFJQUNetAvxLXG025bLQ8GzyADXhiG0cOQQQrbQwA7Kc0GU0RnOQ1rGkAbzgtGEwZgOQyA9nAjmzpGULNqJQQQqzATn6xGUGUAKQaoxlAT9wJHEMOsIQVs0xA7+8CHkJNtIQ out_104_mFAP2b_singleloop_p01wA5_mFAP2b_0001_0001
EktzBBf9oqGkZm5OQlDNHB7QLuGUepLOQoacHB/TN6GEZ7sNQ/pGGB/9TAHk9ogPQT3kLBbmZrGkDtIQQ9BlMBDzEgGU5nTQQ6PZQBbrGwGkfvjPQRxbQBX/feGk9hbRQ/UDAB/natGEShTQQ+0XIBLxMqGU8VVMQMJXKBDWjuGkkkGRQUfYOB7t9cGkEQyOQdJBJBjQzbGkFmeQQ3MeTBvyfuGkkVhQQLatPB3kb4G0l7aPQrxgRBbOusGU9cpNQr+VRBHSZWGE2fhRQ2dvOB3zehGkmuWSQIwGUBPz0iG0iyNRQ out_104_mFAP2b_singleloop_p01wA5_mFAP2b_0001_0001
ERLSJBT0i9GEYlTLQXPqJBXiBJHUJGkKQbnPPBrFZMHEaRmJQ03vRBnX6GH0d++HQ3kYFBPzMMHEUNeIQlcIABjAnKHkKulJQAHAGBnoAYH0sQZHQtIbKBrGv3G04l+JQjmyIB3F1NHk4LVMQIV0FBjBNHHkLiZFQ0m3+AL+aQH0id5KQsh8CBj0IaHELqfEQbw7JBfCaZHkoroFQNVjFBX5/cH0t1eJQ out_104_mFAP2b_singleloop_p01wA5_mFAP2b_0001_0001
E5lORBPHaVHUGEoKQIwqWBbmZZHUzMDKQHaxXB3MzdHUiBhGQwKnUBnBBkHUGEYEQCB2XB/naiHk9oAMQdcadBDyFnHEIOAMQpJJeBHjBxHEjboOQxpRiB7CZ2HUmu3NQam5OBvyhZHk789LQJ7dZBXjwSHkLIPKQp86WBzF+fHkF3/NQIaLVB/MCpHksNhLQJfNeBna7qHEhCGKQNJMgB7AwgHUkuTMQwMyiBbfm8H0l+TPQD5QiBLkw5HkQw2LQxKujBXgHwHkzq+NQ out_104_mFAP2b_singleloop_p01wA5_mFAP2b_0001_0001
LGZbcBntzaHkpbSEQEYleBbktfH0Gv0+PEtohBXMInHEDCsAQ789hBfTivHU3kY8PQgVgB7luXHUjX60PqMpcBXUUQHEOshjPZ+iYBfpBUHkIThpvvNydBvi5GH09ZaKPDCseBb5QVHEv0NGQI2bbB3SdkHU4DG7Pso4hB300SHkXqO6PkNUhBXdMcH07BIDP out_104_mFAP2b_singleloop_p01wA5_mFAP2b_0001_0001
LRLSjBT14jH0w1jEQtdulBntzpHEW5wFQktjmBLEYnH0kYwJQ7RhlBntzfHEoa8KQZ78nB/mEmHkTiBCQXR/oB/zIcHU5XtDQfU4iBDW5cH0OffGQ4HUlBXdVyHEgUVFQ/AhpBXP1rH0LvjBQvUFnBXLClHEQ3I8PcOGpBTczXHkxFhAQ out_104_mFAP2b_singleloop_p01wA5_mFAP2b_0001_0001
Lf/koBnX6sH0P14KQ35rpB7P1qHUiBhNQCBmqBHXPfHUGE4NQzMDrBT14bHEoaEQQiBBsBLFuyHEtIrNQrzMrBvvz7HUOz2LQpWwpBvJh2HUPLlJQ0kkoB/r/sHElE3KQ2sLoBDLzsHUN5CPQG13tBXTwuHEpeBNQxmUsB/kP1Hk8dwPQ2c+sB7bJAIUWrMLQTY7pB7xvAIE7N9MQ4yQrBvzT0HkAwGIQZTPoBjY/7HEHBzIQ out_104_mFAP2b_singleloop_p01wA5_mFAP2b_0001_0001
EiWErBbPKZH0istLQOJ2rBLwKOHkArMMQR2OqBz1jGH0xLdKQKcNrBjU49GE7RxJQLy2uBzLdMHkoFpLQ9ZcvBrEhPHUuh8IQ/AmwBPp+SHUxajNQlDtqBLbnbHEnEzJQJ9brBnhQMHU+SSOQFXUvBvBAEH0EA5LQK01tBjpESHkVkGIQyisyB76fRHUAhHNQOgKwBjRoQHkNgmPQgYLwB70cbHUFBUNQ out_104_mFAP2b_singleloop_p01wA5_mFAP2b_0001_0001
E35rnBrbSJHkvf6JQv09lBzgACH0P1YIQBr8iB7P1DHkqxrIQjs9hBra8MHU2OfIQ5QrmBbPKCHEue0CQ0dBlBTuR6GEMt/+Pg/4lBrMj5GEzf/tPNFFoBTxp1G0d2vaPhmJkBbLW9G0Z6Zuv789mBz1jQHEW5gKQ6nTmBTQ45GUgUGJQC+xoBLDPAHk73RCQE1VmBvEKKHUkfOBQi/7iB7D68GUgO/+PtWLlB/zYyGEfMUBQ5BlkBX0I9Gkb+Y7vVvViBXYgAH0JGbhv out_104_mFAP2b_singleloop_p01wA5_mFAP2b_0001_0001
EAAghB3256GUiBBJQEtIdBDrc6GktzHJQqGvaB3isxG0IbnGQXPKdBrbSpG0HFuFQhALbBPHa4GEUN+LQ8Z8bB7f/AHUPjHOQccSgBzFVCHUJ/ZPQNoqXBflCHHE8T+OQUoggBXZ0JH0W0tQQyGBYBvnVOH0dNfQQr9tcBnYzPHkWUGRQO0iiBjU4zGUepLJQOPjbBThFCH04NbIQb+zcBLCBxGE20tMQtv/WBHfV3GUWQwLQrv8hBjmh9GEOU0OQeZ6TBHH5FH0dbBOQLGYiBLy5KHUWHORQDNgUB317SHUzKyQQHtEdBDpmVHkAp5RQ out_104_mFAP2b_singleloop_p01wA5_mFAP2b_0001_0001
E8S3VBbQgzGEXPqEQfU4SBDrcrGkX6mBQTiBPBHtIlGE/pGFQv0tMBvyhpGkU4aIQR0zPBrYvwG0hPD6PR9VTBT1Z1GEcdUiP4uAQBzbo6GEPq52vh4gTBDQr+GUBhRAwyLZQBDw6EHUbJREwSMIUBThr6GEBWZFQwSuVB/EwlGEYf2/PpOVNBn/L3G0PON9PvOJNBj15qGU5vu0P2rwVBLkDvG0iM9ovGHBWBfTX7GE2idxPdJyNBD/VBHk3MMwv0fKNBn410GkKBo6v5fYVBnT63GEoKSCwRuqWBzswDHk3xU9vBw2SBDCdHHkCfNHwx1sOBjoTLH0lcdCwmOgNBLWPAHE2P2Fw out_104_mFAP2b_singleloop_p01wA5_mFAP2b_0001_0001
EEtIOBDAAbGUNepDQMIQKBvz3TGkpbSGQ8n6FBT14PG0OffCQ/pGHBDBWMGU6mE8PJMINBnFPKGEtVXIQvuZJBXl7BGErjdJQpkmIBP+wvF0U7eIQAW7FBzW7CG0GBxLQvK5EBndJlFk7yAKQxWNDBvubyFE5zBMQE56EBjRKLGktOmNQMTE/ATA6uFkRmDOQixOBBDVZJGEBSoPQhqN9Av0l/FkOc2PQ4PVQBPc9XGET3kAQV+RIBTXUYGUiTvIQZKvPBv/6MG06j+JQNSpPBbweGG0ZLtFQFXnKBHfGpF0Q7eFQwHnDBDWBWFEpPtJQ9A/GBrozSGEVXbNQrX06AD+wfFksBROQePeABvA2PGEYihQQ2Pe3AjPX9F0g/uQQ out_104_mFAP2b_singleloop_p01wA5_mFAP2b_0001_0001
EfU4AB7kYQG0LdTEQXkt4AXjXMGUhrHBQRLyvAjrHIGE99zEQbnvqAT2OOGkCXvHQBuS0ATsLVG0Es+6Ph9vrA/jJRGkWwJtP1ZyoA7A/HGEKPNwPvLRoAfXRXG0avTtvIFOAB3MzTGUKc9HQG3i7ATwzFG0bFP9PWYz6Ab2qYG0wdr0P/a3wAHjibGEq03/P out_104_mFAP2b_singleloop_p01wA5_mFAP2b_0001_0001
EZ78tA/9T7F0IbnEQIMvlAHiPxFkLz5HQjdWfATQ9fFUQA3EQcIcjATr+XF0aQxAQGmrqA/4znFkNHeKQlSXyAfMJyFkxCICQyh7fA/ef9Fk+chIQ0yckAnDXgFUDarLQdUhuAr/e0FEwsnLQyNnwAHg1bFUq66JQ out_104_mFAP2b_singleloop_p01wA5_mFAP2b_0001_0001
EYbiMAPvOaFExN4GQ8RVCA/iEGFUoZbFQk0x9/6nf4EkxQNJQIF57/aS0AF063bLQOr9T/6oBKFkDrlCQL/vc/Cr9SF00e75P1yIw+QEhaF0LLyyPsQhS/gnysFk+MS2Pmdoh/8TeMFU2mOXvFYHFAXLGkF0HhvIQbf4MAPjd9E0UHtCQSyrW+KbOVFkU+6EQaOjg+C2E7E0rvVCQ9+8q/ajfGFUThaxPQtQ0/SdigFEy8G6PML19/sDjQF0sbuuveZeL/4f09EUzKklv out_104_mFAP2b_singleloop_p01wA5_mFAP2b_0001_0001
E5lC6/GCjjEEYX0IQh9Cy/mt1UEUgpBLQcMaq9+9pPEEEfULQt9hH/88RME0jwVJQzdoFAfDHAEUH0nKQ19adADHzCE0E64KQC90kA7sgJEEW3uIQQozjAvXR9DUz/SNQ7YxvAfg/LEU8c+IQ5mvuAPSFBEEX6iNQjwu0ALqxHEUkaYLQCvz8/+VqdEk084FQctq8/yTZcEEmI4MQ+USCAnUWzD03CpIQ/WbAAf+goDkzJFMQzA6gAT/0ME0CHqFQ1sJeAPYtyDkpaAPQExe0AL8RREEb6hGQAtpyA/qf7DEducPQdkW9ALgvJEkj2kLQ out_104_mFAP2b_singleloop_p01wA5_mFAP2b_0001_0001
EY/wx+A/CPEkGazNQ+sV5/4whKEUqBXOQcvRBAZXVlDECMIOQEPREANvYPDkgaEQQHOtCANYuSEE5hkQQsJrBAVt8qE02OuQQ610HApa2xE0VTISQ+g4GABlDKF0tASSQ35qMAV7BRFkMFqTQKuqd+WOyREkeFWPQeVcGABF3SEEki4MQhsFw/gisLEUeEURQiF8SAtSpNEkwA0QQcfkMAJhayE0VnAQQcX+i/Q/cwE0wngQQDH25/whjqEkkW2SQEmBYAxFcsE0CaWSQxt3RAt7dRFENxkRQnIht/MKpPFU6oDSQ0F2LApQJhFEr3tTQRhYCApueKFEriUUQygtbARPNMFEct3TQ out_104_mFAP2b_singleloop_p01wA5_mFAP2b_0001_0001
EC/0BAJ7bVDE3gqLQg1oFA5QGoCkpuKLQBfQZAhePhC0dWaJQJg2aA9kOBCEk2+HQyg9j/MzoTCkbM3JQxqhC+iCoVC0zxjLQb2Br8+YR2BEt0FOQ4pQN/k/j2A0KeLOQBGdP/mPKIC0WZFQQSLG//kVRpDEWFGKQKxlIAlQWYCU37ENQk/la/kThjC0rv7HQxdmq/s0OkB07TbJQTruo+GGy2C0TLIMQViRe/+qbJCkWGZKQ/9PN/qz5vBUym8QQiBNq/uwKiCUAWAQQ out_104_mFAP2b_singleloop_p01wA5_mFAP2b_0001_0001
EQbFkA91f/C0EKhJQ3YftApja+Ck5vlHQ6nl0AVkBYCk2GaIQJRR6AFMFICU8oUFQTOzzAdJtnDkgNDIQy+XuAJMbGEU/EaFQiYpnAx5cDEEm/2BQquKxApkiZEkZiBHQRuNjA1B4XDU240KQ/o1qARYB7C0cAdDQMA70AF/UvDEwRKKQiYt7ARJdjDEA3VGQ9c0tAVwfmEEM9XFQZUp2A1kMbEUHB9IQ out_104_mFAP2b_singleloop_p01wA5_mFAP2b_0001_0001
L1eO0ANfTJCEnj5KQXs16AxL7KBkWDxLQrJm0AtDcu/jOl0LQxkS4ApZZd9jia7MQ0Zg/ANadbBkCJjOQAQoDBp8TTCUaqmOQlR2GBN2kWC0HD0MQvTVDB92YsC0Q9NQQOfPvAZiTXCEqgOMQmJtABxUYDBUqhWKQiAC5ARlMoBUcG9PQID2BBZjYiA08hPPQ out_104_mFAP2b_singleloop_p01wA5_mFAP2b_0001_0001
EUUHrAJh4v/jcunKQIKPkAVaWy8jRGlKQMRqjAdoKz2jvQlHQcphdAh0nn8TUn9DQnOOSAhyGF+jWSlLQ0RjEAF4B347GkAMQ8fDJAV3Tg+rM26KQcu2n/AssK07ItkNQTzmoARnFuA0+ntJQrgsnA5ocy176Q5LQQzcTAtI3K/zi1dNQcEUKAFU7Y/TtaJKQf5BJ/kqnP9Lhf7NQlIyh/Unaa9zKbaOQ out_104_mFAP2b_singleloop_p01wA5_mFAP2b_0001_0001
EAQsoApMFJ+buc6GQ6yQpAtbic/7fGtBQWZgcABFny/7ItX+P7NYaAtmk3/722KxPKFVuAdaHFBcD2/CQeec1AFKPzAc0lpHQDsSvA1KTn/7F9eJQL74oApAnL+7e96GQOMduAVgIR+rhAG+PadDoARvO0BMNp6DQ71tyA9KRdBcmU/+P8tK3AVryuBMyo6IQXDL9Ado6ZAsXxQGQxdNqAJI/VAM6I7KQ5560AVsOS+r13hKQ out_104_mFAP2b_singleloop_p01wA5_mFAP2b_0001_0001
EixJMABL0//L4kjCQieDt/wbLSA8wMsAQLeWZ/cB8T+L+qS6PO/fD9w03u+7yB2tP7xm6+o0VeAMhiYFQraZL/ER0vBs73SIQtAQi+qUS2B816kKQ9c6o9C/fiCcYQFMQDC2O/6rVsCsh8WOQFjez/2DcRCsUUXPQDYv++eMCRDMVJlPQQRxOA1lIw/LdygGQ/rxt/kuHNB8ltt8PKpZD/sl/Q/LA8DIQlGfE/2fHfA8Nv7DQ8F+B/sgoTC8tkAGQBgO2/8DewBsRcFJQa5z59afgABcod7LQRvTp/a+G1BcWK1JQzOkF/0+/3CsbsXLQ8DZ5/mrxqB8mibOQdpjBAH+zYCsAQiQQjAHP+QFulD8TpzOQfDoe/u1ZYDMjIpQQ out_104_mFAP2b_singleloop_p01wA5_mFAP2b_0001_0001
Lgmzt/00ot0ztI97PEbyc/8kOd+zmbv0P3eJ//IB3W/jnAPnvtKk6/cnTvAE0ri1vbPvJ/8azWAEV2S+PQRfB/OB1EAEdUyCQYf8o+GZm6+DkAsHQGKv5/mh3bA0zOOBQOvls/+/wZ+z/WgJQ9uCOAb+cLAEW6iEQ0jzKA7lQI/zEftIQ7a6bAzsjn+jQaXKQVPEDA9XNJ4zoLnAQ01g38ov249zFQzoPGA9w/cJPiA0u5oBQMrK5+YFqRBEmw65PAe+L/oKYW+zBWdIQps2+/Wl36AEaQv6P9jen/aKV38TBkbLQJEKeAbDhdAUqIUDQ2EakALCNQ/j5eiJQ out_104_mFAP2b_singleloop_p01wA5_mFAP2b_0001_0001
EKwGQAxTxd9ji92tvZu1gA5Tpc+TBSl6vmZsZAln/N/Tvm1CwHkIMApvit9zmSJFw5c0oAZbfK2jiTl7v8jsyAhOhW7zo73Awks4yAZNe37z+jYGws1t8A5CV58D4Xc+vjCn8Ah+aQ9D8J/HwO9WBB1dF39z0FuDwhjgQABWJyybEZIUPG3GlAJTQFAU+Yp2vsiOrA18gG6Lu3fuvK/9kA5zvG9Lu3h/vgKmsAh4ZE7TXZaIwRzLAB9rfM9T6vF1vrXa+ApWFr9z9ZHKw out_104_mFAP2b_singleloop_p01wA5_mFAP2b_0001_0001
EmzFhA5mLtAU6Z9Ew2+mcApDyJB0NqKJwtSSKAR9BFCkVeJJw5+DGA5USaCUvwJLwGiYmAh5mPB0T0yCwIMSlA502mBkf0GKwBKHYA1NySAEAcYKw out_104_mFAP2b_singleloop_p01wA5_mFAP2b_0001_0001
EUp4+/k/bICkipvFwJtyW/Y/WmC0pHKFwnsCq/E/vODke7RCwkScDA1BXNDUsI39vsiIk+iCnRCU8tGCwJ0Oq/+L3uCE9qMBwJXmDAx0orB0hCnCwL3KA/AENvC0sVkIwcTTK/ypvsBUYbXEwEOss98mgFCEU5l8vPzsz/iH/3C0G1qEw out_104_mFAP2b_singleloop_p01wA5_mFAP2b_0001_0001
EXq/L/80tyDkwvmDwch4c/YhdNEEr21AwaNSS96UERE0nAr4v7zN28Qk/gE0YrorvC1Ma/IeggEEptvEwWU1w+qCmhEE7WOHwONO//E/DeE0bThIwFNFN8cKMyDEjtmGwZcU+/UcqME0MUK+vYCri/AmUvEUVejCwNAqc/eqpWE0bvwFwzgz9/YrqrEkPY4JwydWPAJkadE0K+KHwa4o5/AiWPEE6poJw out_104_mFAP2b_singleloop_p01wA5_mFAP2b_0001_0001
E0/Hf/KvLCE0/a/2vx6y8/enRCEkZnwkP8FQJA7k5XEUqWPsPhT6JAjeigEEK357PUaYl/SWy3D0Ugv7PD94G/+vMLDkXlL7PHO+q/SiPsC0sgW5PdslL/kQUHDEoDu8PMVLi/uhAtDUxpC9vJHFLAHLVtDUCjSCPrj9s+m7EHE0f1N9P2pM7/uLy5Dkl6QBQVrfj/syZqCE8Dc8Pdsmn/sIPhD0oPL+P out_104_mFAP2b_singleloop_p01wA5_mFAP2b_0001_0001
E8FwRAf3kgEEg9UzvpC9cAHtB1EUOuoyv0ZdqA75DyE0nOruvBPjvA7gQlEU22J5vmVRZAHK6BFEO3p/vBunBAf83HFUN6YAwMRmjAXU3VFk4zv/vdxb3/yyVQFEN52FwswaQAzdzYEk12t8vJzyWAHVQ+EEkEOjPWQUdAnUD4EUgsRDwRbD7/y3/TF0cC36vRifv/mY35E0AqJ/vDVMiAXTyeFk1VjDwwU/rA7TQRF05zT/vifmhA3N4fFEEC54vxy1K/yUNUFUfh8FwQ/U+/ytNEFUi9bIw7k/EALvseF0/7sGw out_104_mFAP2b_singleloop_p01wA5_mFAP2b_0001_0001
EfK7uADG+9EkzirvPYBX6Afy+8EkzGV0PDYY/ArpKTFkR6T1PB2l7AbdKhFE7Ld8PmvT8ALsQxEEqlYAQl9+DBDshwE04mSCQBFUHBjlnjEEWvr8P1TOEBz+wmEkIF3HQxuRqAb19HFkLtP4PI/P+AvVI0EUMwOQvTyh5ATP1gEEmG9/Pfkm3A7tB5E0Q7fDQkvmFBfttAFEbGaCQaNdLBXWGjEEwGZ/PUkIHBfVIrEU7HpxPmjvFBvEZTEkmXL8PDgXIBTUQmEU08mIQG7mCBvbkWEknyvHQNm3BBr1dwE0RrTJQ out_104_mFAP2b_singleloop_p01wA5_mFAP2b_0001_0001
E/UDEB757VF0gArcPEYlGBXO0qFEv0NBPhrnMBf8SpF0fqxjPKxAPBvyhYF03P1YvRATFBj8n1F0Wgs6v2HWHBPv0oFUvGpBwQrk+A/RR4F0mkC8vUNeFBHsyJF0eU4uvGPCFBHu30FkW1+0PNZMHBvAqCG0yr/6v2bkHBDvKaF08tgAwt658AbE8/FEfG2Bwsmc7ArxEBGE5HJzv+kv6AbxnoF0Mu07v out_104_mFAP2b_singleloop_p01wA5_mFAP2b_0001_0001
LXPKPBDqG7F0gArwPe++UB3Mz6F057nyPiWkXB757HGET3k4P/UDVBzLdQGUGEY4PyL9MBPzMEG00NJ0PU5vWB3bD2F0QZNpvtGKWBHR2uFUKGN7P out_104_mFAP2b_singleloop_p01wA5_mFAP2b_0001_0001
E5lucBT2OHGkSMI7PyL9fBDVjQG0coF+PVjnhBPepOGUhrHEQpbyiBblDGG0eU4EQ6f3hB7quTGUBKyxPZKVgBPUBWG0m/Bxvf5fjBToidGU9n23P8naeBjWk/FEnED7PveRdBHMPXGE1ns/PLGOjBXjHNG00CosPkFidBv0BaG0o9QqvHo0kBPuqfGEFlriP97rkBL2ybGk0lB/PZCKiBb0MkGUFOm5P out_104_mFAP2b_singleloop_p01wA5_mFAP2b_0001_0001
EjsthBXO0WGUJGkHQ99TjBvIbWGkWkNKQLymlBHueeGEqG/JQuzHlB7P1nG0jCXJQ3kohBX46ZGkoFpMQwbdeBbsETGE0acNQURdZB/WOXGUP5DMQqI6dBvlRTG06xOQQLHqgBz1jdGkCXvGQz5HkB7WYOGEmNbKQ+M5gBPR2hGE6FPMQu17iBrUZaGk71WOQ0ABfBPdALG0i5wMQEoHWB7PRSGk7jpMQhS8ZB/v8WGEQK5JQ81sYBrZbfGEi2qMQc4faB3CXOGErjhQQl9SdB/kfbGEgCkQQV9wgB3BGQGUHCsQQ out_104_mFAP2b_singleloop_p01wA5_mFAP2b_0001_0001
E4PFoBnuJbGEaRmKQCBWqB7luiGkuJhKQWO0rB/mEjGU0iMNQaRGsB3jCbGEEYlOQFuOsB3NJgGE+TNIQUj5qBDXehG0S37CQ/wxsBbP3fG00Fr8P4zjuBz4/YGUnOB9PBOasBnUKmGE0KgwPSMYoBf8STGk/UDLQ3+jpBPKtqGU1WHKQeR8sBTR8XGUHEZIQ7r9tBryalG0B/SIQzvDqB7NjpGksfqCQO4TpB/4kbG0gtlCQJ+ltBzDflGUibnovT15qBHsvrG02jfwP out_104_mFAP2b_singleloop_p01wA5_mFAP2b_0001_0001
EFDysB/nasGkR2+NQ357tBPc9sGEpwVQQGZrwB7P1nG0GvcQQShbyBT14pGUbnPPQkCHuBzLd4G0Mz0QQPa5uBn2o5G0YKSSQ//quBXE7EHUpPxSQfZrvBnQ9FHUbxIUQUnOuBz2SEHEC/QVQLEsrBjMrBHUn2MVQu3YvBziSFHE+wcWQCBmsB/89yGUHaxMQninsBvQsoG0ioBRQxkQsBz/h8G01+qQQUnnvBTQn8G01sPQQg99wBHMF3G0PjaSQWwltB7Um0GEPS5SQX2ksBj0bHHETTwSQh61vBLaJKH0FNISQbVoxBj95HHEU4PUQTvwqBbaBBHk5qTUQK0nqBXtOAHkefEWQM2VxB3NQHHU2igWQW5TuBXaFEHUJ3SXQ out_104_mFAP2b_singleloop_p01wA5_mFAP2b_0001_0001
E99DxB/TNhGkR2eRQXPqzBzeUcG0d+uRQamJ1B7kYiGkAr0SQmu5zBbQgnGUzMrTQ14VzB/RhQGUwKHSQWmMyBjQzJGEyT/QQ887xBbJB8Fk0UVRQoSywBLT/1FUwaWSQA3CzBHwkuF0AheQQFDivBbmZfGEAAISQzj10BfMtcGkIW0QQR8AyB/Q1PGEjS+SQh7R1BLTPNG0okZSQkPfzBL2iKGUAfHQQuvNwBzc4MGEIbwQQ1M+yBH6reFkXRnQQMQ9zBz8I0FUc/TPQ out_104_mFAP2b_singleloop_p01wA5_mFAP2b_0001_0001
L/Uz3BXO0hGkEDySQ03f5BXO0mGUdTyTQShb7B77neG0OfXUQIwK8B33PfGkvfiVQy+P8B3qdXGUdkrTQRLC7BrbSwGEShLTQNfP5Bjob5GEdIrSQEzx6Bjt2CH029GSQPTM9B/TbCH0MmESQl5g5BzRgKH0L6tRQ5Qr4BD/pdGERLCSQsoO4BfB2pGUSolUQjfP8BLQgtGk94VSQiNZ8B75lzGU3M7TQCe/3B7RN8G0y1fTQyo63BnHU2GUsl5RQ out_104_mFAP2b_singleloop_p01wA5_mFAP2b_0001_0001
L+TNOB325FEUHahMQ6mETBf8SPEU6mkMQ++JXBvHFOEULymKQmuJbBLEYZEUIwaLQmuJgBz0NbEUGE4JQOJGaBfR2iEkqx7NQbnvdBHuewEEmuZPQqxLVBfR2cEE8nqOQtd+SBzKHiE0OfXQQAAgLBHYl3DEtILKQepbNBrED6D0hWEHQXPqKBHXPmDEBW5CQO0iMBHZ7oDk9ow7PPK8FBjqxPD0FZ7DQW5QDBjAr8CEqGv/Pnv/DBnuJNDU6mkIQ03vGBDW5gDUjXqKQHv0+ArFZ3C03PFJQMrAMBjOsFEUZeZOQOUjgBTQfSEEmggHQm6jgBXbUsE0TYMJQ5p+hBj/pUEUk28KQFSueBzoy+EkenLOQ6avgBDfjnEkry1PQax8bB7u11EkIQqQQkSCRBX2cFEknsEGQvPKFBTtbeDE0BrMQ out_104_mFAP2b_singleloop_p01wA5_mFAP2b_0001_0001
