# Supplementary material for: Incorporation of sensing modalities into de novo designed fluorescence-activating proteins
Source: Nat Commun. 2021 Feb 8;12:856. doi: 10.1038/s41467-020-18911-w (PMC7870846; doi:10.1038/s41467-020-18911-w)
Supplement: Supplementary file 24 — Source Data [file 41467_2020_18911_MOESM24_ESM.xlsx › raw_data_graphs/Supplementary_Figure_6b,c,d/1/silent_8.out]

SEQUENCE: SRAAQLLPGTWQVTMTNEDGQTSQGQWHFQPRSPYTMDIVAQGTISDGRPIVGYGKATVKTPDTLDIDITYPSLGNIKAQGQITMDSPTQFKWDAQFKQNDNPRYHGSTNILTGTLQRQEZ
SCORE:     score     fa_atr     fa_rep     fa_sol    fa_intra_rep    fa_intra_sol_xover4    lk_ball_wtd    fa_elec    pro_close    hbond_sr_bb    hbond_lr_bb    hbond_bb_sc    hbond_sc    dslf_fa13      omega     fa_dun    p_aa_pp    yhh_planarity        ref    rama_prepro    bref_irms    cen_irms    final_chainbreak    final_looprelax_score    irms       time                                     description
REMARK BINARY SILENTFILE
SCORE:  -480.269   -692.253     95.137    402.967           1.625                 22.370         -5.977   -262.447        2.155        -23.197        -74.761        -22.451     -37.726        0.000      3.438    132.710    -43.143            0.043     19.116          2.127        3.728       3.728               0.046                 -480.269   2.728   2170.000 out_8_mFAP2b_singleloop_p01wA5_mFAP2b_0001_0001
RES_NUM A:1-120 B:121 out_8_mFAP2b_singleloop_p01wA5_mFAP2b_0001_0001
FOLD_TREE  EDGE 1 120 -1  EDGE 1 121 1  out_8_mFAP2b_singleloop_p01wA5_mFAP2b_0001_0001
RT 0.092238 0.94843 0.303269 0.768097 -0.261588 0.584465 0.633655 0.17903 -0.752615 12.785 -5.805 20.9455   out_8_mFAP2b_singleloop_p01wA5_mFAP2b_0001_0001
ANNOTATED_SEQUENCE: S[SER:NtermProteinFull]RAAQLLPGTWQVTMTNEDGQTSQGQWHFQPRSPYTMDIVAQGTISDGRPIVGYGKATVKTPDTLDIDITYPSLGNIKAQGQITMDSPTQFKWDAQFKQNDNPRYH[HIS_D]GSTNILTGTLQRQE[GLU:CtermProteinFull]Z[HBI] out_8_mFAP2b_singleloop_p01wA5_mFAP2b_0001_0001
CHAIN_ENDINGS  120 out_8_mFAP2b_singleloop_p01wA5_mFAP2b_0001_0001
LwfKMBvxLBIEoaMYQDCMMBf9IAIEZ78WQ67nRBLFu8HE99bWQ357UBT0i4H0hWMXQlDNIBf9o3HkoFpWQJi0JBfkDuHExLOXQiTgIBXhVCIUaeVYQPryOBPHFEIkmJTYQBdLNBHFt7HUsJcYQAQKLBfY1DIkXmbWQ9C1HBrRo2H0WkkVQ/KUEBLP55HEd3BXQ3kCIBLx7tH0FjDYQ out_8_mFAP2b_singleloop_p01wA5_mFAP2b_0001_0001
HTihSB3NJ+H0kYIVQ/UjXBHCs6HkEDiUQkC3XBvcouHUgVmUQFDCcBjVOqHkvf6UQ5QLYB/9T+HUf/ETQAHGZBzvIFIk904SQ+g7aBLpjGI04UfRQob1WBLouFIEJZdQQLzJTBPjbJIEC5FQQmQETB3wJOIkSprQQKHqPBj6VIIkOJROQEtoPBzKnAIEsyhUQMv1aBzTP+H0KDGVQE5sUBfTH8HE5bgSQFfkbBniJ6HEhVoSQWkHcB/AgGIEsEmTQyCWVBfrOHIUlFFTQMxXeB7MFEIUW8ORQ+AHcBH8vKIEE0dRQtJxWBTHKCIERn8PQ1BvVBTjAPIkkOaRQEVVQBjT6QIU91ZQQefsPB/dpEIEigUNQbs7MBvbFLI0vqtNQ out_8_mFAP2b_singleloop_p01wA5_mFAP2b_0001_0001
H3kYTBPzMpH0yhWUQiBhTB/RhdHUO0aUQXPKVBPIwZHkVO0VQEtoYBfR2SHkQg9VQiWEOBntzYHkArEUQnEDQBnCXtHklDFUQRXgWBforaHUCZtTQb8SOB7QLQH0IbHUQam5MB/TNbHkrHFTQEYFLBvcobHkvfyUQ out_8_mFAP2b_singleloop_p01wA5_mFAP2b_0001_0001
HPK8SBntzeHU2O3WQqGPUBjqxbHUbnHYQrcIaBnCXdHE8nSYQQgVcBb5QXHEDCsYQ8S3QBvHFiHUzMnYQXPKQBD/pkH0yhuWQ2rZTB/GRTHEgVLYQ9owRB7OffHknvHZQmupMBD/pgHk9ogYQ03vRBz1jqHEAAkYQ out_8_mFAP2b_singleloop_p01wA5_mFAP2b_0001_0001
H++pcB77nlHEoaAYQuzHhBra8nHkvfKYQy2JjB/RhjHEoaUXQnvflB/mEiHUdTqXQPffhBnBB0Hka8OYQYvmfBnP+4HkQNyYQ0kcgB3Jb0HUkReZQ7HviBzI/0H0Z7sZQAC4cBD55vHUzmzZQsHlaBrZmqHUiBZXQOInhB7fLkHEs9oYQ0w7gB7O23H0mdhXQVYljBfT11H0ICVYQW2ZbBXPX3HEANrYQ0IKgBnLyAIkx4yYQU9fdB3KxsHUloQaQaQPZB/dmvHUzgmZQ out_8_mFAP2b_singleloop_p01wA5_mFAP2b_0001_0001
H46RiBTgVhHEv0FWQ46BkBT2OdHUIwCVQqxLkBblDRHUO0CVQCBWmBfTiMH0P14UQ78NjB76RhHkpbqTQKdClBfFXdHU64kSQ6Z0nBTTIhHUcL5SQfFLkBvnyhHUfNPRQaRWgBntziHUwK3VQXrCmBzDSgHUSxNVQRwNjBHe+pHUmbqTQc4MhBDPfeHkc9cTQvWBlBHotUH0MnjSQKELpBXtXeHEXqJSQikboB758dH0kH3TQky2nBrU1pHULK7SQw1glBvY7eHkEddQQjxPkBjjdqHktNSRQwqLiBjGYfHUsJARQ out_8_mFAP2b_singleloop_p01wA5_mFAP2b_0001_0001
Ham5hBjArLH0xLNVQQg1hBTf//G0xLNVQHaRjBntz5GkWkVWQMdTkBLaRxGkpbCWQGZ7dBPc97GktzHVQRxPbBrtc9G0LhyTQEqjVBrz96G0kN5TQiLydB35v1GkMjySQrcIgBvcoPHkBBWVQ8T1iBL3I9GUxiTUQRJkbB7REAHUv42VQ9X5dBTNizGkAWWVQYqqbBndoFHkrXeTQu7nTBHxA8GEZF7SQ0gxTBDFXAHE70nUQEfHVBfhwyGEPIOUQd92bB7Ak2G0jz0RQAsSdBHVrtGUurITQTp/gBT7f3G0eksSQ out_8_mFAP2b_singleloop_p01wA5_mFAP2b_0001_0001
LEtojBLFu9GkQglXQf/0kBf9o3GUHaVYQUNenBjAryGEYlHYQJbHpB3Mz3GUPKkXQdTSlBjVOAHkCX3YQ6v9iBzHqHHkXlxYQdrkiB/gHIHklfCYQ7UmjBjLp9GEEZoXQ/pajBjzaxGEm4fYQAmNnBLUMEH0MexYQM3alBr7l8GkXFXZQOBajBbgmPHEWQ/YQPKLhBvXzEHEleBZQlM3jB7HaOHkFGuXQTqdgB7AZJH0//2XQ out_8_mFAP2b_singleloop_p01wA5_mFAP2b_0001_0001
LSh7nBPIwoGkoFVYQ14VqBblDjGkqxHYQ35rpBrw1aGUdTKXQrcYnBXNeXGEsyBXQgqhmB3jClGUbnnYQk5OrB/hFfGkBYjYQMuzrBLGxoGkqo3XQ out_8_mFAP2b_singleloop_p01wA5_mFAP2b_0001_0001
EqGvrBvz3WG0isdWQJGUrBPc9NGkpbiVQW5grBf8SRGkVOEUQHvUtBzeUXG0gArTQWOUtBX46EGU6m0VQz2BtBLyWBGkBHMXQWJusBfNA3FU+45UQpwltBb78ZGEEYlWQYHTpB/m2KGUoBsVQXZWvBzjwHG0LNqVQDourBbAA3F0fzPXQ3GHuB7ISqFEH+HVQ/R7sBzwn7FEOx3TQ/trqBPDdxFEw/EVQ out_8_mFAP2b_singleloop_p01wA5_mFAP2b_0001_0001
EEYlpBDrcNGUy2RTQIFepBjpbPGEUN2RQktzpBHtIFGEnEDRQktzoB/9T5F0w1bRQsyxmBD/pUGUHahRQILnmBDYkfGk1eHSQ12XmBXsvhGk93aTQa7omBnowpGUAPdRQsaVmBPnWsGk5ynTQ9SimBzrbxGEt4bSQwjwmBfK0sGU3mKQQZpnmBb5P8Gk2/ISQvS2mBTja3GkxQtPQnPzmB7hC/GEVI0QQSMIoBPy2IG03PtTQiRGrBXn0UGU2HlRQ02JlBTnuPG0R/5RQq9jmBPyNVGUbScQQZuQmBTSybGUCYNUQniJmBnqsvGkXziUQN+ymBjR6mG03U0OQbkjmBLDVCHExw5SQxS9mBLof5GEXhoNQ5V4mBLMfHHkWwhQQ out_8_mFAP2b_singleloop_p01wA5_mFAP2b_0001_0001
EEtIrBzgAGG0LdzPQMIgrBTgV6F0257NQUN+oBHtI5FkQgVMQ8nKoBbktEG0xLNLQaR2tBnsd+FUHaBMQzpWuBLlfsFU4d/JQgOdvBTCJYFkIxQLQ11kxB74mYFkzhiMQwkDuB3RUGF0de6KQuz3rBrbSNGkVOUPQsK1rBDuurFUoJFPQ11pvBzZdAGUZEJNQm+dtBnnkGGUSK6KQMZyvBXcHyFEmegIQFsdsBLRfoFkCNBJQ0truBDPn4EkkAuLQH0WsBzfeGFkIg2JQ out_8_mFAP2b_singleloop_p01wA5_mFAP2b_0001_0001
EoFpnBTLymFU46RMQkCHlBTgVmFUhr3KQKc9kBDqGVFU5QrIQHahlB3NJCFEVjHJQEY1iBz0NjFEmu5MQoRLgBjytjF0+RdLQMYAjBTE/zFUl3EPQQgVoB/RhZFEFuONQej0kBnDw1F0d64JQ8ACjB38nTF04+0NQNhKdB3eghFkd74MQ0RHgB7OKXFkt49JQdI3fBvcMzFUhkeKQGmZhBPfmxFESEQQQrU3iBzcwBGkTlNOQak4kB/NlyFkU1CQQ out_8_mFAP2b_singleloop_p01wA5_mFAP2b_0001_0001
EhALkBf++bFk/UjEQWO0jBj/UNFkTiBAQtI7gBz1jOFkpbS8PSMofBzKHgFUwKH7P78tlBnsdSFUIwK1P9teoB/ywQFUS//5PXqNlBPy3CFEna9qvW5wjBb78rF0IbHEQEgQkBTiH9EUsvXBQhyWlB3IviFU2RTvPMQOpB758eFUkol6P7ijmBLhrGF0lOU5v/EKjBnNVEF0rr9yv9LklB/MiyEEughIv out_8_mFAP2b_singleloop_p01wA5_mFAP2b_0001_0001
EWOUfBvHF8EEEYl6PR2uZBjpb8EU5QL2PhrnYBvd+sEkuJxoviWkbBrFZdEEAAAwvVj3VB7Of3EEDCMAQ+gMWB/e1FFkIGOFQ+i/QBjNf/E0G29IQq2OSBrs6PFUET1LQampgBT14tEE7Rh7PVdzYB7hbMFESPUwPEZSWBH9VnEke8bBQTv0RBfON5E07+U9P062VBryeWF00aKEQrn/ZB/NVDFUXBKHQbtKPBfu7MFkDNVNQK7LSBfktgFkFoRLQnMDWBPI/LF0uJqMQ out_8_mFAP2b_singleloop_p01wA5_mFAP2b_0001_0001
EoFZUBHDCyEEv0N4vktTSB7QLkEULyWAwXPKMBT2OjEEoa8/vO0iJBntzzEkQgV+v14FUBnBBsEkAr8FwbL1ZBvpDtE0tcJGw5NNSBrZbcEUXdIJwfUYSB7lu/E0HFu0v4G7TBngIUEEQ5k/vMrbSBnt07EUJEuGw7tSbB3HukEEBtQDwHLhTBr4AiEUkYFLwlF5NBH+YbEU1NHJwge5TBrzpMEkQJwIw out_8_mFAP2b_singleloop_p01wA5_mFAP2b_0001_0001
E99zJBPJGQE025bAwPK8DB/mEPEklDNAwamZBBjpbQE0fqxFwIFOEBPIwQEkvf6IwnEDCBT2O3D0NJG6vmJLDBLBGMDUuqD/v4SjDBHX4GDU8ngEwjKsDBbsasCkCmC4vEtIMB3MzCEEnEDBwZdfCBHn2cEURk57vKHf7ATi55Dk4qu4v3o7DBnO33DEvT2ovyRcEBrzmNCkx3c6vAgYDB3PtyCUXfa+O out_8_mFAP2b_singleloop_p01wA5_mFAP2b_0001_0001
L1NJ4A/89PEUiBBGwQgVyAb5QREk/UjJwwfq0APdT+DEYljLwoFZyAjWkBEESh7NwO1TmAPg1REUk8+IwLBOiAHsQnE0Yy6HwArfMAHX6nEkFcXHwLjeCAjiyXE0rmIIwKYNEAPtj4EUAiCGwe++zArvfQEUiBhCwuqr0AbV+fE0gVkKw6xUkALbsFEUz3/GwIF7hA/a+NE00gzKwlRtkA7azzEE/tVJwfF3lAvNiqE0S+CEw out_8_mFAP2b_singleloop_p01wA5_mFAP2b_0001_0001
LGZ74ALv0ZDkSMoKwQgV7A/TN2CU5QbMw2OfDBf8S3CkVOUNwzhWFBjpbaCkWktOwHK84ADLYLCkPSELwRjCtAH+KEC0kImKwBt1mA37pOCEXHVMw9ARqAnogoBkubgIw/pG7Ab5QXD0FZrIw/RS2AHIE5CELfMOwQOE9AzG9JC0AeJJwqOA8A3RoiB0FFTMw out_8_mFAP2b_singleloop_p01wA5_mFAP2b_0001_0001
LGEYGBT0iYDkCXfMwjs9LBXNedD025LNwHv0PBPHaFDkX6WLwdolUBLwKDD0HF+LwcSsEBrw1vDU14VLw5/BNB7YS/DUSwINwW/mMBbDVSDEvZOPw out_8_mFAP2b_singleloop_p01wA5_mFAP2b_0001_0001
ELH6NBTLyyCEBWJJwEtoRB/mEbCEBW5GwgqxUBT2O7C0kYwDwqxrSBzfqdDksdeCwoF5OBf++5BEsyBDwBW3LB79tyAUNhhFwDmZJBLtW2/D0eVBwGTWGBXMaaA0cI27vKytKB3Iri8TiKeBw2O/JBvco1CE/pmIwthRUB/OUICEikuIw7aXMBTmrOCUIcaAwx7+RB/hQcBUhBlAw25pOBffJMAUgM4HwAstIBT32MBkBeCIw5JPJBPV94mDvah9vCSQNBXn/Z6Db3SEw out_8_mFAP2b_singleloop_p01wA5_mFAP2b_0001_0001
ElDtZBDrcwCUf/UCwy25cBfnvPDEAAA/vv0NeB7P1ED0d++tvHv0dB757fC04luJPb8ChBjU4WDkSMoCwFXjiB7BVvCUx30CwX2XgBDzclDEe9JIw8SXbBLwKTC0LdTDwFzqaBHZqtDUosn+vQmPiBL0WvDUSWqAwUzUhBbo2VCUhgADw4eNiB7lkqDkXYRJwbDeeBTIkBEkWwEIwuJXeB7d8MDkXCKJw out_8_mFAP2b_singleloop_p01wA5_mFAP2b_0001_0001
EAAAgBvcolDklDtoP8S3gBvz3fDU6mE9P5l+iBrbSAEE+TNAQHaBjB/naSE0xLd8PzMzcBvz3jDEsyBCQaAraBvhFGEEab1BQ357fBjqxBEUc9ogvi6whBzfNADUc9z9Phn0dBHelcDUbZHGQWwwZBfTwND0DesAQEQaZBDQAJEUrGhFQ out_8_mFAP2b_singleloop_p01wA5_mFAP2b_0001_0001
EY6mkBnuJ1DkR2OEQnvfmB3NJKEE/pmGQAAwmBjWkHEkQgVKQmupmBvIbrDEBWZLQlYQpBf++JEkoF5DQjuLpBzEtSE0SGU8PSA4rBXsFWEE8eY2PKictBv7KHEUiVBzPTSbsB3sYqEkbGIxPU4akBvd+WDUHaxFQbtvlBX3OaE0ZI2FQPhCqBrmbzD0VyyDQiKpqBz2uTEknWNGQtiLoBn8FiE0vNm8P3FFoBTbwHEkugf2PdxKuBb8CuEkKPqgPP7DrBH5P2EEE3P0P out_8_mFAP2b_singleloop_p01wA5_mFAP2b_0001_0001
Lx1DnB7luZEEUNuLQ7RRnBb78ZEkSMoOQwKnnBvyhwEUMIwPQbnvoBHue+EU5QbOQsyBnBHDCoEkCXvKQj59oBn2LQEEJzPPQY9elBPtxSEENrfPQ out_8_mFAP2b_singleloop_p01wA5_mFAP2b_0001_0001
Ef/0mBPzMzEUiBJRQ/pGnBLwKHFEBW5RQ/pmkBnX6MFUKctSQQ1IjBzJx+E0FZLTQlDdpBb5QFF0Jx4SQN/PsBfh/CFUiBRSQxjZuBX9l+EkhaUTQ4+SuBnc2tEk+19TQSuUwBz+2MFETufTQqG/lBbmZmEEaRmRQFzanBL1NUFkfLMRQB5HpB7wj3E02piTQ25epBrhdTF09PhTQt0vsB7AESFkotwRQYrQsBHB71EkmYjRQbOwxBXeRKFESDLUQTEXwBH+naFEV88SQ out_8_mFAP2b_singleloop_p01wA5_mFAP2b_0001_0001
EoFJkBPy2hFEBW5SQ14FiBzfqpFEv01TQ5QbjBvxL3FUc94UQ++JlBT2OCGEEYlUQkCXfB3251FEVjPTQTV0aBrw1oFkQBnSQB50aBHdhUFEhBPSQkbgVBb/fwFUuxUSQQ+4VBj4uOFUS0tRQocqSBTQjfFUR+wRQu5+SBTd7BGE5jfSQHOeNBnDmhFkTJYRQyowNBDR5CG0VmGSQb6HLBDeQ1FktGkRQ1NZlBXjXsF0FZbSQaSIhBrp4bFEReTUQK/ZgBXFlAGEn5fSQoPkdBf7Y/FkJuCUQyfKeB3lEKFk+qUSQd21UBPOl/EkhqVRQS2BVBz+bIGUET7SQXuNLBXdWUF0bQ8QQBU0LBrxUKG08qPSQJEHHBjjU3Fko2SRQ out_8_mFAP2b_singleloop_p01wA5_mFAP2b_0001_0001
EtIriBPzMzF0eUIWQaR2jB/na+FEAAQXQPKshB76RGG0HF2XQGE4eBLbnCGEaRCYQCsykBnYQuFEEYJYQgvqmBDpxcF0kewXQqeZpBnkafFEddoXQRiImBTRWIF0zsVXQHNeqBjdSNFEYLKXQvXioB7lI/EE42+WQ7RRhBvconFECsSWQE2glBXwFEG0Xr5WQYZGjB3x8mFEY0XYQ7W2lBb+y2F08liYQ63KkBzLrAF0nhTXQ6slsBXsgKFErc9WQHLzoB76ivEE4GpWQ out_8_mFAP2b_singleloop_p01wA5_mFAP2b_0001_0001
EzhWiBXjXQGU2ODYQVjXgBntzXGknvTYQFDChBrvfcGEVj/YQO0SjBzgAgG025HZQhrHgBb78gGU3koXQ//ReBj2zdGE30RWQ3c7gBz9LaGEG9WVQzLCZBzoleG0wS6VQhbIgBvAcXG06ZGUQWWaXB/v4bGU23pUQnHEbBLgWYG0zNwTQe+OkBDAATGkYQ4XQxO9cB/LjTGEeiXYQ2oEiBfHXkGkTQgXQD0sdBn1BnG02KBYQ9iBjBzNjZGEmhpVQGRJWBncWhG0B1nWQqZlhBLElUGUoOYTQtaOTBjGmcGktMYUQit1ZBbCSWGE5vwSQ out_8_mFAP2b_singleloop_p01wA5_mFAP2b_0001_0001
Env/dBntzcGEqGbZQ8SXeBvcohGkTiFaQ357ZBPc9pGkDtMaQlYQVBzgAnGUbnPaQep7dBrEDZGUPKoaQQDmdBT9WdG0LQWbQ7eRhBTjBjGEi9mbQFqajB/xLeGE8wrbQnM/gBboVtG0EqwbQPKcaBXNeZGU46RZQuSGhB7HvlG07HIaQ1ysgBrcyTGkEQmaQZjaaBzCLUGEBQiaQY3ycBHhpWG0OUrbQDZRaBDzDjGkXzXbQ8/hiBflgxG04F8bQ1WWeBXbFxG0/wrbQ out_8_mFAP2b_singleloop_p01wA5_mFAP2b_0001_0001
EmuJbBnCX0G0IbPaQgVOXBfnv8G0xLVaQfU4UBjVO8GU14BbQsHlXBLv04GkYQgbQZQgaBPc9GH0HFOaQePFgBLn0DHkyIZaQofVgBb2M4GU+2KaQU0JbBnyK0GERVPaQVoFUB7h67G06t8ZQ3g8YBD4XNH0luiaQypDaBLCyJHk53sZQrJagB3fyEH07s7aQeIghBzqMJHU7NJaQOtuhBTxZ0GERmgaQLl8gBzyb3G0BppZQ out_8_mFAP2b_singleloop_p01wA5_mFAP2b_0001_0001
L357PB325/GEaRGbQWOUNBvcoAH0z3vbQfUYLBXiBMHkDt4bQpbSLBHYlPHkQgdcQcSsIBntz4GEFuybQsXRKBHmCtGUNXubQJnxNBrxfpGU4gScQSANPBf0YeG0cnOcQfG7SBToQZG0GflcQYHxVBzdMeGUNADdQtEoTBvWEPGkCQdcQGE4NBLwKCHkqxraQCpMQBP7a+GkyhIcQli7FBTig6G0QfZbQbBmGBDf25GEN+QcQPScMBTTyrGEdZQbQRRsGB7CDoGEjTubQosqLBryjqG0tswcQh+bRBfNLuG0G2ScQeNLNBLMwZGEQu4bQ/tJVB7NDmG0xzIdQeWjYB7GIaGEbwTdQ1DPRBvIxLGkhpFcQnLWWB/BtKGUmVtcQ out_8_mFAP2b_singleloop_p01wA5_mFAP2b_0001_0001
LkC3JB/owRH0d+WbQ46xHBb6mcHkYQcbQBr8IBfSMiHEsyxaQcSMKBPIwcHkpbSaQgVuBB77ncHEVjjbQi499ArAkbHkuc8aQ2O/JBzeUOHkQg5aQL62JBn3XgHkWA3bQwCYABLpkjH0j30bQfbxABTivVH0If3bQUHa4Ab/DWHE75/aQ out_8_mFAP2b_singleloop_p01wA5_mFAP2b_0001_0001
LXkNIBHsysHEmutaQpw1IBnDtyH0HFGaQueUFBXMIuHERLiZQlYQGBLbnwH0bS8YQcSMHB/mE+HUwKTaQkWYIBTyp+HUHeCbQB8CHB7DrzHkWNTbQXhNIBDxusHUlLuaQkhENBn3iyHkjb8ZQI5+CBfSS/HUycMaQUlaJBTPACIUsaAaQ/z8FBPafCIUMcRbQf+lMBzoaAIkipHbQ3CyCB3xezH07EbbQYgnJBHn4xHUQlubQ out_8_mFAP2b_singleloop_p01wA5_mFAP2b_0001_0001
EsHFBBf++nHkWktZQ7Rh7APdTjHkDtMZQQ144ADrcXHkmZWZQ99TwA77nTHEEYJZQ2jCxAThrpHEsyJZQQajyAPmr1HEjrCZQByEyATOi8HE4flZQd0h0AvYz5HkPXaYQlAizAXvsDIUi3fZQPGB2A/hTCI0zsUYQS8g1APUtFIUuS3YQMt/2AjqHLIUWqxYQf/UABjU4lHEoaMaQTq6/AfLdjHk4kuYQDJqsADIpoH0FrnZQ0NAsAbGjmHEjrwYQqWjwAHeV5HU4WFaQTD90ALrn0H0Lp+XQ+VKzADeYGIkBT7ZQdFl3A7I5DI0lrpXQLHr1A/F8MIkyPMZQ out_8_mFAP2b_singleloop_p01wA5_mFAP2b_0001_0001
EqGPABT0iRH0yhqZQ357+A3jCGH0Gv0ZQ5luEBnDt/G0JxwZQGE4IBHXPDHkQgBaQMIw6ArFZEHkU4iaQYzUxAnSsKHka4paQBz+3ATUl4GkSkqaQDCsDBT2OVHUGE0ZQtsQ5ADHrCHU56dZQ9kaABL+0GH06R5aQQ/DtA3XvKHkWCQaQy4C1AH4n3GUGHLbQh8++APBmzGkLSmaQomyxAP5H2G0W8TaQ out_8_mFAP2b_singleloop_p01wA5_mFAP2b_0001_0001
EFDiEBzKH2GE7RdZQ4PVJBXjXvGEBWZZQU4aIBjrHjGEoaYZQFueEBnuJfGECsGZQzhWMBTgVzGU46xYQAvVRBzcitGkA3lYQRYhUBT3N0GUhZ2XQ8wJXBDa7+GUNgYYQ7RBBBrZmzGE99PZQ/z1LBrGqwG0LZ1ZQtRbNBnus7G05c2YQDerJBXt9yG0XSWYQuWaQBXwXlGUr6bYQwYDUBnKMtGk3iAZQiIPZBX6OEHk9PDYQyr5ZBXH47G0FkwYQ9i7TBvGQDHE9HoYQ out_8_mFAP2b_singleloop_p01wA5_mFAP2b_0001_0001
EEtIMBvHFdGUPKsZQ/pGMBrbSRG04lqZQaR2PB7QLNGU5QHZQlDNUBfTiRGEoaAZQrcoNB33PMG0isVaQn/WJBXoiNGEHk5aQmKoEBLmAOGEoLwaQjc3KB3TmNG0zlebQ5lOPBjqxgGk8S7ZQhFDIBfznOGk4cjZQDcURBLd5PGUj1gaQ9dbOBTKwDGUeDRaQ out_8_mFAP2b_singleloop_p01wA5_mFAP2b_0001_0001
EIwKOB77nEGE7RxYQvJRRBblDAGEmuNYQyLdSB757nFkuJRYQam5OB33PbFU2ObYQzMTOBrEDCGksdGXQvUeNBHFEOGkq+4WQYDfRBbwz6FUoQ7VQ3/CKB3R2QG0AgtVQx1jKBTgVBGEZ74YQUeKVBvA9DGkh0MYQQXYKB7qs8Fk0pJXQwySRBP2oRGUhhyWQOahLBjNdRGUkxwXQlRTPBvR19FkCiBVQVLASB/ErpFk4qCWQkZaVBz2QBGEP43VQDhqJB3PgZGki2oVQqlHGBLDUNGETQ2VQid2LBPHxNG0GRzUQ out_8_mFAP2b_singleloop_p01wA5_mFAP2b_0001_0001
EKcdXB7OfhF0MzIYQtI7YBX3kKF0eUIYQO0CbBvcoDFU3k4WQf/UeB3MzOF01jSWQ6mEdBLEYFF0jCrYQ6soeBTAztEEBfoYQtvvaBv8yKF0FmWZQgqRaB/S3sFksdCYQgQXVB7pLBFkcpPYQChSgBXWcOF0xzlYQH0ygBfrPqEU5DBZQPDLgBXmQqEkAOJYQhuFbBnc4jEEWdtYQuIrdBbkNHFENVvZQ4qIXB78QBF000bZQUDvZBXMwbFEP3XZQ out_8_mFAP2b_singleloop_p01wA5_mFAP2b_0001_0001
EsyBZBbQgxE0jCXWQ++paBb5QpEUjXCVQ46ReBrFZVEUiBJVQIFOdBnDtGE0w17VQXktVBrw1jEEEYNUQBWZWBHZ7oEECs6WQ509cB7kr1EEYNiUQjs9WBXjXeE0HFOTQv0NTBLGEyEE/pGUQ35bTBb5QXEET3sUQ out_8_mFAP2b_singleloop_p01wA5_mFAP2b_0001_0001
EqxLhBLxgUE0JxQUQaRGjBf9oCEEEYNUQ0iMkBra86Dka8ySQO0ClBPy2LEU6mESQ35blBvyhIE0eUIVQlumnBPLQwDUggQVQlkwpBXWd+DERrPWQjw/pBPUNSEUCRnWQ/hXrBHXnfD0xIsWQiBhhBTKchEUdTqTQ0VFiB/aSoDkWkiUQ6bqkBPQqLE08YIWQjEWmB/+WXEkIdxUQgkioBHtsrDksFSUQWMvmBXAOSDEC1mVQXG1sBHgmmDEwmVXQuyHrBDDfBD0B6XWQ out_8_mFAP2b_singleloop_p01wA5_mFAP2b_0001_0001
LHvUkBjWkRD01jaSQqGflBrZmFD0coFRQueUkBDW5cCkpbaQQrcojBHYl7BkBBGRQ2OfjBLwK7CkEDCTQFgonBbigAD0nUMRQjtNlBvz6fDEDwYQQ out_8_mFAP2b_singleloop_p01wA5_mFAP2b_0001_0001
LMIQkB3MzcCk8SHOQ5QLjBfTixBEqGfMQqGPhBj/UHCU0iMKQc94hBblDlC0MzsIQqGflBjrH9AkEDSLQ2IInBPmUcAEPxZNQtmakBvIXm/D86qJQZ78kBnCX3CEBWJNQ+zAiB3e1HB0MoyNQAWsmBz/KmB0C9/JQ5yAmBf359/T2UrOQ21EmB/4Yd+T4c2IQMKLjBXZiKAE2rCIQuBPjBvDBV+jbT+KQ out_8_mFAP2b_singleloop_p01wA5_mFAP2b_0001_0001
L46xdBzLdjBEaR2JQktzZBrw17BUdTiHQiWEYB/TN2AEW5wDQy2ZZBf8SX/DtIbEQzhWUBrw1LC0NJ2IQPHnRBru6PBknwIKQttGVBnnvpCkcLwKQE2+LBvpIkBUDOqKQ789cBXjXyAEpwFLQ8fkbB74hWC0HLAFQHl0RBn9lYC0G/iGQLXmTBTJfABEOkBMQqYwRBrlnYAEwD2IQg0WRBb10yC0lNnLQJ2FXBrQKFDUJ36JQPcfXBDXiaC027KMQunFKBPtkuA0NTkLQiF/JB/TSyBEJaxIQltwLBzZZNC0vp8LQ out_8_mFAP2b_singleloop_p01wA5_mFAP2b_0001_0001
L2jCVBvIbPBka8S/PDXvSBHYlTAkR2O3PnEDXBXiBx+z4lutPzMTWBzgAr4zMzMrP99TOB/TN++j9ow8P63MKBvfeTAUnDUAQIFOUBPzMHCkZmZ+Pz9DRBTVF4AEdgnfPlk7PBbI2i9D/UoBQgIsMBrINM9TCes1PGzuIBfLzwA0U1d6P out_8_mFAP2b_singleloop_p01wA5_mFAP2b_0001_0001
LEtobB/na8/zisdePEtIgBf9og+zfqxrv2jChBjVO02D/pGxPiBBiBjWkt973P1YPTiBfBTLy28Dv0N+vo4YdB3D/s/TtDQDw0VZfB/Ew+AEgk+CwJNAaB//6I/T2UhGwZ78bBLwK/AUO0ikPoL0hBbec5/TmIZtvjk0bBTKdwyLLdy9vZbRhBL3wK5zkUpAw out_8_mFAP2b_singleloop_p01wA5_mFAP2b_0001_0001
LlD9gBThrH6zyhW/PDC8hBT0iM9bktTDQT3kgB77nK+LtIbIQZQghBjAr8/7yh2JQMdDgBb5QL+jWkNBQ/hBkBPilb87fiUEQZj3hBH1Nh/7zcQBQ out_8_mFAP2b_singleloop_p01wA5_mFAP2b_0001_0001
EPK8cB325767z3PJQBrcaBT2Of8b3k4LQjsdcBrEDC7jTiBOQtd+cBDVjH/zMzcNQfUYUB7P1477xLtLQt9jRB7xfG/LNSFKQ5xrRBnkk3As6vcLQM4XPBLq9yAcAgIOQXhFKBfwL3AcH9rOQARlGBrb5ABsrSvMQfFbIBjd6xA8lEmQQKcdbB33P16D99DIQPMhbBHQkQ/rQjhMQcoaTB/PGo7zsu0KQ2lqSBrlE77L2jtNQyLiTBDd1S/7KAJIQJgZNB/PRh+rlwxJQQ60VBfP/MB8GXoLQggaPBHTHmBM2fSKQ+w6RBHxUrAMXEsPQV/1HBLsFFBsBr0KQ39nCBDjSEBc0TKNQjoGLBnbdqAcCHWRQe6eEBPFJ1AsImzQQ out_8_mFAP2b_singleloop_p01wA5_mFAP2b_0001_0001
ETihdBzLdTy7P1QQQgVOfBLxgg9T14VRQWOUbBX3kAA0LdrRQyLdWBTLym/j78tRQ/pmfB757n2rpbiSQ1hQgB3LT5+7ej7RQ3fWdBjVV5+r06oQQEmfdBXX7szbPKPQQ98ihBrrJq+Dk7ERQ5Y6bBXyznzL7ZITQXSchBPVHv5zNzMTQiiMfBXGwOAs3ZoSQjHaiBvB/N/LmuwRQOlNZB7vYk/rhoyQQ3amfB/ENFAMcG4PQ out_8_mFAP2b_singleloop_p01wA5_mFAP2b_0001_0001
EPffdB/RhLBkuJBSQb8SaB7QLKC0isdSQzhWbBzfqVCE7R5TQIFufBTf/kCkR2OUQhrnbBjVO0CUGEwRQO14aBfnKyCEYkYQQ/lXYB322YDkKiTSQ3EHdBPmxZDETccPQ03vgBzgATB0Ld7RQwMFWB/ywBC0+PYSQgBjfBn6u6CkyF6RQ/woWB/7xvCEHmLQQ8M4cBru9VCEEw+PQCBfZBXlp2DUluzRQQrDZBPVKcDUgJYTQqbOUB31FSDkotHSQp9kcBjoxYDUQ4UNQCHogBvoHdDktv1PQcaFbB7x20DkP7HQQ out_8_mFAP2b_singleloop_p01wA5_mFAP2b_0001_0001
ERLSXBThrPCUf/sUQlYQXBLEYdCEZ7EWQhrHSBX461CkYQQWQMdzNB7OfjCEueEWQpbSXBfR2uBkqxDXQ4vLXBTOIICUKbPYQhZLcBzmX2AUmSzWQ2jCUB/naAC0xLVUQgexaB7CRxCUXBQWQz7qTBP1QKB0Wv7WQ+IHXBP8jaB0lslYQfenTB3RsbCkCHUYQArvaBjiebCE+MVYQ+XKcB/ErAAkVxfXQZazfBbxGcB0ui8WQMWFcBnJDeA00EyVQ out_8_mFAP2b_singleloop_p01wA5_mFAP2b_0001_0001
Ee+eSBHXPeDU5QrWQEYlNB34l2DUMI4WQW5QOBzfqPEkpbqXQlDtSBHueWEE/p+XQNeJWBDrcsDUHaxWQkJqKBrMziDkpcZXQbc3LBrH6+DEFQ6VQ out_8_mFAP2b_singleloop_p01wA5_mFAP2b_0001_0001
EMIwJBXiBZEU0iAYQShrJBrbSsEUgVaYQ14lEBDW54E057TYQxggABf++vEk8SHYQdTCKBf++lE03PJZQtzFFBbzSZEEGqWZQyavAB3b+jEkACoZQZO2EBbzKDEk8gQZQq9Y4Abo0YE0DjzZQQfRABfLMwDE5DcZQO183Ar61CEEFktZQvc3uAjlmvDUFH5ZQHaRGBfSMSEkrHtXQZs/MBfae2E0UZQYQB1UKBHjT0EkAGdZQMOlNBHkQcE0P1OZQ826ABvuR1E0GlsZQmlOIBv+R1DkelCZQYtlxAPSThE0IOBaQx9CABj97ND0YcXZQDKcvAPpcSDEkvvZQ out_8_mFAP2b_singleloop_p01wA5_mFAP2b_0001_0001
LhrnEBzgANFkYQgYQoFZ/AjU4YFEv0dYQKxAABfTivF0NJuYQpw1DBb781FUbnDZQOJGIBnBBUFE7RpYQm5N5AH1nQFksGwYQD+r8APrfZFEya5XQ out_8_mFAP2b_singleloop_p01wA5_mFAP2b_0001_0001
E2Of3A33P7F00NlYQ46R2A34lIGEoa0YQ03PzAvIbQGUy2RYQpbSuAvyhNGka8iXQEtIuAHXPJGET3YZQNS2xA/g/DGk34BaQvd4pAbYXFGU3zlaQyrjuA3+QBGUVlPbQjBA3AzSvIG0o3gbQ9owxATgV0FEXPSYQLx89AbMSLGk4FBZQ/ArmAnNfFG0f+OZQXobsA77nRG0y5fZQI8e5AnMfHG0ZaLaQBLDzAPt92F0Vk8ZQ/hkiALc+AGklgeaQnk7nAPX0NGkMUpaQhdLyAHx8yFUa6JbQGuNoA7uaAGk/MnbQMLA6ArWyFG0UR8bQKUvzAz/6PGEvkmbQk4R9Ab4yJG0VhLbQ out_8_mFAP2b_singleloop_p01wA5_mFAP2b_0001_0001
EnED2AvyhaG00NZYQ357yAD/piGEaR2XQAAAxAPeptGkBBOYQbnv1A/S3wGUjXuYQ7Rh7APepjGEue0WQShr6AnsdcGkR2yYQS8TrAX4TgGUPFaXQGZ74ArbSpGEEYFWQEYl8A757bGkTiZWQKcdBB/9TmGkvfSXQ out_8_mFAP2b_singleloop_p01wA5_mFAP2b_0001_0001
E+TNqALbnzGUbnvXQIwKoAbkt+GUbnDYQ/pGqA757FH0gA7WQzMzpAzLdCHEmuxVQ7RhZAnYQAHEBWVYQkGFKAzjn9GUFTqXQUCBWA/VJ5GkQa8YQx1jmAbPKwGkqx7WQDVrtAnz7AHkVKdYQoabXAvqnIHU0leYQDRCMAn7PCHksr5WQl57FAnNZ6GUz0IZQV03gAfgO7GEu/UZQWq8XA3FzwGE/gzYQ out_8_mFAP2b_singleloop_p01wA5_mFAP2b_0001_0001
Epw1rA/mEQHEnELXQGZ7tAXNeXHU0iEWQJGEkA3MzbH0xLVVQQgVYAzgAfHET38VQU460AXNegHU14lWQPjW2APupoH0IilVQWwr/AHG7bHkE57WQdoFsA34lSHkDtEYQ2moyAfwTTHEcHUVQXrPxALF5jHkVXcXQMMc7AnJ7uHU7A9VQdDruAXYDsHEePTVQm3E6AnQ1kHEt6uUQQYVCB7cKiHUs0TXQz1nBBjAqYHk0mCWQWw2+A/crVH0NBsXQ out_8_mFAP2b_singleloop_p01wA5_mFAP2b_0001_0001
LNepkAf9obHkCX/TQepbYAb6mfHkBBGTQXPKeAz1jqHUiBhSQ8naQADVjxH0kYYSQR2OVAblDYHEsy5RQi8eMA3QVNHkZPPSQlHNKAHEFGHkyG/QQsrUx/CDIKH0KbDQQzF8m/OARCH0wV7NQyLdrA7luYH03PlTQvfuJA7oggHUb4qTQu4QiAjAzWHUFlaRQPVoKAn1ybHE1WLRQTOA6/GOJOHEVyuSQ2GpXAbsnJHkfs7SQGSTGAHX79G0hESRQ/aOZALD4FH0kFcQQ0K47/e8kRHUfdMPQXe6I/yzoLHEKuoQQydw++aaRFH0JIwMQkQeZ/GaX7GEWowOQ63uAAH7oAHErqwMQ out_8_mFAP2b_singleloop_p01wA5_mFAP2b_0001_0001
LlYQpAnX6rHERLKSQdoFtADAA2H0MzkRQDXP3AHtI4HkR2WSQBrc7AjWkwHUep7SQsHFwAXMI1H0w1DQQ3EF6Af3QvHkV72PQ9ANnAfAavHkmTlOQVjXuA3islHEoaUSQg58mADyF8HEzAuRQFW8wAzU38HkwiPPQwEI/AnquyHkp2jOQq5bpA7F3uHkEyeMQNTlfAnT9zHEtjxOQUF8lA7YenHELKXPQ out_8_mFAP2b_singleloop_p01wA5_mFAP2b_0001_0001
LBrc8AjVuAI0P1QSQ9oQDBrbyBIEnE7SQnvfHBz0N7HUPKkSQTihLBLaR6HE7RRTQIFuEBPyWHIkZmZSQvmv+ATcBKI01BJSQrLp3A7dkFIUvsoRQ/5X8A7FyAIk36QSQ50nCB353BIkxtAUQd1KHBvn9GIEVSfRQmRKHBLFgJIkV5ITQQFt/ATxRNIEnPaRQKMu7AfA3LIU8RETQEWi4AfebFI0jKjQQSpYvAvrOGIk6c9RQ out_8_mFAP2b_singleloop_p01wA5_mFAP2b_0001_0001
EzMzGBnsd1H0GvcRQIwqKBfTitHUepDRQIwKIBjrHjHUepjQQoFZKBntzdHEEYVPQ0iMOBrvfyHEAAAQQ+0FLBjNm2HkLKeNQ5AQGBv0A1HUg6LNQittNBr4t7HUfy4LQ8naDBPc91HkZm5QQT3ENB/XdrHEPa7RQ5wGRB/70sHE/2bPQOXSQBXbK5HEB2bQQ out_8_mFAP2b_singleloop_p01wA5_mFAP2b_0001_0001
EqxrDB/89fH0w1LRQdTCBB3MzVH0z33QQXkt9ADAAQHkBBGSQfU43APy2UHU3k4SQ14l4AzKHXHECsyPQIYI8AHRybHEFsWNQ+7DzAD3dMHEPZNPQdTCCB/89kH0eU4RQjl9DBDzcQHktzaQQQK4yAvjTcHEuKWQQtOM8ArwejH0UgpNQC/ZsAXA5NHUAo3NQ5QCwAfW/IHkqOhQQdeq4A/97GHUhmSOQ out_8_mFAP2b_singleloop_p01wA5_mFAP2b_0001_0001
EvJx/AbQgFH0gALSQhrH7A34l+GkQgNTQNzMyAHtI3GkBBuSQ99TzAHDCyGU5QrRQgqxBBb5Q3GEue0TQ+MOGBDz17GEScnUQ5H5JBzIsyGE+HCVQfO8DBXOTBHkE30VQpwVCBDBWCHkrHdRQ4bi3Aj9pDH0Jf+TQUloDBjlOzGktr/SQLbm/AffhxG0CmaUQaaeIBL9fBHU/NBUQCTHNBrW01GE7KoVQ8meLBbbwuGEGdJUQscqHBr49sGEk5nVQpZKHB3TrEHkHnbWQ8PrBBvbj7GEXFbWQRoSBBXDjHH0DefVQ out_8_mFAP2b_singleloop_p01wA5_mFAP2b_0001_0001
ECsypAHZ71GkU4iTQ8S3gArbSuGkDtYTQ789jA/mEkG04lGUQpbSkAT14jG03PVVQDCsMAfTiyGU2O/TQX7By/eCTrGkKdsTQp+F4/mODiGUtUYTQoZ16+KXQvGkhpwTQ67npAf9o6GUwKXUQ6mWfAv6zsGkflUSQptWJAz+T6GkKQoTQHBjOALeNzG0tcEVQ out_8_mFAP2b_singleloop_p01wA5_mFAP2b_0001_0001
EiBBnA757bGEv0VTQOJGsA7kYSG0eU4TQqxLmAThrHG0xL1TQIwKiA3NJEGkpbySQlDt2APzMRGUy2JTQoLj9AjPeaGkJHeTQKlA8Az2MHG0GeiTQ/IHDBvMlbGUzooSQoa8lATKccG03PVSQJYatArIkTGkkl8UQq5N1AvKURG0mwFSQrYXAB3RVZGkD4aUQ1s/4ArTshGENrcTQ1sxBBPOcGGUqzATQihz2A/2nAGETcRTQGmZ9ALJMHGENJnUQvRhFB3/LiGkPn8SQZdpBBfp8cGU5TpRQs7ZFBPOdUG0qOrSQ out_8_mFAP2b_singleloop_p01wA5_mFAP2b_0001_0001
E/pGmADBWCGEVj/UQT3khAb5QvF0LdLVQmuJqA76RfFUiBpVQZ78sAHtIfFUf/0WQ14lQATgVwF03PNWQVUnFA7hNaFknijWQuTePAPvJKF0MpWWQ4FOn/mZ1ZFEkKDXQ3kYpAXiBGG0w1zVQA+0cADOwpFkGROUQEzOEA3OD7F0FA0VQf3fWAHMi3FElZIXQ out_8_mFAP2b_singleloop_p01wA5_mFAP2b_0001_0001
EdTiuAfSMSFklDtUQFDC3ALFuCFEoaEVQaR2yA/owrE0bSEVQb8SuAT0ikE0GvEUQBWZABXiBDFk8SHUQWBnCBbW+YF0km9TQuh5EBPqJ0EUuJqUQYRbEBrbfjFU46OVQWO0rA/mETFkCXvTQwf05AnQcGFkNxEWQlfX+Arrd9E00PITQW+R/AHHiiFECEfTQQP/FBTV5XFkmLUTQZnSIBDLf0EU+T+TQRSdDBfNzjEEn0vUQgeLGBboy5EULwoVQlWAGBLKNzFUB+/UQNhiHB3h2ZF0pUtVQnYFBBHRJlFUAs5VQ out_8_mFAP2b_singleloop_p01wA5_mFAP2b_0001_0001
EhAr0AzeUgEECsKWQkCXxAzKHKE0NJWWQ2jC7AXO02D0yhOWQqxrBBzgA/DE+T1WQgVOsAHueGE0jCvXQXr4iArdoTEEOS4XQ29/oAP0udDUWx5XQnvf4AfTinEkqx7WQOIqrAXpEGEk83jVQOb+xAjJ0KEUZSQYQP85kAPlhiE0Gg2XQVkalAz7HZDkuRcYQ3S9vAHkOJDE4R0XQz0NjADFKVDUALIXQ out_8_mFAP2b_singleloop_p01wA5_mFAP2b_0001_0001
EOJG6Ab6mUDEuecVQdTiBBb5Q3C0KHSVQUNeABTKcJC00NxVQLHa8ALwKfB00NBVQtd+CBHue0CU0i0TQXdhEBfeldDkt9JTQbWlABj8+3DkHkoSQ4fyJBraGoD0x5ATQbD7BBbXPOEkg+9RQxgKLBPUcGEEw7VSQp8PHBPydTEE2N0RQjxpIBXellEEsWIRQwKHzALGEQDUep7UQMU3EB7b0CDUV14VQ0qX/Av9YnCkE3STQZ3TGBzFQeCUDXtTQ+B44AXrvvD0C/vSQZq2MBroITDEoPbTQ8nn9Av0bYE0DBkRQaKWPBXKtKE0A4NSQVveMB31JlE0yn8QQ out_8_mFAP2b_singleloop_p01wA5_mFAP2b_0001_0001
LCB2BBrFZ7BUHaBXQfUYBBTKclA0FZjXQTiBEB/S3E/jEDqWQjX6BBLFue7Tc9gWQXkNEB/9TtAEW5cYQiYdDBH5tECk11oYQb7EEBfXicCk0J/XQ3p3BBnNi8BkM4/WQT6P6AnzsVAEM4rXQkvcIBTQ+aAkzsZYQ5aYCBn9FBAkvA0YQOGbGBnNYOC0m+AZQCA++AbBNJCk/M3YQ88PIBbFIhCEPk1XQg21BBbeQ6C0SwAYQ out_8_mFAP2b_singleloop_p01wA5_mFAP2b_0001_0001
LU4aIBHsyx/DEY9VQiBBLBHsyh9z4lGVQgVuHBrFZ77j9o4TQzMzIBbmZG8r8SPTQy2ZQB3ist+z4lmUQyG2PB3rvdAU94vTQ6mEKBb6m0AUIwCWQYAnLBju5XzLvEsVQSkOSBzu7K8zjqCUQ2PBTB/JQK/D0XaVQnuyRBb6OOAkA/6SQ out_8_mFAP2b_singleloop_p01wA5_mFAP2b_0001_0001
LCsyDBLGEo+j/UjTQTihABjqxL+zP1YSQBW51A/mEj8z3P1SQamZuAblDN8jZmBSQAAgABDW5YA0NJmRQMnMGB/me3AkpKLRQNkzFBjOqFC0+ZbQQIN/IBLC+k/zQqXQQyL9CBfnvHAkYQIUQovXCBLITf6zWOyRQq2v9AXy4IB0S/OSQBfC8Art6SAEQKuQQ6YhIB3BxDBkliESQTxzJB3ApQC0AeLQQNk5DBzDCdC0jVDRQpGeDBr7HBCUk+BPQV0ANBbV0HAEffGQQtawGBn1cM/z2E/OQGFSJBDyUg9Do98QQ out_8_mFAP2b_singleloop_p01wA5_mFAP2b_0001_0001
LQ140AvHFu6jDtIUQMIwqATf/U174luUQlYQkAz1jS+DqGPVQWO0UA76RR+z1jKVQkCX7ALwKH7zkYwUQBWNsAXOz78LIyjVQFjAmA/OEY8bMg/TQ out_8_mFAP2b_singleloop_p01wA5_mFAP2b_0001_0001
LRLypAjpbKAUiBxVQuz3kA7P1YBECsSWQ6mEdAb6mEC0IbPVQ2OfLAzeUUCU3kgVQZQgbAbmZGBknvfXQkswjAPavnAEbiWYQ92PrAbcwRBk2ZlYQwmngAXAP++T6MnYQfU4xALGEIAEAAwVQqiOrAXp5BCU7ynWQ3bUPA7RpXAkXsPXQ8KKTA/ekAC0o/wXQ1NVkAveNP+jICBZQp7+UAzv389TAKaYQ out_8_mFAP2b_singleloop_p01wA5_mFAP2b_0001_0001
EFDCjAjqxHC01jCUQKc9aAzLdfC0d++SQueUeA/TNODktzPTQZQgnA7QLaDkvfyTQBW5hA/89XCUJGkRQXxvsAvMvpCU8jcRQZIqhAjh/TBEdFPRQvS3wATOQrCky0BQQLHaqAHZ70Bk++5TQ/ABKAz9YXCEbiBTQLSeaArUspCEGH3QQ7b8xAbnlXCE8ADSQc8gsAzIEKDU/Y0RQt/qkAbBxKB0WRPQQ3X/SAzF38AUE6SRQ1ElmAj52xAEJY8RQXPt4A75k5CEYXAQQ/fbrALfa+C0g+0OQO0RxADLCLCEqaRPQ out_8_mFAP2b_singleloop_p01wA5_mFAP2b_0001_0001
ER2OPATf/oDUKc1SQxgATArFZLEUf/8SQamZWAfR2WEkSMoRQnEDMADAASE0eUoQQKc9AATLyWEUktrTQmz09/Sj4REUDOJVQrAqb/2QVhEER5vVQ2iuW/C81fEkFEQXQdT6g86fexEkFqzXQhrHBAPHadD0codSQS31gALa2NEkXchTQLokj/+DrSEkPVNTQqsKDAHHFoEEynlTQ+bbOArFCUEEAQoVQrvTz/C3ZBEkPdSVQJmHX9U8JeEEMVVVQkG7m/qKnxEUw7eVQg7b7/2BGhEUVsqXQVsW2+qThQE0VViXQ7w3f8cHdwEUyzZYQ5ada/cLuwEU04bXQPyP6+mPHAFUmGiXQ out_8_mFAP2b_singleloop_p01wA5_mFAP2b_0001_0001
EcSMiAnX6mEkZmpRQzMzjAb5Q1EUc9gQQFDCgAfTiLFUxg4QQ3kYkAjWkVF0FZzRQ2OfvAPy21EEpwFQQUNemAvxLpE0kYgSQZZBeAneXvE0GSXPQQgVwArvfAFUgVeOQsHFyAvz3lEEVjnPQVjX0ALbn7E01j6QQ out_8_mFAP2b_singleloop_p01wA5_mFAP2b_0001_0001
E2OfPAHtITFEueMQQKxgGALaRoFkCXfQQiBBMAXMI4FEYlzOQGZ7GALFu0FE+TdMQeYwY/y/AnFkZ4pQQ2lEd+qT67FUcLFRQn/Rm/oO64FEzSiRQqs5AAJxByFkLywQQl60u/cFE+Fks9ySQGZ7IA/89JFEmu5OQknZNAri/tF0rNbRQFS9I/S15aFkbhZRQ9fm3++hFiF09HbPQxJ+d+eodDGUCGPQQZ/qT/OfVBGkBM6RQ8PSGAJCb8FU+zJTQLsGP/8zyBGEt7YTQ out_8_mFAP2b_singleloop_p01wA5_mFAP2b_0001_0001
LfU4WAf9oEG0hWkPQktzdAXNeMG0yhmNQGZ7kA34lVGEaR2OQc9oiAjqxYGEYljQQaR2aADVjFGkTixQQri6PAXUnPGElxiMQuG/jAHFmIGk8vHMQ out_8_mFAP2b_singleloop_p01wA5_mFAP2b_0001_0001
EW5QsA7QLaGUJGUNQ/pGyADBWjGkBBWOQZQg9AvyhkGkQgVNQ4PVABjrHgGUxgQLQXPKsATLytGUeprNQ3rfrA7AfwG0jzuKQSAxkADro6GkesLKQx/EWA7h16G0oOxKQiSvpAvzCDHUghFJQUNetAvxLXG025bLQ8GzyADXhiG0cOQQQJaRwATXc0GEA7mOQTRHkAzghtGEdxgOQBP7nArkxpG0scqJQCqnzA7K6xGk/8/JQeMslAjovJHUjrsIQLkwxA3/9CH0mAuIQ out_8_mFAP2b_singleloop_p01wA5_mFAP2b_0001_0001
EktzBBf9oqGkZm5OQlDNHB7QLuGUepLOQoacHB/TN6GEZ7sNQ/pGGB/9TAHk9ogPQT3kLBbmZrGkDtIQQ51ZMB3WEgG09hWQQH4cQBrKsvGkNpfPQGhCQBLTieGEjXhRQ/UDAB/natGEShTQQ+0XIBLxMqGU8VVMQFOdKBL04uG063FRQPxUOBH1rcGkF+7OQf3wIBfUAcGkb0fQQ/MiTBLXFuG0YMfQQLb5PBXJC4GUUiSPQLIeRBz2+rGk75mNQkB1QBTTaWGEZjpRQogOOBjXyhGE2taSQqGzTBfsoiGEcYVRQ out_8_mFAP2b_singleloop_p01wA5_mFAP2b_0001_0001
ERLSJBT0i9GEYlTLQXPqJBXiBJHUJGkKQbnPPBrFZMHEaRmJQ03vRBnX6GH0d++HQ3kYFBPzMMHEUNeIQYcIABrBmKHUTolJQzw/FB76AYHU3qZHQtIbKBrGv3G04l+JQjmyIB3F1NHk4LVMQKl0FBbjNHHkOYZFQZs3+APsYQHkCv5KQpL8CBHGJaHECEgEQFa7JBnEbZHEBPpFQ8uiFBfp/cHUwHfJQ out_8_mFAP2b_singleloop_p01wA5_mFAP2b_0001_0001
E5lORBPHaVHUGEoKQIwqWBbmZZHUzMDKQHaxXB3MzdHUiBhGQwKnUBnBBkHUGEYEQCB2XB/naiHk9oAMQrcadBDxFnHEZOAMQ+JJeBLhBxH0AcoOQqpRiB7CZ2HEwu3NQam5OBvyhZHk789LQJ7dZBXjwSHkLIPKQH86WBLG+fHkD3/NQjaLVBbNCpHkgNhLQyfNeB/Z7qHE4CGKQJJMgBP/vgHU0uTMQqMyiBHfm8HE1+TPQj4QiB7kw5H0fw2LQ4KujBDhHwHUmq+NQ out_8_mFAP2b_singleloop_p01wA5_mFAP2b_0001_0001
LGZbcBntzaHkpbSEQEYleBbktfH0Gv0+PEtohBXMInHEDCsAQ789hBfTivHU3kY8PQgVgB7luXHUjX60P4+ocBjEWQHU+lSjPU1hYBTXEUHUT+UpvojydBHf8GHUivC4ODCseBb5QVHEv0NGQI2bbB3SdkHU4DG7PGS4hBPfzSHE+OP6PhpUhBTVMcHEM+GFP out_8_mFAP2b_singleloop_p01wA5_mFAP2b_0001_0001
LRLSjBT14jH0w1jEQtdulBntzpHEW5wFQktjmBLEYnH0kYwJQ7RhlBntzfHEoa8KQZ78nB/mEmHkTiBCQ/S/oBj4IcHkoatDQfU4iBDW5cH0OffGQ4HUlBXdVyHEgUVFQHAhpBPS1rHkYsjBQVUFnBHEClH064I8P6ZHpB/G1XHE4wgAQ out_8_mFAP2b_singleloop_p01wA5_mFAP2b_0001_0001
Lf/koBnX6sH0P14KQ35rpB7P1qHUiBhNQCBmqBHXPfHUGE4NQzMDrBT14bHEoaEQQiBBsBLFuyHEtIrNQyyMrBfzz7HUz02LQVVwpB7Rh2HEcMlJQJmkoBjr/sHENE3KQ2sLoBDLzsHUN5CPQ103tB/UwuH0RdBNQrnUsBngP1HUJewPQkb+sBLfJAIkFtMLQeX7pBDyvAI0sQ9MQDxQrBXGU0H0tvGIQiQPoBDf/7HkmEzIQ out_8_mFAP2b_singleloop_p01wA5_mFAP2b_0001_0001
EiWErBbPKZH0istLQOJ2rBLwKOHkArMMQR2OqBz1jGH0xLdKQKcNrBjU49GE7RxJQLy2uBzLdMHkoFpLQbZcvBT6gPHE4g8IQ9AmwBLy+SH04YjNQlDtqBLbnbHEnEzJQJ9brBnhQMHU+SSOQgXUvBHDAEHEIC5LQn/1tBHxHSHk80GIQxisyBrDgRHkMfHNQmgKwBbioQH0+emPQDYLwBn8cbH0I9TNQ out_8_mFAP2b_singleloop_p01wA5_mFAP2b_0001_0001
E35rnBrbSJHkvf6JQv09lBzgACH0P1YIQBr8iB7P1DHkqxrIQjs9hBra8MHU2OfIQ5QrmBbPKCHEue0CQYaBlBb8R6G0Fq/+POW5lBneh5GEWyBuPGcFoB/vm1G0ldWbPjUKkBbNU9GER2duv789mBz1jQHEW5gKQ6nTmBTQ45GUgUGJQM9xoBH1OAHUc3RCQg4VmBXIKKHkOhOBQuC8iB/k78Gkjl9+Pv2KlBfYZyG0lsUBQHCmkBfmF9G0CrZ7v5cWiB/ffAHU4Evhv out_8_mFAP2b_singleloop_p01wA5_mFAP2b_0001_0001
EAAghB3256GUiBBJQEtIdBDrc6GktzHJQqGvaB3isxG0IbnGQXPKdBrbSpG0HFuFQhALbBPHa4GEUN+LQsH8bBHw/AHk0gHOQdRSgBb/VCH0X9ZPQtJqXBTZCHHUuO+OQTVggBDg1JHEZytQQoYAYB7nVOH0yJfQQnLtcBXC0PH0/QGRQO0iiBjU4zGUepLJQOPjbBThFCH04NbIQyK0cBrRBxG0q3tMQ7x/WB7/U3GUVPwLQhp8hBj2i9G0pU0OQC+5TB3Z4FHEwVBOQrxXiBHa7KHEpFORQpVfUBLe7SHkCGyQQmuDdBTdnVHE0k5RQ out_8_mFAP2b_singleloop_p01wA5_mFAP2b_0001_0001
E8S3VBbQgzGEXPqEQfU4SBDrcrGkX6mBQTiBPBHtIlGE/pGFQv0tMBvyhpGkU4aIQR0zPBrYvwG0hPD6PDiVTBvES2G070cmPtMDQB3Uc6G0X7G3vjIhMBXnxDHEKLbwvzGuPBDgJNHkTJEavSMIUBThr6GEBWZFQwSuVB/EwlGEYf2/PrgDNBLfr2GEdMS9PeRbNBfKvqGEXEyzP2IUWBzwpwG0LVfhvtZaVBP898G0BzGzPV2hNBT1B0Gk7tp6vxNuSBLDF9G0d369vmG6JBHMSBH0XhNpPwUBKBHvMGHkk776vwGPNBTxJTHkzEFkPLwGSBL+nPHU1eV1vJz/RBzpCLH0IGazP out_8_mFAP2b_singleloop_p01wA5_mFAP2b_0001_0001
EEtIOBDAAbGUNepDQMIQKBvz3TGkpbSGQ8n6FBT14PG0OffCQ/pGHBDBWMGU6mE8PJMINBnFPKGEtVXIQgJaJBLLmBGU5vSJQgT5IBXrNvFEJ3OIQ35oFBvKJCGk/OfLQixFFBzh1jFUTBnJQTSDDBDhfwF0A2mLQyfREBDvHKG07PVNQcnU+A3iGsFEOQgNQ9kXABXF7HGkJ5OPQOaw7AHxS8FU2GUPQ4PVQBPc9XGET3kAQV+RIBTXUYGUiTvIQUYhPB7E2MGkKQEKQQv2PBXQ0GGU0iyFQ+GLLBTIKpFkm6EFQmL+DBXFoUFU5EOJQ3vOGBP85RGELdRNQ5pR6AT0qcF0tgmNQAYq+AvLLOGUFMVQQLZq1ALkY5F0cmaQQ out_8_mFAP2b_singleloop_p01wA5_mFAP2b_0001_0001
EfU4AB7kYQG0LdTEQXkt4AXjXMGUhrHBQRLyvAjrHIGE99zEQbnvqAT2OOGkCXvHQBuS0ATsLVG0Es+6PRSQsA7YBRG0HXTrPOs9pA/foHG0l4BsPS7eoArXRXGUsPBuvIFOAB3MzTGUKc9HQG3i7ATwzFG0bFP9PGg36ADqAZGkaZb1PvwawAb8SbG0qU2/P out_8_mFAP2b_singleloop_p01wA5_mFAP2b_0001_0001
EZ78tA/9T7F0IbnEQIMvlAHiPxFkLz5HQ+LCVADdx1FkrB0FQ2LJKA/ganF0220DQPwgnAjAMZFk07GIQlSXyAfMJyFkxCICQ+zRmArt63FEGh9JQIiQhA3Z9RFUeHVJQR3SvA7y9VF0iWAJQ/WQnA79YSFUIXNEQ out_8_mFAP2b_singleloop_p01wA5_mFAP2b_0001_0001
Ei4MOADO6EGEbeRGQsXHx/6HAIG08fvEQQnwD/OEQFG0U0mIQg/eE/OqPKGEunuKQkDbv/Wd9TG0qxbDQv5AEATwFXGkPX38PulVx/KdsTGk/YwqPn5Fq+K03RGEbqmqPNXuEA3t0SGE7KC0vVpQYAnCiKG02HuHQezFo/exfDG0VzLBQ9nY8/mRhYGUc1xGQmm64+iiaWGEYr5CQnuqTAj+PTGEV4C9Phv3FALlwfG0g3t8PhFQ8/CJnQGErE+8vmvZUAjJYUGUc3Qzv out_8_mFAP2b_singleloop_p01wA5_mFAP2b_0001_0001
Eddhk+clj6F0MjHIQRuBm/kWbyFEd2KKQLwRHA1q7/FUC0SKQSBtOAxDGEGkSrQIQgESx/kSCbFkJ1mJQMMdz+IyyLF07jEKQKe3C/KaLIFkAGGIQznOj+kQDBFEGAfMQZQ9y/WNK6EUQUhIQpxRR/uGBzEEDh6MQw2j2/a6kvEE2d7KQDvom+gM5zFEwkjEQDhuL/UYWzFUVZGMQ2zp7/AgYZFkJxEHQNp8FA5cMWFUhG4KQX+P6+KNiQFU1PYEQTJcg/QoxDFUcYDOQUTRFA3Ke3EkSs5FQYP5W/etqqE0vd0OQgcfIAPkikEE/ERLQ out_8_mFAP2b_singleloop_p01wA5_mFAP2b_0001_0001
EzaKQA9+DBGkZUsMQ/UxhAhAXHG0uqFNQUexrAZihAGklnwMQBnu0AJtnEGkiGyMQMNwhAZCnMGUTg2PQ6sLRAFTbUGkIAKQQaqzRAFtBZGkHHkRQ8rs8/U8/fGk501RQaRi8/gNLkGU1APTQAPUJAhR46F0mESOQElBiAB3nNGURlkLQshShAxZcGGUAesQQNIPpAll7QGketEQQbnRSAVq9aG0783OQwn+BA9IVQG0/hAQQGLOSA9vgSGkFiSSQnHHgA5b1dGEt9rRQDab8/8GvmGkApJRQg0Rf/8WWbGEzmrRQzYRi/kvvoGk5KYTQJaL8/QG/dG0Hn4TQCPhLAZVooGET5YTQ out_8_mFAP2b_singleloop_p01wA5_mFAP2b_0001_0001
EGeMqA1vKsFEOBdMQ3aFzAlPFdFECaXMQPCR6AlZEiFUTB/JQNMg2AdjZpF0pezHQoC9uAJiDGF0wONMQIyepAF/iAFkXTlJQcycjAB7grEUt/tJQyO/bAJn3mEUjTsLQeVZkA9xpeEkuCPHQ0FpiAJlmmFE3tRMQ6gw3AVK3eFUGUMOQ1Gm1AxT+6EEt8eMQo2QpAp5ODF0cf0NQrAzjAZQLNFkX4FJQTfhvAZDS/Ek4NBIQlTmgA5djQE0a4LHQow5oAt4CjEE/gHEQ out_8_mFAP2b_singleloop_p01wA5_mFAP2b_0001_0001
EgAUCBhQDeFUhgTKQMkKGBNVvhFkmiKIQOBXFBFmKSF01ltDQuu6GBxPnWFEGeW+P0m1LBRPQgFUctOJQtuVNBFvIzFkG17KQy48KBFxLCGUrktKQlPQRBZHPwFEUmoMQ+VnDB1vSYFU54EMQV+hFBV1yxFkvHvGQBORMBBbsRFkAdaKQQYoOB5LLfFkf1HHQGNbSBlnP8FEUi0NQGsETBtlBiFkxzvMQ out_8_mFAP2b_singleloop_p01wA5_mFAP2b_0001_0001
Lts6CBtx4/EEPT5EQ5a5BBFVnvEUj81AQl065AVXV1E0BMJ7PXoYxAZt7rEklAl8PspLBBJzqZEUcvdDQfW+ABV5dHEUb31+PuGtCBVwoKEUNe6zP6KL+ARPJtD0eC0AQGJvBBViM9EkfZWIQtPVFBFB7uEUniU8PxkeEBZjuWEUAXOGQ4J/6A1piZEkzryFQ out_8_mFAP2b_singleloop_p01wA5_mFAP2b_0001_0001
EdXI7AtczEF0cR0vPdLDyAZ9pNFkXsAnvG/m0AdeJRFUSXq9vSlb4AtYMiFU8DZAwJNZuAdEbiF0Fu+sPaTYkAhgJrF0A4UmvLZYfA9VHhFk2N64vsvAhAF2p9FE19HmPkERBBdKlKFExi9pPfHerAtCNCF01qIkvcj7sAhQ0fFkN6v7Pt1t0AF5WuFEtfPqPqnxUAhmHCGEdUVivdoDlAhumCGExmE3P out_8_mFAP2b_singleloop_p01wA5_mFAP2b_0001_0001
EEueyAx35AFE/wFCwa3p0AJzFCFUx+zHww67uAxs+UF0ThMJwhGRmABTRbFUzOVIwIXWwAlBtsE0zl8IwIUYxAFR7dEkGfPFw+5muAZmhrEET/dAwLlcyAdb5AFkcHFCwl1V9A1aTDF0oROIwMyBoAdxmuEUKynJw4AC1ARydnE0zMsKwPb9rAVZMQE0+IuFw5Fj5AdibXEEPWCFw4h5lAZNTrEkFhr/vb2zyAZealEEOb15v out_8_mFAP2b_singleloop_p01wA5_mFAP2b_0001_0001
Emy1zABX+dFUSJRLwrLEvApruvFkaCvMwh9WmAJTenFksZmOwoo3fABC3zF0QEpPwx8d3Atas7FUTdWOwgQJ8AdYNvF0T5VQwsIbCB57Q7FUWEBRwj7kEBJVovFUB7JSw95kIBtet2FEDT8SwB8zKB5frEGkP8sSweNQKBtH6qF0tJ9TwzAE7AdhXYFEX31LwvDgrA9ow6FEWKTLwbQA0AhDLFG0wpJPwhgE+AJlIAGEZ+CNwG+a/AZZHgFE/d9Pwqa41AxT/rF0JwERwLZ4ABdLRFGkp5XRwjvqFBtoG+FEI7TQwlV9CBtXNhFkKwXSwb6hJBtMMJGUcX7RwTxzNBBTVHGUZsSTwOOiIBhVkcFEe9IUw27PNB1hNwFUg4iUw out_8_mFAP2b_singleloop_p01wA5_mFAP2b_0001_0001
Lp8LmANheSFEY5APwMUvdAxQuIF0RwdQwxsAIA9Z7DFEC9rPwlPrGANgE8E0K3bNwV5pjAlxJ0EkJmCRw6oKtANf33EUqk8Rwh7b3AVzy3E077aRw+nnrApHW7EU6WTTwN9DABZ6L7Ek24PSw8hT0AtMv+E0WTIUw+Zh+Adiq+EE01mTwfklDBRxCCFkBlbUwEWQrAh4BJFkiY+Nw2aIbARb9TFkeGSRwbiLmAJOupEUiYOQwE0HbARNorE0f+mRwAxp4ApyD1EkutWQw+GjjAR2a7EUwxtTwJHGEB5OI7E02d1RwbqFzAZEfBFkMhMVw+QXCBZgGEFk2PVVw out_8_mFAP2b_singleloop_p01wA5_mFAP2b_0001_0001
ENbBu/AFtIF0DVlQwyPRq9YyOEFUtAIQwPwzE+CbKsEUL8CQwuyAn+8/IgEUeW6QwQuGd/y4ZOFUwmDRwxluFADHCNF0vpiQwIkASA/Hz6EE7RqQwTdHSAPGnbF05E0PwlBgiAP0O+EUmqHQwG7uiAfcASFEX/TPwsvVy/kKnPFU+HfRwJAxc9WK+KFE4rQOwtNfN/6CPfF0hXNRwaVwa/iVlGFE44BSwR8INA7sqsEUJKBRwY6WPAP9GsF05bMPwRNjoAvTrxEUhKHQw out_8_mFAP2b_singleloop_p01wA5_mFAP2b_0001_0001
EjC6V/KDOlEU7SAOwKOil/GJqOEkr0qNw33bF+aV/CEUBJ9Lw9P4y+q8niD0vi/Kwvt3k/yC2vEUIVnMwAQgCAPONNEE4wvMw9fZn/eGAHEEP3nPw out_8_mFAP2b_singleloop_p01wA5_mFAP2b_0001_0001
ESgXg/I4+MEUbLlLw3YaBA14YDEkPeBKw+PXCA1y/ME0O5cGwh6HQAR8PHEkeBPDwQxmWAFijGEUxdcLw4KzWA5813DEgW6Nwgbxk/sfmbEkTYZMwWon8/0WjkDk0m1JwgzYZAFglXEkPYwLwbPxhA5OjAEkGUMKw3AIPAlA+EEU0bIPw out_8_mFAP2b_singleloop_p01wA5_mFAP2b_0001_0001
EFVUn/kOqbEUWEUFwW1io/sd4nE0YTWAwCiyB+UqrhEUuyL5vCnXD+AganEEh0MPPR+jm/ALFAF0exeBwZ/0K8OECFFkzdQEwnnRGAF6AHF0Uc3Ewag/9+kPaeE0sM9HwQjTDA9ackEk9sn8vGFAn/4p1IF0jFb7vKJLJ/O+q5EkupuDwT6TFAxHKYFULAoFwteFVAV/bDF0MvvCwMlDGAFCb+E0tAVIw out_8_mFAP2b_singleloop_p01wA5_mFAP2b_0001_0001
EcR3V/qH8VEU7Ja9vTXf+/i8DOE0Io71vLu3JAreGgE0q5obvoDpNAHzMeEUME54PA7fv/+BG5D0pKAZPGaLf/C4KSD0HHkyvW9B1/mOuBDUbbg8vtb+M+gdHDDEwjMpvSi6T/eNYSEkSKpCwouTLAT/XHEEwUU8vebrL/+pqCEU8IQzP544EA7SsvD0PmlzPlUnD/QGRpC06G0zvQPvL/IZcRDkadVuP out_8_mFAP2b_singleloop_p01wA5_mFAP2b_0001_0001
EYyqOAT8mxEE+Oh0vRC4YATICEFk0B+hvg3joAnM7BFEQ4NnvMNHtADu4AFUmpn6vWyhRAvj9YFU7XN1vD5Dz/a/YcF03hsxvJ2OeATN2rF0/tMpvBXXg/SmVuFUPOe7vB4JLAruKyE0zCJ+vGnMUArlfEFU2nS2Pwk/TA762XFUEzN/vMyGt/+D5fF08OPuPuJ2h/OCuNFkxfk1vY+0YAXkg6F0vcV0v/klnA7zcpF0XMzvvoDzbAPoItFkM9n0PFS9X9UCyvFUsry5vZg+k/eM4qFkhQ+Bw//Uw/mCT9FUsvd5v out_8_mFAP2b_singleloop_p01wA5_mFAP2b_0001_0001
E1JwtAzOTBF0RFv2PS3T5A/BV+EUEqv3PNbA/ATh3TFUKWN3Pk4/7AXwviF0hCU9PMaU8AbxByEEVxBBQd+KEBLxzvEEs3HCQ6OuGBnrHiEUJmj7Pg/AFBnd9lE0+7nHQJclpAvS7CFUZgP+PZWz7A3s+0Ek/MOfPW894Ant+hEkCgxAQmNv4AbnG6EEc6cEQc2CGBzfj/EE+c/BQfq/KBr7igEU2KH9PDEIGBXespEEAxKvPuW4EB/tUSE0+Ui7PogSJBPRZkEUP7MIQvhJDB7GNWE0NgwHQzxNDBfnNwEk1CVJQ out_8_mFAP2b_singleloop_p01wA5_mFAP2b_0001_0001
E/UDEB757VF0gArcPEYlGBXO0qFEv0NBPhrnMBf8SpF0fqxjPKxAPBvyhYF03P1YvRATFBj8n1F0Wgs6v31dHBD8GpFEsqoBwb+j+ATWv3FE36K8vUNeFBHsyJF0eU4uvGPCFBHu30FkW1+0P4wGHBrevCG04P66v62kHB3+UaF0+4lAwKO58Anma/Fk5N6BwqGQ7AT5sAGkfHbzv1K66A726nFUmhC8v out_8_mFAP2b_singleloop_p01wA5_mFAP2b_0001_0001
LXPKPBDqG7F0gArwPe++UB3Mz6F057nyPiWkXB757HGET3k4P/UDVBzLdQGUGEY4PyL9MBPzMEG00NJ0PU5vWB3bD2F0QZNpvtGKWBHR2uFUKGN7P out_8_mFAP2b_singleloop_p01wA5_mFAP2b_0001_0001
E5lucBT2OHGkSMI7PyL9fBDVjQG0coF+PVjnhBPepOGUhrHEQpbyiBblDGG0eU4EQ6f3hB7quTGUBKyxPWKVgBnXBWGEs9BxvJ6fjBLmidGUvq23P8naeBjWk/FEnED7PveRdBHMPXGE1ns/PvFOjBbiHNGU17nsPDdidBXGDaG0xhRqvwo0kBHsqfG0CwriPp8rkBfxybGUemB/PfDKiBLzMkGkORm5P out_8_mFAP2b_singleloop_p01wA5_mFAP2b_0001_0001
EjsthBXO0WGUJGkHQ99TjBvIbWGkWkNKQLymlBHueeGEqG/JQuzHlB7P1nG0jCXJQ3kohBX46ZGkoFpMQFVdeBz4ETGkZXcNQWQdZBX2OXGUP0DMQk85dBXrRTGkGwOQQLHqgBz1jdGkCXvGQz5HkB7WYOGEmNbKQhQ5gBDY2hG0vHPMQ507iBDEZaGE22WOQS1AfBzpALGk+0wMQRiHWBz3RSG0hcpMQWV8ZB7T9WGkbF5JQF6sYBr5bfGUnyqMQjnfaBLRXOGEpghQQg2SdBnqfbG0QBkQQO1wgB75FQG02AsQQ out_8_mFAP2b_singleloop_p01wA5_mFAP2b_0001_0001
E4PFoBnuJbGEaRmKQCBWqB7luiGkuJhKQWO0rB/mEjGU0iMNQaRGsB3jCbGEEYlOQFuOsB3NJgGE+TNIQ/d5qBvRdhGkS47CQPixsBb5zfG0sCr8PcQjuBbO7YGErlB9PSOasBXfGmGU+AfwPSMYoBf8STGk/UDLQ3+jpBPKtqGU1WHKQrb8sBHi8XGURLZIQpl9tBvVblGkc3SIQr4DqBfbipGks9pCQxnTpB7akbGkbUmCQN5ltBzvZlGUAEqoviG6qB3/srGETwdwP out_8_mFAP2b_singleloop_p01wA5_mFAP2b_0001_0001
EFDysB/nasGkR2+NQ357tBPc9sGEpwVQQGZrwB7P1nG0GvcQQShbyBT14pGUbnPPQkCHuBzLd4G0Mz0QQia5uBn2o5GUWKSSQLAruBTE7EHEpPxSQiZrvBPQ9FH0cxIUQgnOuBzySEH0A/QVQnEsrBnErBH0h2MVQy3YvB/eSFHk+wcWQCBmsB/89yGUHaxMQninsBvQsoG0ioBRQskQsBf/h8GU8+qQQKnnvBjQn8G0wsPQQ499wBzMF3GkFjaSQ4wltBfUm0GUQS5SQi2ksBT0bHHkQTwSQv61vBXaJKHkINISQSVoxBHA6HH0Y4PUQ1vwqBPSBBH0yqTUQu0nqBriOAHkWfEWQE2VxB/MQHHU6igWQh5TuBzTFEH0H3SXQ out_8_mFAP2b_singleloop_p01wA5_mFAP2b_0001_0001
E99DxB/TNhGkR2eRQXPqzBzeUcG0d+uRQamJ1B7kYiGkAr0SQmu5zBbQgnGUzMrTQ14VzB/RhQGUwKHSQQlMyBfRzJG0+T/QQu97xBbIB8FUpUVRQfQywB7G/1FkfZWSQt8CzB35kuFkxheQQFDivBbmZfGEAAISQzj10BfMtcGkIW0QQ98AyBPR1PGU0S+SQr7R1BTSPNGEOkZSQ9MfzBn7iKGEteHQQ5tNwBza4MGkQcwQQJU+yB/CseFk+RnQQJY9zBfPJ0F0sCUPQ out_8_mFAP2b_singleloop_p01wA5_mFAP2b_0001_0001
L/Uz3BXO0hGkEDySQ03f5BXO0mGUdTyTQShb7B77neG0OfXUQIwK8B33PfGkvfiVQy+P8B3qdXGUdkrTQRLC7BrbSwGEShLTQOfP5Bvob5G0fIrSQEzx6Bbs2CHUj9GSQNTM9B3RbCHEolESQl5g5BzQgKHU55tRQ5Qr4BD/pdGERLCSQsoO4BfB2pGUSolUQffP8BLQgtGE84VSQlNZ8Bv5lzGk2M7TQfe/3BjTN8Gk71fTQXo63BbHU2GU8l5RQ out_8_mFAP2b_singleloop_p01wA5_mFAP2b_0001_0001
L+TNOB325FEUHahMQ6mETBf8SPEU6mkMQ++JXBvHFOEULymKQmuJbBLEYZEUIwaLQmuJgBz0NbEUGE4JQOJGaBfR2iEkqx7NQbnvdBHuewEEmuZPQqxLVBfR2cEE8nqOQtd+SBzKHiE0OfXQQAAgLBHYl3DEtILKQepbNBrED6D0hWEHQXPqKBHXPmDEBW5CQO0iMBHZ7oDk9ow7PPK8FBjqxPD0FZ7DQW5QDBjAr8CEqGv/Pnv/DBnuJNDU6mkIQ03vGBDW5gDUjXqKQHv0+ArFZ3C03PFJQMrAMBjOsFEUZeZOQOUjgBTQfSEEmggHQm6jgBXbUsE0TYMJQ5p+hBj/pUEUk28KQFSueBzoy+EkenLOQ6avgBDfjnEkry1PQax8bB7u11EkIQqQQkSCRBX2cFEknsEGQvPKFBTtbeDE0BrMQ out_8_mFAP2b_singleloop_p01wA5_mFAP2b_0001_0001
