# Supplementary material for: Incorporation of sensing modalities into de novo designed fluorescence-activating proteins
Source: Nat Commun. 2021 Feb 8;12:856. doi: 10.1038/s41467-020-18911-w (PMC7870846; doi:10.1038/s41467-020-18911-w)
Supplement: Supplementary file 24 — Source Data [file 41467_2020_18911_MOESM24_ESM.xlsx › raw_data_graphs/Supplementary_Figure_6b,c,d/1/silent_138.out]

SEQUENCE: SRAAQLLPGTWQVTMTNEDGQTSQGQWHFQPRSPYTMDIVAQGTISDGRPIVGYGKATVKTPDTLDIDITYPSLGNIKAQGQITMDSPTQFKWDAQFKQNDNPRYHGSTNILTGTLQRQEZ
SCORE:     score     fa_atr     fa_rep     fa_sol    fa_intra_rep    fa_intra_sol_xover4    lk_ball_wtd    fa_elec    pro_close    hbond_sr_bb    hbond_lr_bb    hbond_bb_sc    hbond_sc    dslf_fa13      omega     fa_dun    p_aa_pp    yhh_planarity        ref    rama_prepro    bref_irms    cen_irms    final_chainbreak    final_looprelax_score    irms       time                                       description
REMARK BINARY SILENTFILE
SCORE:  -482.543   -709.144    103.076    410.245           1.647                 22.907         -5.271   -267.701        2.418        -28.500        -75.474        -22.042     -39.894        0.000      5.513    133.250    -41.380            0.058     19.116          8.633        3.071       3.071               0.036                 -482.543   3.010   3295.000 out_138_mFAP2b_singleloop_p01wA5_mFAP2b_0001_0001
RES_NUM A:1-120 B:121 out_138_mFAP2b_singleloop_p01wA5_mFAP2b_0001_0001
FOLD_TREE  EDGE 1 120 -1  EDGE 1 121 1  out_138_mFAP2b_singleloop_p01wA5_mFAP2b_0001_0001
RT 0.092238 0.94843 0.303269 0.768097 -0.261588 0.584465 0.633655 0.17903 -0.752615 12.785 -5.805 20.9455   out_138_mFAP2b_singleloop_p01wA5_mFAP2b_0001_0001
ANNOTATED_SEQUENCE: S[SER:NtermProteinFull]RAAQLLPGTWQVTMTNEDGQTSQGQWHFQPRSPYTMDIVAQGTISDGRPIVGYGKATVKTPDTLDIDITYPSLGNIKAQGQITMDSPTQFKWDAQFKQNDNPRYH[HIS_D]GSTNILTGTLQRQE[GLU:CtermProteinFull]Z[HBI] out_138_mFAP2b_singleloop_p01wA5_mFAP2b_0001_0001
CHAIN_ENDINGS  120 out_138_mFAP2b_singleloop_p01wA5_mFAP2b_0001_0001
LwfKMBvxLBIEoaMYQDCMMBf9IAIEZ78WQ67nRBLFu8HE99bWQ357UBT0i4H0hWMXQlDNIBf9o3HkoFpWQBryJBfRFuHk+7OXQiTgIBXhVCIUaeVYQPryOBPHFEIkmJTYQBdLNBHFt7HUsJcYQAQKLBfY1DIkXmbWQcH3HBDbk2H0UlkVQbkTEBPx75HE2PBXQazzHBTvztHUmCDYQ out_138_mFAP2b_singleloop_p01wA5_mFAP2b_0001_0001
HTihSB3NJ+H0kYIVQ/UjXBHCs6HkEDiUQkC3XBvcouHUgVmUQFDCcBjVOqHkvf6UQ5QLYB/9T+HUf/ETQGJGZBjvIFIk/04SQXj7aBXojGIk6UfRQPd1WB7puFI0OZdQQz2JTBLnbJIEP5FQQFXETBv0JOIkjprQQ4JqPBrAWIIUvJROQEtoPBzKnAIEsyhUQMv1aBzTP+H0KDGVQa4sUBLWH8Hk+bgSQIekbBTgJ6HkZVoSQBnHcBj/fGIEtEmTQoFWVBfsOHIUqFFTQLyXeBbKFEIEQ8ORQmFHcBr6vKIEK0dRQKJxWBLJKCI0Wn8PQAJvVBflAPIUzOaRQCdVQBDZ6QI0T2ZQQ9fsPBHkpEI08gUNQow7MBbjFLIUbrtNQ out_138_mFAP2b_singleloop_p01wA5_mFAP2b_0001_0001
H3kYTBPzMpH0yhWUQiBhTB/RhdHUO0aUQXPKVBPIwZHkVO0VQEtoYBfR2SHkQg9VQiWEOBntzYHkArEUQnEDQBnCXtHklDFUQRXgWBforaHUCZtTQb8SOB7QLQH0IbHUQam5MB/TNbHkrHFTQEYFLBvcobHkvfyUQ out_138_mFAP2b_singleloop_p01wA5_mFAP2b_0001_0001
HPK8SBntzeHU2O3WQqGPUBjqxbHUbnHYQrcIaBnCXdHE8nSYQQgVcBb5QXHEDCsYQ8S3QBvHFiHUzMnYQXPKQBD/pkH0yhuWQ2rZTB/GRTHEgVLYQ9owRB7OffHknvHZQmupMBD/pgHk9ogYQ03vRBz1jqHEAAkYQ out_138_mFAP2b_singleloop_p01wA5_mFAP2b_0001_0001
H++pcB77nlHEoaAYQuzHhBra8nHkvfKYQy2JjB/RhjHEoaUXQnvflB/mEiHUdTqXQPffhBnBB0Hka8OYQLhmfBbV+4HUsLyYQAYcgB7jb0HE3QeZQq3uiBfCA1H0i8sZQWm3cBHB6vHUwkzZQsHlaBrZmqHUiBZXQOInhB7fLkHEs9oYQi37gBfM23HUdchXQLXljBfR11HU3DVYQWrZbBfIX3HEQKrYQE/JgBfPyAIEm2yYQXafdB7exsHEBnQaQo6OZBnMmvHkRdmZQ out_138_mFAP2b_singleloop_p01wA5_mFAP2b_0001_0001
H46RiBTgVhHEv0FWQ46BkBT2OdHUIwCVQqxLkBblDRHUO0CVQCBWmBfTiMH0P14UQ78NjB76RhHkpbqTQEdClB/EXdHk54kSQyZ0nBHUIhHEQL5SQEFLkBblyhHUcNPRQaRWgBntziHUwK3VQXrCmBzDSgHUSxNVQZwNjBHe+pHUlbqTQa4MhBbPfeHUe9cTQ1WBlBjntUHkVnjSQ+DLpB3tXeHUKqJSQpkboB/78dHkaH3TQQy2nBfV1pH01J7SQR1glBHW7eH0AddQQ8wPkBXhdqHEhNSRQXqLiBXDYfHExJARQ out_138_mFAP2b_singleloop_p01wA5_mFAP2b_0001_0001
Ham5hBjArLH0xLNVQQg1hBTf//G0xLNVQHaRjBntz5GkWkVWQMdTkBLaRxGkpbCWQGZ7dBPc97GktzHVQwwPbBbwc9GEThyTQzojVB/996Gk+N5TQvHydBz4v1GkQjySQrcIgBvcoPHkBBWVQ8T1iBL3I9GUxiTUQhJkbBPQEAHk742VQHY5dBzMizGkuVWVQTsqbBrfoFHEtXeTQF6nTBb9A8GE4F7SQ4hxTBHSXAHUX1nUQXbHVBjswyG0uIOUQN52bBzBk2GEtz0RQ1lSdB3UrtGE4rITQqn/gBr0f3G0UksSQ out_138_mFAP2b_singleloop_p01wA5_mFAP2b_0001_0001
LEtojBLFu9GkQglXQf/0kBf9o3GUHaVYQUNenBjAryGEYlHYQJbHpB3Mz3GUPKkXQdTSlBjVOAHkCX3YQ2s9iBb7pHHEUmxYQawkiBjSIIHEbgCYQiRmjBX9p9GU3VoXQ/pajBjzaxGEm4fYQIkNnBPfMEHkmdxYQN7alBD6l8GEQFXZQZ3ZjB3EmPHEXU/YQ9FLhBjlyEHkRdBZQxZ3jBDyaOH0HNuXQrxdgBDdaJHEu/2XQ out_138_mFAP2b_singleloop_p01wA5_mFAP2b_0001_0001
LSh7nBPIwoGkoFVYQ14VqBblDjGkqxHYQ35rpBrw1aGUdTKXQrcYnBXNeXGEsyBXQgqhmB3jClGUbnnYQk5OrB/hFfGkBYjYQMuzrBLGxoGkqo3XQ out_138_mFAP2b_singleloop_p01wA5_mFAP2b_0001_0001
EqGvrBvz3WG0isdWQJGUrBPc9NGkpbiVQW5grBf8SRGkVOEUQHvUtBzeUXG0gArTQWOUtBX46EGU6m0VQT/BtB7TXBGE2IMXQIBusBjl/2FEh95UQpwltBb78ZGEEYlWQYHTpB/m2KGUoBsVQ3YWvB7YwHGUrIqVQjCvrB3H/2FE83PXQx+GuBDiRqF0rCIVQQD7sB3Vm7FUj03TQXmrqBfxcxFUyIFVQ out_138_mFAP2b_singleloop_p01wA5_mFAP2b_0001_0001
EEYlpBDrcNGUy2RTQIFepBjpbPGEUN2RQktzpBHtIFGEnEDRQktzoB/9T5F0w1bRQsyxmBD/pUGUHahRQ8NnmBPjkfGU0bHSQc+XmB/PwhGkh0aTQh8omBjnwpGUAJdRQsjVmBrOXsG0asnTQDYimB/8bxGUkwbSQcgwmBTxzsG03fKQQHunmBDFQ8GUg0ISQ/O2mBPEa3Gke8sPQyPzmBrUC/GkA8zQQSMIoBPy2IG03PtTQiRGrBXn0UGU2HlRQ/2JlB7xuPGUlB6RQW7jmBDfNVG0YScQQc4QmBrEzbGUbWNUQIvJmBXjtvGEFsiUQ13ymBTq5mG0PK0OQQsjmB/cVCHktj5SQdL9mBv1e5GkqLoNQlV4mBn5eHH0ghhQQ out_138_mFAP2b_singleloop_p01wA5_mFAP2b_0001_0001
EEtIrBzgAGG0LdzPQMIgrBTgV6F0257NQUN+oBHtI5FkQgVMQ8nKoBbktEG0xLNLQaR2tBnsd+FUHaBMQXpWuBrnfsFkbd/JQGOdvBjCJYFEGwQLQ31kxBr1mYFEEgiMQ4jDuBDUUGF0sd6KQuz3rBrbSNGkVOUPQsK1rBDuurFUoJFPQ71pvB3XdAGUYEJNQ2+dtBrokGG0pK6KQlYyvBHgHyFUDegIQerdsB7VfoF0xMBJQ8sruB7Pn4E0c/tLQ5yWsB3keGFE8f2JQ out_138_mFAP2b_singleloop_p01wA5_mFAP2b_0001_0001
EoFpnBTLymFU46RMQkCHlBTgVmFUhr3KQKc9kBDqGVFU5QrIQHahlB3NJCFEVjHJQEY1iBz0NjFEmu5MQkRLgBH8tjFEJSdLQ4YAjBf++zFkO4EPQQgVoB/RhZFEFuONQej0kBnDw1F0d64JQcACjBH6nTFUR+0NQGhKdBXoghF0n74MQQRHgBXcKXF0Y49JQUJ3fBPpMzFUTleKQymZhBbZmxFkmEQQQ3V3iBHbwBGEkmNOQHl4kBbBlyFUk1CQQ out_138_mFAP2b_singleloop_p01wA5_mFAP2b_0001_0001
EhALkBf++bFk/UjEQWO0jBj/UNFkTiBAQtI7gBz1jOFkpbS8PSMofBzKHgFUwKH7P78tlBnsdSFUIwK1PYteoBPo5QFUHKB6PVfOlBHuxCFE8D2qvW5wjBb78rF0IbHEQEgQkBTiH9EUsvXBQxMWlBbxsiFEFaKvP6tNpBv2HfFE5hk6PSXkmBXglGF0caS5vL6KjBLeIEFE7y7yvEnllBrZeyEUjK7Av out_138_mFAP2b_singleloop_p01wA5_mFAP2b_0001_0001
EWOUfBvHF8EEEYl6PR2uZBjpb8EU5QL2PhrnYBvd+sEkuJxoviWkbBrFZdEEAAAwvVj3VB7Of3EEDCMAQjAHWBTQJGFUG1KFQUK6QBnau/EUgF8IQfCLSBbK9PFU6f0LQampgBT14tEE7Rh7PVdzYB7hbMFESPUwP1eWWB7rcnEk8yfBQGx0RBXl14EEl4R9PTYtVBr9sWF0rLDEQCF6ZB3TAEF0tjIHQKCHPBbD7MFEKYUNQ/+ISB7RygFkr4RLQiU/VB7r6LFEp5oMQ out_138_mFAP2b_singleloop_p01wA5_mFAP2b_0001_0001
EoFZUBHDCyEEv0N4vktTSB7QLkEULyWAwXPKMBT2OjEEoa8/vO0iJBntzzEkQgV+v14FUBnBBsEkAr8Fw3M1ZBn5AtEksrJGw7jMSBH/ccEUnfIJwfUYSB7lu/E0HFu0v4G7TBngIUEEQ5k/vyHcSBro17Ek21tGw8mSbBjdqkEUQCRDwXhgTBHcCiE03aFLwwZ4NBLpcbE0hKHJw/X4TBLdqMEEsSwIw out_138_mFAP2b_singleloop_p01wA5_mFAP2b_0001_0001
E99zJBPJGQE025bAwPK8DB/mEPEklDNAwamZBBjpbQE0fqxFwIFOEBPIwQEkvf6IwkxJCB7tn1DkyDw6v5WmDBXtxNDEb5aAwbMYEB31/OD0JUTFwMW+DBbIdqCUTFR7vEtIMB3MzCEEnEDBwZdfCBHn2cEURk57v66p7AnSZ2DkXkn5vbJ/DBXDJ0DURBZrvuN7EBLO9OCUMc5+vC3TDBzx8qCU7Bitv out_138_mFAP2b_singleloop_p01wA5_mFAP2b_0001_0001
L1NJ4A/89PEUiBBGwQgVyAb5QREk/UjJwwfq0APdT+DEYljLwoFZyAjWkBEESh7NwO1TmAPg1REUk8+IwlZEfA3s9ZEEmMTLwrWuhATX/wE0Zb+LwiX/lAfpG8EUj/TKwASQeAPee3EkBHKOwe++zArvfQEUiBhCwuqr0AbV+fE0gVkKwYUxkA3GFcEk4chGw7fijAzZzBEUfheIw1IOOAf3QYEks+xKwmfFhA/sFQEk8VDNw out_138_mFAP2b_singleloop_p01wA5_mFAP2b_0001_0001
LGZ74ALv0ZDkSMoKwQgV7A/TN2CU5QbMw2OfDBf8S3CkVOUNwzhWFBjpbaCkWktOwHK84ADLYLCkPSELwidBtAX9sDCkt8pKwYP9mAzWJNCU7RcMwmeGqAzd8oBUkxjIw/pG7Ab5QXD0FZrIw/RS2AHIE5CELfMOwCM68AXMRKCkhGIJw7FL8AnqtiBkQjRMw out_138_mFAP2b_singleloop_p01wA5_mFAP2b_0001_0001
LGEYGBT0iYDkCXfMwjs9LBXNedD025LNwHv0PBPHaFDkX6WLwdolUBLwKDD0HF+LwcSsEBrw1vDU14VLw5/BNB7YS/DUSwINwW/mMBbDVSDEvZOPw out_138_mFAP2b_singleloop_p01wA5_mFAP2b_0001_0001
ELH6NBTLyyCEBWJJwEtoRB/mEbCEBW5GwgqxUBT2O7C0kYwDwqxrSBzfqdDksdeCwoF5OBf++5BEsyBDwr35LBT9RyAEcbhFwFBtIBTzXDA0f6aBwOPmGBHTtqAk59R7vNcVIBHh778zCvCCw2O/JBvco1CE/pmIwthRUB/OUICEikuIwxrVMBXkpOC0x6bAw5u+RBn4scBEacjAwU8yOB7b+FAUhQSHwe3NJBT9cLB0G7SIw1ESGBHvm54j2r1+vyVLKBvybU6jxpJFw out_138_mFAP2b_singleloop_p01wA5_mFAP2b_0001_0001
ElDtZBDrcwCUf/UCwy25cBfnvPDEAAA/vv0NeB7P1ED0d++tvHv0dB757fC04luJPb8ChBjU4WDkSMoCwBrjiBruXvC0bvzCwn1XgBXCSlD0/KKIw8SXbBLwKTC0LdTDwFzqaBHZqtDUosn+vyXPiB7ccvDUc5qAwyVVhBbp3VC0CmBDwHeNiBjzZqD08lRJw8jdeBXvdBEUCZFIwRlXeBXBsMDES+JJw out_138_mFAP2b_singleloop_p01wA5_mFAP2b_0001_0001
EAAAgBvcolDklDtoP8S3gBvz3fDU6mE9P5l+iBrbSAEE+TNAQHaBjB/naSE0xLd8PzMzcBvz3jDEsyBCQ2NsaBzyHGEUgD3BQ357fBjqxBEUc9ogvi6whBzfNADUc9z9PeQ0dBrgYcDUvHHGQLJwZB3u5NDk+brAQobcZBTVAJEEyKjFQ out_138_mFAP2b_singleloop_p01wA5_mFAP2b_0001_0001
EY6mkBnuJ1DkR2OEQnvfmB3NJKEE/pmGQAAwmBjWkHEkQgVKQmupmBvIbrDEBWZLQlYQpBf++JEkoF5DQluLpBDGtSE0hGU8PUA4rB/nFWEEfdY2PZKctB31JHEUD36yP3tbsBryZqEkmiPxPU4akBvd+WDUHaxFQbtvlBX3OaE0ZI2FQMhCqBXmbzDEIyyDQkKpqB/1uTEEwWNGQSjLoBHAGiEkuOm8PYFFoBffwHE0hhf2PDPLuBjGEuEURKKhP9pErBDzR2EUTfc0P out_138_mFAP2b_singleloop_p01wA5_mFAP2b_0001_0001
Lx1DnB7luZEEUNuLQ7RRnBb78ZEkSMoOQwKnnBvyhwEUMIwPQbnvoBHue+EU5QbOQsyBnBHDCoEkCXvKQj59oBn2LQEEJzPPQY9elBPtxSEENrfPQ out_138_mFAP2b_singleloop_p01wA5_mFAP2b_0001_0001
Ef/0mBPzMzEUiBJRQ/pGnBLwKHFEBW5RQ/pmkBnX6MFUKctSQQ1IjBzJx+E0FZLTQlDdpBb5QFF0Jx4SQH/PsBra/CFUiBRSQwjZuBf9l+EEnaUTQ98SuBnt2tEEs39TQWwUwBPy2MF0ssfTQqG/lBbmZmEEaRmRQFzanBL1NUFkfLMRQt4HpB/zj3EEEqiTQP6epBDkdTFUwPhTQv0vsBr1DSFkJtwRQFrQsBj061EkAZjRQjQwxB7VRKFUtBLUQ6HXwBzjnaFkZ58SQ out_138_mFAP2b_singleloop_p01wA5_mFAP2b_0001_0001
EoFJkBPy2hFEBW5SQ14FiBzfqpFEv01TQ5QbjBvxL3FUc94UQ++JlBT2OCGEEYlUQkCXfB3251FEVjPTQyR0aBfv1oF07CnSQeh0aBHegUFUUQPSQypgVBnHhwFkjmUSQ1q4VB/TuOF0e/tRQAgqSB/8jfF0z5wRQhf/SBzr8BGkeIfSQqdeNBHmnhF0z7XRQpaxNBr66CGE6BGSQkhILBfUT1F0BpjRQ1NZlBXjXsF0FZbSQaSIhBrp4bFEReTUQ5+ZgBT9kAGEm4fSQITkdBTNZ/FE0tCUQO3JeBvpCKFUfFVSQcW1UBbDk/EU89VRQTkCVBzZdIG0Sy6SQb1NLBbrXUFEII8QQsX1LB/8WKGkC6OSQr0HHBnIY3F0pRSRQ out_138_mFAP2b_singleloop_p01wA5_mFAP2b_0001_0001
EtIriBPzMzF0eUIWQaR2jB/na+FEAAQXQPKshB76RGG0HF2XQGE4eBLbnCGEaRCYQCsykBnYQuFEEYJYQF2qmBjPycFEbfwXQGlZpBX4bfF0UhoXQpvImBP2WIFkyrVXQBaeqBLKUNFkNPKXQ5oioBz2J/E0x3+WQ7RRhBvconFECsSWQE2glBXwFEG0Xr5WQeZGjBnP8mFEVzXYQoR2lB/Dz2F0tmiYQVHLkBLSrAFUDeTXQV7lsBv9iKF0ii9WQjhzoBfVkvEkDHpWQ out_138_mFAP2b_singleloop_p01wA5_mFAP2b_0001_0001
EzhWiBXjXQGU2ODYQVjXgBntzXGknvTYQFDChBrvfcGEVj/YQO0SjBzgAgG025HZQhrHgBb78gGU3koXQz1SeBPlzdGUpwRWQNN8gBX1MaGE2+WVQRJDZBbBkeGU9E6VQfkJgBHscXGENYGUQyEcXB372bGEimpUQ/fGbB/1VYGknCwTQe+OkBDAATGkYQ4XQxO9cB/LjTGEeiXYQElEiBv9XkGUbYgXQjSsdBHQBnGUqIBYQVQCjBHKlZGEArpVQktJWBv6ThG0XinWQfzmhBbqmUGkxRYTQWOQTBnNjcG0wzXUQSs4ZBLPRWGEDiwSQ out_138_mFAP2b_singleloop_p01wA5_mFAP2b_0001_0001
Env/dBntzcGEqGbZQ8SXeBvcohGkTiFaQ357ZBPc9pGkDtMaQlYQVBzgAnGUbnPaQep7dBrEDZGUPKoaQ8/ldBf9WdG0JQWbQvbRhB7sBjG0n9mbQMnajBDBMeGE1xrbQtH/gBX0VtG0WpwbQPKcaBXNeZGU46RZQuSGhB7HvlG07HIaQbzsgBjfyTGERQmaQukaaBz/KUGE2PiaQk2ycBPgpWGUNUrbQETRaBHtDjGEOzXbQ85hiBn3gxGUMF8bQqMWeBfiFxGEovrbQ out_138_mFAP2b_singleloop_p01wA5_mFAP2b_0001_0001
EmuJbBnCX0G0IbPaQgVOXBfnv8G0xLVaQfU4UBjVO8GU14BbQsHlXBLv04GkYQgbQZQgaBPc9GH0HFOaQCPFgBDq0DHUcJZaQqgVgBL5M4GEx3KaQQ1JbB71K0GU0UPaQVoFUB7h67G06t8ZQae8YBP6XNHEPuiaQ2sDaB39xJHEx3sZQRHagBHkyEH0pt7aQnIghBjuMJHk2OJaQvruhB7zZ0GksngaQ8p8gBH1b3GUGqpZQ out_138_mFAP2b_singleloop_p01wA5_mFAP2b_0001_0001
L357PB325/GEaRGbQWOUNBvcoAH0z3vbQfUYLBXiBMHkDt4bQpbSLBHYlPHkQgdcQcSsIBntz4GEFuybQiXRKBTmCtGkCXubQMkxNBztfpGU4gScQc8MPBPwYeG0VnOcQN+6SBPfQZG0cflcQ96wVBjPMeGkKBDdQY8nTBTOEPGEMQdcQGE4NBLwKCHkqxraQCpMQBP7a+GkyhIcQFi7FBjjg6GkVfZbQCCmGBrd25GUQ+QcQNUcMB/VyrGUaZQbQ5QsGBvDDoG0/SubQynqLBbtjqGEmswcQB8bRB/HLuG0b2ScQkMLNBvLwZGErt4bQthJVBT/CmGE40IdQwGjYBH1HaGktxTdQ5+ORBfExLGkLpFcQEAWWBH2sKGkDWtcQ out_138_mFAP2b_singleloop_p01wA5_mFAP2b_0001_0001
LkC3JB/owRH0d+WbQ46xHBb6mcHkYQcbQBr8IBfSMiHEsyxaQcSMKBPIwcHkpbSaQgVuBB77ncHEVjjbQV499ALPkbHkoc8aQ2O/JBzeUOHkQg5aQL62JBn3XgHkWA3bQeDYABzjkjHkJ40bQyaxAB3bvVHEje3bQUzY4AjnFWH0p7/aQ out_138_mFAP2b_singleloop_p01wA5_mFAP2b_0001_0001
LXkNIBHsysHEmutaQpw1IBnDtyH0HFGaQueUFBXMIuHERLiZQlYQGBLbnwH0bS8YQcSMHB/mE+HUwKTaQGnYIB79p+HUqdCbQuPDHBbVrzHkGOTbQrXNIBz6usHkxLuaQkhENBn3iyHkjb8ZQQ2+CBPKS/H0NeMaQPcaJBLPACIUmZAaQPL9FBPjfCIEKcRbQVRmMBTtaAI0enHbQobyCBfQfzHEgIbbQ0EoJBb04xHkXkubQ out_138_mFAP2b_singleloop_p01wA5_mFAP2b_0001_0001
EsHFBBf++nHkWktZQ7Rh7APdTjHkDtMZQQ144ADrcXHkmZWZQ99TwA77nTHEEYJZQ2jCxAThrpHEsyJZQqajyATpr1HU3sCZQ42EyArBi8Hk+hlZQ5wh0A3tz5HU+YaYQ4FizAPqsDIE16fZQGDB2AvtTCIEuvUYQl9g1ALYtFI0aW3YQ8u/2ArvHLIkOvxYQf/UABjU4lHEoaMaQTq6/AfLdjHk4kuYQxBqsAX7ooHktqnZQZUAsAHQjmH06qwYQqejwAPDV5HkqYFaQS880AfMo0H0cr+XQyeKzAvSYGIE8W7ZQM/k3Azb5DI0CypXQQo71ATN7MIUpkMZQ out_138_mFAP2b_singleloop_p01wA5_mFAP2b_0001_0001
EqGPABT0iRH0yhqZQ357+A3jCGH0Gv0ZQ5luEBnDt/G0JxwZQGE4IBHXPDHkQgBaQMIw6ArFZEHkU4iaQctUxAnKsKHUN4paQf9+3AbSl4GkgkqaQDCsDBT2OVHUGE0ZQtsQ5ADHrCHU56dZQfjaABfF1GH06R5aQwtAtAPypKH0lKQaQFDD1AT2n3GEUHLbQqL/+AXFmzGEkSmaQE0yxA7vH2G0k8TaQ out_138_mFAP2b_singleloop_p01wA5_mFAP2b_0001_0001
EFDiEBzKH2GE7RdZQ4PVJBXjXvGEBWZZQU4aIBjrHjGEoaYZQFueEBnuJfGECsGZQzhWMBTgVzGU46xYQnHWRB/VjtGUV6lYQUShUBz/N0GE0X2XQN8JXBnI8+GUUaYYQ7RBBBrZmzGE99PZQ/z1LBrGqwG0LZ1ZQtyaNBfCt7G0Bb2YQKprJBDq8yG0hRWYQVSbQBjBYlGEADcYQ2zDUBrzOtGkSmAZQFEPZBLRPEHkDHDYQGI6ZB3V57G0QdwYQw37TBHFRDH07CoYQ out_138_mFAP2b_singleloop_p01wA5_mFAP2b_0001_0001
EEtIMBvHFdGUPKsZQ/pGMBrbSRG04lqZQaR2PB7QLNGU5QHZQlDNUBfTiRGEoaAZQrcoNB33PMG0isVaQa+WJBfjiNGkAk5aQgJoEBncAOGUaLwaQba3KB7PmNG0vlebQ5lOPBjqxgGk8S7ZQhFDIBfznOGk4cjZQ+aURBDg5PGEr1gaQ8fbOBLLwDGUbDRaQ out_138_mFAP2b_singleloop_p01wA5_mFAP2b_0001_0001
EIwKOB77nEGE7RxYQvJRRBblDAGEmuNYQyLdSB757nFkuJRYQam5OB33PbFU2ObYQzMTOBrEDCGksdGXQ/EeNBLDEOGk0A5WQAMfRBHv06FEKQ7VQ3WCKB3J2QGEimtVQx1jKBTgVBGEZ74YQUeKVBvA9DGkh0MYQJcYKBf/r8FUooJXQkdSRB3DpRGkdfyWQzXhLBj+cRGUY2wXQAaTPBjO29FElhBVQRfASBbGspFk3oCWQGdaVB7rRBGE/43VQNupJBzGgZGEX+oVQvCHGB/qTNGkKb2VQKm1LB7LxNGULVzUQ out_138_mFAP2b_singleloop_p01wA5_mFAP2b_0001_0001
EKcdXB7OfhF0MzIYQtI7YBX3kKF0eUIYQO0CbBvcoDFU3k4WQf/UeB3MzOF01jSWQ6mEdBLEYFF0jCrYQntoeBLBztEU8eoYQXvvaBP5yKFkGmWZQgqRaB/S3sFksdCYQgQXVB7pLBFkcpPYQ6gSgBTYcOF00zlYQd0ygBXsPqEU0DBZQtDLgBzpQqEU7NJYQfvFbBjb4jE0NdtYQXIrdB3gNHFkNVvZQyqIXBX3QBFUy0bZQeCvZBPIwbFET3XZQ out_138_mFAP2b_singleloop_p01wA5_mFAP2b_0001_0001
EsyBZBbQgxE0jCXWQ++paBb5QpEUjXCVQ46ReBrFZVEUiBJVQIFOdBnDtGE0w17VQXktVBrw1jEEEYNUQBWZWBHZ7oEECs6WQ509cB7kr1EEYNiUQjs9WBXjXeE0HFOTQv0NTBLGEyEE/pGUQ35bTBb5QXEET3sUQ out_138_mFAP2b_singleloop_p01wA5_mFAP2b_0001_0001
EqxLhBLxgUE0JxQUQaRGjBf9oCEEEYNUQ0iMkBra86Dka8ySQO0ClBPy2LEU6mESQ35blBvyhIE0eUIVQgvmnB3XQwDExfQVQLOxpBjYm+DEMMPWQK3AqBv8TSEEnRmWQHOYrBDVzfDUF0rWQiBhhBTKchEUdTqTQ0VFiB/aSoDkWkiUQFcqkB7EqLE0HZIWQoDWmBLFXXEkjdxUQQ+hoBHlirDEs+RUQaXvmBXMSSDEyPnVQLM2sBTM4mDEl/UXQ/GIrBLdnBDUh/XWQ out_138_mFAP2b_singleloop_p01wA5_mFAP2b_0001_0001
LHvUkBjWkRD01jaSQqGflBrZmFD0coFRQueUkBDW5cCkpbaQQrcojBHYl7BkBBGRQ2OfjBLwK7CkEDCTQFgonBbigAD0nUMRQjtNlBvz6fDEDwYQQ out_138_mFAP2b_singleloop_p01wA5_mFAP2b_0001_0001
LMIQkB3MzcCk8SHOQ5QLjBfTixBEqGfMQqGPhBj/UHCU0iMKQc94hBblDlC0MzsIQqGflBjrH9AkEDSLQwnInBXNrcAEAvZNQvnakB/R2l/TnprJQZ78kBnCX3CEBWJNQ+zAiB3e1HB0MoyNQA+rmBb/FmBUnc/JQfkCmBv4M5/T6RoOQE3EmBPu4c+j/K3IQ8zKjBfrAKAk5cDIQ4aPjBXuqU+zEi/KQ out_138_mFAP2b_singleloop_p01wA5_mFAP2b_0001_0001
L46xdBzLdjBEaR2JQktzZBrw17BUdTiHQiWEYB/TN2AEW5wDQy2ZZBf8SX/DtIbEQzhWUBrw1LC0NJ2IQJFnRBbb6PBUduIKQ6tGVBLNvpCEDNwKQVo/LB7TbkBEgorKQ789cBXjXyAEpwFLQ8fkbB74hWC0HLAFQbm0RBTYmYCkv/iGQtwnTBT5EABUR8AMQWRuRBDwyYAUxf1IQo0WRBXZ0yCkKPnLQ33FXB37JFDkY66JQHbfXBLkhaCEA9KMQMVGKBPB3uAU4plLQza+JBL9+yBkwZzIQJkzLBnLdNCUvm+LQ out_138_mFAP2b_singleloop_p01wA5_mFAP2b_0001_0001
L2jCVBvIbPBka8S/PDXvSBHYlTAkR2O3PnEDXBXiBx+z4lutPzMTWBzgAr4zMzMrP3ySOB7Mn/+j/0u8PTePKBn1UVAERSUAQIFOUBPzMHCkZmZ+Pz9DRBTVF4AEdgnfPhE7PBLyhm9DmSoBQmVoMBz/qO9zVvu1PPBrIBPGDwAU8Fe6P out_138_mFAP2b_singleloop_p01wA5_mFAP2b_0001_0001
LEtobB/na8/zisdePEtIgBf9og+zfqxrv2jChBjVO02D/pGxPiBBiBjWkt973P1YPTiBfBTLy28Dv0N+vbOgdBjJYt/jA/RDw5XifBrwt+A0C49CwiNLaBj0GK/DzgnGwZ78bBLwK/AUO0ikPoL0hBbec5/TmIZtvHAxbBPdaNv7I4z9vhhQhBX9a44zQKnAw out_138_mFAP2b_singleloop_p01wA5_mFAP2b_0001_0001
LlD9gBThrH6zyhW/PDC8hBT0iM9bktTDQT3kgB77nK+LtIbIQZQghBjAr8/7yh2JQMdDgBb5QL+jWkNBQ/hBkBPilb87fiUEQZj3hBH1Nh/7zcQBQ out_138_mFAP2b_singleloop_p01wA5_mFAP2b_0001_0001
EPK8cB325767z3PJQBrcaBT2Of8b3k4LQjsdcBrEDC7jTiBOQtd+cBDVjH/zMzcNQXuYUB/vsH87/nrLQPI3RBbL+7+bnjpJQl07LBHtju+L4ypJQMpiJBDQfHAcad8GQvNaEBbKvhAstC0GQuOMBBjM/PA8RRaJQ7HnCBXGVNBs86pCQKcdbB33P16D99DIQPMhbBHQkQ/rQjhMQXpPTBf3447T8TJLQKMnSB7Ly/8rd9nNQgk8SB7u1fAMG7HKQQWTTBvqDc+rkbTHQ6WxKBLacj6bfCcJQquXKBn+ig/La9hLQtO5LBbJXWAMTbyDQONkCB7FVd/74+/KQsMs6A/JqjAMbHXJQVhFFBTo+aBsIXJ/P0Qi9AXW/gBsdnjCQ out_138_mFAP2b_singleloop_p01wA5_mFAP2b_0001_0001
ETihdBzLdTy7P1QQQgVOfBLxgg9T14VRQWOUbBX3kAA0LdrRQyLdWBTLym/j78tRQ/pmfB757n2rpbiSQSrQgBXxR5+Lrj7RQNvWdBXja5+Lk7oQQDZfdBvpgxzLfLPQQ98ihBrrJq+Dk7ERQfT6bBPwwsz7CYITQCOchBLqmv5T90MTQNDNfBPdwOAcfaoSQ/RaiB3l1N/bFuwRQd7NZBjAok/72pyQQa0mfBXuMFAsqG4PQ out_138_mFAP2b_singleloop_p01wA5_mFAP2b_0001_0001
EPffdB/RhLBkuJBSQb8SaB7QLKC0isdSQzhWbBzfqVCE7R5TQIFufBTf/kCkR2OUQhrnbBjVO0CUGEwRQ6q4aBnBLyC0rkYQQpuXYBnI3YDEMkTSQ0uGdBboyZD0qccPQ03vgBzgATB0Ld7RQwMFWB/ywBC0+PYSQdDjfB7Yu6C0EE6RQfloWB/txvC0boLQQPE4cBrn+VC0Xt+PQvJfZBj1p2DkhwzRQN8DZBjRKcDkQLYTQHiOUBbrGSD0dxHSQgfkcBT/yYDEG5UNQg8ngBDSJdDUNs1PQCDFbBjU30DkE9HQQ out_138_mFAP2b_singleloop_p01wA5_mFAP2b_0001_0001
ERLSXBThrPCUf/sUQlYQXBLEYdCEZ7EWQhrHSBX461CkYQQWQMdzNB7OfjCEueEWQpbSXBfR2uBkqxDXQ1zLXB3OIICkKbPYQaXLcBPEX2A08RzWQ2jCUB/naAC0xLVUQgexaB7CRxCUXBQWQh6qTBrORKBk1v7WQ7MHXB/9jaBkmslYQ1jnTB/esbCESHUYQawvaBjWebCEvMVYQ4VKcBriqAAkswfXQpZzfBX1FcBUmh8WQPRFcBjnCeAUMEyVQ out_138_mFAP2b_singleloop_p01wA5_mFAP2b_0001_0001
Ee+eSBHXPeDU5QrWQEYlNB34l2DUMI4WQW5QOBzfqPEkpbqXQlDtSBHueWEE/p+XQNeJWBDrcsDUHaxWQkJqKBrMziDkpcZXQbc3LBrH6+DEFQ6VQ out_138_mFAP2b_singleloop_p01wA5_mFAP2b_0001_0001
EMIwJBXiBZEU0iAYQShrJBrbSsEUgVaYQ14lEBDW54E057TYQxggABf++vEk8SHYQdTCKBf++lE03PJZQ/6FFBf9RZEklpWZQb4vABDQ8jEEXKoZQAF2EBzpKDEUQXQZQMFa4AjwxYEkKrzZQDcRABPgKwDkA6bZQ4b93AztzCEkCjtZQ0P4uAPzgvDk1F5ZQHaRGBfSMSEkrHtXQZs/MBfae2E0UZQYQspUKBjkT0EEHGdZQLUlNBjJRcEEh1OZQXh7ABHCP1E0p0sZQTKOIB72T1DUzUCZQMYnxAjWPhEUOdBaQztCABfV7NDEcLXZQ5pbvA3paSDEahvZQ out_138_mFAP2b_singleloop_p01wA5_mFAP2b_0001_0001
LhrnEBzgANFkYQgYQoFZ/AjU4YFEv0dYQKxAABfTivF0NJuYQpw1DBb781FUbnDZQOJGIBnBBUFE7RpYQm5N5AH1nQFksGwYQD+r8APrfZFEya5XQ out_138_mFAP2b_singleloop_p01wA5_mFAP2b_0001_0001
E2Of3A33P7F00NlYQ46R2A34lIGEoa0YQ03PzAvIbQGUy2RYQpbSuAvyhNGka8iXQEtIuAHXPJGET3YZQXR2xALf/DGE14BaQJc4pA/UXFGEzzlaQypjuAr6QBGkQlPbQu3/2AvTvIGE+3gbQ9owxATgV0FEXPSYQLx89AbMSLGk4FBZQfArmA/OfFGkd+OZQjpbsA77nRGE35fZQF7e5AXKfHGUcaLaQRKDzADq92FkNk8ZQ4gkiAXY+AGkdgeaQSi7nAjT0NGULUpaQiiLyADw8yFEN6JbQoqNoAziaAGEwMnbQUBA6AHXyFGEpR8bQzDvzAX96PGEMlmbQ0vR9A/AzJGE2hLbQ out_138_mFAP2b_singleloop_p01wA5_mFAP2b_0001_0001
EnED2AvyhaG00NZYQ357yAD/piGEaR2XQAAAxAPeptGkBBOYQbnv1A/S3wGUjXuYQ7Rh7APepjGEue0WQShr6AnsdcGkR2yYQS8TrAX4TgGUPFaXQGZ74ArbSpGEEYFWQEYl8A757bGkTiZWQKcdBB/9TmGkvfSXQ out_138_mFAP2b_singleloop_p01wA5_mFAP2b_0001_0001
E+TNqALbnzGUbnvXQIwKoAbkt+GUbnDYQ/pGqA757FH0gA7WQzMzpAzLdCHEmuxVQ7RhZAnYQAHEBWVYQZGFKAvVn9GErTqXQwMBWAnhJ5GE2a8YQx1jmAbPKwGkqx7WQDVrtAnz7AHkVKdYQITbXALtnIHUKleYQNBCMA3qPCHE4r5WQ2D8FAPZZ6GEY1IZQk53gA32O7G0EAVZQS88XAHPzwGkOizYQ out_138_mFAP2b_singleloop_p01wA5_mFAP2b_0001_0001
Epw1rA/mEQHEnELXQGZ7tAXNeXHU0iEWQJGEkA3MzbH0xLVVQQgVYAzgAfHET38VQU460AXNegHU14lWQAeX2A7LpoH0FflVQMYr/A/36bHU8B8WQdoFsA34lSHkDtEYQ2moyAfwTTHEcHUVQcRPxA3n5jH0ZTcXQzGd7A3m6uH0A+8VQbRsuA3+CsH0AGTVQcLG6AbL0kHE07uUQ6LVCB3OKiH0p9TXQu3nBBrOpYHEfzCWQ8r1+A/nrVHUlMsXQ out_138_mFAP2b_singleloop_p01wA5_mFAP2b_0001_0001
LNepkAf9obHkCX/TQepbYAb6mfHkBBGTQXPKeAz1jqHUiBhSQ8naQADVjxH0kYYSQR2OVAblDYHEsy5RQ1LfMA/NVNHUhPPSQniMKADLFGHUZG/QQIzRx/aKIKH03eDQQrE4m/uQRCHkdc7NQyLdrA7luYH03PlTQvfuJA7oggHUb4qTQp3QiAfFzWHknkaRQTLoKADzybHEMXLRQhWB6/+GJOHEH1uSQ8zpXAXknJHEUq7SQoKTGA3Z79Gk0DSRQ/ZNZAXV4FHUHCcQQbD07/2LlRHUclMPQLT2I/msoLHk60oQQR6b++6qRFHUZUwMQHfYZ/KjX7GEouwOQFesAAnZpAHUrrwMQ out_138_mFAP2b_singleloop_p01wA5_mFAP2b_0001_0001
LlYQpAnX6rHERLKSQdoFtADAA2H0MzkRQDXP3AHtI4HkR2WSQBrc7AjWkwHUep7SQsHFwAXMI1H0w1DQQXAF6A3vQvHkM72PQ28MnAjIavHENTlOQVjXuA3islHEoaUSQg58mADyF8HEzAuRQSc8wAzU38HEJjPPQ+WH/AfjtyHk8hjOQn1bpA3N3uHkrxeMQ/RlfATh9zH0ajxOQ467lAXhenH0XJXPQ out_138_mFAP2b_singleloop_p01wA5_mFAP2b_0001_0001
LBrc8AjVuAI0P1QSQ9oQDBrbyBIEnE7SQnvfHBz0N7HUPKkSQTihLBLaR6HE7RRTQIFuEBPyWHIkZmZSQrmv+ATeBKI0KDJSQvPp3ATlkFIULqoRQaiX8A3IyAIka5QSQ50nCB353BIkxtAUQIyKHBzn9GIUxRfRQ5UKHBrDgJIU74ITQ6Gt/AX8RNIkfTaRQUHu7Az22LIEeUETQj3i4AvobFI0WIjQQ7lYvAr2OGIk8W9RQ out_138_mFAP2b_singleloop_p01wA5_mFAP2b_0001_0001
EzMzGBnsd1H0GvcRQIwqKBfTitHUepDRQIwKIBjrHjHUepjQQoFZKBntzdHEEYVPQ0iMOBrvfyHEAAAQQg6FLBn1k2HEm/dNQgQQGBjA+0HkhlLNQyqtNBb9s7H0Rq4LQ8naDBPc91HkZm5QQT3ENB/XdrHEPa7RQ2FHRBrT1sHENDcPQF9RQB3FL5HUrzbQQ out_138_mFAP2b_singleloop_p01wA5_mFAP2b_0001_0001
EqxrDB/89fH0w1LRQdTCBB3MzVH0z33QQXkt9ADAAQHkBBGSQfU43APy2UHU3k4SQ14l4AzKHXHECsyPQcgI8A/mxbH0ynWNQwdDzAf+dMHktiNPQdTCCB/89kH0eU4RQjl9DBDzcQHktzaQQJa4yAT/TcHE5IWQQNnM8ArKejHUMVpNQQiZsAPI5NHEEx3NQisBwAf+/IHEBVhQQYvp4A3p7GHk8zSOQ out_138_mFAP2b_singleloop_p01wA5_mFAP2b_0001_0001
EvJx/AbQgFH0gALSQhrH7A34l+GkQgNTQNzMyAHtI3GkBBuSQ99TzAHDCyGU5QrRQgqxBBb5Q3GEue0TQKDOGBHw17GE+fnUQg+4JB3GsyG0xLCVQf27DBb1SBHko60VQpwVCBDBWCHkrHdRQ4bi3Aj9pDH0Jf+TQ/uoDBj6OzGUer/SQNZm/AnOhxGkSjaUQkTeIBLHgBHkTUBUQdCHNBTS01GUXRoVQ6neLBXpwuGk9gJUQcQqHB7p9sGkv6nVQO6JHBb4qEHkXtbWQB1qBB31i7GERGbWQcQSBBLqiHHEdhfVQ out_138_mFAP2b_singleloop_p01wA5_mFAP2b_0001_0001
ECsypAHZ71GkU4iTQ8S3gArbSuGkDtYTQ789jA/mEkG04lGUQpbSkAT14jG03PVVQDCsMAfTiyGU2O/TQBxky/+68qG0bRxTQHEW5/2EphGUyHgTQdBq7+6GtuG0QC2TQ67npAf9o6GUwKXUQ6mWfAv6zsGkflUSQvf2IAv0G6GUgTlTQey3OADSszGky4DVQ out_138_mFAP2b_singleloop_p01wA5_mFAP2b_0001_0001
EiBBnA757bGEv0VTQOJGsA7kYSG0eU4TQqxLmAThrHG0xL1TQIwKiA3NJEGkpbySQlDt2APzMRGUy2JTQqaq9ATbUaGk3AgTQNq37AL9DHGURqgTQ2eMDBjxcbGUgIrSQoa8lATKccG03PVSQJYatArIkTGkkl8UQmiP1ALZiRGEXxFSQLDZABDM+YGUWtcUQBdN5A3qmhG0mnfTQ/RtBB/bTGG01A/SQEil2AHumAG0tROTQ/GP9AD/0GGUwVlUQLEpFBjr7hGEadATQh6wBBLtBdG0S7rRQ7BcFB3YQUGE0ssSQ out_138_mFAP2b_singleloop_p01wA5_mFAP2b_0001_0001
E/pGmADBWCGEVj/UQT3khAb5QvF0LdLVQmuJqA76RfFUiBpVQZ78sAHtIfFUf/0WQ14lQATgVwF03PNWQw00FAL3KaFkRgkWQsdmPAr+IKFEcFWWQGDKo/6ruZFETXGXQ3kYpAXiBGG0w1zVQA+0cADOwpFkGROUQVLIEAre36FURlzVQ/DcWAnsv3F04EIXQ out_138_mFAP2b_singleloop_p01wA5_mFAP2b_0001_0001
EdTiuAfSMSFklDtUQFDC3ALFuCFEoaEVQaR2yA/owrE0bSEVQb8SuAT0ikE0GvEUQBWZABXiBDFk8SHUQHPnCB7H+YF08q9TQeY5EBDhI0EkrGqUQE0cEBj2bjFEj+OVQWO0rA/mETFkCXvTQwf05AnQcGFkNxEWQNYX+Afqe9EkuOITQG2R/AjujiFkrYfTQD2+FBjt5XFUEDUTQOeSIB7Ce0EU9Q+TQy+cDBPOyjEkTuvUQ/YLGBDgw5E0PuoVQ07BGB7sJzFU2EAVQkVkHBvExZF0eHtVQFkHBBjBFlFEy85VQ out_138_mFAP2b_singleloop_p01wA5_mFAP2b_0001_0001
EhAr0AzeUgEECsKWQkCXxAzKHKE0NJWWQ2jC7AXO02D0yhOWQqxrBBzgA/DE+T1WQgVOsAHueGE0jCvXQwH3iAPZkTEkzJ4XQ9oCpA7bsdDUd65XQnvf4AfTinEkqx7WQOIqrAXpEGEk83jVQDs9xArH4KEEVSQYQj87kAXfWiEEFi+XQhNdlA/lFZD0OWcYQILBwArUSJD0ch0XQwORjATu/UDkNUIXQ out_138_mFAP2b_singleloop_p01wA5_mFAP2b_0001_0001
EOJG6Ab6mUDEuecVQdTiBBb5Q3C0KHSVQUNeABTKcJC00NxVQLHa8ALwKfB00NBVQtd+CBHue0CU0i0TQh4fEBPkndDUQ3JTQf6iABrUu3DEH9nSQrdwJBfdcoDEuNBTQ3U3BBbsHOEElR9RQWLHLB/BoGEk3JWSQ/xLHBTLgTE0r7zRQGXkIBvkolE0E/HRQwKHzALGEQDUep7UQMU3EB7b0CDUV14VQrkY/AT6PnCU75STQorUGBrxXeCkWZtTQL3z4A3XPvDUPDvSQOU1MBfRtTDUD9bTQO2e9AzxMYEUl6iRQPeSPBjwALEECbOSQNYZMBPMRlE0MS8QQ out_138_mFAP2b_singleloop_p01wA5_mFAP2b_0001_0001
LCB2BBrFZ7BUHaBXQfUYBBTKclA0FZjXQTiBEB/S3E/jEDqWQjX6BBLFue7Tc9gWQXkNEB/9TtAEW5cYQjXdDB72tECE61oYQq5EEB3ZicC0AK/XQlt3BBLuh8BkK4/WQT6P6AnzsVAEM4rXQwvcIBzc+aAEysZYQbbYCBP0FBA0tA0YQLFbGBvNYOC0q+AZQC+9+AP4MJC0FN3YQ16PIBTpIhC03k1XQ7w1BB3OQ6CERwAYQ out_138_mFAP2b_singleloop_p01wA5_mFAP2b_0001_0001
LU4aIBHsyx/DEY9VQiBBLBHsyh9z4lGVQgVuHBrFZ77j9o4TQzMzIBbmZG8r8SPTQy2ZQB3ist+z4lmUQmI2PBTazdAEu9vTQ6mEKBb6m0AUIwCWQYAnLBju5XzLvEsVQDcOSBPMCL8TjmCUQ5VBTBTgHK/zxXaVQduzRBjZdOAUzJ7SQ out_138_mFAP2b_singleloop_p01wA5_mFAP2b_0001_0001
LCsyDBLGEo+j/UjTQTihABjqxL+zP1YSQBW51A/mEj8z3P1SQamZuAblDN8jZmBSQAAgABDW5YA0NJmRQ8uMGBnAs3AElgLRQwezFBXApFCksUbQQubBJB/QPl/TMkYQQyL9CBfnvHAkYQIUQovXCBLITf6zWOyRQBwt9A/50IBUE5OSQyRE8AP+0SAUvAuQQfGgIBLVYEBUaBFSQuszJB38sQCE/nLQQh83DBnLDdCUy3CRQyZfDBPl5ACEKgBPQEGDNB7+GIAE/oHQQuB0GBDu7L/T7nAPQXXUJBDjoh9ToK+QQ out_138_mFAP2b_singleloop_p01wA5_mFAP2b_0001_0001
LQ140AvHFu6jDtIUQMIwqATf/U174luUQlYQkAz1jS+DqGPVQWO0UA76RR+z1jKVQkCX7ALwKH7zkYwUQBWNsAXOz78LIyjVQFjAmA/OEY8bMg/TQ out_138_mFAP2b_singleloop_p01wA5_mFAP2b_0001_0001
LRLypAjpbKAUiBxVQuz3kA7P1YBECsSWQ6mEdAb6mEC0IbPVQ2OfLAzeUUCU3kgVQZQgbAbmZGBknvfXQGlwjAfXnnAkHhWYQ8STrA/4ORBUrNlYQtdjgAHop++zfWnYQfU4xALGEIAEAAwVQqiOrAXp5BCU7ynWQBeTPAn6tXAknqPXQ3XLTATRlACUkDxXQ1yQkA39fP+DcLBZQ8ExUA72++9zMcaYQ out_138_mFAP2b_singleloop_p01wA5_mFAP2b_0001_0001
EFDCjAjqxHC01jCUQKc9aAzLdfC0d++SQueUeA/TNODktzPTQZQgnA7QLaDkvfyTQThmhA/S3TCk8DlRQa0ysADncmC0p3WRQQxrhA36JHBUo5YRQyhuwAHwpiCEKZ3PQLHaqAHZ70Bk++5TQ/ABKAz9YXCEbiBTQmA0YAXxKiCkt70QQfOfyAP5MWC0ieASQ3r0sAD8NIDkCaoRQ44nkALC53AUdCZQQzQMTA/tUuAk3WgRQwh5mA3U9pAEImISQCJt4AT1hwC0GZtPQyKSrAbcszCU8NiOQ1TCxAniCBC0f6SPQ out_138_mFAP2b_singleloop_p01wA5_mFAP2b_0001_0001
ER2OPATf/oDUKc1SQxgATArFZLEUf/8SQamZWAfR2WEkSMoRQnEDMADAASE0eUoQQKc9AATLyWEUktrTQN4t9/KT0REkOJJVQdq+b/+4XhEEKBwVQxvPW/i+ofEE8EQXQ1DYb8eaTxEEkA0XQhrHBAPHadD0codSQS31gALa2NEkXchTQpdlj/WbuSEUsKNTQoCNDAvHFoEUO2lTQl8YOA/HzTEkyOoVQF05y/qIYBE0gISVQV2VR9AveeEke2UVQ4Nln/OroxEk45fVQkOH7/G8qgEECQrXQCb+z+qdVQEEnehXQ9tT08keHwE088ZYQ5hZa/YCwwEUFwbXQCmZ7++16/E0CTjXQ out_138_mFAP2b_singleloop_p01wA5_mFAP2b_0001_0001
EcSMiAnX6mEkZmpRQzMzjAb5Q1EUc9gQQFDCgAfTiLFUxg4QQ3kYkAjWkVF0FZzRQ2OfvAPy21EEpwFQQUNemAvxLpE0kYgSQZZBeAneXvE0GSXPQQgVwArvfAFUgVeOQsHFyAvz3lEEVjnPQVjX0ALbn7E01j6QQ out_138_mFAP2b_singleloop_p01wA5_mFAP2b_0001_0001
E2OfPAHtITFEueMQQKxgGALaRoFkCXfQQiBBMAXMI4FEYlzOQGZ7GALFu0FE+TdMQeYwY/y/AnFkZ4pQQQh/S+yYp8FkHSvQQbqQC/6RQEGk1MBSQGUav+uBBAG0QwHTQ9uTg/adHOGUvV4RQGZ7IA/89JFEmu5OQknZNAri/tF0rNbRQ3daJ/uGHeFUh3jRQv4j6+OHUeF0tEoPQVAUY/Q3P6Fk5CtQQvvMB/u/NDG0BmyPQuW+n/mDbSGELIsSQBqFk/OzPRGEI79QQ out_138_mFAP2b_singleloop_p01wA5_mFAP2b_0001_0001
LfU4WAf9oEG0hWkPQktzdAXNeMG0yhmNQGZ7kA34lVGEaR2OQc9oiAjqxYGEYljQQaR2aADVjFGkTixQQri6PAXUnPGElxiMQuG/jAHFmIGk8vHMQ out_138_mFAP2b_singleloop_p01wA5_mFAP2b_0001_0001
EW5QsA7QLaGUJGUNQ/pGyADBWjGkBBWOQZQg9AvyhkGkQgVNQ4PVABjrHgGUxgQLQXPKsATLytGUeprNQ+kbrAPmcwGEquuKQZMrkAbKl6GEcqLKQw34VAbAw6G0Z+wKQUTopADlADHEhxFJQUNetAvxLXG025bLQ8GzyADXhiG0cOQQQFZTwAHwc0GUNMmOQ1eIkA/9itGkxhhOQYZ2nAj9tpG00/qJQtcizAX93xGkPJ/JQ7FklA7wsJHkC+sIQaupxADZ9CHEccuIQ out_138_mFAP2b_singleloop_p01wA5_mFAP2b_0001_0001
EktzBBf9oqGkZm5OQlDNHB7QLuGUepLOQoacHB/TN6GEZ7sNQ/pGGB/9TAHk9ogPQT3kLBbmZrGkDtIQQQ5lMBP5EgGUsZTQQu8YQBnrIwGULEkPQ4oYQB7LfeGElIcRQ/UDAB/natGEShTQQ+0XIBLxMqGU8VVMQKsWKB/qhuG0tnGRQrJdOBfIBdGEUayOQ/9BJBjDxbGk0XdQQ13dTBXyhuG0XghQQkdsPBvcd4GkPlbPQh8gRBv2xsGkkqpNQpkTRBTuYWG0K/hRQ2goOB7tahGEODXSQT0DUB3d2iGkBbPRQ out_138_mFAP2b_singleloop_p01wA5_mFAP2b_0001_0001
ERLSJBT0i9GEYlTLQXPqJBXiBJHUJGkKQbnPPBrFZMHEaRmJQ03vRBnX6GH0d++HQ3kYFBPzMMHEUNeIQScIABzhlKHkUllJQil/FBLEBYH0I4ZHQtIbKBrGv3G04l+JQjmyIB3F1NHk4LVMQSt0FBr0NHH0LTZFQG+2+APoYQHUSh5KQdA8CB/OJaH0JRgEQuO7JBHmbZHk+gpFQibiFBXh/cHk5QfJQ out_138_mFAP2b_singleloop_p01wA5_mFAP2b_0001_0001
E5lORBPHaVHUGEoKQIwqWBbmZZHUzMDKQHaxXB3MzdHUiBhGQwKnUBnBBkHUGEYEQCB2XB/naiHk9oAMQicadBvxFnH0NOAMQtJJeBriBxHEqboOQ7pRiBvBZ2HU5u3NQam5OBvyhZHk789LQJ7dZBXjwSHkLIPKQe86WB7F+fHEF3/NQRaLVBLNCpHkoNhLQZfNeBPa7qH0nCGKQLJMgBXAwgHksuTMQ7MyiBHem8Hk6+TPQY5QiB7iw5HUjw2LQ1KujBzeHwHEMr+NQ out_138_mFAP2b_singleloop_p01wA5_mFAP2b_0001_0001
LGZbcBntzaHkpbSEQEYleBbktfH0Gv0+PEtohBXMInHEDCsAQ789hBfTivHU3kY8PQgVgB7luXHUjX60P7ZpcBzqSQHUN8vjPgwiYB7e+TH07vYpvY8ydBzA4GH0IiLNPDCseBb5QVHEv0NGQI2bbB3SdkHU4DG7P894hBzF2SHUiHO6PKzThBnkMcH00xQBP out_138_mFAP2b_singleloop_p01wA5_mFAP2b_0001_0001
LRLSjBT14jH0w1jEQtdulBntzpHEW5wFQktjmBLEYnH0kYwJQ7RhlBntzfHEoa8KQZ78nB/mEmHkTiBCQfS/oBL3IcHUyZtDQfU4iBDW5cH0OffGQ4HUlBXdVyHEgUVFQYAhpBXR1rHEQtjBQdUFnBXGClH0Z4I8P8xHpBbq1XH0mngAQ out_138_mFAP2b_singleloop_p01wA5_mFAP2b_0001_0001
Lf/koBnX6sH0P14KQ35rpB7P1qHUiBhNQCBmqBHXPfHUGE4NQzMDrBT14bHEoaEQQiBBsBLFuyHEtIrNQvzMrBfvz7HEHz2LQNXwpB/Ih2HE5KlJQqkkoBns/sHEOE3KQ2sLoBDLzsHUN5CPQH13tBPTwuHkveBNQtmUsBTlP1Hk7dwPQ6c+sBLcJAIUhrMLQDY7pBjxvAIknN9MQyzQrBXxT0HULwGIQXUPoBHY/7H0HAzIQ out_138_mFAP2b_singleloop_p01wA5_mFAP2b_0001_0001
EiWErBbPKZH0istLQOJ2rBLwKOHkArMMQR2OqBz1jGH0xLdKQKcNrBjU49GE7RxJQLy2uBzLdMHkoFpLQfZcvBf7gPHE+g8IQ9AmwBLx+SHkGZjNQlDtqBLbnbHEnEzJQJ9brBnhQMHU+SSOQdXUvB7CAEHU5B5LQED2tBfsISHk65GIQxisyBrCgRHkZfHNQjgKwBfgoQHkHfmPQGYLwBv7cbHUl9TNQ out_138_mFAP2b_singleloop_p01wA5_mFAP2b_0001_0001
E35rnBrbSJHkvf6JQv09lBzgACH0P1YIQBr8iB7P1DHkqxrIQjs9hBra8MHU2OfIQ5QrmBbPKCHEue0CQpcBlBHzR6GUIs/+P2D5lB72i5GUB9/tPSMFoBrgp1GkWX4aPusJkB3XV9Gk55auv789mBz1jQHEW5gKQ6nTmBTQ45GUgUGJQv9xoBX+OAH0w3RCQP2VmB/FKKHkIgOBQ6/7iBTc68G083++PCPLlBP9YyG06SUBQvLlkB3tH9GUlKZ7vQzViB3gfAHku0fhv out_138_mFAP2b_singleloop_p01wA5_mFAP2b_0001_0001
EAAghB3256GUiBBJQEtIdBDrc6GktzHJQqGvaB3isxG0IbnGQXPKdBrbSpG0HFuFQhALbBPHa4GEUN+LQ4U8bBXk/AHUkiHOQGZSgBLTVCHUW/ZPQKgqXB7kCHHEwR+OQtiggBjq0JHEJ0tQQT6AYB3qVOHkDMfQQlvtcBnkzPHUYTGRQO0iiBjU4zGUepLJQOPjbBThFCH04NbIQ2B0cBfGBxGEo1tMQUw/WBfWV3GUEQwLQgt8hB/3h9GEnV0OQsS6TBf/4FHElYBOQ7/XiBfK6KHEfHORQV+fUBr07SHUyIyQQebEdBH4mVHkyn5RQ out_138_mFAP2b_singleloop_p01wA5_mFAP2b_0001_0001
E8S3VBbQgzGEXPqEQfU4SBDrcrGkX6mBQTiBPBHtIlGE/pGFQv0tMBvyhpGkU4aIQR0zPBrYvwG0hPD6Pu+VTB/Xb1G0vVbiP8jAQBbGA6GU2Yl3vVBiTBnWF+Gk64aAw4sXQB7psDH0TEnEwSMIUBThr6GEBWZFQwSuVB/EwlGEYf2/PIvUNBnJL3GUTZN9PJtJNBzf5qGESFt0PZX9VB7/MvGkgk5mvop0VB/+w7GE2nTxP2WkNBnllAH02Rmxvr1WNB7g0zGUc/56vxYoVBzxY3GUWIQCwiEgWBf3mDHk/6o9veO2SBb2RGHki9hHwgldOBLfBKHkrA+CwTxpNBHEn+G08fLGw out_138_mFAP2b_singleloop_p01wA5_mFAP2b_0001_0001
EEtIOBDAAbGUNepDQMIQKBvz3TGkpbSGQ8n6FBT14PG0OffCQ/pGHBDBWMGU6mE8PJMINBnFPKGEtVXIQIzZJB7I/BG0XRfJQQ1qIBDMqvFktakIQNE3FBTXKDGkbuwLQx/7EBzTPlFkbxGKQd+KDBTG4yFUnREMQJWxEBf/jLGUMFiNQML5+AzZpvFUkGFOQeCCBBzk8JGEsKjPQTF48ALKVAG0JF0PQ4PVQBPc9XGET3kAQV+RIBTXUYGUiTvIQPUxPBPp7MGUNn9JQAFnPBrWbGGE2asFQLivKBzQtoFEIguFQhVsDBr9AWFkDw1JQN6zGBjKOTGksAVNQ4Ls6A/IfgFEXrUOQLaNABvkhQGUfedQQgcD3A7Br+FEhYtQQ out_138_mFAP2b_singleloop_p01wA5_mFAP2b_0001_0001
EfU4AB7kYQG0LdTEQXkt4AXjXMGUhrHBQRLyvAjrHIGE99zEQbnvqAT2OOGkCXvHQBuS0ATsLVG0Es+6PfOYrArGRRGUALouPC3lnATqhIGU6mlyPdWcoAvfDXGU1aAuvIFOAB3MzTGUKc9HQG3i7ATwzFG0bFP9PD8u6AH1ZYGU/iH0Pg4NxAH2tbGUZ33/P out_138_mFAP2b_singleloop_p01wA5_mFAP2b_0001_0001
EZ78tA/9T7F0IbnEQIMvlAHiPxFkLz5HQxVqZADjYoFEniYEQWR7PAvNDYF0iuqFQtuhqArwkfFUM2qJQlSXyAfMJyFkxCICQfSWiA/bb9FEhtQJQbaPkADaKYFEGP3KQa7kwAD8VmFEBg/KQ4eMuAvrjTF0JxYIQ out_138_mFAP2b_singleloop_p01wA5_mFAP2b_0001_0001
Et5dVArPQzFEWE4/PeL+DAfBPtFUQax4PsqOa/mWmtFEIol+Ppx/P9g5LjFkQgO7P3PPDAPOL8FkuD2evsDJ3/KzVJGk42wkPmLRv/Si6PGkdba4vg/uy+ORePG0dNK9vOurHAbBEWGUvur7vzpoeAXgAAGkzX/9Pa2uGAXo8cFUTc9zPKxRx/K7d1F09N+1vghJTAXHX9F0CP5wvmMtHAfuYNGEnHw0PJMeS/OA2IGE9IH0PqbBGAjRlaGkCuHBwm+bVA3lLWGEsUM3v out_138_mFAP2b_singleloop_p01wA5_mFAP2b_0001_0001
EU9TW/Gop5FkjlqDQv9v0+APq9FkBwaGQHfIa/YsrpFEtPpIQEAeBAJV1nF0nASJQauWg+UO+HGkh8NJQGh+T+KPTSG04o9HQsfux/2zcUGEG+THQNw6N/ci4ZGkv9RGQbsL//qy8dG0GXCFQN+am+A2YjGkepAEQ86hh/S0alGEaxYDQkJU2/GfGAGU6nHFQUnFl/IdJBGUUMdDQGkI8+CPsFG0YrvKQuugm/UKaJGkh+NKQIvlEA7+iOGkD4TIQtSC5/EtRYG0cYxGQk+nQADOifGUtGjEQyoFh/cJSpG0KPtCQejGs/uy5sGkpxlBQ out_138_mFAP2b_singleloop_p01wA5_mFAP2b_0001_0001
EPNqX7qQwaFUwhJJQxXYn+YJ5HFUO4vKQyHgq/Q/t5EkP6VJQ1jw+/c3GsEUi8lKQEByd/WjM7EkLGWLQX4Hw/SzfuEEer+IQvXNMAb7OiEU+zuJQXZsUAXQVVEkVewGQKEzjAfuKIEkWcIIQRz5b/eGhcFk97ZIQzQnP/ApINFESvoMQBinR/em/vE07R+MQlV/3/yGGGFUxaAMQW2f3/+wY5EUdUrGQxByP/muMjEU+QTIQ+isIALMYXEkieYLQsThYA3ictE0KQYKQXRQZAPTJgEUYaiDQ4MKIA3ewKE0QkRFQTHXmAjZv/DUKqCFQS7uhAvVt7D02amJQIPupAbu0REk/WyIQ out_138_mFAP2b_singleloop_p01wA5_mFAP2b_0001_0001
Eibev/wj/8E0XGeFQmFdFAtkUvEEJBOCQ18LcARSLvEk3naEQXnWkA54sgE0OJQDQI+jFAFaw2E0SHx4POEERAlZ2LF0Cr21PkyCQAZRCTFkgiTxvpmnTAVHYGFEiDB8v0hJLAJGcnFUZlq0vPqsf/ERRJF0iqtDQqDc+/cDDfEk5tXCQWaONAhFpqEkP/MvPIKTq/sah4EEFZ6zPgUnJAdOJYFEtV37P2n6gA1J/JFEqpI5PXSPKANqGtF03wz9vgoXIAx+JxFkAJUIv out_138_mFAP2b_singleloop_p01wA5_mFAP2b_0001_0001
EzytgAx2X/Ek9VmHQJ2irA9R8BFkhZ1IQFSruABNfuEUsnfKQVHG4AR07oEEOirKQvLesAxJXWFEZedKQz+ZsARVHqFEsovIQwsauAhQCpF0M2pEQAdIqA1eJ8FUdl8JQj2HWAZwLKF0wjTIQSADxANeADFEfnSGQiB2lAlKSXFEUA4LQTE3zAd2CWFE3inLQGK+pAx25EGkr35IQuljoAhmR8FEcA6LQ out_138_mFAP2b_singleloop_p01wA5_mFAP2b_0001_0001
LHUumAZgLkEktpsLQLesoAl+LSE0+KfNQGYmmANaJ6DkmuDMQnaGnAlV8XDEseRNQ++phA9gxTEEO/+PQZeakAhj8mEkQc3QQ0GvtAFT9qEkAGERQQDWaA5JZxE0x+URQs7OeANl7oEk1UXLQ1BExA5WlSEEHdGOQ3hkSA5x9UEEV9YPQMKhiAt3PFEUrhlQQ out_138_mFAP2b_singleloop_p01wA5_mFAP2b_0001_0001
EMDQkAx2v8DE/LeJQY3ihAFQ8WDkuhzHQEvCUAh2K6C0IKfJQ5tpYAB6gUC0oH7JQFDmrAhWG/CEp7JGQs6bpA9DIdC0QSCCQD4rhAtt/fCE8999PSJJwAVA/5BE414BQl5VkANI1MEkWbkIQXPsaAdXOhDkV3MEQpvZxAZDtVDEKUiEQ8wMvAl+KwCEKH1IQWlGvAdV4KBESKd+PIeT2ANS93B0YubEQ out_138_mFAP2b_singleloop_p01wA5_mFAP2b_0001_0001
EhACCAFvHMDEN/VKQmboj/UnnzCUFnxLQZoim+8zBYCUrC3JQFUKZ/S0SfCUtNeJQjzYg+0dcWDkFyENQZYdk+Uja6DEriHLQRsO2/8OU6DUj8DKQmUgBA5pHNDEtHXKQnpSz/ofqfC0zOTNQG41Q/qLQKD0cwbNQPq7K/MoPfDk5LCPQdbV7+mzN1D0BeiJQm+br8koUMEk1SHMQ2xK2/MWNCEksI6HQrADFA9M+HEEGlRLQ out_138_mFAP2b_singleloop_p01wA5_mFAP2b_0001_0001
EOhKd/QVrwBkZpqIQICBu+EYn/AkK5+EQlwXH/GAW5/TEcFHQJtn0+mmd/8zfkWGQTIFu/YVsTAUVTsBQ6OOc/YOnN/D65W5Pzy8AAVefD+T6wOsPYw7OAFDpDA0jjBivNjBLAh5WwA0/kQ6vJqEz/M5jhAU6Wz/v5SxYAxSGrBUCUh9vjif8/wBHiBkPBSJQKzOP+SDjrBkZnYCQBi8CAV1oCBE0tdAQdwU+/ccLI/jWjJEQMS2h+EIbM9DnOm7P/Aq0+YvjUA0g2nwP5EeKApkCA7DioK4P84C1/goBn7THvauv1VjcA9b1QAE/LLrPVYHc/UXUp/DKzT9v+oNt/wnEDBk9pRDwX+GjAFhe2BkvfQ5vE51VAB6SGC0ugICw out_138_mFAP2b_singleloop_p01wA5_mFAP2b_0001_0001
L/In1/uUQaA0xb2IQzMaLATSaC/T6+2JQLMFWAnrMM9Ds7DHQpL2XAzEWb7LoaDHQPnwbADuiTAUydgLQOz4nAfrxC/zfvKMQTxenAvpx87DXyBOQIEexAPFXq/zEf6KQHwnwAnfXj5bkZoOQv9m6ADjwO+D8FhLQeEN6AXhw92DOhXNQ71pBBDNxe8bb+9NQdHe4/m75ZB0y2JJQc37DAPlHG9DegJLQUFcUAz/HoAEZXYNQZ+OgAvV6MBU8saKQUX5fAbmTA6DH4APQ4ZyxALY1oAkK2cJQgTTwA/8xD+LJ9CQQefEBBrqzt+D96hKQFZ+ABbVIY+7ooePQ out_138_mFAP2b_singleloop_p01wA5_mFAP2b_0001_0001
EeeLdAX5aI/DRsGDQWZgkA3DfB+TNAM9PA5QkAv+C9/jblDvP42GlALwMMBUu0WyPWmFwAvwi18zrdMAQciX2AT/ZYwjNtu3PukR0AbE/k+7sgkxPFJr+AXTPa7DIHKmPfhC7AXz+R/b+cXrvojtABDQLe8rYQoxvAcTaAzhyjAU2XODQakzgAbtWc2jJPr6P6gJwAjWjv2jghxDQWhL0AD82R/TjNLBQQt+uAfxV0/r3UK4PjxhBBvcCv+jrbriPhms6AzNvoAMYZu0v out_138_mFAP2b_singleloop_p01wA5_mFAP2b_0001_0001
Eu1GjAfAI3+zcmtzvwPsiAjlkPA0SBi/vdCbOA71GbAUpZrBwk6j+/6FnCAkQk29v+9fiAj8Za7D8z90v+lbnAvNdi/zwY5CwJgRmAzz3NBECb99v out_138_mFAP2b_singleloop_p01wA5_mFAP2b_0001_0001
ErK8LAvKjAB08MaGwHW0t/aLeKB0FYbIwYUfO/SyZNCkjf3GwKkJA/cSzPCUJ23GwUF9x/W73NBkbocLw5CECAzSvNC0gfRMwuT9YAHctWB07kLIwE4gU/+PSTAEOoxHwhd8E/m+XGB0zsWMwyw3CAv/zYAUAVIMwB6RRA32sJC00dMMw out_138_mFAP2b_singleloop_p01wA5_mFAP2b_0001_0001
ENeWw/aF6sCEntKFwlhHf/WCgXDE73CEw+Gd0/eIOqD0E+H+v/IkNArxKmDUDQj8vildm/iG91DEx6ZIww+OH/Oz4jDEHzwKwQ1eE/+OqQEkWgsHwVO8HAbANnCkn6oEwyemr9AZ3UDkzoTDwOkUEAnKL6DEi3vIwt0ii/e1GKDUJ9OLw6T5O/GfNbEEKWjJwTywg/mzpXEUS2IEw7L+/+8/qOEUG0CHw out_138_mFAP2b_singleloop_p01wA5_mFAP2b_0001_0001
EJ0SV/G7u+DEdt02vtVoo/a7mFEEY+EtPqiF9/avubEkIWFtPpz2u/2SIqEkVK+4Paiv29e71EE0KBE7PFogC/8bSeD026j7PrDjF+Stg9CUSvU8PmuF7/IZbdDUVSJ7PpF829cl7CEUZOx5vj4fAAj4n0DUrs5zP2EPJ/8CmQEUh1t4PWjY6+GnJJEUSOhBQouSFAZEcBD0Icc7PM8xFAx7u4Dk3zh6P out_138_mFAP2b_singleloop_p01wA5_mFAP2b_0001_0001
EjrRPA3gVeEUlpnsvFMpaAvXqyEEULVvvqyUpAjf0vEki/Hpv1lHuAf86gEEgrK1v0OeWAjVl9EUPKr+vlJn9/CAhDFUYaw/vBQQiA7CURFkg74/vZuNx/6eDLFklSaFwr+PUAXo6REkW6X3vWOwUAPRJ9EE115pPQ9EaAzYcyE0iOkCw7j01/6aJQFE0xE6v4R5p/iBs1EE6nw9vEJrgAT41YFk09yDw89oqAXVqMF0/md/vnhegA/dmcFU44e5vcQ28+y+8OFkcreFwxGt3/Oaa+EU+yJIwre3BATmOZFU5PcGw out_138_mFAP2b_singleloop_p01wA5_mFAP2b_0001_0001
ESIJuA7rM+EkuBkvPuch5Avf18E0Mqt0Pkqu+A7v2SFUojj1P3o46AnzOhFU+dT8PagL7AzRYxEEPmiAQiPXDBfYywE0YTnCQpjzGBflpjEUT4n9PzkcDB36XnEkXOHIQD1zpAnsYKFEz/51P7Fc9AHTmzE0ZYVDPREc4AX46gEkmNJAQOqS2AbhR5EUBEkDQgn+EBDL/AF0cttCQVI6KBX0OjEk1NSAQ+GvGBPo6qE0SKZzP9rPFB/xZTEUJ5J9PDNjHB7u9mE0lb2IQul1BBnnKXEERIEIQi1ABBzAPxE0a+bJQ out_138_mFAP2b_singleloop_p01wA5_mFAP2b_0001_0001
E/UDEB757VF0gArcPEYlGBXO0qFEv0NBPhrnMBf8SpF0fqxjPKxAPBvyhYF03P1YvRATFBj8n1F0Wgs6vH8XHB774oFU0ApBwBek+ATVJ4FEGhE8vUNeFBHsyJF0eU4uvGPCFBHu30FkW1+0PYFLHBTUrCGkyZ+6vIYuHBHOUaFE4ceAwkt58AvO0/FU3D3BwunZ7APN/AGEWSNzv0/x6A/MdoFE/837v out_138_mFAP2b_singleloop_p01wA5_mFAP2b_0001_0001
LXPKPBDqG7F0gArwPe++UB3Mz6F057nyPiWkXB757HGET3k4P/UDVBzLdQGUGEY4PyL9MBPzMEG00NJ0PU5vWB3bD2F0QZNpvtGKWBHR2uFUKGN7P out_138_mFAP2b_singleloop_p01wA5_mFAP2b_0001_0001
E5lucBT2OHGkSMI7PyL9fBDVjQG0coF+PVjnhBPepOGUhrHEQpbyiBblDGG0eU4EQ6f3hB7quTGUBKyxPlKVgBvJBWGksFCxvb3fjBLvidG0Hf23P8naeBjWk/FEnED7PveRdBHMPXGE1ns/PiHOjBbmHNGkCZosPhOjdBXeFaGEFuTqvFm0kBD1qfGEPCriPw5rkBDFzbGkvjB/P9+JiBP4MkGEGEm5P out_138_mFAP2b_singleloop_p01wA5_mFAP2b_0001_0001
EjsthBXO0WGUJGkHQ99TjBvIbWGkWkNKQLymlBHueeGEqG/JQuzHlB7P1nG0jCXJQ3kohBX46ZGkoFpMQDLdeBbLFTGkQScNQ6XdZBPnOXGU6YDMQ8L5dBLGTTGEfsOQQLHqgBz1jdGkCXvGQz5HkB7WYOGEmNbKQ3V5gBTi2hGUhKPMQoz7iBHrYaGUO4WOQK0AfBPsALG0r9wMQdiHWBX2RSGk79oMQo48ZB/Q8WGUFs4JQp5sYB/4bfG0lIqMQkveaBn5YOG0PbhQQL9RdBLVhbGEh2jQQHXwgBDrHQG0ZFsQQ out_138_mFAP2b_singleloop_p01wA5_mFAP2b_0001_0001
E4PFoBnuJbGEaRmKQCBWqB7luiGkuJhKQWO0rB/mEjGU0iMNQaRGsB3jCbGEEYlOQFuOsB3NJgGE+TNIQFm5qBH7ehG0y27CQ80xsBj93fG06Gr8PP4juBboAZGk9MB9PkSasB3JLmGUzWgwPSMYoBf8STGk/UDLQ3+jpBPKtqGU1WHKQKM8sBnI8XGkYAZIQMv9tBbgalGU+CTIQF2DqB/4jpG0znqCQp4TpBfplbGEKjlCQfDmtB7/flG0D9movg55qB3fwrGkG0fwP out_138_mFAP2b_singleloop_p01wA5_mFAP2b_0001_0001
EFDysB/nasGkR2+NQ357tBPc9sGEpwVQQGZrwB7P1nG0GvcQQShbyBT14pGUbnPPQkCHuBzLd4G0Mz0QQ1Z5uBj2o5GkcKSSQqAruBLF7EHEhPxSQNZrvBXQ9FHEfxIUQdlOuBfBTEHU1+QVQiBsrBDkrBHk81MVQF1YvBHrSFHU/wcWQCBmsB/89yGUHaxMQninsBvQsoG0ioBRQ3kQsBHAi8GEt+qQQinnvB/Pn8Gk8sPQQx89wBjIF3GEijaSQKvltBvXm0GkPS5SQX3ksBr5bHH0uSwSQX81vBDYJKHUINISQqVoxBrz5HH0u4PUQStwqB7zBBHEDqTUQQwnqB/MPAHUoeEWQI0VxBXMQHH0OjgWQi1TuBzqFEHU+2SXQ out_138_mFAP2b_singleloop_p01wA5_mFAP2b_0001_0001
E99DxB/TNhGkR2eRQXPqzBzeUcG0d+uRQamJ1B7kYiGkAr0SQmu5zBbQgnGUzMrTQ14VzB/RhQGUwKHSQ/kMyBrRzJG0BU/QQ577xBDLB8FE/UVRQV3xwBvI/1FEMTWSQ8TDzBz/kuFEEqeQQFDivBbmZfGEAAISQzj10BfMtcGkIW0QQI9AyBTR1PGU4S+SQt7R1BDSPNG0HkZSQNNfzB33iKGk4eHQQHuNwBXe4MGU/bwQQrs+yBXKseFEGbnQQAC+zBvVJ0F0rdUPQ out_138_mFAP2b_singleloop_p01wA5_mFAP2b_0001_0001
L/Uz3BXO0hGkEDySQ03f5BXO0mGUdTyTQShb7B77neG0OfXUQIwK8B33PfGkvfiVQy+P8B3qdXGUdkrTQRLC7BrbSwGEShLTQNfP5Bbob5GkaIrSQFzx6BPu2CHkC+GSQQTM9BLVbCH0gmESQl5g5BnSgKHUa6tRQ5Qr4BD/pdGERLCSQsoO4BfB2pGUSolUQmfP8BHQgtG0+4VSQfNZ8BD6lzGE4M7TQud/3BzQN8GEs1fTQFp63BnHU2GEhl5RQ out_138_mFAP2b_singleloop_p01wA5_mFAP2b_0001_0001
L+TNOB325FEUHahMQ6mETBf8SPEU6mkMQ++JXBvHFOEULymKQmuJbBLEYZEUIwaLQmuJgBz0NbEUGE4JQOJGaBfR2iEkqx7NQbnvdBHuewEEmuZPQqxLVBfR2cEE8nqOQtd+SBzKHiE0OfXQQAAgLBHYl3DEtILKQepbNBrED6D0hWEHQXPqKBHXPmDEBW5CQO0iMBHZ7oDk9ow7PPK8FBjqxPD0FZ7DQW5QDBjAr8CEqGv/Pnv/DBnuJNDU6mkIQ03vGBDW5gDUjXqKQHv0+ArFZ3C03PFJQMrAMBjOsFEUZeZOQOUjgBTQfSEEmggHQm6jgBXbUsE0TYMJQ5p+hBj/pUEUk28KQFSueBzoy+EkenLOQ6avgBDfjnEkry1PQax8bB7u11EkIQqQQkSCRBX2cFEknsEGQvPKFBTtbeDE0BrMQ out_138_mFAP2b_singleloop_p01wA5_mFAP2b_0001_0001
