# Supplementary material for: Incorporation of sensing modalities into de novo designed fluorescence-activating proteins
Source: Nat Commun. 2021 Feb 8;12:856. doi: 10.1038/s41467-020-18911-w (PMC7870846; doi:10.1038/s41467-020-18911-w)
Supplement: Supplementary file 24 — Source Data [file 41467_2020_18911_MOESM24_ESM.xlsx › raw_data_graphs/Supplementary_Figure_6b,c,d/1/silent_139.out]

SEQUENCE: SRAAQLLPGTWQVTMTNEDGQTSQGQWHFQPRSPYTMDIVAQGTISDGRPIVGYGKATVKTPDTLDIDITYPSLGNIKAQGQITMDSPTQFKWDAQFKQNDNPRYHGSTNILTGTLQRQEZ
SCORE:     score     fa_atr     fa_rep     fa_sol    fa_intra_rep    fa_intra_sol_xover4    lk_ball_wtd    fa_elec    pro_close    hbond_sr_bb    hbond_lr_bb    hbond_bb_sc    hbond_sc    dslf_fa13      omega     fa_dun    p_aa_pp    yhh_planarity        ref    rama_prepro    bref_irms    cen_irms    final_chainbreak    final_looprelax_score    irms       time                                       description
REMARK BINARY SILENTFILE
SCORE:  -481.137   -695.392     98.203    390.254           1.612                 22.412         -5.293   -252.283        2.143        -22.618        -78.947        -19.754     -39.132        0.000      6.805    129.062    -41.853            0.035     19.116          4.492        4.210       4.210               0.011                 -481.137   3.297   2805.000 out_139_mFAP2b_singleloop_p01wA5_mFAP2b_0001_0001
RES_NUM A:1-120 B:121 out_139_mFAP2b_singleloop_p01wA5_mFAP2b_0001_0001
FOLD_TREE  EDGE 1 120 -1  EDGE 1 121 1  out_139_mFAP2b_singleloop_p01wA5_mFAP2b_0001_0001
RT 0.092238 0.94843 0.303269 0.768097 -0.261588 0.584465 0.633655 0.17903 -0.752615 12.785 -5.805 20.9455   out_139_mFAP2b_singleloop_p01wA5_mFAP2b_0001_0001
ANNOTATED_SEQUENCE: S[SER:NtermProteinFull]RAAQLLPGTWQVTMTNEDGQTSQGQWHFQPRSPYTMDIVAQGTISDGRPIVGYGKATVKTPDTLDIDITYPSLGNIKAQGQITMDSPTQFKWDAQFKQNDNPRYH[HIS_D]GSTNILTGTLQRQE[GLU:CtermProteinFull]Z[HBI] out_139_mFAP2b_singleloop_p01wA5_mFAP2b_0001_0001
CHAIN_ENDINGS  120 out_139_mFAP2b_singleloop_p01wA5_mFAP2b_0001_0001
LwfKMBvxLBIEoaMYQDCMMBf9IAIEZ78WQ67nRBLFu8HE99bWQ357UBT0i4H0hWMXQlDNIBf9o3HkoFpWQ6qxJB/MGuHEkVPXQiTgIBXhVCIUaeVYQPryOBPHFEIkmJTYQBdLNBHFt7HUsJcYQAQKLBfY1DIkXmbWQ/N4HBTXi2HkCmkVQcQTEB3G95H0n6AXQxcKIBDeTuH0AwEYQ out_139_mFAP2b_singleloop_p01wA5_mFAP2b_0001_0001
HTihSB3NJ+H0kYIVQ/UjXBHCs6HkEDiUQkC3XBvcouHUgVmUQFDCcBjVOqHkvf6UQ5QLYB/9T+HUf/ETQqHGZBvvIFIU+04SQFi7aB3ojGIU7UfRQVc1WB7puFIULZdQQb0JTBHmbJIUb5FQQ0SETB/yJOIkEqrQQ+HqPBP/VIIU9JROQEtoPBzKnAIEsyhUQMv1aBzTP+H0KDGVQ34sUBTUH8H06bgSQyekbB3hJ6H0eVoSQ+kHcBnAgGIUvEmTQmDWVBzrOHIUiFFTQSxXeBXLFEIkT8ORQxDHcBX7vKIUM0dRQrJxWBrJKCIkwm8PQYEvVB/jAPIEYPaRQrXVQBjW6QIUA3ZQQhfsPBTjpEIUqgUNQot7MBThFLIkAstNQ out_139_mFAP2b_singleloop_p01wA5_mFAP2b_0001_0001
H3kYTBPzMpH0yhWUQiBhTB/RhdHUO0aUQXPKVBPIwZHkVO0VQEtoYBfR2SHkQg9VQiWEOBntzYHkArEUQnEDQBnCXtHklDFUQRXgWBforaHUCZtTQb8SOB7QLQH0IbHUQam5MB/TNbHkrHFTQEYFLBvcobHkvfyUQ out_139_mFAP2b_singleloop_p01wA5_mFAP2b_0001_0001
HPK8SBntzeHU2O3WQqGPUBjqxbHUbnHYQrcIaBnCXdHE8nSYQQgVcBb5QXHEDCsYQ8S3QBvHFiHUzMnYQXPKQBD/pkH0yhuWQ2rZTB/GRTHEgVLYQ9owRB7OffHknvHZQmupMBD/pgHk9ogYQ03vRBz1jqHEAAkYQ out_139_mFAP2b_singleloop_p01wA5_mFAP2b_0001_0001
H++pcB77nlHEoaAYQuzHhBra8nHkvfKYQy2JjB/RhjHEoaUXQnvflB/mEiHUdTqXQPffhBnBB0Hka8OYQ4xmfBnO+4HUiNyYQkscgB7bb0HE9ReZQdQviBf3/0HEC7sZQ8a4cBT75vHEIozZQsHlaBrZmqHUiBZXQOInhB7fLkHEs9oYQov7gBXP23H0zdhXQiYljB3T11HU1BVYQ84ZbBj8W3H0POrYQLGKgBjMyAIUN4yYQBfgdBfYxsHkBqQaQtnPZBHJmvHEuimZQ out_139_mFAP2b_singleloop_p01wA5_mFAP2b_0001_0001
H46RiBTgVhHEv0FWQ46BkBT2OdHUIwCVQqxLkBblDRHUO0CVQCBWmBfTiMH0P14UQ78NjB76RhHkpbqTQAdClBrEXdHU54kSQyZ0nBLTIhH0PL5SQEFLkBblyhHUcNPRQaRWgBntziHUwK3VQXrCmBzDSgHUSxNVQdwNjBHe+pHkkbqTQY4MhBrPfeHUf9cTQqWBlBTntUHkUnjSQ7DLpBvsXeHkJqJSQmkboB768dHEaH3TQWy2nBjU1pHE2J7SQO1glB3V7eHkAddQQDxPkBThdqHkhNSRQUqLiBvDYfHExJARQ out_139_mFAP2b_singleloop_p01wA5_mFAP2b_0001_0001
Ham5hBjArLH0xLNVQQg1hBTf//G0xLNVQHaRjBntz5GkWkVWQMdTkBLaRxGkpbCWQGZ7dBPc97GktzHVQnwPbBLxc9G0UhyTQvojVBD+96GUAO5TQtHydBf6v1G0LjySQrcIgBvcoPHkBBWVQ8T1iBL3I9GUxiTUQlJkbBzPEAH0+42VQJY5dBrMizG0pVWVQ9rqbBrgoFH00XeTQ75nTBD+A8GU7F7SQvhxTBfRXAHkd1nUQhbHVBXswyGkqIOUQF52bBDEk2Gkpz0RQBmSdBTWrtGktrITQnn/gB32f3GUQksSQ out_139_mFAP2b_singleloop_p01wA5_mFAP2b_0001_0001
LEtojBLFu9GkQglXQf/0kBf9o3GUHaVYQUNenBjAryGEYlHYQJbHpB3Mz3GUPKkXQdTSlBjVOAHkCX3YQku9iBXCqHHEylxYQvmkiBrUHIHUGgCYQ7VmjBzIp9Gk3ZoXQ/pajBjzaxGEm4fYQLlNnBDZMEHE8dxYQ94alB/6l8GUUFXZQ2/ZjBndmPHUYQ/YQYKLhBvQzEH0lfBZQHD3jBDIaOHUPGuXQUkdgBzeYJH0FC3XQ out_139_mFAP2b_singleloop_p01wA5_mFAP2b_0001_0001
LSh7nBPIwoGkoFVYQ14VqBblDjGkqxHYQ35rpBrw1aGUdTKXQrcYnBXNeXGEsyBXQgqhmB3jClGUbnnYQk5OrB/hFfGkBYjYQMuzrBLGxoGkqo3XQ out_139_mFAP2b_singleloop_p01wA5_mFAP2b_0001_0001
EqGvrBvz3WG0isdWQJGUrBPc9NGkpbiVQW5grBf8SRGkVOEUQHvUtBzeUXG0gArTQWOUtBX46EGU6m0VQ95BtBv+WBGEtHMXQSGusBn+/2Fkq65UQpwltBb78ZGEEYlWQYHTpB/m2KGUoBsVQLZWvBvfwHGkgLqVQOOvrBLg82FEgyPXQ2DHuBf6RqF0z/HVQgM7sB/On7FUdy3TQJrrqBn8cxFEHDFVQ out_139_mFAP2b_singleloop_p01wA5_mFAP2b_0001_0001
EEYlpBDrcNGUy2RTQIFepBjpbPGEUN2RQktzpBHtIFGEnEDRQktzoB/9T5F0w1bRQsyxmBD/pUGUHahRQ2InmB/OkfG0RhHSQCzXmBvPvhGE26aTQG4omBPpwpGExTdRQBVVmBjHWsG0L4nTQiNimB3dbxG0L/bSQGhwmBHe0sGUWsKQQginmB/vP8G0zIJSQrO2mBv7a3GEmgtPQeJzmBPsC/Gk9R0QQSMIoBPy2IG03PtTQiRGrBXn0UGU2HlRQr2JlBveuPGka95RQh/jmBzBOVGkdScQQ1qQmB7pxbGkiZNUQlbJmBH9rvGkX5iUQM9ymBTw6mGELd0OQ4bjmBjuUCH0F75SQUP9mB7Pg5GULyoNQqO4mB3afHHE77hQQ out_139_mFAP2b_singleloop_p01wA5_mFAP2b_0001_0001
EEtIrBzgAGG0LdzPQMIgrBTgV6F0257NQUN+oBHtI5FkQgVMQ8nKoBbktEG0xLNLQaR2tBnsd+FUHaBMQYpWuBnnfsFEcd/JQmNdvBHBJYFUMwQLQx0kxB/ymYFUJhiMQmjDuBrSUGFUyc6KQuz3rBrbSNGkVOUPQsK1rBDuurFUoJFPQ71pvB3XdAGUYEJNQ1+dtBrokGGUpK6KQ5YyvB7eHyFkSegIQkrdsBDYfoFEgMBJQWsruBrNn4Eki+tLQGzWsBjkeGFkPe2JQ out_139_mFAP2b_singleloop_p01wA5_mFAP2b_0001_0001
EoFpnBTLymFU46RMQkCHlBTgVmFUhr3KQKc9kBDqGVFU5QrIQHahlB3NJCFEVjHJQEY1iBz0NjFEmu5MQdRLgBPNujFkbSdLQJaAjBD0+zF0Y5EPQQgVoB/RhZFEFuONQej0kBnDw1F0d64JQj/BjBL1nTFEK90NQ4gKdBf5ghFU674MQNQHgBb0KXFUz39JQ2K3fBz/MzFEtmeKQCoZhB/OmxFULFQQQBY3iBHYwBGE1oNOQZm4kB3qkyFkA2CQQ out_139_mFAP2b_singleloop_p01wA5_mFAP2b_0001_0001
EhALkBf++bFk/UjEQWO0jBj/UNFkTiBAQtI7gBz1jOFkpbS8PSMofBzKHgFUwKH7P78tlBnsdSFUIwK1P/teoBTDwQF064/5P5lNlBHT4CFUIC+qvW5wjBb78rF0IbHEQEgQkBTiH9EUsvXBQu1WlBjVviF0xBUvPmaOpBf17eFE5Lk6PhejmBzBsGFEWYU5vhAKjBjSWEF0s19yvSEklBzhiyE0mZ3Iv out_139_mFAP2b_singleloop_p01wA5_mFAP2b_0001_0001
EWOUfBvHF8EEEYl6PR2uZBjpb8EU5QL2PhrnYBvd+sEkuJxoviWkbBrFZdEEAAAwvVj3VB7Of3EEDCMAQ83MWBrK0FFkoTOFQSZ+QBj8k/EEKa9IQXOMSBXNHQF0Pa0LQampgBT14tEE7Rh7PVdzYB7hbMFESPUwPyHSWB/hVnE0SsbBQbv0RBjxO5EUVMV9P4C5VBfIeWFUJvKEQBX/ZBX5NDFks8KHQrIHPBXqMNF069TNQk4JSB7s4gFUbFQLQiAAWBHyMMFkV/pMQ out_139_mFAP2b_singleloop_p01wA5_mFAP2b_0001_0001
EoFZUBHDCyEEv0N4vktTSB7QLkEULyWAwXPKMBT2OjEEoa8/vO0iJBntzzEkQgV+v14FUBnBBsEkAr8FwRL1ZBr7DtEUMbJGwKSNSBXPbcEkIdIJwfUYSB7lu/E0HFu0v4G7TBngIUEEQ5k/vSobSBnn07EkmFuGwCvSbBzQtkEkU5QDwXPhTBnuAiEUVYFLwDK5NBPmYbE0KOHJwsl5TBfvpMEETIwIw out_139_mFAP2b_singleloop_p01wA5_mFAP2b_0001_0001
E99zJBPJGQE025bAwPK8DB/mEPEklDNAwamZBBjpbQE0fqxFwIFOEBPIwQEkvf6IwnEDCBT2O3D0NJG6vHIPDBX6EMDE2U/+vyvnDBfcpGD06LeEwaEzDBTIosCkgJ23vEtIMB3MzCEEnEDBwZdfCBHn2cEURk57vE9d7AP/r5D0Yl04vo94DBL4F4Dk/jsoveBmEBD+0NCkEQS6vC1eDBH5FzCkZ5eKP out_139_mFAP2b_singleloop_p01wA5_mFAP2b_0001_0001
L1NJ4A/89PEUiBBGwQgVyAb5QREk/UjJwwfq0APdT+DEYljLwoFZyAjWkBEESh7NwO1TmAPg1REUk8+IwWG/hAb/u7DEQ8OHwfjkMArBA/D0ly5FwwBCDAjldPEkxuNHwrLOEAPkhhDUPkkDwe++zArvfQEUiBhCwuqr0AbV+fE0gVkKwRN9hATD8TE0ir2KwTGekA/ahfEknPbHwIVdmAzQV2DU+ajDwFQRjATuTgD0+/6Iw out_139_mFAP2b_singleloop_p01wA5_mFAP2b_0001_0001
LGZ74ALv0ZDkSMoKwQgV7A/TN2CU5QbMw2OfDBf8S3CkVOUNwzhWFBjpbaCkWktOwHK84ADLYLCkPSELwq9CtALFUECk49kKwIMymAXkaQC0AYQMwfqVqAjlxlBUV9hIw/pG7Ab5QXD0FZrIw/RS2AHIE5CELfMOwhQH9An52JCUg5JJwW487A/2miB0SiTMw out_139_mFAP2b_singleloop_p01wA5_mFAP2b_0001_0001
LGEYGBT0iYDkCXfMwjs9LBXNedD025LNwHv0PBPHaFDkX6WLwdolUBLwKDD0HF+LwcSsEBrw1vDU14VLw5/BNB7YS/DUSwINwW/mMBbDVSDEvZOPw out_139_mFAP2b_singleloop_p01wA5_mFAP2b_0001_0001
ELH6NBTLyyCEBWJJwEtoRB/mEbCEBW5GwgqxUBT2O7C0kYwDwqxrSBzfqdDksdeCwoF5OBf++5BEsyBDwvh2LBbG3yAUyihFwmZNJBjEp6/Di7VBwOVmGBfWifAUfoX7vAl4JBrpXk8TcmwBw2O/JBvco1CE/pmIwthRUB/OUICEikuIwG/XMBvOsOC0j9ZAws/+RBvWHcB0ailAw3PqOBvMyKAk7VwHwYZzIBTKINB0dMGIwFQQIB3fiHzDrMJ+vR2FMBbTIJ6T2oxEw out_139_mFAP2b_singleloop_p01wA5_mFAP2b_0001_0001
ElDtZBDrcwCUf/UCwy25cBfnvPDEAAA/vv0NeB7P1ED0d++tvHv0dB757fC04luJPb8ChBjU4WDkSMoCw3fjiBrNWvC05X0CwB2XgBzDYlDUcDKIw8SXbBLwKTC0LdTDwFzqaBHZqtDUosn+v4fPiBPTZvDEwlqAwoBVhBbb2VCkXR/CwieNiB71fqDkXeRJwh1deBXUhBEkSCFIw0VXeBPO1MDEmAKJw out_139_mFAP2b_singleloop_p01wA5_mFAP2b_0001_0001
EAAAgBvcolDklDtoP8S3gBvz3fDU6mE9P5l+iBrbSAEE+TNAQHaBjB/naSE0xLd8PzMzcBvz3jDEsyBCQYHraB7uFGEExk1BQ357fBjqxBEUc9ogvi6whBzfNADUc9z9Pel0dBXTkcD02XHGQzswZBnJxNDEGYsAQxFZZBv69IEE97gFQ out_139_mFAP2b_singleloop_p01wA5_mFAP2b_0001_0001
EY6mkBnuJ1DkR2OEQnvfmB3NJKEE/pmGQAAwmBjWkHEkQgVKQmupmBvIbrDEBWZLQlYQpBf++JEkoF5DQ8uLpBPVtSEEYJU8PvA4rBzaFWEUzaY2PugctB3ZKHEUzhBzP9UbsBLQYqEELmHxPU4akBvd+WDUHaxFQbtvlBX3OaE0ZI2FQigCqB3ibzDUevyDQ8KpqBXsuTE0WYNGQymLoB3bGiE0TYm8P7CFoBPDxHE0ukf2PV0KuBXJCuE0prngPa/DrB3qP2E0AKP0P out_139_mFAP2b_singleloop_p01wA5_mFAP2b_0001_0001
Lx1DnB7luZEEUNuLQ7RRnBb78ZEkSMoOQwKnnBvyhwEUMIwPQbnvoBHue+EU5QbOQsyBnBHDCoEkCXvKQj59oBn2LQEEJzPPQY9elBPtxSEENrfPQ out_139_mFAP2b_singleloop_p01wA5_mFAP2b_0001_0001
Ef/0mBPzMzEUiBJRQ/pGnBLwKHFEBW5RQ/pmkBnX6MFUKctSQQ1IjBzJx+E0FZLTQlDdpBb5QFF0Jx4SQn+PsBHz+CFUiBRSQEjZuBjhl+EU5aUTQf7SuBHd2tEUG59TQVwUwBjT2MFUBsfTQqG/lBbmZmEEaRmRQFzanBL1NUFkfLMRQ62HpBbFk3E0QriTQe8epBrxdTFUiOhTQ81vsBT8CSFkfrwRQsoQsBT551EUaajRQbQwxBf+QKFUMBLUQiIXwBr7maFEz38SQ out_139_mFAP2b_singleloop_p01wA5_mFAP2b_0001_0001
EoFJkBPy2hFEBW5SQ14FiBzfqpFEv01TQ5QbjBvxL3FUc94UQ++JlBT2OCGEEYlUQkCXfB3251FEVjPTQMT0aB/v1oF0QCnSQFU1aB3FjUFkbsOSQy3fVBL+dwFkzMVSQuL5VB/wvOF0aptRQDEqSBT8hfFEdQxRQHw9SBjT5BG0bcgSQ+bdNBvQjhFkEvYRQxFvNBfX2CGUcyHSQtiGLBnaL1FkrJlRQ1NZlBXjXsF0FZbSQaSIhBrp4bFEReTUQA/ZgBfAlAGEA5fSQuRkdBLGZ/F08tCUQzYLeB34HKFkY/TSQeU2UBTHn/E0tSVRQRkAVBfgZIGk5S8SQDFNLBDMUUF0Xv8QQoUyLBL+QKG0rNRSQGZFHBTOO3F0QJURQ out_139_mFAP2b_singleloop_p01wA5_mFAP2b_0001_0001
EtIriBPzMzF0eUIWQaR2jB/na+FEAAQXQPKshB76RGG0HF2XQGE4eBLbnCGEaRCYQCsykBnYQuFEEYJYQIuqmB/gxcFkZewXQDeZpBDDafFEVfoXQveImBjXWIFUmqVXQ2KeqB76RNFEfMKXQrTioB7aI/EEh1+WQ7RRhBvconFECsSWQE2glBXwFEG0Xr5WQXZGjB/48mFEm0XYQCY2lBP9y2FkyliYQPzKkB/mrAFUddTXQvqlsBD4fKFE+e9WQdFzoBX0ivEkaEpWQ out_139_mFAP2b_singleloop_p01wA5_mFAP2b_0001_0001
EzhWiBXjXQGU2ODYQVjXgBntzXGknvTYQFDChBrvfcGEVj/YQO0SjBzgAgG025HZQhrHgBb78gGU3koXQA9SeB7izdGUFwRWQqT8gBv8MaGUF/WVQfRDZBrzjeGEHD6VQPuJgB3xcXGE/XGUQkTcXBbs2bGEOkpUQW0GbBbwVYGEIBwTQe+OkBDAATGkYQ4XQxO9cB/LjTGEeiXYQkkEiB/EYkGkgZgXQEOsdBHLBnGUXIBYQYWCjBnalZGERspVQZxJWBPlThGE4fnWQe/mhB/3mUGUNSYTQ1dQTBD1icGUbwXUQyF5ZBbIRWGENgwSQ out_139_mFAP2b_singleloop_p01wA5_mFAP2b_0001_0001
Env/dBntzcGEqGbZQ8SXeBvcohGkTiFaQ357ZBPc9pGkDtMaQlYQVBzgAnGUbnPaQep7dBrEDZGUPKoaQ8BmdBX9WdGELQWbQ1dRhBblBjGEn9mbQsoajBL0LeGkixrbQcL/gBjsVtGkopwbQPKcaBXNeZGU46RZQuSGhB7HvlG07HIaQEzsgBzdyTGUJQmaQ6jaaBnBLUG08PiaQX2ycB/gpWGkNUrbQIXRaBzxDjGUSzXbQe+hiBDrgxGEeF8bQBVWeBPfFxGEIwrbQ out_139_mFAP2b_singleloop_p01wA5_mFAP2b_0001_0001
EmuJbBnCX0G0IbPaQgVOXBfnv8G0xLVaQfU4UBjVO8GU14BbQsHlXBLv04GkYQgbQZQgaBPc9GH0HFOaQbPFgBbn0DHk2IZaQkfVgBD2M4GkK3KaQnzJbBD0K0GUKVPaQVoFUB7h67G06t8ZQog8YBT4XNHkjuiaQFqDaBvByJH043sZQkJagBrhyEHU/s7aQfIghBPqMJHU8NJaQWsuhBzwZ0GEqmgaQFm8gB3wb3GUTppZQ out_139_mFAP2b_singleloop_p01wA5_mFAP2b_0001_0001
L357PB325/GEaRGbQWOUNBvcoAH0z3vbQfUYLBXiBMHkDt4bQpbSLBHYlPHkQgdcQcSsIBntz4GEFuybQkXRKBPmCtGEFXubQmoxNBHxfpGElgScQEANPBDzYeG0JnOcQkD7SBTjQZGEDflcQCDxVBrVMeG0aADdQoAoTBjREPGU8PdcQGE4NBLwKCHkqxraQCpMQBP7a+GkyhIcQMi7FBPjg6GkUfZbQ5BmGB/d25GkP+QcQ0QcMBHUyrGUOZQbQKRsGB/CDoGEjTubQ7vqLBH0jqGkhswcQlAcRB/KLuG0j1ScQIOLNB/MwZGUwt4bQmqJVBDGDmGEB0IdQHQjYBL8HaGE0wTdQABPRBLGxLGUNpFcQhFWWBT6sKG0qVtcQ out_139_mFAP2b_singleloop_p01wA5_mFAP2b_0001_0001
LkC3JB/owRH0d+WbQ46xHBb6mcHkYQcbQBr8IBfSMiHEsyxaQcSMKBPIwcHkpbSaQgVuBB77ncHEVjjbQH599ATXjbHU/c8aQ2O/JBzeUOHkQg5aQL62JBn3XgHkWA3bQuAYABf4kjHU310bQhdxABr0vVHU0g3bQTFY4AvnFWHUO//aQ out_139_mFAP2b_singleloop_p01wA5_mFAP2b_0001_0001
LXkNIBHsysHEmutaQpw1IBnDtyH0HFGaQueUFBXMIuHERLiZQlYQGBLbnwH0bS8YQcSMHB/mE+HUwKTaQHqYIBDAq+HEldCbQ8SDHB3YrzHEQOTbQbVNIBj8usHE1LuaQkhENBn3iyHkjb8ZQu1+CBvIS/HkeeMaQlaaJBHPACIkZZAaQrP9FBHlfCIEJcRbQ2UmMB3taAI0GnHbQxfyCB3WfzH0JJbbQ/KoJB724xHEOkubQ out_139_mFAP2b_singleloop_p01wA5_mFAP2b_0001_0001
EsHFBBf++nHkWktZQ7Rh7APdTjHkDtMZQQ144ADrcXHkmZWZQ99TwA77nTHEEYJZQ2jCxAThrpHEsyJZQNajyA3lr1H0XrCZQGdEyAHSi8H0aflZQsIi0A3Tz5H0MXaYQLrhzALxsDIk72fZQBaB2AbfTCIEosUYQV7g1AzTtFIUQS3YQxr/2A7pHLIUvpxYQf/UABjU4lHEoaMaQTq6/AfLdjHk4kuYQCKqsAvJpoHEJrnZQ8MAsAHFjmHkorwYQsxiwAflV5HkUWFaQsn90ADjn0H0ip+XQJwJzAfhYGI0MS7ZQTpl3AnE5DIUcrpXQfRK2ADa6MIUfqMZQ out_139_mFAP2b_singleloop_p01wA5_mFAP2b_0001_0001
EqGPABT0iRH0yhqZQ357+A3jCGH0Gv0ZQ5luEBnDt/G0JxwZQGE4IBHXPDHkQgBaQMIw6ArFZEHkU4iaQDcUxATzrKH0m3paQIc/3A7Ml4GEKlqaQDCsDBT2OVHUGE0ZQtsQ5ADHrCHU56dZQLfaABDb1GHk6R5aQgl8sAviiKHk1UQaQLhD1Azwn3Gk8HLbQ93/+AfRmzGErTmaQZbzxAjUH2GUO9TaQ out_139_mFAP2b_singleloop_p01wA5_mFAP2b_0001_0001
EFDiEBzKH2GE7RdZQ4PVJBXjXvGEBWZZQU4aIBjrHjGEoaYZQFueEBnuJfGECsGZQzhWMBTgVzGU46xYQJmVRBTIitGE01lYQpThUB3lN0G0/X2XQlVIXBvv8+G0wdYYQ7RBBBrZmzGE99PZQ/z1LBrGqwG0LZ1ZQ2cbNBbns7G0kd2YQEarJBjF+yGErSWYQJCaQBTlXlG0o4bYQQSDUBnbLtGEWhAZQdkNZBfcQEHEcNDYQCK4ZB7+67GkdlwYQDh5TBHuQDHEvAoYQ out_139_mFAP2b_singleloop_p01wA5_mFAP2b_0001_0001
EEtIMBvHFdGUPKsZQ/pGMBrbSRG04lqZQaR2PB7QLNGU5QHZQlDNUBfTiRGEoaAZQrcoNB33PMG0isVaQ4+WJBXliNGEDk5aQ3JoEBbeAOGUgLwaQYb3KBbTmNGExlebQ5lOPBjqxgGk8S7ZQhFDIBfznOGk4cjZQZbURB7e5PGEo1gaQKfbOBzKwDGkcDRaQ out_139_mFAP2b_singleloop_p01wA5_mFAP2b_0001_0001
EIwKOB77nEGE7RxYQvJRRBblDAGEmuNYQyLdSB757nFkuJRYQam5OB33PbFU2ObYQzMTOBrEDCGksdGXQtWeNBXFEOGkZ+4WQTCfRBnoz6FEsQ7VQnIDKBLT2QGEjetVQx1jKBTgVBGEZ74YQUeKVBvA9DGkh0MYQpWYKBXws8FE+pJXQh1SRBf1oRGEmiyWQhXhLBLOdRG0nwwXQiQTPBHK19FUGiBVQ2IASBz8qpF0IrCWQIZaVBLwQBGEJ43VQxqqJBPRgZGU90oVQatHGBbFUNG0cN2VQMr2LBHIxNGURQzUQ out_139_mFAP2b_singleloop_p01wA5_mFAP2b_0001_0001
EKcdXB7OfhF0MzIYQtI7YBX3kKF0eUIYQO0CbBvcoDFU3k4WQf/UeB3MzOF01jSWQ6mEdBLEYFF0jCrYQ5soeBTAztEUBfoYQuvvaB38yKF0FmWZQgqRaB/S3sFksdCYQgQXVB7pLBFkcpPYQDhSgBPWcOF0xzlYQG0ygBfrPqEU5DBZQNDLgBPmQqE0AOJYQfuFbBrc4jEUWdtYQvIrdBjkNHFENVvZQ4qIXBH9QBFE10bZQWDvZBfMwbF0O3XZQ out_139_mFAP2b_singleloop_p01wA5_mFAP2b_0001_0001
EsyBZBbQgxE0jCXWQ++paBb5QpEUjXCVQ46ReBrFZVEUiBJVQIFOdBnDtGE0w17VQXktVBrw1jEEEYNUQBWZWBHZ7oEECs6WQ509cB7kr1EEYNiUQjs9WBXjXeE0HFOTQv0NTBLGEyEE/pGUQ35bTBb5QXEET3sUQ out_139_mFAP2b_singleloop_p01wA5_mFAP2b_0001_0001
EqxLhBLxgUE0JxQUQaRGjBf9oCEEEYNUQ0iMkBra86Dka8ySQO0ClBPy2LEU6mESQ35blBvyhIE0eUIVQGsmnBLpPwDkgiQVQGmwpB7wd+DUPqPWQus/pBjdNSEkpRnWQFtXrBPvofDEPDsWQiBhhBTKchEUdTqTQ0VFiB/aSoDkWkiUQcbqkB3uqLEEfYIWQBHWmBLuWXE0+bxUQ4eioB/KqrDUiHSUQPIvmB7XOSDk36mVQkU1sBniomDUAfVXQ5BIrBnfgBDUSzXWQ out_139_mFAP2b_singleloop_p01wA5_mFAP2b_0001_0001
LHvUkBjWkRD01jaSQqGflBrZmFD0coFRQueUkBDW5cCkpbaQQrcojBHYl7BkBBGRQ2OfjBLwK7CkEDCTQFgonBbigAD0nUMRQjtNlBvz6fDEDwYQQ out_139_mFAP2b_singleloop_p01wA5_mFAP2b_0001_0001
LMIQkB3MzcCk8SHOQ5QLjBfTixBEqGfMQqGPhBj/UHCU0iMKQc94hBblDlC0MzsIQqGflBjrH9AkEDSLQ7qInBfitcAkwuZNQ3nakB/5yl/jburJQZ78kBnCX3CEBWJNQ+zAiB3e1HB0MoyNQh7rmBHeFmBESZ/JQTgDmB/lf1/zA2lOQN3EmBza1c+DwP3IQqxKjBfN9JAE+hDIQfdPjBXcoU+TLq/KQ out_139_mFAP2b_singleloop_p01wA5_mFAP2b_0001_0001
L46xdBzLdjBEaR2JQktzZBrw17BUdTiHQiWEYB/TN2AEW5wDQy2ZZBf8SX/DtIbEQzhWUBrw1LC0NJ2IQo+mRBPf5PBUunIKQkuGVBb6tpC0CSwKQir+LB7eHkBkz/pKQ789cBXjXyAEpwFLQ8fkbB74hWC0HLAFQiq0RBnrnYCkuBjGQzEmTBrUbABkkcBMQoUwRBD7nYAUx21IQC1WRB3BzyCkFUnLQQ9FXBz6IFDEfE7JQmXfXBfFfaCEkALMQBXFKBXqiuAEh+jLQuE/JBbuTyBkiKxIQdewLBfCYNCUcf8LQ out_139_mFAP2b_singleloop_p01wA5_mFAP2b_0001_0001
L2jCVBvIbPBka8S/PDXvSBHYlTAkR2O3PnEDXBXiBx+z4lutPzMTWBzgAr4zMzMrP3ySOB7Mn/+j/0u8PirJKBz4GVA0JHJAQIFOUBPzMHCkZmZ+Pz9DRBTVF4AEdgnfPQL5PBfoBu9z4euBQU8uMBzv4H9D9U61PN22IBbocyAkBTD6P out_139_mFAP2b_singleloop_p01wA5_mFAP2b_0001_0001
LEtobB/na8/zisdePEtIgBf9og+zfqxrv2jChBjVO02D/pGxPiBBiBjWkt973P1YPEoFfBLNo28zWkJ+vLu7dBf7Lo/DJ4HDwPqHfBjQy8AkVq+BwFE4bB/iDB/TldUHwZ78bBLwK/AUO0ikPoL0hBbec5/TmIZtvTgpbB7VJ20j0tz9vQyPhBXwSF4T+7eAw out_139_mFAP2b_singleloop_p01wA5_mFAP2b_0001_0001
LlD9gBThrH6zyhW/PDC8hBT0iM9bktTDQT3kgB77nK+LtIbIQZQghBjAr8/7yh2JQMdDgBb5QL+jWkNBQ/hBkBPilb87fiUEQZj3hBH1Nh/7zcQBQ out_139_mFAP2b_singleloop_p01wA5_mFAP2b_0001_0001
EPK8cB325767z3PJQBrcaBT2Of8b3k4LQjsdcBrEDC7jTiBOQtd+cBDVjH/zMzcNQfUYUB7P1477xLtLQDUlRBj2kC/Lzx/JQQTpRBL3/2A8fvRLQh4GPBPgl1AsVa6NQI5xJBDxp6AcwTWOQ5kcGB3yPCBsnXUMQ835HBTDW4AcnLaQQKcdbB33P16D99DIQPMhbBHQkQ/rQjhMQRdaTBriMw7z7T5KQ2tpSBDAtH8b8PtNQejmTBHVML/ra9DIQeubNBTxCc+b5zrJQqGyVB7b/LBcgjhLQ8XgPB38mkBcWdBKQMDhRBnlpvAcx1hPQ2s3HBT9KEBcxWbKQNRdCB7/RGBcitpMQi/cKBLnhyA8PPMRQ+r7DBfwN8Acs4kQQ out_139_mFAP2b_singleloop_p01wA5_mFAP2b_0001_0001
ETihdBzLdTy7P1QQQgVOfBLxgg9T14VRQWOUbBX3kAA0LdrRQyLdWBTLym/j78tRQ/pmfB757n2rpbiSQrnQgB7TS5+bmj7RQMqWdBXYY5+7J7oQQrdfdBrNYvzbNLPQQ98ihBrrJq+Dk7ERQjV6bB773qzrwYITQsPchBLuav5zS0MTQF2MfBTUwOAcLaoSQDOaiBXV5N/rcuwRQD0NZBbmik/r+oyQQmsmfB3dMFAMOG4PQ out_139_mFAP2b_singleloop_p01wA5_mFAP2b_0001_0001
EPffdB/RhLBkuJBSQb8SaB7QLKC0isdSQzhWbBzfqVCE7R5TQIFufBTf/kCkR2OUQhrnbBjVO0CUGEwRQCC5aBHHKyC0/jYQQRbXYB3g2YDkpfTSQxVHdBr+wZDEbccPQ03vgBzgATB0Ld7RQwMFWB/ywBC0+PYSQE/ifBXkv6CU6H6RQz/oWBLJxvCUUjLQQ2e4cBLM9VCk0y+PQO2eZBPRp2D0KszRQPWDZBvZKcD0UHYTQqTOUBXzESDE4oHSQcYlcB/nwYDUz3UNQfOogBLTHdDEg01PQPmFbBfM20DEj5HQQ out_139_mFAP2b_singleloop_p01wA5_mFAP2b_0001_0001
ERLSXBThrPCUf/sUQlYQXBLEYdCEZ7EWQhrHSBX461CkYQQWQMdzNB7OfjCEueEWQpbSXBfR2uBkqxDXQ1yLXBvOIICkKbPYQ8XLcB/MX2AkHSzWQ2jCUB/naAC0xLVUQgexaB7CRxCUXBQWQ26qTBPIRKB0tv7WQ7LHXBj9jaBUmslYQeinTBrbsbCEOHUYQCvvaBnZebC0yMVYQaWKcBbrqAAE3wfXQ1ZzfBnEGcBk4h8WQgSFcBLwCeAkWEyVQ out_139_mFAP2b_singleloop_p01wA5_mFAP2b_0001_0001
Ee+eSBHXPeDU5QrWQEYlNB34l2DUMI4WQW5QOBzfqPEkpbqXQlDtSBHueWEE/p+XQNeJWBDrcsDUHaxWQkJqKBrMziDkpcZXQbc3LBrH6+DEFQ6VQ out_139_mFAP2b_singleloop_p01wA5_mFAP2b_0001_0001
EMIwJBXiBZEU0iAYQShrJBrbSsEUgVaYQ14lEBDW54E057TYQxggABf++vEk8SHYQdTCKBf++lE03PJZQQoFFBfIUZEk5qWZQ+/wABf/+jEkbgoZQ7E0EBDjODEUVFQZQCyb4ATr2YE05C0ZQQLPABTsWwD05pbZQDw73A/S6CEUnntZQ1C2uAzSyvDELM5ZQHaRGBfSMSEkrHtXQZs/MBfae2E0UZQYQ7GVKBvgT0E02FdZQuElNBDpPcE000OZQx99ABvfQ1EkyZtZQ/BLIBP9a1D0iyBZQuTrxAfsUhEkTFCaQbR+/AXNKOD0isWZQpLhvAPdYSD0IwwZQ out_139_mFAP2b_singleloop_p01wA5_mFAP2b_0001_0001
LhrnEBzgANFkYQgYQoFZ/AjU4YFEv0dYQKxAABfTivF0NJuYQpw1DBb781FUbnDZQOJGIBnBBUFE7RpYQm5N5AH1nQFksGwYQD+r8APrfZFEya5XQ out_139_mFAP2b_singleloop_p01wA5_mFAP2b_0001_0001
E2Of3A33P7F00NlYQ46R2A34lIGEoa0YQ03PzAvIbQGUy2RYQpbSuAvyhNGka8iXQEtIuAHXPJGET3YZQ+R2xAfg/DGE34BaQKe4pAHZXFGE4zlaQAtjuA/ARBGEXlPbQUBA3AzWvIGEp3gbQ9owxATgV0FEXPSYQLx89AbMSLGk4FBZQ2ArmA/NfFGUf+OZQtobsA77nRGE05fZQh8e5A/KfHGkXaLaQdJDzA3r92F0Uk8ZQTikiAjc+AGErgeaQDl7nADY0NGUJUpaQRgLyAn28yFkd6JbQfvNoAHwaAGkBNnbQiLA6ArbyFG0VR8bQhSvzAPD7PGktkmbQI4R9AX9yJG0VhLbQ out_139_mFAP2b_singleloop_p01wA5_mFAP2b_0001_0001
EnED2AvyhaG00NZYQ357yAD/piGEaR2XQAAAxAPeptGkBBOYQbnv1A/S3wGUjXuYQ7Rh7APepjGEue0WQShr6AnsdcGkR2yYQS8TrAX4TgGUPFaXQGZ74ArbSpGEEYFWQEYl8A757bGkTiZWQKcdBB/9TmGkvfSXQ out_139_mFAP2b_singleloop_p01wA5_mFAP2b_0001_0001
E+TNqALbnzGUbnvXQIwKoAbkt+GUbnDYQ/pGqA757FH0gA7WQzMzpAzLdCHEmuxVQ7RhZAnYQAHEBWVYQbGFKAjYn9GkjTqXQpKBWAPfJ5Gkua8YQx1jmAbPKwGkqx7WQDVrtAnz7AHkVKdYQpUbXArsnIH0SleYQhQEMADmOCHkZm5WQyB8FA3WZ6GkQ1IZQg43gAXyO7GEAAVZQr48XAPNzwGk+hzYQ out_139_mFAP2b_singleloop_p01wA5_mFAP2b_0001_0001
Epw1rA/mEQHEnELXQGZ7tAXNeXHU0iEWQJGEkA3MzbH0xLVVQQgVYAzgAfHET38VQU460AXNegHU14lWQrVX2AvQpoHUhflVQnbr/A/56bHEsA8WQdoFsA34lSHkDtEYQ2moyAfwTTHEcHUVQHVPxA7i5jHU9TcXQg+c7Azr6uHEb+8VQYGsuAfCDsHkWHTVQk/F6ALV0kH0p7uUQqNVCB3QKiHkY8TXQd3nBBvVpYHEsxCWQp11+AbmrVHU+KsXQ out_139_mFAP2b_singleloop_p01wA5_mFAP2b_0001_0001
LNepkAf9obHkCX/TQepbYAb6mfHkBBGTQXPKeAz1jqHUiBhSQ8naQADVjxH0kYYSQR2OVAblDYHEsy5RQcPfMATNVNHUjPPSQHDNKAHFFGH0sG/QQE7Sx/+4HKH0IeDQQLC6m/u4QCHEeb7NQyLdrA7luYH03PlTQvfuJA7oggHUb4qTQY3QiArGzWHkgkaRQ+IoKAbyybHURXLRQnKB6/uEJOH0A0uSQcupXA3onJHEWr7SQH3TGA/S79GkXESRQdBOZAvU4FHkIDcQQC707/+6kRHUjjMPQN93I/2WoLHEczoQQM7j++aLRFHU/RwMQo4cZ/aKX7GUAuwOQhmtAAXFpAHEFswMQ out_139_mFAP2b_singleloop_p01wA5_mFAP2b_0001_0001
LlYQpAnX6rHERLKSQdoFtADAA2H0MzkRQDXP3AHtI4HkR2WSQBrc7AjWkwHUep7SQsHFwAXMI1H0w1DQQXLF6AbCRvH0i72PQ5GNnAz0ZvHULUlOQVjXuA3islHEoaUSQg58mADyF8HEzAuRQGN8wAzU38HENiPPQMCH/AjbtyHUQWjOQi/bpAb62uHEpyeMQ+UlfAz/8zHUHkxOQaU8lArMenHkULXPQ out_139_mFAP2b_singleloop_p01wA5_mFAP2b_0001_0001
LBrc8AjVuAI0P1QSQ9oQDBrbyBIEnE7SQnvfHBz0N7HUPKkSQTihLBLaR6HE7RRTQIFuEBPyWHIkZmZSQxmv+AHbBKIkDBJSQNcp3APgkFI0YmoRQgLX8AHIyAIk07QSQ50nCB353BIkxtAUQb3KHBvn9GIUqSfRQpPKHBDGgJIEl5ITQpMt/A/5RNIkuRaRQv4t7A/x2LI0zRETQywj4AzXbFI0PFjQQTmYvA/4OGI0XN9RQ out_139_mFAP2b_singleloop_p01wA5_mFAP2b_0001_0001
EzMzGBnsd1H0GvcRQIwqKBfTitHUepDRQIwKIBjrHjHUepjQQoFZKBntzdHEEYVPQ0iMOBrvfyHEAAAQQX2FLBP3l2HkfHeNQ+EQGB7FA1HkB1LNQrstNB3qt7HElw4LQ8naDBPc91HkZm5QQT3ENB/XdrHEPa7RQN2GRB/B1sHEF6bPQmQSQBHmK5HEb1bQQ out_139_mFAP2b_singleloop_p01wA5_mFAP2b_0001_0001
EqxrDB/89fH0w1LRQdTCBB3MzVH0z33QQXkt9ADAAQHkBBGSQfU43APy2UHU3k4SQ14l4AzKHXHECsyPQ1bI8AX+xbHELqWNQhuDzAX6dMHEddNPQdTCCB/89kH0eU4RQjl9DBDzcQHktzaQQUR4yA/vTcHE6JWQQ1ZM8AvfejH0YbpNQOyZsA3D5NHUCs3NQtACwATo/IHkfRhQQgJq4AD17GHkfsSOQ out_139_mFAP2b_singleloop_p01wA5_mFAP2b_0001_0001
EvJx/AbQgFH0gALSQhrH7A34l+GkQgNTQNzMyAHtI3GkBBuSQ99TzAHDCyGU5QrRQgqxBBb5Q3GEue0TQ+POGB/z17G0JbnUQVG5JBXHsyGUiICVQQV8DBzjTBHE800VQpwVCBDBWCHkrHdRQ4bi3Aj9pDH0Jf+TQXioDBHfOzGUyr/SQybm/ArkhxGk4maUQ/feIBjxfBHUnLBUQkTHNBDW01GktKoVQrieLBDLwuG0YeJUQhYqHBnD+sG0Y7nVQniKHBXqrEHEKkbWQFUrBBv9j7GkfEbWQGySBBDajHH0xafVQ out_139_mFAP2b_singleloop_p01wA5_mFAP2b_0001_0001
ECsypAHZ71GkU4iTQ8S3gArbSuGkDtYTQ789jA/mEkG04lGUQpbSkAT14jG03PVVQDCsMAfTiyGU2O/TQAOky/mO9qGk4MxTQc0U5/SwohGUKYgTQoEq7+iNuuGkOl1TQ67npAf9o6GUwKXUQ6mWfAv6zsGkflUSQ/92IAzBH6GkMWlTQ3f3OAT1rzGEb5DVQ out_139_mFAP2b_singleloop_p01wA5_mFAP2b_0001_0001
EiBBnA757bGEv0VTQOJGsA7kYSG0eU4TQqxLmAThrHG0xL1TQIwKiA3NJEGkpbySQlDt2APzMRGUy2JTQDzs9AvCRaGkLpgTQOq07ATFBHG0HDgTQLKJDB/JlbGUgkqSQoa8lATKccG03PVSQJYatArIkTGkkl8UQUIQ1APJnRGkOyFSQTVfABbcvYGkvhcUQO4O5ArfihGUjaiTQ4yrBBnmQGGUCa+SQc3g2A/gmAG03NNTQ1iL9AXWtGGkHukUQQDnFBjjAiG0cWATQiRoBBj+VdGUcLsRQrRZFBfVZUGU8+pSQ out_139_mFAP2b_singleloop_p01wA5_mFAP2b_0001_0001
E/pGmADBWCGEVj/UQT3khAb5QvF0LdLVQmuJqA76RfFUiBpVQZ78sAHtIfFUf/0WQ14lQATgVwF03PNWQJx0FA33KaFEBgkWQkXqPAvaJKF0YpWWQwXBo/iauZFksyFXQ3kYpAXiBGG0w1zVQA+0cADOwpFkGROUQFNIEAzh36FUYlzVQBFcWA/ov3FU+EIXQ out_139_mFAP2b_singleloop_p01wA5_mFAP2b_0001_0001
EdTiuAfSMSFklDtUQFDC3ALFuCFEoaEVQaR2yA/owrE0bSEVQb8SuAT0ikE0GvEUQBWZABXiBDFk8SHUQh9mCBba+YF0Wl9TQSk5EBn+J0EUkKqUQP4aEBfXgjFkw5OVQWO0rA/mETFkCXvTQwf05AnQcGFkNxEWQphX+ALad9EkIQITQS/R/ALshiFEu+eTQGV/FB3P5XF0mNUTQ8pSIBHff0EE0U+TQtXdDBHfzjEUX2vUQBgLGBXOz5EktwoVQg8/FBHEOzFkB8/UQzDiHBP93ZFUxXtVQV1EBBTXKlFUnn5VQ out_139_mFAP2b_singleloop_p01wA5_mFAP2b_0001_0001
EhAr0AzeUgEECsKWQkCXxAzKHKE0NJWWQ2jC7AXO02D0yhOWQqxrBBzgA/DE+T1WQgVOsAHueGE0jCvXQxu3iAj/lTE0GN4XQ0lBpATXtdDU425XQnvf4AfTinEkqx7WQOIqrAXpEGEk83jVQn+9xADk2KE0WSQYQly9kADTRiE0iuAYQILclAbgGZDkdUcYQwp/vAz1QJD0Vb0XQM5PjA3xDVD0lQIXQ out_139_mFAP2b_singleloop_p01wA5_mFAP2b_0001_0001
EOJG6Ab6mUDEuecVQdTiBBb5Q3C0KHSVQUNeABTKcJC00NxVQLHa8ALwKfB00NBVQtd+CBHue0CU0i0TQTaeEBfdpdD0OxJTQ21gABL4W3D0X8mSQOduJB/f4oDEW8BTQDK0BBfZ8NE0JL8RQQEELB3i2GE0CzWSQJHIHBHEiTEEoqzRQ7qfIBL+qlE0MpHRQwKHzALGEQDUep7UQMU3EB7b0CDUV14VQSbZ/AfeHnCUn8STQJcVGBr+eeC0ebtTQzhw4AfYjuD0BZtSQ3yzMBPFdUDkmZdTQSmX9AHg3XEkBGhRQd9OPBDmZLEU7tPSQAHVMBrUblEUKd8QQ out_139_mFAP2b_singleloop_p01wA5_mFAP2b_0001_0001
LCB2BBrFZ7BUHaBXQfUYBBTKclA0FZjXQTiBEB/S3E/jEDqWQjX6BBLFue7Tc9gWQXkNEB/9TtAEW5cYQHgdDBrJuECUU1oYQk7EEBz7hcCkwH/XQFn3BBz+f8Bk23/WQT6P6AnzsVAEM4rXQEucIBbw8aAE+sZYQ0WYCBzFHBAk9A0YQlUbGBPiYOCkO9AZQAX++AD6NJCEXN3YQG8PIBvzHhCEyg1XQG11BB37P6CkEvAYQ out_139_mFAP2b_singleloop_p01wA5_mFAP2b_0001_0001
LU4aIBHsyx/DEY9VQiBBLBHsyh9z4lGVQgVuHBrFZ77j9o4TQzMzIBbmZG8r8SPTQy2ZQB3ist+z4lmUQSI2PBTxydAk58vTQ6mEKBb6m0AUIwCWQYAnLBju5XzLvEsVQedOSBDFBL8jPnCUQ3UBTBj/IK/TyXaVQCo0RB3GjOAUyP7SQ out_139_mFAP2b_singleloop_p01wA5_mFAP2b_0001_0001
LCsyDBLGEo+j/UjTQTihABjqxL+zP1YSQBW51A/mEj8z3P1SQamZuAblDN8jZmBSQAAgABDW5YA0NJmRQerMGBX6l3AUmWLRQmjzFBHZrFCUYdbQQAQAJB37Ml/DpDYQQyL9CBfnvHAkYQIUQovXCBLITf6zWOyRQQtu9ATr2IBU67OSQhdD8ALl3SA0DFuQQ3ygIBHdBEBkazESQkxzJBT4sQC0wpLQQ814DBvYDdCE0PDRQrveDBreEBCU+6BPQI5BNBXHBIAUVBHQQGHyGBTCaM/DWu/OQxITJBvCCh9TBd9QQ out_139_mFAP2b_singleloop_p01wA5_mFAP2b_0001_0001
LQ140AvHFu6jDtIUQMIwqATf/U174luUQlYQkAz1jS+DqGPVQWO0UA76RR+z1jKVQkCX7ALwKH7zkYwUQBWNsAXOz78LIyjVQFjAmA/OEY8bMg/TQ out_139_mFAP2b_singleloop_p01wA5_mFAP2b_0001_0001
LRLypAjpbKAUiBxVQuz3kA7P1YBECsSWQ6mEdAb6mEC0IbPVQ2OfLAzeUUCU3kgVQZQgbAbmZGBknvfXQy2wjAnj6nA0OkWYQ0sPrAPNCSBUiZlYQNQogAjvp++TmSnYQfU4xALGEIAEAAwVQqiOrAXp5BCU7ynWQqxVPAn3iXAEzuPXQfgITAzYjACUM6wXQf/VkAr12P+DMJBZQ0tAVA3yW99zSRaYQ out_139_mFAP2b_singleloop_p01wA5_mFAP2b_0001_0001
EFDCjAjqxHC01jCUQKc9aAzLdfC0d++SQueUeA/TNODktzPTQZQgnA7QLaDkvfyTQThmhA/S3TCk8DlRQjO4sAfyulC0JfXRQTKfhAHAPHB0UTYRQ09HxAbNZfCUAl7PQLHaqAHZ70Bk++5TQ/ABKAz9YXCEbiBTQlO/YAblqiC0w70QQD3YyALxdWCUtDESQRr6sAr86HD0iZlRQUcbkAHA+3AUqcYQQQ+rSA/GdvAU1UfRQsPnmAnyCpAEl/HSQEXJ5AHV5sCkeTyPQCt3rAvAbvCUMbgOQjVbxAPtq6B0SeePQ out_139_mFAP2b_singleloop_p01wA5_mFAP2b_0001_0001
ER2OPATf/oDUKc1SQxgATArFZLEUf/8SQamZWAfR2WEkSMoRQnEDMADAASE0eUoQQKc9AATLyWEUktrTQUPq9/qEyRE0qGJVQZwfb/eVQhEU75vVQA6MW/KwofEkXBQXQuFft8uFaxEkZ5zXQhrHBAPHadD0codSQS31gALa2NEkXchTQS6lj/iMwSEULFNTQHRODAvHFoEkz9lTQZcVOAH60TE0fVoVQ7L/y/qLUBEEa+RVQLbLZ9YZMeEETDVVQSHCn/GTixEk+XfVQytK7/+angEEJ3qXQK8bz+K0YQEUe1hXQbaZW8U7SwEEa6ZYQuNCa/U15wEUO8bXQhO08+689/E0EyiXQ out_139_mFAP2b_singleloop_p01wA5_mFAP2b_0001_0001
EcSMiAnX6mEkZmpRQzMzjAb5Q1EUc9gQQFDCgAfTiLFUxg4QQ3kYkAjWkVF0FZzRQ2OfvAPy21EEpwFQQUNemAvxLpE0kYgSQZZBeAneXvE0GSXPQQgVwArvfAFUgVeOQsHFyAvz3lEEVjnPQVjX0ALbn7E01j6QQ out_139_mFAP2b_singleloop_p01wA5_mFAP2b_0001_0001
E2OfPAHtITFEueMQQKxgGALaRoFkCXfQQiBBMAXMI4FEYlzOQGZ7GALFu0FE+TdMQ4P1Y/GtInFUeprQQ42OL+uwI9FkIq2QQtvK9++BzEGUe3KSQNsEi+y/uAGkk5RTQBueb/6c2OG0HtASQGZ7IA/89JFEmu5OQknZNAri/tF0rNbRQdOwK/q2gdFUtDkRQpcl4+66BfFk7gpPQo86Z/koY6FktM0QQVml7+KQsDG0BfBQQLEdk/ym2TGktvzSQrQzh/OL2RG0bFGRQ out_139_mFAP2b_singleloop_p01wA5_mFAP2b_0001_0001
LfU4WAf9oEG0hWkPQktzdAXNeMG0yhmNQGZ7kA34lVGEaR2OQc9oiAjqxYGEYljQQaR2aADVjFGkTixQQri6PAXUnPGElxiMQuG/jAHFmIGk8vHMQ out_139_mFAP2b_singleloop_p01wA5_mFAP2b_0001_0001
EW5QsA7QLaGUJGUNQ/pGyADBWjGkBBWOQZQg9AvyhkGkQgVNQ4PVABjrHgGUxgQLQXPKsATLytGUeprNQHuhrAvNgwGUL2uKQml0kAT5q6G0/uLKQSJNWAr756GEVuxKQNqzpArgDDHE4DFJQUNetAvxLXG025bLQ8GzyADXhiG0cOQQQ0aQwAvKc0GUISnOQUrGkAzygtGEbZgOQ7E9nALnzpGU3MqJQSSqzAfq6xGElUAKQQkxlA/6wJHUqMsIQto0xAj98CHkvKtIQ out_139_mFAP2b_singleloop_p01wA5_mFAP2b_0001_0001
EktzBBf9oqGkZm5OQlDNHB7QLuGUepLOQoacHB/TN6GEZ7sNQ/pGGB/9TAHk9ogPQT3kLBbmZrGkDtIQQT1kMBvxEgG0JrTQQSUZQB/NGwGExqjPQFdbQBnAgeG04mbRQ/UDAB/natGEShTQQ+0XIBLxMqGU8VVMQ2PXKBjujuGE2jGRQNUYOB/V9cGEYZyOQd3AJB3gzbG0RpeQQqReTBbVfuGkGThQQBotPBTJb4GkDyaPQJvgRBLZtsGE3ZpNQlhVRBHRZWGkKnhRQ6HvOBbLfhG0MyWSQjhGUBrh0iGkj3NRQ out_139_mFAP2b_singleloop_p01wA5_mFAP2b_0001_0001
ERLSJBT0i9GEYlTLQXPqJBXiBJHUJGkKQbnPPBrFZMHEaRmJQ03vRBnX6GH0d++HQ3kYFBPzMMHEUNeIQkcIABr7mKHkttlJQSFAGBDqAYHkuSZHQtIbKBrGv3G04l+JQjmyIB3F1NHk4LVMQXW0FBLENHHUahZFQsR3+AfRbQHU9U5KQ/f8CB71IaHULsfEQsu7JBnHaZH0XuoFQPSjFBH4/cHUH3eJQ out_139_mFAP2b_singleloop_p01wA5_mFAP2b_0001_0001
E5lORBPHaVHUGEoKQIwqWBbmZZHUzMDKQHaxXB3MzdHUiBhGQwKnUBnBBkHUGEYEQCB2XB/naiHk9oAMQNcadBPzFnH00NAMQwJJeB7iBxHEjboOQ4pRiBfCZ2Hksu3NQam5OBvyhZHk789LQJ7dZBXjwSHkLIPKQQ96WBXF+fHEI3/NQqZLVBfMCpHU6NhLQDeNeBDd7qHkSCGKQTJMgBjCwgHUytTMQ+MyiBHem8Hk3+TPQJ5QiBrkw5HUdw2LQzKujBjfHwHUrq+NQ out_139_mFAP2b_singleloop_p01wA5_mFAP2b_0001_0001
LGZbcBntzaHkpbSEQEYleBbktfH0Gv0+PEtohBXMInHEDCsAQ789hBfTivHU3kY8PQgVgB7luXHUjX60PqIpcBr0UQHEqVdjPjDjYBvnCUHk/Gkpv4+xdB7/5GHUSknJPDCseBb5QVHEv0NGQI2bbB3SdkHU4DG7PMi4hBLc0SH080O6PoVUhBDbMcHkFksDP out_139_mFAP2b_singleloop_p01wA5_mFAP2b_0001_0001
LRLSjBT14jH0w1jEQtdulBntzpHEW5wFQktjmBLEYnH0kYwJQ7RhlBntzfHEoa8KQZ78nB/mEmHkTiBCQfU/oBz8IcH0JdtDQfU4iBDW5cH0OffGQ4HUlBXdVyHEgUVFQT/gpB7U1rHUzpjBQ9TFnBb9BlHUd6I8PDdHpBrJ1XH0K0gAQ out_139_mFAP2b_singleloop_p01wA5_mFAP2b_0001_0001
Lf/koBnX6sH0P14KQ35rpB7P1qHUiBhNQCBmqBHXPfHUGE4NQzMDrBT14bHEoaEQQiBBsBLFuyHEtIrNQQzMrBjxz7H09z2LQKWwpBjNh2HUuLlJQVlkoBLs/sH0TE3KQ2sLoBDLzsHUN5CPQ+03tBHUwuHEAeBNQNnUsB7iP1HkCewPQPc+sBndJAIkQsMLQ0X7pB3xvAI0MP9MQRyQrB37T0HE9vGIQWSPoBvb/7HkeCzIQ out_139_mFAP2b_singleloop_p01wA5_mFAP2b_0001_0001
EiWErBbPKZH0istLQOJ2rBLwKOHkArMMQR2OqBz1jGH0xLdKQKcNrBjU49GE7RxJQLy2uBzLdMHkoFpLQdacvBnOhPHkii8IQBBmwBrg+SHkkcjNQlDtqBLbnbHEnEzJQJ9brBnhQMHU+SSOQrWUvBfAAEHEH+4LQJt1tBjrCSHU5ZGIQ0isyBjyfRHUviHNQ3fKwBbBoQHEZhmPQ8YLwBjtcbH02EUNQ out_139_mFAP2b_singleloop_p01wA5_mFAP2b_0001_0001
E35rnBrbSJHkvf6JQv09lBzgACH0P1YIQBr8iB7P1DHkqxrIQjs9hBra8MHU2OfIQ5QrmBbPKCHEue0CQMcBlB/0R6Gkur/+Pj+4lBzOj5G0We/tPpGFoBLFq1Gk6BxaPdjJkBD1V9G0FPauv789mBz1jQHEW5gKQ6nTmBTQ45GUgUGJQo9xoBj8OAH0s3RCQs2VmBbGKKHkWgOBQn+7iBnT68GUVK/+PrSLlBP6YyG0HMUBQI/kkBbZI9GUODZ7vVqViBbzfAHkiQchv out_139_mFAP2b_singleloop_p01wA5_mFAP2b_0001_0001
EAAghB3256GUiBBJQEtIdBDrc6GktzHJQqGvaB3isxG0IbnGQXPKdBrbSpG0HFuFQhALbBPHa4GEUN+LQOP8bBbp/AHU0hHOQ6VSgBHnVCHUQ+ZPQXWqXB7eCHHUtQ+OQEdggBbC1JHkRztQQurAYBjoVOHEOLfQQNgtcBTxzPH0XSGRQO0iiBjU4zGUepLJQOPjbBThFCH04NbIQsF0cBTLBxGUg2tMQAx/WBzMV3GEwPwLQ9r8hBjUi9GUwU0OQhJ6TBnt4FHU0XBOQA6XiBTu6KH0eGORQnsfUBHp7SHU2HyQQTIEdB7HnVHEim5RQ out_139_mFAP2b_singleloop_p01wA5_mFAP2b_0001_0001
E8S3VBbQgzGEXPqEQfU4SBDrcrGkX6mBQTiBPBHtIlGE/pGFQv0tMBvyhpGkU4aIQR0zPBrYvwG0hPD6Pi9VTBjGa1GEUqViPdlAQBbMg6GEG6C3vpDhTB7gk+GkqPTAwcoXQB/JhEHEqpYEwSMIUBThr6GEBWZFQwSuVB/EwlGEYf2/PJJVNBL2L3GEMQN9PDUJNBvx5qGkQdu0PuTzVBbQFvGkcqpovSn+VBHoc7G0ypbxPh2uNBPwLBH0lgewvkJNNBjKo0G0mis6vzrfVB3h13G0WuOCwfblWBnf3DHk86Y9v0d1SBHDFHHUjaUHwJvkOBrO4KH0qxpCwJyjNBfIp/G0Rb9Fw out_139_mFAP2b_singleloop_p01wA5_mFAP2b_0001_0001
EEtIOBDAAbGUNepDQMIQKBvz3TGkpbSGQ8n6FBT14PG0OffCQ/pGHBDBWMGU6mE8PJMINBnFPKGEtVXIQUyZJB3m+BG0CBfJQ0CnIBX5wvFUPTiIQrB7FBXHFDGUKJyLQOj5EB/ESlF0GDFKQeQNDBzXwyFkWtEMQBF6EBviZLGEFulNQhlD/APZavFEIsGOQ6sNBB3euJGUw9nPQx9L9AngIAGkP43PQ4PVQBPc9XGET3kAQV+RIBTXUYGUiTvIQw/wPBPj7MG0Sw9JQHanPBD3bGGE+hsFQvLoKBjH8oFkGInFQFwnDBX3HWF0S6yJQhB+GBXkCTGUNdZNQy/z6A7QSgFk8fVOQLycABzbPQGUSvgQQsHc3Af0L+FkuwvQQ out_139_mFAP2b_singleloop_p01wA5_mFAP2b_0001_0001
EfU4AB7kYQG0LdTEQXkt4AXjXMGUhrHBQRLyvAjrHIGE99zEQbnvqAT2OOGkCXvHQBuS0ATsLVG0Es+6PTBYsAfw/QGUom4qPlOapADv0HG0Q6utP3rXpAHpAXG0M+bwvIFOAB3MzTGUKc9HQG3i7ATwzFG0bFP9PKM46AbqFZG0vtm1P4MUwAPLPbGUdv1/P out_139_mFAP2b_singleloop_p01wA5_mFAP2b_0001_0001
EZ78tA/9T7F0IbnEQIMvlAHiPxFkLz5HQVqIfAHbKgFU701EQ2IGjADOvYFUFqoAQ/drqA33fnF0u7cKQlSXyAfMJyFkxCICQLCCgAjhi9FE+EjIQwBckAHYAgFkzwpLQKkkuAjdA0FkkmnLQLRkwAbTgbFknR4JQ out_139_mFAP2b_singleloop_p01wA5_mFAP2b_0001_0001
EM6qMAbP/ZFU2Z+GQ9qzBAPnkGFkyKOFQWKD//mqx2EkJc6IQUoT//KY/8EUV9PLQfyEP/um5LFkux5CQz82R/GjWZFUzIs7Pjz2E/4i+aFE3sl0Pm+hx/co8QF0GXv5PKGgJ/wVpnFExQ3ovHL/FAbf+iFU/Y8IQdHZLA/sE/EE7VGCQ8aIG+ysiUFkcB4FQs6MU+WyH9EklV/BQ1sRv/m1ESFU13I0Pzegj/uNdpF00bv9PlGiw/cpWpFEO5N0vuHCK+6KfvF0zyexv out_139_mFAP2b_singleloop_p01wA5_mFAP2b_0001_0001
EYw36/eRUiE0CXPIQlMAy/eB2REE6pOKQ0C+n92MZMEEdWRKQasGG/QEPNEE3nNIQ8JBGA3TQ7DkcBqJQ6jadAbWn/DUDdSKQdlFmAD6oDEEWeRIQz0WiAftF8D00d5MQEk2wATnpFE05h2IQnHHtAnxBAEET3eNQqZX0Av11DEE0KdLQqr69/qOEeE0TdmEQFSB7/eu9XEUgWMMQlcdEALayyD0atGHQw2S//y7ugDUZw0KQa0TjALTDFEUlUbEQ86PZAn8E2DEA7fOQ8Fk2A3bqIEUs4fGQCB4vAflM9DU+qiPQuH28A7IcFEEQg6LQ out_139_mFAP2b_singleloop_p01wA5_mFAP2b_0001_0001
EXrp2+8YzGE0mKoMQZEb6/werAEU5e7MQuQF//cPJRD0eslMQijRQAln3+Ck5PNNQO0tFAd04HEk9wpPQDBVGAhXDgEEzKBQQcJePAhE+lEEyPYRQEFRQARSH+EURVkRQupFZAZ8IEFEkc5SQBNcM+63yGE08GQOQvVfGA5ikIEURiXLQdfk3/AkIBEErfnQQxE6VAJ+yBE0mp7PQTzMQAZmQnEEiseOQhpXs/g1fmEEkx3PQ1nkFAlh/eE0RhKSQBnnfAxNjfEEuIeRQ2COaAlGNFFkxpyQQx3LAANpsEFEEdeRQ40VZA1iPUFE37+SQL9yPAR449EU7FoTQizDkAZnY+E0qL/SQ out_139_mFAP2b_singleloop_p01wA5_mFAP2b_0001_0001
EGuoa/o9r8Ck0imLQNOIc/okvOC0UMGLQXkP2/szVFCE9HhIQICCCA9ccCBkWIDIQpi99+KOx5BErL8KQ4pIp/aS6BCkEJgNQZC9M/egnQBU+PzPQ1q5E/SINCAk5IpPQ721r++wt8Bkvi+QQykEn90MZNDUdRMLQb5tu/YIR+BE6qvMQmJ5g/2H7MC0VsVJQvOE5+m+11Aki1cKQrKYp/C6kjC0mnEOQLH3EAT4otBUJoJNQJxrR94xYeB0fHxRQAQI7+S5HeC0J9/QQ out_139_mFAP2b_singleloop_p01wA5_mFAP2b_0001_0001
ELPQ7/QiDmCE6tsFQAiuHAhDygC0B7eAQUfNWA1mjGDkZCW+PlgmOANKVpDUeht7PZ6wt/EUyaC0XcW4PxJYAAJhqOCEb9Gpv8WRTAdB3WC0NyvwvjwRn/ULl2BUPzB5vrJzw/oNVDDENdzGQQcvRApfMECEVSmAQSesO/Uh5BCkUoz6PW7NX/IBV4CUwQz2PLWLy/Mv8kB0RKHAw4+tj+QfmqB0Uc/1v out_139_mFAP2b_singleloop_p01wA5_mFAP2b_0001_0001
L7/jlApTh/CEgHF/PWhWtA91YhDkjQK9P3QvxABdPfDEAjbmPBql5ANwk0DEo+OdvvRo2A1RjeD0n3jCQDARzAtomoDEJ6IIQEjbtAFTaDEksOhIQtDk2AFI+RD0gk6JQBuLoABq8hC03mgAQ4NYpAx3FAEErQL+P/SC6AFgc+CEQQdCQBi68ABP20DkYsYBQ out_139_mFAP2b_singleloop_p01wA5_mFAP2b_0001_0001
Ek7nsAZHXFDklbzxv6HBwANeUADERW//vbSnmAFNX2CUQjqDwa4HmA1CHUCU4ZFGwI3f4AVnvdCUz8bAwpk49ARrTdC0aF0FwWey+A9uh+CkoxOIwHVvABppmwB0ppeHw8EOmABIw0CkX6/ovEeezAZNfeDkOeWBwwPj+Ap+miCU6Mt6v1E30AVQF9BkSFe/vGUkCBRpLsBUy5gJw3USABBqf8A08GNFw out_139_mFAP2b_singleloop_p01wA5_mFAP2b_0001_0001
ElRUeAZDgUDko/DEwd7JLAprbODUKRTHwTanQAdN+OD0FpnKwHsPfA9GglDUOgeLwoOH6/A9k0DESPwFwoNjMA1Q6KEU8V8DwLOpdAxWC9DEgzCBwcKUeA9AWUDEuBCEwyefDAtGCwCErtLGw1R+m/Qs4+DU72mIw+3cj/IVHrD0wfmCw3F1SAVbzTE00mZHw07eEAx7oWEkGwWBwpJdmAZ6NHEkx4SBwwo4YAZif4DkXSs5v out_139_mFAP2b_singleloop_p01wA5_mFAP2b_0001_0001
EcbxEAN7B2CEEnLMwdO2IAliYyCkQyCPwbnHEAJf8bDEAsQQwXv/IAdmPgDUJicRwPNy2/Yt6OC040IQwInCY+0g9XC0TBMQwO+RC/eDPnBUcuxQwQVn+/mow5BU8d4QwYj0NAvUcFB0v5cRwcDvHAjSm3/DQg9RwVqFhATFKcBEh3fRwCFRx/oUKlCkLXXLwZVsZAZzlqCkMcVPwmkvAABw9ICEEFKRwqOW7/Qu2iB0fZJPw9/KH+ihcdC0UtWOwQrHF909T0CEsAzQwMm0H+iuzZBkurxRwgp40+6RxuAUqlJQw6UmEAXl7YC0+FgQwYaWw/mw3U/DMP7RwgLnSAXtLp+TwzYSw0abjA3MZKCEDzGRw0hhmALN+0AECK7Rw out_139_mFAP2b_singleloop_p01wA5_mFAP2b_0001_0001
LR+L1/grf6DEA6GPwe41p/oryREE7YJQwEaBHAFh0hEkGN6PwFskGAJ3XzEEZzgQwLQX+708UaE0hLFPwxtxl/i+sLEEJGfPwzDwx/6xI7DUG2eNw6hq8/eNbMEEii7Qw9OPKA3EbgDU9g2NwIUsPAD9I+D02XHRwvfpVAbLBiDEKlHQwkGejA/YaHDkhXTQwG6Yu/AYH1D0QXKNwxnIl/YGhPEkj7NRwp+KE+E1wcEUu97MwARna+SF0pEUJn9PwYIhf/2FA6DkvXnLwzEPz/KRhXEUB9tRwHO8OAj8NKD0bxRMwZkrYAPcQ/D0jIDSwDlpkADt/2C0KkAPw out_139_mFAP2b_singleloop_p01wA5_mFAP2b_0001_0001
ECa8WAlprbEEexUOwMVPlAFbQoE0R5DOw/AniAFXJ/EUbzPNwy4IoAN7MOFU9vBOw7wlrAR5QoEEN0VQwMJ5uAdYaSEEl2yQwRIr2AlapGEknmJQwj0erAJ5MGEEx/0RwVf53ARgOoDkILxQwmLNxA9w6mD0FgyRwMfeVAB28NEEQoRNw/2RqA18ThEUClgMw2kymAdxivE0jTIRw+dxyA9T9xEkdNOQwC6Y6ABfpKEkGbmOw5QglAtcuIEUbzmSwDWt9A9u5QD0sMaQw out_139_mFAP2b_singleloop_p01wA5_mFAP2b_0001_0001
EKYRUAxmqBFkIIrLwqO6OAB2WWFksXgKwtYFBARBwjF0i9XMwfxI4/o4M2FESJyLw0C3KAVy60EkouRLwHrdGAFa7TFEd1nIww5jdAFnDfFElBDKw out_139_mFAP2b_singleloop_p01wA5_mFAP2b_0001_0001
Epb71/AqWaFkycoOwhTnU/09KlFE2uRQwvqv9+6lMsFU07PPwAPzi/WmE8F0g8BQwj54B/MUjWFUD4cRwnVN2/8/USF0SzLSwdnAAA1IVLFkBuBPw1S4q/4BYzF0DJpQwokH29ARlHFkQlFRw9HgW+WDAeFkdRGSwlHnCAxuZHF0rvsRw out_139_mFAP2b_singleloop_p01wA5_mFAP2b_0001_0001
EM0Ta/mASgFk4NONwJXqCAbd3kFkNq2Lw9FqAA7JLfF0Rw5IwCgon/KlgRFERjJIwDmdVAjGiYFULQHNwFykkAfaWfF0Pg6LwdLvSAbalAFk+XsMwuwLt++TuTFkpQnMw5l8FA/U81FU2uBMwqoHWA3+3bF0CEQPwP8dlAjqUYFUjIOKwxQFgA/KI4EkxMmNw/p3DALXU7EkU3nNwXROSA/GI9E0RyjKw out_139_mFAP2b_singleloop_p01wA5_mFAP2b_0001_0001
E2cbNAT8upFU6beGwxEFPAbx+jFEgr1Aw3KtdAXVpQF0mwNAwA++lA7DCNF04RfDwie9WAv562F05jL7vjUOHAvmjEGEyzB7vvH2n/6e4CGk9hp5vCtFPAPJKOGE+1a8vZHOWA7CE2FUGt4HwvNa+/arjfFEj4y+vb5BjA3fp8F0GZf+vjaBaAfu2xF0oN6rv+aXFArDhUGEQNZ8vJ2zeAX/IPGkqeg9v out_139_mFAP2b_singleloop_p01wA5_mFAP2b_0001_0001
EqSFaATNQEFkyI+3vADahAz6quE0YSg2vyINtAjK+uEEqZawvpgvzArS7jE0QIF5v2NPWArTShEEDcTfP4vQ+/amGeEUvTIrv6ojgA/P0LEkhNBrPzVMh/CEuUE0ToVzPhADRAHj7JFUS2VnviprgAz8CnE0AiD/vflfVAnc3pE0rOi4PZ4z9/e/iTEkS6t5veo7w/mdbtEUEYkyv7sAYAfsjCE0Utk4PVgooAjUaOEk/6gzPMe7gArcEDEUnBkxv0gFA9Kt8SE0CespPp6Rg/WvVfE01nl8PzVRt/2HHFE0TDG4P out_139_mFAP2b_singleloop_p01wA5_mFAP2b_0001_0001
EHh4vA3hr7E0nDivPQZ16A/x18EErjt3PcmX/ALjaTF0rxP2PsYJ7A72UiFURo+7PZ2V7AjHP1E0OYwBQwkNDB3uD2EkvhYEQahDHBTitnEU+oTBQOSxCBT7EvEEgSGJQU3LqArYxEFknWv2PMl0/AnWXyEEQE+rPN1i4A/OwkEUB27BQLf91A3UG/EULCJEQggwEBTvWGFUoENEQSj/KBvEToEUYGLDQosWHBTWQtEE5fX6Pw7kFBvOUXEERBXBQrWtGB3GrvE0NFCKQ9tOBBfixeE0jJMJQyjDABzcx5E0iIKKQ out_139_mFAP2b_singleloop_p01wA5_mFAP2b_0001_0001
E/UDEB757VF0gArcPEYlGBXO0qFEv0NBPhrnMBf8SpF0fqxjPKxAPBvyhYF03P1YvRATFBj8n1F0Wgs6vN6gHBDcOpFkZdoBwE1j+Arvh3F0GTO8vUNeFBHsyJF0eU4uvGPCFBHu30FkW1+0PkeEHB/lxCG0AG46v3iFHBvdRaFEI+2AwzE58A7LN/FUh47BwIRL7AnPjAGkhfizv6m+6AfApnFkNEI8v out_139_mFAP2b_singleloop_p01wA5_mFAP2b_0001_0001
LXPKPBDqG7F0gArwPe++UB3Mz6F057nyPiWkXB757HGET3k4P/UDVBzLdQGUGEY4PyL9MBPzMEG00NJ0PU5vWB3bD2F0QZNpvtGKWBHR2uFUKGN7P out_139_mFAP2b_singleloop_p01wA5_mFAP2b_0001_0001
E5lucBT2OHGkSMI7PyL9fBDVjQG0coF+PVjnhBPepOGUhrHEQpbyiBblDGG0eU4EQ6f3hB7quTGUBKyxPhKVgBXNBWGEmDCxvJ4fjBzsidGULi23P8naeBjWk/FEnED7PveRdBHMPXGE1ns/PEHOjBXlHNGEXRosPUNhdBTw+ZGEolPqvym0kBryqfG0ROriPh6rkB7/ybGkdkB/PJAKiB72MkG0iHm5P out_139_mFAP2b_singleloop_p01wA5_mFAP2b_0001_0001
EjsthBXO0WGUJGkHQ99TjBvIbWGkWkNKQLymlBHueeGEqG/JQuzHlB7P1nG0jCXJQ3kohBX46ZGkoFpMQVgdeB/jETG0JdcNQPLdZBXwOXGElLEMQ2n6dBDkQTG0zzOQQLHqgBz1jdGkCXvGQz5HkB7WYOGEmNbKQiK5gBnM2hGkpEPMQS27iB/fZaGUT1WOQe8AfBHhALGk9wwMQYlHWB3iRSG0p3pMQS57ZBby9WGUNb5JQO4sYBbobfGkZUrMQBbgaBz6VOG0WmhQQnlTdBXXebGUAKkQQXQxgBTpEQG0G+rQQ out_139_mFAP2b_singleloop_p01wA5_mFAP2b_0001_0001
E4PFoBnuJbGEaRmKQCBWqB7luiGkuJhKQWO0rB/mEjGU0iMNQaRGsB3jCbGEEYlOQFuOsB3NJgGE+TNIQqj5qBnbehG0O37CQGxxsBjO3fG04Fr8PtzjuB32/YG0TRB9PPOasBHQKmGEYFgwPSMYoBf8STGk/UDLQ3+jpBPKtqGU1WHKQzQ8sBPQ8XGEpDZIQWs9tBXwalG0h/SIQuxDqBHVjpG0ufqCQb3TpBfClbGkOtlCQO+ltBj7elGEjmnovw15qBnovrGULafwP out_139_mFAP2b_singleloop_p01wA5_mFAP2b_0001_0001
EFDysB/nasGkR2+NQ357tBPc9sGEpwVQQGZrwB7P1nG0GvcQQShbyBT14pGUbnPPQkCHuBzLd4G0Mz0QQqZ5uBj2o5G0dKSSQ/+quBHE7EH0vPxSQrYrvB/Q9FH0exIUQlmOuBD5SEH0J/QVQVDsrBLQrBHE22MVQK3YvBblSFH0CxcWQCBmsB/89yGUHaxMQninsBvQsoG0ioBRQ5kQsBPAi8GUp+qQQonnvBzPn8GE/sPQQ889wBvMF3GkgjaSQqvltBPUm0G0KS5SQP1ksBvybHH0fTwSQK51vBzaJKHUJNISQsUoxB785HHES4PUQVuwqBvdBBH0KrTUQYznqBXyOAHkwfEWQt1VxBbPQHH01igWQ24TuBXeFEHER3SXQ out_139_mFAP2b_singleloop_p01wA5_mFAP2b_0001_0001
E99DxB/TNhGkR2eRQXPqzBzeUcG0d+uRQamJ1B7kYiGkAr0SQmu5zBbQgnGUzMrTQ14VzB/RhQGUwKHSQRlMyBbRzJGk+T/QQm87xBDKB8F02UVRQ5OywBTO/1FEtZWSQK7CzBH2kuFELieQQFDivBbmZfGEAAISQzj10BfMtcGkIW0QQ98AyBPR1PGE0S+SQq7R1BTSPNGkOkZSQeNfzBv4iKGU2eHQQSuNwBDd4MGk8bwQQ2R+yBz/reFkhSnQQBX9zBHHJ0F0eDUPQ out_139_mFAP2b_singleloop_p01wA5_mFAP2b_0001_0001
L/Uz3BXO0hGkEDySQ03f5BXO0mGUdTyTQShb7B77neG0OfXUQIwK8B33PfGkvfiVQy+P8B3qdXGUdkrTQRLC7BrbSwGEShLTQNfP5Bnob5GkdIrSQFzx6Bvu2CHUL+GSQRTM9BvVbCHUqmESQm5g5BXTgKHEn6tRQ5Qr4BD/pdGERLCSQsoO4BfB2pGUSolUQifP8BLQgtGU94VSQiNZ8B35lzGU3M7TQsd/3BjQN8GUv1fTQIp63BHIU2GUhl5RQ out_139_mFAP2b_singleloop_p01wA5_mFAP2b_0001_0001
L+TNOB325FEUHahMQ6mETBf8SPEU6mkMQ++JXBvHFOEULymKQmuJbBLEYZEUIwaLQmuJgBz0NbEUGE4JQOJGaBfR2iEkqx7NQbnvdBHuewEEmuZPQqxLVBfR2cEE8nqOQtd+SBzKHiE0OfXQQAAgLBHYl3DEtILKQepbNBrED6D0hWEHQXPqKBHXPmDEBW5CQO0iMBHZ7oDk9ow7PPK8FBjqxPD0FZ7DQW5QDBjAr8CEqGv/Pnv/DBnuJNDU6mkIQ03vGBDW5gDUjXqKQHv0+ArFZ3C03PFJQMrAMBjOsFEUZeZOQOUjgBTQfSEEmggHQm6jgBXbUsE0TYMJQ5p+hBj/pUEUk28KQFSueBzoy+EkenLOQ6avgBDfjnEkry1PQax8bB7u11EkIQqQQkSCRBX2cFEknsEGQvPKFBTtbeDE0BrMQ out_139_mFAP2b_singleloop_p01wA5_mFAP2b_0001_0001
