# Supplementary material for: Incorporation of sensing modalities into de novo designed fluorescence-activating proteins
Source: Nat Commun. 2021 Feb 8;12:856. doi: 10.1038/s41467-020-18911-w (PMC7870846; doi:10.1038/s41467-020-18911-w)
Supplement: Supplementary file 24 — Source Data [file 41467_2020_18911_MOESM24_ESM.xlsx › raw_data_graphs/Supplementary_Figure_6b,c,d/1/silent_9.out]

SEQUENCE: SRAAQLLPGTWQVTMTNEDGQTSQGQWHFQPRSPYTMDIVAQGTISDGRPIVGYGKATVKTPDTLDIDITYPSLGNIKAQGQITMDSPTQFKWDAQFKQNDNPRYHGSTNILTGTLQRQEZ
SCORE:     score     fa_atr     fa_rep     fa_sol    fa_intra_rep    fa_intra_sol_xover4    lk_ball_wtd    fa_elec    pro_close    hbond_sr_bb    hbond_lr_bb    hbond_bb_sc    hbond_sc    dslf_fa13      omega     fa_dun    p_aa_pp    yhh_planarity        ref    rama_prepro    bref_irms    cen_irms    final_chainbreak    final_looprelax_score    irms       time                                     description
REMARK BINARY SILENTFILE
SCORE:  -472.139   -695.563    100.880    395.885           1.614                 22.310         -7.144   -262.186        2.122        -23.971        -78.644        -21.371     -37.517        0.000      9.208    135.147    -38.994            0.037     19.116          6.931        2.681       2.681               0.074                 -472.139   3.081   2485.000 out_9_mFAP2b_singleloop_p01wA5_mFAP2b_0001_0001
RES_NUM A:1-120 B:121 out_9_mFAP2b_singleloop_p01wA5_mFAP2b_0001_0001
FOLD_TREE  EDGE 1 120 -1  EDGE 1 121 1  out_9_mFAP2b_singleloop_p01wA5_mFAP2b_0001_0001
RT 0.092238 0.94843 0.303269 0.768097 -0.261588 0.584465 0.633655 0.17903 -0.752615 12.785 -5.805 20.9455   out_9_mFAP2b_singleloop_p01wA5_mFAP2b_0001_0001
ANNOTATED_SEQUENCE: S[SER:NtermProteinFull]RAAQLLPGTWQVTMTNEDGQTSQGQWHFQPRSPYTMDIVAQGTISDGRPIVGYGKATVKTPDTLDIDITYPSLGNIKAQGQITMDSPTQFKWDAQFKQNDNPRYH[HIS_D]GSTNILTGTLQRQE[GLU:CtermProteinFull]Z[HBI] out_9_mFAP2b_singleloop_p01wA5_mFAP2b_0001_0001
CHAIN_ENDINGS  120 out_9_mFAP2b_singleloop_p01wA5_mFAP2b_0001_0001
LwfKMBvxLBIEoaMYQDCMMBf9IAIEZ78WQ67nRBLFu8HE99bWQ357UBT0i4H0hWMXQlDNIBf9o3HkoFpWQFmyJBDWFuHU99OXQiTgIBXhVCIUaeVYQPryOBPHFEIkmJTYQBdLNBHFt7HUsJcYQAQKLBfY1DIkXmbWQ5M3HB3Qk2HEYlkVQ3iTEB3375HUNOBXQ+BBIB3HEuHEB+DYQ out_9_mFAP2b_singleloop_p01wA5_mFAP2b_0001_0001
HTihSB3NJ+H0kYIVQ/UjXBHCs6HkEDiUQkC3XBvcouHUgVmUQFDCcBjVOqHkvf6UQ5QLYB/9T+HUf/ETQxIGZBjvIFIU/04SQii7aBjojGIE4UfRQpc1WBfouFIEOZdQQt1JTBzkbJIk94FQQRVETB7yJOI0+orQQDJqPBz8VIIESJROQEtoPBzKnAIEsyhUQMv1aBzTP+H0KDGVQg4sUBvVH8H09bgSQRekbBrgJ6H0aVoSQ2mHcBv/fGIEpEmTQRFWVBXsOHI0uFFTQIyXeBnLFEIUQ8ORQcDHcBP7vKIEC0dRQHJxWBPHKCIkyn8PQ/GvVBzkAPIEMOaRQ2aVQBnW6QIki1ZQQsfsPB3fpEI09gUNQcv7MB7eFLIklqtNQ out_9_mFAP2b_singleloop_p01wA5_mFAP2b_0001_0001
H3kYTBPzMpH0yhWUQiBhTB/RhdHUO0aUQXPKVBPIwZHkVO0VQEtoYBfR2SHkQg9VQiWEOBntzYHkArEUQnEDQBnCXtHklDFUQRXgWBforaHUCZtTQb8SOB7QLQH0IbHUQam5MB/TNbHkrHFTQEYFLBvcobHkvfyUQ out_9_mFAP2b_singleloop_p01wA5_mFAP2b_0001_0001
HPK8SBntzeHU2O3WQqGPUBjqxbHUbnHYQrcIaBnCXdHE8nSYQQgVcBb5QXHEDCsYQ8S3QBvHFiHUzMnYQXPKQBD/pkH0yhuWQ2rZTB/GRTHEgVLYQ9owRB7OffHknvHZQmupMBD/pgHk9ogYQ03vRBz1jqHEAAkYQ out_9_mFAP2b_singleloop_p01wA5_mFAP2b_0001_0001
H++pcB77nlHEoaAYQuzHhBra8nHkvfKYQy2JjB/RhjHEoaUXQnvflB/mEiHUdTqXQPffhBnBB0Hka8OYQ+jmfBTU+4HEAMyYQ6acgBXgb0HEBReZQR7uiB36/0HUT8sZQKt3cB7/5vHkOlzZQsHlaBrZmqHUiBZXQOInhB7fLkHEs9oYQN27gB/M23H0rchXQZXljB7R11HkhDVYQktZbBbIX3HE2KrYQsAKgB3OyAIU92yYQIjfdBTcxsHUanQaQPAPZBnOmvHUEemZQ out_9_mFAP2b_singleloop_p01wA5_mFAP2b_0001_0001
H46RiBTgVhHEv0FWQ46BkBT2OdHUIwCVQqxLkBblDRHUO0CVQCBWmBfTiMH0P14UQ78NjB76RhHkpbqTQJeClB7KXdHEB5kSQ/Z0nBnjIhHEgL5SQfFLkBHoyhHUfNPRQaRWgBntziHUwK3VQXrCmBzDSgHUSxNVQEvNjBHe+pHkxbqTQ74MhB3KfeHEM9cTQwZBlBfttUHEfnjSQ7ELpB3BYeHkfqJSQTlboB7N9dHktH3TQlw2nBLl1pHkDK7SQe2glBLd7eHkJddQQfvPkBPkdqHEiNSRQVrLiBH/XfH0tJARQ out_9_mFAP2b_singleloop_p01wA5_mFAP2b_0001_0001
Ham5hBjArLH0xLNVQQg1hBTf//G0xLNVQHaRjBntz5GkWkVWQMdTkBLaRxGkpbCWQGZ7dBPc97GktzHVQLyPbBvoc9G0+gyTQtqjVBHx96GUVN5TQYMydBnvv1GknjySQrcIgBvcoPHkBBWVQ8T1iBL3I9GUxiTUQ1IkbB3UEAHEZ42VQsX5dBHOizG0gWWVQLsqbBLXoFHk7WeTQC9nTB7qA8GkAF7SQfhxTBXGXAH0P0nUQzeHVBjgwyG0iIOUQ8+2bBDzj2G02z0RQ9rSdBjMrtG0rsITQ1p/gBPvf3GE8ksSQ out_9_mFAP2b_singleloop_p01wA5_mFAP2b_0001_0001
LEtojBLFu9GkQglXQf/0kBf9o3GUHaVYQUNenBjAryGEYlHYQJbHpB3Mz3GUPKkXQdTSlBjVOAHkCX3YQYx9iBrNqHH06kxYQCukiBvhHIHkFfCYQtUmjBXFp9G0AZoXQ/pajBjzaxGEm4fYQ5mNnB7OMEHEfexYQS1alBf8l8GEbFXZQzDajBzmmPH0qP/YQ1KLhBzkzEHEEeBZQQR3jB7AaOHk1EuXQZtdgBnKZJHkj+2XQ out_9_mFAP2b_singleloop_p01wA5_mFAP2b_0001_0001
LSh7nBPIwoGkoFVYQ14VqBblDjGkqxHYQ35rpBrw1aGUdTKXQrcYnBXNeXGEsyBXQgqhmB3jClGUbnnYQk5OrB/hFfGkBYjYQMuzrBLGxoGkqo3XQ out_9_mFAP2b_singleloop_p01wA5_mFAP2b_0001_0001
EqGvrBvz3WG0isdWQJGUrBPc9NGkpbiVQW5grBf8SRGkVOEUQHvUtBzeUXG0gArTQWOUtBX46EGU6m0VQQ6BtB3/WBGExHMXQAGusBP9/2Fk065UQpwltBb78ZGEEYlWQYHTpB/m2KGUoBsVQKZWvBXfwHGkWLqVQ4NvrBPn82FUxyPXQkDHuBH5RqFE+/HVQAM7sB3Ln7F0ky3TQ4qrqB/7cxFEbDFVQ out_9_mFAP2b_singleloop_p01wA5_mFAP2b_0001_0001
EEYlpBDrcNGUy2RTQIFepBjpbPGEUN2RQktzpBHtIFGEnEDRQktzoB/9T5F0w1bRQsyxmBD/pUGUHahRQ2NnmB3ikfG06bHSQS+XmBzOwhGEp0aTQY8omBjnwpGkMJdRQejVmBXNXsGkosnTQ0XimBb8bxGE1wbSQUgwmBHyzsGEGgKQQ1tnmBrEQ8GU30ISQ0O2mBPFa3GkH9sPQhPzmBHVC/GkZ8zQQSMIoBPy2IG03PtTQiRGrBXn0UGU2HlRQ+2JlBjxuPGUgB6RQa7jmBrfNVGEZScQQT4QmBDDzbGUfWNUQ2uJmBjhtvGkUsiUQx3ymBjr5mGUlK0OQ5rjmBLcVCHUIk5SQSL9mBT3e5GEWMoNQRV4mBL6eHH0+hhQQ out_9_mFAP2b_singleloop_p01wA5_mFAP2b_0001_0001
EEtIrBzgAGG0LdzPQMIgrBTgV6F0257NQUN+oBHtI5FkQgVMQ8nKoBbktEG0xLNLQaR2tBnsd+FUHaBMQ2pWuB7kfsFU7d/JQBOdvBzAJYFEUxQLQO2kxB3xmYFkkgiMQ2iDuBXVUGFkUg6KQuz3rBrbSNGkVOUPQsK1rBDuurFUoJFPQ01pvBDadAGkZEJNQl+dtBfnkGG0PK6KQkZyvB3aHyFU4egIQOsdsB/SfoFkxMBJQirruBDSn4EEmCuLQixWsBrneGFkGj2JQ out_9_mFAP2b_singleloop_p01wA5_mFAP2b_0001_0001
EoFpnBTLymFU46RMQkCHlBTgVmFUhr3KQKc9kBDqGVFU5QrIQHahlB3NJCFEVjHJQEY1iBz0NjFEmu5MQYQLgBv8wjFUbVdLQCnAjB3I9zFEQFFPQQgVoB/RhZFEFuONQej0kBnDw1F0d64JQd2BjBrCnTFkwx0NQseKdBjojhFE5+4MQnFHgBHrOXFk2x9JQna3fBPmQzFEE1eKQz0ZhBLkkxFkCLQQQBu3iBL5vBGE//NOQXz4kBHEhyFEg6CQQ out_9_mFAP2b_singleloop_p01wA5_mFAP2b_0001_0001
EhALkBf++bFk/UjEQWO0jBj/UNFkTiBAQtI7gBz1jOFkpbS8PSMofBzKHgFUwKH7P78tlBnsdSFUIwK1P9teoBbqwQFEJ+/5PjpNlBH43CFEuh9qvW5wjBb78rF0IbHEQEgQkBTiH9EUsvXBQGzWlBHLviF0daTvPHZOpB7k8eFEo7j6PIijmBDnrGFUWQU5vLEKjBDaVEFUft9yvlKklBvQiyEksclIv out_9_mFAP2b_singleloop_p01wA5_mFAP2b_0001_0001
EWOUfBvHF8EEEYl6PR2uZBjpb8EU5QL2PhrnYBvd+sEkuJxoviWkbBrFZdEEAAAwvsRFWBzbR3E0jVRAQvpiWBD7yGF01K8EQi2GRB3WMEFUfi0IQKJqTBngLTFEb9lLQampgBT14tEE7Rh7PVdzYB7hbMFESPUwPWM/WB/UTnEE6mwBQTT7RBzYP3EElo49PDJlWBPyJXFElzbDQTSSaBz29DFUXrDHQugvQBr0DTFERuNNQjKaUBbyojFkLJ+KQ3kYXB3z+LFU8MSMQ out_9_mFAP2b_singleloop_p01wA5_mFAP2b_0001_0001
EoFZUBHDCyEEv0N4vktTSB7QLkEULyWAwXPKMBT2OjEEoa8/vO0iJBntzzEkQgV+v14FUBnBBsEkAr8FwSL1ZBH6DtEEVbJGwyRNSBTQbcE0JdIJwfUYSB7lu/E0HFu0v4G7TBngIUEEQ5k/viobSBHo07EEeFuGw5uSbBretkEEl2QDw+OhTBfvAiEkWYFLwqJ5NBboYbE0IOHJwCl5TB3vpMEkYIwIw out_9_mFAP2b_singleloop_p01wA5_mFAP2b_0001_0001
E99zJBPJGQE025bAwPK8DB/mEPEklDNAwamZBBjpbQE0fqxFwIFOEBPIwQEkvf6IwnEDCBT2O3D0NJG6vpQLDB/+FMDkHjD/vAbkDBrb5GD0QggEwqNrDBPZZsCEphC4vEtIMB3MzCEEnEDBwZdfCBHn2cEURk57vDFf7AfK55DkV1u4vKk7DBjo33DERC2ovJSbEBPXlNCkavc6vgvWDBLDryCUWQX+O out_9_mFAP2b_singleloop_p01wA5_mFAP2b_0001_0001
L1NJ4A/89PEUiBBGwQgVyAb5QREk/UjJwwfq0APdT+DEYljLwoFZyAjWkBEESh7NwO1TmAPg1REUk8+IwwYbiAvrYmEULrVHwHiIjAP+d5EUOcfJwKZYfArG23EU0RvLwxwHnAzbsJFkwloIwe++zArvfQEUiBhCwuqr0AbV+fE0gVkKw5PLkALUiEEEyvWHwBW6hAbizPEk9U2Kw5MPnAbGcpE0vMyDwycUUAzSPkEEZuEGw out_9_mFAP2b_singleloop_p01wA5_mFAP2b_0001_0001
LGZ74ALv0ZDkSMoKwQgV7A/TN2CU5QbMw2OfDBf8S3CkVOUNwzhWFBjpbaCkWktOwHK84ADLYLCkPSELwPkDtALGgECE+ajKw9pxmA7DHPCkMERMw32XqALwapB0vAdIw/pG7Ab5QXD0FZrIw/RS2AHIE5CELfMOwLQL9AzouJC0beKJwYb47ATJliB0cIUMw out_9_mFAP2b_singleloop_p01wA5_mFAP2b_0001_0001
LGEYGBT0iYDkCXfMwjs9LBXNedD025LNwHv0PBPHaFDkX6WLwdolUBLwKDD0HF+LwcSsEBrw1vDU14VLw5/BNB7YS/DUSwINwW/mMBbDVSDEvZOPw out_9_mFAP2b_singleloop_p01wA5_mFAP2b_0001_0001
ELH6NBTLyyCEBWJJwEtoRB/mEbCEBW5GwgqxUBT2O7C0kYwDwqxrSBzfqdDksdeCwoF5OBf++5BEsyBDw/42LBTCzyAkGihFwroZJBntV2/zjfVBw1QVGBP7PaA0/Y37vJcvKBTqCj8j0edBw2O/JBvco1CE/pmIwthRUB/OUICEikuIwAvXMB38rOCkJLaAw99+RB3bLcBEyTlAwKEpOBjJRMAEG14Hw86sIBTIBNBUaLCIwNORJBXJzJqTT9f9vjvSNBn3vb6josREw out_9_mFAP2b_singleloop_p01wA5_mFAP2b_0001_0001
ElDtZBDrcwCUf/UCwy25cBfnvPDEAAA/vv0NeB7P1ED0d++tvHv0dB757fC04luJPb8ChBjU4WDkSMoCwOZjiBXUVvC0+v0CwS2XgB/oblDk7+JIw8SXbBLwKTC0LdTDwFzqaBHZqtDUosn+vskPiBDbXvDEEaqAw52UhBrp2VCUXZADwyeNiBnbjqDk1ZRJwBAeeBTcjBEUv0EIwrMXeBjs6MDE8BKJw out_9_mFAP2b_singleloop_p01wA5_mFAP2b_0001_0001
EAAAgBvcolDklDtoP8S3gBvz3fDU6mE9P5l+iBrbSAEE+TNAQHaBjB/naSE0xLd8PzMzcBvz3jDEsyBCQZMraBX4FGE0fr1BQ357fBjqxBEUc9ogvi6whBzfNADUc9z9P/j0dBrdjcDkuWHGQRqwZBnwxND0zTsAQ5UZZB3F+IE0HGhFQ out_9_mFAP2b_singleloop_p01wA5_mFAP2b_0001_0001
EY6mkBnuJ1DkR2OEQnvfmB3NJKEE/pmGQAAwmBjWkHEkQgVKQmupmBvIbrDEBWZLQlYQpBf++JEkoF5DQLwLpBbIuSE0/SU8PgC4rBHiGWEkw9Y2PtjctBnqLHE06+BzP0VbsBbeZqE0xdIxPU4akBvd+WDUHaxFQbtvlBX3OaE0ZI2FQVeCqBDXbzDEimyDQQMpqB7LuTEUxdNGQOoLoBzOHiEkjxm8PdEFoBHOyHEkOcf2Pd1KuB7kDuEEA4rgPS/DrBvwQ2EktFQ0P out_9_mFAP2b_singleloop_p01wA5_mFAP2b_0001_0001
Lx1DnB7luZEEUNuLQ7RRnBb78ZEkSMoOQwKnnBvyhwEUMIwPQbnvoBHue+EU5QbOQsyBnBHDCoEkCXvKQj59oBn2LQEEJzPPQY9elBPtxSEENrfPQ out_9_mFAP2b_singleloop_p01wA5_mFAP2b_0001_0001
Ef/0mBPzMzEUiBJRQ/pGnBLwKHFEBW5RQ/pmkBnX6MFUKctSQQ1IjBzJx+E0FZLTQlDdpBb5QFF0Jx4SQ/+PsBPQ/CFUiBRSQcjZuBjvl+E0oaUTQL8SuB7f2tEUu39TQawUwBDh2MFEwsfTQqG/lBbmZmEEaRmRQFzanBL1NUFkfLMRQP4HpBj4j3EUYqiTQ06epBnndTF0bPhTQT1vsBToDSFU+swRQTqQsBDo61EUKZjRQhQwxBXCRKF0xBLUQXIXwBjSnaFUc58SQ out_9_mFAP2b_singleloop_p01wA5_mFAP2b_0001_0001
EoFJkBPy2hFEBW5SQ14FiBzfqpFEv01TQ5QbjBvxL3FUc94UQ++JlBT2OCGEEYlUQkCXfB3251FEVjPTQ2O0aBfu1oF0VEnSQLe0aBHhgUF02QPSQAkgVBjAhwF0kqUSQlk4VBHUuOFk5BuRQPYqSB/2jfFkV+wRQyY/SBLl8BGEaOfSQ/SeNBXbnhFUqCYRQ/QxNBnx6CGELKGSQAWILBnDT1FkuxjRQ1NZlBXjXsF0FZbSQaSIhBrp4bFEReTUQq+ZgBj2kAGkv3fSQDWkdBPcZ/FEitCUQs1JeBnxCKFEJEVSQPP1UBzFk/E0KAWRQHfCVBnSdIGU536SQMpNLBbhXUF0YP8QQYN1LBfxWKGkxDPSQAnHHBvzX3F0KcSRQ out_9_mFAP2b_singleloop_p01wA5_mFAP2b_0001_0001
EtIriBPzMzF0eUIWQaR2jB/na+FEAAQXQPKshB76RGG0HF2XQGE4eBLbnCGEaRCYQCsykBnYQuFEEYJYQYtqmBjcxcFUTewXQ1dZpBjtZfFU2goXQpcImBjdWIF07oVXQrJeqBjlRNFEcNKXQWRioB7VI/Ekj0+WQ7RRhBvconFECsSWQE2glBXwFEG0Xr5WQXZGjB/88mF0t0XYQpY2lBj8y2F0sliYQYwKkBP7rAFERaTXQrplsBHXfKFU4g9WQJCzoB/yivEUnCpWQ out_9_mFAP2b_singleloop_p01wA5_mFAP2b_0001_0001
EzhWiBXjXQGU2ODYQVjXgBntzXGknvTYQFDChBrvfcGEVj/YQO0SjBzgAgG025HZQhrHgBb78gGU3koXQouSeBjnzdGENxRWQ3G8gBnwMaGkf+WVQ1ADZBnMkeGU6G6VQ2aJgBDpcXGEUYGUQy1bXB3I3bGE9opUQmLGbB37VYGkGEwTQe+OkBDAATGkYQ4XQxO9cB/LjTGEeiXYQllEiBf2XkGEWXgXQBXsdBHVBnGE9IBYQeKCjBP+kZGUippVQYpJWBnLUhGEElnWQrnmhBrhmUGEJRYTQe+PTBvhjcGkS3XUQvS4ZBXWRWGk4jwSQ out_9_mFAP2b_singleloop_p01wA5_mFAP2b_0001_0001
Env/dBntzcGEqGbZQ8SXeBvcohGkTiFaQ357ZBPc9pGkDtMaQlYQVBzgAnGUbnPaQep7dBrEDZGUPKoaQr/ldBf9WdG0JQWbQJdRhBPdBjGUC+mbQgnajBXnLeGUsxrbQrL/gBHiVtGUwqwbQPKcaBXNeZGU46RZQuSGhB7HvlG07HIaQezsgBzfyTGESQmaQ1kaaBj/KUGU1PiaQdvycBPipWG0GUrbQGXRaBb3DjGU/yXbQC/hiBLbgxGU6G8bQRWWeB/YFxGUdxrbQ out_9_mFAP2b_singleloop_p01wA5_mFAP2b_0001_0001
EmuJbBnCX0G0IbPaQgVOXBfnv8G0xLVaQfU4UBjVO8GU14BbQsHlXBLv04GkYQgbQZQgaBPc9GH0HFOaQYPFgBvn0DHk6IZaQDhVgBz7M4GUO2KaQo6JbBLqK0GUrVPaQVoFUB7h67G06t8ZQYg8YBf4XNHUhuiaQYqDaBXByJHE43sZQYIagBHWyEHkLt7aQbIghBXyMJHUqOJaQhyuhBj3Z0GkjkgaQii8gBfDc3Gk6npZQ out_9_mFAP2b_singleloop_p01wA5_mFAP2b_0001_0001
L357PB325/GEaRGbQWOUNBvcoAH0z3vbQfUYLBXiBMHkDt4bQpbSLBHYlPHkQgdcQcSsIBntz4GEFuybQZXRKBbmCtGk5WubQGmxNBbtfpGEigScQt7MPBbuYeGkEnOcQx66SBfZQZGkZflcQA3wVBzGMeGkSBDdQy2nTBzHEPGELQdcQGE4NBLwKCHkqxraQCpMQBP7a+GkyhIcQsh7FBnkg6GkZfZbQhCmGBjc25GUT+QcQZScMBvWyrGUJZQbQzQsGBvDDoGkCTubQQsqLB3wjqGEZswcQ8+bRBnELuGUu1ScQ+LLNBDMwZGkRt4bQbfJVBL3CmGE+0IdQvAjYBXpHaGEAyTdQ55ORBjAxLGEBpFcQY4VWBzssKG0MWtcQ out_9_mFAP2b_singleloop_p01wA5_mFAP2b_0001_0001
LkC3JB/owRH0d+WbQ46xHBb6mcHkYQcbQBr8IBfSMiHEsyxaQcSMKBPIwcHkpbSaQgVuBB77ncHEVjjbQ3499AbojbHU4c8aQ2O/JBzeUOHkQg5aQL62JBn3XgHkWA3bQkBYABLykjHEk20bQscxABDtvVH0Hg3bQKhX4AneGWHEh//aQ out_9_mFAP2b_singleloop_p01wA5_mFAP2b_0001_0001
LXkNIBHsysHEmutaQpw1IBnDtyH0HFGaQueUFBXMIuHERLiZQlYQGBLbnwH0bS8YQcSMHB/mE+HUwKTaQgcYIBf2p+H08dCbQWFDHBzIrzHkkNTbQ8cNIB31usH0XLuaQkhENBn3iyHkjb8ZQG4+CBjPS/HUTdMaQDiaJBPPACIUTaAaQH78FBXcfCIEOcRbQ2EmMBDsaAIUzoHbQyOyCB/5ezH0kGbbQeynJBPp4xH0mkubQ out_9_mFAP2b_singleloop_p01wA5_mFAP2b_0001_0001
EsHFBBf++nHkWktZQ7Rh7APdTjHkDtMZQQ144ADrcXHkmZWZQ99TwA77nTHEEYJZQ2jCxAThrpHEsyJZQJajyAblr1H0MrCZQLRFyALOi8HUmflZQ0Vh0AbWz5HEfWaYQSgizA7usDIk72fZQFoA2AbgTCIktrUYQM9g1ADTtFI0sR3YQou/2A7oHLIk/oxYQf/UABjU4lHEoaMaQTq6/AfLdjHk4kuYQ/KqsAXLpoHEMrnZQFMAsA3DjmH0trwYQ+NkwALfV5HE7WFaQcM80ATon0HUin+XQSOLzA3dYGIUeS7ZQIPk3AzG5DIkvopXQWLG2A7o6MIkjmMZQ out_9_mFAP2b_singleloop_p01wA5_mFAP2b_0001_0001
EqGPABT0iRH0yhqZQ357+A3jCGH0Gv0ZQ5luEBnDt/G0JxwZQGE4IBHXPDHkQgBaQMIw6ArFZEHkU4iaQegUxAP5rKHkw3paQWU/3ATOl4Gk/kqaQDCsDBT2OVHUGE0ZQtsQ5ADHrCHU56dZQRgaABjV1GHk6R5aQg09sA/skKHEpRQaQiZD1APyn3GUyHLbQss/+AbOmzGEZTmaQZRzxAfbH2G0D9TaQ out_9_mFAP2b_singleloop_p01wA5_mFAP2b_0001_0001
EFDiEBzKH2GE7RdZQ4PVJBXjXvGEBWZZQU4aIBjrHjGEoaYZQFueEBnuJfGECsGZQzhWMBTgVzGU46xYQ+2VRBTvitGUF4lYQt7gUBPBN0GUkQ2XQIpKXBTK6+GUbWYYQ7RBBBrZmzGE99PZQ/z1LBrGqwG0LZ1ZQsHbNBD1s7GETc2YQohrJBnX9yGUGSWYQWtaQBPiXlGkHBcYQbuDUBH3NtGU1iAZQQ2PZBv+MEHEbCDYQS76ZBfZ27G0rWwYQCD9TBvxPDH0TCoYQ out_9_mFAP2b_singleloop_p01wA5_mFAP2b_0001_0001
EEtIMBvHFdGUPKsZQ/pGMBrbSRG04lqZQaR2PB7QLNGU5QHZQlDNUBfTiRGEoaAZQrcoNB33PMG0isVaQl9WJBHgiNGU8j5aQxIoEBTWAOG0QLwaQ+Y3KBDNmNGUtlebQ5lOPBjqxgGk8S7ZQhFDIBfznOGk4cjZQOaURBDi5PGkw1gaQThbOBvLwDGUZDRaQ out_9_mFAP2b_singleloop_p01wA5_mFAP2b_0001_0001
EIwKOB77nEGE7RxYQvJRRBblDAGEmuNYQyLdSB757nFkuJRYQam5OB33PbFU2ObYQzMTOBrEDCGksdGXQ6aeNB3FEOGk094WQ//eRB7Xz6FE0Q7VQZNEKBjZ2QG0gStVQx1jKBTgVBGEZ74YQUeKVBvA9DGkh0MYQWVYKB/7s8FUSqJXQA9SRB7ApRGkHwyWQqogLB/+cRGk0pwXQSOTPB3509FUOiBVQhDASBXrqpFUrrCWQLYaVB/hQBGU833VQIurJBnXgZGEQpoVQ4sIGBPAUNGE8y1VQ/k4LBXexNGEAKzUQ out_9_mFAP2b_singleloop_p01wA5_mFAP2b_0001_0001
EKcdXB7OfhF0MzIYQtI7YBX3kKF0eUIYQO0CbBvcoDFU3k4WQf/UeB3MzOF01jSWQ6mEdBLEYFF0jCrYQRtoeBvAztE0+eoYQivvaB/6yKFUGmWZQgqRaB/S3sFksdCYQgQXVB7pLBFkcpPYQ+gSgBTXcOFUzzlYQS0ygB7rPqE02DBZQeDLgBHoQqEE+NJYQAvFbBDc4jE0RdtYQiIrdBniNHFUNVvZQ1qIXBH6QBFkz0bZQ5CvZBTKwbFER3XZQ out_9_mFAP2b_singleloop_p01wA5_mFAP2b_0001_0001
EsyBZBbQgxE0jCXWQ++paBb5QpEUjXCVQ46ReBrFZVEUiBJVQIFOdBnDtGE0w17VQXktVBrw1jEEEYNUQBWZWBHZ7oEECs6WQ509cB7kr1EEYNiUQjs9WBXjXeE0HFOTQv0NTBLGEyEE/pGUQ35bTBb5QXEET3sUQ out_9_mFAP2b_singleloop_p01wA5_mFAP2b_0001_0001
EqxLhBLxgUE0JxQUQaRGjBf9oCEEEYNUQ0iMkBra86Dka8ySQO0ClBPy2LEU6mESQ35blBvyhIE0eUIVQFwmnBzfQwDETfQVQmmwpBHvd+DEupPWQty/pBPhNSEkVPnWQTkXrBHynfDEHHsWQiBhhBTKchEUdTqTQ0VFiB/aSoDkWkiUQMcqkBz9pLE0OZIWQDDWmBHJXXE00dxUQGlioB7dtrDEJESUQePvmBLFOSD0gzmVQAJ1sB79mmDE3kVXQ70HrB7cfBDUf4XWQ out_9_mFAP2b_singleloop_p01wA5_mFAP2b_0001_0001
LHvUkBjWkRD01jaSQqGflBrZmFD0coFRQueUkBDW5cCkpbaQQrcojBHYl7BkBBGRQ2OfjBLwK7CkEDCTQFgonBbigAD0nUMRQjtNlBvz6fDEDwYQQ out_9_mFAP2b_singleloop_p01wA5_mFAP2b_0001_0001
LMIQkB3MzcCk8SHOQ5QLjBfTixBEqGfMQqGPhBj/UHCU0iMKQc94hBblDlC0MzsIQqGflBjrH9AkEDSLQZpInBnascAE4uZNQznakBDi0l/DHsrJQZ78kBnCX3CEBWJNQ+zAiB3e1HB0MoyNQu8rmBLuFmB04a/JQ9IDmBTH02/DmumOQJ3EmBrA3c+TdN3IQwyKjBb4+JAkhfDIQOcPjBripU+TRm/KQ out_9_mFAP2b_singleloop_p01wA5_mFAP2b_0001_0001
L46xdBzLdjBEaR2JQktzZBrw17BUdTiHQiWEYB/TN2AEW5wDQy2ZZBf8SX/DtIbEQzhWUBrw1LC0NJ2IQp3mRB/e4PBUggIKQQvGVBzhspCUZXwKQPW+LBP1BkBkBdpKQ789cBXjXyAEpwFLQ8fkbB74hWC0HLAFQ8u0RB7EpYCE3DjGQgelTBfeeABEsfBMQfywRBHflYAEd01IQd1WRBDkxyC0WZnLQBDGXB/0HFDUTP7JQ1TfXBfbcaC0XELMQj9EKBfVcuAUDXjLQCP/JBL6JyBEfdwIQjkvLB/4VNCUd37LQ out_9_mFAP2b_singleloop_p01wA5_mFAP2b_0001_0001
L2jCVBvIbPBka8S/PDXvSBHYlTAkR2O3PnEDXBXiBx+z4lutPzMTWBzgAr4zMzMrP3ySOB7Mn/+j/0u8PUcNKBLvQVAUkbQAQIFOUBPzMHCkZmZ+Pz9DRBTVF4AEdgnfPVc6PB/vGp9DddqBQenqMBbcTM9jmmy1Pqd2IB/58yAEIKX6P out_9_mFAP2b_singleloop_p01wA5_mFAP2b_0001_0001
LEtobB/na8/zisdePEtIgBf9og+zfqxrv2jChBjVO02D/pGxPiBBiBjWkt973P1YPTiBfBTLy28Dv0N+vpwYdB7l+s/TlBQDw2IZfBvZw+A0si+CwQEAaBz94I/TtQhGwZ78bBLwK/AUO0ikPoL0hBbec5/TmIZtvfo0bBzWkyy7qby9vWcRhBb8EL5T7WpAw out_9_mFAP2b_singleloop_p01wA5_mFAP2b_0001_0001
LlD9gBThrH6zyhW/PDC8hBT0iM9bktTDQT3kgB77nK+LtIbIQZQghBjAr8/7yh2JQMdDgBb5QL+jWkNBQ/hBkBPilb87fiUEQZj3hBH1Nh/7zcQBQ out_9_mFAP2b_singleloop_p01wA5_mFAP2b_0001_0001
EPK8cB325767z3PJQBrcaBT2Of8b3k4LQjsdcBrEDC7jTiBOQtd+cBDVjH/zMzcNQfUYUB7P1477xLtLQOHkRBbpEG/bqqEKQuBwRBTBz3AscTaLQZXcPBHgi0AcwOGOQ1jKKB/kp6AMY5pOQJvqGBPpHFBsLStMQpQgIB7Te2AckHlQQKcdbB33P16D99DIQPMhbBHQkQ/rQjhMQVnaTBP7Bp7z8O1KQkfqSBD9U977QitNQvPgTBTRoQ/rnsHIQqwYNBbZph+7QvyJQ1J6VBXvgMBsLTlLQktgPBHiWmBs3IPKQ86+RBjZYsA8PxpPQrX7HB/ieIBcAjyKQw3tCBHb7JB8OdINQkeLLBnacuAcyIVRQfgkEBfOH7AcHuyQQ out_9_mFAP2b_singleloop_p01wA5_mFAP2b_0001_0001
ETihdBzLdTy7P1QQQgVOfBLxgg9T14VRQWOUbBX3kAA0LdrRQyLdWBTLym/j78tRQ/pmfB757n2rpbiSQUwQgB/AR5+rxj7RQx6WdBflc5+Lc7oQQ6ZfdBvyTzzbjLPQQ98ihBrrJq+Dk7ERQnQ6bBLsZvzrCXITQvLchB/V3v5j41MTQ3RNfB/nwOAchaoSQrXaiBvJxN/7fuwRQgJOZBvJuk/LZpyQQxFnfBziMFAMlG4PQ out_9_mFAP2b_singleloop_p01wA5_mFAP2b_0001_0001
EPffdB/RhLBkuJBSQb8SaB7QLKC0isdSQzhWbBzfqVCE7R5TQIFufBTf/kCkR2OUQhrnbBjVO0CUGEwRQ334aBzgKyCETkYQQyjXYBXy2YDkphTSQzIHdBPcxZDETccPQ03vgBzgATB0Ld7RQwMFWB/ywBC0+PYSQABjfBLDv6CkOG6RQB0oWBj0xvCEilLQQUQ4cB/l9VCEqw+PQ0+eZBPhp2DkFuzRQ7mDZBLWKcDkDJYTQBaOUBLoFSD0psHSQnDlcBXZxYDkI4UNQ0IogBjfHdDUrw1PQodFbB/p20Dk36HQQ out_9_mFAP2b_singleloop_p01wA5_mFAP2b_0001_0001
ERLSXBThrPCUf/sUQlYQXBLEYdCEZ7EWQhrHSBX461CkYQQWQMdzNB7OfjCEueEWQpbSXBfR2uBkqxDXQZzLXBzOIICkKbPYQpXLcB/HX2AkBSzWQ2jCUB/naAC0xLVUQgexaB7CRxCUXBQWQq6qTB7LRKBUyv7WQgMHXBz9jaBkmslYQPjnTBjdsbCUQHUYQ0vvaB3XebC0wMVYQGWKcBbmqAAExwfXQuZzfB37FcBEuh8WQyRFcBPrCeA0QEyVQ out_9_mFAP2b_singleloop_p01wA5_mFAP2b_0001_0001
Ee+eSBHXPeDU5QrWQEYlNB34l2DUMI4WQW5QOBzfqPEkpbqXQlDtSBHueWEE/p+XQNeJWBDrcsDUHaxWQkJqKBrMziDkpcZXQbc3LBrH6+DEFQ6VQ out_9_mFAP2b_singleloop_p01wA5_mFAP2b_0001_0001
EMIwJBXiBZEU0iAYQShrJBrbSsEUgVaYQ14lEBDW54E057TYQxggABf++vEk8SHYQdTCKBf++lE03PJZQQoFFBfIUZEU5qWZQfZwABHx/jEkLVoZQis0EBLnNDEkZQQZQxla4ATW3YE0Y3zZQEzPABbmUwDEo0bZQMy73A7D6CE0HntZQQF2uAHoxvDEXL5ZQHaRGBfSMSEkrHtXQZs/MBfae2E0UZQYQ6GVKBvgT0E02FdZQvElNBHpPcE000OZQq48ABz9R1E03FtZQaIMIBDxX1DEeGCZQsKpxAD/VhEU7wBaQAPAABfrGODEy/WZQd0fvAP5aSDU5iwZQ out_9_mFAP2b_singleloop_p01wA5_mFAP2b_0001_0001
LhrnEBzgANFkYQgYQoFZ/AjU4YFEv0dYQKxAABfTivF0NJuYQpw1DBb781FUbnDZQOJGIBnBBUFE7RpYQm5N5AH1nQFksGwYQD+r8APrfZFEya5XQ out_9_mFAP2b_singleloop_p01wA5_mFAP2b_0001_0001
E2Of3A33P7F00NlYQ46R2A34lIGEoa0YQ03PzAvIbQGUy2RYQpbSuAvyhNGka8iXQEtIuAHXPJGET3YZQ4Q2xAHe/DG0z4BaQod4pAjXXFGU2zlaQ/pjuAr4QBGEPlPbQzAA3APJvIGUy3gbQ9owxATgV0FEXPSYQLx89AbMSLGk4FBZQMArmAvPfFGUc+OZQNqbsA/7nRGk55fZQX8e5AXGfHGkVaLaQMGDzA7m92F0Mk8ZQafkiAvf+AGkhgeaQHp7nALX0NG0UUpaQYaLyAjk8yFUI6JbQorNoAfnaAG01MnbQTJA6ArJyFGUaR8bQpUvzAP26PGUDlmbQf4R9A7vyJGEjhLbQ out_9_mFAP2b_singleloop_p01wA5_mFAP2b_0001_0001
EnED2AvyhaG00NZYQ357yAD/piGEaR2XQAAAxAPeptGkBBOYQbnv1A/S3wGUjXuYQ7Rh7APepjGEue0WQShr6AnsdcGkR2yYQS8TrAX4TgGUPFaXQGZ74ArbSpGEEYFWQEYl8A757bGkTiZWQKcdBB/9TmGkvfSXQ out_9_mFAP2b_singleloop_p01wA5_mFAP2b_0001_0001
E+TNqALbnzGUbnvXQIwKoAbkt+GUbnDYQ/pGqA757FH0gA7WQzMzpAzLdCHEmuxVQ7RhZAnYQAHEBWVYQdGFKAfan9GUeTqXQOJBWArdJ5GUpa8YQx1jmAbPKwGkqx7WQDVrtAnz7AHkVKdYQqVbXATsnIHkYleYQssDMA77OCHU2n5WQYA8FATVZ6GkL1IZQz33gATvO7GE9/UZQO28XA/LzwGkzhzYQ out_9_mFAP2b_singleloop_p01wA5_mFAP2b_0001_0001
Epw1rA/mEQHEnELXQGZ7tAXNeXHU0iEWQJGEkA3MzbH0xLVVQQgVYAzgAfHET38VQU460AXNegHU14lWQ8BX2ATcpoH0iglVQvjr/Av+6bHUt97WQdoFsA34lSHkDtEYQ2moyAfwTTHEcHUVQ0dPxATX5jHESVcXQ0qc7Af36uH0Z/8VQLsruADLDsH0hKTVQZjF6Afs0kHES7uUQ0RVCBjVKiH0X5TXQ02nBBfmpYH0btCWQoM2+AvirVH0JHsXQ out_9_mFAP2b_singleloop_p01wA5_mFAP2b_0001_0001
LNepkAf9obHkCX/TQepbYAb6mfHkBBGTQXPKeAz1jqHUiBhSQ8naQADVjxH0kYYSQR2OVAblDYHEsy5RQLmfMADJVNHEvPPSQzdNKAXAFGHk5G/QQfDTx/KpHKH0PfDQQb65m/mhQCHEpf7NQyLdrA7luYH03PlTQvfuJA7oggHUb4qTQw1QiA/NzWHE0jaRQN6nKAnuybHkzXLRQr8B6/64IOH0q0uSQhRqXAfpnJHUKr7SQfrUGAbL79GkpESRQ3VOZAja4FHUmCcQQkd07/2qkRH02jMPQ/u4I/yEoLH0b1oQQklh++GtQFHEUXwMQ4udZ/izW7GU+zwOQkatAADwoAH0puwMQ out_9_mFAP2b_singleloop_p01wA5_mFAP2b_0001_0001
LlYQpAnX6rHERLKSQdoFtADAA2H0MzkRQDXP3AHtI4HkR2WSQBrc7AjWkwHUep7SQsHFwAXMI1H0w1DQQMJF6Av+QvHUe72PQ6ENnAr4ZvHE/TlOQVjXuA3islHEoaUSQg58mADyF8HEzAuRQGQ8wAzU38H0YiPPQ0AH/AnVtyHEAWjOQl9bpAP+2uHEdyeMQYUlfAbG9zHk+jxOQZP8lAvQenHE8KXPQ out_9_mFAP2b_singleloop_p01wA5_mFAP2b_0001_0001
LBrc8AjVuAI0P1QSQ9oQDBrbyBIEnE7SQnvfHBz0N7HUPKkSQTihLBLaR6HE7RRTQIFuEBPyWHIkZmZSQqmv+ALfBKIEyDJSQTKp3ALmkFIUCsoRQrnX8AbJyAI045QSQ50nCB353BIkxtAUQlwKHBzn9GIkgRfRQbWKHB/CgJI0u4ITQbEt/An7RNIklTaRQtNu7AL62LIkHVETQ2ii4A7qbFIkAKjQQzkYvAX2OGIEra9RQ out_9_mFAP2b_singleloop_p01wA5_mFAP2b_0001_0001
EzMzGBnsd1H0GvcRQIwqKBfTitHUepDRQIwKIBjrHjHUepjQQoFZKBntzdHEEYVPQ0iMOBrvfyHEAAAQQQ2FLBH5l2HEuHeNQlEQGBLKA1H0h1LNQzstNBrrt7HEsw4LQ8naDBPc91HkZm5QQT3ENB/XdrHEPa7RQw1GRBfB1sHk05bPQJRSQBPlK5HUe1bQQ out_9_mFAP2b_singleloop_p01wA5_mFAP2b_0001_0001
EqxrDB/89fH0w1LRQdTCBB3MzVH0z33QQXkt9ADAAQHkBBGSQfU43APy2UHU3k4SQ14l4AzKHXHECsyPQPbI8AbBybH0eqWNQtwDzAz5dMHUxcNPQdTCCB/89kH0eU4RQjl9DBDzcQHktzaQQLQ4yA/tTcHUCKWQQGJN8AjfejHkSgpNQT0ZsATD5NHkYr3NQVDCwAbl/IHUCRhQQ5Mq4Af27GH0hrSOQ out_9_mFAP2b_singleloop_p01wA5_mFAP2b_0001_0001
EvJx/AbQgFH0gALSQhrH7A34l+GkQgNTQNzMyAHtI3GkBBuSQ99TzAHDCyGU5QrRQgqxBBb5Q3GEue0TQDzOGBX+17Gk7NnUQsc5JB7IsyGUR/BVQup9DBrfVBHEfl0VQpwVCBDBWCHkrHdRQ4bi3Aj9pDH0Jf+TQs/nDBDUNzGErs/SQ/im/AThixGUuwaUQKBfIBj3eBHk3zAUQVDINBbg01GEF4nVQDVeLBf6uuGE1WJUQawqHBzI/sGEr8nVQfRMHB3vtEHUDLbWQOqsBBL+m7G0r/aWQ1NUBB7ZlHHU4IfVQ out_9_mFAP2b_singleloop_p01wA5_mFAP2b_0001_0001
ECsypAHZ71GkU4iTQ8S3gArbSuGkDtYTQ789jA/mEkG04lGUQpbSkAT14jG03PVVQDCsMAfTiyGU2O/TQidUy/OkGrGkJGvTQKjx4/SI2hGUNwbTQdKL7+WA7uGkAd0TQ67npAf9o6GUwKXUQ6mWfAv6zsGkflUSQz/EJAj7M6G0HnmTQZruOALdezGkvKEVQ out_9_mFAP2b_singleloop_p01wA5_mFAP2b_0001_0001
EiBBnA757bGEv0VTQOJGsA7kYSG0eU4TQqxLmAThrHG0xL1TQIwKiA3NJEGkpbySQlDt2APzMRGUy2JTQRVt9AbRQaG0PygTQ0+z7ATcAHGkQ6fTQVVKDBHzibGEo9qSQoa8lATKccG03PVSQJYatArIkTGkkl8UQBRQ1A3NoRGkdyFSQmleABvsuYGU6xcUQVWQ5A7VihGkUXiTQYdrBBH+PGGEQR+SQH0f2AzemAGkj+MTQGvK9AnorGGkGlkUQEVoFBvs9hG081ATQ+gqBBniTdGk1dsRQG+ZFBTXWUGEZkqSQ out_9_mFAP2b_singleloop_p01wA5_mFAP2b_0001_0001
E/pGmADBWCGEVj/UQT3khAb5QvF0LdLVQmuJqA76RfFUiBpVQZ78sAHtIfFUf/0WQ14lQATgVwF03PNWQM6mFAbnNaFEwgjWQFigPADFKKFk+CXWQm9Gn/GZ1ZFkrrCXQ3kYpAXiBGG0w1zVQA+0cADOwpFkGROUQAAPEAjlD7FU6A0VQu+fWA3xh3FkMaIXQ out_9_mFAP2b_singleloop_p01wA5_mFAP2b_0001_0001
EdTiuAfSMSFklDtUQFDC3ALFuCFEoaEVQaR2yA/owrE0bSEVQb8SuAT0ikE0GvEUQBWZABXiBDFk8SHUQOzmCBPl+YFEFi9TQMr5EBf1K0EE2MqUQFIbEBXsgjFk0zOVQWO0rA/mETFkCXvTQwf05AnQcGFkNxEWQLnX+APrc9EU9QITQrOR/A3nhiFUt/eTQJ8+FBzq5XFUcFUTQywSIBLVg0EkEX+TQSmdDBjO0jEUF7vUQIkLGBf005EkJyoVQFCAGBjgOzF0vz/UQphiHB7h4ZFEXNtVQJUFBBTcKlFUgm5VQ out_9_mFAP2b_singleloop_p01wA5_mFAP2b_0001_0001
EhAr0AzeUgEECsKWQkCXxAzKHKE0NJWWQ2jC7AXO02D0yhOWQqxrBBzgA/DE+T1WQgVOsAHueGE0jCvXQonziA7GbTEUy23XQjtIpATNndD0MP6XQnvf4AfTinEkqx7WQOIqrAXpEGEk83jVQW/7xADHBLEEISQYQMR0kAP9QiEEGV9XQtNjlA7cAZDUfgcYQS9JwAzGbJDUzE1XQT/YjALcoUDkSpIXQ out_9_mFAP2b_singleloop_p01wA5_mFAP2b_0001_0001
EOJG6Ab6mUDEuecVQdTiBBb5Q3C0KHSVQUNeABTKcJC00NxVQLHa8ALwKfB00NBVQtd+CBHue0CU0i0TQlEgEBfUndD0B4JTQYKjAB7cy3DUnJoSQUuwJB/xXoD0lDBTQvs3BBXuJOEE2e9RQAkHLBXplGEkcAWSQ+NMHBT+fTE059zRQH6kIBzUolEE4BIRQwKHzALGEQDUep7UQMU3EB7b0CDUV14VQudY/Aj/QnCkl5STQalUGBv2WeCEFZtTQLQ04A7+WvDEVYvSQsh1MBfLlTDEwpbTQsrf9ADiQYEkERjRQL6SPBDo8KEU+IOSQG8ZMBDxQlEEQW8QQ out_9_mFAP2b_singleloop_p01wA5_mFAP2b_0001_0001
LCB2BBrFZ7BUHaBXQfUYBBTKclA0FZjXQTiBEB/S3E/jEDqWQjX6BBLFue7Tc9gWQXkNEB/9TtAEW5cYQP1fDBvJzECkFroYQhdGEBXcacCEdj+XQSn3BBPdE8BUYt/WQT6P6AnzsVAEM4rXQPQcIB7VfaAERwZYQ7GXCBrVdBA0LF0YQBDfGBjVcOC0aoAZQhmE/AL0gJCkmM3YQIaRIBr35gCExp0XQV93BBbeL6CkxYAYQ out_9_mFAP2b_singleloop_p01wA5_mFAP2b_0001_0001
LU4aIBHsyx/DEY9VQiBBLBHsyh9z4lGVQgVuHBrFZ77j9o4TQzMzIBbmZG8r8SPTQy2ZQB3ist+z4lmUQU61PBPNVdAUaXvTQ6mEKBb6m0AUIwCWQYAnLBju5XzLvEsVQYePSBHnOK8z9GDUQ4kATBHSNL/D6XaVQLK0RBv5oNAEVw6SQ out_9_mFAP2b_singleloop_p01wA5_mFAP2b_0001_0001
LCsyDBLGEo+j/UjTQTihABjqxL+zP1YSQBW51A/mEj8z3P1SQamZuAblDN8jZmBSQAAgABDW5YA0NJmRQzZMGBzHJ3AEfnKRQYZzFBvWeFCkxyaQQW68IBbX4j/zR8WQQyL9CBfnvHAkYQIUQovXCBLITf6zWOyRQNPz9An7+IB0JJPSQun/7An/DTA0nZuQQooiIB33XDBUBxDSQ2hzJBDtVQCkDeKQQD76DBD76cCUx1CRQ+fcDB339ACkmMBPQla+MBbdCHAErYFQQpssGBfDeL/TnE+OQW2PJBjoQe9zUS8QQ out_9_mFAP2b_singleloop_p01wA5_mFAP2b_0001_0001
LQ140AvHFu6jDtIUQMIwqATf/U174luUQlYQkAz1jS+DqGPVQWO0UA76RR+z1jKVQkCX7ALwKH7zkYwUQBWNsAXOz78LIyjVQFjAmA/OEY8bMg/TQ out_9_mFAP2b_singleloop_p01wA5_mFAP2b_0001_0001
LRLypAjpbKAUiBxVQuz3kA7P1YBECsSWQ6mEdAb6mEC0IbPVQ2OfLAzeUUCU3kgVQZQgbAbmZGBknvfXQohwjATrjnAEhgWYQf1TrAj6FRB07LlYQVtigAPon++DpWnYQfU4xALGEIAEAAwVQqiOrAXp5BCU7ynWQqBTPA7CwXAU0pPXQM7LTATolAC0XFxXQ89PkATfZP+DPLBZQyouUAvFM/9DRdaYQ out_9_mFAP2b_singleloop_p01wA5_mFAP2b_0001_0001
EFDCjAjqxHC01jCUQKc9aAzLdfC0d++SQueUeA/TNODktzPTQZQgnA7QLaDkvfyTQThmhA/S3TCk8DlRQ0Z6sAXrblCEZvXRQ28ZhADrRHBkWDYRQFCuwA3YUjCkEB4PQLHaqAHZ70Bk++5TQ/ABKAz9YXCEbiBTQ08DZALp3iCU970QQ6qhyATKkTC0qV/RQYmNtALJvGDE9ZsRQJTWkAnnA4AU5MYQQ4teSAT17vA0d5eRQapfmAjWroAUVvHSQrsy4APcWwCEQXvPQuHXrAnY+1CkN+mOQKgwwAzhJCCUpQNPQ out_9_mFAP2b_singleloop_p01wA5_mFAP2b_0001_0001
ER2OPATf/oDUKc1SQxgATArFZLEUf/8SQamZWAfR2WEkSMoRQnEDMADAASE0eUoQQJ3VAATizVEUPqsTQxo+3/OcaME0T5EVQsBSB/SigWEkootVQmgHT/atVtEU8WKWQ5Dk3+kAT4EEmwoWQhrHBAPHadD0codSQS31gALa2NEkXchTQVJjj/2fNUEkCzGTQOMeDAfk2mEk/g0TQDByJA32KPEEpNuVQEX8y/CFc2DUnV/UQLktW+GjDNEk/8kWQZZLm+kEqWE0tj/UQtp9m/qNa2Ek5OVVQ1M6w/qTMtEU6K+WQ3FCV+g0WHFUpN7WQS1kU/UNLwEUh4aXQFlkj/Iqz4EU034VQ out_9_mFAP2b_singleloop_p01wA5_mFAP2b_0001_0001
EcSMiAnX6mEkZmpRQzMzjAb5Q1EUc9gQQFDCgAfTiLFUxg4QQ3kYkAjWkVF0FZzRQ2OfvAPy21EEpwFQQUNemAvxLpE0kYgSQZZBeAneXvE0GSXPQQgVwArvfAFUgVeOQsHFyAvz3lEEVjnPQVjX0ALbn7E01j6QQ out_9_mFAP2b_singleloop_p01wA5_mFAP2b_0001_0001
E2OfPAHtITFEueMQQKxgGALaRoFkCXfQQiBBMAXMI4FEYlzOQGZ7GALFu0FE+TdMQ4P1Y/GtInFUeprQQL0sJ+StK9FUGrzQQobv7+WyKFGEXNGSQ2mae+aubBGErPOTQ8UUb/+lJPGE4a5RQGZ7IA/89JFEmu5OQknZNAri/tF0rNbRQ6o0K/SG+dFU4RlRQ2EC5+iPjeF0qorPQrPQa/0uU6FEXfxQQcho6++kfDGU8Y6PQiUTk/OcXUGk+GrSQchAi/WK4RGkMD+QQ out_9_mFAP2b_singleloop_p01wA5_mFAP2b_0001_0001
LfU4WAf9oEG0hWkPQktzdAXNeMG0yhmNQGZ7kA34lVGEaR2OQc9oiAjqxYGEYljQQaR2aADVjFGkTixQQri6PAXUnPGElxiMQuG/jAHFmIGk8vHMQ out_9_mFAP2b_singleloop_p01wA5_mFAP2b_0001_0001
EW5QsA7QLaGUJGUNQ/pGyADBWjGkBBWOQZQg9AvyhkGkQgVNQ4PVABjrHgGUxgQLQXPKsATLytGUeprNQxxhrA3PgwGUQ2uKQ0m0kAr5q6GE8uLKQAKNWAr456GEftxKQPqzpAXjDDH0jEFJQUNetAvxLXG025bLQ8GzyADXhiG0cOQQQCZQwAXKc0GEySnOQQqGkAjxgtG0vYgOQaM9nADpzpGkQMqJQnWqzA3v6xG0gVAKQtixlAr8wJHkSNsIQQp0xA/C9CH0EMtIQ out_9_mFAP2b_singleloop_p01wA5_mFAP2b_0001_0001
EktzBBf9oqGkZm5OQlDNHB7QLuGUepLOQoacHB/TN6GEZ7sNQ/pGGB/9TAHk9ogPQT3kLBbmZrGkDtIQQoLlMBH0EgGUalTQQkMZQB3BHwG0GzjPQuAdQBHIgeG0nQbRQ/UDAB/natGEShTQQ+0XIBLxMqGU8VVMQGEXKBXDjuGEIlGRQtvXOB/m9cGU49xOQkdBJBLUzbGUAyeQQMJeTBDJguGUdXhQQlPtPB35b4GE4CbPQmzgRBH3usGEVfpNQQTXRBXbZWGk+LhRQRnxOBrEfhG0cjWSQdyHUBD50iGUXSNRQ out_9_mFAP2b_singleloop_p01wA5_mFAP2b_0001_0001
ERLSJBT0i9GEYlTLQXPqJBXiBJHUJGkKQbnPPBrFZMHEaRmJQ03vRBnX6GH0d++HQ3kYFBPzMMHEUNeIQmcIABvFnKHUpulJQ1IAGBHnAYHEjOZHQtIbKBrGv3G04l+JQjmyIB3F1NHk4LVMQzT0FBz+MHHEAjZFQDg3+AHTbQHEMZ5KQgj8CBHzIaHEDofEQQy7JBD9ZZHUuooFQWYjFBr6/cH0O0eJQ out_9_mFAP2b_singleloop_p01wA5_mFAP2b_0001_0001
E5lORBPHaVHUGEoKQIwqWBbmZZHUzMDKQHaxXB3MzdHUiBhGQwKnUBnBBkHUGEYEQCB2XB/naiHk9oAMQXcadBfyFnHUBOAMQRJJeB/kBxHUHboOQvpRiBrDZ2HkTu3NQam5OBvyhZHk789LQJ7dZBXjwSHkLIPKQ386WBnF+fHkG3/NQ+ZLVBzMCpHkxNhLQDfNeBDa7qHkSCGKQNJMgBvBwgH0suTMQqMyiB7gm8HEI+TPQR5QiBrjw5H01v2LQpKujB3gHwHk5q+NQ out_9_mFAP2b_singleloop_p01wA5_mFAP2b_0001_0001
LGZbcBntzaHkpbSEQEYleBbktfH0Gv0+PEtohBXMInHEDCsAQ789hBfTivHU3kY8PQgVgB7luXHUjX60PEPpcB/AUQHUfTkjPNuiYBT+AUHkFccpvNhydBXd5GHk+8EKPDCseBb5QVHEv0NGQI2bbB3SdkHU4DG7Pms4hBrD1SH0/jO6PuIUhBreMcHEhHyCP out_9_mFAP2b_singleloop_p01wA5_mFAP2b_0001_0001
LRLSjBT14jH0w1jEQtdulBntzpHEW5wFQktjmBLEYnH0kYwJQ7RhlBntzfHEoa8KQZ78nB/mEmHkTiBCQAa/oBTMJcHUZmtDQfU4iBDW5cH0OffGQ4HUlBXdVyHEgUVFQW8gpBne1rHkVgjBQkSFnB/kBlH0GAJ8PavGpBDB0XHkdThAQ out_9_mFAP2b_singleloop_p01wA5_mFAP2b_0001_0001
Lf/koBnX6sH0P14KQ35rpB7P1qHUiBhNQCBmqBHXPfHUGE4NQzMDrBT14bHEoaEQQiBBsBLFuyHEtIrNQH0MrB/tz7HEey2LQxWwpBDGh2HU9KlJQhkkoB7q/sH0GF3KQ2sLoBDLzsHUN5CPQO13tBjSwuHETfBNQVmUsBHnP1Hk2dwPQgd+sB3ZJAI0LqMLQCZ7pBTyvAIUtM9MQ3yQrB/sT0Hk3vGIQxTPoB7U/7HkaAzIQ out_9_mFAP2b_singleloop_p01wA5_mFAP2b_0001_0001
EiWErBbPKZH0istLQOJ2rBLwKOHkArMMQR2OqBz1jGH0xLdKQKcNrBjU49GE7RxJQLy2uBzLdMHkoFpLQCacvBXGhPHU3h8IQ/AmwBvn+SHEFbjNQlDtqBLbnbHEnEzJQJ9brBnhQMHU+SSOQAXUvBjBAEHEv/4LQ7x1tBjBESHEBhGIQzisyBf5fRHkThHNQKgKwBzOoQHkagmPQlYLwBrzcbHEvBUNQ out_9_mFAP2b_singleloop_p01wA5_mFAP2b_0001_0001
E35rnBrbSJHkvf6JQv09lBzgACH0P1YIQBr8iB7P1DHkqxrIQjs9hBra8MHU2OfIQ5QrmBbPKCHEue0CQXcBlBT0R6G03r/+P3/4lB/Ij5GUzl/tPGFFoBXjp1GULSyaPEpJkBzKW9GUGQauv789mBz1jQHEW5gKQ6nTmBTQ45GUgUGJQr9xoBL9OAHUu3RCQi2VmBPGKKHkRgOBQ9+7iBPV68G0BG/+P7RLlBz6YyGkxNUBQvFlkBztI9G0iCZ7vPyViBTggAHUunchv out_9_mFAP2b_singleloop_p01wA5_mFAP2b_0001_0001
EAAghB3256GUiBBJQEtIdBDrc6GktzHJQqGvaB3isxG0IbnGQXPKdBrbSpG0HFuFQhALbBPHa4GEUN+LQEL8bBHt/AHERhHOQlTSgBn1VCH0d9ZPQNPqXBnaCHH07P+OQ7YggB3T1JHEpytQQDhAYB7mVOHkmKfQQ7UtcBj6zPHUoRGRQO0iiBjU4zGUepLJQOPjbBThFCH04NbIQgI0cB3OBxGUJ3tMQhx/WBrFV3GUhPwLQ0q8hBXpi9GUJU0OQ1C6TBng4FHUPXBOQp1XiBbI7KHUwFORQpffUBzg7SHkJHyQQP6DdBfTnVH0ml5RQ out_9_mFAP2b_singleloop_p01wA5_mFAP2b_0001_0001
E8S3VBbQgzGEXPqEQfU4SBDrcrGkX6mBQTiBPBHtIlGE/pGFQv0tMBvyhpGkU4aIQR0zPBrYvwG0hPD6Pg9VTBjEa1G0khViPcrAQBL2l6G0Rl82v89gTB3yp+Gkz4RAwplYQBPqyEH0IjTEwSMIUBThr6GEBWZFQwSuVB/EwlGEYf2/PxJVNBP3L3GE+PN9PcTJNBLy5qGUYfu0P5mxVBXWEvGkbd2ovdPAWBrQZ7GEvQdxPL2wNBTbSBHUR6Rwv/iLNBXUx0G0rzp6v+QbVB3x53GkNyQCwpvoWBHO0DHEpZV9vKR2SBf6VHHEMlPHwTvpOBPsKLHE3ehCw2jhNBznCAHU6s4Fw out_9_mFAP2b_singleloop_p01wA5_mFAP2b_0001_0001
EEtIOBDAAbGUNepDQMIQKBvz3TGkpbSGQ8n6FBT14PG0OffCQ/pGHBDBWMGU6mE8PJMINBnFPKGEtVXIQnCaJBjLGCG0lmiJQpIsIBHRrvFkEOsIQ4d2FBHbgDG0TMzLQaL9EBXLklFk/iQKQ//KDBzYnzFEQ1KMQNivEBTFGMGUBsgNQSI4+ATEzwFElBMOQdr/ABL4rKG01IiPQvn08A/xFBGUkG3PQ4PVQBPc9XGET3kAQV+RIBTXUYGUiTvIQie1PBLz8MGU1u7JQ0uiPBvvUGGUNBrFQVqxKBXkXoFUMnBGQFLuDB3qRWFEzzCKQFmxGBfPvTGk4YQNQ6Gs6APWrhFUZyeOQtGKABvMaRGk7cbQQWE/2ALqQAG0h+uQQ out_9_mFAP2b_singleloop_p01wA5_mFAP2b_0001_0001
EfU4AB7kYQG0LdTEQXkt4AXjXMGUhrHBQRLyvAjrHIGE99zEQbnvqAT2OOGkCXvHQBuS0ATsLVG0Es+6PZHFrAvQYRGUdd5vP/4epAj83HGk9B+sPXtulAj6AYG0hzNZvIFOAB3MzTGUKc9HQG3i7ATwzFG0bFP9PVXq6AraLYGUgHqzPx9gxA/02bGE7J3/P out_9_mFAP2b_singleloop_p01wA5_mFAP2b_0001_0001
EZ78tA/9T7F0IbnEQIMvlAHiPxFkLz5HQezQYAXrgqFkCZjEQO3maA32jfFUPJgAQFTRqADV+dFESVbJQlSXyAfMJyFkxCICQ74/iAL778F0JsaJQg3/jAr/mWF0XToKQJJywALWHjFUBguKQ/xRtAT4YSFUQF+HQ out_9_mFAP2b_singleloop_p01wA5_mFAP2b_0001_0001
E8bQFAr4HxFkGFRGQwHWk/2KfvFkWB8CQcBxj92ARiFEPRxFQKVFk9i4dgF08iVJQMaCG/6A4CG0wRlBQ++fx/asuJG0Loo8PKi2c/SBhUGUIox5PMFrN+ANDXG0UY28PTvo2/aQ8aGE4ucvPQ0/DAbkc3F0aF/IQVW6s/ysYnFUbSd+Pj8xu++QKHGUbIRFQAi3q+g4FCGkeSr+PAhN5/+tiFGUFzdyP51QHAbyFLG0YyoAQZHwr/abKiG0OGzlP9M4JArckYG0UJVkP out_9_mFAP2b_singleloop_p01wA5_mFAP2b_0001_0001
EDMrV/cLCZF0pzpCQWCj5/sqnJFkHdwEQCRXLANjgUFED3ZIQS3rUANORlF0n7rHQxEHKA1f3/EkugPAQhKjZAtJ/uEUshFCQmTdUApJdZEUlFqBQ+1lmARJm0E0EWQEQiyUhAFS6JEkAoWDQU+stAJKGlEEjv8FQD4DrANduPEkL3fFQXtXX/cpycFUV2c9PRu8n/YJ08E0ktvGQs/B//0Yv4E0/ej6Py3LTA5mbMFUTDg8PvLEFAty2UEEGj6/PGSroABseFFk0PnEQMTceAlnGyDUNn/CQGSZ1AZFupEE/PpHQd0pwARSfDE0Ns1GQ out_9_mFAP2b_singleloop_p01wA5_mFAP2b_0001_0001
EH3RNAFq4KFU6uwKQBFYdAtXeRFUKGtMQ1LkkA5a49EUB9wNQC6PfAxs/uE0NQzOQKMKTAdk9dF09SAPQBIehAFhzlFkRdjQQeH3XApUdzF0XymRQHxxjAxhE7F0JuqSQ3Q8cARsPEGkA9sTQE9UDAtNs+EklBOLQSMckARU3bFEqBtLQ6twKABo3rF0fcNOQDlWHAZ76TFUSKAQQIINlAFyGYFU6tCRQEHtnAt/QvFU/vEQQ1zkQAhXrAGkuNIRQsASLABUJqF0VjFSQvUbnAJfStF0WzJTQKcGqAlgNCGUulMSQ4w7jApwmGGUmsYUQqMXWA94vKGUq9QTQ+YYRAFD5/FEpNKUQ out_9_mFAP2b_singleloop_p01wA5_mFAP2b_0001_0001
EtEJvA9o+9EUn/fNQDbf1Ax9nqEE1H3NQLtB1AxrZjEUImYQQ4JB1AJUQQEEOFrQQNUjABBPZuEELlANQ7TBEBlVcaEEpKENQRsMCBB6uJEUl/DLQI9ACBJE0NE0qipIQon1ABd+jtDU0XDMQ1S4yAZS0LFEJUCNQwhHyAlNCeEEXGnMQTvoABJu00EEq6+KQUBYCBlnQ6EEphUOQAEIIB1R5eEE4ilMQnu1DB9laTEEjuDPQFON/A9+OWDEy90KQr7CBBJXToDk3dBOQ out_9_mFAP2b_singleloop_p01wA5_mFAP2b_0001_0001
EPBp0Adi1yEUO/SRQJWh2AtQhuEkkctSQFRDtAF2SjEknQXTQ4+ptAhZjcEEMIhUQeBH5AFSHDF04jcTQpT+BBNu1LFEZqFTQh6eFBRKCAFEeBoSQcVuCB5GTgFUm0STQeMAzANz8BF0iOARQKoX9AhFyjEkx/ySQyjEzAdmJPF0NqNTQjF14AJCSAFETXhUQoJQGBR/+mFk2wETQ+1i/AVtPpFEu6qTQ out_9_mFAP2b_singleloop_p01wA5_mFAP2b_0001_0001
LRcTkAJcVhEUilnSQ8dQVAZjNXE0bZITQlcVUARbR/D0G9vSQtJxEAlHJpDEhNDTQenVBAtBtiE0XtmSQ47H8/sfo4EUEHPTQwMWBAxDn6E0u5aUQNWnw/ETMHFEAzhSQK7WkARSAnEUoDrRQKFZVAtlTYEUuCOUQeTnCAJ+pkEE3jhRQ8Ncm/wj8YEkkRzSQ out_9_mFAP2b_singleloop_p01wA5_mFAP2b_0001_0001
E+OjiAJOEwDUVbFSQi32iA51IED0PFmRQb2JSANxh5C077vQQ0dCGAFLMcCE/UERQND2jANkAlC04NwSQftFuANDoqCUpXhTQXQz2ABwwrC0q97SQg9NtAhaKuCUCi0UQ053oAd+tBEkDi6RQkK2pABIgADkO48QQvVPaAF5YpCUl1bTQFBejAtoTECE3HYSQCQxzA1s9xCkPhYVQ/fAmANQEtCEIGQVQ out_9_mFAP2b_singleloop_p01wA5_mFAP2b_0001_0001
E04JPApWkRDkhqVPQYju4/sTfMDUF9oNQ0Gc7/A5RjC0nYBMQO/BPAVxeRCU3TpLQMya6/8TI0Dkwx1LQAIXUAxHe/DE3avLQoAccApuI2DErFhOQ2kDPAhzlRDkMVWPQFRnX/kTyMDEYN5OQLVHt/07jsDUE/2JQTUim/Uz4GEUsVsMQDPicAtEZsDkgzMKQqAVWAleoQEknTLLQRvvmA18jtDEkPbOQWFBaAJNMJEUe2yPQ out_9_mFAP2b_singleloop_p01wA5_mFAP2b_0001_0001
EUMbN/YBQUCkjUELQ83vK/kDRgBUQTOJQwSLE/IPm+Bk17qEQNHKg+4lpMBkB3EBQWyrA/K5ImAEPA3JQGZM8+SwK6/j8XnMQJQ81/SWNS+TIHJNQe6Z1/m/pO8zafzPQiNMKAHTSx57ftZQQCACbAzHOH8LG0VPQbDdIAHoI48ruHoRQYf8H+SJNiCUJmoLQkM1y/kNk7A0mxcJQWK/t/OQfKBUIytJQkh4D/mKkl/jLyYIQakPz+AZrm+T0owMQFQ6z+qz2uAUP5IOQPqHJAXM+i/THY+MQEL63/ihpq6DnDsLQj8+X/uUgC9j2qfQQH+WcAnpTi4LJ8dNQubUjAXwqP+7M3CQQUhA3/6AF977JHMSQDgDUA7QFo+LBEASQ out_9_mFAP2b_singleloop_p01wA5_mFAP2b_0001_0001
LTSPV/IyXoCUWgzDQefpC/84x8CUVZY9Pv526/MnfIDEdfb3Pza68/wWRoDkEuVnPhE0q+KDakDUTdA/P0Puy/uc/bD0MavCQ+rpy/C26iD0uFHIQnivLAbVWNDUBrOAQzdmLAP7ObDU5slJQBABeA/eqFDUq3LDQ2u+dA3kjMDUJaUIQ8zFoAXp5EDU0oyJQUs4n/oJ65Ckv/wGQfllE7o5BmCEPjX4PT6De+4/M9Dk+/hBQ1DlI/uhGxDkqFg2POPgL/ygbuDkHRGJQNBxLAr63HD0GWs3PLrkLA/NrgDU/dvLQXyOmArJI6CEkiNBQSsztAvE28CUHInIQ out_9_mFAP2b_singleloop_p01wA5_mFAP2b_0001_0001
EOP9NAZJpuCE5Nb5PGbahAFpl2C0ljNxP3t2gA5o32CUTmI3vLtGWAlmidC0asY8vt3gpAFo3UCEyXS4PyHotAZeFcCUefsBQqMcoAdQ0MCEuLLGQyVa2AxJ8wCUzgfDQ653tAt/9XCEXvPJQJ+X2Aly5tCEwGfIQA5AMAJn0UCkb9L+P3vUkAJQ6VD0OEM2PHL1lABpgqBkKp+3P3MUwARbkUCEp7VrPxl+hAJ34zBU0kNGQ5418AxjBCD02jdBQ4qErAxa2OCUItOLQ out_9_mFAP2b_singleloop_p01wA5_mFAP2b_0001_0001
EYA7mAJoqTD0vGg8vN+FnARhaXDkdDEEwg04fANfB8DEmK6Fw6CsgAFPPFE0fLPJw0LirAhGenDkveF4vI3RvAlxycDElMaFwXmakA1Pd5CEbC2Fw out_9_mFAP2b_singleloop_p01wA5_mFAP2b_0001_0001
EACCSAdAdFEEXUVCwhntDAtWNXE0YjjDwWVQIApcoqE0vfDAwivnPABFfoEEJ/E2v8gkS/gtRQEUvh1CwMBJs9+HdhEE4WqDwZuZRAVMR9D0gPW9v9aHGApg1bEE8EuHwVQ4D/I3dDEE9ZpFwtiwJ/Q86JEUNno9v3YjI/yMQiEUe0gAw out_9_mFAP2b_singleloop_p01wA5_mFAP2b_0001_0001
Ebb0DAhBm9EE86LCwIjSEAdEKRF0CfB+vjoga/APWVFkAM24vGjQT/87ViF0sBBkvj8uKA9gnkF09cbCwoeo1/gIUoF0t+cGwnOIgAJXygFUggGFw9eBAAFqe+EkN2GGw7OIQAZ9PPFkfKY3vEc0LApXwyFkzKy/vTYbV/UwZrF07LxEwtuRiANHtuF0G4fHwAzNmAdtJeF0GQDCwalOfA1dwSFUTHrHw out_9_mFAP2b_singleloop_p01wA5_mFAP2b_0001_0001
Epp449C6QKF0mAu8vbVGv/qHnNF0KQ44vEvEAAn945E0nIgsv+iTz/Sk4nE0bj/yvQIXGAzWrTFEZTABwzJd//KjEoFUQsuDwOUrd/iHvxFETPUCwsjDMAjXzuFkCJnHwuLzZ9wGP/EkQEPBwAIxu/SGpaFk49RsvkdoGAbd0GFkLF9DwAzmWA7LkVFEao++vtUbIAPSS8FEiMyIwWKGZAjVemFEp4TIw out_9_mFAP2b_singleloop_p01wA5_mFAP2b_0001_0001
EGukOAbUZ9EUJT5wPC7iZALM2rEU8E15PryToAbbEqEUVtA0PdfdrAby7ZEUyDjiP3tJZA/q2uEk3rBDQvHECALhfvEk9MEFQQ+ziAXREdE0JHxFQ4DHAA/sj1E0owcJQdfFSAzAnMF0d2D1PM2RRAPD/cE0v113Pa0LgA73L+EEFMDEQfdW1/CG3fEEgugEQAXxx/yj+6EU18tCQfjliArsbfEkStCJQ9aFrAT3VdEEkrZEQsxdeAv9pNE0EJyEQeYId/KDr1EUciBKQ7j6GA3sbFF08mwJQw/sIAXk9pEkn3qKQ out_9_mFAP2b_singleloop_p01wA5_mFAP2b_0001_0001
EJMluAvzv6E0BJC4P9S05ADg/6E013zxP7wo+Ar4LRF0Zwu0PKNj6AnFMeFk09h8PlXFABjwpqEEpBg7Puh9/ADT+tEktD1DQjJuEBz+v7E0zcfFQ6nHABLWWYE03snGQbDfrAnglHFkdx17PIdX6AH1p2EEAoEuvPqPEBHwGrEEX+74PWjA9Af/uaE09325PPBr4A3lc2EUko8EQbbpEBLLH+Ek685IQ1qeEBXoOLFkRyfDQSjbIBr5yzEknOXEQSuCABzZtaEkEIeJQ58wDBj23PEUGlgFQsJT5AXx8OEkYiaFQ out_9_mFAP2b_singleloop_p01wA5_mFAP2b_0001_0001
E/UDEB757VF0gArcPEYlGBXO0qFEv0NBPhrnMBf8SpF0fqxjPKxAPBvyhYF03P1YvRATFBj8n1F0Wgs6vtIWHBPx0oFksGpBwKrk+ALOR4FEilC8vUNeFBHsyJF0eU4uvGPCFBHu30FkW1+0PlYMHBXBqCGkLr/6vbKzHB3cWaFkS4bAwm658ArA8/FE8G2BwQlc7A/uEBGk3JJzvHmv6AbsnoFkvv07v out_9_mFAP2b_singleloop_p01wA5_mFAP2b_0001_0001
LXPKPBDqG7F0gArwPe++UB3Mz6F057nyPiWkXB757HGET3k4P/UDVBzLdQGUGEY4PyL9MBPzMEG00NJ0PU5vWB3bD2F0QZNpvtGKWBHR2uFUKGN7P out_9_mFAP2b_singleloop_p01wA5_mFAP2b_0001_0001
E5lucBT2OHGkSMI7PyL9fBDVjQG0coF+PVjnhBPepOGUhrHEQpbyiBblDGG0eU4EQ6f3hB7quTGUBKyxPgKVgBLOBWG0HDCxvT4fjBTsidGE3i23P8naeBjWk/FEnED7PveRdBHMPXGE1ns/P9GOjBHlHNGkpPosPJwhdBPnAaGULmQqv8m0kBLyqfG09QriPs6rkBz+ybG0nkB/PaAKiBn2MkGEUIm5P out_9_mFAP2b_singleloop_p01wA5_mFAP2b_0001_0001
EjsthBXO0WGUJGkHQ99TjBvIbWGkWkNKQLymlBHueeGEqG/JQuzHlB7P1nG0jCXJQ3kohBX46ZGkoFpMQCPeeBDODTGkA1cNQ66cZB/4NXGE1iFMQ1M9dBPlMTGEoCPQQLHqgBz1jdGkCXvGQz5HkB7WYOGEmNbKQwx4gBzc1hGU13OMQC87iB3TbaGk2uWOQ4hBfBT1/KGEAowMQL3HWBHuPSG0xerMQSU6ZBD1+WGk/s6JQHusYB7IafGU6OtMQ8hjaBD+QOGUi9hQQ8SWdBvuZbGExpkQQJ4ygBLZAQG0r1rQQ out_9_mFAP2b_singleloop_p01wA5_mFAP2b_0001_0001
E4PFoBnuJbGEaRmKQCBWqB7luiGkuJhKQWO0rB/mEjGU0iMNQaRGsB3jCbGEEYlOQFuOsB3NJgGE+TNIQAk5qBDgehG0K37CQnyxsBPm3fGEOGr8Pj2juBrTAZG0TKB9PTPasB3yKmGkQXgwPSMYoBf8STGk/UDLQ3+jpBPKtqGU1WHKQKQ8sBLP8XG0LDZIQvs9tBHualG0AATIQevDqBvVjpG0XjqCQv5TpBX/kbG0NplCQAAmtBbrflGkq/movt15qBrGwrG0z3fwP out_9_mFAP2b_singleloop_p01wA5_mFAP2b_0001_0001
EFDysB/nasGkR2+NQ357tBPc9sGEpwVQQGZrwB7P1nG0GvcQQShbyBT14pGUbnPPQkCHuBzLd4G0Mz0QQFa5uBj2o5GUaKSSQyAruBDF7EHUhPxSQ0ZrvBnQ9FHEZxIUQ7mOuBT7SEHk3+QVQdDsrBjWrBH0N2MVQ82YvBDmSFHk6wcWQCBmsB/89yGUHaxMQninsBvQsoG0ioBRQzkQsB7/h8GUy+qQQannvBLQn8GU4sPQQF99wBHJF3GUZjaSQnvltBTXm0GkQS5SQb3ksBr4bHHU7SwSQH81vBfYJKH0BNISQ+VoxBb55HHUd4PUQ4uwqBblBBHUaqTUQ3ynqBr6OAHE/eEWQq1VxB3MQHHk+igWQC4TuB/gFEHk/2SXQ out_9_mFAP2b_singleloop_p01wA5_mFAP2b_0001_0001
E99DxB/TNhGkR2eRQXPqzBzeUcG0d+uRQamJ1B7kYiGkAr0SQmu5zBbQgnGUzMrTQ14VzB/RhQGUwKHSQbmMyBjQzJGUxT/QQr87xBvJB8F03UVRQ3QywBvU/1FEaaWSQK4CzBjvkuFElheQQFDivBbmZfGEAAISQzj10BfMtcGkIW0QQO8AyB/Q1PGEiS+SQg7R1BPTPNGkqkZSQ1PfzBT1iKGUDfHQQ6vNwBXd4MGU/awQQ6N+yBr5reFEBSnQQjS9zBP7I0FkMBUPQ out_9_mFAP2b_singleloop_p01wA5_mFAP2b_0001_0001
L/Uz3BXO0hGkEDySQ03f5BXO0mGUdTyTQShb7B77neG0OfXUQIwK8B33PfGkvfiVQy+P8B3qdXGUdkrTQRLC7BrbSwGEShLTQNfP5Bfob5GEcIrSQEzx6Bbt2CHE09GSQPTM9BzTbCHUJmESQl5g5BnRgKHkI6tRQ5Qr4BD/pdGERLCSQsoO4BfB2pGUSolUQkfP8BHQgtG094VSQhNZ8B/5lzGk3M7TQDe/3B/RN8GEy1fTQxo63BbHU2GUsl5RQ out_9_mFAP2b_singleloop_p01wA5_mFAP2b_0001_0001
L+TNOB325FEUHahMQ6mETBf8SPEU6mkMQ++JXBvHFOEULymKQmuJbBLEYZEUIwaLQmuJgBz0NbEUGE4JQOJGaBfR2iEkqx7NQbnvdBHuewEEmuZPQqxLVBfR2cEE8nqOQtd+SBzKHiE0OfXQQAAgLBHYl3DEtILKQepbNBrED6D0hWEHQXPqKBHXPmDEBW5CQO0iMBHZ7oDk9ow7PPK8FBjqxPD0FZ7DQW5QDBjAr8CEqGv/Pnv/DBnuJNDU6mkIQ03vGBDW5gDUjXqKQHv0+ArFZ3C03PFJQMrAMBjOsFEUZeZOQOUjgBTQfSEEmggHQm6jgBXbUsE0TYMJQ5p+hBj/pUEUk28KQFSueBzoy+EkenLOQ6avgBDfjnEkry1PQax8bB7u11EkIQqQQkSCRBX2cFEknsEGQvPKFBTtbeDE0BrMQ out_9_mFAP2b_singleloop_p01wA5_mFAP2b_0001_0001
