# Supplementary material for: Incorporation of sensing modalities into de novo designed fluorescence-activating proteins
Source: Nat Commun. 2021 Feb 8;12:856. doi: 10.1038/s41467-020-18911-w (PMC7870846; doi:10.1038/s41467-020-18911-w)
Supplement: Supplementary file 24 — Source Data [file 41467_2020_18911_MOESM24_ESM.xlsx › raw_data_graphs/Supplementary_Figure_6b,c,d/1/silent_105.out]

SEQUENCE: SRAAQLLPGTWQVTMTNEDGQTSQGQWHFQPRSPYTMDIVAQGTISDGRPIVGYGKATVKTPDTLDIDITYPSLGNIKAQGQITMDSPTQFKWDAQFKQNDNPRYHGSTNILTGTLQRQEZ
SCORE:     score     fa_atr     fa_rep     fa_sol    fa_intra_rep    fa_intra_sol_xover4    lk_ball_wtd    fa_elec    pro_close    hbond_sr_bb    hbond_lr_bb    hbond_bb_sc    hbond_sc    dslf_fa13      omega     fa_dun    p_aa_pp    yhh_planarity        ref    rama_prepro    bref_irms    cen_irms    final_chainbreak    final_looprelax_score    irms       time                                       description
REMARK BINARY SILENTFILE
SCORE:  -496.634   -707.205     99.255    400.675           1.655                 23.390         -6.608   -265.019        2.234        -25.705        -81.086        -23.506     -34.928        0.000      4.776    132.305    -41.995            0.054     19.116          5.959        2.810       2.810               0.012                 -496.634   2.907   2750.000 out_105_mFAP2b_singleloop_p01wA5_mFAP2b_0001_0001
RES_NUM A:1-120 B:121 out_105_mFAP2b_singleloop_p01wA5_mFAP2b_0001_0001
FOLD_TREE  EDGE 1 120 -1  EDGE 1 121 1  out_105_mFAP2b_singleloop_p01wA5_mFAP2b_0001_0001
RT 0.092238 0.94843 0.303269 0.768097 -0.261588 0.584465 0.633655 0.17903 -0.752615 12.785 -5.805 20.9455   out_105_mFAP2b_singleloop_p01wA5_mFAP2b_0001_0001
ANNOTATED_SEQUENCE: S[SER:NtermProteinFull]RAAQLLPGTWQVTMTNEDGQTSQGQWHFQPRSPYTMDIVAQGTISDGRPIVGYGKATVKTPDTLDIDITYPSLGNIKAQGQITMDSPTQFKWDAQFKQNDNPRYHGSTNILTGTLQRQE[GLU:CtermProteinFull]Z[HBI] out_105_mFAP2b_singleloop_p01wA5_mFAP2b_0001_0001
CHAIN_ENDINGS  120 out_105_mFAP2b_singleloop_p01wA5_mFAP2b_0001_0001
LwfKMBvxLBIEoaMYQDCMMBf9IAIEZ78WQ67nRBLFu8HE99bWQ357UBT0i4H0hWMXQlDNIBf9o3HkoFpWQaGzJBP4EuHE+wOXQiTgIBXhVCIUaeVYQPryOBPHFEIkmJTYQBdLNBHFt7HUsJcYQAQKLBfY1DIkXmbWQJp2HBjTl2HEElkVQItTEBXM75Hk7YBXQuZ9HBjN9tHUamDYQ out_105_mFAP2b_singleloop_p01wA5_mFAP2b_0001_0001
HTihSB3NJ+H0kYIVQ/UjXBHCs6HkEDiUQkC3XBvcouHUgVmUQFDCcBjVOqHkvf6UQ5QLYB/9T+HUf/ETQ0JGZBbvIFIUA14SQfk7aBDojGIk8UfRQce1WBHquFIEOZdQQj4JTB3nbJIUL5FQQXZETBb1JOIUfprQQqLqPBzBWIIUjJROQEtoPBzKnAIEsyhUQMv1aBzTP+H0KDGVQL4sUBHXH8HkAcgSQydkbBffJ6HEXVoSQynHcBH/fGI0vEmTQkGWVBzsOHIUoFFTQDzXeBrJFEIEU8ORQQHHcBP6vKIEN0dRQ+JxWBXJKCIEWn8PQRLvVB3lAPI0wOaRQufVQBHa6QIUN2ZQQUhsPBPlpEIkxgUNQ0y7MB7kFLIELrtNQ out_105_mFAP2b_singleloop_p01wA5_mFAP2b_0001_0001
H3kYTBPzMpH0yhWUQiBhTB/RhdHUO0aUQXPKVBPIwZHkVO0VQEtoYBfR2SHkQg9VQiWEOBntzYHkArEUQnEDQBnCXtHklDFUQRXgWBforaHUCZtTQb8SOB7QLQH0IbHUQam5MB/TNbHkrHFTQEYFLBvcobHkvfyUQ out_105_mFAP2b_singleloop_p01wA5_mFAP2b_0001_0001
HPK8SBntzeHU2O3WQqGPUBjqxbHUbnHYQrcIaBnCXdHE8nSYQQgVcBb5QXHEDCsYQ8S3QBvHFiHUzMnYQXPKQBD/pkH0yhuWQ2rZTB/GRTHEgVLYQ9owRB7OffHknvHZQmupMBD/pgHk9ogYQ03vRBz1jqHEAAkYQ out_105_mFAP2b_singleloop_p01wA5_mFAP2b_0001_0001
H++pcB77nlHEoaAYQuzHhBra8nHkvfKYQy2JjB/RhjHEoaUXQnvflB/mEiHUdTqXQPffhBnBB0Hka8OYQwlmfBjT+4H0MMyYQZYcgBHMb0HU6QeZQC5uiBXJ/0HET8sZQoh3cBr75vH0vkzZQsHlaBrZmqHUiBZXQOInhB7fLkHEs9oYQX17gBTN23HE1chXQjXljBLS11HkTDVYQeuZbBTYX3HknKrYQMFKgBLNyAIk83yYQ6SfdBbMxsH0tmQaQd0OZBDimvHEhdmZQ out_105_mFAP2b_singleloop_p01wA5_mFAP2b_0001_0001
H46RiBTgVhHEv0FWQ46BkBT2OdHUIwCVQqxLkBblDRHUO0CVQCBWmBfTiMH0P14UQ78NjB76RhHkpbqTQNeClBTLXdHkB5kSQFa0nB/iIhHUpL5SQzFLkBzpyhH0hNPRQaRWgBntziHUwK3VQXrCmBzDSgHUSxNVQ/uNjBHe+pHUybqTQ94MhBjKfeH0K9cTQrZBlB3ttUHkYnjSQEFLpBbBYeHUpqJSQOlboBTM9dHU1H3TQ0w2nBfk1pHEUK7SQ12glBHf7eHUMddQQ9vPkB3ldqH0rNSRQprLiBjBYfHUqJARQ out_105_mFAP2b_singleloop_p01wA5_mFAP2b_0001_0001
Ham5hBjArLH0xLNVQQg1hBTf//G0xLNVQHaRjBntz5GkWkVWQMdTkBLaRxGkpbCWQGZ7dBPc97GktzHVQDtPbBbEd9GEHiyTQBjjVBPo+6Gk6P5TQW4xdBXJw1GEoiySQrcIgBvcoPHkBBWVQ8T1iBL3I9GUxiTUQRLkbBXEEAH0U62VQMZ5dBPJizG0sTWVQqvqbBH0oFH0SZeTQkxnTBL2B8GkZI7SQZkxTBj+XAHUU4nUQjOHVBXWxyGU5JOUQ3m2bBzgk2Gkoz0RQoPSdBDlrtGEgqITQqg/gB30f3G02isSQ out_105_mFAP2b_singleloop_p01wA5_mFAP2b_0001_0001
LEtojBLFu9GkQglXQf/0kBf9o3GUHaVYQUNenBjAryGEYlHYQJbHpB3Mz3GUPKkXQdTSlBjVOAHkCX3YQux9iBDPqHHE0kxYQzykiBb2HIHU4eCYQnQmjBTOp9GE0XoXQ/pajBjzaxGEm4fYQHnNnBrNMEHUjexYQ10alBr8l8G0bFXZQpCajBvimPHUjQ/YQwJLhB3ezEHU/cBZQBd3jB/EaOH0LGuXQ+zdgBrBaJHk582XQ out_105_mFAP2b_singleloop_p01wA5_mFAP2b_0001_0001
LSh7nBPIwoGkoFVYQ14VqBblDjGkqxHYQ35rpBrw1aGUdTKXQrcYnBXNeXGEsyBXQgqhmB3jClGUbnnYQk5OrB/hFfGkBYjYQMuzrBLGxoGkqo3XQ out_105_mFAP2b_singleloop_p01wA5_mFAP2b_0001_0001
EqGvrBvz3WG0isdWQJGUrBPc9NGkpbiVQW5grBf8SRGkVOEUQHvUtBzeUXG0gArTQWOUtBX46EGU6m0VQf4BtB34WBG0YHMXQtHusBjFA3FU455UQpwltBb78ZGEEYlWQYHTpB/m2KGUoBsVQRZWvBnhwHGUSMqVQN9urB3C+2FE5yPXQPFHuBLBSqFkB/HVQDP7sBren7Fk4x3TQdsrqBr/cxFUjBFVQ out_105_mFAP2b_singleloop_p01wA5_mFAP2b_0001_0001
EEYlpBDrcNGUy2RTQIFepBjpbPGEUN2RQktzpBHtIFGEnEDRQktzoB/9T5F0w1bRQsyxmBD/pUGUHahRQgLnmBjZkfGkbeHSQg2XmBDxvhGEc3aTQ98omBnowpG0POdRQ/aVmBbsWsGEAynTQZUimBHubxGEq3bSQYmwmBfH0sGEBmKQQzrnmB/6P8GUc+ISQVW2mBffa3GkXOtPQHTzmBTgC/Gk2G0QQSMIoBPy2IG03PtTQiRGrBXn0UGU2HlRQ12JlBvouPG0l/5RQW9jmBrvNVGEbScQQHtQmB3YybGEtXNUQiiJmBHysvGkUyiUQ7AzmBzM6mGkmT0OQwmjmBfGVCH0Iv5SQMX9mB7hf5GU2eoNQLa4mB3JfHHEmuhQQ out_105_mFAP2b_singleloop_p01wA5_mFAP2b_0001_0001
EEtIrBzgAGG0LdzPQMIgrBTgV6F0257NQUN+oBHtI5FkQgVMQ8nKoBbktEG0xLNLQaR2tBnsd+FUHaBMQDpWuBfpfsFUGd/JQ4MdvBDAJYFEevQLQxzkxBvumYF05giMQ3iDuB3SUGFUNb6KQuz3rBrbSNGkVOUPQsK1rBDuurFUoJFPQ/1pvBbWdAGkXEJNQB/dtBfpkGGE7K6KQrYyvB7gHyFEEegIQKrdsBTdfoF0EMBJQXrruBDMn4Ekr8tLQmyWsBTneGFETc2JQ out_105_mFAP2b_singleloop_p01wA5_mFAP2b_0001_0001
EoFpnBTLymFU46RMQkCHlBTgVmFUhr3KQKc9kBDqGVFU5QrIQHahlB3NJCFEVjHJQEY1iBz0NjFEmu5MQvQLgBvAwjFkZUdLQoiAjBjt9zFkMBFPQQgVoB/RhZFEFuONQej0kBnDw1F0d64JQl5BjB7TnTFEq10NQcfKdBrsihF0394MQPJHgBvWNXFU4z9JQOV3fBfXPzFkJweKQbwZhBvIlxFUCJQQQgm3iBzDwBGkE4NOQ7u4kBDTiyF094CQQ out_105_mFAP2b_singleloop_p01wA5_mFAP2b_0001_0001
EhALkBf++bFk/UjEQWO0jBj/UNFkTiBAQtI7gBz1jOFkpbS8PSMofBzKHgFUwKH7P78tlBnsdSFUIwK1P/teoBH2vQF0J3/5PqkNlBPc4CFkEN+qvW5wjBb78rF0IbHEQEgQkBTiH9EUsvXBQm2WlBDZviFUDPUvPhgOpBfe7eFUaKj6PTdjmB3KsGF0CbU5vS/JjBrlWEFEe49yvJCklBjniyE0gd9Iv out_105_mFAP2b_singleloop_p01wA5_mFAP2b_0001_0001
EWOUfBvHF8EEEYl6PR2uZBjpb8EU5QL2PhrnYBvd+sEkuJxoviWkbBrFZdEEAAAwvsRFWBzbR3E0jVRAQ8veWBbD/GFE8+5EQ1q7QB3c2EFkinvIQ8PcTBD8nTFE3yiLQampgBT14tEE7Rh7PVdzYB7hbMFESPUwPp4BXBroZnEkeHzBQwm7RBrv/2EkA+29PJkmWB7QRXFU4yWDQAqKaBjBFEF0keHHQDJdQBjXwTFU/fINQClTUBTzAkFkDi7KQkMGXB7LHMFEXnRMQ out_105_mFAP2b_singleloop_p01wA5_mFAP2b_0001_0001
EoFZUBHDCyEEv0N4vktTSB7QLkEULyWAwXPKMBT2OjEEoa8/vO0iJBntzzEkQgV+v14FUBnBBsEkAr8FwSL1ZBn6DtEUSbJGw6RNSB/PbcEkJdIJwfUYSB7lu/E0HFu0v4G7TBngIUEEQ5k/vdobSB7n07EEhFuGwAvSbB7LtkE0F6QDwHPhTBLvAiEEWYFLwyJ5NBrnYbEkJOHJwQl5TBvvpMEkWIwIw out_105_mFAP2b_singleloop_p01wA5_mFAP2b_0001_0001
E99zJBPJGQE025bAwPK8DB/mEPEklDNAwamZBBjpbQE0fqxFwIFOEBPIwQEkvf6IwnEDCBT2O3D0NJG6vEAMDBjwFMD00vC/vuKlDBXj2GD0zDgEwGmsDB38bsCE7HB4vEtIMB3MzCEEnEDBwZdfCBHn2cEURk57v42e7Azp25DEv7v4vbE7DBbX63D0/M0ovINdEBHDoNCk7wa6vUFYDBzwvyC020wBP out_105_mFAP2b_singleloop_p01wA5_mFAP2b_0001_0001
L1NJ4A/89PEUiBBGwQgVyAb5QREk/UjJwwfq0APdT+DEYljLwoFZyAjWkBEESh7NwO1TmAPg1REUk8+Iwfc1eAfLBXEkpHaLwX6FhAviZtEU2VbMwKpxlAnk/5EUrMBLwqbXbA3J6xEE8hnOwe++zArvfQEUiBhCwuqr0AbV+fE0gVkKw6fpkAzwxdEk/i5Gw3DwjAfiXCE0OKNIwBkDOALMDVEkBq3KwRjPhADGrLEkm0/Mw out_105_mFAP2b_singleloop_p01wA5_mFAP2b_0001_0001
LGZ74ALv0ZDkSMoKwQgV7A/TN2CU5QbMw2OfDBf8S3CkVOUNwzhWFBjpbaCkWktOwHK84ADLYLCkPSELw88CtA71TEC01/kKwfA0mADc0OC0AeTMwJ0TqADg8oBUw8eIw/pG7Ab5QXD0FZrIw/RS2AHIE5CELfMOwcLH9ADE3JC0x4JJw+987AT5miBEihTMw out_105_mFAP2b_singleloop_p01wA5_mFAP2b_0001_0001
LGEYGBT0iYDkCXfMwjs9LBXNedD025LNwHv0PBPHaFDkX6WLwdolUBLwKDD0HF+LwcSsEBrw1vDU14VLw5/BNB7YS/DUSwINwW/mMBbDVSDEvZOPw out_105_mFAP2b_singleloop_p01wA5_mFAP2b_0001_0001
ELH6NBTLyyCEBWJJwEtoRB/mEbCEBW5GwgqxUBT2O7C0kYwDwqxrSBzfqdDksdeCwoF5OBf++5BEsyBDwsW2LBLC5yAkGjhFwmgYJBbiu2/zfhVBwwBUGBL4iaAUcH47vD7tKBfRtj8jsJdBw2O/JBvco1CE/pmIwthRUB/OUICEikuIwwGYMBHXsOCkG3ZAwgA/RBraFcBkYplAwFRoOBffQMAEsu4HwirsIBbXNNBEkPCIwLTPJBDytXuzORf9vnVRNBvrZc6DuGREw out_105_mFAP2b_singleloop_p01wA5_mFAP2b_0001_0001
ElDtZBDrcwCUf/UCwy25cBfnvPDEAAA/vv0NeB7P1ED0d++tvHv0dB757fC04luJPb8ChBjU4WDkSMoCwSejiBDAWvCEod0CwF2XgBT6YlD0XCKIw8SXbBLwKTC0LdTDwFzqaBHZqtDUosn+vBhPiBr2YvDE+iqAwL/UhBfl2VCEE1/CwleNiBfsgqDkSdRJwB4deBr0hBEkE/EIwpTXeBfh2MD06AKJw out_105_mFAP2b_singleloop_p01wA5_mFAP2b_0001_0001
EAAAgBvcolDklDtoP8S3gBvz3fDU6mE9P5l+iBrbSAEE+TNAQHaBjB/naSE0xLd8PzMzcBvz3jDEsyBCQPBraBTjFGEkhc1BQ357fBjqxBEUc9ogvi6whBzfNADUc9z9PSn0dBLVlcDUPZHGQ7vwZB7ZwNDUWdsAQtdYZBvH9IE0wpgFQ out_105_mFAP2b_singleloop_p01wA5_mFAP2b_0001_0001
EY6mkBnuJ1DkR2OEQnvfmB3NJKEE/pmGQAAwmBjWkHEkQgVKQmupmBvIbrDEBWZLQlYQpBf++JEkoF5DQMvLpBrftSEEWLU8PFB4rBPjFWEUnfY2P/gctBXhKHEUZoBzPfVbsB/XYqEkspHxPU4akBvd+WDUHaxFQbtvlBX3OaE0ZI2FQFgCqBbgbzDUptyDQNLpqBvluTE0dZNGQonLoBjoGiEU2dm8PtCFoB/UxHEEBkf2P70KuBzPCuEEm7ngPAAErBjzP2EkEMP0P out_105_mFAP2b_singleloop_p01wA5_mFAP2b_0001_0001
Lx1DnB7luZEEUNuLQ7RRnBb78ZEkSMoOQwKnnBvyhwEUMIwPQbnvoBHue+EU5QbOQsyBnBHDCoEkCXvKQj59oBn2LQEEJzPPQY9elBPtxSEENrfPQ out_105_mFAP2b_singleloop_p01wA5_mFAP2b_0001_0001
Ef/0mBPzMzEUiBJRQ/pGnBLwKHFEBW5RQ/pmkBnX6MFUKctSQQ1IjBzJx+E0FZLTQlDdpBb5QFF0Jx4SQD/PsBHV/CFUiBRSQljZuBb1l+E0naUTQH9SuBfh2tEUT39TQvvUwBjs2MF0JtfTQqG/lBbmZmEEaRmRQFzanBL1NUFkfLMRQd4HpBb2j3E0OqiTQj6epB7ldTFklPhTQE1vsBvuDSFUFtwRQqqQsBPu61EUEZjRQ4PwxBnORKFELCLUQDHXwBbhnaFUL68SQ out_105_mFAP2b_singleloop_p01wA5_mFAP2b_0001_0001
EoFJkBPy2hFEBW5SQ14FiBzfqpFEv01TQ5QbjBvxL3FUc94UQ++JlBT2OCGEEYlUQkCXfB3251FEVjPTQP7zaB3n1oFUsNnSQNY0aBTthUFUqIPSQcsfVB/NfwFUoSVSQtE4VBzzuOFUHLuRQNapSBLkifFEskxRQkG+SB3w6BGUmSgSQy0cNBH3khFEVCZRQsevNBTU4CGkunHSQ5dGLBzqO1FEANlRQ1NZlBXjXsF0FZbSQaSIhBrp4bFEReTUQJ9ZgBfJkAGUEyfSQjpkdBn/a/FUprCUQFLKeBjVFKF0yjUSQey0UBzWl/EkFBWRQJSBVBbPbIGEB+7SQDGMLBfUVUFE5N9QQhHzLBTlTKG082QSQRXFHBPVS3FkbLURQ out_105_mFAP2b_singleloop_p01wA5_mFAP2b_0001_0001
EtIriBPzMzF0eUIWQaR2jB/na+FEAAQXQPKshB76RGG0HF2XQGE4eBLbnCGEaRCYQCsykBnYQuFEEYJYQwuqmBnkxcFkeewXQReZpBPTafFkSeoXQYgImBvTWIFUxrVXQ1LeqBXLSNFU2LKXQiVioBbfI/EkN2+WQ7RRhBvconFECsSWQE2glBXwFEG0Xr5WQYZGjBz18mFkf0XYQiX2lBv9y2FE3liYQc1KkBrYrAF0rfTXQqrlsBHRgKFkrd9WQEIzoBb2ivEksFpWQ out_105_mFAP2b_singleloop_p01wA5_mFAP2b_0001_0001
EzhWiBXjXQGU2ODYQVjXgBntzXGknvTYQFDChBrvfcGEVj/YQO0SjBzgAgG025HZQhrHgBb78gGU3koXQDRSeBDxzdGUhzRWQMs7gBTPMaGUp9WVQRfCZBDIleGUYO6VQqyIgBXOcXG0XZGUQV5aXBLL4bGkWypUQ63EbBvSWYGUQKwTQe+OkBDAATGkYQ4XQxO9cB/LjTGEeiXYQqnEiBrYXkGU4SgXQbpsdBvpBnGUKKBYQWxBjBH1jZG0kkpVQFaJWBXpVhGEHvnWQJ2lhBbklUGknPYTQV/OTB/LlcG0yEYUQ+p2ZBHyRWGkfrwSQ out_105_mFAP2b_singleloop_p01wA5_mFAP2b_0001_0001
Env/dBntzcGEqGbZQ8SXeBvcohGkTiFaQ357ZBPc9pGkDtMaQlYQVBzgAnGUbnPaQep7dBrEDZGUPKoaQzFmdBL9WdGUNQWbQPkRhBv/AjGkK+mbQGqajBftKeGUsyrbQQb/gBzLVtG09pwbQPKcaBXNeZGU46RZQuSGhB7HvlG07HIaQXysgBbayTG06PmaQXiaaBHFLUGkJQiaQ/rycBblpWG0EUrbQWlRaB7JEjGEHzXbQoRiiBHzfxGUHG8bQi8WeBbaFxGU9vrbQ out_105_mFAP2b_singleloop_p01wA5_mFAP2b_0001_0001
EmuJbBnCX0G0IbPaQgVOXBfnv8G0xLVaQfU4UBjVO8GU14BbQsHlXBLv04GkYQgbQZQgaBPc9GH0HFOaQDQFgBPj0DH06HZaQWdVgBHvM4G0l2KaQUuJbBX1K0GEZVPaQVoFUB7h67G06t8ZQIk8YBL1XNHEEviaQtlDaB7HyJH0E4sZQhNagBLiyEHk5r7aQVIghBngMJHkRMJaQxquhBLpZ0G04lgaQvh8gBfjb3GEnopZQ out_105_mFAP2b_singleloop_p01wA5_mFAP2b_0001_0001
L357PB325/GEaRGbQWOUNBvcoAH0z3vbQfUYLBXiBMHkDt4bQpbSLBHYlPHkQgdcQcSsIBntz4GEFuybQTXRKBfmCtGk0WubQ+jxNBHrfpG0lgScQS5MPBDsYeGkEnOcQl46SBbWQZGkUflcQa1wVBHDMeG0LBDdQR0nTB3EEPGEDQdcQGE4NBLwKCHkqxraQCpMQBP7a+GkyhIcQdh7FBLlg6G0bfZbQ0CmGB7b25G0U+QcQ6TcMBPYyrG0KZQbQlQsGBLEDoGksSubQmoqLBbtjqGkWswcQA9bRBnBLuGEC2ScQFJLNBHKwZGkSt4bQGeJVBbzCmGk50IdQU/iYBPlHaGk1xTdQ62ORBH+wLG06oFcQB2VWBXpsKGEBWtcQ out_105_mFAP2b_singleloop_p01wA5_mFAP2b_0001_0001
LkC3JB/owRH0d+WbQ46xHBb6mcHkYQcbQBr8IBfSMiHEsyxaQcSMKBPIwcHkpbSaQgVuBB77ncHEVjjbQq499An3jbHEyc8aQ2O/JBzeUOHkQg5aQL62JBn3XgHkWA3bQUCYABjskjHEM30bQ8bxABTmvVHUgf3bQSQY4Ar4FWH0l9/aQ out_105_mFAP2b_singleloop_p01wA5_mFAP2b_0001_0001
LXkNIBHsysHEmutaQpw1IBnDtyH0HFGaQueUFBXMIuHERLiZQlYQGBLbnwH0bS8YQcSMHB/mE+HUwKTaQOeYIBr3p+H05dCbQ/FDHBfLrzHkrNTbQAdNIB/1usHklLuaQkhENBn3iyHkjb8ZQy3+CBrOS/H0cdMaQHhaJBPPACI0LaAaQT+8FB/dfCIUMcRbQEHmMBjraAIkloHbQaPyCBv+ezHkrGbbQ6ynJBns4xH0vkubQ out_105_mFAP2b_singleloop_p01wA5_mFAP2b_0001_0001
EsHFBBf++nHkWktZQ7Rh7APdTjHkDtMZQQ144ADrcXHkmZWZQ99TwA77nTHEEYJZQ2jCxAThrpHEsyJZQQajyAPmr1HUirCZQxMFyAnLi8HkFglZQZah0APbz5Hk+WaYQ4bizA7tsDIUu3fZQrsA2ALjTCIkgsUYQT9g1AHUtFIkpS3YQwu/2ATqHLI0PqxYQf/UABjU4lHEoaMaQTq6/AfLdjHk4kuYQIJqsALIpoHEGrnZQwNAsATGjmHkjrwYQBGkwAbZV5HkSXFaQhU80Avvn0H0So+XQVGLzAjbYGI0YT7ZQRXk3AHL5DIklqpXQgME2A3v6MIUXmMZQ out_105_mFAP2b_singleloop_p01wA5_mFAP2b_0001_0001
EqGPABT0iRH0yhqZQ357+A3jCGH0Gv0ZQ5luEBnDt/G0JxwZQGE4IBHXPDHkQgBaQMIw6ArFZEHkU4iaQLiUxAf7rKHU03paQVR/3A3Ol4GU7kqaQDCsDBT2OVHUGE0ZQtsQ5ADHrCHU56dZQsgaABbT1GHk6R5aQRR+sAXflKHEgQQaQkWD1Avyn3GUuHLbQWo/+APNmzGESTmaQiNzxALeH2Gk/8TaQ out_105_mFAP2b_singleloop_p01wA5_mFAP2b_0001_0001
EFDiEBzKH2GE7RdZQ4PVJBXjXvGEBWZZQU4aIBjrHjGEoaYZQFueEBnuJfGECsGZQzhWMBTgVzGU46xYQZFWRBzQjtGEC6lYQGOhUB30N0G0dW2XQurLXBHx5+GUBcYYQ7RBBBrZmzGE99PZQ/z1LBrGqwG0LZ1ZQg1aNBvAt7GkMb2YQKorJBHw8yGkmRWYQjNbQBb8XlG06CcYQtzDUBDuOtG0xlAZQaBRZB3nMEHEAJDYQ497ZBn507GUBawYQ0a+TBLtPDHE0KoYQ out_105_mFAP2b_singleloop_p01wA5_mFAP2b_0001_0001
EEtIMBvHFdGUPKsZQ/pGMBrbSRG04lqZQaR2PB7QLNGU5QHZQlDNUBfTiRGEoaAZQrcoNB33PMG0isVaQu+WJBvkiNGUCk5aQnJoEBzZAOGkfLwaQSb3KBXWmNGEwlebQ5lOPBjqxgGk8S7ZQhFDIBfznOGk4cjZQQbURBTf5PGEp1gaQafbOB7KwDGEcDRaQ out_105_mFAP2b_singleloop_p01wA5_mFAP2b_0001_0001
EIwKOB77nEGE7RxYQvJRRBblDAGEmuNYQyLdSB757nFkuJRYQam5OB33PbFU2ObYQzMTOBrEDCGksdGXQcTeNB7EEOGE2+4WQFEfRBn1z6F0lQ7VQQ/CKBbR2QGUDgtVQx1jKBTgVBGEZ74YQUeKVBvA9DGkh0MYQqXYKBXns8FUupJXQGxSRBH4oRGU+hyWQvXhLBXLdRG0sxwXQSSTPBvW19FUAiBVQ/MASBXKrpFEuqCWQ3ZaVBL7QBGET43VQbfqJBTPgZGUu2oVQXlHGBnAUNGkDQ2VQHe2LBvIxNGUMRzUQ out_105_mFAP2b_singleloop_p01wA5_mFAP2b_0001_0001
EKcdXB7OfhF0MzIYQtI7YBX3kKF0eUIYQO0CbBvcoDFU3k4WQf/UeB3MzOF01jSWQ6mEdBLEYFF0jCrYQ0soeBLAztE0BfoYQwvvaBP9yKF0FmWZQgqRaB/S3sFksdCYQgQXVB7pLBFkcpPYQDhSgBHWcOFUxzlYQE0ygBXrPqE05DBZQLDLgB7lQqEUBOJYQZuFbBvc4jEEXdtYQxIrdB3kNHFENVvZQ5qIXBn9QBFU10bZQcDvZB3MwbFkO3XZQ out_105_mFAP2b_singleloop_p01wA5_mFAP2b_0001_0001
EsyBZBbQgxE0jCXWQ++paBb5QpEUjXCVQ46ReBrFZVEUiBJVQIFOdBnDtGE0w17VQXktVBrw1jEEEYNUQBWZWBHZ7oEECs6WQ509cB7kr1EEYNiUQjs9WBXjXeE0HFOTQv0NTBLGEyEE/pGUQ35bTBb5QXEET3sUQ out_105_mFAP2b_singleloop_p01wA5_mFAP2b_0001_0001
EqxLhBLxgUE0JxQUQaRGjBf9oCEEEYNUQ0iMkBra86Dka8ySQO0ClBPy2LEU6mESQ35blBvyhIE0eUIVQ1vmnBbcQwD0ffQVQAiwpBfvc+DkItPWQRw/pBn+MSEk+SnWQcZXrBbEmfD0ENsWQiBhhBTKchEUdTqTQ0VFiB/aSoDkWkiUQJcqkBzAqLE0LZIWQTDWmBbHXXEktdxUQDpioBLdurDEDFSUQBOvmBvoNSDU2wmVQB70sBPnkmDEBtVXQfoHrBX1dBD0L+XWQ out_105_mFAP2b_singleloop_p01wA5_mFAP2b_0001_0001
LHvUkBjWkRD01jaSQqGflBrZmFD0coFRQueUkBDW5cCkpbaQQrcojBHYl7BkBBGRQ2OfjBLwK7CkEDCTQFgonBbigAD0nUMRQjtNlBvz6fDEDwYQQ out_105_mFAP2b_singleloop_p01wA5_mFAP2b_0001_0001
LMIQkB3MzcCk8SHOQ5QLjBfTixBEqGfMQqGPhBj/UHCU0iMKQc94hBblDlC0MzsIQqGflBjrH9AkEDSLQzoInBD/rcAE7uZNQynakB/J1l/DOrrJQZ78kBnCX3CEBWJNQ+zAiB3e1HB0MoyNQL9rmBX0FmBUgb/JQmADmBLfT3/DWDnOQH3EmBzn3c+zkM3IQLzKjBjh/JAkleDIQwbPjBr9pU+Txk/KQ out_105_mFAP2b_singleloop_p01wA5_mFAP2b_0001_0001
L46xdBzLdjBEaR2JQktzZBrw17BUdTiHQiWEYB/TN2AEW5wDQy2ZZBf8SX/DtIbEQzhWUBrw1LC0NJ2IQv8mRB3N5PBUxlIKQwuGVBfitpCkfTwKQhn+LBvmGkBEn5pKQ789cBXjXyAEpwFLQ8fkbB74hWC0HLAFQur0RBzDoYCUTCjGQr9lTB7TbABUIcBMQIYwRBzonYAUA11IQJ1WRBfoyyC0gVnLQ0+FXB7nIFDUaH7JQlWfXBjXeaCEmBLMQyRFKBLmhuAk+2jLQ/F/JBjlSyBU1CxIQGVwLBjmXNCUAZ8LQ out_105_mFAP2b_singleloop_p01wA5_mFAP2b_0001_0001
L2jCVBvIbPBka8S/PDXvSBHYlTAkR2O3PnEDXBXiBx+z4lutPzMTWBzgAr4zMzMrP3ySOB7Mn/+j/0u8PYiNKBn8QVA0JnQAQIFOUBPzMHCkZmZ+Pz9DRBTVF4AEdgnfPQe6PBX/+o9D/WqBQngqMBPhaM9jyay1P5J3IBb7JzAEv9X6P out_105_mFAP2b_singleloop_p01wA5_mFAP2b_0001_0001
LEtobB/na8/zisdePEtIgBf9og+zfqxrv2jChBjVO02D/pGxPiBBiBjWkt973P1YPTiBfBTLy28Dv0N+vXMadBP4Dt/D9ZQDwm+afBrsv+A0od+Cw8ICaBDbJJ/TCbiGwZ78bBLwK/AUO0ikPoL0hBbec5/TmIZtva7zbBDYRaybBty9vTRRhBvfeH5T67oAw out_105_mFAP2b_singleloop_p01wA5_mFAP2b_0001_0001
LlD9gBThrH6zyhW/PDC8hBT0iM9bktTDQT3kgB77nK+LtIbIQZQghBjAr8/7yh2JQMdDgBb5QL+jWkNBQ/hBkBPilb87fiUEQZj3hBH1Nh/7zcQBQ out_105_mFAP2b_singleloop_p01wA5_mFAP2b_0001_0001
EPK8cB325767z3PJQBrcaBT2Of8b3k4LQjsdcBrEDC7jTiBOQtd+cBDVjH/zMzcNQfUYUB7P1477xLtLQ6RkRBv+lF/La+DKQFptRBDzm3AM8fZLQycXPBnWS0A8z3EOQy4EKBrVq5AMSMnOQlnmGB3ZZDBMjppMQHRYIBPJg1AMokjQQKcdbB33P16D99DIQPMhbBHQkQ/rQjhMQDmaTBTREq7TPz1KQhYqSBPB3/7bTgtNQT6hTBD5TQ/7OZHIQkeZNBP4kg+7mOxJQQS3VBbukMB8MdlLQIxePBTl/lBcktNKQdw4RBXWrsA8wFpPQYB5HB/XvGBsGNvKQ4KpCB/+pHB8A0DNQSSCLB3RCuAsn8TRQB8bEB7Bm5AMDrwQQ out_105_mFAP2b_singleloop_p01wA5_mFAP2b_0001_0001
ETihdBzLdTy7P1QQQgVOfBLxgg9T14VRQWOUbBX3kAA0LdrRQyLdWBTLym/j78tRQ/pmfB757n2rpbiSQquQgB/QR5+bvj7RQd7WdB36a5+ry6oQQOafdBTw4wzrOMPQQ98ihBrrJq+Dk7ERQkR6bB/6huz7XXITQgMchBj1xv5Dl1MTQXJNfB3iwOA8GaoSQ+VaiB3ZzN/7RvwRQHKOZB7Wtk/LonyQQXJnfB/5KFAs/E4PQ out_105_mFAP2b_singleloop_p01wA5_mFAP2b_0001_0001
EPffdB/RhLBkuJBSQb8SaB7QLKC0isdSQzhWbBzfqVCE7R5TQIFufBTf/kCkR2OUQhrnbBjVO0CUGEwRQ324aBXjKyCEVkYQQnkXYBD02YDE2hTSQZIHdBnbxZDUPccPQ03vgBzgATB0Ld7RQwMFWB/ywBC0+PYSQMBjfB7/u6C0DG6RQ0yoWBf+xvCkvlLQQTO4cBfl9VCkfw+PQp/eZBzip2DkRuzRQkoDZB3VKcDkOJYTQoaOUBXtFSDkBtHSQdClcBnaxYDkH4UNQvIogBrXHdDERw1PQOeFbBbs20D086HQQ out_105_mFAP2b_singleloop_p01wA5_mFAP2b_0001_0001
ERLSXBThrPCUf/sUQlYQXBLEYdCEZ7EWQhrHSBX461CkYQQWQMdzNB7OfjCEueEWQpbSXBfR2uBkqxDXQw2LXBPPIIC0KbPYQ2VLcBvqW2AUeRzWQ2jCUB/naAC0xLVUQgexaB7CRxCUXBQWQl5qTBjhRKBkMw7WQ2PHXBP/jaBEnslYQxnnTBrosbCkdHUYQZ0vaBrNebCEkMVYQUUKcBbJqAAUOwfXQFZzfB/IFcB0wg8WQmNFcBXOCeAUuDyVQ out_105_mFAP2b_singleloop_p01wA5_mFAP2b_0001_0001
Ee+eSBHXPeDU5QrWQEYlNB34l2DUMI4WQW5QOBzfqPEkpbqXQlDtSBHueWEE/p+XQNeJWBDrcsDUHaxWQkJqKBrMziDkpcZXQbc3LBrH6+DEFQ6VQ out_105_mFAP2b_singleloop_p01wA5_mFAP2b_0001_0001
EMIwJBXiBZEU0iAYQShrJBrbSsEUgVaYQ14lEBDW54E057TYQxggABf++vEk8SHYQdTCKBf++lE03PJZQogFFBPBVZEkbrWZQEjwAB3RBkE0aYoZQhM0EBzuODEExOQZQTra4Ajs5YE0K7zZQVMPABjhYwDkjzbZQVH73Abo8CEkvotZQDN1uA7b4vDUiN5ZQHaRGBfSMSEkrHtXQZs/MBfae2E0UZQYQ2SVKBHfT0EEwFdZQa+kNBvBPcE0i0OZQNV9ABnTT1E0zKtZQoaLIBrDZ1DktCCZQcrpxAb0YhEU12BaQ2q+/AX+KODED9WZQQBdvA38kSDU7XwZQ out_105_mFAP2b_singleloop_p01wA5_mFAP2b_0001_0001
LhrnEBzgANFkYQgYQoFZ/AjU4YFEv0dYQKxAABfTivF0NJuYQpw1DBb781FUbnDZQOJGIBnBBUFE7RpYQm5N5AH1nQFksGwYQD+r8APrfZFEya5XQ out_105_mFAP2b_singleloop_p01wA5_mFAP2b_0001_0001
E2Of3A33P7F00NlYQ46R2A34lIGEoa0YQ03PzAvIbQGUy2RYQpbSuAvyhNGka8iXQEtIuAHXPJGET3YZQLR2xAze/DGk04BaQed4pAXXXFGE2zlaQirjuAD9QBGETlPbQoAA3ALRvIGkq3gbQ9owxATgV0FEXPSYQLx89AbMSLGk4FBZQYArmATPfFGEd+OZQzpbsA/7nRGE45fZQL8e5A/HfHGUXaLaQjHDzAbo92FkOk8ZQ8gkiAPc+AGUmgeaQrl7nAfW0NG0LUpaQ5dLyAXu8yFEV6JbQwtNoADsaAGU8MnbQTKA6AnUyFG0VR8bQpSvzAz96PGUzkmbQt3R9A33yJG0YhLbQ out_105_mFAP2b_singleloop_p01wA5_mFAP2b_0001_0001
EnED2AvyhaG00NZYQ357yAD/piGEaR2XQAAAxAPeptGkBBOYQbnv1A/S3wGUjXuYQ7Rh7APepjGEue0WQShr6AnsdcGkR2yYQS8TrAX4TgGUPFaXQGZ74ArbSpGEEYFWQEYl8A757bGkTiZWQKcdBB/9TmGkvfSXQ out_105_mFAP2b_singleloop_p01wA5_mFAP2b_0001_0001
E+TNqALbnzGUbnvXQIwKoAbkt+GUbnDYQ/pGqA757FH0gA7WQzMzpAzLdCHEmuxVQ7RhZAnYQAHEBWVYQfGFKATdn9G0WTqXQKHBWAXbJ5GEia8YQx1jmAbPKwGkqx7WQDVrtAnz7AHkVKdYQJXbXA3rnIH0gleYQ6hDMAbGPCHkWo5WQW+7FA/SZ6GUE1IZQw23gA3qO7Gk4/UZQry8XALKzwGEkhzYQ out_105_mFAP2b_singleloop_p01wA5_mFAP2b_0001_0001
Epw1rA/mEQHEnELXQGZ7tAXNeXHU0iEWQJGEkA3MzbH0xLVVQQgVYAzgAfHET38VQU460AXNegHU14lWQVDX2AfbpoHUeglVQKjr/Ab+6bH0697WQdoFsA34lSHkDtEYQ2moyAfwTTHEcHUVQMdPxAHY5jHEMVcXQNsc7Ar26uHUV/8VQCuruAbKDsHUTKTVQZlF6Azq0kHkT7uUQhRVCBPVKiHkl5TXQ32nBBTlpYHEvtCWQAL2+A/irVHUbHsXQ out_105_mFAP2b_singleloop_p01wA5_mFAP2b_0001_0001
LNepkAf9obHkCX/TQepbYAb6mfHkBBGTQXPKeAz1jqHUiBhSQ8naQADVjxH0kYYSQR2OVAblDYHEsy5RQpkfMAXJVNHUuPPSQ8UNKA/BFGHU0G/QQ1FTx/SyHKH07eDQQSJ6m/yxQCHEMd7NQyLdrA7luYH03PlTQvfuJA7oggHUb4qTQ31QiAfNzWHE3jaRQN7nKA3uybHUxXLRQN+B6/25IOHE70uSQ4RqXAXonJHU6q7SQKUUGAfO79GUeESRQsOOZALW4FH0uCcQQiu07/G2kRHk/kMPQlh4I/+LoLH0w0oQQJVj++GCRFHUnUwMQuxdZ/yBX7G03vwOQemtAATCpAHU0swMQ out_105_mFAP2b_singleloop_p01wA5_mFAP2b_0001_0001
LlYQpAnX6rHERLKSQdoFtADAA2H0MzkRQDXP3AHtI4HkR2WSQBrc7AjWkwHUep7SQsHFwAXMI1H0w1DQQcJF6AL/QvH0e72PQJFNnAP4ZvHkAUlOQVjXuA3islHEoaUSQg58mADyF8HEzAuRQwP8wAzU38HkXiPPQ+QH/APstyHUgdjOQz9bpAz92uHUeyeMQcUlfAnF9zHk/jxOQ9P8lATQenH0+KXPQ out_105_mFAP2b_singleloop_p01wA5_mFAP2b_0001_0001
LBrc8AjVuAI0P1QSQ9oQDBrbyBIEnE7SQnvfHBz0N7HUPKkSQTihLBLaR6HE7RRTQIFuEBPyWHIkZmZSQrmv+ALeBKIEGDJSQSTp3APmkFIEwooRQuOX8AXKyAI0+6QSQ50nCB353BIkxtAUQUyKHBzn9GIUzRfRQtUKHBvDgJIk84ITQfIt/Az+RNIUKUaRQJDu7ATz2LIkmUETQ5Tj4AjkbFI0SHjQQPjYvAz8OGIUXS9RQ out_105_mFAP2b_singleloop_p01wA5_mFAP2b_0001_0001
EzMzGBnsd1H0GvcRQIwqKBfTitHUepDRQIwKIBjrHjHUepjQQoFZKBntzdHEEYVPQ0iMOBrvfyHEAAAQQ51FLB3+l2HEaIeNQ/DQGBPSA1HUZ2LNQdstNBPzt7Hkwx4LQ8naDBPc91HkZm5QQT3ENB/XdrHEPa7RQZ0GRB7/0sHkB5bPQ2SSQBfiK5HEo1bQQ out_105_mFAP2b_singleloop_p01wA5_mFAP2b_0001_0001
EqxrDB/89fH0w1LRQdTCBB3MzVH0z33QQXkt9ADAAQHkBBGSQfU43APy2UHU3k4SQ14l4AzKHXHECsyPQvdI8Av0xbHUMpWNQnnDzAD8dMH0nfNPQdTCCB/89kH0eU4RQjl9DBDzcQHktzaQQ9U4yAT2TcHEfJWQQm8L8AHZejHE7VpNQprZsArF5NH0Gu3NQZ4BwAbx/IHk8ShQQv+p4Abw7GHUkvSOQ out_105_mFAP2b_singleloop_p01wA5_mFAP2b_0001_0001
EvJx/AbQgFH0gALSQhrH7A34l+GkQgNTQNzMyAHtI3GkBBuSQ99TzAHDCyGU5QrRQgqxBBb5Q3GEue0TQqOOGBjz17GkpbnUQM34JBrAsyGEeOCVQQQ8DB3LUBHkIy0VQpwVCBDBWCHkrHdRQ4bi3Aj9pDH0Jf+TQqjoDB7hOzGUwr/SQhbm/AbihxGEhmaUQAqeIB/XfBH0DLBUQHDHNBjP01GkERoVQSWeLBHnvuGkqmJUQD+pHBzV+sG0ZCoVQhcKHB3SsEHEshbWQrDrBBD/k7GExCbWQ92SBB3FkHHEMUfVQ out_105_mFAP2b_singleloop_p01wA5_mFAP2b_0001_0001
ECsypAHZ71GkU4iTQ8S3gArbSuGkDtYTQ789jA/mEkG04lGUQpbSkAT14jG03PVVQDCsMAfTiyGU2O/TQhfky/yE9qGUKPxTQkbV5/CjohGk3cgTQymq7+S/tuG0vm1TQ67npAf9o6GUwKXUQ6mWfAv6zsGkflUSQ2u2IAP7G6GU2UlTQLp3OArDszG0G5DVQ out_105_mFAP2b_singleloop_p01wA5_mFAP2b_0001_0001
EiBBnA757bGEv0VTQOJGsA7kYSG0eU4TQqxLmAThrHG0xL1TQIwKiA3NJEGkpbySQlDt2APzMRGUy2JTQUIr9A7aTaGk7MgTQ6w27A3FDHGUmegTQg9IDBL1kbGUERqSQoa8lATKccG03PVSQJYatArIkTGkkl8UQutP1AD0jRGklxFSQ8ydABrV2YG0kRcUQEUM5AjckhG0tWhTQn1sBBflSGGUR1+SQ0Ik2AnpmAGEd9NTQBDO9AvsyGG09JlUQ+LmFBPTCiGU7u/SQEzoBBn/QdGkTrrRQXgZFBfhZUG0wSqSQ out_105_mFAP2b_singleloop_p01wA5_mFAP2b_0001_0001
E/pGmADBWCGEVj/UQT3khAb5QvF0LdLVQmuJqA76RfFUiBpVQZ78sAHtIfFUf/0WQ14lQATgVwF03PNWQKxyFA/PLaFU5WkWQ1pmPADPJKFkMXWWQk39n/+jvZFE3rFXQ3kYpAXiBGG0w1zVQA+0cADOwpFkGROUQVLJEAnR56FEUpzVQjpcWAfpt3FUEIIXQ out_105_mFAP2b_singleloop_p01wA5_mFAP2b_0001_0001
EdTiuAfSMSFklDtUQFDC3ALFuCFEoaEVQaR2yA/owrE0bSEVQb8SuAT0ikE0GvEUQBWZABXiBDFk8SHUQe9mCBfa+YF0Vl9TQUk5EB7+J0EElKqUQl5aEBfVgjF0r5OVQWO0rA/mETFkCXvTQwf05AnQcGFkNxEWQqhX+A/Zd9E0IQITQR+R/ALthiFE9+eTQWU/FBnQ5XFEXNUTQ+pSIBbff0E00U+TQxXdDBXfzjE0Y2vUQDgLGB3Oz5EEuwoVQr9/FBTCOzFE87/UQnFiHBP63ZF0bXtVQZ3EBBjUKlFUxn5VQ out_105_mFAP2b_singleloop_p01wA5_mFAP2b_0001_0001
EhAr0AzeUgEECsKWQkCXxAzKHKE0NJWWQ2jC7AXO02D0yhOWQqxrBBzgA/DE+T1WQgVOsAHueGE0jCvXQwr3iAn3lTEU2M4XQBrBpAvStdDEK35XQnvf4AfTinEkqx7WQOIqrAXpEGEk83jVQL99xAvr2KE0WSQYQhz7kAPWciEkai7XQRQclA3bGZDUmUcYQTx/vAH9QJDE0b0XQ0/PjAvdDVD03QIXQ out_105_mFAP2b_singleloop_p01wA5_mFAP2b_0001_0001
EOJG6Ab6mUDEuecVQdTiBBb5Q3C0KHSVQUNeABTKcJC00NxVQLHa8ALwKfB00NBVQtd+CBHue0CU0i0TQ44eEBj2odD0LzJTQ+ihABztc3DE0KnSQPGvJBXHxoD0szBTQjP1BBTJ/NEUZb8RQ0FFLBbqyGEEKsWSQoWJHBLZhTEkHwzRQtRhIBvGqlEEUwHRQwKHzALGEQDUep7UQMU3EB7b0CDUV14VQgJZ/AjNKnCUv7STQbMVGB7oceC0yatTQEsx4A7iuuDU0vtSQMQ0MBvqQUDEMHdTQjHa9Aby8XEkEghRQCHQPBTCTLEUpePSQLcWMBrQWlEEIO8QQ out_105_mFAP2b_singleloop_p01wA5_mFAP2b_0001_0001
LCB2BBrFZ7BUHaBXQfUYBBTKclA0FZjXQTiBEB/S3E/jEDqWQjX6BBLFue7Tc9gWQXkNEB/9TtAEW5cYQGOdDBPitECkj2oYQyGFEBjFjcC0JN/XQUs3BB7Io8B0e4/WQT6P6AnzsVAEM4rXQoxcIBbUAbA0ksZYQhgYCBPaEBAkcA0YQNtaGB/eXOC0QBBZQBa9+A3/LJC0iL3YQxLQIBHxGhCkvp1XQRR2BBbVS6CUeyAYQ out_105_mFAP2b_singleloop_p01wA5_mFAP2b_0001_0001
LU4aIBHsyx/DEY9VQiBBLBHsyh9z4lGVQgVuHBrFZ77j9o4TQzMzIBbmZG8r8SPTQy2ZQB3ist+z4lmUQqI2PB7izdAE59vTQ6mEKBb6m0AUIwCWQYAnLBju5XzLvEsVQwbOSBPbCL8DamCUQIWBTBPMHK/zxXaVQpo0RBXnkOAkmQ7SQ out_105_mFAP2b_singleloop_p01wA5_mFAP2b_0001_0001
LCsyDBLGEo+j/UjTQTihABjqxL+zP1YSQBW51A/mEj8z3P1SQamZuAblDN8jZmBSQAAgABDW5YA0NJmRQJlMGBfNb3AkFFLRQifzFBnNmFCEZMbQQAD/IB/ask/zMqXQQyL9CBfnvHAkYQIUQovXCBLITf6zWOyRQ3Yw9A7w5IBU3APSQ+BC8APL8SA0qMuQQvdhIBH8yDBUxaESQkrzJB/8jQC0dMLQQml5DB/HAdC0PEDRQG7dDBnNBBC0RnBPQ+oANBDUpHAUhbGQQ2JwGBD1AM/DKJ/OQQ9RJBzBAg9TJD9QQ out_105_mFAP2b_singleloop_p01wA5_mFAP2b_0001_0001
LQ140AvHFu6jDtIUQMIwqATf/U174luUQlYQkAz1jS+DqGPVQWO0UA76RR+z1jKVQkCX7ALwKH7zkYwUQBWNsAXOz78LIyjVQFjAmA/OEY8bMg/TQ out_105_mFAP2b_singleloop_p01wA5_mFAP2b_0001_0001
LRLypAjpbKAUiBxVQuz3kA7P1YBECsSWQ6mEdAb6mEC0IbPVQ2OfLAzeUUCU3kgVQZQgbAbmZGBknvfXQatwjAzUwnAkkiWYQG0PrATGyRBk8ZlYQasngA3wQ++zPNnYQfU4xALGEIAEAAwVQqiOrAXp5BCU7ynWQ6iUPAPwoXAUksPXQNCKTAPZkACEM/wXQSUVkAnaQP+zkCBZQvM/UALz489TYKaYQ out_105_mFAP2b_singleloop_p01wA5_mFAP2b_0001_0001
EFDCjAjqxHC01jCUQKc9aAzLdfC0d++SQueUeA/TNODktzPTQZQgnA7QLaDkvfyTQThmhA/S3TCk8DlRQpi5sADTjlC07oXRQlBchAbkQHBEuJYRQNP+wAPv2gCU8D6PQLHaqAHZ70Bk++5TQ/ABKAz9YXCEbiBTQIECZA3cyiCk370QQckcyAfNMVCUeUCSQ+IDtAPobHDERRoRQLWYkAXi/3AkLTYQQL/jSA/ivvAUXEfRQLrimAPo0oAk01HSQRQB5AXMIuCE3HxPQ0lrrALO/xC0VwiOQ7ZKxA/WN+BkwdXPQ out_105_mFAP2b_singleloop_p01wA5_mFAP2b_0001_0001
ER2OPATf/oDUKc1SQxgATArFZLEUf/8SQamZWAfR2WEkSMoRQnEDMADAASE0eUoQQKc9AATLyWEUktrTQL/09/aq4REULOJVQKKdb/6gShEUv1vVQRdDW/mtsfEkR9PXQcYAg8eHcxEkvqzXQhrHBAPHadD0codSQS31gALa2NEkXchTQzmkj/W+qSEUhVNTQvoKDADHFoEEanlTQH1aOAfVFUE0LSoVQiEaz/OBZBE0BeSVQc2KY9suIeE0X6UVQSy2m/qnlxEkePfVQFcE7/GOvgEUJ4qXQq4ez+WtbQE0L0hXQAV8q88MWwE0KzZYQDtaa/gU4wEUtobXQ6dp7+iFBAFU5giXQ out_105_mFAP2b_singleloop_p01wA5_mFAP2b_0001_0001
EcSMiAnX6mEkZmpRQzMzjAb5Q1EUc9gQQFDCgAfTiLFUxg4QQ3kYkAjWkVF0FZzRQ2OfvAPy21EEpwFQQUNemAvxLpE0kYgSQZZBeAneXvE0GSXPQQgVwArvfAFUgVeOQsHFyAvz3lEEVjnPQVjX0ALbn7E01j6QQ out_105_mFAP2b_singleloop_p01wA5_mFAP2b_0001_0001
E2OfPAHtITFEueMQQKxgGALaRoFkCXfQQiBBMAXMI4FEYlzOQGZ7GALFu0FE+TdMQ4P1Y/GtInFUeprQQhGQL+iuI9F0is2QQI8J++iC1EGUzoKSQmrLk+iPyAG0G2RTQZhvb/Ct4OGkfEASQGZ7IA/89JFEmu5OQknZNAri/tF0rNbRQoKwK/WfgdFksCkRQ2Fl4+6TCfFURfpPQ3A7Z/osX6F0ms0QQNz36+iIrDGEfSBQQwUuk/+G6TGkf6ySQICth/6W3RG0YVFRQ out_105_mFAP2b_singleloop_p01wA5_mFAP2b_0001_0001
LfU4WAf9oEG0hWkPQktzdAXNeMG0yhmNQGZ7kA34lVGEaR2OQc9oiAjqxYGEYljQQaR2aADVjFGkTixQQri6PAXUnPGElxiMQuG/jAHFmIGk8vHMQ out_105_mFAP2b_singleloop_p01wA5_mFAP2b_0001_0001
EW5QsA7QLaGUJGUNQ/pGyADBWjGkBBWOQZQg9AvyhkGkQgVNQ4PVABjrHgGUxgQLQXPKsATLytGUeprNQ9shrADNgwG0J2uKQXn0kAn6q6GkEvLKQJKNWAn956GUBtxKQ3vzpADjDDHUjFFJQUNetAvxLXG025bLQ8GzyADXhiG0cOQQQYbQwA3Kc0GU7RnOQqrGkAPzgtG0oZgOQ3A9nAXnzpGkHNqJQFRqzA7m6xGkLUAKQ6rxlAr+wJHUdOsIQOv0xAP/8CHEkNtIQ out_105_mFAP2b_singleloop_p01wA5_mFAP2b_0001_0001
EktzBBf9oqGkZm5OQlDNHB7QLuGUepLOQoacHB/TN6GEZ7sNQ/pGGB/9TAHk9ogPQT3kLBbmZrGkDtIQQlHlMBrzEgG0cmTQQ+NZQBf4GwGEmxjPQBHcQBvAgeGkEdbRQ/UDAB/natGEShTQQ+0XIBLxMqGU8VVMQOGXKBLLjuGE5kGRQEZYOBjz9cGUuJyOQsSBJBfMzbGEineQQvKeTBv/fuG0qWhQQBUtPBHxb4G00/aPQzygRBDmusGUVepNQDYWRBPUZWGUwZhRQq/vOBXwehGkVrWSQoBHUBj50iG0qqNRQ out_105_mFAP2b_singleloop_p01wA5_mFAP2b_0001_0001
ERLSJBT0i9GEYlTLQXPqJBXiBJHUJGkKQbnPPBrFZMHEaRmJQ03vRBnX6GH0d++HQ3kYFBPzMMHEUNeIQlcIABDCnKHUTulJQhHAGBLoAYHEGQZHQtIbKBrGv3G04l+JQjmyIB3F1NHk4LVMQwU0FBzANHHUaiZFQ413+A7raQH0Ik5KQNi8CBL0IaH0kpfEQ8w7JB7AaZHU0qoFQFWjFBv5/cHET1eJQ out_105_mFAP2b_singleloop_p01wA5_mFAP2b_0001_0001
E5lORBPHaVHUGEoKQIwqWBbmZZHUzMDKQHaxXB3MzdHUiBhGQwKnUBnBBkHUGEYEQCB2XB/naiHk9oAMQKcadBfzFnHUxNAMQRJJeBTlBxHEBboOQmpRiB3EZ2HUBu3NQam5OBvyhZHk789LQJ7dZBXjwSHkLIPKQX96WBPF+fHUI3/NQlZLVBbMCpH08NhLQNeNeBzb7qHUECGKQSJMgBHDwgHkJuTMQlMyiBvhm8HE69TPQ64QiBblw5Hknv2LQmKujBTiHwH0Xq+NQ out_105_mFAP2b_singleloop_p01wA5_mFAP2b_0001_0001
LGZbcBntzaHkpbSEQEYleBbktfH0Gv0+PEtohBXMInHEDCsAQ789hBfTivHU3kY8PQgVgB7luXHUjX60PPLpcB3fUQHkWJgjPdBjYBHACUHUAmipveHydB7r5GHUGPNKPDCseBb5QVHEv0NGQI2bbB3SdkHU4DG7PZm4hBHs0SHEIuO6PbQUhBjcMcHUa/UDP out_105_mFAP2b_singleloop_p01wA5_mFAP2b_0001_0001
LRLSjBT14jH0w1jEQtdulBntzpHEW5wFQktjmBLEYnH0kYwJQ7RhlBntzfHEoa8KQZ78nB/mEmHkTiBCQIS/oBL2IcHEMZtDQfU4iBDW5cH0OffGQ4HUlBXdVyHEgUVFQkAhpBvQ1rHE3tjBQiUFnB7HClHkC4I8PN7FpB3/yXHE0OhAQ out_105_mFAP2b_singleloop_p01wA5_mFAP2b_0001_0001
Lf/koBnX6sH0P14KQ35rpB7P1qHUiBhNQCBmqBHXPfHUGE4NQzMDrBT14bHEoaEQQiBBsBLFuyHEtIrNQP0MrBbtz7HUPy2LQNXwpBvEh2HEpKlJQ/jkoBDs/sHkCF3KQ2sLoBDLzsHUN5CPQQ13tBTSwuH0ffBNQMmUsBvnP1Hk0dwPQqd+sBnZJAIkFqMLQAZ7pBDyvAI0PM9MQkzQrBvoT0HUHwGIQxUPoBbU/7H0V/yIQ out_105_mFAP2b_singleloop_p01wA5_mFAP2b_0001_0001
EiWErBbPKZH0istLQOJ2rBLwKOHkArMMQR2OqBz1jGH0xLdKQKcNrBjU49GE7RxJQLy2uBzLdMHkoFpLQAacvBnFhPHkzh8IQ/AmwBbo+SHk8ajNQlDtqBLbnbHEnEzJQJ9brBnhQMHU+SSOQCXUvBnBAEHk4/4LQO01tBvqESHUckGIQyisyBH6fRHELhHNQMgKwB/PoQHEVgmPQjYLwBL0cbH0cBUNQ out_105_mFAP2b_singleloop_p01wA5_mFAP2b_0001_0001
E35rnBrbSJHkvf6JQv09lBzgACH0P1YIQBr8iB7P1DHkqxrIQjs9hBra8MHU2OfIQ5QrmBbPKCHEue0CQsdBlBzuR6G0Et/+P//4lBPKj5GUCj/tPkHFoBz8p1GUoDxaPalJkBT2V9G0MGauv789mBz1jQHEW5gKQ6nTmBTQ45GUgUGJQA+xoBrCPAHU63RCQM1VmB3EKKHUofOBQk/7iBnG68GkAM/+P3VLlB/0YyG0MNUBQEBlkBHcI9G0CBZ7vtsViBz3fAHE43bhv out_105_mFAP2b_singleloop_p01wA5_mFAP2b_0001_0001
EAAghB3256GUiBBJQEtIdBDrc6GktzHJQqGvaB3isxG0IbnGQXPKdBrbSpG0HFuFQhALbBPHa4GEUN+LQ/L8bBTs/AHEZhHOQ/TSgBXxVCHU79ZPQ+QqXBvcCHHkzP+OQuZggB7O1JH06ytQQkjAYBfoVOHUlKfQQXXtcBn4zPH0xRGRQO0iiBjU4zGUepLJQOPjbBThFCH04NbIQ3H0cBDOBxGEA3tMQZx/WBTHV3GkkPwLQ4q8hBvii9GUzU0OQqE6TBjl4FHk1WBOQZ2XiBvA7KHkKGORQ0ifUB3k7SHkBHyQQQ9DdBHRnVH0yl5RQ out_105_mFAP2b_singleloop_p01wA5_mFAP2b_0001_0001
E8S3VBbQgzGEXPqEQfU4SBDrcrGkX6mBQTiBPBHtIlGE/pGFQv0tMBvyhpGkU4aIQR0zPBrYvwG0hPD6Pa9VTBX+Z1G08FViPVtAQB/Un6G0T662vI4gTBTwp+GEs5RAwW9YQBfu2EHEEWSEwSMIUBThr6GEBWZFQwSuVB/EwlGEYf2/PvLVNBn6L3GURPN9PiRJNBjz5qG0Emu0PtGxVB39DvG0WK6ov6tAWBnNY7GUKgdxPY2xNBj5UBHkp/OwvutKNBLH00GUsSo6vNQZVBbw43GUyyRCwpIqWB34wDHUT8V9vyi2SBz0YHHkMtOHw05rOB3pPLHUqWfCw6igNBbvJAHE4Q3Fw out_105_mFAP2b_singleloop_p01wA5_mFAP2b_0001_0001
EEtIOBDAAbGUNepDQMIQKBvz3TGkpbSGQ8n6FBT14PG0OffCQ/pGHBDBWMGU6mE8PJMINBnFPKGEtVXIQBvZJBv47BGEFtdJQZ9mIB/TwvFE2ZfIQx86FBfr8CGUG/wLQAb5EBH6JlFk+TBKQiINDBvMeyFULBCMQAB6EB/jMLGED3lNQTRD/ATK+uFk/tDOQtmNBBjdcJGEw0nPQcrL9Ab4r/FEQO2PQ4PVQBPc9XGET3kAQV+RIBTXUYGUiTvIQPWvPBXD7MGkve+JQKGpPBvdeGGELHtFQyGoKBPLEpFkPSgFQ8lnDBnNBWF0y+tJQ2/9GBfA2SGEbzaNQ1mz6Af/0fFUVVROQrscABL55PGUTLhQQEyb3ADqe9FED2uQQ out_105_mFAP2b_singleloop_p01wA5_mFAP2b_0001_0001
EfU4AB7kYQG0LdTEQXkt4AXjXMGUhrHBQRLyvAjrHIGE99zEQbnvqAT2OOGkCXvHQBuS0ATsLVG0Es+6PdJxrALOJRGEfNFtPYDwoAjGAIGEu8QwPTzWoAvVPXGkgrntvIFOAB3MzTGUKc9HQG3i7ATwzFG0bFP9Pckz6AXrrYGEmPt0PQV2wAv+hbGE8y3/P out_105_mFAP2b_singleloop_p01wA5_mFAP2b_0001_0001
EZ78tA/9T7F0IbnEQIMvlAHiPxFkLz5HQltCgAzsPfF0SP8EQWPnjA/GPYF0HzsAQ9XhqAnQnoF0CLiKQlSXyAfMJyFkxCICQwajfATgV9FU1ucIQrDRkALkAhFENAuLQ9oBuATVv1FkZ9qLQlnswAvl6cFkXJEKQ out_105_mFAP2b_singleloop_p01wA5_mFAP2b_0001_0001
EYSVOA7f0XF0j1MHQxmQCAjRMGFEkB3EQVuM//KGqzEk4UYIQUIN9/W+32EE3kzKQl3CR/Wa/NFEu+/CQULGU/K8BhFUlGd+PvaRD/oDmmF0KH95Py06x/8LwcFURmz8PJ50F/sEc2F0FwhrPoNEJAn9jeFELGUJQRcCLAn0MAFEO1ZBQh18K+KWfSFE/ydGQpA1e+WmABFEe49AQ6tQv/6oQdFEnrl3PwdGm/6L5uF0mtZBQQT2u/A/06F0rkoTveUIg+mn/9FE3wscP out_105_mFAP2b_singleloop_p01wA5_mFAP2b_0001_0001
Eim68/KwPgEUKLnGQOJzs/Ou9NE0t7zIQ09fz7e5BIEkvWqHQVFBo+wyrKE0988CQq+bFAP4j1D0YIiIQ19dbADRU9DEGeoJQSoQmAHcyCEUWh3HQdBMfAzUZ8DU2ZXMQqeZwAjGXGE0qV8IQTAupALkvBEkSTYNQ6RIyArc1FEUvjqLQDBTDAnWGeEEi4yCQorDr/S5YSEU906KQaB+GAjWBtDENC3EQblO9/WRGaDE6YkJQXG5kA34LDEkG7jDQhX5RAXY81DU3FuNQfkB3ALzlJE0R7KHQvtErAn6UBEkJEiPQ6QH6A3hqIEELkdMQ out_105_mFAP2b_singleloop_p01wA5_mFAP2b_0001_0001
EvMjU/ou9/DEFppJQ8itCAJDHyD0JR9IQVLgEAtUgBDUt45IQ7Ijs/ci6qC0Nx2JQAl8SAt9ZCEkLO7KQUogSA5ktaEktfILQv7WYApQIlEEC1eIQMsZZA1lX9EEh7uIQBTleABE0HFUMtREQORgA/seQ9D0gEkLQ7zcGAdhw9DEoQ6FQX8BQAVQz3DEVm6MQskhhA9hT7DE6XVKQkOiCAxe8fEEm9tLQpB1dAxq6fE0FDqMQ0W8jAhcMfEElioHQNfbMABb9gEUzW9FQbAEKAFrZDFEJIcJQXjziA9JuBF0hQMKQnXIfA131XFUc6xEQGHemA5cjCF0eq9CQvHNTANUJEFUwwjBQ out_105_mFAP2b_singleloop_p01wA5_mFAP2b_0001_0001
E3eEWAJHlxCkZukHQJoVaA51tDCU6TfHQfBBcAJ4sjBkSkkKQauPaAdkZWAkMg/KQSLenAVZ9zB0AKaEQ2CkxAB1uKCUEbEHQjnxzAVqK5CE3LsFQuKYsAl4aSD0Rt1EQhZ/9AhVtEDU/idFQFxXgAlCxFDEQ94FQ48DNAxbgnBUNMfFQ6VUoAtU9uAUAU7DQ+K/mAZP8HCEf8aAQOqqwARpMICkwnsJQdgW4ARKMvB00WvFQ3W8/ART8iDU0ekEQdo3BBF7MvCElhLGQ out_105_mFAP2b_singleloop_p01wA5_mFAP2b_0001_0001
EoOcfApmNOCEeRgMQsIfgA5naBCkkUTPQPgxKAN5e1B0hnPQQQrfIAdvZSBUfkVRQ+wumAVqSiCkozcQQYmZyARFMjC0FjFQQ6py2AZrbDCE3DMPQxfg3A1S+GD0OeUQQwxggAtTctCk0eBMQL8skA5bxFBUF/ZPQk1VjANEACD0IBSQQNE/lAF2RbCEz4gRQ3cS/ARtaJDEiRGQQusozA9N3fDkjDuQQ out_105_mFAP2b_singleloop_p01wA5_mFAP2b_0001_0001
LB030/cT1ICklJCPQj0ji+grACC0H42PQxoVj++EsyA0ENlOQUEhk/OZ7HAk5rtPQ5IpG/+OSoCUHgFPQPAZc+OI8QD0FDTQQdVc2+i3DSDkwYfRQyhHb+QeeuDkMSWPQGD16/0erYCkgBUNQhbye+Aj98BkN2ARQgZmA/y9WuCEXn8MQX7y0/eGzgCUfFfPQ out_105_mFAP2b_singleloop_p01wA5_mFAP2b_0001_0001
El18b+8codAUS7NMQc2zU+KFJj+DyrxKQZRdZ/E4w88zRS+IQEejl/AfEm+Dm9sFQ1gou/uLLJ/DyeKJQo5YAALq1w6DsEsHQZwep/e8Nc872PhGQsJ+UATdA16jykuGQo7gc/kYSDBkleZLQo7g4+el697jQyOMQmbeDA3WNAAkICeKQlJTn/yZ2TAkVQQHQXv4bAXkEf7ban+EQGEydATB+S+TGdvHQ out_105_mFAP2b_singleloop_p01wA5_mFAP2b_0001_0001
Ewg3w/sIB067rH1JQWK6KA5Bal9Ll+aIQWjoFAFCih+7d8EDQKD4TAJ9Ou+7ufZ/PXgkQAJbGJAslrDKQfWiJAZ/Yn/bO50MQQxMq/UMUE+7KpcMQgyOx/8Wi267AP3JQ8DBYA1Xdm4bpceIQI7SIAJgYBBsOCPJQM46gApM9VA8L86JQNtNHANLluAMiy/NQKB+VANZlc+L3v2NQSZF8+QJod/rZOXMQZ5Om/kbdk6bAvGOQ out_105_mFAP2b_singleloop_p01wA5_mFAP2b_0001_0001
EirKi/w7F7+LUb+BQyWRI/YG03/LLof5PKlHH/cxgK9rpoqjPGERE+8a1y9rNYH3vsbeQ/SwnjA8FUL6PAHQW/qXezBcw4iAQwwpDAXePLCcGKrAQv8FFAr9ixCsjO9DQZyEXArymIDMzmrEQIuekADR38CcycVCQ98uWAnCCrDsuDwHQFATw+QC3j+7sV1EQDKfq/c0ysAMv/f1PQ5qu/2lwp/LL3Y9PaDLj/a8p0AM8msoPLUGP+uOTSCciq59PEoPD/Gt+jBcVSoEQbwfOArWqmBcijUCQh0qIAbbbTC8SeQ5PQYTv/+Yl7CMR80FQPEnkAbFjiC83j+/P48NrA/RJODsPN4CQev+IAf8D0D8ywxIQrdGiArbT8D8dZJIQ out_105_mFAP2b_singleloop_p01wA5_mFAP2b_0001_0001
L8mAk/c/K56zxxjxPgLsr/AX97+TJFRqv2xwKApOsf+T0Qk4vPB7PAZpo9/zSSBAw4Pjs/0gQzAkjWztP1EWT9UrbNB0or83PO8Ij/u63hAEaA6xPDbHB9WWfICUVEJ/P5oLFAH5x5AUhaF5PFOQo/uOcUCkJuoBQR0ZGAzLj9BEfjIAQI67ZAHfrKC0aOMCQyjYr/UFwy7TOEm8P+8jD/cPR/+TV6Z4vS/qBA9YVvAknxC6PJse3/8ZvlB034PnvrJEh/WKjZ/DXp5avTsqX/g+nZCkoSwAQfQnTAfEkXA0wFb1PEPVq/+kAvCkk3cEQkdQiAj5nrB0trNBQ out_105_mFAP2b_singleloop_p01wA5_mFAP2b_0001_0001
EojwWAZXlt5zACgyvn1SlAltmG4rqXq6vdRPtAp5AD+jtGx6v4o/yApU0c+jVATBww5HjAt6sT87Q+FDwaF+WA9U2c/rxygDwa9WcABTlAB8swACwT1fCABLYk/rx3QFwF00LAVAvzBswh0CwL253/AkvFBsZqyEwxMBSAd2ma67kDfhPn/DpApKP29rg860v3/tfANluE6zanXFw2xnqANzSe9rmI/Ew9A+x/0Ajz97UPxGwR7XLAhmGcCcv7/BwuUTV/gZDcBMK9yFw out_105_mFAP2b_singleloop_p01wA5_mFAP2b_0001_0001
E89gtAtL1j/TVWIovXkQ1Al0/2AELb0cvf/uwA1MmFC0tW6xvSml1AhOcnC04NZuvUXOoA1XIN/DwQovPxkZ3Ap2f9AUhnO3Polj8AZCBnAUwMQyv out_105_mFAP2b_singleloop_p01wA5_mFAP2b_0001_0001
EHLanA9sSDCEOlB6va4IiA5nTpC0zxQ+veLmUARSe7CUNiO0vSzbUA9OYuCkImssPGFnYAhqzeC0QMSEwvJERARTEEDkWExGw6U4jA1O7MBUg396vejOoAV+XBDU+m9/vWTshAFl6NCUP8+GwfaPLAV7hJC0sTbDwHC9CARWa9CUjLBIw out_105_mFAP2b_singleloop_p01wA5_mFAP2b_0001_0001
EjKbHAtWtZDkHTp5vTlGx/AxlvD0ALEqv+i/89gB0uDEaNC2vIFu29KGAgDUvj9/vTZI//gmFPEEVA8YvPrA9/YA2aEUUEZ6vZbUWApW0PE0H69uPsOuHAZdvhDkPDvAwFE8w/EC/eD0vwTyPOMrp/MGiWEkPDcyP/1aj/g3+WE0olL+v6BAbAVoZgEUnQKyPX1IXAx9CHE0RCR7PRkkgA9EiIEU2CJov out_105_mFAP2b_singleloop_p01wA5_mFAP2b_0001_0001
EJpNV/ua2+DE+OQcvsFwDADWe+DUMEwvvo6rOAPpAUEUVOmav/ZCQAjoJZEkgg04P9MPPAT+KYDUbmSdPow+iAXvWUDUR+/rvnEvlADAujDkqEs7vpYopAnLKADkcuQtP9Y1E/SN0FEkfCv0PbKlEAvxQ8Dky7o8vGepGAXt86CUpVAiv7SQPA7DwaD0lwh5PZ0SxAPgp8CUhLbhPagDnAbbP0CUthR6P out_105_mFAP2b_singleloop_p01wA5_mFAP2b_0001_0001
EsaeWAv+5fEUPHk4vDc6fAXz30E0q1L1vRPxrALDVyEUtDivvAsixAvkYmEkvHL5v7aVdALerDFUZPLAwJE+FATpJEFkzoACwkwjiAzIIaFEjGu9vPHOt/6lSMFEAHn7vh41VAf5RaEElOEAwQWwXAbMJ8EULOkMP+oVjArMb9Ek2agDwq4/AAnJG0EEEpKDw3tfEALAVOFUIHiFw5dlhAPoYkFEAfWCwsZ+qALHjZFkE9e7v6RzbALvjgFEN8K2vHRBz+qMKMFEyfz+vNG71/SqlcFEKTY5vE1xu/C6ACFkB/Kxv out_105_mFAP2b_singleloop_p01wA5_mFAP2b_0001_0001
EekUvA3Wo9Ekr3xwPvki6A/WQ9EEmtJ3Pawh/A/neTFUi6V2P7dy7A3ESiFUJ7e8PeHn7AjRE0Ekl6cBQZtdDB3/T0EUJw0DQrRHHBr9JmEEkEeAQTFRDBfjqsEksJzIQXZHqAvztGFkVDl4PxQ5+AvA8yEEyUQoP6Q34AnUijEUsQaBQfcc2AfFL9EUEDIEQcdDFB7HjEFErUsDQqoILBnSVmEUK8JCQ/dPHBvCLsEkqiw4PSelFB/S1VEUKMeAQXfSHBXg2sE0lJpJQbtrBB//acEkSf3IQPEsABr3O3E0ea9JQ out_105_mFAP2b_singleloop_p01wA5_mFAP2b_0001_0001
E/UDEB757VF0gArcPEYlGBXO0qFEv0NBPhrnMBf8SpF0fqxjPKxAPBvyhYF03P1YvRATFBj8n1F0Wgs6vslcHB36DpFkwvoBwpDk+Aj403FUNjJ8vUNeFBHsyJF0eU4uvGPCFBHu30FkW1+0PGsHHBzmuCGEQI76vjLoHBzTVaFUJsjAwXT58A/Dg/Fkri5BwcGS7A3zwAG0HJYzvQZ46AbJCoFUYRA8v out_105_mFAP2b_singleloop_p01wA5_mFAP2b_0001_0001
LXPKPBDqG7F0gArwPe++UB3Mz6F057nyPiWkXB757HGET3k4P/UDVBzLdQGUGEY4PyL9MBPzMEG00NJ0PU5vWB3bD2F0QZNpvtGKWBHR2uFUKGN7P out_105_mFAP2b_singleloop_p01wA5_mFAP2b_0001_0001
E5lucBT2OHGkSMI7PyL9fBDVjQG0coF+PVjnhBPepOGUhrHEQpbyiBblDGG0eU4EQ6f3hB7quTGUBKyxPPKVgBzdBWGEH6BxvX7fjBHiidGE7v23P8naeBjWk/FEnED7PveRdBHMPXGE1ns/P8EOjBrgHNGEzunsPUAidBjrBaGk/WQqv9p0kBLoqfGkeEsiP89rkBvoybGUsnB/PgFKiB/wMkGkFXm5P out_105_mFAP2b_singleloop_p01wA5_mFAP2b_0001_0001
EjsthBXO0WGUJGkHQ99TjBvIbWGkWkNKQLymlBHueeGEqG/JQuzHlB7P1nG0jCXJQ3kohBX46ZGkoFpMQBqdeBHSETG0GicNQIMdZBnGOXGkBUEMQQ76dBDXQTG0f2OQQLHqgBz1jdGkCXvGQz5HkB7WYOGEmNbKQZF5gBrC2hGE/BPMQf37iBD4ZaG09zWOQNMBfB3PALGkp2wMQTtHWBzsQSGUkDqMQVz7ZBfF9WGUTj5JQrysYBD9afGUQcrMQZ1gaBHhVOGkzqhQQwyTdBbJebGUVMkQQMdxgBXtEQGki/rQQ out_105_mFAP2b_singleloop_p01wA5_mFAP2b_0001_0001
E4PFoBnuJbGEaRmKQCBWqB7luiGkuJhKQWO0rB/mEjGU0iMNQaRGsB3jCbGEEYlOQFuOsB3NJgGE+TNIQyj5qBLdehGUN37CQzxxsB3Z3fGUCGr8Po0juBzCAZGkjMB9POPasBPjKmGU/QgwPSMYoBf8STGk/UDLQ3+jpBPKtqGU1WHKQkQ8sB3P8XG0eDZIQfs9tBjvalG0s/SIQbwDqBjUjpG0chqCQn4TpB7/kbGEXrlCQm/ltBbVflG0iNnovi25qB76vrG0ptfwP out_105_mFAP2b_singleloop_p01wA5_mFAP2b_0001_0001
EFDysB/nasGkR2+NQ357tBPc9sGEpwVQQGZrwB7P1nG0GvcQQShbyBT14pGUbnPPQkCHuBzLd4G0Mz0QQoZ5uBj2o5GEeKSSQ89quBXD7EHE5PxSQAYrvB/Q9FHUjxIUQmmOuBT0SEHUV/QVQtDsrBfFrBHEO3MVQe3YvB/hSFHUIxcWQCBmsB/89yGUHaxMQninsBvQsoG0ioBRQ6kQsBTAi8G0o+qQQpnnvBzPn8Gk/sPQQK99wBrPF3GEdjaSQIwltBzRm0GUIS5SQ7zksBjubHH02TwSQW31vBfcJKH0PNISQyToxBbB6HHEN4PUQduwqB7RBBHknrTUQT0nqBHkOAHkNgEWQw1VxBfQQHHkxigWQr5TuBXXFEH0b3SXQ out_105_mFAP2b_singleloop_p01wA5_mFAP2b_0001_0001
E99DxB/TNhGkR2eRQXPqzBzeUcG0d+uRQamJ1B7kYiGkAr0SQmu5zBbQgnGUzMrTQ14VzB/RhQGUwKHSQpmMyBXQzJG0uT/QQD+7xBzHB8FknUVRQbUywBjN/1FEqaWSQB4CzBHykuF0jgeQQFDivBbmZfGEAAISQzj10BfMtcGkIW0QQF8AyB7Q1PGkeS+SQe7R1BbTPNG0vkZSQtPfzBD4iKGE7eHQQyvNwBva4MGULbwQQVO+yBr7reFUzQnQQnQ9zB/BJ0FUY+TPQ out_105_mFAP2b_singleloop_p01wA5_mFAP2b_0001_0001
L/Uz3BXO0hGkEDySQ03f5BXO0mGUdTyTQShb7B77neG0OfXUQIwK8B33PfGkvfiVQy+P8B3qdXGUdkrTQRLC7BrbSwGEShLTQNfP5Bfob5GUcIrSQGzx6BPv2CHUT+GSQSTM9BnWbCHU5mESQm5g5BvTgKHku6tRQ5Qr4BD/pdGERLCSQsoO4BfB2pGUSolUQkfP8BHQgtG094VSQhNZ8B75lzGk3M7TQgd/3B3PN8G0r1fTQUp63BLIU2G0al5RQ out_105_mFAP2b_singleloop_p01wA5_mFAP2b_0001_0001
L+TNOB325FEUHahMQ6mETBf8SPEU6mkMQ++JXBvHFOEULymKQmuJbBLEYZEUIwaLQmuJgBz0NbEUGE4JQOJGaBfR2iEkqx7NQbnvdBHuewEEmuZPQqxLVBfR2cEE8nqOQtd+SBzKHiE0OfXQQAAgLBHYl3DEtILKQepbNBrED6D0hWEHQXPqKBHXPmDEBW5CQO0iMBHZ7oDk9ow7PPK8FBjqxPD0FZ7DQW5QDBjAr8CEqGv/Pnv/DBnuJNDU6mkIQ03vGBDW5gDUjXqKQHv0+ArFZ3C03PFJQMrAMBjOsFEUZeZOQOUjgBTQfSEEmggHQm6jgBXbUsE0TYMJQ5p+hBj/pUEUk28KQFSueBzoy+EkenLOQ6avgBDfjnEkry1PQax8bB7u11EkIQqQQkSCRBX2cFEknsEGQvPKFBTtbeDE0BrMQ out_105_mFAP2b_singleloop_p01wA5_mFAP2b_0001_0001
