# Supplementary material for: Incorporation of sensing modalities into de novo designed fluorescence-activating proteins
Source: Nat Commun. 2021 Feb 8;12:856. doi: 10.1038/s41467-020-18911-w (PMC7870846; doi:10.1038/s41467-020-18911-w)
Supplement: Supplementary file 24 — Source Data [file 41467_2020_18911_MOESM24_ESM.xlsx › raw_data_graphs/Supplementary_Figure_6b,c,d/1/silent_111.out]

SEQUENCE: SRAAQLLPGTWQVTMTNEDGQTSQGQWHFQPRSPYTMDIVAQGTISDGRPIVGYGKATVKTPDTLDIDITYPSLGNIKAQGQITMDSPTQFKWDAQFKQNDNPRYHGSTNILTGTLQRQEZ
SCORE:     score     fa_atr     fa_rep     fa_sol    fa_intra_rep    fa_intra_sol_xover4    lk_ball_wtd    fa_elec    pro_close    hbond_sr_bb    hbond_lr_bb    hbond_bb_sc    hbond_sc    dslf_fa13      omega     fa_dun    p_aa_pp    yhh_planarity        ref    rama_prepro    bref_irms    cen_irms    final_chainbreak    final_looprelax_score    irms       time                                       description
REMARK BINARY SILENTFILE
SCORE:  -487.699   -702.083     97.685    397.554           1.615                 22.770         -6.787   -259.915        2.143        -23.360        -79.229        -21.087     -38.272        0.000      3.445    134.267    -40.474            0.035     19.116          4.878        4.542       4.542               0.011                 -487.699   2.300   1999.000 out_111_mFAP2b_singleloop_p01wA5_mFAP2b_0001_0001
RES_NUM A:1-120 B:121 out_111_mFAP2b_singleloop_p01wA5_mFAP2b_0001_0001
FOLD_TREE  EDGE 1 120 -1  EDGE 1 121 1  out_111_mFAP2b_singleloop_p01wA5_mFAP2b_0001_0001
RT 0.092238 0.94843 0.303269 0.768097 -0.261588 0.584465 0.633655 0.17903 -0.752615 12.785 -5.805 20.9455   out_111_mFAP2b_singleloop_p01wA5_mFAP2b_0001_0001
ANNOTATED_SEQUENCE: S[SER:NtermProteinFull]RAAQLLPGTWQVTMTNEDGQTSQGQWHFQPRSPYTMDIVAQGTISDGRPIVGYGKATVKTPDTLDIDITYPSLGNIKAQGQITMDSPTQFKWDAQFKQNDNPRYH[HIS_D]GSTNILTGTLQRQE[GLU:CtermProteinFull]Z[HBI] out_111_mFAP2b_singleloop_p01wA5_mFAP2b_0001_0001
CHAIN_ENDINGS  120 out_111_mFAP2b_singleloop_p01wA5_mFAP2b_0001_0001
LwfKMBvxLBIEoaMYQDCMMBf9IAIEZ78WQ67nRBLFu8HE99bWQ357UBT0i4H0hWMXQlDNIBf9o3HkoFpWQwSwJBvfHuHUV4PXQiTgIBXhVCIUaeVYQPryOBPHFEIkmJTYQBdLNBHFt7HUsJcYQAQKLBfY1DIkXmbWQKu5HBLjf2HUPnkVQz1SEBv6+5HUjdAXQFHbIBPhruHkQ2FYQ out_111_mFAP2b_singleloop_p01wA5_mFAP2b_0001_0001
HTihSB3NJ+H0kYIVQ/UjXBHCs6HkEDiUQkC3XBvcouHUgVmUQFDCcBjVOqHkvf6UQ5QLYB/9T+HUf/ETQLKGZBXvIFI0A14SQwl7aBznjGI0AVfRQXg1WBzpuFIUIZdQQM7JTBvnbJIEy4FQQKcETBr1JOIU6orQQ4OqPBjBWIIEhIROQEtoPBzKnAIEsyhUQMv1aBzTP+H0KDGVQE4sUBnXH8HkBcgSQodkbBDfJ6H0VVoSQxnHcB/+fGIE3EmTQ5GWVB7sOHIEfFFTQd0XeBXJFEIki8ORQjIHcB/5vKIUS0dRQzLxWBvIKCIUbn8PQpNvVBLmAPIkROaRQFjVQBja6QI0Z1ZQQbksPBrkpEIUBgUNQl27MB3kFLIkrptNQ out_111_mFAP2b_singleloop_p01wA5_mFAP2b_0001_0001
H3kYTBPzMpH0yhWUQiBhTB/RhdHUO0aUQXPKVBPIwZHkVO0VQEtoYBfR2SHkQg9VQiWEOBntzYHkArEUQnEDQBnCXtHklDFUQRXgWBforaHUCZtTQb8SOB7QLQH0IbHUQam5MB/TNbHkrHFTQEYFLBvcobHkvfyUQ out_111_mFAP2b_singleloop_p01wA5_mFAP2b_0001_0001
HPK8SBntzeHU2O3WQqGPUBjqxbHUbnHYQrcIaBnCXdHE8nSYQQgVcBb5QXHEDCsYQ8S3QBvHFiHUzMnYQXPKQBD/pkH0yhuWQ2rZTB/GRTHEgVLYQ9owRB7OffHknvHZQmupMBD/pgHk9ogYQ03vRBz1jqHEAAkYQ out_111_mFAP2b_singleloop_p01wA5_mFAP2b_0001_0001
H++pcB77nlHEoaAYQuzHhBra8nHkvfKYQy2JjB/RhjHEoaUXQnvflB/mEiHUdTqXQPffhBnBB0Hka8OYQMEnfBLH+4HEjPyYQkLdgB31b0H0iTeZQC0viB3GB1H0N5sZQC05cBL25vHUKtzZQsHlaBrZmqHUiBZXQOInhB7fLkHEs9oYQ+m7gBjS23HkSfhXQAaljBbW11Hkm/UYQ4IabB3QW3HUzTrYQQHKgBvLyAIkh4yYQPVidBHnxsHU9uQaQF4QZB/YlvHEcqmZQ out_111_mFAP2b_singleloop_p01wA5_mFAP2b_0001_0001
H46RiBTgVhHEv0FWQ46BkBT2OdHUIwCVQqxLkBblDRHUO0CVQCBWmBfTiMH0P14UQ78NjB76RhHkpbqTQEeClBjKXdHkA5kSQ/Z0nBPiIhHEhL5SQiFLkBToyhH0fNPRQaRWgBntziHUwK3VQXrCmBzDSgHUSxNVQKvNjBHe+pH0wbqTQ44MhBLLfeHUN9cTQfZBlBDttUH0cnjSQ4ELpBHAYeHUgqJSQPlboBDM9dH0tH3TQxw2nBvj1pHkGK7SQd2glBDd7eHkJddQQuvPkBbkdqHUkNSRQVrLiBDAYfHUtJARQ out_111_mFAP2b_singleloop_p01wA5_mFAP2b_0001_0001
Ham5hBjArLH0xLNVQQg1hBTf//G0xLNVQHaRjBntz5GkWkVWQMdTkBLaRxGkpbCWQGZ7dBPc97GktzHVQ6wPbBjvc9G0QhyTQbpjVBj496GUyN5TQvJydBz6v1GkKjySQrcIgBvcoPHkBBWVQ8T1iBL3I9GUxiTUQcJkbBzQEAH0342VQEY5dB7MizGU0VWVQ+qqbBbfoFH0yXeTQ16nTBX3A8GUqF7SQMhxTBnKXAHkN1nUQedHVBfmwyGUaIOUQY72bBLDk2GUlz0RQTpSdBLWrtGEqrITQgo/gBD6f3GUWksSQ out_111_mFAP2b_singleloop_p01wA5_mFAP2b_0001_0001
LEtojBLFu9GkQglXQf/0kBf9o3GUHaVYQUNenBjAryGEYlHYQJbHpB3Mz3GUPKkXQdTSlBjVOAHkCX3YQMw9iB3IqHHUSlxYQcpkiB3UHIHEjfCYQ9UmjBHAp9Gk5ZoXQ/pajBjzaxGEm4fYQLmNnBLTMEHEQexYQ12alB37l8GEYFXZQwCajB7kmPHUmP/YQFLLhBjfzEHkDfBZQbI3jBT+ZOHkwEuXQpndgBbqYJHkiA3XQ out_111_mFAP2b_singleloop_p01wA5_mFAP2b_0001_0001
LSh7nBPIwoGkoFVYQ14VqBblDjGkqxHYQ35rpBrw1aGUdTKXQrcYnBXNeXGEsyBXQgqhmB3jClGUbnnYQk5OrB/hFfGkBYjYQMuzrBLGxoGkqo3XQ out_111_mFAP2b_singleloop_p01wA5_mFAP2b_0001_0001
EqGvrBvz3WG0isdWQJGUrBPc9NGkpbiVQW5grBf8SRGkVOEUQHvUtBzeUXG0gArTQWOUtBX46EGU6m0VQz9BtB/NXBGkhIMXQlCusBjs/2FEu85UQpwltBb78ZGEEYlWQYHTpB/m2KGUoBsVQ9YWvB3awHGEeJqVQxlwrBD0z2F0qtPXQMAHuB3oRqFU4BIVQ2F7sB3lm7F09z3TQsnrqBn0cxFkMHFVQ out_111_mFAP2b_singleloop_p01wA5_mFAP2b_0001_0001
EEYlpBDrcNGUy2RTQIFepBjpbPGEUN2RQktzpBHtIFGEnEDRQktzoB/9T5F0w1bRQsyxmBD/pUGUHahRQrMnmBPekfGULdHSQV7XmB//vhGkF2aTQs7omB/nwpGUsLdRQ3fVmB78WsGEWvnTQkVimBP1bxGEO0bSQMhwmBj8zsG0/iKQQkrnmBz/P8GUl5ISQsP2mBHSa3GEiFtPQ4OzmBnaC/G0gB0QQSMIoBPy2IG03PtTQiRGrBXn0UGU2HlRQ62JlBHtuPG0iA6RQY8jmBrnNVGEaScQQj0QmBDuybGkLXNUQ7pJmB3JtvGEYviUQ25ymB375mGU/O0OQbojmBbRVCH0jp5SQdN9mBTMf5GEVVoNQsU4mB7BfHHkIohQQ out_111_mFAP2b_singleloop_p01wA5_mFAP2b_0001_0001
EEtIrBzgAGG0LdzPQMIgrBTgV6F0257NQUN+oBHtI5FkQgVMQ8nKoBbktEG0xLNLQaR2tBnsd+FUHaBMQSsWuBHXfsF0cg/JQgSdvB7FJYFUz2QLQ26kxB7PnYFUsliMQ7oDuBzOUGFUvo6KQuz3rBrbSNGkVOUPQsK1rBDuurFUoJFPQS1pvBHldAGkfEJNQP9dtBXhkGGkMI6KQqbyvBnKHyF07ggIQTvdsBDveoFUdPBJQ+yruBHXn4E0BNuLQc3WsBvMeGFEvr2JQ out_111_mFAP2b_singleloop_p01wA5_mFAP2b_0001_0001
EoFpnBTLymFU46RMQkCHlBTgVmFUhr3KQKc9kBDqGVFU5QrIQHahlB3NJCFEVjHJQEY1iBz0NjFEmu5MQgRLgBXFujFETSdLQkZAjB34+zFk24EPQQgVoB/RhZFEFuONQej0kBnDw1F0d64JQ+/BjBf3nTF0q90NQ+gKdBnxghF0x74MQsQHgBTpKXFkE49JQJK3fBb1MzFkDmeKQdnZhBzTmxFU6EQQQBX3iBfZwBGEynNOQzl4kBT1kyFkz1CQQ out_111_mFAP2b_singleloop_p01wA5_mFAP2b_0001_0001
EhALkBf++bFk/UjEQWO0jBj/UNFkTiBAQtI7gBz1jOFkpbS8PSMofBzKHgFUwKH7P78tlBnsdSFUIwK1PzteoBXqzQFUsXA6Ph7NlB7z1CFkVC7qvW5wjBb78rF0IbHEQEgQkBTiH9EUsvXBQQmWlB/XuiFkjZQvPV6MpBbVBfFkPe06P5zjmB/jpGFEBpT5vMWKjBvEREF06E9yvhpklBb9gyEEXiaGv out_111_mFAP2b_singleloop_p01wA5_mFAP2b_0001_0001
EWOUfBvHF8EEEYl6PR2uZBjpb8EU5QL2PhrnYBvd+sEkuJxoviWkbBrFZdEEAAAwvVj3VB7Of3EEDCMAQykMWB/Q1FFEYIOFQOF6QBrN4/EEYz7IQvAKSBToMQFUW0zLQampgBT14tEE7Rh7PVdzYB7hbMFESPUwPMWSWBn4VnEky5bBQUv0RB7eN5EEKBV9PXm8VBbpfWFE+8JEQUW9ZB7LEDF02INHQOrCPBfecNFk6gSNQ6INSB/q/gFkvOQLQ/y7VBz/9LFkwHqMQ out_111_mFAP2b_singleloop_p01wA5_mFAP2b_0001_0001
EoFZUBHDCyEEv0N4vktTSB7QLkEULyWAwXPKMBT2OjEEoa8/vO0iJBntzzEkQgV+v14FUBnBBsEkAr8FwWL1ZBvzDtE03bJGwRQNSB/TbcEEPdIJwfUYSB7lu/E0HFu0v4G7TBngIUEEQ5k/vkpbSBTq07EE9EuGw4uSbBflskE0SARDweNhTBHzAiEEcYFLwEI5NB3wYbEUBOHJwfi5TBXxpMEUuIwIw out_111_mFAP2b_singleloop_p01wA5_mFAP2b_0001_0001
E99zJBPJGQE025bAwPK8DB/mEPEklDNAwamZBBjpbQE0fqxFwIFOEBPIwQEkvf6IwnEDCBT2O3D0NJG6vVkLDB74FMDk2ND/vf/kDB3n4GDEjTgEwYfrDBTBasC0y+B4vEtIMB3MzCEEnEDBwZdfCBHn2cEURk57vJ/e7A3H45DkjSv4vAX7DBLx43DUhR1ovNwbEB//lNC0t9b6vBzWDBbQsyCkhMJAP out_111_mFAP2b_singleloop_p01wA5_mFAP2b_0001_0001
L1NJ4A/89PEUiBBGwQgVyAb5QREk/UjJwwfq0APdT+DEYljLwoFZyAjWkBEESh7NwO1TmAPg1REUk8+IweywhA/R95DUz/yHwVNBMATZs8DkgTkGw8bKBAnplKEEdXkIwaE6EAz+QmD0BaDDwe++zArvfQEUiBhCwuqr0AbV+fE0gVkKwFbAiAzFvVE0KP0Kw53lkAjDaeEkKcEHwZxCmAL+bxDUsvJEwy2GjAXVsgD0RFXJw out_111_mFAP2b_singleloop_p01wA5_mFAP2b_0001_0001
LGZ74ALv0ZDkSMoKwQgV7A/TN2CU5QbMw2OfDBf8S3CkVOUNwzhWFBjpbaCkWktOwHK84ADLYLCkPSELw76BtAbA7DC0yKoKw/O5mAPzFOCkQiYMw6vLqA/9QoBEeniIw/pG7Ab5QXD0FZrIw/RS2AHIE5CELfMOwG5+8A72HKCU5uIJwgCG8AnAriBEXRSMw out_111_mFAP2b_singleloop_p01wA5_mFAP2b_0001_0001
LGEYGBT0iYDkCXfMwjs9LBXNedD025LNwHv0PBPHaFDkX6WLwdolUBLwKDD0HF+LwcSsEBrw1vDU14VLw5/BNB7YS/DUSwINwW/mMBbDVSDEvZOPw out_111_mFAP2b_singleloop_p01wA5_mFAP2b_0001_0001
ELH6NBTLyyCEBWJJwEtoRB/mEbCEBW5GwgqxUBT2O7C0kYwDwqxrSBzfqdDksdeCwoF5OBf++5BEsyBDwtm2LBzO2yAEpihFwDTaJB7CH2/zofVBwPgUGBnA4ZA0hy47vRfyKB/gMj8DZscBw2O/JBvco1CE/pmIwthRUB/OUICEikuIwq7XMB7KsOCkdAaAwU/+RBjOIcBkSflAwiboOBnQbMAE6r5HwMFsIBnhHNB0dxBIwMBVJB77jVlDRRe9vz1WNBrCyd6DGXQEw out_111_mFAP2b_singleloop_p01wA5_mFAP2b_0001_0001
ElDtZBDrcwCUf/UCwy25cBfnvPDEAAA/vv0NeB7P1ED0d++tvHv0dB757fC04luJPb8ChBjU4WDkSMoCwXwjiBXdYvC0EczCwb1XgBzJPlDEmOKIw8SXbBLwKTC0LdTDwFzqaBHZqtDUosn+v5TPiBT9dvDk4CrAwHhVhBH04VCEK9DDw6dNiBj6WqDEkpRJwjbdeBrBcBE05jFIwssXeBnnnMDkJ9JJw out_111_mFAP2b_singleloop_p01wA5_mFAP2b_0001_0001
EAAAgBvcolDklDtoP8S3gBvz3fDU6mE9P5l+iBrbSAEE+TNAQHaBjB/naSE0xLd8PzMzcBvz3jDEsyBCQvHraBnvFGEEQl1BQ357fBjqxBEUc9ogvi6whBzfNADUc9z9PXl0dBjPkcDkxXHGQoswZBbMxNDkyXsAQb/YZBru9IE0t6gFQ out_111_mFAP2b_singleloop_p01wA5_mFAP2b_0001_0001
EY6mkBnuJ1DkR2OEQnvfmB3NJKEE/pmGQAAwmBjWkHEkQgVKQmupmBvIbrDEBWZLQlYQpBf++JEkoF5DQYsLpBvprSEUP1T8PL93rBP4DWE0+kX2P5YctBbvIHEUSP/yPfVbsBT/WqEk+PIxPU4akBvd+WDUHaxFQbtvlBX3OaE0ZI2FQKlCqBv7bzDEPCzDQNIpqBfwvTEE/MNGQLfLoBDeEiEUQgl8PDEFoB7RuHEELuf2Ph0KuB3/AuEUVNqgPbDErBzfO2Ek1+Q0P out_111_mFAP2b_singleloop_p01wA5_mFAP2b_0001_0001
Lx1DnB7luZEEUNuLQ7RRnBb78ZEkSMoOQwKnnBvyhwEUMIwPQbnvoBHue+EU5QbOQsyBnBHDCoEkCXvKQj59oBn2LQEEJzPPQY9elBPtxSEENrfPQ out_111_mFAP2b_singleloop_p01wA5_mFAP2b_0001_0001
Ef/0mBPzMzEUiBJRQ/pGnBLwKHFEBW5RQ/pmkBnX6MFUKctSQQ1IjBzJx+E0FZLTQlDdpBb5QFF0Jx4SQc+PsBHl+CFkiBRSQ4iZuBral+EEBbUTQG8SuBbV2tE0K59TQSvUwBfT2MFETsfTQqG/lBbmZmEEaRmRQFzanBL1NUFkfLMRQR2HpBnLk3EEsriTQQ9epBb2dTFkGOhTQR2vsBPnCSFkyqwRQ6nQsBDj51EkAbjRQYPwxBLDRKFUjBLUQ2GXwBH8maFEH48SQ out_111_mFAP2b_singleloop_p01wA5_mFAP2b_0001_0001
EoFJkBPy2hFEBW5SQ14FiBzfqpFEv01TQ5QbjBvxL3FUc94UQ++JlBT2OCGEEYlUQkCXfB3251FEVjPTQ5c0aBXz1oFUp9mSQju0aB/UgUF0zNPSQ1+gVBzfhwFU9XUSQ0C5VB/UuOFEF2tRQ58qSB7RkfFUGpwRQc3/SB/B9BGUUzeSQCFfNBLLohFkviXRQD9xNB7Y7CGEXkFSQdLJLBPNU1FUoJjRQ1NZlBXjXsF0FZbSQaSIhBrp4bFEReTUQv/ZgBvWlAG0z7fSQGIkdBDVY/FE4uCUQR+JeBvQCKFEmJVSQVy1UBT9j/EE+0VRQH2CVBrxdIG0ie6SQ5iOLBLOYUFUWt7QQ/71LBLjXKGkcXOSQEmIHB3OZ3FkurRRQ out_111_mFAP2b_singleloop_p01wA5_mFAP2b_0001_0001
EtIriBPzMzF0eUIWQaR2jB/na+FEAAQXQPKshB76RGG0HF2XQGE4eBLbnCGEaRCYQCsykBnYQuFEEYJYQFqqmBPJxcFU4dwXQmaZpB3DZfFU3eoXQ8VImBzKWIFUfpVXQMDeqBXvQNFEfLKXQwIioBTtH/EEI0+WQ7RRhBvconFECsSWQE2glBXwFEG0Xr5WQUZGjBLO9mFUP1XYQSb2lBv5y2FEUliYQroKkBj3rAFUJcTXQcilsBrOeKFE4d9WQ72yoBXFivEkkCpWQ out_111_mFAP2b_singleloop_p01wA5_mFAP2b_0001_0001
EzhWiBXjXQGU2ODYQVjXgBntzXGknvTYQFDChBrvfcGEVj/YQO0SjBzgAgG025HZQhrHgBb78gGU3koXQFpSeBTpzdG0oxRWQLB8gBHYMaGkH/WVQD8CZBTpkeGkiH6VQtSJgB/QcXG0TZGUQKsbXBHm3bG08ppUQS8FbBf+VYG0RFwTQe+OkBDAATGkYQ4XQxO9cB/LjTGEeiXYQ+lEiB7wXkGUgWgXQdasdB/YBnGkLJBYQeECjBPQkZGkAqpVQCpJWBT9UhGkjlnWQPdmhBb0lUGUSSYTQl1PTBjUkcG0b4XUQs/3ZBLZRWG0VlwSQ out_111_mFAP2b_singleloop_p01wA5_mFAP2b_0001_0001
Env/dBntzcGEqGbZQ8SXeBvcohGkTiFaQ357ZBPc9pGkDtMaQlYQVBzgAnGUbnPaQep7dBrEDZGUPKoaQICmdBX9WdGELQWbQhfRhB7VBjGk+9mbQpoajBfYLeGE7xrbQcQ/gBXdVtGETqwbQPKcaBXNeZGU46RZQuSGhB7HvlG07HIaQCzsgBrdyTG0IQmaQ2jaaBzBLUGU9PiaQ/vycB7ipWG0HUrbQkbRaB37DjGUGzXbQqEiiBHSgxGUYG8bQvhWeBjaFxGUxwrbQ out_111_mFAP2b_singleloop_p01wA5_mFAP2b_0001_0001
EmuJbBnCX0G0IbPaQgVOXBfnv8G0xLVaQfU4UBjVO8GU14BbQsHlXBLv04GkYQgbQZQgaBPc9GH0HFOaQgPFgB7m0DHUvIZaQMhVgBv8M4GUs1KaQJ8JbBDnK0GUwVPaQVoFUB7h67G06t8ZQDh8YB73XNHknuiaQjpDaBfCyJHU63sZQvIagBPRyEHUBt7aQXIghBvzMJHUmOJaQY0uhBL4Z0GkkjgaQng8gBjIc3GUNnpZQ out_111_mFAP2b_singleloop_p01wA5_mFAP2b_0001_0001
L357PB325/GEaRGbQWOUNBvcoAH0z3vbQfUYLBXiBMHkDt4bQpbSLBHYlPHkQgdcQcSsIBntz4GEFuybQmXRKBPmCtG0GXubQUlxNBTvfpGU4gScQ78MPBTxYeG0dnOcQo96SB3fQZGUuflcQz5wVBPQMeGkfBDdQW7nTBfOEPGkjQdcQGE4NBLwKCHkqxraQCpMQBP7a+GkyhIcQRi7FBDjg6G0TfZbQzBmGBPe25GEP+QcQdTcMB/UyrGkbZQbQDRsGBbDDoGkNTubQ/pqLBLxjqGkpswcQY9bRB3ILuGUP2ScQbNLNBrMwZGExt4bQ6gJVBTADmGUI1IdQyEjYBb1HaG0JyTdQY+ORBrExLG0fpFcQP+VWB/1sKGUiWtcQ out_111_mFAP2b_singleloop_p01wA5_mFAP2b_0001_0001
LkC3JB/owRH0d+WbQ46xHBb6mcHkYQcbQBr8IBfSMiHEsyxaQcSMKBPIwcHkpbSaQgVuBB77ncHEVjjbQv499AbxjbHk0c8aQ2O/JBzeUOHkQg5aQL62JBn3XgHkWA3bQBCYABzukjH0720bQPcxABDpvVHUwf3bQAxY4AbPFWHU88/aQ out_111_mFAP2b_singleloop_p01wA5_mFAP2b_0001_0001
LXkNIBHsysHEmutaQpw1IBnDtyH0HFGaQueUFBXMIuHERLiZQlYQGBLbnwH0bS8YQcSMHB/mE+HUwKTaQOnYIBD+p+HEqdCbQURDHBrUrzHEFOTbQjWNIB37usHElLuaQkhENBn3iyHkjb8ZQO2+CBLKS/HkOeMaQKcaJBLPACI0lZAaQoK9FBnifCIkLcRbQORmMBbuaAI0dnHbQ2dyCBHPfzHUzIbbQjIoJBny4xH0HkubQ out_111_mFAP2b_singleloop_p01wA5_mFAP2b_0001_0001
EsHFBBf++nHkWktZQ7Rh7APdTjHkDtMZQQ144ADrcXHkmZWZQ99TwA77nTHEEYJZQ2jCxAThrpHEsyJZQiajyAXor1HUdsCZQDsCyADUi8HEIglZQx3j0AjZz5HEvZaYQE4fzATzsDIEs4fZQOHD2AfjTCIkOwUYQ63g1AjXtFIEeV3YQXm/2A7uHLIEBuxYQf/UABjU4lHEoaMaQTq6/AfLdjHk4kuYQBEqsAT/ooHE1qnZQXSAsAHNjmHUHrwYQBpfwA/kV5Hk6VFaQmuA1APpn0HkRv+XQxjGzAbjYGI0qT7ZQKuo3A7J5DIU80pXQSyP2APF6MI0FzMZQ out_111_mFAP2b_singleloop_p01wA5_mFAP2b_0001_0001
EqGPABT0iRH0yhqZQ357+A3jCGH0Gv0ZQ5luEBnDt/G0JxwZQGE4IBHXPDHkQgBaQMIw6ArFZEHkU4iaQikUxAr+rKHk53paQLN/3AjPl4G01kqaQDCsDBT2OVHUGE0ZQtsQ5ADHrCHU56dZQShaABjQ1GH06R5aQhI7sAjMgKHEwZQaQfSD1Afzn3G0oHLbQWi/+AjLmzGkITmaQNIzxA3hH2GE68TaQ out_111_mFAP2b_singleloop_p01wA5_mFAP2b_0001_0001
EFDiEBzKH2GE7RdZQ4PVJBXjXvGEBWZZQU4aIBjrHjGEoaYZQFueEBnuJfGECsGZQzhWMBTgVzGU46xYQwoVRBTOitGkK2lYQNIhUBvPN0GEaU2XQheJXBHP7+GkPbYYQ7RBBBrZmzGE99PZQ/z1LBrGqwG0LZ1ZQlZbNBfps7GEYd2YQPbrJBb+9yGklSWYQxJaQBHfXlGEC7bYQXaDUBPDMtG0PhAZQEwOZBHkOEHEtJDYQfe5ZBXV47GUVfwYQHQ7TBHAQDH0mCoYQ out_111_mFAP2b_singleloop_p01wA5_mFAP2b_0001_0001
EEtIMBvHFdGUPKsZQ/pGMBrbSRG04lqZQaR2PB7QLNGU5QHZQlDNUBfTiRGEoaAZQrcoNB33PMG0isVaQ6+WJBjliNGUDk5aQ4JoEBXeAOG0gLwaQdb3KB3TmNGUxlebQ5lOPBjqxgGk8S7ZQhFDIBfznOGk4cjZQbbURBze5PG0n1gaQGfbOBzKwDGkcDRaQ out_111_mFAP2b_singleloop_p01wA5_mFAP2b_0001_0001
EIwKOB77nEGE7RxYQvJRRBblDAGEmuNYQyLdSB757nFkuJRYQam5OB33PbFU2ObYQzMTOBrEDCGksdGXQFVeNBLFEOGkn+4WQMDfRBDvz6F0oQ7VQqUCKBzO2QGkxntVQx1jKBTgVBGEZ74YQUeKVBvA9DGkh0MYQJXYKB7rs8FE2pJXQrxSRBXqoRGUpXyWQq+hLBjcdRGEp1wXQaRTPBXQ19FUDiBVQ5KASBjDrpFk7qCWQfZaVBr1QBGEO43VQJ5pJBDNgZGUw9oVQS9GGBrMUNGEJi2VQAN1LBL1wNGUDVzUQ out_111_mFAP2b_singleloop_p01wA5_mFAP2b_0001_0001
EKcdXB7OfhF0MzIYQtI7YBX3kKF0eUIYQO0CbBvcoDFU3k4WQf/UeB3MzOF01jSWQ6mEdBLEYFF0jCrYQ+roeBH/ytEkHfoYQLwvaBfBzKFEFmWZQgqRaB/S3sFksdCYQgQXVB7pLBFkcpPYQNhSgBvTcOF0tzlYQpzygBTqPqEk/DBZQmCLgBvhQqEkHOJYQOtFbBDe4jE0gdtYQMJrdBHpNHFUMVvZQArIXBTERBFU40bZQdEvZBzRwbFkJ3XZQ out_111_mFAP2b_singleloop_p01wA5_mFAP2b_0001_0001
EsyBZBbQgxE0jCXWQ++paBb5QpEUjXCVQ46ReBrFZVEUiBJVQIFOdBnDtGE0w17VQXktVBrw1jEEEYNUQBWZWBHZ7oEECs6WQ509cB7kr1EEYNiUQjs9WBXjXeE0HFOTQv0NTBLGEyEE/pGUQ35bTBb5QXEET3sUQ out_111_mFAP2b_singleloop_p01wA5_mFAP2b_0001_0001
EqxLhBLxgUE0JxQUQaRGjBf9oCEEEYNUQ0iMkBra86Dka8ySQO0ClBPy2LEU6mESQ35blBvyhIE0eUIVQaqmnBDSPwDk3jQVQxvwpBX7f+DUGjPWQHp/pBfZOSE0eOnWQ5PYrBPbtfDUKwrWQiBhhBTKchEUdTqTQ0VFiB/aSoDkWkiUQHbqkBrDrLE0KYIWQsIWmBziWXEENbxUQ0SioBLMmrDEfHSUQYHvmBngPSDEwEnVQFA2sBX/umDUzFVXQzuIrBrVlBDUVdXWQ out_111_mFAP2b_singleloop_p01wA5_mFAP2b_0001_0001
LHvUkBjWkRD01jaSQqGflBrZmFD0coFRQueUkBDW5cCkpbaQQrcojBHYl7BkBBGRQ2OfjBLwK7CkEDCTQFgonBbigAD0nUMRQjtNlBvz6fDEDwYQQ out_111_mFAP2b_singleloop_p01wA5_mFAP2b_0001_0001
LMIQkB3MzcCk8SHOQ5QLjBfTixBEqGfMQqGPhBj/UHCU0iMKQc94hBblDlC0MzsIQqGflBjrH9AkEDSLQcsInBvpucAEpuZNQ6nakB7Sxl/juwrJQZ78kBnCX3CEBWJNQ+zAiB3e1HB0MoyNQW6rmBPOFmBEsX/JQeAEmBD4uz/DHpkOQR3EmB71zc+TBS3IQkwKjBfj7JAEZkDIQuePjBvWnU+zCu/KQ out_111_mFAP2b_singleloop_p01wA5_mFAP2b_0001_0001
L46xdBzLdjBEaR2JQktzZBrw17BUdTiHQiWEYB/TN2AEW5wDQy2ZZBf8SX/DtIbEQzhWUBrw1LC0NJ2IQxKnRBXP7PBER0IKQWtGVBbUwpCUvIwKQS2+LB/nHkBkeMqKQ789cBXjXyAEpwFLQ8fkbB74hWC0HLAFQ5i0RBbQlYCUC+iGQPXmTBrtiAB0VqBMQ6kwRBnlmYAEsL2IQS0WRBzk1yCE7KnLQOzFXBzzKFDErx6JQIefXB/sjaCE75KMQuqFKBTDkuAkdUkLQWJ/JBXOOyBEMWxIQJlwLBLoZNCk4j8LQ out_111_mFAP2b_singleloop_p01wA5_mFAP2b_0001_0001
L2jCVBvIbPBka8S/PDXvSBHYlTAkR2O3PnEDXBXiBx+z4lutPzMTWBzgAr4zMzMrP3ySOB7Mn/+j/0u8PepLKBfaMVAkC+MAQIFOUBPzMHCkZmZ+Pz9DRBTVF4AEdgnfPx25PBfZbr9jNYsBQaqsMBT7MK9zWM21PpZfHBzttUAEbP76P out_111_mFAP2b_singleloop_p01wA5_mFAP2b_0001_0001
LEtobB/na8/zisdePEtIgBf9og+zfqxrv2jChBjVO02D/pGxPiBBiBjWkt973P1YPTiBfBTLy28Dv0N+vEOZdBvTAt/jaJQDwXPafBv8s+AkK8+CwwOAaB3aFJ/zTMhGwZ78bBLwK/AUO0ikPoL0hBbec5/TmIZtvAa0bBX4xqy7Nhy9v0YRhBb86J5jQOpAw out_111_mFAP2b_singleloop_p01wA5_mFAP2b_0001_0001
LlD9gBThrH6zyhW/PDC8hBT0iM9bktTDQT3kgB77nK+LtIbIQZQghBjAr8/7yh2JQMdDgBb5QL+jWkNBQ/hBkBPilb87fiUEQZj3hBH1Nh/7zcQBQ out_111_mFAP2b_singleloop_p01wA5_mFAP2b_0001_0001
EPK8cB325767z3PJQBrcaBT2Of8b3k4LQjsdcBrEDC7jTiBOQtd+cBDVjH/zMzcNQfUYUB7P1477xLtLQ6WkRB3lXF/bzpDKQciuRBf2o3AM/kYLQZRXPBHqx0AM2vDOQPoEKBX0p6A8RilOQyTnGBTzfEBc6mnMQ7+WIB3O42AsPriQQKcdbB33P16D99DIQPMhbBHQkQ/rQjhMQclaTB//iq7DNE2KQQVqSBHVhA8bUftNQAnhTBHZjP/rp7GIQKYZNBH1fg+7XQxJQ2b4VBjiXMBcEykLQG2gPBnvBmB8gPMKQ003RBfgGtAc4PoPQDg6HBz/iHBsCRtKQZzpCBvgIJBczXBNQVRALBPJVvAcqMTRQ5laEBHKW7A89kvQQ out_111_mFAP2b_singleloop_p01wA5_mFAP2b_0001_0001
ETihdBzLdTy7P1QQQgVOfBLxgg9T14VRQWOUbBX3kAA0LdrRQyLdWBTLym/j78tRQ/pmfB757n2rpbiSQUqQgBv6R5+7pj7RQEwWdBjeZ5+LH7oQQadfdBn/Twz7ULPQQ98ihBrrJq+Dk7ERQDU6bBvJQszLPYITQfOchBDcjv5zx0MTQ39MfBDawOAcNaoSQARaiBT/2N/rouwRQX7NZBfCmk/rxoyQQp1mfB/TMFAsIG4PQ out_111_mFAP2b_singleloop_p01wA5_mFAP2b_0001_0001
EPffdB/RhLBkuJBSQb8SaB7QLKC0isdSQzhWbBzfqVCE7R5TQIFufBTf/kCkR2OUQhrnbBjVO0CUGEwRQK34aBniKyCUUkYQQYkXYBjz2YDUyhTSQkHHdBrfxZDkTccPQ03vgBzgATB0Ld7RQwMFWB/ywBC0+PYSQIBjfB7Av6CEHG6RQNzoWBX1xvCEslLQQiP4cB7o9VCUfw+PQa/eZBTip2DEOuzRQFoDZB7VKcDULJYTQdaOUB3rFSDk6sHSQ2BlcBLexYDUL4UNQQIogB3jHdDUbw1PQfcFbBLs20Dk+6HQQ out_111_mFAP2b_singleloop_p01wA5_mFAP2b_0001_0001
ERLSXBThrPCUf/sUQlYQXBLEYdCEZ7EWQhrHSBX461CkYQQWQMdzNB7OfjCEueEWQpbSXBfR2uBkqxDXQ0xLXBnOIICUKbPYQeYLcBzVX2AESSzWQ2jCUB/naAC0xLVUQgexaB7CRxCUXBQWQL7qTBvBRKB0lv7WQ7KHXBH9jaBUmslYQHhnTBTYsbCUKHUYQqtvaBrcebCk2MVYQ8WKcBH0qAAkBxfXQBazfB7TGcBELi8WQwTFcB34CeAEhEyVQ out_111_mFAP2b_singleloop_p01wA5_mFAP2b_0001_0001
Ee+eSBHXPeDU5QrWQEYlNB34l2DUMI4WQW5QOBzfqPEkpbqXQlDtSBHueWEE/p+XQNeJWBDrcsDUHaxWQkJqKBrMziDkpcZXQbc3LBrH6+DEFQ6VQ out_111_mFAP2b_singleloop_p01wA5_mFAP2b_0001_0001
EMIwJBXiBZEU0iAYQShrJBrbSsEUgVaYQ14lEBDW54E057TYQxggABf++vEk8SHYQdTCKBf++lE03PJZQmEFFBrSYZE0ZtWZQdUyABvLFkEU16oZQcGxEB/1UDEUoyPZQ5ad4AD5AZEEIg0ZQUtLABbZrwD0LabZQ+l43AfkGDEksvtZQN6xuA32SwDULX5ZQHaRGBfSMSEkrHtXQZs/MBfae2E0UZQYQ1+VKBzYT0EUXFdZQDnkNB3wMcEEgzOZQkKBBBTGV1EU0EuZQdjGIB/mk1DEDNBZQk6vxATeghEUV1CaQsmz/AHRiODkhMWZQqtdvATXzSDUJQxZQ out_111_mFAP2b_singleloop_p01wA5_mFAP2b_0001_0001
LhrnEBzgANFkYQgYQoFZ/AjU4YFEv0dYQKxAABfTivF0NJuYQpw1DBb781FUbnDZQOJGIBnBBUFE7RpYQm5N5AH1nQFksGwYQD+r8APrfZFEya5XQ out_111_mFAP2b_singleloop_p01wA5_mFAP2b_0001_0001
E2Of3A33P7F00NlYQ46R2A34lIGEoa0YQ03PzAvIbQGUy2RYQpbSuAvyhNGka8iXQEtIuAHXPJGET3YZQFS2xAvg/DGU34BaQIe4pAHZXFGE4zlaQxsjuAjARBG0WlPbQYBA3A/VvIGUp3gbQ9owxATgV0FEXPSYQLx89AbMSLGk4FBZQ6ArmAzNfFGkf+OZQkobsA77nRGkz5fZQe8e5AjLfHGEYaLaQ5JDzAXs92FkVk8ZQRikiArc+AGEqgeaQFl7nA/X0NGUKUpaQsfLyAj18yF0c6JbQMvNoA3vaAGEBNnbQdLA6AjayFG0VR8bQ5SvzAfC7PGkukmbQQ4R9AX8yJGUWhLbQ out_111_mFAP2b_singleloop_p01wA5_mFAP2b_0001_0001
EnED2AvyhaG00NZYQ357yAD/piGEaR2XQAAAxAPeptGkBBOYQbnv1A/S3wGUjXuYQ7Rh7APepjGEue0WQShr6AnsdcGkR2yYQS8TrAX4TgGUPFaXQGZ74ArbSpGEEYFWQEYl8A757bGkTiZWQKcdBB/9TmGkvfSXQ out_111_mFAP2b_singleloop_p01wA5_mFAP2b_0001_0001
E+TNqALbnzGUbnvXQIwKoAbkt+GUbnDYQ/pGqA757FH0gA7WQzMzpAzLdCHEmuxVQ7RhZAnYQAHEBWVYQpGFKAHrn9G0xSqXQ68AWA/PJ5GE9Z8YQx1jmAbPKwGkqx7WQDVrtAnz7AHkVKdYQhebXAfpnIHEKmeYQOLFMAfoOCHksk5WQR07FAnHZ6GUg0IZQmx3gA7UO7GEi/UZQDh8XAHBzwG0VgzYQ out_111_mFAP2b_singleloop_p01wA5_mFAP2b_0001_0001
Epw1rA/mEQHEnELXQGZ7tAXNeXHU0iEWQJGEkA3MzbH0xLVVQQgVYAzgAfHET38VQU460AXNegHU14lWQRNY2APwooHkpclVQrEr/Avs6bHEFJ8WQdoFsA34lSHkDtEYQ2moyAfwTTHEcHUVQo8OxAzD6jH0OQcXQ91d7A7K6uHUr78VQMQtuAPqCsH0a+SVQ2OH6ArTzkHEu8uUQ9BVCBrDKiH02EUXQO5nBBjmoYHUr9CWQ200+A/wrVH0tVsXQ out_111_mFAP2b_singleloop_p01wA5_mFAP2b_0001_0001
LNepkAf9obHkCX/TQepbYAb6mfHkBBGTQXPKeAz1jqHUiBhSQ8naQADVjxH0kYYSQR2OVAblDYHEsy5RQb8gMA74UNHkbQPSQdMcKAHUCGHU8P/QQIXsx/WB+JHEeUDQQZten/KVBCH0lN8NQyLdrA7luYH03PlTQvfuJA7oggHUb4qTQkvQiA3pzWH0LhaRQTCnKADgybHU1ZLRQBx75/6/HOHUOTuSQFLnXALupJH05J8SQi5sGAbr39GE9VSRQpDfZAzx5FHEFYcQQAmE8/+4ZRHU1OLPQWImJ/KpeLHEFioQQD+TA/KD9EHkJowMQQV4a/ynI7GkocyOQYMBBADLZAH0cuxMQ out_111_mFAP2b_singleloop_p01wA5_mFAP2b_0001_0001
LlYQpAnX6rHERLKSQdoFtADAA2H0MzkRQDXP3AHtI4HkR2WSQBrc7AjWkwHUep7SQsHFwAXMI1H0w1DQQaUF6ArRRvH0072PQKPNnAjkZvH0+UlOQVjXuA3islHEoaUSQg58mADyF8HEzAuRQnA8wAzU38H0bhPPQkwH/ADsuyH0WqjOQtHcpAbq2uH0bzeMQcXlfAPk8zHEskxOQcp8lAr7dnHU7MXPQ out_111_mFAP2b_singleloop_p01wA5_mFAP2b_0001_0001
LBrc8AjVuAI0P1QSQ9oQDBrbyBIEnE7SQnvfHBz0N7HUPKkSQTihLBLaR6HE7RRTQIFuEBPyWHIkZmZSQ4mv+AjXBKIks+ISQLZp3AjUkFIkMpoRQgvX8ADDyAIkN9QSQ50nCB353BIkxtAUQW9KHBrn9GIEqTfRQxJKHBrIgJIEU6ITQlLt/ArpRNIEzLaRQa8t7Av+2LIUnNETQ/Gj4AXIbFIElHjQQrsYvAnnOGIErU9RQ out_111_mFAP2b_singleloop_p01wA5_mFAP2b_0001_0001
EzMzGBnsd1H0GvcRQIwqKBfTitHUepDRQIwKIBjrHjHUepjQQoFZKBntzdHEEYVPQ0iMOBrvfyHEAAAQQmzFLBbjm2Hk0MeNQr9PGBHcB1Hk/+LNQcttNB/Mu7HEW14LQ8naDBPc91HkZm5QQT3ENB/XdrHEPa7RQqrGRBH20sHU8zbPQudSQBzQK5HEm2bQQ out_111_mFAP2b_singleloop_p01wA5_mFAP2b_0001_0001
EqxrDB/89fH0w1LRQdTCBB3MzVH0z33QQXkt9ADAAQHkBBGSQfU43APy2UHU3k4SQ14l4AzKHXHECsyPQESI8AzvybHUNvWNQCSEzArxdMHkUSNPQdTCCB/89kH0eU4RQjl9DBDzcQHktzaQQr+3yAjPTcHUDMWQQ3ZN8AzGfjHUOwpNQDUasAr64NHUZh3NQdrCwAT5+IHkBKhQQyAr4ArM8GHUucSOQ out_111_mFAP2b_singleloop_p01wA5_mFAP2b_0001_0001
EvJx/AbQgFH0gALSQhrH7A34l+GkQgNTQNzMyAHtI3GkBBuSQ99TzAHDCyGU5QrRQgqxBBb5Q3GEue0TQlAOGBTv17GU8gnUQaB5JB3IsyGEsKCVQ3w7DBHeSBHU180VQpwVCBDBWCHkrHdRQ4bi3Aj9pDH0Jf+TQixoDBDAPzGUar/SQsYm/ALKhxGUkiaUQiNeIBLUgBHkgWBUQmDHNBfT01Gk7QoVQAteLBr7wuG0+eJUQ0WqHBTe9sG0Z4nVQsyJHBHgqEHESwbWQ5yqBBrQi7G0NHbWQEHSBBTRiHHEElfVQ out_111_mFAP2b_singleloop_p01wA5_mFAP2b_0001_0001
ECsypAHZ71GkU4iTQ8S3gArbSuGkDtYTQ789jA/mEkG04lGUQpbSkAT14jG03PVVQWpxMA7XsyGkgL9TQMhtz/6uOrGEA1uTQCh26/ul7hG0xSfTQWsEA/Wm5uGkbizTQ67npAf9o6GUwKXUQ6mWfAv6zsGkflUSQuOOJAj7Y6G0jlfTQpgkOArSD0GUTvBVQ out_111_mFAP2b_singleloop_p01wA5_mFAP2b_0001_0001
EiBBnA757bGEv0VTQOJGsA7kYSG0eU4TQqxLmAThrHG0xL1TQIwKiA3NJEGkpbySQlDt2APzMRGUy2JTQnsq9ADCUaGEnFgTQtT37AbnDHGEslgTQLqJDB/GjbGEBZqSQoa8lATKccG03PVSQJYatArIkTGkkl8UQ9mP1A78iRGkcxFSQojcAB3H5YGkoUcUQDGM5AnPlhGUO0gTQ2GtBBjGTGGET8+SQA/k2ATsmAGUwJOTQTsO9AfF0GGUIRlUQ3omFBfOBiGkmx/SQIkqBBn/MdGE2orRQCFaFBHqXUGUv1qSQ out_111_mFAP2b_singleloop_p01wA5_mFAP2b_0001_0001
E/pGmADBWCGEVj/UQT3khAb5QvF0LdLVQmuJqA76RfFUiBpVQZ78sAHtIfFUf/0WQ14lQATgVwF03PNWQ84yFAfOLaF0cXkWQH/mPAfQJKFESZWWQi29n/CfvZF0SrFXQ3kYpAXiBGG0w1zVQA+0cADOwpFkGROUQjHJEAzK56F0EpzVQVncWAPxt3FU4HIXQ out_111_mFAP2b_singleloop_p01wA5_mFAP2b_0001_0001
EdTiuAfSMSFklDtUQFDC3ALFuCFEoaEVQaR2yA/owrE0bSEVQb8SuAT0ikE0GvEUQBWZABXiBDFk8SHUQ1ymCBnl+YFE9h9TQdr5EBn3K0Ek7MqUQwDbEBb1gjFExzOVQWO0rA/mETFkCXvTQwf05AnQcGFkNxEWQZnX+Abpc9EU/QITQ0PR/AnjhiF01+eTQm9+FBXp5XFk7FUTQDxSIBPXg0EEKX+TQ2mdDBXQ0jE0Q7vUQSkLGBb405EENyoVQ19/FBLpOzFkmz/UQWciHBrv4ZFkEOtVQ5NFBBTnKlFE1l5VQ out_111_mFAP2b_singleloop_p01wA5_mFAP2b_0001_0001
EhAr0AzeUgEECsKWQkCXxAzKHKE0NJWWQ2jC7AXO02D0yhOWQqxrBBzgA/DE+T1WQgVOsAHueGE0jCvXQaZ3iAjHlTEETL4XQjKCpAv2sdDk145XQnvf4AfTinEkqx7WQOIqrAXpEGEk83jVQe09xAja3KE0VSQYQw38kAPdGiEEYbCYQdvclAbAGZDkbVcYQCfAwAnpRJD0re0XQAoQjAvjBVDkkSIXQ out_111_mFAP2b_singleloop_p01wA5_mFAP2b_0001_0001
EOJG6Ab6mUDEuecVQdTiBBb5Q3C0KHSVQUNeABTKcJC00NxVQLHa8ALwKfB00NBVQtd+CBHue0CU0i0TQXneEB7MpdDUEyJTQMLhABX+X3Dkc9mSQztuJBDs2oDUs9BTQEr0BBL28NE09M8RQmgELBLi1GE0I1WSQrrIHBnuhTE08szRQDbgIB3hqlEERsHRQwKHzALGEQDUep7UQMU3EB7b0CDUV14VQrTZ/ATpInCUP8STQbVVGBn+deCEMbtTQ/Gx4AzsluD0sZtSQ38zMBnNaUDkwadTQH1Y9A/e4XEEBIhRQpcPPBD+XLEUbwPSQ/gVMBfdWlE0LE8QQ out_111_mFAP2b_singleloop_p01wA5_mFAP2b_0001_0001
LCB2BBrFZ7BUHaBXQfUYBBTKclA0FZjXQTiBEB/S3E/jEDqWQjX6BBLFue7Tc9gWQXkNEB/9TtAEW5cYQJHdDB/StECEC3oYQ6oEEBTKjcCEyN/XQR63BBH/h8B0B5/WQT6P6AnzsVAEM4rXQ/ycIBjsBbAEbsZYQRkYCBDYDBA0PA0YQmtaGBv6XOCkkABZQfV9+A7rKJCEqN3YQ7oPIB7DMhCkur1XQoN1BB/lP6CkDyAYQ out_111_mFAP2b_singleloop_p01wA5_mFAP2b_0001_0001
LU4aIBHsyx/DEY9VQiBBLBHsyh9z4lGVQgVuHBrFZ77j9o4TQzMzIBbmZG8r8SPTQy2ZQB3ist+z4lmUQRI2PBvvydAk38vTQ6mEKBb6m0AUIwCWQYAnLBju5XzLvEsVQidOSBTCBL8TRnCUQ0UBTBPDJK/TyXaVQHx0RB3JkOA0zQ7SQ out_111_mFAP2b_singleloop_p01wA5_mFAP2b_0001_0001
LCsyDBLGEo+j/UjTQTihABjqxL+zP1YSQBW51A/mEj8z3P1SQamZuAblDN8jZmBSQAAgABDW5YA0NJmRQ0pMGBDEj3AE8RLRQohzFB7VpFCkiWbQQn//IBHOCl/jI/XQQyL9CBfnvHAkYQIUQovXCBLITf6zWOyRQ4Jv9ADg3IB0O9OSQIFD8ATz4SAUFHuQQ17gIB/b/DBE3sESQ9uzJB73pQCkofLQQy+4DB3QCdCk4IDRQMjeDBDACBCk6wBPQ2nBNBLz5HAki5GQQSsxGBnqNM/T/o/OQR5SJBTiwg9zAa9QQ out_111_mFAP2b_singleloop_p01wA5_mFAP2b_0001_0001
LQ140AvHFu6jDtIUQMIwqATf/U174luUQlYQkAz1jS+DqGPVQWO0UA76RR+z1jKVQkCX7ALwKH7zkYwUQBWNsAXOz78LIyjVQFjAmA/OEY8bMg/TQ out_111_mFAP2b_singleloop_p01wA5_mFAP2b_0001_0001
LRLypAjpbKAUiBxVQuz3kA7P1YBECsSWQ6mEdAb6mEC0IbPVQ2OfLAzeUUCU3kgVQZQgbAbmZGBknvfXQXLwjAHYMnA0scWYQLUYrAf6FQB0r8kYQ4ucgATPr++DNcnYQfU4xALGEIAEAAwVQqiOrAXp5BCU7ynWQ5OQPADi9XAUykPXQkaPTAH4nACExQxXQveJkAnqBP+j0OBZQWIbUArprA+j+raYQ out_111_mFAP2b_singleloop_p01wA5_mFAP2b_0001_0001
EFDCjAjqxHC01jCUQKc9aAzLdfC0d++SQueUeA/TNODktzPTQZQgnA7QLaDkvfyTQThmhA/S3TCk8DlRQBJ5sAD0mlCk8lXRQ7+chA7EQHBUqMYRQckIxALMWfCk7t7PQLHaqAHZ70Bk++5TQ/ABKAz9YXCEbiBTQgMBZAHDwiCU170QQ4+YyATGNWCUyEESQpV9sAPnxHDEMtlRQvSZkAjD/3AUFWYQQRbmSAH5pvAkZJfRQpEkmAL84oAE04HSQ1pK5AjKwsCUqmyPQ0I5rAjkgvCEIwgOQsMaxAr8m6BknNePQ out_111_mFAP2b_singleloop_p01wA5_mFAP2b_0001_0001
ER2OPATf/oDUKc1SQxgATArFZLEUf/8SQamZWAfR2WEkSMoRQnEDMADAASE0eUoQQKc9AATLyWEUktrTQtBv9/KA1REECKJVQnNWb/yfPhE0w1vVQZzCW/m0pfEkr9PXQHP8j8WWaxE03uzXQhrHBAPHadD0codSQS31gALa2NEkXchTQrUlj/q3tSEEcMNTQ0pMDAvHFoEE1zlTQgZXOAPK+TEEkVoVQ7+Oz/utVBE0rMSVQY6ea9gSGeE0t+UVQW/zm/iaixEEDOfVQWPF7/6+qgEk/zqXQp0Vz+yaZQEEp2hXQv76k8kfUwEUU1ZYQTuUa/Uz3wEkDxbXQSmA8+St+/EE8iiXQ out_111_mFAP2b_singleloop_p01wA5_mFAP2b_0001_0001
EcSMiAnX6mEkZmpRQzMzjAb5Q1EUc9gQQFDCgAfTiLFUxg4QQ3kYkAjWkVF0FZzRQ2OfvAPy21EEpwFQQUNemAvxLpE0kYgSQZZBeAneXvE0GSXPQQgVwArvfAFUgVeOQsHFyAvz3lEEVjnPQVjX0ALbn7E01j6QQ out_111_mFAP2b_singleloop_p01wA5_mFAP2b_0001_0001
E2OfPAHtITFEueMQQKxgGALaRoFkCXfQQiBBMAXMI4FEYlzOQGZ7GALFu0FE+TdMQ4P1Y/GtInFUeprQQJHaL+CcI9Fk6/2QQiju++ulzEGkj+KSQlU7k+WFwAGESKSTQp/Ic/SA3OG0leASQGZ7IA/89JFEmu5OQknZNAri/tF0rNbRQvrvK/yjddFki6jRQ5Oi4+SdFfFk9RpPQz64Z/MjX6FkWL1QQCap6+OzrDGUdnBQQdXAl/am3TG00WzSQIW3h/KS2RG04wFRQ out_111_mFAP2b_singleloop_p01wA5_mFAP2b_0001_0001
LfU4WAf9oEG0hWkPQktzdAXNeMG0yhmNQGZ7kA34lVGEaR2OQc9oiAjqxYGEYljQQaR2aADVjFGkTixQQri6PAXUnPGElxiMQuG/jAHFmIGk8vHMQ out_111_mFAP2b_singleloop_p01wA5_mFAP2b_0001_0001
EW5QsA7QLaGUJGUNQ/pGyADBWjGkBBWOQZQg9AvyhkGkQgVNQ4PVABjrHgGUxgQLQse5rADHltGEUesNQAKUrAPWLwGU/vuKQXkqkAr1E6G05vKKQVHAWAnAR6GUW8qKQmwzpA7yXCHEenHJQUNetAvxLXG025bLQ8GzyADXhiG0cOQQQ6RnvALFW0GUZZtOQSlvjALZ4sGktkcOQhqsnAbOcpGkyqrJQh2YzA/ZkxGUM9+JQUt1lAfDIJH08FtIQoppxADG4BHUdhvIQ out_111_mFAP2b_singleloop_p01wA5_mFAP2b_0001_0001
EktzBBf9oqGkZm5OQlDNHB7QLuGUepLOQoacHB/TN6GEZ7sNQ/pGGB/9TAHk9ogPQT3kLBbmZrGkDtIQQHzlMBf4EgGURbTQQ3+YQBbdIwGE4BkPQ+cdQBv/feGEoIbRQ/UDAB/natGEShTQQ+0XIBLxMqGU8VVMQYvWKB72huG0XnGRQswYOBj/+cGk7mxOQTSCJBzYybGkRgeQQL6dTBPkhuGELfhQQSksPBfPd4GkngbPQV7gRB/cxsGkDppNQNMYRBzaZWGE68gRQUqxOBLpdhGUxcWSQ7BIUBz01iGUHSNRQ out_111_mFAP2b_singleloop_p01wA5_mFAP2b_0001_0001
ERLSJBT0i9GEYlTLQXPqJBXiBJHUJGkKQbnPPBrFZMHEaRmJQ03vRBnX6GH0d++HQ3kYFBPzMMHEUNeIQGcIABPKkKHEHdlJQjG/FBfdBYHkmcaHQtIbKBrGv3G04l+JQjmyIB3F1NHk4LVMQmD1FB/jOHHUXFZFQ8U0+AXXZQHUEo4KQsh7CBPnJaHkM1gEQfv6JB/BdZHUWSqFQNmhFBzK/cH0AqfJQ out_111_mFAP2b_singleloop_p01wA5_mFAP2b_0001_0001
E5lORBPHaVHUGEoKQIwqWBbmZZHUzMDKQHaxXB3MzdHUiBhGQwKnUBnBBkHUGEYEQCB2XB/naiHk9oAMQUcadBvyFnHE9NAMQLJJeBjlBxHE/aoOQ5pRiB3CZ2HEcu3NQam5OBvyhZHk789LQJ7dZBXjwSHkLIPKQ/86WBjF+fHEH3/NQ3ZLVBvMCpHU0NhLQ6eNeBLa7qHkMCGKQOJMgBHCwgHEquTMQ0MyiBHgm8HkP+TPQt5QiBjiw5H07v2LQpKujBjfHwHEPr+NQ out_111_mFAP2b_singleloop_p01wA5_mFAP2b_0001_0001
LGZbcBntzaHkpbSEQEYleBbktfH0Gv0+PEtohBXMInHEDCsAQ789hBfTivHU3kY8PQgVgB7luXHUjX60PzMncBnimQHUcpGhPD6mYBHzkUHUz0OrvOqpdBbpJHH0NBcPvDCseBb5QVHEv0NGQI2bbB3SdkHU4DG7PN80hBvLnSHkWTU6PUrYhBn4KcHkCg+PP out_111_mFAP2b_singleloop_p01wA5_mFAP2b_0001_0001
LRLSjBT14jH0w1jEQtdulBntzpHEW5wFQktjmBLEYnH0kYwJQ7RhlBntzfHEoa8KQZ78nB/mEmHkTiBCQHU/oBv7IcHUhctDQfU4iBDW5cH0OffGQ4HUlBXdVyHEgUVFQg/gpBPU1rH0cqjBQDUFnBH/BlHkE6I8PFCLpB3a6XHkWvfAQ out_111_mFAP2b_singleloop_p01wA5_mFAP2b_0001_0001
Lf/koBnX6sH0P14KQ35rpB7P1qHUiBhNQCBmqBHXPfHUGE4NQzMDrBT14bHEoaEQQiBBsBLFuyHEtIrNQwzMrBfvz7HUGz2LQZWwpBPJh2HUWLlJQ4kkoBTr/sHk3E3KQ2sLoBDLzsHUN5CPQH13tBPTwuHEweBNQsmUsBXlP1Hk7dwPQ+c+sBTbJAI0+qMLQmY7pBPyvAIUyN9MQayQrBjzT0HU3vGIQ+SPoBzX/7HkeBzIQ out_111_mFAP2b_singleloop_p01wA5_mFAP2b_0001_0001
EiWErBbPKZH0istLQOJ2rBLwKOHkArMMQR2OqBz1jGH0xLdKQKcNrBjU49GE7RxJQLy2uBzLdMHkoFpLQ4acvB/WhPHkOj8IQCBmwBbZ+SH0FejNQlDtqBLbnbHEnEzJQJ9brBnhQMHU+SSOQVWUvBb//DH0c84LQEl1tB3VASHEhNGIQ1isyBbrfRH0MkHNQkfKwB3znQH0YimPQUZLwBXncbH0CIUNQ out_111_mFAP2b_singleloop_p01wA5_mFAP2b_0001_0001
E35rnBrbSJHkvf6JQv09lBzgACH0P1YIQBr8iB7P1DHkqxrIQjs9hBra8MHU2OfIQ5QrmBbPKCHEue0CQ+NClBXpO6G0lYA/PHZ6lBnzd5GEZ9FuP1/FoBHbe1GUKDvbPxIMkBLkV9GUP1auv789mBz1jQHEW5gKQ6nTmBTQ45GUgUGJQkJyoB/HSAH0r+RCQLFVmBjRJKH0ZIOBQTn8iBjS18G0Zc9+P7TMlBn0WyGUtoVBQYDokBnEH9GkWvY7vJqYiBXskAH0kYshv out_111_mFAP2b_singleloop_p01wA5_mFAP2b_0001_0001
EAAghB3256GUiBBJQEtIdBDrc6GktzHJQqGvaB3isxG0IbnGQXPKdBrbSpG0HFuFQhALbBPHa4GEUN+LQvN8bBvq/AHknhHOQDVSgBDsVCHUD+ZPQ2TqXBvdCHHkWQ+OQjbggBXI1JHUFztQQ8nAYBToVOHU9KfQQJctcBn0zPHkGSGRQO0iiBjU4zGUepLJQOPjbBThFCH04NbIQsG0cBjMBxGEv2tMQMx/WBPKV3G0qPwLQgr8hBfbi9GUrU0OQOH6TBfp4FHEeXBOQY4XiBH36KHUSGORQDofUBvm7SHUhHyQQPDEdBHMnVHkMm5RQ out_111_mFAP2b_singleloop_p01wA5_mFAP2b_0001_0001
E8S3VBbQgzGEXPqEQfU4SBDrcrGkX6mBQTiBPBHtIlGE/pGFQv0tMBvyhpGkU4aIQR0zPBrYvwG0hPD6PI+UTBDe30Gk/SAgPd4+PBLAp5Gkw683vKEVTBPNj7GU3y+AwQxjXBPruDH0f/EAwSMIUBThr6GEBWZFQwSuVB/EwlGEYf2/PdTgNB7Ie3GED3I9Pe6+MBnECrG0G6T1P3ztVB3aTuG0zEzovY6BWBLi+6GkZIJwPSvROBHyOBHETZsyvS6tMBbUN0GUXc85vsAwQBTtO+GUIdOEwFcOVBXdF0GElpMCwI3rZBLgwEHkTbeDwJeBaBjSQBH0CrP6vsE2VBH9uKHE/yC+v out_111_mFAP2b_singleloop_p01wA5_mFAP2b_0001_0001
EEtIOBDAAbGUNepDQMIQKBvz3TGkpbSGQ8n6FBT14PG0OffCQ/pGHBDBWMGU6mE8PJMINBnFPKGEtVXIQJvZJBjB8BGEXxdJQxmnIBfIvvFk7zfIQfR6FBrv9CG0RxwLQu15EBHjJlFU2qBKQmvMDBH3fyFEt/BMQmh4EB3nOLG05PlNQifB/AjRBvF0fgDOQSnLBB7PfJGUhBnPQOSI9An9w/FEhn1PQ4PVQBPc9XGET3kAQV+RIBTXUYGUiTvIQobvPBDF7MG0Yc+JQqApPBPVeGGUQFtFQFXpKBbaBpFkTphFQBYoDBHGAWFkBjuJQWR8GB/Q4SG0NCaNQeRy6Arv3fFEcRROQtEaABHd9PG01ngQQfkX3Aj6k9F0pduQQ out_111_mFAP2b_singleloop_p01wA5_mFAP2b_0001_0001
EfU4AB7kYQG0LdTEQXkt4AXjXMGUhrHBQRLyvAjrHIGE99zEQbnvqAT2OOGkCXvHQBuS0ATsLVG0Es+6PcS/rA7ZFRGkuPQsPBf7lAvKIKG07Q5zPISyrALy8UGUSDlzvIFOAB3MzTGUKc9HQG3i7ATwzFG0bFP9PCm16A/X1YGUzUC1PpkpwAfLbbGUkT3/P out_111_mFAP2b_singleloop_p01wA5_mFAP2b_0001_0001
EZ78tA/9T7F0IbnEQIMvlAHiPxFkLz5HQMRefA3gFgF0WNyEQysRiAbbqbFEiEKAQXKnqATClnFUcxdKQlSXyAfMJyFkxCICQ1RAgAfTh9F0ZaiIQkbWkAvG/fFEwipLQ20ZuA7oJ0FErFpLQwlkwALlrbFEKI6JQ out_111_mFAP2b_singleloop_p01wA5_mFAP2b_0001_0001
EihhPAjidWFkCHWHQgy3EAHtqDF0LQJFQ1d89/m/uzEExawIQwPs6/mYf5E09iGLQKXoh/WCTKFUTxCCQwEqo96l8XFE87OFQ6J0q+GNtvFkkEiEQBuMG/K5Q3Fk5AGAQTUJh+S9o7FUKXdIQa0pKAzNUcFUIFdJQvs0PALcw7E001YCQFUQB/eBD8EEM5sAQCF7q/aISTF0KA/8PNG1O+WlEUFko2uIQRF4b/EEhUF0sR5DQOkd1+OvtFGENfWIQopfM9+/20FU4+NKQ out_111_mFAP2b_singleloop_p01wA5_mFAP2b_0001_0001
EIIk3/mMrfEEya8HQmZWp/aZKPE0LJ1JQMX9N+cM2JEE4SaJQ88yJ/Qt4xDk21PKQY+JCA7mz1DkYEgJQCSWZAvBz7DEfgMKQpbKkAbpICEkM+NIQHhHgAn+/4D0m20MQFZ1uA7X5EE0xt2IQwyxqA/yd+DE87dNQrJJyAvScDE0HpeLQLZs8/67wbEU76EEQx7bt/ebHVEkfY3LQswLBAXxvqD0mK4GQEQc3/GIjcDkrLxKQ8BjhALGRDEkDSSEQLHmUAjLXyDkVaZOQgho0AbHOIE0VCkGQEWYtAvmK8D0ewiPQfGj6ALboFEEb4+LQ out_111_mFAP2b_singleloop_p01wA5_mFAP2b_0001_0001
E6biZ/cMYYE0qDHIQRW8EAla9UEUxVAHQBW9RABjtREUI9CKQBRHQAVAEeEEkz8LQVY4NAFPznEEibzDQYNoiA5tZlEE6QMCQn9TmANCJ4Ekc2i9P/gDyAx+A2E0iTh6PRaw1ARAMIFUACHvPIIn6+gbJmEEShDHQ3SZGAtXgGEUEslEQ9MgEAhw6pEk/gKAQP1YMABHc2Ek2TJGQUMmnAlfkkEkVZxFQ5JqjABUoWEE+v3/PIYhhAlv14EEoEh0P7FMlAxRBHF0Fe+AQU852AF4b1EkwC4AQ+DRzAF6JnEkuhP0P1Dk9AJXLGF0/RknPx9ZxA9qsIF0ZAIsv+N00AZaCWFkoZq3P out_111_mFAP2b_singleloop_p01wA5_mFAP2b_0001_0001
E25HfANTBBE0eNEKQgbnmAVTa5DkTxUMQwsCwAluJMEk3JVMQ/4t4A1f6GEUucXLQYdnqAR9HLD0TPPMQZz0hAdXxpCUxNeMQh6ImAdU24BUGkYMQd92vAVj+qBk4JXMQre2dAFvd6AkiSVMQPRXfABQIuDEaZeIQsfGiAx8/9DUmsKOQM92uAp7jFDU+YXKQA0RwARq2FDU6N3NQTRWbAJ9NuCkcnXOQnYgYA160tCkMI0KQi6ShARtm6/jtgRMQRkPOA1bjIBENmWMQ out_111_mFAP2b_singleloop_p01wA5_mFAP2b_0001_0001
EahSuA1nNfEEUDbNQI4a2A5E8vE0g8ZNQrIAABVshpEk74GPQUUTEBhL+yEkbM5OQKtsxANU+EFka4WOQLBeqAJ/EPFExBUMQcRRrAFOdKFkor6JQb9ajARkycF0PjNNQr+InA5TMiEEOYSOQGkR5AVr+xEED+WLQsDKtAl9TCF0FGGQQ35I4AFOHQFklB1OQ9/ycAhvAkFUlS8LQqmDjA1GDgFUoqKPQ out_111_mFAP2b_singleloop_p01wA5_mFAP2b_0001_0001
LIKe+AZpaZEkpjZQQqnfDBx9tRE0hYRRQddZGBNO29DEqOoQQ3msJB5y2oDkw8QRQR7OBBZnFLEUQeoSQyd79A5y2dEkp6aTQaCYBBJ/muEER/ZTQK7r1AdkQbEUi4BUQeAO3AReUSEkUFcQQOpWGB1gqeEEPHbRQTrJ8Ahbj+DkLTfSQU7XEBtOjDE0aXOTQ out_111_mFAP2b_singleloop_p01wA5_mFAP2b_0001_0001
EErJFBdCg1DUaiuOQYSuHBt0+SD0fuPNQ60cJBRZAjD07EgKQDWXGBVEnhDkNalIQKLCEBVznsC0Bs/MQXgpGBRkcHCUwqmLQ+aZLBt/IJCkk+6KQ4CpDBxZwLB0J8KLQOXWCBpExDEkJnzNQihTLB9UKJD04MVOQdXwCBJqaiCkly+OQJbdABBQv1C0jk4LQbwKFB5NYYA0+KQKQe3o/AdszLBUSewLQ out_111_mFAP2b_singleloop_p01wA5_mFAP2b_0001_0001
E5nZOBBjOyDkWyUKQWGcQBhjeCE03ltHQW3LQBlMakD0pvLDQ5QJQBlLGwD0En98PFANWBB8VIEEABmIQMiAWBtkLMEEPOiLQYLLSBBiG3DElckMQL7YOBJXIyDEX7UKQVOGOBNM3QEkLcvGQx56YBl2c2DUaoCIQ2xeXBVLiWE0b76GQXCCaBlWnKEUU0ZMQIWqUBV4mcEEKp8LQV9WUBNjRZDkp/+MQvsNQBx4hBE0cEZOQ out_111_mFAP2b_singleloop_p01wA5_mFAP2b_0001_0001
EI+AQBl7g7CURMoEQ2/MQB9kFZCUbksAQIapKBNi9MCUDga9P8pDKBlyohBEU/P1Ppw4SBFwbjB0nTEDQAlxYBNxnuBEv8aEQ2PHbBJhGfAkc7rGQjwXgBteipAEKw/HQEK8hBR+7W/TBEBJQiU8gB1Qm47D9/eJQh0ekBB1w2/TX6iJQx6vPBdeF0CEBoRIQb+jSBpg2jCkYRk6PYq0QBND1QBk+QuGQCCkSBB7NuA0YDRAQvI/aBZ3J/BkZrzAQ0UOZBp91QCU1GXHQ71+YB9uzNA0AmKJQiSwaB9A1W/zHMyDQbdNhBtvdjBkkMVHQb9/dBxTSX6D/HFJQ8jHiBxgE35rf2PKQM6PlB1FI2A0D5LJQNBqlBdDyZ+zIvTKQ out_111_mFAP2b_singleloop_p01wA5_mFAP2b_0001_0001
LaIlGB9UXiC00w1AQicDBBF3SZCExPu+PJ6u/ABwvrCUtNyuPReo6AdOBXCUtMyrvH3Z6At4WrCk6IjDQWS2uAhT+eCU42oCQXIyrAhjyoBUZa+CQQUUnAtCM+CEx3dBQAqOhA5xKSBkpLJCQy3hZAVQ4yCUfpoAQRmbTApYhIC01F+AQgO08/c2g6B03EJAQhiVHBd6g5Ck/kjDQL4hABVEYtBUVEX+PBWw8AlyLgCEI0gHQKp66AVdKODUIMkDQjAtxAFtt3AU/W5DQHjupANDpfDkJrMBQXJpdANsRPA0RHaCQVPsNAljaLDUd+a/Pfv95/Uae9AkXUaAQ out_111_mFAP2b_singleloop_p01wA5_mFAP2b_0001_0001
EcwuBBZF1SDEKqWmPcl1ABlJSoD06Ha4vHg01AJInqDURBL7vi2syAZIFkD0d0LCwTb1DBp+ZRDk9FuAwQdwJB9OKPDU2Ow/v/6ANBNotyDkIfJAw/iANBZsqtCEf7i9vuPBSB1pJnDU0Af+vnwHSBxuc9CEkEz8vCg0DB1eEiDULUI3PNsUCBtXgEEUPG63vKZUCBJC2wCU5AIBwduFDB5V2hDUbafEwTD0LBxpgIEUUBnAw11QMB5WmLCkKSZ8v6VOVBFjy+DkZnj+v out_111_mFAP2b_singleloop_p01wA5_mFAP2b_0001_0001
EIePvAFS9zDECHosvwKujAdFj3DUFcfxv7l1gAZNkQEEKYa6v+qSnANAafEUOa76vfOTyAxms4DELIdwPHI5gAVTacDEbIc5vomXfApvI2DU+P4rP out_111_mFAP2b_singleloop_p01wA5_mFAP2b_0001_0001
EFVNOABoiREUy/p+vLcEGAprFlEUsoxBwojD6/QZ6zEkt+/6vZp8y/49TtE0NFJnvSDDq/kzvfEESS4Fw551R+UqbWEU0OcDwdmzEAxuZEEUJLf+vddSTApsLtEUFDyDwvqfg/8tRuEkvM+HwKSM3/4EzUEUuAbIwfLJ3+OmoTE0ORRGw out_111_mFAP2b_singleloop_p01wA5_mFAP2b_0001_0001
EUzqy/sp+HF0hA/9vvZeY/QiBXF0fFH2vUWEC/OhkaFkMcN7vZRfY/CaSTFU8c9BwlrC0/A/isF09io0vC8g0/8So2F0ZvTAw/n5QAZUJpFk7BJqvhv28/YD8MFk6snCwb5nU/YeJQFE9xIfP5Rij/AHA3FkfzCbv5RLT/sHo9FkEd6AwW/DZA1mh4FU05OovOfxQA9ZphFU4AryP75RZAV30eF0Q6K4v out_111_mFAP2b_singleloop_p01wA5_mFAP2b_0001_0001
Ed28q/6WzlFk7v2xvZTNLATVOrFU6/L4vGuqXAzUJXFkN/K7vV63gATjLWFEIzzBwnozKAzKE7FUXZsAwJ3Z7/OFUHGEuH7+vGayS/StCJG0Gi1BwJ7RFAf4vNG0S/K3vCDRg/+htqFkCzKpPttXTAf/nyFUzIVjvOHQEATGVzFE0rPEwDWGbAPbAAG0r2oBwtTe6/GdYUGEo8OzvTnGTAjPCMGEZ1yvv out_111_mFAP2b_singleloop_p01wA5_mFAP2b_0001_0001
ELh6WAPlIHFULQYwvGCSgAXeZyEkgR+0vgQSsAHMYyEkRTxwv9ebyATNcoEE20Q6vok7VArIsgEEhKbOPzW88/S29dEEbDGsvaIAhAHatLE0A8LgvQtij/2Y0PEUS35wPGydPAvqYJFEpWkrPveHeAHqxuE0HD7+v0FAWAnATlEUqbo4PHAQ7/a1IXEk6BC7vkZet/68ltEU9IQtvIQRaAH9u+DkqyEvPBUOpAXKyNEkIsWlPwV+gAL66GEUnMa5v5b3p9asqOE0OGAlPNc3j/ODrWE0jZe8P/+wx/yP1/DksnTxP out_111_mFAP2b_singleloop_p01wA5_mFAP2b_0001_0001
EULlvAHJk9EkXBEwPRjt6AjvQ9E0O1B3P+Qq/A7uhTF0AKf2P2sx7AnlRiFEYXf8Pd0g7AbrF0E0uwbBQONXDB7aO0EkUZ7DQekFHBbjQmE0xzmAQrwCDBvXRsEU8d1IQ0MPqAXlgGF0Q0H4P9IP/AT6CzEUKvXoP+Su4AfmljEkefXBQiYQ2Av0Q9EUhHDEQR28EBDNeEFkbm4DQ+iELB36WmE0COYCQuSTHB/gfsEknFF5PlDkFBnr7VEEPXhAQCyBHBvWYsE0QPuJQdfdBBXJBcEUd/2IQdaaABTQt2EkPD/JQ out_111_mFAP2b_singleloop_p01wA5_mFAP2b_0001_0001
E/UDEB757VF0gArcPEYlGBXO0qFEv0NBPhrnMBf8SpF0fqxjPKxAPBvyhYF03P1YvRATFBj8n1F0Wgs6vWocHBTBEpFEmvoBwdDk+Azs03FUHmJ8vUNeFBHsyJF0eU4uvGPCFBHu30FkW1+0PJqHHBnouCGUYG76vfQEHBfAJaFE+dzAwLT58Ab4f/FUHk5BwMCS7AjrwAGUbPYzvAd46A75BoF0KWA8v out_111_mFAP2b_singleloop_p01wA5_mFAP2b_0001_0001
LXPKPBDqG7F0gArwPe++UB3Mz6F057nyPiWkXB757HGET3k4P/UDVBzLdQGUGEY4PyL9MBPzMEG00NJ0PU5vWB3bD2F0QZNpvtGKWBHR2uFUKGN7P out_111_mFAP2b_singleloop_p01wA5_mFAP2b_0001_0001
E5lucBT2OHGkSMI7PyL9fBDVjQG0coF+PVjnhBPepOGUhrHEQpbyiBblDGG0eU4EQ6f3hB7quTGUBKyxPbKVgBDTBWGUTACxvQ5fjBHpidG08m23P8naeBjWk/FEnED7PveRdBHMPXGE1ns/PVGOjBvjHNGkXFosPABgdBru6ZGkuFNqv4n0kBDvqfG0FhriPt7rkB33ybGUllB/PACKiB30MkGE8Mm5P out_111_mFAP2b_singleloop_p01wA5_mFAP2b_0001_0001
EjsthBXO0WGUJGkHQ99TjBvIbWGkWkNKQLymlBHueeGEqG/JQuzHlB7P1nG0jCXJQ3kohBX46ZGkoFpMQ+uceBr/FTGk3DcNQrmdZB7qOXG0LbCMQia3dBnHWTGE7iOQQLHqgBz1jdGkCXvGQz5HkB7WYOGEmNbKQ2k5gB3+2hG0SSPMQGw7iBLlXaGUE8WOQukAfBj/ALGUkKxMQqcHWB3fSSGky2nMQlE+ZB/u6WG0wy3JQ59sYB7acfGkxtoMQspcaB/gcOGUqMhQQr/PdBD3kbGU5ejQQEQvgBrLLQGkONsQQ out_111_mFAP2b_singleloop_p01wA5_mFAP2b_0001_0001
E4PFoBnuJbGEaRmKQCBWqB7luiGkuJhKQWO0rB/mEjGU0iMNQaRGsB3jCbGEEYlOQFuOsB3NJgGE+TNIQvZ5qBPachGUH57CQPWxsBvKxfG0mAr8PLFjuBLm4YGk4lC9Pu6ZsBTBCmGUohcwPSMYoBf8STGk/UDLQ3+jpBPKtqGU1WHKQ2j8sBjv8XG0/QZIQmg9tBvxblGkXxSIQXAEqBrzhpG07hpCQOaTpBrEkbG0E0mCQOgltBn+TlGk4dvovny5qBHgorG0lmZwP out_111_mFAP2b_singleloop_p01wA5_mFAP2b_0001_0001
EFDysB/nasGkR2+NQ357tBPc9sGEpwVQQGZrwB7P1nG0GvcQQShbyBT14pGUbnPPQkCHuBzLd4G0Mz0QQqZ5uBj2o5G0dKSSQz9quBPD7EHk6PxSQFYrvBHR9FHEixIUQ+mOuBzySEH0X/QVQNEsrB/BrBHUX3MVQC4YvB7gSFHkHxcWQCBmsB/89yGUHaxMQninsBvQsoG0ioBRQ5kQsBPAi8GUp+qQQonnvBzPn8GE/sPQQP99wBPQF3GUbjaSQQwltBbRm0GEIS5SQvzksBrtbHHE+TwSQ/21vB3cJKHUONISQyToxB/C6HHkG4PUQ0uwqBHOBBHkzrTUQC1nqBbfOAHUZgEWQO2VxB7QQHHkrigWQc6TuBHVFEHEe3SXQ out_111_mFAP2b_singleloop_p01wA5_mFAP2b_0001_0001
E99DxB/TNhGkR2eRQXPqzBzeUcG0d+uRQamJ1B7kYiGkAr0SQmu5zBbQgnGUzMrTQ14VzB/RhQGUwKHSQskMyB7RzJGUFU/QQD67xBvNB8FEVVVRQ8FywB7Z/1F0iYWSQI+CzBLzkuF01keQQFDivBbmZfGEAAISQzj10BfMtcGkIW0QQU9AyBXR1PGE9S+SQw7R1BzRPNGUAkZSQXNfzBH0iKG0DfHQQRuNwB7h4MGkvbwQQGU+yB/9reFkmVnQQJf9zBv9I0FUWLUPQ out_111_mFAP2b_singleloop_p01wA5_mFAP2b_0001_0001
L/Uz3BXO0hGkEDySQ03f5BXO0mGUdTyTQShb7B77neG0OfXUQIwK8B33PfGkvfiVQy+P8B3qdXGUdkrTQRLC7BrbSwGEShLTQNfP5BXob5GUZIrSQFzx6Bju2CHkH+GSQRTM9BnVbCHUnmESQl5g5BDTgKHUi6tRQ5Qr4BD/pdGERLCSQsoO4BfB2pGUSolUQnfP8BDQgtGU/4VSQeNZ8BH6lzGU4M7TQmd/3BXQN8GEp1fTQNp63BnHU2GEcl5RQ out_111_mFAP2b_singleloop_p01wA5_mFAP2b_0001_0001
L+TNOB325FEUHahMQ6mETBf8SPEU6mkMQ++JXBvHFOEULymKQmuJbBLEYZEUIwaLQmuJgBz0NbEUGE4JQOJGaBfR2iEkqx7NQbnvdBHuewEEmuZPQqxLVBfR2cEE8nqOQtd+SBzKHiE0OfXQQAAgLBHYl3DEtILKQepbNBrED6D0hWEHQXPqKBHXPmDEBW5CQO0iMBHZ7oDk9ow7PPK8FBjqxPD0FZ7DQW5QDBjAr8CEqGv/Pnv/DBnuJNDU6mkIQ03vGBDW5gDUjXqKQHv0+ArFZ3C03PFJQMrAMBjOsFEUZeZOQOUjgBTQfSEEmggHQm6jgBXbUsE0TYMJQ5p+hBj/pUEUk28KQFSueBzoy+EkenLOQ6avgBDfjnEkry1PQax8bB7u11EkIQqQQkSCRBX2cFEknsEGQvPKFBTtbeDE0BrMQ out_111_mFAP2b_singleloop_p01wA5_mFAP2b_0001_0001
