# Supplementary material for: Incorporation of sensing modalities into de novo designed fluorescence-activating proteins
Source: Nat Commun. 2021 Feb 8;12:856. doi: 10.1038/s41467-020-18911-w (PMC7870846; doi:10.1038/s41467-020-18911-w)
Supplement: Supplementary file 24 — Source Data [file 41467_2020_18911_MOESM24_ESM.xlsx › raw_data_graphs/Supplementary_Figure_6b,c,d/1/silent_34.out]

SEQUENCE: SRAAQLLPGTWQVTMTNEDGQTSQGQWHFQPRSPYTMDIVAQGTISDGRPIVGYGKATVKTPDTLDIDITYPSLGNIKAQGQITMDSPTQFKWDAQFKQNDNPRYHGSTNILTGTLQRQEZ
SCORE:     score     fa_atr     fa_rep     fa_sol    fa_intra_rep    fa_intra_sol_xover4    lk_ball_wtd    fa_elec    pro_close    hbond_sr_bb    hbond_lr_bb    hbond_bb_sc    hbond_sc    dslf_fa13      omega     fa_dun    p_aa_pp    yhh_planarity        ref    rama_prepro    bref_irms    cen_irms    final_chainbreak    final_looprelax_score    irms       time                                      description
REMARK BINARY SILENTFILE
SCORE:  -482.168   -700.724     98.102    400.867           1.623                 22.616         -6.185   -257.797        2.270        -22.865        -80.796        -24.510     -37.318        0.000      5.311    133.425    -39.928            0.056     19.116          4.569        3.257       3.257               0.010                 -482.168   3.384   1149.000 out_34_mFAP2b_singleloop_p01wA5_mFAP2b_0001_0001
RES_NUM A:1-120 B:121 out_34_mFAP2b_singleloop_p01wA5_mFAP2b_0001_0001
FOLD_TREE  EDGE 1 120 -1  EDGE 1 121 1  out_34_mFAP2b_singleloop_p01wA5_mFAP2b_0001_0001
RT 0.092238 0.94843 0.303269 0.768097 -0.261588 0.584465 0.633655 0.17903 -0.752615 12.785 -5.805 20.9455   out_34_mFAP2b_singleloop_p01wA5_mFAP2b_0001_0001
ANNOTATED_SEQUENCE: S[SER:NtermProteinFull]RAAQLLPGTWQVTMTNEDGQTSQGQWHFQPRSPYTMDIVAQGTISDGRPIVGYGKATVKTPDTLDIDITYPSLGNIKAQGQITMDSPTQFKWDAQFKQNDNPRYHGSTNILTGTLQRQE[GLU:CtermProteinFull]Z[HBI] out_34_mFAP2b_singleloop_p01wA5_mFAP2b_0001_0001
CHAIN_ENDINGS  120 out_34_mFAP2b_singleloop_p01wA5_mFAP2b_0001_0001
LwfKMBvxLBIEoaMYQDCMMBf9IAIEZ78WQ67nRBLFu8HE99bWQ357UBT0i4H0hWMXQlDNIBf9o3HkoFpWQgRvJBrdIuHkxRQXQiTgIBXhVCIUaeVYQPryOBPHFEIkmJTYQBdLNBHFt7HUsJcYQAQKLBfY1DIkXmbWQu06HBned2H0RokVQtiSEBLPA6HkHIAXQJLoIBjp8uHkkhGYQ out_34_mFAP2b_singleloop_p01wA5_mFAP2b_0001_0001
HTihSB3NJ+H0kYIVQ/UjXBHCs6HkEDiUQkC3XBvcouHUgVmUQFDCcBjVOqHkvf6UQ5QLYB/9T+HUf/ETQTIGZBnvIFI0+04SQlj7aBjojGIU/UfRQve1WBnouFIEEZdQQO4JTB/kbJI0l4FQQOXETBHzJOIEoorQQiMqPBH9VIIEFIROQEtoPBzKnAIEsyhUQMv1aBzTP+H0KDGVQq4sUBLVH8Hk8bgSQfekbBLhJ6HkcVoSQYlHcBTAgGIE2EmTQVEWVBDsOHI0aFFTQXzXeBfLFEIEm8ORQpEHcBL7vKI0N0dRQrLxWBXHKCI0bn8PQNIvVB3kAPIkAOaRQHdVQBzW6QIkB1ZQQojsPBLgpEIkufUNQPz7MBTfFLIkDptNQ out_34_mFAP2b_singleloop_p01wA5_mFAP2b_0001_0001
H3kYTBPzMpH0yhWUQiBhTB/RhdHUO0aUQXPKVBPIwZHkVO0VQEtoYBfR2SHkQg9VQiWEOBntzYHkArEUQnEDQBnCXtHklDFUQRXgWBforaHUCZtTQb8SOB7QLQH0IbHUQam5MB/TNbHkrHFTQEYFLBvcobHkvfyUQ out_34_mFAP2b_singleloop_p01wA5_mFAP2b_0001_0001
HPK8SBntzeHU2O3WQqGPUBjqxbHUbnHYQrcIaBnCXdHE8nSYQQgVcBb5QXHEDCsYQ8S3QBvHFiHUzMnYQXPKQBD/pkH0yhuWQ2rZTB/GRTHEgVLYQ9owRB7OffHknvHZQmupMBD/pgHk9ogYQ03vRBz1jqHEAAkYQ out_34_mFAP2b_singleloop_p01wA5_mFAP2b_0001_0001
H++pcB77nlHEoaAYQuzHhBra8nHkvfKYQy2JjB/RhjHEoaUXQnvflB/mEiHUdTqXQPffhBnBB0Hka8OYQZQnfBLC+4H04QyYQxYdgBjob0HEQUeZQaEwiBnpA1HkF4sZQfT6cBjz5vHEYvzZQsHlaBrZmqHUiBZXQOInhB7fLkHEs9oYQOh7gBnU23H0RghXQ/aljBHY11HkH+UYQoSabBvOW3H0dWrYQ5NKgBDJyAI0A6yYQ89idBrfxsHE2wQaQCSRZBHjlvHkHumZQ out_34_mFAP2b_singleloop_p01wA5_mFAP2b_0001_0001
H46RiBTgVhHEv0FWQ46BkBT2OdHUIwCVQqxLkBblDRHUO0CVQCBWmBfTiMH0P14UQ78NjB76RhHkpbqTQUcClB3AXdHk04kSQtZ0nBDIIhHkLL5SQBFLkB3kyhH0bNPRQaRWgBntziHUwK3VQXrCmBzDSgHUSxNVQTxNjBHe+pHkcbqTQD4MhBnSfeH0q9cTQlUBlBjjtUHUJnjSQYDLpBreXeHECqJSQFkboBft8dHkSH3TQrz2nBTJ1pHU4J7SQr0glBfS7eH08cdQQYyPkBfgdqHknNSRQ3pLiBbIYfHUwJARQ out_34_mFAP2b_singleloop_p01wA5_mFAP2b_0001_0001
Ham5hBjArLH0xLNVQQg1hBTf//G0xLNVQHaRjBntz5GkWkVWQMdTkBLaRxGkpbCWQGZ7dBPc97GktzHVQlyPbBjmc9GE5gyTQ8qjVBXw96GUPN5TQnMydB3qv1GU0jySQrcIgBvcoPHkBBWVQ8T1iBL3I9GUxiTUQoIkbBLWEAHUP42VQkX5dBjOizGEvWWVQGtqbBPUoFHUlWeTQl9nTBjoA8GU2E7SQ2hxTBbHXAH08znUQieHVBjgwyGUtIOUQd/2bBrsj2G0/z0RQsrSdBnIrtGkItITQAq/gBXpf3GUJlsSQ out_34_mFAP2b_singleloop_p01wA5_mFAP2b_0001_0001
LEtojBLFu9GkQglXQf/0kBf9o3GUHaVYQUNenBjAryGEYlHYQJbHpB3Mz3GUPKkXQdTSlBjVOAHkCX3YQ3y9iBnTqHHUdkxYQUxkiBvlHIHEkeCYQATmjBL/o9Gk0YoXQ/pajBjzaxGEm4fYQ0nNnBjJMEHkxexYQVzalBP9l8GkeFXZQKGajBfsmPHUJP/YQQLLhBvwzEHEZdBZQLY3jB74ZOH0xDuXQkxdgBbfZJHU482XQ out_34_mFAP2b_singleloop_p01wA5_mFAP2b_0001_0001
LSh7nBPIwoGkoFVYQ14VqBblDjGkqxHYQ35rpBrw1aGUdTKXQrcYnBXNeXGEsyBXQgqhmB3jClGUbnnYQk5OrB/hFfGkBYjYQMuzrBLGxoGkqo3XQ out_34_mFAP2b_singleloop_p01wA5_mFAP2b_0001_0001
EqGvrBvz3WG0isdWQJGUrBPc9NGkpbiVQW5grBf8SRGkVOEUQHvUtBzeUXG0gArTQWOUtBX46EGU6m0VQWxBtBfcWBG02FMXQoOusBLnA3FEE25UQpwltBb78ZGEEYlWQYHTpB/m2KGUoBsVQrZWvBvqwHGEFQqVQhmurBT1+2FEMvPXQCMHuB3hSqFkL7HVQbb7sBLro7F0Fv3TQ4yrqBrOdxFU95EVQ out_34_mFAP2b_singleloop_p01wA5_mFAP2b_0001_0001
EEYlpBDrcNGUy2RTQIFepBjpbPGEUN2RQktzpBHtIFGEnEDRQktzoB/9T5F0w1bRQsyxmBD/pUGUHahRQ5NnmBDjkfG03bHSQN/XmBbPwhG0n0aTQl7omBfnwpG0EJdRQKkVmBDOXsGEjsnTQdXimBr8bxGErwbSQeewmBfxzsGk7fKQQ3snmB3EQ8Gkn0ISQWM2mBfEa3G0m8sPQfNzmBzUC/GUG8zQQSMIoBPy2IG03PtTQiRGrBXn0UGU2HlRQ+2JlBvxuPGkiB6RQY7jmBXfNVG0YScQQA6QmB/DzbGEiWNUQFwJmBjitvG0PsiUQl1ymBnq5mGkUK0OQRrjmBrcVCHU2j5SQAI9mBP2e5G0wLoNQuS4mBz5eHH0mhhQQ out_34_mFAP2b_singleloop_p01wA5_mFAP2b_0001_0001
EEtIrBzgAGG0LdzPQMIgrBTgV6F0257NQUN+oBHtI5FkQgVMQ8nKoBbktEG0xLNLQaR2tBnsd+FUHaBMQ+qWuBfefsFUGf/JQ6RdvBXIJYFkmzQLQn8kxBPInYFUneiMQRmDuBLYUGFUPo6KQuz3rBrbSNGkVOUPQsK1rBDuurFUoJFPQk1pvBLfdAGUcEJNQ99dtBnkkGG0SJ6KQeZyvBLXHyFECfgIQZtdsBf6eoFECPBJQtwruBvdn4EUfLuLQ3yWsBPeeGF0Vu2JQ out_34_mFAP2b_singleloop_p01wA5_mFAP2b_0001_0001
EoFpnBTLymFU46RMQkCHlBTgVmFUhr3KQKc9kBDqGVFU5QrIQHahlB3NJCFEVjHJQEY1iBz0NjFEmu5MQgRLgBLHujFEVSdLQsZAjBv3+zFk+4EPQQgVoB/RhZFEFuONQej0kBnDw1F0d64JQ4/BjB72nTFUj90NQ9gKdBbzghF0z74MQlQHgB7rKXFkA49JQTK3fBz3MzFENmeKQmnZhBrSmxFU+EQQQQX3iBLZwBGkBoNOQ8l4kB3ykyFk21CQQ out_34_mFAP2b_singleloop_p01wA5_mFAP2b_0001_0001
EhALkBf++bFk/UjEQWO0jBj/UNFkTiBAQtI7gBz1jOFkpbS8PSMofBzKHgFUwKH7P78tlBnsdSFUIwK1P/teoBDzvQFkv2/5PYkNlBXe4CF0nP+qvW5wjBb78rF0IbHEQEgQkBTiH9EUsvXBQz2WlB3ZviFUJSUvP+VOpBLo7eF0ZXl6PBdjmB7MsGFErbU5v/+JjBHqWEFUH59yvqBklB3oiyE063+Iv out_34_mFAP2b_singleloop_p01wA5_mFAP2b_0001_0001
EWOUfBvHF8EEEYl6PR2uZBjpb8EU5QL2PhrnYBvd+sEkuJxoviWkbBrFZdEEAAAwvVj3VB7Of3EEDCMAQRCLWBL46FF0TONFQch4QBrg8/EkPS7IQfSKSB3bFQFUDH0LQampgBT14tEE7Rh7PVdzYB7hbMFESPUwPCgTWBPuXnEUD/cBQFv0RBj2G5E0TIU9P985VBn1jWFEz7HEQB07ZBfQQDFkqxMHQZBDPB7HUNFEyzSNQooOSBfS6gFkBbRLQm57VBzIvLFECAqMQ out_34_mFAP2b_singleloop_p01wA5_mFAP2b_0001_0001
EoFZUBHDCyEEv0N4vktTSB7QLkEULyWAwXPKMBT2OjEEoa8/vO0iJBntzzEkQgV+v14FUBnBBsEkAr8FwRL1ZBf8DtEUIbJGwWSNSB7ObcEEIdIJwfUYSB7lu/E0HFu0v4G7TBngIUEEQ5k/vKobSBXn07EkqFuGwOvSbBDxskEkQ/QDwjPhTBLuAiEkUYFLwQK5NBPlYbEkLOHJw/l5TBTvpMEUQIwIw out_34_mFAP2b_singleloop_p01wA5_mFAP2b_0001_0001
E99zJBPJGQE025bAwPK8DB/mEPEklDNAwamZBBjpbQE0fqxFwIFOEBPIwQEkvf6IwnEDCBT2O3D0NJG6vJjLDBT5FMDUJPD/vY2kDBzg4GDEtUgEwKmrDBPKasC07/B4vEtIMB3MzCEEnEDBwZdfCBHn2cEURk57vg/e7A3L45DEyQv4vzX7DBvs43DUeU1ovD3bEBDKmNCEm/b6vFAXDBbfsyCU1VIAP out_34_mFAP2b_singleloop_p01wA5_mFAP2b_0001_0001
L1NJ4A/89PEUiBBGwQgVyAb5QREk/UjJwwfq0APdT+DEYljLwoFZyAjWkBEESh7NwO1TmAPg1REUk8+IwCa2hAXql6DkkxkHwknGMAH8E9DUg0cGwioFEAvh9PE0+P3Fwe8ECALJFcDkcZLGwe++zArvfQEUiBhCwuqr0AbV+fE0gVkKwIC/hA/kCVEEAY1Kws8ikAvD3eEkjFNHwFHDmArOyzDUwb2DwdOYjAfSSgD0+gKJw out_34_mFAP2b_singleloop_p01wA5_mFAP2b_0001_0001
LGZ74ALv0ZDkSMoKwQgV7A/TN2CU5QbMw2OfDBf8S3CkVOUNwzhWFBjpbaCkWktOwHK84ADLYLCkPSELwwNCtAf0CECUKLnKwly3mAbLJOCEqQXMwJAOqA3P1oB00JhIw/pG7Ab5QXD0FZrIw/RS2AHIE5CELfMOwNgB9AXnCKCkyFJJwFND8AnopiBExqSMw out_34_mFAP2b_singleloop_p01wA5_mFAP2b_0001_0001
LGEYGBT0iYDkCXfMwjs9LBXNedD025LNwHv0PBPHaFDkX6WLwdolUBLwKDD0HF+LwcSsEBrw1vDU14VLw5/BNB7YS/DUSwINwW/mMBbDVSDEvZOPw out_34_mFAP2b_singleloop_p01wA5_mFAP2b_0001_0001
ELH6NBTLyyCEBWJJwEtoRB/mEbCEBW5GwgqxUBT2O7C0kYwDwqxrSBzfqdDksdeCwoF5OBf++5BEsyBDw2n2LBHC2yAEnihFwlWaJBf1F2/DkfVBwhfUGBrt2ZAk+247vjpyKBP2Lj8TtpcBw2O/JBvco1CE/pmIwthRUB/OUICEikuIw46XMBDKsOCEIBaAwP/+RBTbIcB0kelAwCdoOBbbbMA07s5HwEFsIBfHHNB07wBIwZNVJBHKFjjjgLe9vODXNBzT1d6zmSQEw out_34_mFAP2b_singleloop_p01wA5_mFAP2b_0001_0001
ElDtZBDrcwCUf/UCwy25cBfnvPDEAAA/vv0NeB7P1ED0d++tvHv0dB757fC04luJPb8ChBjU4WDkSMoCw3ajiBfiVvC0Cq0CwO2XgBfwalD0CAKIw8SXbBLwKTC0LdTDwFzqaBHZqtDUosn+vgjPiBv4XvDU8cqAwy5UhBb02VCkbtADwueNiB/iiqDE9aRJwb9deBz6iBEUF4EIw7OXeBLW5MDEnBKJw out_34_mFAP2b_singleloop_p01wA5_mFAP2b_0001_0001
EAAAgBvcolDklDtoP8S3gBvz3fDU6mE9P5l+iBrbSAEE+TNAQHaBjB/naSE0xLd8PzMzcBvz3jDEsyBCQvHraBnvFGEUQl1BQ357fBjqxBEUc9ogvi6whBzfNADUc9z9PXl0dBfPkcDkxXHGQnswZBfMxNDUyXsAQUFZZB349IEES8gFQ out_34_mFAP2b_singleloop_p01wA5_mFAP2b_0001_0001
EY6mkBnuJ1DkR2OEQnvfmB3NJKEE/pmGQAAwmBjWkHEkQgVKQmupmBvIbrDEBWZLQlYQpBf++JEkoF5DQisLpBvwrSEEj2T8Pd93rBXPEWEkyuX2PGkctBvpJHEUlDCzPOJbsBj6WqE0RaFxPU4akBvd+WDUHaxFQbtvlBX3OaE0ZI2FQ2kCqBH6bzD0ABzDQZIpqBDsvTEUuNNGQMeLoBHgEiEE5il8PYFFoB7WuHEEyqf2PanKuBPCBuEURPegPXuDrBb+N2E00/L0P out_34_mFAP2b_singleloop_p01wA5_mFAP2b_0001_0001
Lx1DnB7luZEEUNuLQ7RRnBb78ZEkSMoOQwKnnBvyhwEUMIwPQbnvoBHue+EU5QbOQsyBnBHDCoEkCXvKQj59oBn2LQEEJzPPQY9elBPtxSEENrfPQ out_34_mFAP2b_singleloop_p01wA5_mFAP2b_0001_0001
Ef/0mBPzMzEUiBJRQ/pGnBLwKHFEBW5RQ/pmkBnX6MFUKctSQQ1IjBzJx+E0FZLTQlDdpBb5QFF0Jx4SQX/PsBnt/CFUiBRSQUjZuBrhl+EUMaUTQn8SuBvx1tEUC09TQPvUwBPS2MFUavfTQqG/lBbmZmEEaRmRQFzanBL1NUFkfLMRQk5HpBnrj3EUfpiTQK5epBfddTF0VQhTQu1vsB3bESF0kvwRQQrQsBHk71E09WjRQAPwxB7XQKFENELUQvGXwBrenaF0w+8SQ out_34_mFAP2b_singleloop_p01wA5_mFAP2b_0001_0001
EoFJkBPy2hFEBW5SQ14FiBzfqpFEv01TQ5QbjBvxL3FUc94UQ++JlBT2OCGEEYlUQkCXfB3251FEVjPTQVR0aBTv1oF0JDnSQBy0aBrYhUF0DEPSQgWgVBHAgwFUG1USQR04VB/zuOFkn4tRQxTqSBzOjfFEHDxRQj2+SBXf7BGEenfSQWDeNBXDmhFUxPYRQsjwNBvT5CGkjrGSQrxHLBPhQ1FEUNkRQ1NZlBXjXsF0FZbSQaSIhBrp4bFEReTUQ2+ZgBP8kAGkd4fSQlTkdBrPZ/FUxtCUQtYKeBXfEKFExsUSQtp1UBbHl/EkrvVRQD2BVB3BcIGEkV7SQogNLBbbWUF0DY8QQcQ0LBv1UKGkUwPSQG6GHB7nU3FUe+SRQ out_34_mFAP2b_singleloop_p01wA5_mFAP2b_0001_0001
EtIriBPzMzF0eUIWQaR2jB/na+FEAAQXQPKshB76RGG0HF2XQGE4eBLbnCGEaRCYQCsykBnYQuFEEYJYQ+yqmBT9xcFUBfwXQgiZpBvGbfF0JhoXQ2oImBXtWIFExqVXQLUeqBTPTNF0kOKXQegioBHUJ/EEo2+WQ7RRhBvconFECsSWQE2glBXwFEG0Xr5WQbZGjB3f8mF00zXYQJU2lBXBz2FkWmiYQI/KkBzgrAF0scTXQB1lsBPrhKFk8h9WQUWzoBPyjvE0dFpWQ out_34_mFAP2b_singleloop_p01wA5_mFAP2b_0001_0001
EzhWiBXjXQGU2ODYQVjXgBntzXGknvTYQFDChBrvfcGEVj/YQO0SjBzgAgG025HZQhrHgBb78gGU3koXQloSeBfpzdGUrxRWQpA8gBXVMaGkM/WVQq7CZBbskeGkkH6VQ9RJgBPOcXGEbZGUQXrbXBPp3bGEBqpUQ76FbBr+VYGkYFwTQe+OkBDAATGkYQ4XQxO9cB/LjTGEeiXYQAmEiBbwXkGkbWgXQxasdBXZBnG0MJBYQ5DCjBLLkZGEGqpVQFpJWBvCVhGkjlnWQRcmhBXvlUGkbSYTQ40PTB/ZkcGkf4XUQA+3ZBXZRWGUelwSQ out_34_mFAP2b_singleloop_p01wA5_mFAP2b_0001_0001
Env/dBntzcGEqGbZQ8SXeBvcohGkTiFaQ357ZBPc9pGkDtMaQlYQVBzgAnGUbnPaQep7dBrEDZGUPKoaQvEmdBP9WdGkMQWbQbfRhBXoBjG0Q9mbQGrajBr6LeGkowrbQTM/gB7tVtGEmpwbQPKcaBXNeZGU46RZQuSGhB7HvlG07HIaQkysgBXbyTG0+PmaQziaaBLELUGEGQiaQw7ycBTgpWGETUrbQKZRaBjvDjG0jzXbQb/hiBTugxGkNF8bQWVWeBvdFxGUjwrbQ out_34_mFAP2b_singleloop_p01wA5_mFAP2b_0001_0001
EmuJbBnCX0G0IbPaQgVOXBfnv8G0xLVaQfU4UBjVO8GU14BbQsHlXBLv04GkYQgbQZQgaBPc9GH0HFOaQXPFgB7n0DHU9IZaQrhVgBP+M4G021KaQU9JbBvmK0G0vVPaQVoFUB7h67G06t8ZQOg8YBn4XNH0fuiaQlqDaBDByJHU33sZQ1HagBbRyEH0Rt7aQaIghBz1MJHk+OJaQt0uhB/5Z0GkyjgaQkh8gBLLc3G0ZnpZQ out_34_mFAP2b_singleloop_p01wA5_mFAP2b_0001_0001
L357PB325/GEaRGbQWOUNBvcoAH0z3vbQfUYLBXiBMHkDt4bQpbSLBHYlPHkQgdcQcSsIBntz4GEFuybQmXRKBPmCtG0GXubQevxNB/1fpGEEgScQWGNPBf3YeG0umOcQSJ7SBfnQZGUtelcQsIxVBDaMeGEFADdQ2FoTBXVEPGkrPdcQGE4NBLwKCHkqxraQCpMQBP7a+GkyhIcQSi7FBDjg6G0TfZbQyBmGBPe25GEP+QcQdLcMBbRyrG04YQbQiRsGB/BDoGUXUubQf8qLBz8jqG0XswcQeHcRBDQLuG0M0ScQZULNBTRwZG0Vt4bQpwJVBrKDmGEnzIdQVVjYBXAIaGEiwTdQTGPRB3JxLGU8oFcQSKWWB79sKGEeVtcQ out_34_mFAP2b_singleloop_p01wA5_mFAP2b_0001_0001
LkC3JB/owRH0d+WbQ46xHBb6mcHkYQcbQBr8IBfSMiHEsyxaQcSMKBPIwcHkpbSaQgVuBB77ncHEVjjbQ9499ADijbH06c8aQ2O/JBzeUOHkQg5aQL62JBn3XgHkWA3bQQBYABf0kjHkT20bQAdxAB3vvVHUYg3bQruW4AfQHWHkKBAbQ out_34_mFAP2b_singleloop_p01wA5_mFAP2b_0001_0001
LXkNIBHsysHEmutaQpw1IBnDtyH0HFGaQueUFBXMIuHERLiZQlYQGBLbnwH0bS8YQcSMHB/mE+HUwKTaQJWYIB/xp+HEIeCbQ1DDHBT+qzH0INTbQXeNIBn1usHkjKuaQkhENBn3iyHkjb8ZQM5+CBvSS/HEwcMaQilaJBTPACIEuaAaQ2u8FB3VfCIkVcRbQd8lMBvuaAIEmpHbQXNyCBPmezHEJGbbQzxnJBLd4xHkEkubQ out_34_mFAP2b_singleloop_p01wA5_mFAP2b_0001_0001
EsHFBBf++nHkWktZQ7Rh7APdTjHkDtMZQQ144ADrcXHkmZWZQ99TwA77nTHEEYJZQ2jCxAThrpHEsyJZQlajyAvor1HEosCZQkQByAHci8H0kflZQBRl0A/Sz5HE2aaYQvaezAr3sDIkV4fZQxeE2AngTCIEkxUYQi0g1AbYtFIkEW3YQLh/2ALwHLIk1uxYQf/UABjU4lHEoaMaQTq6/AfLdjHk4kuYQGDqsAr9ooHEyqnZQNTAsATOjmHECrwYQ+GdwAjyV5H0oUFaQvOD1A3cn0HEqy+XQY+DzAzqYGIUwS7ZQUMr3ATE5DI0G5pXQ77n1AjP8MIklRMZQ out_34_mFAP2b_singleloop_p01wA5_mFAP2b_0001_0001
EqGPABT0iRH0yhqZQ357+A3jCGH0Gv0ZQ5luEBnDt/G0JxwZQGE4IBHXPDHkQgBaQMIw6ArFZEHkU4iaQaXUxADtrKHUc3paQUk/3AbLl4GEVlqaQDCsDBT2OVHUGE0ZQtsQ5ADHrCHU56dZQCeaABzg1GHk6R5aQ82DtAvwuKHkkAQaQOpD1AXvn3GkHILbQyDA/AvUmzGE+TmaQ6lzxAPNH2GUZ9TaQ out_34_mFAP2b_singleloop_p01wA5_mFAP2b_0001_0001
EFDiEBzKH2GE7RdZQ4PVJBXjXvGEBWZZQU4aIBjrHjGEoaYZQFueEBnuJfGECsGZQzhWMBTgVzGU46xYQ6/WRB7ZltG09BmYQtFhUBPUO0G0NU2XQ1iLXB3S8+Gk+OYYQ7RBBBrZmzGE99PZQ/z1LBrGqwG0LZ1ZQerZNBvvt7GUtW2YQ7CsJBbP6yGEnPWYQCbdQBTrYlGECWcYQ4wEUB72UtGkIuAZQMRQZB7aOEH0O1CYQcY8ZBbN57GUiMwYQ+V+TBDdSDHkn9nYQ out_34_mFAP2b_singleloop_p01wA5_mFAP2b_0001_0001
EEtIMBvHFdGUPKsZQ/pGMBrbSRG04lqZQaR2PB7QLNGU5QHZQlDNUBfTiRGEoaAZQrcoNB33PMG0isVaQN/WJBrmiNG0Ek5aQQKoEBrjAOGEjLwaQzb3KBzRmNG0ylebQ5lOPBjqxgGk8S7ZQhFDIBfznOGk4cjZQsbURBHe5PG0l1gaQoebOBnKwDGUdDRaQ out_34_mFAP2b_singleloop_p01wA5_mFAP2b_0001_0001
EIwKOB77nEGE7RxYQvJRRBblDAGEmuNYQyLdSB757nFkuJRYQam5OB33PbFU2ObYQzMTOBrEDCGksdGXQKUeNBDFEOG0v+4WQsDfRBzyz6FEnQ7VQQrCKBLQ2QG0qjtVQx1jKBTgVBGEZ74YQUeKVBvA9DGkh0MYQcXYKBTps8FkxpJXQTxSRBvxoRG0JdyWQ2phLBXTdRGkjzwXQ6RTPB/T19FkBiBVQFMASBbHrpF0zqCWQtZaVBz4QBG0Q43VQaNqJBPOgZGkB6oVQjSHGBLGUNGEhY2VQI41LBn/wNG0/SzUQ out_34_mFAP2b_singleloop_p01wA5_mFAP2b_0001_0001
EKcdXB7OfhF0MzIYQtI7YBX3kKF0eUIYQO0CbBvcoDFU3k4WQf/UeB3MzOF01jSWQ6mEdBLEYFF0jCrYQysoeBLAztEECfoYQxvvaBX9yKF0FmWZQgqRaB/S3sFksdCYQgQXVB7pLBFkcpPYQEhSgB/VcOFUxzlYQD0ygBXrPqEE6DBZQJDLgBvlQqEkBOJYQWuFbBzc4jEkXdtYQyIrdBDlNHF0MVvZQ5qIXB39QBFU10bZQeDvZBDNwbFUO3XZQ out_34_mFAP2b_singleloop_p01wA5_mFAP2b_0001_0001
EsyBZBbQgxE0jCXWQ++paBb5QpEUjXCVQ46ReBrFZVEUiBJVQIFOdBnDtGE0w17VQXktVBrw1jEEEYNUQBWZWBHZ7oEECs6WQ509cB7kr1EEYNiUQjs9WBXjXeE0HFOTQv0NTBLGEyEE/pGUQ35bTBb5QXEET3sUQ out_34_mFAP2b_singleloop_p01wA5_mFAP2b_0001_0001
EqxLhBLxgUE0JxQUQaRGjBf9oCEEEYNUQ0iMkBra86Dka8ySQO0ClBPy2LEU6mESQ35blBvyhIE0eUIVQSxmnBXwQwD0UeQVQutwpBHQf+DkYkPWQj1/pBTSOSEkkKnWQf1XrBzXqfDEU9rWQiBhhBTKchEUdTqTQ0VFiB/aSoDkWkiUQbcqkB7upLEEdZIWQ3BWmBPRXXEkYexUQVgioB/osrDkDCSUQOTvmB3sOSDEE2mVQje1sB3aqmDkBYVXQTJIrBf/hBDUXuXWQ out_34_mFAP2b_singleloop_p01wA5_mFAP2b_0001_0001
LHvUkBjWkRD01jaSQqGflBrZmFD0coFRQueUkBDW5cCkpbaQQrcojBHYl7BkBBGRQ2OfjBLwK7CkEDCTQFgonBbigAD0nUMRQjtNlBvz6fDEDwYQQ out_34_mFAP2b_singleloop_p01wA5_mFAP2b_0001_0001
LMIQkB3MzcCk8SHOQ5QLjBfTixBEqGfMQqGPhBj/UHCU0iMKQc94hBblDlC0MzsIQqGflBjrH9AkEDSLQmeInBjgkcAEsvZNQbnakBn//l/zxbrJQZ78kBnCX3CEBWJNQ+zAiB3e1HB0MoyNQHFsmB3eHmBUNm/JQMDCmBPZY6/DkEpOQs2EmB3OCd+jU92IQg6KjBLqKKAkVODIQaTPjBfTxU+zxK/KQ out_34_mFAP2b_singleloop_p01wA5_mFAP2b_0001_0001
L46xdBzLdjBEaR2JQktzZBrw17BUdTiHQiWEYB/TN2AEW5wDQy2ZZBf8SX/DtIbEQzhWUBrw1LC0NJ2IQw5mRBby4PBEsiIKQDvGVBn8spC0xVwKQ8X+LBjyBkBU7epKQ789cBXjXyAEpwFLQ8fkbB74hWC0HLAFQnt0RB7poYC0NDjGQahlTB/1fABUNiBMQx1wRB7NlYAEN41IQV1WRBbAyyC0wXnLQSBGXBHKIFDECM7JQ+UfXB7OdaCEODLMQ0AFKBrgcuA0kajLQ/P/JBXzIyB0FfwIQHlvLBrJWNCU037LQ out_34_mFAP2b_singleloop_p01wA5_mFAP2b_0001_0001
L2jCVBvIbPBka8S/PDXvSBHYlTAkR2O3PnEDXBXiBx+z4lutPzMTWBzgAr4zMzMrP3ySOB7Mn/+j/0u8PYkMKBztOVAEGwOAQIFOUBPzMHCkZmZ+Pz9DRBTVF4AEdgnfPSK6PBfzOq9DPZrBQAnrMB//RL9DKV01P8OdHBDe6TAkrHF7P out_34_mFAP2b_singleloop_p01wA5_mFAP2b_0001_0001
LEtobB/na8/zisdePEtIgBf9og+zfqxrv2jChBjVO02D/pGxPiBBiBjWkt973P1YPTiBfBTLy28Dv0N+vlpYdBfL+s/Dt/PDwJ/YfBDhw+Akji+Cws6/ZBDj3I/DiLhGwZ78bBLwK/AUO0ikPoL0hBbec5/TmIZtv+r0bBrwb0y7Vay9vMdRhBDsWL5TAZpAw out_34_mFAP2b_singleloop_p01wA5_mFAP2b_0001_0001
LlD9gBThrH6zyhW/PDC8hBT0iM9bktTDQT3kgB77nK+LtIbIQZQghBjAr8/7yh2JQMdDgBb5QL+jWkNBQ/hBkBPilb87fiUEQZj3hBH1Nh/7zcQBQ out_34_mFAP2b_singleloop_p01wA5_mFAP2b_0001_0001
EPK8cB325767z3PJQBrcaBT2Of8b3k4LQjsdcBrEDC7jTiBOQtd+cBDVjH/zMzcNQfUYUB7P1477xLtLQlbiRB7kwK/Lo1LKQG0aRB31h2AsnluLQ8w0OBr0irAc08UOQgJfJBjV7uAMF8vOQLmMGBrGy9AM4YvMQ7ujHB7WqjAcI5lQQKcdbB33P16D99DIQPMhbBHQkQ/rQjhMQFyaTB322d7zIivKQjorSBjghj7LCrtNQzdnTBLnUh/r7zSIQdobNBTHTj+b1exJQ9vgVBP5ZMBsgaEMQknOPBTIAnBcd4mKQzuMRBzu0fAsiN7PQfUqHB7GkGBcOG4KQvzMCBv4hABcjGENQNuEKBz0PYAsgaXRQNElDB/ePmAcFRwQQ out_34_mFAP2b_singleloop_p01wA5_mFAP2b_0001_0001
ETihdBzLdTy7P1QQQgVOfBLxgg9T14VRQWOUbBX3kAA0LdrRQyLdWBTLym/j78tRQ/pmfB757n2rpbiSQPuQgBHVR5+7uj7RQh9WdB/Ea5+bV6oQQYYfdBXkSvzrBNPQQ98ihBrrJq+Dk7ERQzR6bBjpTuzbdXITQsMchBXbwv5Dg1MTQpFNfB3gwOAc1ZoSQmVaiBzT0N/L3vwRQ/MOZB/huk/7SmyQQJPnfBfZJFAsnD4PQ out_34_mFAP2b_singleloop_p01wA5_mFAP2b_0001_0001
EPffdB/RhLBkuJBSQb8SaB7QLKC0isdSQzhWbBzfqVCE7R5TQIFufBTf/kCkR2OUQhrnbBjVO0CUGEwRQc14aB7mKyC0XkYQQ0lXYBf22YD0HiTSQXQHdBD4wZD0rbcPQ03vgBzgATB0Ld7RQwMFWB/ywBC0+PYSQdBjfBT7u6C00F6RQqwoWBbEzvCk+lLQQnF4cBLH9VCEvw+PQ2AfZBDlp2D0iuzRQ6qDZBTVKcDEeJYTQhbOUBv0FSDkjtHSQeJlcBT5wYD0n3UNQMNogBbzFdDEVv1PQLtFbBTr20Dkm6HQQ out_34_mFAP2b_singleloop_p01wA5_mFAP2b_0001_0001
ERLSXBThrPCUf/sUQlYQXBLEYdCEZ7EWQhrHSBX461CkYQQWQMdzNB7OfjCEueEWQpbSXBfR2uBkqxDXQB5LXBjPIICELbPYQpULcB7WW2AkGRzWQ2jCUB/naAC0xLVUQgexaB7CRxCUXBQWQ24qTBHwRKBUew7WQHSHXBPAkaBknslYQ1qnTBLwsbCUmHUYQf3vaBzGebCkbMVYQHTKcBv1pAAk2vfXQpYzfBjmEcBEHg8WQwKFcBz6BeAEXDyVQ out_34_mFAP2b_singleloop_p01wA5_mFAP2b_0001_0001
Ee+eSBHXPeDU5QrWQEYlNB34l2DUMI4WQW5QOBzfqPEkpbqXQlDtSBHueWEE/p+XQNeJWBDrcsDUHaxWQkJqKBrMziDkpcZXQbc3LBrH6+DEFQ6VQ out_34_mFAP2b_singleloop_p01wA5_mFAP2b_0001_0001
EMIwJBXiBZEU0iAYQShrJBrbSsEUgVaYQ14lEBDW54E057TYQxggABf++vEk8SHYQdTCKBf++lE03PJZQz1FFB7jSZE08pWZQaowABHd8jEkxYoZQhE1EBnZMDE0HKQZQLbb4ADpyYEEP6zZQzWQABDYPwDkotbZQc883APt1CEkqktZQ+m3uADImvD0LI5ZQHaRGBfSMSEkrHtXQZs/MBfae2E0UZQYQxxUKBjjT0EkCGdZQ6PlNB3uQcE0U1OZQT/8ABvYO1E0oNtZQQfMIBnGY1D0m8BZQMCqxAT6PhE0W3BaQ46AABv+BODkr0WZQ7PevAXuXSDEuAwZQ out_34_mFAP2b_singleloop_p01wA5_mFAP2b_0001_0001
LhrnEBzgANFkYQgYQoFZ/AjU4YFEv0dYQKxAABfTivF0NJuYQpw1DBb781FUbnDZQOJGIBnBBUFE7RpYQm5N5AH1nQFksGwYQD+r8APrfZFEya5XQ out_34_mFAP2b_singleloop_p01wA5_mFAP2b_0001_0001
E2Of3A33P7F00NlYQ46R2A34lIGEoa0YQ03PzAvIbQGUy2RYQpbSuAvyhNGka8iXQEtIuAHXPJGET3YZQWS2xATh/DGE44BaQHh4pA3eXFGU/zlaQcxjuAvIRBG0elPbQkEA3ArgvIGUr3gbQ9owxATgV0FEXPSYQLx89AbMSLGk4FBZQEBrmAXNfFGEg+OZQMobsA77nRGUy5fZQw+e5AbJfHG0OaLaQUGDzA/r92FUck8ZQpjkiArj+AGE/geaQeq7nAje0NG0HUpaQJmLyATH9yF0n6JbQe0NoAT3aAGULNnbQ0PA6A3myFGkYR8bQdUvzAnM7PG0tkmbQ16R9A7HzJGEWhLbQ out_34_mFAP2b_singleloop_p01wA5_mFAP2b_0001_0001
EnED2AvyhaG00NZYQ357yAD/piGEaR2XQAAAxAPeptGkBBOYQbnv1A/S3wGUjXuYQ7Rh7APepjGEue0WQShr6AnsdcGkR2yYQS8TrAX4TgGUPFaXQGZ74ArbSpGEEYFWQEYl8A757bGkTiZWQKcdBB/9TmGkvfSXQ out_34_mFAP2b_singleloop_p01wA5_mFAP2b_0001_0001
E+TNqALbnzGUbnvXQIwKoAbkt+GUbnDYQ/pGqA757FH0gA7WQzMzpAzLdCHEmuxVQ7RhZAnYQAHEBWVYQuGFKAvxn9GUgSqXQB4AWAjKJ5GkrZ8YQx1jmAbPKwGkqx7WQDVrtAnz7AHkVKdYQBibXATonIHkdmeYQO+DMA/bPCH04n5WQdv7FAPCZ6GEP0IZQJv3gAbKO7GUX/UZQpY8XAz8ywGkwfzYQ out_34_mFAP2b_singleloop_p01wA5_mFAP2b_0001_0001
Epw1rA/mEQHEnELXQGZ7tAXNeXHU0iEWQJGEkA3MzbH0xLVVQQgVYAzgAfHET38VQU460AXNegHU14lWQWaZ2ADDooH0rYlVQwkq/Aba6bHUtU8WQdoFsA34lSHkDtEYQ2moyAfwTTHEcHUVQzaOxAPx6jHUDLcXQ0Cf7APd5uH0438VQn2uuAbICsH0DySVQq8I6Az4xkHkO+uUQqxUCBfxJiHEmQUXQj7nBBXlnYH0SODWQ5az+Av/rVHklksXQ out_34_mFAP2b_singleloop_p01wA5_mFAP2b_0001_0001
LNepkAf9obHkCX/TQepbYAb6mfHkBBGTQXPKeAz1jqHUiBhSQ8naQADVjxH0kYYSQR2OVAblDYHEsy5RQ47eMA/QVNHEZPPSQx8MKAHGFGHEsG/QQeZSx/evHKH0LeDQQfG6m/asQCHEfb7NQyLdrA7luYH03PlTQvfuJA7oggHUb4qTQy4QiATAzWHkGlaRQqVoKAv1ybHE0WLRQ4TA6/mOJOHEvyuSQwJpXA3qnJH0Hs7SQ5CUGAPS79GEiESRQg6NZALd4FH0ADcQQE0z7/60kRHktjMPQNs2I/KEoLHUhzoQQoOj++G4QFHkFSwMQdGeZ/26W7GE9twOQastAAfBpAHkBswMQ out_34_mFAP2b_singleloop_p01wA5_mFAP2b_0001_0001
LlYQpAnX6rHERLKSQdoFtADAA2H0MzkRQDXP3AHtI4HkR2WSQBrc7AjWkwHUep7SQsHFwAXMI1H0w1DQQCPF6AnIRvHEq72PQPKNnALuZvHEgUlOQVjXuA3islHEoaUSQg58mADyF8HEzAuRQCI8wAzU38HE5hPPQXTH/A75tyHkndjOQ2CcpA7z2uHk9yeMQ+VlfAn08zHUWkxOQ8c8lAzFenHU+LXPQ out_34_mFAP2b_singleloop_p01wA5_mFAP2b_0001_0001
LBrc8AjVuAI0P1QSQ9oQDBrbyBIEnE7SQnvfHBz0N7HUPKkSQTihLBLaR6HE7RRTQIFuEBPyWHIkZmZSQtmv+AXdBKI0iCJSQyQp3A3ikFIkJqoRQRfX8AjIyAIk56QSQ50nCB353BIkxtAUQszKHBzn9GIECSfRQWTKHBXEgJIkH5ITQcHt/Aj5RNIEXSaRQHGu7AL42LI0fTETQd9i4A/hbFIUbIjQQtlYvAH2OGIULW9RQ out_34_mFAP2b_singleloop_p01wA5_mFAP2b_0001_0001
EzMzGBnsd1H0GvcRQIwqKBfTitHUepDRQIwKIBjrHjHUepjQQoFZKBntzdHEEYVPQ0iMOBrvfyHEAAAQQL2FLBP6l2H02HeNQ1DQGBTRA1HEd2LNQhttNBnnt7HEGw4LQ8naDBPc91HkZm5QQT3ENB/XdrHEPa7RQf1GRBLB1sHUq5bPQfRSQBrkK5HUg1bQQ out_34_mFAP2b_singleloop_p01wA5_mFAP2b_0001_0001
EqxrDB/89fH0w1LRQdTCBB3MzVH0z33QQXkt9ADAAQHkBBGSQfU43APy2UHU3k4SQ14l4AzKHXHECsyPQteI8AvvxbH0roWNQCkDzA78dMHkvgNPQdTCCB/89kH0eU4RQjl9DBDzcQHktzaQQ1W4yAn5TcHURJWQQAnN8AbOejH0QdpNQPoZsAjG5NHULv3NQG0BwAL2/IHksThQQL5p4ADu7GH0JxSOQ out_34_mFAP2b_singleloop_p01wA5_mFAP2b_0001_0001
EvJx/AbQgFH0gALSQhrH7A34l+GkQgNTQNzMyAHtI3GkBBuSQ99TzAHDCyGU5QrRQgqxBBb5Q3GEue0TQjOOGBjz17GUsbnUQqD5JBbGsyGkmJCVQlR8DBPkTBHkJ10VQpwVCBDBWCHkrHdRQ4bi3Aj9pDH0Jf+TQxjoDBLiOzGEwr/SQfbm/ALihxG0emaUQBgeIBfwfBH0ZMBUQzPHNB3U01G0KMoVQoheLBjJwuGkrfJUQZUqHBXD+sGUN8nVQ3dKHBfqrEHUwkbWQ9OrBB3+j7G0cEbWQYvSBB3ajHHEnafVQ out_34_mFAP2b_singleloop_p01wA5_mFAP2b_0001_0001
ECsypAHZ71GkU4iTQ8S3gArbSuGkDtYTQ789jA/mEkG04lGUQpbSkAT14jG03PVVQDCsMAfTiyGU2O/TQd/jy/uW9qGU/KxTQ8TU5/u6ohG0kUgTQUpp7+6ZuuGkoj1TQ67npAf9o6GUwKXUQ6mWfAv6zsGkflUSQkK3IALHH6GUUXlTQHY3OATprzG0r5DVQ out_34_mFAP2b_singleloop_p01wA5_mFAP2b_0001_0001
EiBBnA757bGEv0VTQOJGsA7kYSG0eU4TQqxLmAThrHG0xL1TQIwKiA3NJEGkpbySQlDt2APzMRGUy2JTQ63r9AXXSaGUhZgTQ+017AbMCHGEYSgTQT+JDBP8ibG0hpqSQoa8lATKccG03PVSQJYatArIkTGkkl8UQf5P1A/SlRGk2xFSQxcdABTg0YGE7hcUQ//N5Aj+jhGkEghTQ6XsBBzsRGGEKp+SQkri2AblmAGURoNTQ07M9ADUwGGUm9kUQ9ZnFBjo/hGkRQATQgkqBBP3PdGkbAsRQnCaFBPCXUGUiuqSQ out_34_mFAP2b_singleloop_p01wA5_mFAP2b_0001_0001
E/pGmADBWCGEVj/UQT3khAb5QvF0LdLVQmuJqA76RfFUiBpVQZ78sAHtIfFUf/0WQ14lQATgVwF03PNWQ8NzFAfKLaFk8YkWQInlPAfEJKFUIKWWQLrCo/acvZF0h+FXQ3kYpAXiBGG0w1zVQA+0cADOwpFkGROUQU9IEAf446FkbozVQWhcWALGu3F0XHIXQ out_34_mFAP2b_singleloop_p01wA5_mFAP2b_0001_0001
EdTiuAfSMSFklDtUQFDC3ALFuCFEoaEVQaR2yA/owrE0bSEVQb8SuAT0ikE0GvEUQBWZABXiBDFk8SHUQhymCB/l+YF02h9TQqr5EBL5K0E0/MqUQi6aEBPGhjFk7zOVQWO0rA/mETFkCXvTQwf05AnQcGFkNxEWQjnX+ADoc9E0ARITQVUR/AjbhiFEG9eTQlB/FBTl5XFERHUTQQxSIB3Yg0EUOX+TQRndDBzR0jE0Z7vUQakLGBX705E0PyoVQM1/FBz4OzFksz/UQlQiHB/I5ZF08PtVQMAFBBz8KlFkjk5VQ out_34_mFAP2b_singleloop_p01wA5_mFAP2b_0001_0001
EhAr0AzeUgEECsKWQkCXxAzKHKE0NJWWQ2jC7AXO02D0yhOWQqxrBBzgA/DE+T1WQgVOsAHueGE0jCvXQp/1iATbhTE0sD4XQblEpADvqdD0FB6XQnvf4AfTinEkqx7WQOIqrAXpEGEk83jVQeJ9xAPA7KEkRSQYQr83kAflZiEkPz6XQlIflA76DZD0gZcYQb/DwAXGVJDkxs0XQktTjAvO4UDE8aIXQ out_34_mFAP2b_singleloop_p01wA5_mFAP2b_0001_0001
EOJG6Ab6mUDEuecVQdTiBBb5Q3C0KHSVQUNeABTKcJC00NxVQLHa8ALwKfB00NBVQtd+CBHue0CU0i0TQ9ngEB3lmdDkS6JTQbDkABjT23D0+PoSQObxJBP9RoDk0DBTQiE5BB7YLOEUPn9RQ5vILBXdiGEEtCWSQJvNHBTEfTEUOE0RQn5mIBvInlEELKIRQwKHzALGEQDUep7UQMU3EB7b0CDUV14VQYJY/ArKUnCUl4STQGTUGBHKUeCkRYtTQaz14A/1evDUTgvSQX91MBHybTDkwmbTQt8i9APAUYE0qcjRQtNUPB/a3KEUoJOSQ2ybMBLuMlEUqU8QQ out_34_mFAP2b_singleloop_p01wA5_mFAP2b_0001_0001
LCB2BBrFZ7BUHaBXQfUYBBTKclA0FZjXQTiBEB/S3E/jEDqWQjX6BBLFue7Tc9gWQXkNEB/9TtAEW5cYQZddDBvDuECUg1oYQMwEEB39hcCUBI/XQht3BBbid8BkB4/WQT6P6AnzsVAEM4rXQnucIB3S9aAU6sZYQRYYCB3rGBAk4A0YQmUbGBnsYOCk+8AZQEV++AjZNJCUKO3YQyuPIB/6JhCUrh1XQpa1BBH2O6Ck4uAYQ out_34_mFAP2b_singleloop_p01wA5_mFAP2b_0001_0001
LU4aIBHsyx/DEY9VQiBBLBHsyh9z4lGVQgVuHBrFZ77j9o4TQzMzIBbmZG8r8SPTQy2ZQB3ist+z4lmUQMH2PBLhwdAUB6vTQ6mEKBb6m0AUIwCWQYAnLBju5XzLvEsVQciOSBHL9K8jqpCUQNRBTBPOOK/jzXaVQIuzRBPAYOAk/G7SQ out_34_mFAP2b_singleloop_p01wA5_mFAP2b_0001_0001
LCsyDBLGEo+j/UjTQTihABjqxL+zP1YSQBW51A/mEj8z3P1SQamZuAblDN8jZmBSQAAgABDW5YA0NJmRQsZMGBr7I3AULnKRQfrzFBL8pFC0KbbQQ2w7IB/Yck/DRUWQQyL9CBfnvHAkYQIUQovXCBLITf6zWOyRQHRz9AD/+IBUPJPSQHm/7A3EETAUwZuQQGUjIBjN3CBkVwDSQE2zJBfggQCkcGLQQFC8DBrK/cCkF5DRQrHcDBz8ZBCEPhCPQDS9MBTcTHAEUwEQQX4qGBXaBN/D408OQviOJBDwPe9T5N7QQ out_34_mFAP2b_singleloop_p01wA5_mFAP2b_0001_0001
LQ140AvHFu6jDtIUQMIwqATf/U174luUQlYQkAz1jS+DqGPVQWO0UA76RR+z1jKVQkCX7ALwKH7zkYwUQBWNsAXOz78LIyjVQFjAmA/OEY8bMg/TQ out_34_mFAP2b_singleloop_p01wA5_mFAP2b_0001_0001
LRLypAjpbKAUiBxVQuz3kA7P1YBECsSWQ6mEdAb6mEC0IbPVQ2OfLAzeUUCU3kgVQZQgbAbmZGBknvfXQKdwjAP8enAkvfWYQjcUrAT56QB0/JlYQ+0hgAX9j++zfWnYQfU4xALGEIAEAAwVQqiOrAXp5BCU7ynWQSdSPADyyXAkyoPXQioMTAvFmAC0rHxXQCAPkAvAQP+znKBZQ/zrUA7RZ/9TEeaYQ out_34_mFAP2b_singleloop_p01wA5_mFAP2b_0001_0001
EFDCjAjqxHC01jCUQKc9aAzLdfC0d++SQueUeA/TNODktzPTQZQgnA7QLaDkvfyTQThmhA/S3TCk8DlRQWW4sAnutlCkDgXRQw3ehADJPHBEcSYRQfMrwAndjjCUze3PQLHaqAHZ70Bk++5TQ/ABKAz9YXCEbiBTQTf/YA/TriCUx70QQw9hyALBEUCUuJ/RQ+LItADzDHDEm8rRQAKbkA3I+3AUybYQQ+OrSAjzevAEUTfRQr0mmAXeBpAkr+HSQfZu4A37ywCkreuPQt1RrAj//1CUJUmOQDAxwAbgWCCU1JNPQ out_34_mFAP2b_singleloop_p01wA5_mFAP2b_0001_0001
ER2OPATf/oDUKc1SQxgATArFZLEUf/8SQamZWAfR2WEkSMoRQnEDMADAASE0eUoQQKc9AATLyWEUktrTQjjk9/umuREkoCJVQRyhb/KTPhEUW8vVQnNRW/GYmfEUjDQXQyf068O6axEE/C0XQhrHBAPHadD0codSQS31gALa2NEkXchTQxnmj/W9ySEEm8MTQULQDAHHFoEUpJmTQZmSOAPGsTE08WoVQnuwy/KuRBEkmtRVQkQgZ9k2OeEEPHVVQJHJn/mogxEUCefVQCAO7/G4fgEkz2qXQNfCz+aNYQEkh0hXQZvg074wSwEkF/ZYQdIpZ/Ub/wE0QIcXQJFK++688/E0k+iXQ out_34_mFAP2b_singleloop_p01wA5_mFAP2b_0001_0001
EcSMiAnX6mEkZmpRQzMzjAb5Q1EUc9gQQFDCgAfTiLFUxg4QQ3kYkAjWkVF0FZzRQ2OfvAPy21EEpwFQQUNemAvxLpE0kYgSQZZBeAneXvE0GSXPQQgVwArvfAFUgVeOQsHFyAvz3lEEVjnPQVjX0ALbn7E01j6QQ out_34_mFAP2b_singleloop_p01wA5_mFAP2b_0001_0001
E2OfPAHtITFEueMQQKxgGALaRoFkCXfQQiBBMAXMI4FEYlzOQGZ7GALFu0FE+TdMQeYwY/y/AnFkZ4pQQu1NT+aTp8FEEzvQQdlHC/OOLEGUHICSQnRFw+SXr/F0gXITQoKxf/2JFOGEK+5RQGZ7IA/89JFEmu5OQknZNAri/tF0rNbRQ/IaJ/+4BeFkiqjRQgCf6+GZZeFUEsnPQ3fQY/8+Q6F0iStQQ/XcB/qARDG03U0PQB+dn/isVSGUyDuSQhsej/qnSRGkZy/QQ out_34_mFAP2b_singleloop_p01wA5_mFAP2b_0001_0001
LfU4WAf9oEG0hWkPQktzdAXNeMG0yhmNQGZ7kA34lVGEaR2OQc9oiAjqxYGEYljQQaR2aADVjFGkTixQQri6PAXUnPGElxiMQuG/jAHFmIGk8vHMQ out_34_mFAP2b_singleloop_p01wA5_mFAP2b_0001_0001
EW5QsA7QLaGUJGUNQ/pGyADBWjGkBBWOQZQg9AvyhkGkQgVNQ4PVABjrHgGUxgQLQXPKsATLytGUeprNQjohrAbKgwGEE2uKQAh0kAv2q6GEBvLKQ03MWArz56G0PqxKQ2qzpAvkDDHUhIFJQUNetAvxLXG025bLQ8GzyADXhiG0cOQQQhdQwATLc0GUJRnOQ8sGkAz0gtG0cagOQx78nAbjzpGksNqJQgLqzArk6xG0TTAKQulxlAz/wJH0jRsIQ8r0xAnF9CH0yStIQ out_34_mFAP2b_singleloop_p01wA5_mFAP2b_0001_0001
EktzBBf9oqGkZm5OQlDNHB7QLuGUepLOQoacHB/TN6GEZ7sNQ/pGGB/9TAHk9ogPQT3kLBbmZrGkDtIQQThlMBf2EgGE2fTQQEFZQBH0HwGUN7jPQ8lcQB/8feG0MVbRQ/UDAB/natGEShTQQ+0XIBLxMqGU8VVMQu4WKBbZiuGEXmGRQa4YOBPo+cGkm4xOQT2BJB/oybG0yeeQQ9AeTBH7guGEsbhQQ13sPB7oc4GkMTbPQ33gRBLSwsGEqkpNQWJXRBTVZWGkINhRQSZwOBT7dhGUVlWSQgWHUBre1iG08kNRQ out_34_mFAP2b_singleloop_p01wA5_mFAP2b_0001_0001
ERLSJBT0i9GEYlTLQXPqJBXiBJHUJGkKQbnPPBrFZMHEaRmJQ03vRBnX6GH0d++HQ3kYFBPzMMHEUNeIQocIABPPnKH0hvlJQKMAGBTkAYHUnKZHQtIbKBrGv3G04l+JQjmyIB3F1NHk4LVMQZR0FBr5MHHEgkZFQIH4+ATwaQHk8o5KQ0m8CBfwIaHEKkfEQn17JBDzZZHEajoFQGejFBD9/cHEhxeJQ out_34_mFAP2b_singleloop_p01wA5_mFAP2b_0001_0001
E5lORBPHaVHUGEoKQIwqWBbmZZHUzMDKQHaxXB3MzdHUiBhGQwKnUBnBBkHUGEYEQCB2XB/naiHk9oAMQXcadBfyFnHUBOAMQeJJeB/jBxHUVboOQYpRiBzFZ2HE7t3NQam5OBvyhZHk789LQJ7dZBXjwSHkLIPKQ386WBnF+fHkG3/NQ+ZLVBzMCpHUxNhLQ6eNeBza7qHUXCGKQOJMgBnBwgH0fuTMQUMyiBvim8H0z9TPQQ4QiBzmw5HEkv2LQpKujBLkHwHU+p+NQ out_34_mFAP2b_singleloop_p01wA5_mFAP2b_0001_0001
LGZbcBntzaHkpbSEQEYleBbktfH0Gv0+PEtohBXMInHEDCsAQ789hBfTivHU3kY8PQgVgB7luXHUjX60PpIpcBz0UQH0yUdjPx5iYBnjCUHEQwhpvuGydBHJ6GHkMrAJPDCseBb5QVHEv0NGQI2bbB3SdkHU4DG7PLi4hBHc0SH0+0O6PqVUhBDbMcHEVrsDP out_34_mFAP2b_singleloop_p01wA5_mFAP2b_0001_0001
LRLSjBT14jH0w1jEQtdulBntzpHEW5wFQktjmBLEYnH0kYwJQ7RhlBntzfHEoa8KQZ78nB/mEmHkTiBCQNU/oB/7IcHUqctDQfU4iBDW5cH0OffGQ4HUlBXdVyHEgUVFQd/gpBXU1rH0TqjBQBUFnBv+BlHEK6I8P+8EpBzkxXHEorhAQ out_34_mFAP2b_singleloop_p01wA5_mFAP2b_0001_0001
Lf/koBnX6sH0P14KQ35rpB7P1qHUiBhNQCBmqBHXPfHUGE4NQzMDrBT14bHEoaEQQiBBsBLFuyHEtIrNQpzMrB3vz7H0Rz2LQXWwpBHKh2H0aLlJQDlkoBTr/sHUuE3KQ2sLoBDLzsHUN5CPQF13tBbTwuHEmeBNQzmUsB3kP1HE9dwPQ0c+sBzbJAIEQrMLQbY7pBHyvAIkEO9MQZyQrBf1T0H02vGIQzSPoBfY/7HktBzIQ out_34_mFAP2b_singleloop_p01wA5_mFAP2b_0001_0001
EiWErBbPKZH0istLQOJ2rBLwKOHkArMMQR2OqBz1jGH0xLdKQKcNrBjU49GE7RxJQLy2uBzLdMHkoFpLQwZcvBjAhPHEZh8IQ+AmwBvs+SHECajNQlDtqBLbnbHEnEzJQJ9brBnhQMHU+SSOQQXUvBTCAEHk4A5LQWL2tBD5KSHktFHIQyisyBX+fRH0SgHNQXgKwBLYoQHkufmPQVYLwB73cbHEi/TNQ out_34_mFAP2b_singleloop_p01wA5_mFAP2b_0001_0001
E35rnBrbSJHkvf6JQv09lBzgACH0P1YIQBr8iB7P1DHkqxrIQjs9hBra8MHU2OfIQ5QrmBbPKCHEue0CQDgBlBHlR6GkMv/+PGC5lBvDj5GUjp/tPwGFoBvep1GE7hwaPqqJkB3NW9GEcwZuv789mBz1jQHEW5gKQ6nTmBTQ45GUgUGJQk+xoBTMPAH0P4RCQ2yVmBXCKKHkfeOBQDB8iBzx58GENP/+PAbLlBnsYyGktOUBQXGlkBv3I9Gkq7Y7vT0ViBzigAHkQ0ahv out_34_mFAP2b_singleloop_p01wA5_mFAP2b_0001_0001
EAAghB3256GUiBBJQEtIdBDrc6GktzHJQqGvaB3isxG0IbnGQXPKdBrbSpG0HFuFQhALbBPHa4GEUN+LQlT8bBjl/AHUZiHOQvYSgB7aVCHkP+ZPQadqXBDgCHHUbS+OQ1hggB/y0JHUiztQQl2AYBnmVOHUWMfQQVstcB/mzPH0MTGRQO0iiBjU4zGUepLJQOPjbBThFCH04NbIQuC0cBjHBxGE11tMQew/WBPUV3Gk/PwLQvt8hBXEi9GU2T0OQlP6TBX14FHkAaBOQR/XiBLY6KHUgGORQf5fUBbr7SHUbJyQQeXEdBD7mVHkkn5RQ out_34_mFAP2b_singleloop_p01wA5_mFAP2b_0001_0001
E8S3VBbQgzGEXPqEQfU4SBDrcrGkX6mBQTiBPBHtIlGE/pGFQv0tMBvyhpGkU4aIQR0zPBrYvwG0hPD6PX+VTBn+a1G0jkZiPYmAQB/Ih6GEu2B3vMFhTBnul+Gke6SAwG1XQBLakEH0WtXEwSMIUBThr6GEBWZFQwSuVB/EwlGEYf2/PO3UNBfXL3GkeWN9PVlJNBXl5qGUqgt0PTkzVBvmGvGk1Woov7Y+VBnod7GkJodxPgzuNBvkMBHEUSdwvCONNBvFp0G0+Ks6v/GfVBLu23GUG/OCwh7lWBfY3DH0j5X9vkq1SBraIHHUicTHwsflOBbg7KHU1RoCwXijNBLot/GEop8Fw out_34_mFAP2b_singleloop_p01wA5_mFAP2b_0001_0001
EEtIOBDAAbGUNepDQMIQKBvz3TGkpbSGQ8n6FBT14PG0OffCQ/pGHBDBWMGU6mE8PJMINBnFPKGEtVXIQTyZJBzl+BGEiAfJQqprIBbhovFk5LkIQLK2FBreJDGU7HwLQLg8EB7qMlFU1PGKQdbKDBTY1yFEUhDMQRYvEB3KjLGU/ShNQZw2+AH3lvFURBEOQGa/ABnV7JGEaDiPQ5jz8AfdTAGkk0yPQ4PVQBPc9XGET3kAQV+RIBTXUYGUiTvIQH/wPBDj7MGElw9JQxanPBD4bGGUMisFQlJxKB/3roFkWfuFQ3TtDBrw9VF03L1JQUpxGBLtNTG0vVUNQwUq6A/2agFkZeTOQC9JAB7YgQGEX2cQQr192A7/m+F07nsQQ out_34_mFAP2b_singleloop_p01wA5_mFAP2b_0001_0001
EfU4AB7kYQG0LdTEQXkt4AXjXMGUhrHBQRLyvAjrHIGE99zEQbnvqAT2OOGkCXvHQBuS0ATsLVG0Es+6PcPWrAPzRRG0tYwuPqUXlAbxcKGUYzA2PiZlqAjUKVGE2DQyvIFOAB3MzTGUKc9HQG3i7ATwzFG0bFP9Pbgu6ATXYYG0wgE0Pl0PxALyubGUw03/P out_34_mFAP2b_singleloop_p01wA5_mFAP2b_0001_0001
EZ78tA/9T7F0IbnEQIMvlAHiPxFkLz5HQdf6YA7wvpF0IWbEQ2BFcA7zZeFUKveAQrgYqADpleFEYnhJQlSXyAfMJyFkxCICQGOviA/2J9F0Q0WJQEoGkAzKNXFU/UuKQ56twAvaYkFETk1KQSCqtAXyzSFkKTJIQ out_34_mFAP2b_singleloop_p01wA5_mFAP2b_0001_0001
EZdiFAnpJwFEts6FQVw6k/aOaqFEWk4CQlpP2+6TlXFEPFbFQ1Zgv+0lxMFU1wzCQgrsV+2Xn9F0EIcCQPFfR/uOHIGkFif+P8dMX/y8qFG0EmgqPZfWD+sq/CGUEI/pvzABBA7ElGGE+hhmvjK/DAvvO5FUkknIQyMru/CGnlFkq4v9PjR1D9IDuBGU4kbGQPEMO/swn4F0uRjAQQ404/Cc6JG0P3sAQKZ5/9+qCPGkYVj/PYd8CAfdEFGUVsn5v8jkNA/ZxIG0yKiqP out_34_mFAP2b_singleloop_p01wA5_mFAP2b_0001_0001
EdrsM/aBvTFkUERJQOU9H++qJBF0b/pKQYkcr/Ui4CFUAt6KQZM6AAhruyEUtnFLQWVXB/6misEEmRLJQOM6//SyGoEUP6FJQOoYMADidvEEWQ+FQ2cyJArhlcEURmHLQRnDhATIZrEk+I0FQgtffArpeYEU3zCLQwY1lATq5fE0P27IQF+ip/Sk8dFUubRKQOC2F/i0gAFEh7pMQtc+H+mPZtE0/MQGQCUV98KQAfE0fiIKQau0EATNi4E070wCQs8KAATsuWEUYPyMQmE2lA3RRxEEN1eCQN1gjA7VZPEEphpMQaTZuA73scEkRC4IQ out_34_mFAP2b_singleloop_p01wA5_mFAP2b_0001_0001
EAme7/4lkWF0Jo8KQTiiUA9PfaFkPnULQPyYcARtoSFEFMCOQNxlnAppWNFEdJXOQ/vsZARMTyF0rPCLQpd+XAtp06FkMJMIQhFUeApeJJGUR5CIQJJfdAB7SNGE/zXCQsP5hARTwYGUlfBCQx6jn/wjJjFUrEtKQ76UdAFnqRF0L1yJQRv3OAxSm7FUpfSMQ239kAdxT1FEqQvLQ29NhAR7lxFEVjwFQnlkHAdiF5FUrF+GQkndTAxH4NG0V3RJQpfQnA5WIKG0RE0IQpdHkAdJmIG0KBw/P1ITNAB3aMG0Z4zAQB0ghAlaMbG09eW8P4ouZAlvNdG02KREQ0gcpARXpZGkm5YDQ out_34_mFAP2b_singleloop_p01wA5_mFAP2b_0001_0001
EBe4NA525RFksY+PQ7dSTAVBoKFEzKVRQopyaARAczEUw7VRQpMFjAhvosE0lOQSQ3SEAAB+INF09ERSQDM3EA1lGIFUGPuTQOJ6UABEhXF0zAVUQZazSAFRCrFE9gMUQ7OiiAtT1OF0m5/UQ+Kc9/EjgWFkiBlPQ4qLgAx7cUF0EWtRQ2CQ0/k7gdFEmqNSQv/Xm/EfnCFEJH8RQS0Hs/MiIJFkl5SUQI0bLAt7+3E0bdyTQ4MFoAFKNYFkN6aVQjWFjAVN7+EUNPFVQ out_34_mFAP2b_singleloop_p01wA5_mFAP2b_0001_0001
EOGXUAh3WnE0D3UQQZ3RYARbXQEEW4SQQZsXmA5dxLE0+ZCPQy5RoA1eYzDU+5LOQCEaFAVBhEEk7kYPQlmZj/IXxFE0jPjQQvcpl/0HNDEE0kxRQ2LAs8G/qJEkac3PQypjMAN6RuE0B/GPQVrlaAJUyKE00ZURQbLwBA58LLE0U6aNQPUnJAZQfnDEGUGPQxi5X/OvrKEEDDdQQPudA928oLE0Of4NQ out_34_mFAP2b_singleloop_p01wA5_mFAP2b_0001_0001
Lpi7sAN2PcEEIPrOQYeA3AtQ/ZEEoAPNQyaAABR8JmEUpNnOQrqX+AJbHwEUoSWQQxE61Ah0+hEE0pWKQhu78AxjtVEEPRZIQRP3CBdDLQE03wHJQJJc5AV2/REkhdYEQzi4qABYtqEkNvaPQZUK5AVhFJE05IMNQqPmtAF4igE0r2tJQTdC4AFi4yE0QyQKQ out_34_mFAP2b_singleloop_p01wA5_mFAP2b_0001_0001
E6IxEBBYSlEEs9bNQ5ecJBlkvvEEnplOQDKrIBhN6HFEvPrOQIfxGBtmjRFksEwMQfxcOBRZ7pEU8ACNQttfTBNrtuEEXejOQpDUVBlLGBFE9VpOQmyyVBNcheEk3GwPQTDKFBtKLdEUf2sLQxe6JBprPqEkgrUQQjyXOBdI7YEU7piMQILhOBF5wyEU+uJLQTaKZBxnwgE0ibZQQltLUBd96PEUt8nPQ out_34_mFAP2b_singleloop_p01wA5_mFAP2b_0001_0001
E/UKKBZVnRFUTcdQQCisJBt6toFE/AoQQQgSMB1LZ0FEbW6OQhjmKB1Y9CGEX0KOQ2oqMBtc0sFELM8RQj+yLBpL6YFkJ1uSQAuKMBRVKHFEI9tRQivLKBlcdRFkFJfQQ5fcFB9hBtF0x3tQQs16QBJE/vFUJWvRQ6rCLBdkJ7FEKvbSQZb1OBBgjXFEndhTQff4HBh0dZFE66OTQA6WQB9CCCF05onRQVKoJBxht5EEPNCSQ out_34_mFAP2b_singleloop_p01wA5_mFAP2b_0001_0001
ELkZQBFDlqF0sdwNQbfhTBZcz0FUuwpLQv8sQB9bbyFkO/9IQw2RSBhfR8F0FX+FQMHGZBR4GrFUQzeLQnOjcBNFZuFU1y8NQbi4gBdQLjFUPgtNQfzjgBZ/DMF00CpNQIfiiBBYE+EkbAHNQJ39kB5aEFF0PzmMQVjCiBlYTpEks/FNQkqYRBFmpbF0JmWOQWq5TBhx4CGkK0HMQ/nxYBVs8ZFkw1ILQDOObBxw9xFkDDyJQZ4UdBJ4a/F0cJOOQaQeaBt2KoFk3/sPQdF4hBZPIoFUf23LQz5IiBVTNnFktyaPQuAcdBFcEGFUNMBOQcRWlB5T8UF0uknMQKzcmBpOl6E0tSNMQnELgBV26jEUsweNQ7bhjBhk0eEUFgsMQ out_34_mFAP2b_singleloop_p01wA5_mFAP2b_0001_0001
L4ahMBVnTlF0nq6IQ5ImJBxF/gFkO95EQS+eFBBWjyF0GO8DQRZ5BBRg+1FEcCNHQm35GBFGBLFEl7JFQ1/MEBlPfEFUMF//PBgNHBhu0BFkeug1PCFc9ARnKBFk90v/PKnvEB1F37EUmlsqvIWg4A9BN7EkYzo0PgWf+AlZj4EkY/crvi2k5AtTnyEkQUQ8v71VLBR8IeFE8MoKQrLbMBJKBhFk5glBQ6E4JBlN4+EEZ+JGQeG6DBNw+KFEcPKIQ5YhLBF4bEF0Tt41Peet4ABoRDF0/7fDQ10GHBdJx5EUeK75vze4vAJtm4EktnQ0Pn2QyAVw3uEUh+06v out_34_mFAP2b_singleloop_p01wA5_mFAP2b_0001_0001
E/rBGBBvp9Fkga4+PWJmCBF57HGUXvb8PiSN8ApA7EG0Q0ixPhi31Al4tLGkcpGkPMq4FBtHGRG085Q3PMa4JB5qxVG0bfO/PidaIBdi3bGEfO+DQugSPBZHRVGEGMa/PtOwMBVj5eGkoblGQhS+QB1JAbG0C5EEQo44IB94W5FU2Wm5PgMvABRS1KGEDi4BQljBIBloOOGEGnbZPQeNDBp8dXG0d8DyPmT1RBR2FRGUX2r5PDZ1MBRAyjGkeQGJQx20UBBxCcG0UULFQ out_34_mFAP2b_singleloop_p01wA5_mFAP2b_0001_0001
ERDt7At3Y1FEOzXnPVPVzAJwatFU60TyvUntpAtsBmFUjNziPE6soAZ6QrF0Biy6PycoAB9FGrF0/UdxPNI+wAt3A6F0bPt6vNxc2AZyOgFEFN75v out_34_mFAP2b_singleloop_p01wA5_mFAP2b_0001_0001
E9QqiA930ZFU7sAvvDvuRA15eSFkOSQjPB9rKAZVV9EUfEFuvHHPTANdf2EU3Kt7voBMAA1UFjF0xNWQPj/g3/IWKnFUpWi6v22HkA9yhVFUdzZ7vCA/UAlGEQF01T55P/Rgj/g4bdFEYLgwPiRFFAJ91xF0h3YwPYL8g/sRlxFU98l6v out_34_mFAP2b_singleloop_p01wA5_mFAP2b_0001_0001
EpRG2/UPCzEUYDHkPdLIp/8TgdEUAUvkvlOSO+6hcZE0AcKgPgfpQ/2YHkEkjjw3PXXjCARdgMEk40wvPPEN7/AOjvDkvacRv++P9/kgiMEkov8/Phs6m/YxT6E0+NT3PsKLt/cB4bEUq5N6v6EYTAZZ7PEETHqpPmtSo/ce4gDkNADxPjgpIABzbAEEhO3BQOLjCAlqOcEEYrmBQdHcX/cg+IEkb5wAQ out_34_mFAP2b_singleloop_p01wA5_mFAP2b_0001_0001
ErUrR/aY9JE0pa+wvBqhBATR8BEEflbkvA3URATkJUEUV5MPPw05bAnSNVEkPzh4PfFCAALcwnDE+NU4PlSfk/CJ9ADUi6I1P1u1u7+T1+CUjvd6PRtA1/aZNiCkLGkcPPLwm+W3kDEE9x36v0GrHALyqwDUGaK4v5f8y/CAR6DUDq8+PbuAQATfUdD0dHp6PlZHk/ytnHC0tQQavkSQJA3hSlCEqO1ov out_34_mFAP2b_singleloop_p01wA5_mFAP2b_0001_0001
Enz2SArpdiEEsxK3v6XbdAf5A3EkzR/zvrBnqAzSxzEUuOovvfu3vA/pKnE0UOW5vHfSaAH5qFF0WOx/vL4bCAb2XJFEbJ7Awki5iALp2aFUvSH+v6DNt/q+5SFkGJc4vBJiMArNBfEk5V0+vbTUWAvWz+EE6mGfPdbXgAnl49E0a4bDwNmq1/OdP6EUjU9BwrqfAArMFUFUOTVEw09shAfYBlFkYBjCwAyarAb17XF0h4A9vcaZfAr2ziF07kF2vfhau+2BEVFUnrh6venN7/aPXiFUFa00vmrrv/CLMIFUK6xkv out_34_mFAP2b_singleloop_p01wA5_mFAP2b_0001_0001
E9zzuAH8N/EkkgAwPNxF6A/oj9E0H/s1PMXh/AHYXTFkTyV2PbwL8ArVnhFEr+F9PCBW7A3FqyEEPx4AQh+ZDBLtQxEkY0CDQy2yGBblwjE0D+i+P1BVDBnKunE0ujUIQGLEqArMVJFUFvJ4PVNH+Av52zE0CmRdPMtO4AfabiEE/hmAQemk2AXnY7EEk8zDQ7sJFBnKPBF0bQMDQ8o3KBfOxiE0wjzAQn/1GBjZHrEkX7R1PFvGFBX1uTEUEB/9Pu3ZHBPYvmEEiqFJQ0rlBB7IvXEky8PIQqD8AB/x1xEkmnoJQ out_34_mFAP2b_singleloop_p01wA5_mFAP2b_0001_0001
E/UDEB757VF0gArcPEYlGBXO0qFEv0NBPhrnMBf8SpF0fqxjPKxAPBvyhYF03P1YvRATFBj8n1F0Wgs6vHsTHBbMvoFkBOpBwk/k+AD5b4F0C//7vUNeFBHsyJF0eU4uvGPCFBHu30FkW1+0PiIOHBvPoCGUwZB7v8XcHBbsCaFEO+hAw0O68AHRDAGk200BwBpg7A7LMBGkUnDzv/Zs6Aj71oFkSaw7v out_34_mFAP2b_singleloop_p01wA5_mFAP2b_0001_0001
LXPKPBDqG7F0gArwPe++UB3Mz6F057nyPiWkXB757HGET3k4P/UDVBzLdQGUGEY4PyL9MBPzMEG00NJ0PU5vWB3bD2F0QZNpvtGKWBHR2uFUKGN7P out_34_mFAP2b_singleloop_p01wA5_mFAP2b_0001_0001
E5lucBT2OHGkSMI7PyL9fBDVjQG0coF+PVjnhBPepOGUhrHEQpbyiBblDGG0eU4EQ6f3hB7quTGUBKyxPTKVgB7ZBWG0U8Bxvn6fjBnkidGkts23P8naeBjWk/FEnED7PveRdBHMPXGE1ns/PbFOjBvhHNGk32nsPb1jdBbsHaGk+LUqvNp0kBnqqfG003riPJ9rkBLuybGE8mB/PQEKiBXyMkGUdTm5P out_34_mFAP2b_singleloop_p01wA5_mFAP2b_0001_0001
EjsthBXO0WGUJGkHQ99TjBvIbWGkWkNKQLymlBHueeGEqG/JQuzHlB7P1nG0jCXJQ3kohBX46ZGkoFpMQpZdeBXwETGEvZcNQSOdZB3zOXGEs9DMQGO6dBfORTGEnxOQQLHqgBz1jdGkCXvGQz5HkB7WYOGEmNbKQGO5gBbT2hGUfGPMQd17iBbPZaGEO2WOQO4AfBPmALGUXzwMQijHWBPvRSGEhnpMQ/J8ZBLg9WGkPO5JQT5sYBnybfGUSArMQZ8faBLuWOGk9ihQQkJTdB7IfbGUzEkQQOAxgBXZFQGEw/rQQ out_34_mFAP2b_singleloop_p01wA5_mFAP2b_0001_0001
E4PFoBnuJbGEaRmKQCBWqB7luiGkuJhKQWO0rB/mEjGU0iMNQaRGsB3jCbGEEYlOQFuOsB3NJgGE+TNIQCj5qBfTehGEW37CQfvxsBr32fGEhFr8PTvjuBXU/YG0vRB9P8OasBb5JmGkwBgwPSMYoBf8STGk/UDLQ3+jpBPKtqGU1WHKQAS8sBLS8XGkeEZIQnr9tBf0alGEp+SIQZyDqBrOjpG0EcqCQx1TpB39kbGEdxlCQc+ltBfbelGkpvnovw45qB7bvrGETVfwP out_34_mFAP2b_singleloop_p01wA5_mFAP2b_0001_0001
EFDysB/nasGkR2+NQ357tBPc9sGEpwVQQGZrwB7P1nG0GvcQQShbyBT14pGUbnPPQkCHuBzLd4G0Mz0QQma5uBr2o5G0VKSSQh/quBzD7EHUvPxSQQbrvB/R9FHkFxIUQRrOuBD1SEHUU/QVQXIsrBXFrBHEA4MVQm9YvBbjSFHUwwcWQCBmsB/89yGUHaxMQninsBvQsoG0ioBRQrkQsBf/h8Gk9+qQQInnvBnQn8G0vsPQQI+9wB7OF3GkAjaSQVxltBvSm0G0OS5SQg1ksB/ubHHkUUwSQK41vBfcJKHksMISQHXoxBHD6HHEI3PUQCywqBTRBBHEssTUQD6nqBzjOAHkUhEWQ67VxBnSQHHkyhgWQ2AUuBnYFEHUZ3SXQ out_34_mFAP2b_singleloop_p01wA5_mFAP2b_0001_0001
E99DxB/TNhGkR2eRQXPqzBzeUcG0d+uRQamJ1B7kYiGkAr0SQmu5zBbQgnGUzMrTQ14VzB/RhQGUwKHSQaoMyB7OzJGkaT/QQLD8xBXAB8FUsTVRQNeywBX2+1FkraWSQx6CzBr4kuFUAeeQQFDivBbmZfGEAAISQzj10BfMtcGkIW0QQ+6AyBjQ1PG0CS+SQP7R1B7UPNGkalZSQKRfzBX/iKG0meHQQqwNwBLR4MG0EbwQQ9S+yBjAseFEvNnQQjP9zBLVJ0FE13TPQ out_34_mFAP2b_singleloop_p01wA5_mFAP2b_0001_0001
L/Uz3BXO0hGkEDySQ03f5BXO0mGUdTyTQShb7B77neG0OfXUQIwK8B33PfGkvfiVQy+P8B3qdXGUdkrTQRLC7BrbSwGEShLTQMfP5BDob5G0UIrSQFzx6BXv2CHkV+GSQUTM9B/XbCHUQnESQj5g5BHTgKHkj6tRQ5Qr4BD/pdGERLCSQsoO4BfB2pGUSolUQtfP8B/PgtGkB5VSQYNZ8Bb6lzGU5M7TQKd/3B3ON8GEe1fTQnp63BfHU2GkLl5RQ out_34_mFAP2b_singleloop_p01wA5_mFAP2b_0001_0001
L+TNOB325FEUHahMQ6mETBf8SPEU6mkMQ++JXBvHFOEULymKQmuJbBLEYZEUIwaLQmuJgBz0NbEUGE4JQOJGaBfR2iEkqx7NQbnvdBHuewEEmuZPQqxLVBfR2cEE8nqOQtd+SBzKHiE0OfXQQAAgLBHYl3DEtILKQepbNBrED6D0hWEHQXPqKBHXPmDEBW5CQO0iMBHZ7oDk9ow7PPK8FBjqxPD0FZ7DQW5QDBjAr8CEqGv/Pnv/DBnuJNDU6mkIQ03vGBDW5gDUjXqKQHv0+ArFZ3C03PFJQMrAMBjOsFEUZeZOQOUjgBTQfSEEmggHQm6jgBXbUsE0TYMJQ5p+hBj/pUEUk28KQFSueBzoy+EkenLOQ6avgBDfjnEkry1PQax8bB7u11EkIQqQQkSCRBX2cFEknsEGQvPKFBTtbeDE0BrMQ out_34_mFAP2b_singleloop_p01wA5_mFAP2b_0001_0001
