# Supplementary material for: Incorporation of sensing modalities into de novo designed fluorescence-activating proteins
Source: Nat Commun. 2021 Feb 8;12:856. doi: 10.1038/s41467-020-18911-w (PMC7870846; doi:10.1038/s41467-020-18911-w)
Supplement: Supplementary file 24 — Source Data [file 41467_2020_18911_MOESM24_ESM.xlsx › raw_data_graphs/Supplementary_Figure_6b,c,d/1/silent_20.out]

SEQUENCE: SRAAQLLPGTWQVTMTNEDGQTSQGQWHFQPRSPYTMDIVAQGTISDGRPIVGYGKATVKTPDTLDIDITYPSLGNIKAQGQITMDSPTQFKWDAQFKQNDNPRYHGSTNILTGTLQRQEZ
SCORE:     score     fa_atr     fa_rep     fa_sol    fa_intra_rep    fa_intra_sol_xover4    lk_ball_wtd    fa_elec    pro_close    hbond_sr_bb    hbond_lr_bb    hbond_bb_sc    hbond_sc    dslf_fa13      omega     fa_dun    p_aa_pp    yhh_planarity        ref    rama_prepro    bref_irms    cen_irms    final_chainbreak    final_looprelax_score    irms       time                                      description
REMARK BINARY SILENTFILE
SCORE:  -475.983   -694.878     95.859    394.493           1.689                 24.311         -5.516   -250.995        2.352        -23.075        -77.198        -23.835     -33.831        0.000      3.918    130.200    -42.596            0.037     19.116          3.967        3.621       3.621               0.006                 -475.983   3.655   2900.000 out_20_mFAP2b_singleloop_p01wA5_mFAP2b_0001_0001
RES_NUM A:1-120 B:121 out_20_mFAP2b_singleloop_p01wA5_mFAP2b_0001_0001
FOLD_TREE  EDGE 1 120 -1  EDGE 1 121 1  out_20_mFAP2b_singleloop_p01wA5_mFAP2b_0001_0001
RT 0.092238 0.94843 0.303269 0.768097 -0.261588 0.584465 0.633655 0.17903 -0.752615 12.785 -5.805 20.9455   out_20_mFAP2b_singleloop_p01wA5_mFAP2b_0001_0001
ANNOTATED_SEQUENCE: S[SER:NtermProteinFull]RAAQLLPGTWQVTMTNEDGQTSQGQWHFQPRSPYTMDIVAQGTISDGRPIVGYGKATVKTPDTLDIDITYPSLGNIKAQGQITMDSPTQFKWDAQFKQNDNPRYH[HIS_D]GSTNILTGTLQRQE[GLU:CtermProteinFull]Z[HBI] out_20_mFAP2b_singleloop_p01wA5_mFAP2b_0001_0001
CHAIN_ENDINGS  120 out_20_mFAP2b_singleloop_p01wA5_mFAP2b_0001_0001
LwfKMBvxLBIEoaMYQDCMMBf9IAIEZ78WQ67nRBLFu8HE99bWQ357UBT0i4H0hWMXQlDNIBf9o3HkoFpWQ+ovJBXHIuH0pIQXQiTgIBXhVCIUaeVYQPryOBPHFEIkmJTYQBdLNBHFt7HUsJcYQAQKLBfY1DIkXmbWQZb6HBPOe2H04nkVQhpSEB7w/5HU0PAXQPwiIBL91uHUcRGYQ out_20_mFAP2b_singleloop_p01wA5_mFAP2b_0001_0001
HTihSB3NJ+H0kYIVQ/UjXBHCs6HkEDiUQkC3XBvcouHUgVmUQFDCcBjVOqHkvf6UQ5QLYB/9T+HUf/ETQpEGZBLwIFIU704SQ5R7aBfrjGIE8TfRQqE1WBznuFI0SadQQeVJTBrfbJIka8FQQRzDTBfsJOIUFtrQQbipPBv0VIIkhTROQEtoPBzKnAIEsyhUQMv1aBzTP+H0KDGVQz5sUBbQH8H0ybgSQLgkbBPlJ6HkpVoSQLoHcBzAgGIUEDmTQ6BWVBLrOHIU0HFTQ6hXeBDSFEIEj5ORQeuGcBX/vKIEnydRQIywWBbHKCI0Fp8PQ0puVBngAPIEBRaRQryUQB3M6QIEa7ZQQW6rPBzYpEIUOqUNQqC7MBnTFLIUW4tNQ out_20_mFAP2b_singleloop_p01wA5_mFAP2b_0001_0001
H3kYTBPzMpH0yhWUQiBhTB/RhdHUO0aUQXPKVBPIwZHkVO0VQEtoYBfR2SHkQg9VQiWEOBntzYHkArEUQnEDQBnCXtHklDFUQRXgWBforaHUCZtTQb8SOB7QLQH0IbHUQam5MB/TNbHkrHFTQEYFLBvcobHkvfyUQ out_20_mFAP2b_singleloop_p01wA5_mFAP2b_0001_0001
HPK8SBntzeHU2O3WQqGPUBjqxbHUbnHYQrcIaBnCXdHE8nSYQQgVcBb5QXHEDCsYQ8S3QBvHFiHUzMnYQXPKQBD/pkH0yhuWQ2rZTB/GRTHEgVLYQ9owRB7OffHknvHZQmupMBD/pgHk9ogYQ03vRBz1jqHEAAkYQ out_20_mFAP2b_singleloop_p01wA5_mFAP2b_0001_0001
H++pcB77nlHEoaAYQuzHhBra8nHkvfKYQy2JjB/RhjHEoaUXQnvflB/mEiHUdTqXQPffhBnBB0Hka8OYQ88mfBHK+4HEwOyYQ+OdgBHsc0HkpTeZQZ1viBfTD1H0u5sZQeL6cBv35vHUltzZQsHlaBrZmqHUiBZXQOInhB7fLkHEs9oYQZq7gBTR23HEtehXQbZljBXV11HEfAVYQeEabBPpV3HUyTrYQZ6JgBfQyAIEt1yYQh2idBrGysHU+vQaQVSRZB3UkvH0gqmZQ out_20_mFAP2b_singleloop_p01wA5_mFAP2b_0001_0001
H46RiBTgVhHEv0FWQ46BkBT2OdHUIwCVQqxLkBblDRHUO0CVQCBWmBfTiMH0P14UQ78NjB76RhHkpbqTQ1eClBvOXdH0F5kSQFa0nBTuIhHknL5SQqFLkBPpyhH0gNPRQaRWgBntziHUwK3VQXrCmBzDSgHUSxNVQOuNjBHe+pHk5bqTQQ5MhB7HfeHEA9cTQvbBlBPxtUH0nnjSQhFLpBXPYeHkqqJSQylboBfa9dHU3H3TQYv2nB7v1pHUHK7SQJ3glBLh7eHUOddQQXuPkBnldqHkfNSRQ5rLiBb7XfHEtJARQ out_20_mFAP2b_singleloop_p01wA5_mFAP2b_0001_0001
Ham5hBjArLH0xLNVQQg1hBTf//G0xLNVQHaRjBntz5GkWkVWQMdTkBLaRxGkpbCWQGZ7dBPc97GktzHVQeyPbBLnc9G06gyTQisjVB/f96GExM5TQwSydBD5v1GENjySQrcIgBvcoPHkBBWVQ8T1iBL3I9GUxiTUQsIkbBzVEAHUS42VQmX5dBbOizG0qWWVQUnqbBDYoFHkbXeTQH/nTBvYA8GUZE7SQCfxTBXtWAHU7znUQzlHVB3MwyGUaHOUQtF3bBb7j2GEYz0RQY3SdBPTrtGUtrITQes/gBPEg3G04ksSQ out_20_mFAP2b_singleloop_p01wA5_mFAP2b_0001_0001
LEtojBLFu9GkQglXQf/0kBf9o3GUHaVYQUNenBjAryGEYlHYQJbHpB3Mz3GUPKkXQdTSlBjVOAHkCX3YQj/9iBrGrHHEjgxYQu1liBfOLIHETZCYQA0mjBnFs9GUrGoXQ/pajBjzaxGEm4fYQkvNnB3bLEH0PhxYQvialBDEm8GU8FXZQ9IajBXmmPHkwU/YQIDLhBD/zEH0XOBZQZI5jBDgcOHUFPuXQaEfgB/EgJH0Vh2XQ out_20_mFAP2b_singleloop_p01wA5_mFAP2b_0001_0001
LSh7nBPIwoGkoFVYQ14VqBblDjGkqxHYQ35rpBrw1aGUdTKXQrcYnBXNeXGEsyBXQgqhmB3jClGUbnnYQk5OrB/hFfGkBYjYQMuzrBLGxoGkqo3XQ out_20_mFAP2b_singleloop_p01wA5_mFAP2b_0001_0001
EqGvrBvz3WG0isdWQJGUrBPc9NGkpbiVQW5grBf8SRGkVOEUQHvUtBzeUXG0gArTQWOUtBX46EGU6m0VQQECtBrnXBG05JMXQW8tsBTO/2F0KA6UQpwltBb78ZGEEYlWQYHTpB/m2KGUoBsVQkYWvBnSwHGEDGqVQH35rBn/61FE4FPXQE6GuBbLRqFkWFIVQr66sB3gl7FEg23TQ6hrqBPncxFkDOFVQ out_20_mFAP2b_singleloop_p01wA5_mFAP2b_0001_0001
EEYlpBDrcNGUy2RTQIFepBjpbPGEUN2RQktzpBHtIFGEnEDRQktzoB/9T5F0w1bRQsyxmBD/pUGUHahRQzLnmBvakfG0HeHSQN3XmBr0vhGUF3aTQJ9omBjowpGkoNdRQ3bVmBbwWsGkVxnTQ9UimB3vbxGE12bSQMmwmB7E0sG0TlKQQXsnmBL8P8GkS9ISQJW2mBXca3G0TMtPQTTzmB7eC/GkmF0QQSMIoBPy2IG03PtTQiRGrBXn0UGU2HlRQ22JlB3puPG00/5RQG9jmBrtNVG0aScQQAuQmBDeybGEiXNUQujJmB73svGkkxiUQcAzmB3I6mGkhS0OQonjmBLJVCH0zt5SQuW9mBzcf5GkpcoNQXa4mB/HfHH0FthQQ out_20_mFAP2b_singleloop_p01wA5_mFAP2b_0001_0001
EEtIrBzgAGG0LdzPQMIgrBTgV6F0257NQUN+oBHtI5FkQgVMQ8nKoBbktEG0xLNLQaR2tBnsd+FUHaBMQwvWuBbDfsFUCk/JQSYdvBfLJYF0r+QLQzClxBPvnYFkzpiMQPuDuBDNUGF0b46KQuz3rBrbSNGkVOUPQsK1rBDuurFUoJFPQi0pvB70dAGUoEJNQV7dtBvYkGG0RF6KQAfyvBPyGyFkHkgIQyzdsBn+doFU8SBJQw5ruBTln4EE0fuLQ76WsBn1dGFkS+2JQ out_20_mFAP2b_singleloop_p01wA5_mFAP2b_0001_0001
EoFpnBTLymFU46RMQkCHlBTgVmFUhr3KQKc9kBDqGVFU5QrIQHahlB3NJCFEVjHJQEY1iBz0NjFEmu5MQbRLgBfTujFkiSdLQmaAjBPw+zF0z5EPQQgVoB/RhZFEFuONQej0kBnDw1F0d64JQP/BjBXznTFEw80NQzgKdBv/ghFEB84MQ1PHgBP9KXF0l39JQaL3fB/HNzFkNneKQfoZhBLLmxFkYFQQQzY3iB/WwBG0ppNOQ2m4kBrikyF0K2CQQ out_20_mFAP2b_singleloop_p01wA5_mFAP2b_0001_0001
EhALkBf++bFk/UjEQWO0jBj/UNFkTiBAQtI7gBz1jOFkpbS8PSMofBzKHgFUwKH7P78tlBnsdSFUIwK1PqteoBD31QFEVqA6PtIOlBTT0CF0QN5qvW5wjBb78rF0IbHEQEgQkBTiH9EUsvXBQ3cWlBXytiFkQMOvPhYKpBnnCfFER5S7P7AkmBLEoGFUIMT5vbjKjBv5NEFk6m8yvMAllBzAgyEUaMZEv out_20_mFAP2b_singleloop_p01wA5_mFAP2b_0001_0001
EWOUfBvHF8EEEYl6PR2uZBjpb8EU5QL2PhrnYBvd+sEkuJxoviWkbBrFZdEEAAAwvVj3VB7Of3EEDCMAQWZJWBLyAGFEKQMFQ593QBbA8/E08J7IQkaISB3DLQF0olzLQampgBT14tEE7Rh7PVdzYB7hbMFESPUwPHuUWB3tZnEEhIeBQdv0RBvz/4EU7MT9PZB2VB/+nWF0o4FEQ3o6ZBLVgDFUCwLHQLuBPB/HWNFEyeSNQbxKSBDS/gFECjQLQ9p6VBXs8LFUxZpMQ out_20_mFAP2b_singleloop_p01wA5_mFAP2b_0001_0001
EoFZUBHDCyEEv0N4vktTSB7QLkEULyWAwXPKMBT2OjEEoa8/vO0iJBntzzEkQgV+v14FUBnBBsEkAr8FwqL1ZBPNDtE0IfJGwGHNSBDqbcE0udIJwfUYSB7lu/E0HFu0v4G7TBngIUEEQ5k/v0vbSBL307EU1BuGwVtSbBP3rkEECERDwWEhTBvIBiEU8YFLwf+4NBLkZbEUTNHJwGT5TBX6pMEUyKwIw out_20_mFAP2b_singleloop_p01wA5_mFAP2b_0001_0001
E99zJBPJGQE025bAwPK8DB/mEPEklDNAwamZBBjpbQE0fqxFwIFOEBPIwQEkvf6IwkxJCB7tn1DkyDw6vgFPDBLV+ND0sxmAw+kREBvxXQDkxobFwT3ADBvdhpCUj8E8vEtIMB3MzCEEnEDBwZdfCBHn2cEURk57vsJw7A7Id3D0SQF5vg4NEBTk7yDE4SZsvQwsDBX6FOCEYE+/v6JKCB/iFpCUQLiwv out_20_mFAP2b_singleloop_p01wA5_mFAP2b_0001_0001
L1NJ4A/89PEUiBBGwQgVyAb5QREk/UjJwwfq0APdT+DEYljLwoFZyAjWkBEESh7NwO1TmAPg1REUk8+IwnBseA/eQUEkbkdLwTFFgA7lJqEUzasMw5O4jAXpe4EknaYLwrHrZArFjsEUm48Owe++zArvfQEUiBhCwuqr0AbV+fE0gVkKw1GhkAv6HfE0pcSHwaE8jAzFJDEE0H8Hwc5FOAvOJREEU06KwutvhAzUVIEEqr7Mw out_20_mFAP2b_singleloop_p01wA5_mFAP2b_0001_0001
LGZ74ALv0ZDkSMoKwQgV7A/TN2CU5QbMw2OfDBf8S3CkVOUNwzhWFBjpbaCkWktOwHK84ADLYLCkPSELwb6NtA3qbGCUZETKwxJwmAftLeCEo0TLws21qAPY6VBUhNtIw/pG7Ab5QXD0FZrIw/RS2AHIE5CELfMOw3wz9AHJUICEvJRJwnDI7AjieiBkl3ZMw out_20_mFAP2b_singleloop_p01wA5_mFAP2b_0001_0001
LGEYGBT0iYDkCXfMwjs9LBXNedD025LNwHv0PBPHaFDkX6WLwdolUBLwKDD0HF+LwcSsEBrw1vDU14VLw5/BNB7YS/DUSwINwW/mMBbDVSDEvZOPw out_20_mFAP2b_singleloop_p01wA5_mFAP2b_0001_0001
ELH6NBTLyyCEBWJJwEtoRB/mEbCEBW5GwgqxUBT2O7C0kYwDwqxrSBzfqdDksdeCwkAvOB3iR4BETuIDwIAsLBDjhxAkwt+FwGZdIBXLk1/jLcJCwjy/EBnX2aAUqrg+vMzkJBzuue8zYlGCw2O/JBvco1CE/pmIwthRUB/OUICEikuIw+t5LBrm3NCEdArAwT1nRBT1baBEqIdAwlSiOB3WUIAEHcBIwaY8IB34ROBUNRbIwAykHBL1I3ujf7T/vlgaMBjyvC6Dl5gEw out_20_mFAP2b_singleloop_p01wA5_mFAP2b_0001_0001
ElDtZBDrcwCUf/UCwy25cBfnvPDEAAA/vv0NeB7P1ED0d++tvHv0dB757fC04luJPb8ChBjU4WDkSMoCwmzkiBb7hvCkdnvCwozXgB7mqkDkQ7KIw8SXbBLwKTC0LdTDwFzqaBHZqtDUosn+vliOiB/3wvDEU7sAwKoXhBzy+VCELELDwEcNiBDSypDEaWSJw9ybeBvNGBE0ZsHIwHMZeBv/vLD0dtJJw out_20_mFAP2b_singleloop_p01wA5_mFAP2b_0001_0001
EAAAgBvcolDklDtoP8S3gBvz3fDU6mE9P5l+iBrbSAEE+TNAQHaBjB/naSE0xLd8PzMzcBvz3jDEsyBCQmGraBbtFGE0tj1BQ357fBjqxBEUc9ogvi6whBzfNADUc9z9Psl0dBvbkcDECYHGQNtwZBjDxND0wYsAQZ7YZBHr9IEkP4gFQ out_20_mFAP2b_singleloop_p01wA5_mFAP2b_0001_0001
EY6mkBnuJ1DkR2OEQnvfmB3NJKEE/pmGQAAwmBjWkHEkQgVKQmupmBvIbrDEBWZLQlYQpBf++JEkoF5DQ8vLpBz+tSE0LRU8PxB4rB7VEWE0+GY2PTcctBzhIHEELOCzPYcbsBvkWqEEnoFxPU4akBvd+WDUHaxFQbtvlBX3OaE0ZI2FQweCqBPZbzD0NoyDQAMpqBDSuTEEwcNGQTzLoB3zHiEUi0m8Pa5EoB/xyHEkBzf2PP8KuBvU/tEkK8dgPOLErB7sO2EENaM0P out_20_mFAP2b_singleloop_p01wA5_mFAP2b_0001_0001
Lx1DnB7luZEEUNuLQ7RRnBb78ZEkSMoOQwKnnBvyhwEUMIwPQbnvoBHue+EU5QbOQsyBnBHDCoEkCXvKQj59oBn2LQEEJzPPQY9elBPtxSEENrfPQ out_20_mFAP2b_singleloop_p01wA5_mFAP2b_0001_0001
Ef/0mBPzMzEUiBJRQ/pGnBLwKHFEBW5RQ/pmkBnX6MFUKctSQQ1IjBzJx+E0FZLTQlDdpBb5QFF0Jx4SQ7+PsBLL/CFUiBRSQ6iZuBzTl+E0gaUTQM7SuBT31tE0R29TQ8vUwBfA2MFE8tfTQqG/lBbmZmEEaRmRQFzanBL1NUFkfLMRQA4HpBz6j3EUiqiTQH7epBXpdTF0RPhTQZ2vsBHnDSFkttwRQbpQsBnr61EUiYjRQwPwxBLTQKFE6CLUQSIXwBz8maFkt78SQ out_20_mFAP2b_singleloop_p01wA5_mFAP2b_0001_0001
EoFJkBPy2hFEBW5SQ14FiBzfqpFEv01TQ5QbjBvxL3FUc94UQ++JlBT2OCGEEYlUQkCXfB3251FEVjPTQvq0aBT41oFEE3mSQ8z1aB/+iUF0bkOSQ8fgVBviewFE7wUSQDB6VBD6vOFE8TtRQm+qSBffifFE8uwRQEZ+SBry5BG0K2fSQZpeNBDLkhFUG+XRQqBwNBPC3CG0p8GSQOwHLBDuM1FUyOkRQ1NZlBXjXsF0FZbSQaSIhBrp4bFEReTUQyAagBX2lAGE0/fSQY6jdB7OX/FEMwCUQ7vLeBjcHKFEwCUSQjU3UB7In/E0i8URQ7+AVBvAaIGEkw7SQxgOLBnFVUF0457QQkQzLBDzRKGE6PQSQB0GHBz0P3FUWCTRQ out_20_mFAP2b_singleloop_p01wA5_mFAP2b_0001_0001
EtIriBPzMzF0eUIWQaR2jB/na+FEAAQXQPKshB76RGG0HF2XQGE4eBLbnCGEaRCYQCsykBnYQuFEEYJYQUUqmB/JvcF0GbwXQXJZpBPTTfF0VhoXQelHmB3gVIFUGfVXQ4adqBPEKNFEsJKXQPNhoBDEE/Ekiq+WQ7RRhBvconFECsSWQE2glBXwFEG0Xr5WQFZGjBn/+mF0s4XYQys2lB/my2FExiiYQbtJkB3FuAF0DMTXQW3ksBHxUKFkje9WQJnxoBHhevE0P0oWQ out_20_mFAP2b_singleloop_p01wA5_mFAP2b_0001_0001
EzhWiBXjXQGU2ODYQVjXgBntzXGknvTYQFDChBrvfcGEVj/YQO0SjBzgAgG025HZQhrHgBb78gGU3koXQ4NSeBDyzdGExzRWQ5n7gB7lLaG0L/WVQ1eCZBzyleGElN6VQFtIgB7jbXGkJbGUQb2aXBL14bGkxxpUQuvEbB3RWYG09KwTQe+OkBDAATGkYQ4XQxO9cB/LjTGEeiXYQ4nEiBfVXkG0ZSgXQZrsdB7rBnGkSKBYQ9rBjBTqiZGU9mpVQwdJWBD2WhG0StnWQaulhB3XkUG0bSYTQv+OTBfXmcGEXDYUQ/f2ZBLwRWGUYswSQ out_20_mFAP2b_singleloop_p01wA5_mFAP2b_0001_0001
Env/dBntzcGEqGbZQ8SXeBvcohGkTiFaQ357ZBPc9pGkDtMaQlYQVBzgAnGUbnPaQep7dBrEDZGUPKoaQ11ldBH+WdGUEQWbQeYRhBzJBjGkf/mbQ9eajBPALeGEG1rbQcL/gB7TVtGUWrwbQPKcaBXNeZGU46RZQuSGhB7HvlG07HIaQR1sgBboyTGE3QmaQzoaaBj2KUG0UPiaQdYycBrlpWG0vTrbQdSRaBPFEjGE6xXbQK/hiBvAgxGkbI8bQRcWeBPbFxGUbwrbQ out_20_mFAP2b_singleloop_p01wA5_mFAP2b_0001_0001
EmuJbBnCX0G0IbPaQgVOXBfnv8G0xLVaQfU4UBjVO8GU14BbQsHlXBLv04GkYQgbQZQgaBPc9GH0HFOaQ/NFgBHx0DH0ALZaQUiVgBj8M4G0R6KaQX3JbBL5K0GUyVPaQVoFUB7h67G06t8ZQfY8YBb/XNHkYtiaQM0DaBjzxJH0c3sZQBCagBX1yEH0Tv7aQ/IghBHzMJHEuQJaQ7puhBz9Z0GUYrgaQGx8gB7vb3GUEtpZQ out_20_mFAP2b_singleloop_p01wA5_mFAP2b_0001_0001
L357PB325/GEaRGbQWOUNBvcoAH0z3vbQfUYLBXiBMHkDt4bQpbSLBHYlPHkQgdcQcSsIBntz4GEFuybQdXRKBXmCtGE+WubQ9zxNBT3fpGUgfScQH9MPBXwYeGkKnOcQIc6SB7BQZGkQjlcQSAwVBDaLeGkWIDdQsRnTBTtDPGkaUdcQGE4NBLwKCHkqxraQCpMQBP7a+GkyhIcQ4h7FBDkg6GkXfZbQSCmGBHd25G0R+QcQoHcMBTRyrGUfYQbQkRsGBnBDoGksUubQdJrLBTWkqGkMswcQaRcRBrALuGENyScQxdLNBPdwZGEDr4bQRuIVBPNCmGEq7IdQFyhYBnpGaG037TdQApORBr3wLGUmqFcQn7UWBr/rKGELdtcQ out_20_mFAP2b_singleloop_p01wA5_mFAP2b_0001_0001
LkC3JB/owRH0d+WbQ46xHBb6mcHkYQcbQBr8IBfSMiHEsyxaQcSMKBPIwcHkpbSaQgVuBB77ncHEVjjbQ5999AbPebH0Jf8aQ2O/JBzeUOHkQg5aQL62JBn3XgHkWA3bQlwXABzwmjHUZo0bQntxABDHyVHkFu3bQ8gG4A7bVWHUmqAbQ out_20_mFAP2b_singleloop_p01wA5_mFAP2b_0001_0001
LXkNIBHsysHEmutaQpw1IBnDtyH0HFGaQueUFBXMIuHERLiZQlYQGBLbnwH0bS8YQcSMHB/mE+HUwKTaQFlYIBj8p+H0tdCbQpCDHB/ZrzH0QOTbQSHNIBj4usH0JMuaQkhENBn3iyHkjb8ZQm2+CBPLS/HkCeMaQWdaJBLPACI0uZAaQRO9FBfnfCIk+bRbQERmMB/kaAI0unHbQyNyCB3kfzHUVIbbQC0nJB7x4xHUwkubQ out_20_mFAP2b_singleloop_p01wA5_mFAP2b_0001_0001
EsHFBBf++nHkWktZQ7Rh7APdTjHkDtMZQQ144ADrcXHkmZWZQ99TwA77nTHEEYJZQ2jCxAThrpHEsyJZQ9ajyAnrr1HU3tCZQeDCyAXLi8HE+hlZQggk0Abrz5HUBcaYQBPfzAXwsDIk07fZQjvD2A3tTCI0zzUYQh3g1A7btFIUeZ3YQhl/2Av0HLIkUzxYQf/UABjU4lHEoaMaQTq6/AfLdjHk4kuYQQ8psAzxooHUbqnZQZZAsAbXjmHUcqwYQkgewAvQV5H0EXFaQF3B1AfEo0H0Nz+XQdaFzAvbYGIUJX7ZQZ2p3ADa5DI0e9pXQmOV2AXw5MI0a8MZQ out_20_mFAP2b_singleloop_p01wA5_mFAP2b_0001_0001
EqGPABT0iRH0yhqZQ357+A3jCGH0Gv0ZQ5luEBnDt/G0JxwZQGE4IBHXPDHkQgBaQMIw6ArFZEHkU4iaQDYTxAjXqKHkP1paQRUB4An3k4GEsnqaQDCsDBT2OVHUGE0ZQtsQ5ADHrCHU56dZQPOaABbv2GHk5R5aQCP4sAnFaKHkccQaQNXF1Arbn3G0bKLbQelC/ALBnzGECYmaQv11xAfpF2GEx/TaQ out_20_mFAP2b_singleloop_p01wA5_mFAP2b_0001_0001
EFDiEBzKH2GE7RdZQ4PVJBXjXvGEBWZZQU4aIBjrHjGEoaYZQFueEBnuJfGECsGZQzhWMBTgVzGU46xYQS9WRBzTltGEnBmYQrphUBLgP0G0kf2XQjIQXBT82+GkGjYYQ7RBBBrZmzGE99PZQ/z1LBrGqwG0LZ1ZQyuZNBrtt7GU6W2YQuBsJBrW6yG0sPWYQKQdQBLDZlGkHQcYQAdEUBrcTtGUUvAZQ6uVZBrHJEHUBPDYQF0AaB32t7GkYVwYQ4sEUBT/ODHUPgoYQ out_20_mFAP2b_singleloop_p01wA5_mFAP2b_0001_0001
EEtIMBvHFdGUPKsZQ/pGMBrbSRG04lqZQaR2PB7QLNGU5QHZQlDNUBfTiRGEoaAZQrcoNB33PMG0isVaQl/WJBPoiNG0Gk5aQYKoEBLgAOGkpLwaQ1c3KBnZmNG0ylebQ5lOPBjqxgGk8S7ZQhFDIBfznOGk4cjZQCcURBPd5PGUj1gaQAebOBTKwDGUeDRaQ out_20_mFAP2b_singleloop_p01wA5_mFAP2b_0001_0001
EIwKOB77nEGE7RxYQvJRRBblDAGEmuNYQyLdSB757nFkuJRYQam5OB33PbFU2ObYQzMTOBrEDCGksdGXQYVeNBLFEOGEl+4WQBDfRB7tz6FkpQ7VQhQCKBnO2QGUiotVQx1jKBTgVBGEZ74YQUeKVBvA9DGkh0MYQEXYKBrss8Fk3pJXQ5xSRB3ooRGElWyWQwCiLBfedRGUB2wXQQRTPBPP19F0DiBVQiKASBTCrpF09qCWQbZaVBr0QBGEN43VQi1pJB7MgZG0b+oVQX5GGBLOUNGU9j2VQ7E1LBDzwNGUbVzUQ out_20_mFAP2b_singleloop_p01wA5_mFAP2b_0001_0001
EKcdXB7OfhF0MzIYQtI7YBX3kKF0eUIYQO0CbBvcoDFU3k4WQf/UeB3MzOF01jSWQ6mEdBLEYFF0jCrYQMqoeB78ytEEUfoYQExvaBfKzKF0DmWZQgqRaB/S3sFksdCYQgQXVB7pLBFkcpPYQghSgBzOcOFEmzlYQwyygBDoPqE0LEBZQZBLgBDZQqEkUOJYQwqFbBvg4jEU1dtYQGKrdBLyNHF0KVvZQQrIXBTSRBFE/0bZQoGvZBLcwbFU/2XZQ out_20_mFAP2b_singleloop_p01wA5_mFAP2b_0001_0001
EsyBZBbQgxE0jCXWQ++paBb5QpEUjXCVQ46ReBrFZVEUiBJVQIFOdBnDtGE0w17VQXktVBrw1jEEEYNUQBWZWBHZ7oEECs6WQ509cB7kr1EEYNiUQjs9WBXjXeE0HFOTQv0NTBLGEyEE/pGUQ35bTBb5QXEET3sUQ out_20_mFAP2b_singleloop_p01wA5_mFAP2b_0001_0001
EqxLhBLxgUE0JxQUQaRGjBf9oCEEEYNUQ0iMkBra86Dka8ySQO0ClBPy2LEU6mESQ35blBvyhIE0eUIVQWomnB31OwDEilQVQGCxpBL+j+DkeVPWQjT/pBriPSEUKSnWQkhZrBzW3fDUfBrWQiBhhBTKchEUdTqTQ0VFiB/aSoDkWkiUQvaqkBDdrLE0xXIWQvKWmB3UWXEEQaxUQy9hoBLnfrDkeGSUQ3HvmBTlRSDUSVnVQji3sB3J8mD0XLUXQKfKrBLhwBDUihWWQ out_20_mFAP2b_singleloop_p01wA5_mFAP2b_0001_0001
LHvUkBjWkRD01jaSQqGflBrZmFD0coFRQueUkBDW5cCkpbaQQrcojBHYl7BkBBGRQ2OfjBLwK7CkEDCTQFgonBbigAD0nUMRQjtNlBvz6fDEDwYQQ out_20_mFAP2b_singleloop_p01wA5_mFAP2b_0001_0001
LMIQkB3MzcCk8SHOQ5QLjBfTixBEqGfMQqGPhBj/UHCU0iMKQc94hBblDlC0MzsIQqGflBjrH9AkEDSLQewInBvmxcA0UuZNQEoakBnBtl/T12rJQZ78kBnCX3CEBWJNQ+zAiB3e1HB0MoyNQN3rmB7jEmB0dT/JQ5iEmBzMSy/DXnjOQd3EmBTqvc+DDY3IQstKjBTK3JAk0qDIQCiPjBPekU+jT4/KQ out_20_mFAP2b_singleloop_p01wA5_mFAP2b_0001_0001
L46xdBzLdjBEaR2JQktzZBrw17BUdTiHQiWEYB/TN2AEW5wDQy2ZZBf8SX/DtIbEQzhWUBrw1LC0NJ2IQ7umRBDP3PBUfXIKQHwGVBDzqpCUEewKQZC+LB7O9jBUp9oKQ789cBXjXyAEpwFLQ8fkbB74hWC0HLAFQc00RBT0qYCUiGjGQz6kTBnKfABEteBMQjGxRB/2jYAUVt1IQ+1WRB7uvyCU7fnLQOKGXBrdGFDkzc7JQHPfXBLHZaCUHJLMQEkEKBT4WuAEixiLQZW/JBfXDyB0E2vIQH0uLBXwTNCE6V7LQ out_20_mFAP2b_singleloop_p01wA5_mFAP2b_0001_0001
L2jCVBvIbPBka8S/PDXvSBHYlTAkR2O3PnEDXBXiBx+z4lutPzMTWBzgAr4zMzMrP3ySOB7Mn/+j/0u8Po3LKB7+MVAEiZNAQIFOUBPzMHCkZmZ+Pz9DRBTVF4AEdgnfPg75PBP7Ir9DFJsBQKasMBfidK9zcv11P19uJBbbgABkJ0C7P out_20_mFAP2b_singleloop_p01wA5_mFAP2b_0001_0001
LEtobB/na8/zisdePEtIgBf9og+zfqxrv2jChBjVO02D/pGxPiBBiBjWkt973P1YPTiBfBTLy28Dv0N+v+NadBD+Dt/DYaQDwm+cfBjEj+A06FADw8PAaBvflJ/zWvgGwZ78bBLwK/AUO0ikPoL0hBbec5/TmIZtvo6zbBbH2Zy7Uty9vGRRhBzdaH5Dc7oAw out_20_mFAP2b_singleloop_p01wA5_mFAP2b_0001_0001
LlD9gBThrH6zyhW/PDC8hBT0iM9bktTDQT3kgB77nK+LtIbIQZQghBjAr8/7yh2JQMdDgBb5QL+jWkNBQ/hBkBPilb87fiUEQZj3hBH1Nh/7zcQBQ out_20_mFAP2b_singleloop_p01wA5_mFAP2b_0001_0001
EPK8cB325767z3PJQBrcaBT2Of8b3k4LQjsdcBrEDC7jTiBOQtd+cBDVjH/zMzcNQfUYUB7P1477xLtLQ6CkRBL8QG/Li8EKQj7tRB77r3AcedbLQIUZPBj00zAcaIHOQfCHKBbJ/4As5RqOQIlnGBHYADBsxWtMQU5bIBzRV0AspNlQQKcdbB33P16D99DIQPMhbBHQkQ/rQjhMQ1naTBLAno7zWA1KQZiqSBPqT877/itNQJOhTBrkrR/b/TIIQSIZNBL8bh+71OyJQcn3VBj5qMBsAEnLQZOePBbXRmB8mjQKQjk7RBz9+rAMN5qPQi24HB7kuGBcCxyKQYWqCBPpGHBMGJINQK1GLBzYpsAMfWVRQQyfEBr3Q4AM3nyQQ out_20_mFAP2b_singleloop_p01wA5_mFAP2b_0001_0001
ETihdBzLdTy7P1QQQgVOfBLxgg9T14VRQWOUbBX3kAA0LdrRQyLdWBTLym/j78tRQ/pmfB757n2rpbiSQApQgBTHS5+Loj7RQezWdBTiX5+bK6oQQ8ffdBfubtzrAMPQQ98ihBrrJq+Dk7ERQzU6bBbIkrz7fYITQFPchBvFfv5Ti0MTQ10MfB3UwOAMoZoSQxPaiBzQ5N/70vwRQt+NZBLclk/bPmyQQi9mfB3RKFAMIE4PQ out_20_mFAP2b_singleloop_p01wA5_mFAP2b_0001_0001
EPffdB/RhLBkuJBSQb8SaB7QLKC0isdSQzhWbBzfqVCE7R5TQIFufBTf/kCkR2OUQhrnbBjVO0CUGEwRQr14aBXmKyCUXkYQQnlXYBH22YD0EiTSQ/GHdBrexZDEOccPQ03vgBzgATB0Ld7RQwMFWB/ywBC0+PYSQaBjfBD8u6CU3F6RQbxoWBLEyvCEAmLQQiM4cBHo9VC0Pw+PQpAfZBrkp2D0fuzRQhqDZBbVKcDUbJYTQYbOUBfzFSD0dtHSQJAlcB/fxYD0J4UNQIIogBDYHdDU0v1PQYdFbBzv20DUG7HQQ out_20_mFAP2b_singleloop_p01wA5_mFAP2b_0001_0001
ERLSXBThrPCUf/sUQlYQXBLEYdCEZ7EWQhrHSBX461CkYQQWQMdzNB7OfjCEueEWQpbSXBfR2uBkqxDXQ95LXBrPIICELbPYQJULcBvOW2A08QzWQ2jCUB/naAC0xLVUQgexaB7CRxCUXBQWQj4qTBL2RKBklw7WQDTHXBrAkaB0nslYQGsnTBTzsbCEqHUYQx4vaB7DebCEYMVYQnSKcBntpAA0svfXQdYzfBPYEcBE2f8WQlJFcBryBeAkNDyVQ out_20_mFAP2b_singleloop_p01wA5_mFAP2b_0001_0001
Ee+eSBHXPeDU5QrWQEYlNB34l2DUMI4WQW5QOBzfqPEkpbqXQlDtSBHueWEE/p+XQNeJWBDrcsDUHaxWQkJqKBrMziDkpcZXQbc3LBrH6+DEFQ6VQ out_20_mFAP2b_singleloop_p01wA5_mFAP2b_0001_0001
EMIwJBXiBZEU0iAYQShrJBrbSsEUgVaYQ14lEBDW54E057TYQxggABf++vEk8SHYQdTCKBf++lE03PJZQvGEFB/lfZEEzxWZQsJzABL/RkE0MNpZQDctEBTkdDEUTtPZQxXd4A7fUZE0x20ZQyMHABziKxDUPZbZQhMz3AbibDEEp8tZQ70quALYKxD0co5ZQHaRGBfSMSEkrHtXQZs/MBfae2E0UZQYQtgXKBPJT0EUfEdZQuyjNBPvHcE0MxOZQNGEBB31g1EE0euZQHdBIBHnt1Dkw8AZQotyxAvX4hEE+WDaQJbm/AHuDPDkIEWZQ1XYvAnmgTDU+KyZQ out_20_mFAP2b_singleloop_p01wA5_mFAP2b_0001_0001
LhrnEBzgANFkYQgYQoFZ/AjU4YFEv0dYQKxAABfTivF0NJuYQpw1DBb781FUbnDZQOJGIBnBBUFE7RpYQm5N5AH1nQFksGwYQD+r8APrfZFEya5XQ out_20_mFAP2b_singleloop_p01wA5_mFAP2b_0001_0001
E2Of3A33P7F00NlYQ46R2A34lIGEoa0YQ03PzAvIbQGUy2RYQpbSuAvyhNGka8iXQEtIuAHXPJGET3YZQnS2xA3h/DG044BaQyo4pAbtXFG0R0laQHyjuAXBRBGUblPbQVGA3AbNvIG0x4gbQ9owxATgV0FEXPSYQLx89AbMSLGk4FBZQPBrmA/MfFG0g+OZQ0nbsA77nRG0w5fZQvEf5A/BfHGE1ZLaQh7CzA/o92Fkqk8ZQjekiA3H/AGEOheaQpJ8nArx0NGE7UpaQHkLyAz68yFUw5JbQ0xNoAbnaAG00MnbQ3MA6APFyFGkOS8bQoYvzAD46PGkkmmbQt/R9AD8yJGExiLbQ out_20_mFAP2b_singleloop_p01wA5_mFAP2b_0001_0001
EnED2AvyhaG00NZYQ357yAD/piGEaR2XQAAAxAPeptGkBBOYQbnv1A/S3wGUjXuYQ7Rh7APepjGEue0WQShr6AnsdcGkR2yYQS8TrAX4TgGUPFaXQGZ74ArbSpGEEYFWQEYl8A757bGkTiZWQKcdBB/9TmGkvfSXQ out_20_mFAP2b_singleloop_p01wA5_mFAP2b_0001_0001
E+TNqALbnzGUbnvXQIwKoAbkt+GUbnDYQ/pGqA757FH0gA7WQzMzpAzLdCHEmuxVQ7RhZAnYQAHEBWVYQuGFKA/wn9GUiSqXQl4AWALLJ5GktZ8YQx1jmAbPKwGkqx7WQDVrtAnz7AHkVKdYQnhbXAbonIHUbmeYQBXGMAfLOCHU8h5WQAw7FA3CZ6GER0IZQbv3gAnLO7GkY/UZQnZ8XAP9ywG00fzYQ out_20_mFAP2b_singleloop_p01wA5_mFAP2b_0001_0001
Epw1rA/mEQHEnELXQGZ7tAXNeXHU0iEWQJGEkA3MzbH0xLVVQQgVYAzgAfHET38VQU460AXNegHU14lWQylY2A3hooHkYblVQj6q/A7m6bH0xM8WQdoFsA34lSHkDtEYQ2moyAfwTTHEcHUVQ3xOxAPS6jHklOcXQZOe7AX85uHEe68VQwwtuAffCsHEf6SVQyxH6Av2ykHkM9uUQy8UCB39JiH0lIUXQ+5nBBzRoYHU9CDWQQY0+Ar1rVHkcasXQ out_20_mFAP2b_singleloop_p01wA5_mFAP2b_0001_0001
LNepkAf9obHkCX/TQepbYAb6mfHkBBGTQXPKeAz1jqHUiBhSQ8naQADVjxH0kYYSQR2OVAblDYHEsy5RQsLgMADCVNHUCQPSQBZPKA7pEGHE/H/QQHgNx/OtEKHEZrDQQBT1m/+YMCHEJI8NQyLdrA7luYH03PlTQvfuJA7oggHUb4qTQEzQiAHazWH0qiaRQ5hnKAPoybHEsYLRQwXC6/akIOHEYyuSQYsqXAz2nJHE1t7SQCRcGALO69G0ZHSRQWCPZAXY6FH0h6bQQTFl7/6GiRHUVsMPQ1zxI/WvjLHUmLpQQVs19+y3KFH0HOxMQIomZ/2SS7GEcrxOQZHqAAD4lAHU/ExMQ out_20_mFAP2b_singleloop_p01wA5_mFAP2b_0001_0001
LlYQpAnX6rHERLKSQdoFtADAA2H0MzkRQDXP3AHtI4HkR2WSQBrc7AjWkwHUep7SQsHFwAXMI1H0w1DQQIoG6ATfTvHkc+2PQMcOnAzNXvHkcclOQVjXuA3islHEoaUSQg58mADyF8HEzAuRQmM6wAbU38HESaPPQqG/+AfDlyHkJhfOQ3TdpA7V0uHkz6eMQbvlfAfk4zH0BqxOQ6s/lADebnH00bXPQ out_20_mFAP2b_singleloop_p01wA5_mFAP2b_0001_0001
LBrc8AjVuAI0P1QSQ9oQDBrbyBIEnE7SQnvfHBz0N7HUPKkSQTihLBLaR6HE7RRTQIFuEBPyWHIkZmZSQ2mv+ArYBKI0b/ISQq6p3A3jkFI00aoRQNGY8Av9xAI0SmQSQ50nCB353BIkxtAUQf7KHBvn9GIEWTfRQnLKHB3HgJIUF6ITQMat/A/ISNI0PVaRQDVt7ADY2LIERRETQPUk4ADCcFIUc5iQQU/YvAXkOGI0uC9RQ out_20_mFAP2b_singleloop_p01wA5_mFAP2b_0001_0001
EzMzGBnsd1H0GvcRQIwqKBfTitHUepDRQIwKIBjrHjHUepjQQoFZKBntzdHEEYVPQ0iMOBrvfyHEAAAQQrCGLBT2i2HkVwdNQDnQGBL/50HkwHLNQVntNBLkr7Hk6d4LQ8naDBPc91HkZm5QQT3ENB/XdrHEPa7RQHkHRBH21sHU4UcPQOXRQBHDM5HURwbQQ out_20_mFAP2b_singleloop_p01wA5_mFAP2b_0001_0001
EqxrDB/89fH0w1LRQdTCBB3MzVH0z33QQXkt9ADAAQHkBBGSQfU43APy2UHU3k4SQ14l4AzKHXHECsyPQe6H8AHm0bHEV7WNQLnFzAHddMHUp3MPQdTCCB/89kH0eU4RQjl9DBDzcQHktzaQQES3yArBScHkLRWQQrja8ALsfjHE2ZrNQJlbsA7k4NHE5H3NQESEwAHJ9IHUH4gQQNFt4A3F9GHE+2ROQ out_20_mFAP2b_singleloop_p01wA5_mFAP2b_0001_0001
EvJx/AbQgFH0gALSQhrH7A34l+GkQgNTQNzMyAHtI3GkBBuSQ99TzAHDCyGU5QrRQgqxBBb5Q3GEue0TQRWOGB3117GEyYnUQzS5JBjLsyGkkDCVQgl8DBnfTBHkK00VQpwVCBDBWCHkrHdRQ4bi3Aj9pDH0Jf+TQJcoDBnROzGU8r/SQEdm/AjvhxGkpoaUQTfeIBj3fBHENIBUQzkHNBjb01GEBEoVQ1neLBnTwuGUTYJUQ7rqHBvD+sGUc3nVQs3KHBbnrEH0qhbWQWrrBBf1j7G0wEbWQs9SBBXUjHHE3bfVQ out_20_mFAP2b_singleloop_p01wA5_mFAP2b_0001_0001
ECsypAHZ71GkU4iTQ8S3gArbSuGkDtYTQ789jA/mEkG04lGUQpbSkAT14jG03PVVQDCsMAfTiyGU2O/TQt4jy/ia9qGEHKxTQCFU5/aCphGUVRgTQ0Xp7+GduuG0ek1TQ67npAf9o6GUwKXUQ6mWfAv6zsGkflUSQaQ3IAvJH6Gk1XlTQhU3OAvjrzGkz5DVQ out_20_mFAP2b_singleloop_p01wA5_mFAP2b_0001_0001
EiBBnA757bGEv0VTQOJGsA7kYSG0eU4TQqxLmAThrHG0xL1TQIwKiA3NJEGkpbySQlDt2APzMRGUy2JTQLIr9AHbTaGU5MgTQFx27ADGDHGkoegTQWHJDBjfkbG0rTqSQoa8lATKccG03PVSQJYatArIkTGkkl8UQstP1AzzjRGklxFSQ0ndABXj2YGUETcUQpZM5AzgkhGUKThTQs1sBBnlSGGUT1+SQFJk2AnpmAG0g9NTQODO9AHtyGGEAKlUQzUmFBT/BiGUgx/SQhIpBBnbQdGEbsrRQLnZFBHIZUG04YqSQ out_20_mFAP2b_singleloop_p01wA5_mFAP2b_0001_0001
E/pGmADBWCGEVj/UQT3khAb5QvF0LdLVQmuJqA76RfFUiBpVQZ78sAHtIfFUf/0WQ14lQATgVwF03PNWQ0jzFAXGLaFUgakWQwgnPALPJKFEyYWWQHkAo/6JvZF0K0FXQ3kYpAXiBGG0w1zVQA+0cADOwpFkGROUQryIEAXl46FUwnzVQHbcWA/bu3FE2GIXQ out_20_mFAP2b_singleloop_p01wA5_mFAP2b_0001_0001
EdTiuAfSMSFklDtUQFDC3ALFuCFEoaEVQaR2yA/owrE0bSEVQb8SuAT0ikE0GvEUQBWZABXiBDFk8SHUQOxmCBTn+YFkch9TQis5EBHAL0EESNqUQN4aEBHQhjFkVzOVQWO0rA/mETFkCXvTQwf05AnQcGFkNxEWQQoX+AHic9EkHRITQ2QR/AfXhiFkb8eTQjA/FBjm5XFE8GUTQHySIBnfg0EUgX+TQHpdDBvX0jE0/7vUQ7kLGBPI15EUbyoVQ/x/FB7CPzFkzy/UQuOiHBbY5ZF0mPtVQl9EBB3GLlFU3j5VQ out_20_mFAP2b_singleloop_p01wA5_mFAP2b_0001_0001
EhAr0AzeUgEECsKWQkCXxAzKHKE0NJWWQ2jC7AXO02D0yhOWQqxrBBzgA/DE+T1WQgVOsAHueGE0jCvXQBd3iADRlTEkmL4XQWECpAP8sdDUg45XQnvf4AfTinEkqx7WQOIqrAXpEGEk83jVQM29xAXR3KEEWSQYQTP8kAnKZiEESb9XQUpclAzFGZDERVcYQCWAwA3gRJDkHe0XQFgQjAz7BVDEPSIXQ out_20_mFAP2b_singleloop_p01wA5_mFAP2b_0001_0001
EOJG6Ab6mUDEuecVQdTiBBb5Q3C0KHSVQUNeABTKcJC00NxVQLHa8ALwKfB00NBVQtd+CBHue0CU0i0TQA/fEBzbndD0q3JTQfHjAB3Bt3D062nSQ8kwJBLUdoD0BVBTQTp3BBb9GOEktL9RQIaHLB3XoGEkiRWSQcHMHBD8fTEEz8zRQf0kIB7PolEUnAIRQwKHzALGEQDUep7UQMU3EB7b0CDUV14VQ7gY/AffQnCkv5STQSoUGB/RXeCUNZtTQuP04AbTNvDkn3uSQYW1MBTCvTDUhJcTQQpf9AjlLYEEhviRQ5tSPBPfBLEELoOSQ7yZMBHDQlEkqQ8QQ out_20_mFAP2b_singleloop_p01wA5_mFAP2b_0001_0001
LCB2BBrFZ7BUHaBXQfUYBBTKclA0FZjXQTiBEB/S3E/jEDqWQjX6BBLFue7Tc9gWQXkNEB/9TtAEW5cYQp9cDBL+sEC0r3oYQv2DEBzJjcCkPO/XQ5G3BBbKf8BUW8/WQT6P6AnzsVAEM4rXQ30cIBzkDbA0NsZYQYpYCBr9BBAk+/zYQZyaGBbvYOCUA/AZQmU9+AHvIJCEUR3YQ2wOIB7nOhCk7m1XQ3J0BB7MO6CEqzAYQ out_20_mFAP2b_singleloop_p01wA5_mFAP2b_0001_0001
LU4aIBHsyx/DEY9VQiBBLBHsyh9z4lGVQgVuHBrFZ77j9o4TQzMzIBbmZG8r8SPTQy2ZQB3ist+z4lmUQe41PBrJRdAUUSvTQ6mEKBb6m0AUIwCWQYAnLBju5XzLvEsVQNnPSBf0HK8jTLDUQTeATB3lWL/j5XaVQMWkRBrAvLA0/D5SQ out_20_mFAP2b_singleloop_p01wA5_mFAP2b_0001_0001
LCsyDBLGEo+j/UjTQTihABjqxL+zP1YSQBW51A/mEj8z3P1SQamZuAblDN8jZmBSQAAgABDW5YA0NJmRQScMGB78M3AUwtKRQSazFBztfFC0J3aQQPZ9IB7bCk/jAHXQQyL9CBfnvHAkYQIUQovXCBLITf6zWOyRQjoy9A719IBEaHPSQUIA8AXVCTAk3WuQQwXiIBbceDB035DSQgjzJB7bYQCE1mKQQMn6DBb67cCkG3CRQ6zcDBb29ACUDQBPQu6+MB/OKHA01nFQQgetGB30iL/jIV+OQJVQJBbNoe9zZe8QQ out_20_mFAP2b_singleloop_p01wA5_mFAP2b_0001_0001
LQ140AvHFu6jDtIUQMIwqATf/U174luUQlYQkAz1jS+DqGPVQWO0UA76RR+z1jKVQkCX7ALwKH7zkYwUQBWNsAXOz78LIyjVQFjAmA/OEY8bMg/TQ out_20_mFAP2b_singleloop_p01wA5_mFAP2b_0001_0001
LRLypAjpbKAUiBxVQuz3kA7P1YBECsSWQ6mEdAb6mEC0IbPVQ2OfLAzeUUCU3kgVQZQgbAbmZGBknvfXQwvwjAX3ynAE/iWYQLvPrAjZ2RBkBalYQx4ngA7SW++DYOnYQfU4xALGEIAEAAwVQqiOrAXp5BCU7ynWQc2UPArSnXAkHtPXQ8pJTATJkAC089wXQriVkA/PZP+jAEBZQtw/UAz8989TwLaYQ out_20_mFAP2b_singleloop_p01wA5_mFAP2b_0001_0001
EFDCjAjqxHC01jCUQKc9aAzLdfC0d++SQueUeA/TNODktzPTQZQgnA7QLaDkvfyTQThmhA/S3TCk8DlRQQNzsATZZmC0c6WRQT4qhArNKHBU82YRQmilwArl7jCk0U2PQLHaqAHZ70Bk++5TQ/ABKAz9YXCEbiBTQpy0YAvBNiCks70QQhDiyA7OYVCE36+RQuK6sAHI4HDUQiqRQqAnkAjU53Akz/YQQU+JTALvZuA0NSgRQeP4mADH5pAUcjISQz/k4AvQsxCUZdsPQOuGrAbTw1CkwZkOQFL0wAbKnCC0ToNPQ out_20_mFAP2b_singleloop_p01wA5_mFAP2b_0001_0001
ER2OPATf/oDUKc1SQxgATArFZLEUf/8SQamZWAfR2WEkSMoRQnEDMADAASE0eUoQQKc9AATLyWEUktrTQgal9/OIvRE0PDJVQtaRb/aBMhEUh3vVQJvHW/qBmfEU4/PXQcNzv8eDZxEk44zXQhrHBAPHadD0codSQS31gALa2NEkXchTQ1gmj/qiySE049MTQ44PDAPHFoE02HmTQ8LSOAjIxTEkoZoVQzN6y/S6QBE0ewRVQTW8c9giFeEkQHVVQE/1m/GSexE0MPfVQ4pJ7/utjgEE7uqXQQpKz+u+WQEEn6hXQzprL846SwEUZ6ZYQVLAa/Iu5wEU2BcXQtGE9+mB8/EUDriXQ out_20_mFAP2b_singleloop_p01wA5_mFAP2b_0001_0001
EcSMiAnX6mEkZmpRQzMzjAb5Q1EUc9gQQFDCgAfTiLFUxg4QQ3kYkAjWkVF0FZzRQ2OfvAPy21EEpwFQQUNemAvxLpE0kYgSQZZBeAneXvE0GSXPQQgVwArvfAFUgVeOQsHFyAvz3lEEVjnPQVjX0ALbn7E01j6QQ out_20_mFAP2b_singleloop_p01wA5_mFAP2b_0001_0001
E2OfPAHtITFEueMQQKxgGALaRoFkCXfQQiBBMAXMI4FEYlzOQGZ7GALFu0FE+TdMQ4P1Y/GtInFUeprQQggPL+mvI9FEZr2QQQdL++2Q1EG0ZmKSQUgPk+SoyAG0g0RTQMuvb/664OGEJAASQGZ7IA/89JFEmu5OQknZNAri/tF0rNbRQdMwK/eqgdFULDkRQuQl4++HCfF0DgpPQrJ7Z/cpX6FUjs0QQr316+KBrDGkSQBQQHruk/Od6TGUL1ySQkqsh/Cc3RGUeQFRQ out_20_mFAP2b_singleloop_p01wA5_mFAP2b_0001_0001
LfU4WAf9oEG0hWkPQktzdAXNeMG0yhmNQGZ7kA34lVGEaR2OQc9oiAjqxYGEYljQQaR2aADVjFGkTixQQri6PAXUnPGElxiMQuG/jAHFmIGk8vHMQ out_20_mFAP2b_singleloop_p01wA5_mFAP2b_0001_0001
EW5QsA7QLaGUJGUNQ/pGyADBWjGkBBWOQZQg9AvyhkGkQgVNQ4PVABjrHgGUxgQLQXPKsATLytGUeprNQHJgrALSfwG0I0uKQUDzkATBq6GEBvLKQTVKWAvQ56G0e2xKQUBypAbdCDHEt8EJQUNetAvxLXG025bLQ8GzyADXhiG0cOQQQ9LRwAjUc0G0MAnOQvIHkAfWhtGEEsgOQNq6nAfdypGEmbqJQ+VozAvN5xGUS+/JQz8vlAj5vJHEhGsIQq6yxALw7CHE18sIQ out_20_mFAP2b_singleloop_p01wA5_mFAP2b_0001_0001
EktzBBf9oqGkZm5OQlDNHB7QLuGUepLOQoacHB/TN6GEZ7sNQ/pGGB/9TAHk9ogPQT3kLBbmZrGkDtIQQwGlMBjzEgGkqmTQQQOZQBj2GwGUSxjPQc7bQBT/feGEkfbRQ/UDAB/natGEShTQQ+0XIBLxMqGU8VVMQqGXKBzMjuGE2kGRQUhYOBD29cGEHMyOQhQBJB/KzbGUcleQQDLeTBz9fuGkgWhQQ7UtPBTvb4GEN/aPQoygRBniusGkIepNQKMWRB3SZWG0gchRQ6qvOBTsehGU6sWSQ13GUBn50iGEivNRQ out_20_mFAP2b_singleloop_p01wA5_mFAP2b_0001_0001
ERLSJBT0i9GEYlTLQXPqJBXiBJHUJGkKQbnPPBrFZMHEaRmJQ03vRBnX6GH0d++HQ3kYFBPzMMHEUNeIQNcIABz+kKH0CilJQKZ/FBTOBYH0tGaHQtIbKBrGv3G04l+JQjmyIB3F1NHk4LVMQN20FBnHOHH0pNZFQEMp+A33pQH0UNzKQK07CBrYJaHEkfgEQQC7JB3KcZHUt0pFQOGiFBXY/cHU8afJQ out_20_mFAP2b_singleloop_p01wA5_mFAP2b_0001_0001
E5lORBPHaVHUGEoKQIwqWBbmZZHUzMDKQHaxXB3MzdHUiBhGQwKnUBnBBkHUGEYEQCB2XB/naiHk9oAMQgaadBT7FnHExLAMQoHJeBbvBxH0dYoOQ9pRiBvGZ2H0ys3NQam5OBvyhZHk789LQJ7dZBXjwSHkLIPKQcB7WBTC+fHEY3/NQdWLVBDJCpHEYPhLQqYNeBzj7qHkr/FKQxJMgBTPwgHUWrTMQDNyiBLkm8HUf8TPQ26QiB7kw5HUIu2LQAKujB/gHwHEZq+NQ out_20_mFAP2b_singleloop_p01wA5_mFAP2b_0001_0001
LGZbcBntzaHkpbSEQEYleBbktfH0Gv0+PEtohBXMInHEDCsAQ789hBfTivHU3kY8PQgVgB7luXHUjX60PcwocB78XQH0LcCjPE7iYBbWIUH0Mlrpv/ExdBXc9GHkkjt4ODCseBb5QVHEv0NGQI2bbB3SdkHU4DG7P053hBvDySHUy1P6PZHVhBPMMcHE0dPHP out_20_mFAP2b_singleloop_p01wA5_mFAP2b_0001_0001
LRLSjBT14jH0w1jEQtdulBntzpHEW5wFQktjmBLEYnH0kYwJQ7RhlBntzfHEoa8KQZ78nB/mEmHkTiBCQL4+oBftHcHUitsDQfU4iBDW5cH0OffGQ4HUlBXdVyHEgUVFQdOhpBji0rHEcakBQFbFnBH7DlHEpdI8P2WQpB7CDYHk8ddAQ out_20_mFAP2b_singleloop_p01wA5_mFAP2b_0001_0001
Lf/koBnX6sH0P14KQ35rpB7P1qHUiBhNQCBmqBHXPfHUGE4NQzMDrBT14bHEoaEQQiBBsBLFuyHEtIrNQE0MrBLuz7HEjy2LQMZwpBbFh2HklJlJQQokoBzj/sH08B3KQ2sLoBDLzsHUN5CPQN13tBrSwuHkOfBNQYmUsB3mP1HE3dwPQQd+sBfcJAIU5rMLQVX7pBLwvAIESM9MQn2QrBX0T0HUHvGIQdVPoBjQ/7HUz+yIQ out_20_mFAP2b_singleloop_p01wA5_mFAP2b_0001_0001
EiWErBbPKZH0istLQOJ2rBLwKOHkArMMQR2OqBz1jGH0xLdKQKcNrBjU49GE7RxJQLy2uBzLdMHkoFpLQqbcvBPmhPH0ek8IQFBmwBPM+SH02gjNQlDtqBLbnbHEnEzJQJ9brBnhQMHU+SSOQsVUvBb9/DH0b54LQic1tBny9RHEEAGIQ3isyBjefRHE3mHNQBfKwBDbnQHUMkmPQ/ZLwBDccbHE2NUNQ out_20_mFAP2b_singleloop_p01wA5_mFAP2b_0001_0001
E35rnBrbSJHkvf6JQv09lBzgACH0P1YIQBr8iB7P1DHkqxrIQjs9hBra8MHU2OfIQ5QrmBbPKCHEue0CQ6pBlBn8Q6GEF4/+PgC5lBPPj5GkgS/tPS5EoBTVo1G0JihaPcyJkBHqY9GknDXuv789mBz1jQHEW5gKQ6nTmBTQ45GUgUGJQ9AyoBr0PAHEp5RCQBpVmB/3JKHUvZOBQiF8iB7E48GUK9/+Pe4LlBzBYyGE3JUBQoIlkBH/L9G0bWY7vbHWiBjEkAHEE4Phv out_20_mFAP2b_singleloop_p01wA5_mFAP2b_0001_0001
EAAghB3256GUiBBJQEtIdBDrc6GktzHJQqGvaB3isxG0IbnGQXPKdBrbSpG0HFuFQhALbBPHa4GEUN+LQ3O8bBvp/AHUxhHOQpVSgBvnVCHkW+ZPQ2VqXBPfCHHEeQ+OQocggBXD1JHETztQQ4qAYBHpVOH0ELfQQMftcBLyzPHETSGRQO0iiBjU4zGUepLJQOPjbBThFCH04NbIQ7F0cBnLBxG0j2tMQDx/WBLMV3G0uPwLQwr8hBLVi9GEAV0OQJJ6TBrt4FH0dXBOQg5XiBfv6KH0jGORQqrfUBrp7SHEoHyQQBHEdB/InVHUcm5RQ out_20_mFAP2b_singleloop_p01wA5_mFAP2b_0001_0001
E8S3VBbQgzGEXPqEQfU4SBDrcrGkX6mBQTiBPBHtIlGE/pGFQv0tMBvyhpGkU4aIQR0zPBrYvwG0hPD6PW+VTB/9a1GkzhZiPxeAQBPsI6G0VZc3vE+hTBDAe+GEB3UAwq2UQBP3aDHEBEsEwSMIUBThr6GEBWZFQwSuVB/EwlGEYf2/Pa3UNBzXL3GEaWN9PJlJNBfl5qG0Uht0Pir6VBbsKvGkUOjnv0X3VBnir7G0T0VxPDMiNBDanAHkdwNxvHxYNB3v+zGUFU/6vAh6VBjW/3G017/Bwg9PWBjBeEHUBua9vnezSB/OMGHE4DkHwdvJOB/6iJHU9cMDwc61NBXB59G0QcRGw out_20_mFAP2b_singleloop_p01wA5_mFAP2b_0001_0001
EEtIOBDAAbGUNepDQMIQKBvz3TGkpbSGQ8n6FBT14PG0OffCQ/pGHBDBWMGU6mE8PJMINBnFPKGEtVXIQLvZJBDD8BG0EydJQK9mIB3WwvFUqkfIQh96FBHL9CG0uDxLQFb5EBfZKlFkEiBKQOJNDBPRfyFkjLCMQVC6EBbUNLG0A3lNQoTD/Ab0/uF0m5DOQhoNBB3gdJG081nPQ6uL9AfDu/FEIV2PQ4PVQBPc9XGET3kAQV+RIBTXUYGUiTvIQhcvPBTF7MGk/b+JQv/oPBzTeGG07EtFQEGoKB/tDpFkdrgFQ1lnDBnnBWFkTRuJQQB+GBPv2SGk3uaNQDpz6Azt2fF0alROQ8ucABjJ7PGkEKhQQU2b3AHTh9FE55uQQ out_20_mFAP2b_singleloop_p01wA5_mFAP2b_0001_0001
EfU4AB7kYQG0LdTEQXkt4AXjXMGUhrHBQRLyvAjrHIGE99zEQbnvqAT2OOGkCXvHQBuS0ATsLVG0Es+6PFp1rAb9HRG07I0sP4h7oAv+7HGE1f1vP/sXoAH/PXGUJTqtvIFOAB3MzTGUKc9HQG3i7ATwzFG0bFP9PgQ06AryuYG039z0P1OywAv0fbGkHr3/P out_20_mFAP2b_singleloop_p01wA5_mFAP2b_0001_0001
EZ78tA/9T7F0IbnEQIMvlAHiPxFkLz5HQaUyfAHpyfF0EA0EQq47jAXynXF0iF0AQkHrqAfdJoFU8ZfKQlSXyAfMJyFkxCICQIXyfAL8b9FkorfIQUzckA3xugFE/DtLQWmcuALz/0F0e6nLQpJqwA7JNcFEb29JQ out_20_mFAP2b_singleloop_p01wA5_mFAP2b_0001_0001
EO0tMAn7IaFECFsGQoHKAA75LJFUa0MEQZAdo/OSP8E0vONIQUHFQ/qPFFFkDyJKQqg2g/CDrSFEWiJAQ0d9d+msFCFk7nA6Pu9QL/gWJMF0z6FmPoGVg/AsGfFkCfzpPBj3i/MLf/EEDZN0v39wGAzOyhF0ng9IQYKCLATNc+EkPoGCQTpMy/6kocFUeom6PRdDo+i+6cFUTHOCQohFv+wGz4EE39i/PP0Uc/uIo3E0sXtzPS2T2/c2OFFEGIy7vbo1S/gSNwEUFCu0v out_20_mFAP2b_singleloop_p01wA5_mFAP2b_0001_0001
Elqom/qePnEk8PnHQuNxG/aM3YEkaywJQZFbT+24yDE0kkdIQ4buQ/GX46DEWo1EQ8+my/GvtUEEs5DMQw1TPAnmSOE0TGKLQlH1UA/2vxDEhi7KQHzheAr7odEEOFiKQ3RikAz94lDEXWGKQIzYpAPzwXEUsCtJQiZBsA7fYCEkyIfJQf+5y/mUFhEEbSNEQgYAl+cwegEkRZkKQfhDm/2jEIE0nqVNQ3Lh1/ufFjEEb5RNQIm/IAvCVZD0asaLQQJXaAv3huEEQBtKQoKmmA7fHED0rc7JQg7SvAPI/jEEdDOJQ0u/zAj8c7D03F1IQ out_20_mFAP2b_singleloop_p01wA5_mFAP2b_0001_0001
Eb8pR/URCyDE2HqJQlP/k/AZIHDkmQzIQy0ui/U0onCUazHLQ+SI6/os9HCEv8LLQdP/IAhVeHDk2UMHQvjMLAdUeiDk8rJCQpfygAt89eDUsVm/P583hAxwl5DU6g7yPUn2sANMN3DkGnaePQako/oZu/DUc3MLQZBu5+Y/f8CU3OjGQxyUUAB+oTDUvaEJQ+4wNA9n2mCEkdNGQRBN//gGxXD0S0W+PN+6HAx07BEkUTGDQlsomABmCqDE0muCQNWgiAZyn9CkcGt9P47YYA9JPuDEfZAYvEwBgA1mdNEU1Qf2PKcPtABQoEEE6YlzvUnLyARnHBE0P3o0PbhmuAFzgYDkGlzev out_20_mFAP2b_singleloop_p01wA5_mFAP2b_0001_0001
E/1bT+YvhwCU2oBNQpAdj9Il5VCEE9ZPQrZ3Z/O7SiBEUR8OQw32h/C9JqAkqhUQQFywx+2R/wCUpL5QQtQWG/0ncTDU1uTRQAE88/g67ADEAj0RQ74Q9/0rCmCEpYuSQeVPQA9sPPDUrwPRQahoy++cZKDEVZ0MQlEch/cbSICE673PQPlsq/qGiADEwvpQQWxBE/K5TcCEIPwRQDNcU/IxjnDkWgcQQk+tH+44nmD0pmGSQLLgeAFeMEDkrviRQfeYPAJaElDElEhQQ out_20_mFAP2b_singleloop_p01wA5_mFAP2b_0001_0001
EFK6x/Sd/iB07VoMQl+GJA3P0iAUTs/LQlqR+/SJ6q+Da3nKQqefy/yDxy+T4tRIQ2XoaA/tJJBEKMRKQIlHmAzrcKAkE1qJQogXkAPjRy9DhnqJQ9kjvALN3qAUjWKJQoSTr/CYlICUp0RLQ4GNQAzYRMAkpE3NQTmvgAXAUACUP0RLQbyyTAvjYfBEhxYIQG3t1A/SLEAkQ9vIQW/mwAvJRqBks6LJQ out_20_mFAP2b_singleloop_p01wA5_mFAP2b_0001_0001
LGBl6/uaNy5ztWGMQ0W/i/2Y9t9b38JLQOvk8/e1qV/bypBJQGF0GAbNCwAsfmhJQrwdR/Wv5v/L6ieNQ8fgW+UFF+A8jktMQh2mZ/UEtzAcbEwKQCjdi+EiV9B83HGOQQ7OEAH6ZV5zQC7NQ9cLI+uxKX8L8IRKQHubt++hym+7PsIPQfeK2/KGzVAcv5LOQ out_20_mFAP2b_singleloop_p01wA5_mFAP2b_0001_0001
EZsI//eaRK+rrGTFQ1tQLADrrX/LLq3AQbkK6/acGz/LxC93PEXtw/mfc19bnFUoPsMieAntHW9rkJ1+PL6BmAL2R7+r5pe0PdtFiAnPSQAsVUSQvYFJwAD3+P+rGQK0PCVgw/SzKD5rtSvEQs23QA3t2qAMZ4HCQ4lMkA7VGu8Lqf9CQcXLZAfILS4jXrF8PGiB1ArQYB/L9xoYPqO/yA7nQ27rOkf7P out_20_mFAP2b_singleloop_p01wA5_mFAP2b_0001_0001
EZRrs/WkFJBcLDo0POM7z+S7CdBcK8/mvVCCZ/a0yDB8JG/8vg0669WBJCB8uFUCwmS6e+ObGfC87VUdv4pzB/uZ6nCM5sq6PYAu0/WQsJC8Fgd9PqxZs/urpJB89cx0PqiTC/UgB8AccKA5OJ9dc/eBevC8byg0vs5PR/wwpoCceB8svrymT/q3rJD8D3w7PyU+v+g6aiCM6Dg/PpE0JADo9YC8rzr7PGipy/63GBCMLW/CQ out_20_mFAP2b_singleloop_p01wA5_mFAP2b_0001_0001
ED23CATuJwAsqS19vp6xMADPweAsQUFEw+dmMAbaM89rYgPFwK9KVADhDJ8r3apIwo91hAL0q/AcepNEwhi9iAH1JQCM5ZxDw/mVuAzNxdCsQ1/DwsucvArS9LD84OkDwbo04Af5JhDs2gzDw2r5ABbv6LDMRIeEwoT/4ALipFEsPqXDwVb6LAHnMtAMHoS2vn0pDADUz/AMnHLHwH9WmAzlQjAsID8Aw20plALU8rA8p77HwTFZdAnnYfCMdKEHwhoLfA7m6aCcvZ9/vR6uyA7AIPC8qXtAwBD1xAbFtTCsfVyHwgjtoADfZdDsvPDDwum1ABPAtrCM6azEwXeaEBLazbDMLlpEwNWFyAPH0NEs742CwOUAABLllNEcvGjDw out_20_mFAP2b_singleloop_p01wA5_mFAP2b_0001_0001
LbUyCAXs5f5bRTqBw0sO//+sua+TO2iCw1d1F/2wT/+Tn6zEwoNzE+6VCpAEGw5Ewxk+CAnnH+/jmIr6v/LHaAHfEEAEIWW2vTDLlATCul/Drjb+voAGfAPu3ZAE0yJtPdMvvATz3u/TcAP7vdDHqAHkceA0O890PC0LyAb0UNAUYBwbvKOt8AHh4RA0x4ypPeBx6/mLui8bnfe8vpGYLAf8lG/T8YdFwgonz/md/B/jPSiwvsB95/m/FABEnin7vPvNjALccD/zV+UDw2rVSArVdnA0lN/4PFPH2AfX1T/DM5dAwnYEsADwovAUmRt+PIxoABbGCKAUpPmuv out_20_mFAP2b_singleloop_p01wA5_mFAP2b_0001_0001
E4w2q9QV9j7Tp4oGwQe4r/AVDY8zP5pIw2NOm/UU1w+jyPPLwyOKh+M91R+zj4wMwxg8//c+iF9reKQJwL4RWAlyOw8L4MVKwbvnaApTv66bKQ9MwmJvkAdyIj9bzEJJwcwxnAxTF86rPbVNw/LdsARGeu8LYVDLwEAFn++na177NoKGwkL3AAxjuS+jsnuGw1lUAAJbUv+rU72GwBnQs/US1m+71AtKwP77PARxjv2bOoVOwBBCnAlTRU+LG9NGwgwIrAlkvI4LqnSPw out_20_mFAP2b_singleloop_p01wA5_mFAP2b_0001_0001
EGxkBAtD0UAUR/tLwyspAAB53JBE7UHOwoAxg/cU0ICkRdxNwmtKD/IlObCk30uPw/ChNABeNeAUM8YKwssbQAZXrkBUy/gOwAnw4/QYXiAU6A1Pw out_20_mFAP2b_singleloop_p01wA5_mFAP2b_0001_0001
ESDWM/kmnSC06eRLwak3j+m//zCEY8qKwuHXe+g1kSDkwsiIwk8Bh/QsKGDkitoFw14qy/m+HgC0wmvJwFfiIAnbt/C0VCKJw6HDk/A7hCC0/DwJwtmN8+K+NGDEzifMw6l/+/6kALCUyDTLwIy2s/eZqMC0Bo8HwE78VAv9B1CE3D0Jw out_20_mFAP2b_singleloop_p01wA5_mFAP2b_0001_0001
EOCDT+qxm6D0tErIwvxTP+Q4UNEEjVZFw1/WL/SSuLEU25YAwH+Ju+i3KVE0cFh4vqwar9YPEkE0r6uHw2qoo/6PVoEUH2oIwUObf/IqWmE0evSKwLpXU/OthBEEgfLKw1gDn/gQdKEUpLPEwra8w+ItrvEUDTtEwpH2o/2LDwE0NITKwkiFa/8gh2E0l2FLwV8XAAhKTjE06StJwjXTM/0a4aEkoe0Lw out_20_mFAP2b_singleloop_p01wA5_mFAP2b_0001_0001
EpPn4/yha/D06DyAw51gKAXRl4DkmMe4vXA/RAjxZRE0c1puvF27SALL0TEU4qM0PbJI//mrOdD0TDSAv47NPA7NXGDUxaH2Pl1BgAbGo3CUfxmtP0v/JArVHDD0VPlAQftq//uVhxDEplUEwoUxYAvg1nDUMjR7vx2yq/ObkFDUxs6vvwdiq/CyTxDkHcvxPaczTAjIO0Cky3IDQu1a4/+1gPD0dw4BQ out_20_mFAP2b_singleloop_p01wA5_mFAP2b_0001_0001
ERpRXA/ZqgEkczk6vmhAgA7xG1EUfqF2v3e9rA/QuzEEh4ixv2e+xAvK+pEEk326vMb7bAXhmGFEAIe/vkP5DAPIoKFUXtWAwHJvjADDJbFUmbb8vjOU8/C+4XFUbCNFwUGMVAfGCeEEkUPBw3UAYA7Yv5E08q4SPyY4gA/eNBF0VWnDwxVv7/ijySFkU0n5vMPD3/GaX7Ek+lpAwp7MiA3sVnF0A7OBwqcTsAraHYFk5e87v2s1gAnhtgFE6IYxv+RcT/KKDaFUtvXFwFWjDAnLuPFE8EaIwrn5FA7hdnFkMX7Ew out_20_mFAP2b_singleloop_p01wA5_mFAP2b_0001_0001
EI5WvA7hi9EkO5CwPsui6AXV08E0p2n2PI1d/AHJHTFEnJe2PCDw7APtfhFEPC28PTMf7AHG+yEECXQBQ1OZDBDihyEUcTpDQkADHBHhQlE0+uEAQaDLDB7jWpEk75oIQOhDqArmtFFUh/i4PAC7+ATK0yEE0xZlPdXl4ATujiEkRKGBQQ7Y2ATW+7E0Z9+DQLn/EBTjvCFETlyDQJAELBTY8kEkGZxBQrUMHB/mWsEUS9L4PhmgFBjJ/UEUsKm/PCGMHBvADpEUaTfJQJDlBBzCIZE0pYkIQ36lABnWTzEUSY4JQ out_20_mFAP2b_singleloop_p01wA5_mFAP2b_0001_0001
E/UDEB757VF0gArcPEYlGBXO0qFEv0NBPhrnMBf8SpF0fqxjPKxAPBvyhYF03P1YvRATFBj8n1F0Wgs6vT4ZHBne9oFEC6oBwrRk+AP0A4Fk6mG8vUNeFBHsyJF0eU4uvGPCFBHu30FkW1+0PMrJHBvssCGkRC96vWdfHB3fMaF05IlAwUh58AL1r/FE2F4BwidW7ATO5AGUEyRzvZo06AT6RoFkoa77v out_20_mFAP2b_singleloop_p01wA5_mFAP2b_0001_0001
LXPKPBDqG7F0gArwPe++UB3Mz6F057nyPiWkXB757HGET3k4P/UDVBzLdQGUGEY4PyL9MBPzMEG00NJ0PU5vWB3bD2F0QZNpvtGKWBHR2uFUKGN7P out_20_mFAP2b_singleloop_p01wA5_mFAP2b_0001_0001
E5lucBT2OHGkSMI7PyL9fBDVjQG0coF+PVjnhBPepOGUhrHEQpbyiBblDGG0eU4EQ6f3hB7quTGUBKyxPHKVgB7kBWG091Bxvw8fjBfdidGE7123P8naeBjWk/FEnED7PveRdBHMPXGE1ns/PAEOjBneHNG0sfnsPahfdBPQ5ZG0dXLqvVr0kBjjqfGUJcsiPc/rkBneybGkGpB/P1HKiBXuMkG03dm5P out_20_mFAP2b_singleloop_p01wA5_mFAP2b_0001_0001
EjsthBXO0WGUJGkHQ99TjBvIbWGkWkNKQLymlBHueeGEqG/JQuzHlB7P1nG0jCXJQ3kohBX46ZGkoFpMQjHdeB7RFTGEeQcNQkcdZBHUOXG0BLDMQT04dB/3TTGUBrOQQLHqgBz1jdGkCXvGQz5HkB7WYOGEmNbKQuX5gB3l2hGEfLPMQMz7iBbiYaGEt4WOQV3AfBfpALGELExMQikHWBPoRSGk/uoMQzL9ZB3e7WGkSf4JQF4sYB3tbfGk+xpMQWVeaBTwZOGELZhQQ6eRdB/PibGEzwjQQpIwgBLuIQGEZIsQQ out_20_mFAP2b_singleloop_p01wA5_mFAP2b_0001_0001
E4PFoBnuJbGEaRmKQCBWqB7luiGkuJhKQWO0rB/mEjGU0iMNQaRGsB3jCbGEEYlOQFuOsB3NJgGE+TNIQyf5qBPpdhG0837CQesxsBvd2fGkkEr8PnzjuBTZ/YGUzXB9P3DasB/KJmGEdsfwPSMYoBf8STGk/UDLQ3+jpBPKtqGU1WHKQOY8sBXc8XGE2IZIQxn9tB3JblGEB6SIQVmDqB7UipGEtWqCQy4TpB72jbG0V5lCQCzltBP2dlG0+hoovvn5qBzTurG050ewP out_20_mFAP2b_singleloop_p01wA5_mFAP2b_0001_0001
EFDysB/nasGkR2+NQ357tBPc9sGEpwVQQGZrwB7P1nG0GvcQQShbyBT14pGUbnPPQkCHuBzLd4G0Mz0QQrc5uB72o5GkDKSSQNHruBnH7EHEzOxSQXXrvBrI9FHUbyIUQhdOuBblSEHEW9QVQ26rrBT7qBHkQwMVQ1lYvBzHSFHkYxcWQCBmsB/89yGUHaxMQninsBvQsoG0ioBRQNkQsBr9h8G0q/qQQAmnvBTSn8GkNsPQQM/9wBzAF3GUViaSQzxltB7em0GUnS5SQk/ksBrQcHH0jOwSQWK2vBLPJKHEXOISQhSoxB/05HHE58PUQFswqBbQBBHU4iTUQ7knqBzUOAHUHXEWQ5jVxBnyPHHU2mgWQuhTuBP4EEHUk1SXQ out_20_mFAP2b_singleloop_p01wA5_mFAP2b_0001_0001
E99DxB/TNhGkR2eRQXPqzBzeUcG0d+uRQamJ1B7kYiGkAr0SQmu5zBbQgnGUzMrTQ14VzB/RhQGUwKHSQldMyBnXzJGUXV/QQ3x7xBPaB8FEtWVRQB4xwBvo/1FEWYWSQi7CzBH+kuFEIoeQQFDivBbmZfGEAAISQzj10BfMtcGkIW0QQxBByBDT1PGUsU+SQt8R1B3LPNGUUhZSQKCfzBD2iKGUxeHQQwmNwBXv4MGEhfwQQUR+yBbJseFUGZnQQJh9zBvGJ0FkYUUPQ out_20_mFAP2b_singleloop_p01wA5_mFAP2b_0001_0001
L/Uz3BXO0hGkEDySQ03f5BXO0mGUdTyTQShb7B77neG0OfXUQIwK8B33PfGkvfiVQy+P8B3qdXGUdkrTQRLC7BrbSwGEShLTQPfP5Bvpb5GUwIrSQ8yx6BDi2CH0v6GSQ6SM9BPBbCHkRhESQh5g5B/DgKH0T2tRQ5Qr4BD/pdGERLCSQsoO4BfB2pGUSolUQLfP8BfQgtGkz4VSQ5NZ8Br4lzGUyM7TQYi/3BnhN8G092fTQpk63B7EU2GkBo5RQ out_20_mFAP2b_singleloop_p01wA5_mFAP2b_0001_0001
L+TNOB325FEUHahMQ6mETBf8SPEU6mkMQ++JXBvHFOEULymKQmuJbBLEYZEUIwaLQmuJgBz0NbEUGE4JQOJGaBfR2iEkqx7NQbnvdBHuewEEmuZPQqxLVBfR2cEE8nqOQtd+SBzKHiE0OfXQQAAgLBHYl3DEtILKQepbNBrED6D0hWEHQXPqKBHXPmDEBW5CQO0iMBHZ7oDk9ow7PPK8FBjqxPD0FZ7DQW5QDBjAr8CEqGv/Pnv/DBnuJNDU6mkIQ03vGBDW5gDUjXqKQHv0+ArFZ3C03PFJQMrAMBjOsFEUZeZOQOUjgBTQfSEEmggHQm6jgBXbUsE0TYMJQ5p+hBj/pUEUk28KQFSueBzoy+EkenLOQ6avgBDfjnEkry1PQax8bB7u11EkIQqQQkSCRBX2cFEknsEGQvPKFBTtbeDE0BrMQ out_20_mFAP2b_singleloop_p01wA5_mFAP2b_0001_0001
