# Supplementary material for: Incorporation of sensing modalities into de novo designed fluorescence-activating proteins
Source: Nat Commun. 2021 Feb 8;12:856. doi: 10.1038/s41467-020-18911-w (PMC7870846; doi:10.1038/s41467-020-18911-w)
Supplement: Supplementary file 24 — Source Data [file 41467_2020_18911_MOESM24_ESM.xlsx › raw_data_graphs/Supplementary_Figure_6b,c,d/1/silent_36.out]

SEQUENCE: SRAAQLLPGTWQVTMTNEDGQTSQGQWHFQPRSPYTMDIVAQGTISDGRPIVGYGKATVKTPDTLDIDITYPSLGNIKAQGQITMDSPTQFKWDAQFKQNDNPRYHGSTNILTGTLQRQEZ
SCORE:     score     fa_atr     fa_rep     fa_sol    fa_intra_rep    fa_intra_sol_xover4    lk_ball_wtd    fa_elec    pro_close    hbond_sr_bb    hbond_lr_bb    hbond_bb_sc    hbond_sc    dslf_fa13      omega     fa_dun    p_aa_pp    yhh_planarity        ref    rama_prepro    bref_irms    cen_irms    final_chainbreak    final_looprelax_score    irms       time                                      description
REMARK BINARY SILENTFILE
SCORE:  -482.653   -714.062    106.562    405.218           1.657                 23.046         -6.377   -264.597        2.291        -22.634        -80.695        -24.149     -37.204        0.000      4.352    136.642    -40.506            0.037     19.116          8.652        2.942       2.942               0.013                 -482.653   3.733   2526.000 out_36_mFAP2b_singleloop_p01wA5_mFAP2b_0001_0001
RES_NUM A:1-120 B:121 out_36_mFAP2b_singleloop_p01wA5_mFAP2b_0001_0001
FOLD_TREE  EDGE 1 120 -1  EDGE 1 121 1  out_36_mFAP2b_singleloop_p01wA5_mFAP2b_0001_0001
RT 0.092238 0.94843 0.303269 0.768097 -0.261588 0.584465 0.633655 0.17903 -0.752615 12.785 -5.805 20.9455   out_36_mFAP2b_singleloop_p01wA5_mFAP2b_0001_0001
ANNOTATED_SEQUENCE: S[SER:NtermProteinFull]RAAQLLPGTWQVTMTNEDGQTSQGQWHFQPRSPYTMDIVAQGTISDGRPIVGYGKATVKTPDTLDIDITYPSLGNIKAQGQITMDSPTQFKWDAQFKQNDNPRYHGSTNILTGTLQRQE[GLU:CtermProteinFull]Z[HBI] out_36_mFAP2b_singleloop_p01wA5_mFAP2b_0001_0001
CHAIN_ENDINGS  120 out_36_mFAP2b_singleloop_p01wA5_mFAP2b_0001_0001
LwfKMBvxLBIEoaMYQDCMMBf9IAIEZ78WQ67nRBLFu8HE99bWQ357UBT0i4H0hWMXQlDNIBf9o3HkoFpWQvozJBzYEuHUHjOXQiTgIBXhVCIUaeVYQPryOBPHFEIkmJTYQBdLNBHFt7HUsJcYQAQKLBfY1DIkXmbWQCD2HBfam2HExkkVQL4TEBzd65HUVkBXQlO8HBL+4tH09XDYQ out_36_mFAP2b_singleloop_p01wA5_mFAP2b_0001_0001
HTihSB3NJ+H0kYIVQ/UjXBHCs6HkEDiUQkC3XBvcouHUgVmUQFDCcBjVOqHkvf6UQ5QLYB/9T+HUf/ETQIHGZBzvIFIk904SQCh7aBHpjGI04UfRQjb1WBfouFIEKZdQQAzJTBnjbJIkK5FQQeQETBDxJOIEiprQQ2GqPBP7VIIEhJROQEtoPBzKnAIEsyhUQMv1aBzTP+H0KDGVQB5sUBnTH8HU5bgSQCfkbBfiJ6H0gVoSQikHcB7AgGIkrEmTQ8CWVBjrOHIUmFFTQFxXeBvMFEIEU8ORQUBHcB/7vKIkE0dRQmJxWBvHKCIEJn8PQzBvVBPjAPIkzOaRQ3UVQBzT6QIUS2ZQQIfsPBzepEIEqgUNQDs7MBfcFLIUNrtNQ out_36_mFAP2b_singleloop_p01wA5_mFAP2b_0001_0001
H3kYTBPzMpH0yhWUQiBhTB/RhdHUO0aUQXPKVBPIwZHkVO0VQEtoYBfR2SHkQg9VQiWEOBntzYHkArEUQnEDQBnCXtHklDFUQRXgWBforaHUCZtTQb8SOB7QLQH0IbHUQam5MB/TNbHkrHFTQEYFLBvcobHkvfyUQ out_36_mFAP2b_singleloop_p01wA5_mFAP2b_0001_0001
HPK8SBntzeHU2O3WQqGPUBjqxbHUbnHYQrcIaBnCXdHE8nSYQQgVcBb5QXHEDCsYQ8S3QBvHFiHUzMnYQXPKQBD/pkH0yhuWQ2rZTB/GRTHEgVLYQ9owRB7OffHknvHZQmupMBD/pgHk9ogYQ03vRBz1jqHEAAkYQ out_36_mFAP2b_singleloop_p01wA5_mFAP2b_0001_0001
H++pcB77nlHEoaAYQuzHhBra8nHkvfKYQy2JjB/RhjHEoaUXQnvflB/mEiHUdTqXQPffhBnBB0Hka8OYQKjmfBnU+4Hk6LyYQ+VcgBfQb0HkxQeZQD2uiBzR/0HUe8sZQGc3cBf+5vHkZkzZQsHlaBrZmqHUiBZXQOInhB7fLkHEs9oYQm27gB3M23HknchXQVXljBzR11H0nDVYQcsZbBXXX3HkGKrYQeDKgB3NyAIEk3yYQ6LfdBTRxsHEdmQaQ4vOZBnhmvH06cmZQ out_36_mFAP2b_singleloop_p01wA5_mFAP2b_0001_0001
H46RiBTgVhHEv0FWQ46BkBT2OdHUIwCVQqxLkBblDRHUO0CVQCBWmBfTiMH0P14UQ78NjB76RhHkpbqTQGdClBLFXdH054kSQ6Z0nBLSIhHUcL5SQgFLkBvnyhHUfNPRQaRWgBntziHUwK3VQXrCmBzDSgHUSxNVQWwNjBHe+pHklbqTQb4MhBTPfeH0d9cTQiWBlBzntUHkLnjSQHELpBDsXeH0WqJSQekboBn48dHkkH3TQsy2nBjT1pHUMK7SQu1glBjY7eHUEddQQsxPkBjjdqHkuNSRQuqLiBLHYfHEsJARQ out_36_mFAP2b_singleloop_p01wA5_mFAP2b_0001_0001
Ham5hBjArLH0xLNVQQg1hBTf//G0xLNVQHaRjBntz5GkWkVWQMdTkBLaRxGkpbCWQGZ7dBPc97GktzHVQUwPbBzyc9GEZhyTQdojVBn/96G0GO5TQLHydBT9v1GkEjySQrcIgBvcoPHkBBWVQ8T1iBL3I9GUxiTUQuJkbB3OEAHEG52VQPY5dBXMizGUfVWVQlrqbBvioFH0CYeTQb5nTBvAB8GkEG7SQohxTBHSXAHUs1nUQUbHVBftwyGUnIOUQV42bBDIk2GElz0RQklSdBrYrtG0crITQWn/gBz5f3GUHksSQ out_36_mFAP2b_singleloop_p01wA5_mFAP2b_0001_0001
LEtojBLFu9GkQglXQf/0kBf9o3GUHaVYQUNenBjAryGEYlHYQJbHpB3Mz3GUPKkXQdTSlBjVOAHkCX3YQCy9iBXQqHHktkxYQpxkiBHuHIHkzeCYQ6RmjBDIp9GEUYoXQ/pajBjzaxGEm4fYQUnNnBfMMEHUnexYQa0alBz8l8GkcFXZQ8DajBfmmPHE+P/YQZKLhBflzEHURdBZQ1Z3jBbAaOHkNFuXQSydgB/uZJH0H92XQ out_36_mFAP2b_singleloop_p01wA5_mFAP2b_0001_0001
LSh7nBPIwoGkoFVYQ14VqBblDjGkqxHYQ35rpBrw1aGUdTKXQrcYnBXNeXGEsyBXQgqhmB3jClGUbnnYQk5OrB/hFfGkBYjYQMuzrBLGxoGkqo3XQ out_36_mFAP2b_singleloop_p01wA5_mFAP2b_0001_0001
EqGvrBvz3WG0isdWQJGUrBPc9NGkpbiVQW5grBf8SRGkVOEUQHvUtBzeUXG0gArTQWOUtBX46EGU6m0VQV7BtBLEXBG0/HMXQ9EusBL4/2FkZ75UQpwltBb78ZGEEYlWQYHTpB/m2KGUoBsVQGZWvB/dwHGkxKqVQiOvrBnz82FEmzPXQiCHuBL0RqFUjAIVQHK7sBPAn7FEAz3TQ6prqBv5cxF0kEFVQ out_36_mFAP2b_singleloop_p01wA5_mFAP2b_0001_0001
EEYlpBDrcNGUy2RTQIFepBjpbPGEUN2RQktzpBHtIFGEnEDRQktzoB/9T5F0w1bRQsyxmBD/pUGUHahRQ3KnmBDXkfGUHfHSQB+XmBzpvhGkn4aTQOzomBznwpGEQPdRQQfVmBfkWsGUoznTQIOimBTqbxG0H5bSQQSwmBbK0sGU7mKQQtenmBb4P8GkJAJSQX71mBzja3GEpQtPQg7ymBDiC/GEWI0QQSMIoBPy2IG03PtTQiRGrBXn0UGU2HlRQz2JlBXmuPGUE/5RQ39jmBD0NVGkbScQQx8QmBDPybGE3YNUQyrJmBrmsvGEZ0iUQGqymBzR6mGU3U0OQUcjmBvBVCHELx5SQD08mBbpf5G04goNQ383mB3MfHHUQwhQQ out_36_mFAP2b_singleloop_p01wA5_mFAP2b_0001_0001
EEtIrBzgAGG0LdzPQMIgrBTgV6F0257NQUN+oBHtI5FkQgVMQ8nKoBbktEG0xLNLQaR2tBnsd+FUHaBMQaqWuBvhfsFkge/JQIQdvBDFJYFEbyQLQH4kxBDDnYF09hiMQhmDuBnRUGFEkh6KQuz3rBrbSNGkVOUPQsK1rBDuurFUoJFPQs1pvBncdAG0aEJNQR+dtBDmkGGkxJ6KQaZyvBbZHyFE4egIQxsdsBDGfoF0/NBJQQwruBrSn4EELEuLQV1WsBfZeGFkGk2JQ out_36_mFAP2b_singleloop_p01wA5_mFAP2b_0001_0001
EoFpnBTLymFU46RMQkCHlBTgVmFUhr3KQKc9kBDqGVFU5QrIQHahlB3NJCFEVjHJQEY1iBz0NjFEmu5MQURLgBrjujFE0SdLQzbAjBXm+zFE66EPQQgVoB/RhZFEFuONQej0kBnDw1F0d64JQZ+BjBvunTF0s70NQmgKdB3PhhF0S84MQ2OHgB/TLXFkC39JQ3M3fBTdNzFUioeKQqpZhBXBmxFU7FQQQ1a3iBLUwBGkyrNOQDo4kBbNkyFUl2CQQ out_36_mFAP2b_singleloop_p01wA5_mFAP2b_0001_0001
EhALkBf++bFk/UjEQWO0jBj/UNFkTiBAQtI7gBz1jOFkpbS8PSMofBzKHgFUwKH7P78tlBnsdSFUIwK1P9teoBfhwQF088/5PuoNlBT+3CF0Gp9qvW5wjBb78rF0IbHEQEgQkBTiH9EUsvXBQszWlBfNviFUbjTvPrNOpBXo8eFElZm6PUhjmBLtrGF0KSU5vWDKjB7mVEFUXv9yvJJklBnUiyEUlipIv out_36_mFAP2b_singleloop_p01wA5_mFAP2b_0001_0001
EWOUfBvHF8EEEYl6PR2uZBjpb8EU5QL2PhrnYBvd+sEkuJxoviWkbBrFZdEEAAAwvsRFWBzbR3E0jVRAQ8goWBzBgGF0Ba/EQV+/QBL4PFFk/nvIQoxiTBjd2TFEaMjLQampgBT14tEE7Rh7PVdzYB7hbMFESPUwP4D7WBnLKnEUyysBQx76RBrEn3EkET79PvOAXBjh2WFU8thDQScPaBDSmCFUB+OHQHtgQBfoeUFkcXHNQpDkUBj6EkFUpb7KQqFHXBns5LF0YSUMQ out_36_mFAP2b_singleloop_p01wA5_mFAP2b_0001_0001
EoFZUBHDCyEEv0N4vktTSB7QLkEULyWAwXPKMBT2OjEEoa8/vO0iJBntzzEkQgV+v14FUBnBBsEkAr8FwYL1ZBDvDtEERcJGwKPNSBnWbcEETdIJwfUYSB7lu/E0HFu0v4G7TBngIUEEQ5k/vVqbSB3r07EElEuGwMuSbBjDukEUduQDwXMhTBv1AiE0fYFLw6G5NBD3YbEk7NHJwog5TBbypMEU+IwIw out_36_mFAP2b_singleloop_p01wA5_mFAP2b_0001_0001
E99zJBPJGQE025bAwPK8DB/mEPEklDNAwamZBBjpbQE0fqxFwIFOEBPIwQEkvf6IwkxJCB7tn1DkyDw6volhDBXozNDUxedAw6KUEBz2QPDEstVFw+r0DBPDQqCEDEb7vEtIMB3MzCEEnEDBwZdfCBHn2cEURk57vb/q7AHrn2D07cg5vURCEBHN5zDUQnlrvnOuEBHmwOC08/G/vfyJDBLyjqCU3WKuv out_36_mFAP2b_singleloop_p01wA5_mFAP2b_0001_0001
L1NJ4A/89PEUiBBGwQgVyAb5QREk/UjJwwfq0APdT+DEYljLwoFZyAjWkBEESh7NwO1TmAPg1REUk8+Iw3fghAv5l4DkgWOIwuXmLArKU7D0KaHHw4W+FAPMJKEEXVtDw5qo+/avYkD0QSwIwe++zArvfQEUiBhCwuqr0AbV+fE0gVkKw5VFiAvnrXEEOsvKw1dtkArF/cEUFgtGwfcylATx+rDUmn/EwYCoiA3pXiDEbP4Jw out_36_mFAP2b_singleloop_p01wA5_mFAP2b_0001_0001
LGZ74ALv0ZDkSMoKwQgV7A/TN2CU5QbMw2OfDBf8S3CkVOUNwzhWFBjpbaCkWktOwHK84ADLYLCkPSELwkdAtA7bjCCkBHzKwhNanAvj8GC0l9vMwlwmpAD/AvBExUpIw/pG7Ab5QXD0FZrIw/RS2AHIE5CELfMOw6Xh8AnLALCkTDFJw1qk8AbT/iBEapNMw out_36_mFAP2b_singleloop_p01wA5_mFAP2b_0001_0001
LGEYGBT0iYDkCXfMwjs9LBXNedD025LNwHv0PBPHaFDkX6WLwdolUBLwKDD0HF+LwcSsEBrw1vDU14VLw5/BNB7YS/DUSwINwW/mMBbDVSDEvZOPw out_36_mFAP2b_singleloop_p01wA5_mFAP2b_0001_0001
ELH6NBTLyyCEBWJJwEtoRB/mEbCEBW5GwgqxUBT2O7C0kYwDwqxrSBzfqdDksdeCwkAvOB3iR4BETuIDwbljLBneDzA0m6+Fwi/oIBXWKx/zwYHCwnMSGBD+0VAU1MX8vbCyIBTBxV8jUiNDw2O/JBvco1CE/pmIwthRUB/OUICEikuIwQQ/LB3f/NCkFulAw2woRBv0AZBkHRiAw0dSOBD+OMAk+jLIwJYmIB/wTRBECQSIwBf7GBbHhI2rPWzAwxSvKB3BoD6zSccGw out_36_mFAP2b_singleloop_p01wA5_mFAP2b_0001_0001
ElDtZBDrcwCUf/UCwy25cBfnvPDEAAA/vv0NeB7P1ED0d++tvHv0dB757fC04luJPb8ChBjU4WDkSMoCwZ7jiBj+ZvCkB0yCwE1XgBzLJlDkAWKIw8SXbBLwKTC0LdTDwFzqaBHZqtDUosn+v3LPiBbEhvDUdWrAwVwVhBfV3VCUpf/CwjdNiBn7QqDkAxRJwPKdeBTeYBE0W6FIwG8XeBzgeMDkw6JJw out_36_mFAP2b_singleloop_p01wA5_mFAP2b_0001_0001
EAAAgBvcolDklDtoP8S3gBvz3fDU6mE9P5l+iBrbSAEE+TNAQHaBjB/naSE0xLd8PzMzcBvz3jDEsyBCQTyraBj/GGEUce2BQ357fBjqxBEUc9ogvi6whBzfNADUc9z9PuY0dBnHdcDEGOHGQEXwZBvX2NDkczrAQTYaZBHI+IEkpGiFQ out_36_mFAP2b_singleloop_p01wA5_mFAP2b_0001_0001
EY6mkBnuJ1DkR2OEQnvfmB3NJKEE/pmGQAAwmBjWkHEkQgVKQmupmBvIbrDEBWZLQlYQpBf++JEkoF5DQOuLpBb3sSEEyDU8Pv/3rBD9EWEk8KY2PnectBX5JHEUy8AzPBVbsB71XqEUxqHxPU4akBvd+WDUHaxFQbtvlBX3OaE0ZI2FQ0hCqBvpbzDkr0yDQMKpqBT/uTEENVNGQ4kLoB35FiE04Im8PCDFoB7SwHE0unf2PS0KuBfvBuEkZ4ngPZAErBzSP2EEzfP0P out_36_mFAP2b_singleloop_p01wA5_mFAP2b_0001_0001
Lx1DnB7luZEEUNuLQ7RRnBb78ZEkSMoOQwKnnBvyhwEUMIwPQbnvoBHue+EU5QbOQsyBnBHDCoEkCXvKQj59oBn2LQEEJzPPQY9elBPtxSEENrfPQ out_36_mFAP2b_singleloop_p01wA5_mFAP2b_0001_0001
Ef/0mBPzMzEUiBJRQ/pGnBLwKHFEBW5RQ/pmkBnX6MFUKctSQQ1IjBzJx+E0FZLTQlDdpBb5QFF0Jx4SQM+PsBbS+CFkiBRSQTiZuBXAl+EEEbUTQ/2SuBnS2tE0Z79TQSzUwBDZ1MFUCqfTQqG/lBbmZmEEaRmRQFzanBL1NUFkfLMRQb1HpB3Tk3EUQsiTQU+epB38dTF0hNhTQV3vsBfPCSFUhqwRQemQsBLN51EEPbjRQOTwxB7CQKFkR/KUQkOXwB7ulaFEE08SQ out_36_mFAP2b_singleloop_p01wA5_mFAP2b_0001_0001
EoFJkBPy2hFEBW5SQ14FiBzfqpFEv01TQ5QbjBvxL3FUc94UQ++JlBT2OCGEEYlUQkCXfB3251FEVjPTQOf0aBL01oFUi8mSQrA1aB/GhUFkOCPSQtygVB/lgwFEXhUSQOR5VBvxuOFknttRQC5qSB/tjfFUStwRQfY/SBTD8BG0zJfSQF3eNBL8mhFkZuXRQGUxNBjE6CGUTCGSQsqILBb7R1FkUijRQ1NZlBXjXsF0FZbSQaSIhBrp4bFEReTUQ6/ZgBDclAGEf8fSQyFkdBPJY/FUGvCUQJeKeBfzDKFUg0USQlK2UBf4k/EUAmVRQ4QCVBDpcIGUN56SQabOLBbPXUF0+07QQ1E1LB/zVKGUc/OSQk9HHBzXW3FUcKSRQ out_36_mFAP2b_singleloop_p01wA5_mFAP2b_0001_0001
EtIriBPzMzF0eUIWQaR2jB/na+FEAAQXQPKshB76RGG0HF2XQGE4eBLbnCGEaRCYQCsykBnYQuFEEYJYQpsqmBPYxcFUNewXQUcZpBr1ZfFEfdoXQ8bImBLKWIF0srVXQwHeqBfmRNFU7KKXQ8PioBbGI/E0u1+WQ7RRhBvconFECsSWQE2glBXwFEG0Xr5WQWZGjBzA9mFU10XYQPZ2lB77y2FUnliYQPwKkBTbrAF0BgTXQJnlsBzefKF0Xc9WQsAzoBTbivEkPFpWQ out_36_mFAP2b_singleloop_p01wA5_mFAP2b_0001_0001
EzhWiBXjXQGU2ODYQVjXgBntzXGknvTYQFDChBrvfcGEVj/YQO0SjBzgAgG025HZQhrHgBb78gGU3koXQWySeBTmzdGk6wRWQpJ8gBrlMaGEQ/WVQUGDZBrTkeGEVF6VQafJgBnccXGE2YGUQ0+bXBfO3bG0InpUQcWGbBn3VYGUWDwTQe+OkBDAATGkYQ4XQxO9cB/LjTGEeiXYQUlEiBP6XkG05XgXQsUsdBjSBnGUzIBYQkMCjBvskZG0UrpVQatJWBbaUhGUpinWQ9smhBbNmUGUhSYTQ3IQTB/tjcGkc0XUQag4ZB3QRWGE9iwSQ out_36_mFAP2b_singleloop_p01wA5_mFAP2b_0001_0001
Env/dBntzcGEqGbZQ8SXeBvcohGkTiFaQ357ZBPc9pGkDtMaQlYQVBzgAnGUbnPaQep7dBrEDZGUPKoaQ+BmdBX9WdGELQWbQ5dRhBDlBjGUn9mbQBpajBn0LeGURxrbQQL/gB3qVtGE9pwbQPKcaBXNeZGU46RZQuSGhB7HvlG07HIaQEzsgBzdyTGUJQmaQ6jaaBrBLUG08PiaQP2ycB/gpWGkNUrbQRXRaBDyDjGUSzXbQT+hiBDpgxG0zF8bQMUWeBDdFxG0qwrbQ out_36_mFAP2b_singleloop_p01wA5_mFAP2b_0001_0001
EmuJbBnCX0G0IbPaQgVOXBfnv8G0xLVaQfU4UBjVO8GU14BbQsHlXBLv04GkYQgbQZQgaBPc9GH0HFOaQwPFgBPl0DHEXIZaQ2fVgBL4M4G0y1KaQG4JbB7pK0GU4VPaQVoFUB7h67G06t8ZQei8YBr2XNHk0uiaQynDaB/EyJHE/3sZQqKagBXVyEHkis7aQVIghBTtMJHEuNJaQKyuhBnzZ0GU5jgaQjf8gBH9b3G0XnpZQ out_36_mFAP2b_singleloop_p01wA5_mFAP2b_0001_0001
L357PB325/GEaRGbQWOUNBvcoAH0z3vbQfUYLBXiBMHkDt4bQpbSLBHYlPHkQgdcQcSsIBntz4GEFuybQeXRKBTmCtGU/WubQqoxNBHwfpGkcgScQXANPBTyYeGU6mOcQGF7SBziQZG0nelcQtFxVBHVMeGk4/CdQJCoTBPREPGUcPdcQGE4NBLwKCHkqxraQCpMQBP7a+GkyhIcQ8h7FB7jg6GEXfZbQNCmGBTd25GkR+QcQkQcMB/UyrGUHZQbQDRsGBLDDoGUcTubQDwqLBzxjqGUaswcQkAcRBTKLuG0d1ScQoNLNBTMwZGklt4bQPtJVBPFDmGkizIdQrTjYBv7HaG0IwTdQlBPRB7FxLGUzoFcQ7HWWBL6sKG0BVtcQ out_36_mFAP2b_singleloop_p01wA5_mFAP2b_0001_0001
LkC3JB/owRH0d+WbQ46xHBb6mcHkYQcbQBr8IBfSMiHEsyxaQcSMKBPIwcHkpbSaQgVuBB77ncHEVjjbQ4499ATnjbH04c8aQ2O/JBzeUOHkQg5aQL62JBn3XgHkWA3bQhBYABjykjHEh20bQvcxABjtvVH0Kg3bQ8mY4ATRFWH0o9/aQ out_36_mFAP2b_singleloop_p01wA5_mFAP2b_0001_0001
LXkNIBHsysHEmutaQpw1IBnDtyH0HFGaQueUFBXMIuHERLiZQlYQGBLbnwH0bS8YQcSMHB/mE+HUwKTaQ1RYIB7up+HkPeCbQb5CHBD9qzHEENTbQZjNIB7vusH0KLuaQkhENBn3iyHkjb8ZQ85+CB3US/HEYcMaQ6naJBTPACIUAbAaQqr8FBHWfCIUQcRbQh4lMBvpaAIkIqHbQy/xCB7kezHUWEbbQbcnJBDg4xHEGlubQ out_36_mFAP2b_singleloop_p01wA5_mFAP2b_0001_0001
EsHFBBf++nHkWktZQ7Rh7APdTjHkDtMZQQ144ADrcXHkmZWZQ99TwA77nTHEEYJZQ2jCxAThrpHEsyJZQVajyA3mr1HUzrCZQoEFyADKi8HUbglZQkih0Ajez5HEaXaYQoTizAbtsDIkT4fZQw0A2ADlTCI0LtUYQO9g1A7UtFIkZT3YQku/2AbrHLIUPrxYQf/UABjU4lHEoaMaQTq6/AfLdjHk4kuYQrHqsAnFpoHEBrnZQEPAsAPIjmHkbrwYQf3jwAvVV5HEgXFaQDj80Av0n0H0Cp+XQn3KzALaYGIECU7ZQwlk3AHO5DIkMspXQt7C2AL06MI0bmMZQ out_36_mFAP2b_singleloop_p01wA5_mFAP2b_0001_0001
EqGPABT0iRH0yhqZQ357+A3jCGH0Gv0ZQ5luEBnDt/G0JxwZQGE4IBHXPDHkQgBaQMIw6ArFZEHkU4iaQejUxAP9rKHE33paQCP/3APPl4GU4kqaQDCsDBT2OVHUGE0ZQtsQ5ADHrCHU56dZQBhaAB3R1GHk6R5aQyk+sAnBmKHkvPQaQUUD1ALzn3GUrHLbQCl/+ATMmzG0MTmaQlKzxAPgH2Gk88TaQ out_36_mFAP2b_singleloop_p01wA5_mFAP2b_0001_0001
EFDiEBzKH2GE7RdZQ4PVJBXjXvGEBWZZQU4aIBjrHjGEoaYZQFueEBnuJfGECsGZQzhWMBTgVzGU46xYQ9lVRBzHitGUy1lYQROhUBTaN0GkTW2XQXQLXBH+4+G0qgYYQ7RBBBrZmzGE99PZQ/z1LBrGqwG0LZ1ZQGdbNBPns7Gkld2YQ/ZrJBHG+yGkrSWYQVCaQBLhXlGUV5bYQqUDUBLlLtGkFhAZQC1QZBrMMEHkmQDYQgQ7ZBfzz7GkHgwYQNx9TB7lODHk8NoYQ out_36_mFAP2b_singleloop_p01wA5_mFAP2b_0001_0001
EEtIMBvHFdGUPKsZQ/pGMBrbSRG04lqZQaR2PB7QLNGU5QHZQlDNUBfTiRGEoaAZQrcoNB33PMG0isVaQE/WJBHmiNGEEk5aQDKoEBbgAOGEiLwaQqb3KBfTmNG0xlebQ5lOPBjqxgGk8S7ZQhFDIBfznOGk4cjZQkbURBfe5PG0m1gaQ3ebOBrKwDG0cDRaQ out_36_mFAP2b_singleloop_p01wA5_mFAP2b_0001_0001
EIwKOB77nEGE7RxYQvJRRBblDAGEmuNYQyLdSB757nFkuJRYQam5OB33PbFU2ObYQzMTOBrEDCGksdGXQ8ReNBzEEOGUD/4WQ6EfRBj7z6F0iQ7VQvWCKB/N2QGEPntVQx1jKBTgVBGEZ74YQUeKVBvA9DGkh0MYQIYYKBPjs8FEnpJXQ0tSRBzvoRG0iZyWQs1hLBLWdRGUo1wXQFTTPBjc19FU9hBVQ4OASBnQrpF0hqCWQMaaVBPARBGkX43VQj4pJB/LgZGUm9oVQ5/GGBvFUNGUGg2VQ/U1LBP6wNGE7UzUQ out_36_mFAP2b_singleloop_p01wA5_mFAP2b_0001_0001
EKcdXB7OfhF0MzIYQtI7YBX3kKF0eUIYQO0CbBvcoDFU3k4WQf/UeB3MzOF01jSWQ6mEdBLEYFF0jCrYQ1soeBPAztE0BfoYQwvvaBL9yKF0FmWZQgqRaB/S3sFksdCYQgQXVB7pLBFkcpPYQDhSgBHWcOFkxzlYQE0ygBXrPqE05DBZQLDLgB/lQqEEBOJYQauFbBvc4jE0WdtYQwIrdBzkNHFENVvZQ5qIXBf9QBFU10bZQbDvZBzMwbFkO3XZQ out_36_mFAP2b_singleloop_p01wA5_mFAP2b_0001_0001
EsyBZBbQgxE0jCXWQ++paBb5QpEUjXCVQ46ReBrFZVEUiBJVQIFOdBnDtGE0w17VQXktVBrw1jEEEYNUQBWZWBHZ7oEECs6WQ509cB7kr1EEYNiUQjs9WBXjXeE0HFOTQv0NTBLGEyEE/pGUQ35bTBb5QXEET3sUQ out_36_mFAP2b_singleloop_p01wA5_mFAP2b_0001_0001
EqxLhBLxgUE0JxQUQaRGjBf9oCEEEYNUQ0iMkBra86Dka8ySQO0ClBPy2LEU6mESQ35blBvyhIE0eUIVQyumnBHOQwD0VgQVQLlwpBDed+DE1qPWQuw/pBrXNSEEvQnWQYjXrBzjnfDU8HsWQiBhhBTKchEUdTqTQ0VFiB/aSoDkWkiUQ9bqkBvNqLEU/YIWQWEWmBXAXXEkOdxUQSkioBrusrD0bFSUQ2MvmB/COSDEC1mVQCI1sBPwmmD0tlVXQc0HrBLQfBD0F5XWQ out_36_mFAP2b_singleloop_p01wA5_mFAP2b_0001_0001
LHvUkBjWkRD01jaSQqGflBrZmFD0coFRQueUkBDW5cCkpbaQQrcojBHYl7BkBBGRQ2OfjBLwK7CkEDCTQFgonBbigAD0nUMRQjtNlBvz6fDEDwYQQ out_36_mFAP2b_singleloop_p01wA5_mFAP2b_0001_0001
LMIQkB3MzcCk8SHOQ5QLjBfTixBEqGfMQqGPhBj/UHCU0iMKQc94hBblDlC0MzsIQqGflBjrH9AkEDSLQxnInBPOrcAEAvZNQvnakBrQ2l/TpprJQZ78kBnCX3CEBWJNQ+zAiB3e1HB0MoyNQ/9rmBP/FmBEmc/JQS4CmBjOv3/TwVnOQE3EmB7s4c+TBL3IQ7zKjBLqAKAk7cDIQ5aPjBftqU+zHi/KQ out_36_mFAP2b_singleloop_p01wA5_mFAP2b_0001_0001
L46xdBzLdjBEaR2JQktzZBrw17BUdTiHQiWEYB/TN2AEW5wDQy2ZZBf8SX/DtIbEQzhWUBrw1LC0NJ2IQgBoRBjODQB0nsJKQrnGVB/G7pCkuevKQA5+LBT82jBk2xpKQ789cBXjXyAEpwFLQ8fkbB74hWC0HLAFQlA0RBbVaYC0vtiGQRVmTBjuaBB0UJDMQOmzRBnNXYAUpH4IQtwWRBn/AzCkihmLQyFFXBnPTFDE9c5JQQ7fXBHd4aCUybKMQpYGKBrMZuA0flkLQuGAKBHeNxB0XWwIQdeuLBnscNCEoF7LQ out_36_mFAP2b_singleloop_p01wA5_mFAP2b_0001_0001
L2jCVBvIbPBka8S/PDXvSBHYlTAkR2O3PnEDXBXiBx+z4lutPzMTWBzgAr4zMzMrP3ySOB7Mn/+j/0u8PIYALBfcRq9DLA4xPIFOUBPzMHCkZmZ+Pz9DRBTVF4AEdgnfPaN6LBXUKJAkeQ8AQ8TBQBHG638TaD4AQILqJBz1FS/zTNIbP out_36_mFAP2b_singleloop_p01wA5_mFAP2b_0001_0001
LEtobB/na8/zisdePEtIgBf9og+zfqxrv2jChBjVO02D/pGxPiBBiBjWkt973P1YPTiBfBTLy28Dv0N+v8CddBP3Nt/DDKRDwC3efBHls+A0Yf+CwYDGaB7bsJ/DhhkGwZ78bBLwK/AUO0ikPoL0hBbec5/TmIZtvWiybBbddTxLIQz9v96QhBbhVA5zJGoAw out_36_mFAP2b_singleloop_p01wA5_mFAP2b_0001_0001
LlD9gBThrH6zyhW/PDC8hBT0iM9bktTDQT3kgB77nK+LtIbIQZQghBjAr8/7yh2JQMdDgBb5QL+jWkNBQ/hBkBPilb87fiUEQZj3hBH1Nh/7zcQBQ out_36_mFAP2b_singleloop_p01wA5_mFAP2b_0001_0001
EPK8cB325767z3PJQBrcaBT2Of8b3k4LQjsdcBrEDC7jTiBOQtd+cBDVjH/zMzcNQfUYUB7P1477xLtLQiAkRBXwXG/LeGFKQoFuRBTKt3AMlvbLQTAaPBDJxzA8bhHOQe4HKB/eD5Asu9qOQxFoGB3/RDB8eQuMQmOdIBjHU0As2llQQKcdbB33P16D99DIQPMhbBHQkQ/rQjhMQHoaTBv/Xo7DQ40KQ/jqSBbYv77LZjtNQSDhTBPY3R/rQcIIQMDZNB7Jmh+7ubyJQpy3VBDvsMBsKLnLQLHePB/AUmBMlBRKQ2h8RBrJxrA8BIrPQT/4HBbbEHB8TnzKQl+qCBbPeHBs7QJNQ7aILBrBesAcYpVRQCPhEBnpV4AMFHzQQ out_36_mFAP2b_singleloop_p01wA5_mFAP2b_0001_0001
ETihdBzLdTy7P1QQQgVOfBLxgg9T14VRQWOUbBX3kAA0LdrRQyLdWBTLym/j78tRQ/pmfB757n2rpbiSQGxQgBf5Q5+ryj7RQy8WdBn2c5+7Y7oQQMZfdBTfazzruLPQQ98ihBrrJq+Dk7ERQLQ6bBX5zvz74WITQYLchBj75v5zB2MTQ9TNfBnpwOAcgaoSQkYaiBHgwN/7muwRQJMOZB3gvk/rMpyQQTJnfB7RMFAsXG4PQ out_36_mFAP2b_singleloop_p01wA5_mFAP2b_0001_0001
EPffdB/RhLBkuJBSQb8SaB7QLKC0isdSQzhWbBzfqVCE7R5TQIFufBTf/kCkR2OUQhrnbBjVO0CUGEwRQH24aBPlKyCUWkYQQQlXYBX12YDU/hTSQjGHdBbhxZD0RccPQ03vgBzgATB0Ld7RQwMFWB/ywBC0+PYSQVBjfBf9u6C07F6RQ/xoWB37xvCk6lLQQ1N4cBbq9VCESw+PQSAfZB/jp2DkauzRQzpDZBjVKcDkWJYTQGbOUBTxFSDkTtHSQBAlcB7hxYDUM4UNQ1HogBzhHdDUBw1PQHcFbBDv20DUG7HQQ out_36_mFAP2b_singleloop_p01wA5_mFAP2b_0001_0001
ERLSXBThrPCUf/sUQlYQXBLEYdCEZ7EWQhrHSBX461CkYQQWQMdzNB7OfjCEueEWQpbSXBfR2uBkqxDXQeyLXBrOIICkKbPYQIYLcBDQX2AELSzWQ2jCUB/naAC0xLVUQgexaB7CRxCUXBQWQ96qTB/FRKBErv7WQlLHXBX9jaBUmslYQ/hnTBfasbC0MHUYQjuvaBraebCU0MVYQmWKcBbuqAAk6wfXQ5ZzfB7JGcBE/h8WQ8SFcBLzCeAUaEyVQ out_36_mFAP2b_singleloop_p01wA5_mFAP2b_0001_0001
Ee+eSBHXPeDU5QrWQEYlNB34l2DUMI4WQW5QOBzfqPEkpbqXQlDtSBHueWEE/p+XQNeJWBDrcsDUHaxWQkJqKBrMziDkpcZXQbc3LBrH6+DEFQ6VQ out_36_mFAP2b_singleloop_p01wA5_mFAP2b_0001_0001
EMIwJBXiBZEU0iAYQShrJBrbSsEUgVaYQ14lEBDW54E057TYQxggABf++vEk8SHYQdTCKBf++lE03PJZQkxFFBXDTZE0PqWZQvUwABfy9jEEQToZQeM1EBraMDEkaQQZQusa4AvX0YE010zZQJbQABvMQwD0A0bZQDm83Af+2CEUPltZQWJ3uAfdpvDE3I5ZQHaRGBfSMSEkrHtXQZs/MBfae2E0UZQYQY4UKBriT0E0+FdZQaMlNBDZQcE0K1OZQQi8ABrEQ1E0aDtZQkzMIB/wW1DEfHCZQY7oxAnTShEEYtBaQkIBABXFCODUr/WZQfdgvAruUSD0IZwZQ out_36_mFAP2b_singleloop_p01wA5_mFAP2b_0001_0001
LhrnEBzgANFkYQgYQoFZ/AjU4YFEv0dYQKxAABfTivF0NJuYQpw1DBb781FUbnDZQOJGIBnBBUFE7RpYQm5N5AH1nQFksGwYQD+r8APrfZFEya5XQ out_36_mFAP2b_singleloop_p01wA5_mFAP2b_0001_0001
E2Of3A33P7F00NlYQ46R2A34lIGEoa0YQ03PzAvIbQGUy2RYQpbSuAvyhNGka8iXQEtIuAHXPJGET3YZQYS2xAXh/DGE44BaQSe4pAjZXFGk4zlaQZtjuAXCRBGkYlPbQvBA3ArYvIGEn3gbQ9owxATgV0FEXPSYQLx89AbMSLGk4FBZQGBrmATNfFGUg+OZQIobsA77nRGEy5fZQh8e5AzMfHGkYaLaQ0KDzAvt92F0Xk8ZQ7ikiAHc+AG0rgeaQQk7nATY0NGEIUpaQtgLyAP58yFkh6JbQBwNoA/xaAG0DNnbQIMA6ALeyFGkUR8bQ5SvzALF7PGkpkmbQa4R9A3+yJGEThLbQ out_36_mFAP2b_singleloop_p01wA5_mFAP2b_0001_0001
EnED2AvyhaG00NZYQ357yAD/piGEaR2XQAAAxAPeptGkBBOYQbnv1A/S3wGUjXuYQ7Rh7APepjGEue0WQShr6AnsdcGkR2yYQS8TrAX4TgGUPFaXQGZ74ArbSpGEEYFWQEYl8A757bGkTiZWQKcdBB/9TmGkvfSXQ out_36_mFAP2b_singleloop_p01wA5_mFAP2b_0001_0001
E+TNqALbnzGUbnvXQIwKoAbkt+GUbnDYQ/pGqA757FH0gA7WQzMzpAzLdCHEmuxVQ7RhZAnYQAHEBWVYQeGFKATcn9GUZTqXQ3HBWALcJ5Gkka8YQx1jmAbPKwGkqx7WQDVrtAnz7AHkVKdYQpWbXA/rnIH0dleYQOzDMAz7OCH0pn5WQC/7FAzTZ6G0G1IZQH33gAXsO7GE6/UZQ4z8XAzKzwGUphzYQ out_36_mFAP2b_singleloop_p01wA5_mFAP2b_0001_0001
Epw1rA/mEQHEnELXQGZ7tAXNeXHU0iEWQJGEkA3MzbH0xLVVQQgVYAzgAfHET38VQU460AXNegHU14lWQVLX2AzWpoH0DglVQ4fr/Af86bHEI/7WQdoFsA34lSHkDtEYQ2moyAfwTTHEcHUVQqZPxA3c5jH0pUcXQM0c7A7x6uHE8+8VQp4ruA/GDsHEBJTVQzwF6Abh0kHUd7uUQ1PVCBTTKiHkz6TXQI3nBBfepYHkdvCWQsB2+AfkrVHU+IsXQ out_36_mFAP2b_singleloop_p01wA5_mFAP2b_0001_0001
LNepkAf9obHkCX/TQepbYAb6mfHkBBGTQXPKeAz1jqHUiBhSQ8naQADVjxH0kYYSQR2OVAblDYHEsy5RQQHdMA7mVNHUcOPSQlXHKAXHGGHUjD/QQsbcx/y0OKHECEDQQgzCn/G7aCHUo75NQyLdrA7luYH03PlTQvfuJA7oggHUb4qTQEBRiAnayWHkqoaRQahpKATJzbH0EULRQAu+5/+NKOHUw4uSQ0rnXAfFnJHkxk7SQdcBGAvv99GEJ9RRQA0KZAHH0FHkUTcQQlcT8/mRrRHEMaMPQeQBJ/a7xLH0RDoQQYQ//+uEfFHEzUuMQSrHZ/Wzh7GUwluOQ4T0AArxwAHU/zvMQ out_36_mFAP2b_singleloop_p01wA5_mFAP2b_0001_0001
LlYQpAnX6rHERLKSQdoFtADAA2H0MzkRQDXP3AHtI4HkR2WSQBrc7AjWkwHUep7SQsHFwAXMI1H0w1DQQeGF6AL6QvH0Y72PQbCNnAj9ZvHkvTlOQVjXuA3islHEoaUSQg58mADyF8HEzAuRQ2T8wAzU38H0niPPQrQH/ATmtyH05djOQH7bpADD3uH0NyeMQpTlfArO9zHkzjxOQEJ8lA3VenHUdKXPQ out_36_mFAP2b_singleloop_p01wA5_mFAP2b_0001_0001
LBrc8AjVuAI0P1QSQ9oQDBrbyBIEnE7SQnvfHBz0N7HUPKkSQTihLBLaR6HE7RRTQIFuEBPyWHIkZmZSQdmv+APnBKIEHJJSQi4o3Az3kFIk7voRQClX8AzPyAIko2QSQ50nCB353BIkxtAUQOjKHB7n9GIERPfRQrjKHB/8fJI0E3ITQC8s/AjMSNIkObaRQeiu7Ar32LIkzcETQcxh4AjOcFI0WNjQQ4cYvA3DPGIUAj9RQ out_36_mFAP2b_singleloop_p01wA5_mFAP2b_0001_0001
EzMzGBnsd1H0GvcRQIwqKBfTitHUepDRQIwKIBjrHjHUepjQQoFZKBntzdHEEYVPQ0iMOBrvfyHEAAAQQ11FLBr/l2H0gIeNQbDQGBnXA1H0F3LNQ/stNBLwt7HEUx4LQ8naDBPc91HkZm5QQT3ENB/XdrHEPa7RQM0GRBv/0sHE64bPQGTSQBDiK5Hkp1bQQ out_36_mFAP2b_singleloop_p01wA5_mFAP2b_0001_0001
EqxrDB/89fH0w1LRQdTCBB3MzVH0z33QQXkt9ADAAQHkBBGSQfU43APy2UHU3k4SQ14l4AzKHXHECsyPQ+eI8AbuxbHEjoWNQFjDzAL9dMH0ChNPQdTCCB/89kH0eU4RQjl9DBDzcQHktzaQQWX4yAf6TcHkNJWQQTLM8AvSejHULVpNQUnZsAzG5NH0dv3NQ8yBwAf3/IHk5ThQQr3p4Abt7GHElxSOQ out_36_mFAP2b_singleloop_p01wA5_mFAP2b_0001_0001
EvJx/AbQgFH0gALSQhrH7A34l+GkQgNTQNzMyAHtI3GkBBuSQ99TzAHDCyGU5QrRQgqxBBb5Q3GEue0TQ7COGBDw17GkDgnUQYE5JBrJsyGkfJCVQt27DBzhSBHkJ80VQpwVCBDBWCHkrHdRQ4bi3Aj9pDH0Jf+TQOvoDB/6OzG0dr/SQKZm/ALOhxGkOjaUQnOeIBLTgBHUEVBUQUIHNB3U01GkGPoVQateLBT6wuG0pdJUQDbqHBzg9sG0w3nVQV6JHBXkqEHU9ubWQB6qBBHWi7GEGHbWQXMSBB3UiHHknkfVQ out_36_mFAP2b_singleloop_p01wA5_mFAP2b_0001_0001
ECsypAHZ71GkU4iTQ8S3gArbSuGkDtYTQ789jA/mEkG04lGUQpbSkAT14jG03PVVQDCsMAfTiyGU2O/TQIWry/uU5qGUkHyTQwsk5/KljhGE3PiTQTC47+mdouGkAO2TQ67npAf9o6GUwKXUQ6mWfAv6zsGkflUSQo4wIAbYE6G0tzkTQfN7OAPnxzGkExDVQ out_36_mFAP2b_singleloop_p01wA5_mFAP2b_0001_0001
EiBBnA757bGEv0VTQOJGsA7kYSG0eU4TQqxLmAThrHG0xL1TQIwKiA3NJEGkpbySQlDt2APzMRGUy2JTQelp9ArlVaGE1yfTQvs47Av9EHGE03gTQ5ZIDBDWlbGk54pSQoa8lATKccG03PVSQJYatArIkTGkkl8UQzVP1AnvgRGkIxFSQOycABTL8YG0s+bUQouJ5AvBmhGkkggTQ8ytBBvbUGG0QO/SQ1Jn2A/zmAGUQpOTQvVQ9Afp3GGEZjlUQQDlFBbpEiGENE/SQmeoBBPvNdGETLrRQNdZFBTsaUG0WWqSQ out_36_mFAP2b_singleloop_p01wA5_mFAP2b_0001_0001
E/pGmADBWCGEVj/UQT3khAb5QvF0LdLVQmuJqA76RfFUiBpVQZ78sAHtIfFUf/0WQ14lQATgVwF03PNWQI6yFATOLaFEiXkWQevlPAnHJKFkvNWWQ0nAo/ekvZFED3FXQ3kYpAXiBGG0w1zVQA+0cADOwpFkGROUQ+GJEAvJ56FkCpzVQAncWAbyt3Fk2HIXQ out_36_mFAP2b_singleloop_p01wA5_mFAP2b_0001_0001
EdTiuAfSMSFklDtUQFDC3ALFuCFEoaEVQaR2yA/owrE0bSEVQb8SuAT0ikE0GvEUQBWZABXiBDFk8SHUQKVnCBfB+YF03s9TQaU5EB3AI0E0VFqUQ4GcEBfmcjFUVDPVQWO0rA/mETFkCXvTQwf05AnQcGFkNxEWQ/UX+AHGf9E0POITQaoS/A3TjiFEhRfTQQW/FBbL5XFUqNUTQMaSIBPjd0EUoP+TQN2cDBfyxjEUirvUQkWLGBLkv5EkZtoVQAYBGB3SKzFk/KAVQXVjHB3IyZFkuVtVQ5bGBBHOGlF0445VQ out_36_mFAP2b_singleloop_p01wA5_mFAP2b_0001_0001
EhAr0AzeUgEECsKWQkCXxAzKHKE0NJWWQ2jC7AXO02D0yhOWQqxrBBzgA/DE+T1WQgVOsAHueGE0jCvXQ3Y3iALGlTEUQL4XQfLCpA71sdD0445XQnvf4AfTinEkqx7WQOIqrAXpEGEk83jVQN09xA/b3KE0VSQYQ7F8kAHFZiEEOZ9XQYwclAn/FZDEdVcYQZgAwA7qRJDExe0XQMpQjALgBVD0nSIXQ out_36_mFAP2b_singleloop_p01wA5_mFAP2b_0001_0001
EOJG6Ab6mUDEuecVQdTiBBb5Q3C0KHSVQUNeABTKcJC00NxVQLHa8ALwKfB00NBVQtd+CBHue0CU0i0TQBBfEBHsodDEtzJTQ3xhABzUc3D0kHnSQ1PvJB3AxoDkZ4BTQrm1BBb3+NEUmY8RQuXFLBzhyGEUUxWSQVvJHBPJhTEEjxzRQ7yhIBTxplEUPyHRQwKHzALGEQDUep7UQMU3EB7b0CDUV14VQxEZ/AL8KnCkg7STQPIVGBDBceCEnatTQcHy4A7GuuDkSptSQeU0MBrvQUDU0OdTQSAb9A7a8XE0TahRQRaQPBH7SLE0HnPSQRCXMBTXWlEUZW8QQ out_36_mFAP2b_singleloop_p01wA5_mFAP2b_0001_0001
LCB2BBrFZ7BUHaBXQfUYBBTKclA0FZjXQTiBEB/S3E/jEDqWQjX6BBLFue7Tc9gWQXkNEB/9TtAEW5cYQ6gdDBXLuEC0Q1oYQw6EEBX4hcC0gH/XQbn3BBLff8BE03/WQT6P6AnzsVAEM4rXQ6tcIBjm8aAU/sZYQZWYCBPNHBA0+A0YQcWbGBrlYOCEC9AZQ1Z++A/+NJC0dN3YQA7PIBn8HhCEbg1XQ1y1BBnxP6CE5uAYQ out_36_mFAP2b_singleloop_p01wA5_mFAP2b_0001_0001
LU4aIBHsyx/DEY9VQiBBLBHsyh9z4lGVQgVuHBrFZ77j9o4TQzMzIBbmZG8r8SPTQy2ZQB3ist+z4lmUQ9H2PB3FydAEC8vTQ6mEKBb6m0AUIwCWQYAnLBju5XzLvEsVQ+eOSBn5/K8T+nCUQwTBTBjkKK/jyXaVQtW1RB3enOAUiU7SQ out_36_mFAP2b_singleloop_p01wA5_mFAP2b_0001_0001
LCsyDBLGEo+j/UjTQTihABjqxL+zP1YSQBW51A/mEj8z3P1SQamZuAblDN8jZmBSQAAgABDW5YA0NJmRQwiMGBvRX3Akp+KRQ6szFBPduFCEcpbQQdo9IBDFAl/jd+WQQyL9CBfnvHAkYQIUQovXCBLITf6zWOyRQeAx9AP56IBUrCPSQXgB8Av39SAkePuQQySiIBHhRDBUjRESQE6zJBvMqQCULlLQQ3y6DBzsCdCUn6DRQSSdDBTbYBC0npCPQHO/MBvlvHA0HrFQQ64tGB38NN/Dp29OQDbQJBHonf9Tn+7QQ out_36_mFAP2b_singleloop_p01wA5_mFAP2b_0001_0001
LQ140AvHFu6jDtIUQMIwqATf/U174luUQlYQkAz1jS+DqGPVQWO0UA76RR+z1jKVQkCX7ALwKH7zkYwUQBWNsAXOz78LIyjVQFjAmA/OEY8bMg/TQ out_36_mFAP2b_singleloop_p01wA5_mFAP2b_0001_0001
LRLypAjpbKAUiBxVQuz3kA7P1YBECsSWQ6mEdAb6mEC0IbPVQ2OfLAzeUUCU3kgVQZQgbAbmZGBknvfXQBywjAnU1nAkYjWYQOOQrA/G3RB0BYlYQLdngAjSj++zwRnYQfU4xALGEIAEAAwVQqiOrAXp5BCU7ynWQXJVPAL4lXA0ptPXQdSJTAz5jACEw8wXQAHVkA31pP+TzHBZQIM+UAzJd99jARaYQ out_36_mFAP2b_singleloop_p01wA5_mFAP2b_0001_0001
EFDCjAjqxHC01jCUQKc9aAzLdfC0d++SQueUeA/TNODktzPTQZQgnA7QLaDkvfyTQThmhA/S3TCk8DlRQWM8sAfpLlCE68XRQimVhAPKUHB081XRQETPxAvEgeCE3B9PQLHaqAHZ70Bk++5TQ/ABKAz9YXCEbiBTQl7HZALgCjCkM80QQ5qXyAb6uVCEt5ESQWUEtA/+YHDUdplRQaASkAnDD4AEr/XQQRsTSA31VwAklieRQTSZmAHIYoAEohHSQ9ZT5AztnrCUAa0PQiYEsA/tsuCEoIhOQCDdxAP6z4Bk9YgPQ out_36_mFAP2b_singleloop_p01wA5_mFAP2b_0001_0001
ER2OPATf/oDUKc1SQxgATArFZLEUf/8SQamZWAfR2WEkSMoRQnEDMADAASE0eUoQQKc9AATLyWEUktrTQryq9/SayRE0DHJVQJhsb/iNThEEQ9vVQZGaW/mIrfEElEQXQLtUz8u/bxE0I+zXQhrHBAPHadD0codSQS31gALa2NEkXchTQ61lj/W7vSE0AGNTQNFODAvHFoEEq8lTQqZWOAjxyTEkCToVQqs6y/6XVBE0x/RVQ+4oW94RSeEkSHVVQQJOn/CekxE09cfVQpTR7/mCqgEUP6qXQIO5z+u8aQEEm3hXQGlbK8wgUwEEv8ZYQDk2Z/Ah7wEkGBcXQJ0I9+2GAAFk23iXQ out_36_mFAP2b_singleloop_p01wA5_mFAP2b_0001_0001
EcSMiAnX6mEkZmpRQzMzjAb5Q1EUc9gQQFDCgAfTiLFUxg4QQ3kYkAjWkVF0FZzRQ2OfvAPy21EEpwFQQUNemAvxLpE0kYgSQZZBeAneXvE0GSXPQQgVwArvfAFUgVeOQsHFyAvz3lEEVjnPQVjX0ALbn7E01j6QQ out_36_mFAP2b_singleloop_p01wA5_mFAP2b_0001_0001
E2OfPAHtITFEueMQQKxgGALaRoFkCXfQQiBBMAXMI4FEYlzOQGZ7GALFu0FE+TdMQ4P1Y/GtInFUeprQQLLXL+ihI9F0O62QQYcl9+mrxEG0uKLSQKDxi+KpsAGk0KSTQifrb/uN1OG05FBSQGZ7IA/89JFEmu5OQknZNAri/tF0rNbRQ20vK/uaedF078jRQgEj4+KiEfF02VpPQjQ5Z/wlY6FUck0QQRlc7+a4sDGkZxBQQX6mk/un0TGkWL0SQb/1h/Ox1RGE8fGRQ out_36_mFAP2b_singleloop_p01wA5_mFAP2b_0001_0001
LfU4WAf9oEG0hWkPQktzdAXNeMG0yhmNQGZ7kA34lVGEaR2OQc9oiAjqxYGEYljQQaR2aADVjFGkTixQQri6PAXUnPGElxiMQuG/jAHFmIGk8vHMQ out_36_mFAP2b_singleloop_p01wA5_mFAP2b_0001_0001
EW5QsA7QLaGUJGUNQ/pGyADBWjGkBBWOQZQg9AvyhkGkQgVNQ4PVABjrHgGUxgQLQXPKsATLytGUeprNQVvjrADahwG054uKQTw2kA3Js6GUbvLKQezQWAb266GUFZxKQKU2pArMFDHkLaFJQUNetAvxLXG025bLQ8GzyADXhiG0cOQQQrbPwAD+b0G0CpnOQ6FGkATFgtGUhBgOQ2AAoATK1pGkj6pJQFyszADW8xGUnwAKQbV0lArqyJH0VisIQMg3xAL5+CHUCztIQ out_36_mFAP2b_singleloop_p01wA5_mFAP2b_0001_0001
EktzBBf9oqGkZm5OQlDNHB7QLuGUepLOQoacHB/TN6GEZ7sNQ/pGGB/9TAHk9ogPQT3kLBbmZrGkDtIQQUxiMBnlEgGUKNUQQSBaQBLaBwG0r5iPQbSbQBnqgeGE6vbRQ/UDAB/natGEShTQQ+0XIBLxMqGU8VVMQyVYKBbtnuGEJcGRQ6wTOBnQ4cGUSYzOQNQ+IB3A3bG0U3fQQDDfTBziauGUd5gQQ53vPBTnW4G0vOZPQzTgRBjtksGEC6oNQw0TRBLhZWGUAHiRQOcxOBTrkhGUX9WSQU1GUBTPxiG0eTNRQ out_36_mFAP2b_singleloop_p01wA5_mFAP2b_0001_0001
ERLSJBT0i9GEYlTLQXPqJBXiBJHUJGkKQbnPPBrFZMHEaRmJQ03vRBnX6GH0d++HQ3kYFBPzMMHEUNeIQmcIABTGnKHksulJQBJAGB7mAYH0UOZHQtIbKBrGv3G04l+JQjmyIB3F1NHk4LVMQrT0FBf+MHHkFjZFQMk3+AbObQHE+a5KQsj8CB/yIaH00nfEQcy7JBb8ZZHEbooFQrYjFBz6/cHEF0eJQ out_36_mFAP2b_singleloop_p01wA5_mFAP2b_0001_0001
E5lORBPHaVHUGEoKQIwqWBbmZZHUzMDKQHaxXB3MzdHUiBhGQwKnUBnBBkHUGEYEQCB2XB/naiHk9oAMQLcadBbzFnH0xNAMQgJJeBHkBxHERboOQtpRiB7DZ2HUTu3NQam5OBvyhZHk789LQJ7dZBXjwSHkLIPKQX96WBPF+fHUI3/NQmZLVBbMCpHk8NhLQEeNeBjc7qHEKCGKQTJMgB7CwgHU7tTMQvMyiBLgm8HEV+TPQ94QiBXlw5HE/v2LQsKujBPhHwH0bq+NQ out_36_mFAP2b_singleloop_p01wA5_mFAP2b_0001_0001
LGZbcBntzaHkpbSEQEYleBbktfH0Gv0+PEtohBXMInHEDCsAQ789hBfTivHU3kY8PQgVgB7luXHUjX60PyKpcBbjUQH0oqfjPfBjYBvGCUHEhxipvRGydBrv5GHk5fFKPDCseBb5QVHEv0NGQI2bbB3SdkHU4DG7Prl4hBXp0SH0SvO6PURUhBTcMcHUNBZDP out_36_mFAP2b_singleloop_p01wA5_mFAP2b_0001_0001
LRLSjBT14jH0w1jEQtdulBntzpHEW5wFQktjmBLEYnH0kYwJQ7RhlBntzfHEoa8KQZ78nB/mEmHkTiBCQHR/oBTzIcHEfXtDQfU4iBDW5cH0OffGQ4HUlBXdVyHEgUVFQHBhpB7O1rHkmvjBQzUFnBbMClHEA3I8PQ+GpBTh0XH0q0gAQ out_36_mFAP2b_singleloop_p01wA5_mFAP2b_0001_0001
Lf/koBnX6sH0P14KQ35rpB7P1qHUiBhNQCBmqBHXPfHUGE4NQzMDrBT14bHEoaEQQiBBsBLFuyHEtIrNQO0MrBftz7H0Qy2LQhXwpBvEh2HEeKlJQ5jkoBrs/sHkxE3KQ2sLoBDLzsHUN5CPQQ13tBXSwuHkefBNQNmUsBrnP1H00dwPQod+sB/ZJAIEVqMLQxY7pBzxvAIkNM9MQH0QrB7nT0H0PwGIQUVPoBrU/7HE0+yIQ out_36_mFAP2b_singleloop_p01wA5_mFAP2b_0001_0001
EiWErBbPKZH0istLQOJ2rBLwKOHkArMMQR2OqBz1jGH0xLdKQKcNrBjU49GE7RxJQLy2uBzLdMHkoFpLQAacvBrFhPH0zh8IQ/AmwBXo+SHU9ajNQlDtqBLbnbHEnEzJQJ9brBnhQMHU+SSOQCXUvBnBAEHk3/4LQtz1tBfhESHErjGIQyisyBD6fRHEMhHNQMgKwB3PoQHkVgmPQjYLwBH0cbHkeBUNQ out_36_mFAP2b_singleloop_p01wA5_mFAP2b_0001_0001
E35rnBrbSJHkvf6JQv09lBzgACH0P1YIQBr8iB7P1DHkqxrIQjs9hBra8MHU2OfIQ5QrmBbPKCHEue0CQUaBlBr8R6GECq/+PA94lBbTj5GU8Z/tPaDFoBH6p1GkR+waPGkJkB3IW9GUeVauv789mBz1jQHEW5gKQ6nTmBTQ45GUgUGJQL9xoB30OAHkb3RCQk4VmBbIKKHkQhOBQe97iBnk68G0RH/+PdOLlBHBZyGkFLUBQHAlkBTsI9GEfEZ7vUsViBLUgAHUQjchv out_36_mFAP2b_singleloop_p01wA5_mFAP2b_0001_0001
EAAghB3256GUiBBJQEtIdBDrc6GktzHJQqGvaB3isxG0IbnGQXPKdBrbSpG0HFuFQhALbBPHa4GEUN+LQfV8bB3j/AHkpiHOQ/ZSgB3VVCHUK+ZPQcgqXBPgCHHUQT+OQ9jggBfs0JHUnztQQT7AYBblVOHk4MfQQqxtcBfizPHkkTGRQO0iiBjU4zGUepLJQOPjbBThFCH04NbIQcB0cB7FBxGEi1tMQPw/WBjXV3GUGQwLQku8hBz9h9GEUT0OQJS6TBL44FHEHbBOQoBYiBDP6KH0cGORQC/fUB3r7SHUMKyQQIeEdBX1mVHECo5RQ out_36_mFAP2b_singleloop_p01wA5_mFAP2b_0001_0001
E8S3VBbQgzGEXPqEQfU4SBDrcrGkX6mBQTiBPBHtIlGE/pGFQv0tMBvyhpGkU4aIQR0zPBrYvwG0hPD6Pj+VTBzLb1GUgfaiPksAQB/Pn6GUEA72v8BhTBfbs+GUnLRAw8mYQBHl1EH04sSEwSMIUBThr6GEBWZFQwSuVB/EwlGEYf2/PAzUNBPQL3G08XN9PZpJNBbi5qGkZSt0PI4xVB/BGvGEiR1ovEBAWB/aa7GE60fxPtkwNB3PTBHkFkPwvp0LNBDny0GE0up6v3nbVBHA93GExSQCw7koWB3+2DHkZTT9vdU2SB/pZHH0yhOHw9epOBLFNLHkcbgCw6yhNBbcFAH0zK4Fw out_36_mFAP2b_singleloop_p01wA5_mFAP2b_0001_0001
EEtIOBDAAbGUNepDQMIQKBvz3TGkpbSGQ8n6FBT14PG0OffCQ/pGHBDBWMGU6mE8PJMINBnFPKGEtVXIQDuZJBLw6BG01JdJQ3SnIBvbvvF0fVeIQ+i6FB3f5CGkAWwLQYn5EBHGGlFUs1/JQE4MDB3AXyF0FzAMQSK5EB74HLGE0klNQLLC/ArRzuF0ARCOQXdMBB37VJGElTnPQ9rJ9ATFe/FkqI1PQ4PVQBPc9XGET3kAQV+RIBTXUYGUiTvIQ2puPBn16MGEGy+JQRzpPBvjfGG0EXtFQNyoKB/SGpFUT/dFQy+nDBLr9VF01FsJQbB9GB/nxSG0H+aNQIvy6APdpfFkfbPOQ1MbABnNyPGEtDhQQNUZ3Ar6N9FE2NuQQ out_36_mFAP2b_singleloop_p01wA5_mFAP2b_0001_0001
EfU4AB7kYQG0LdTEQXkt4AXjXMGUhrHBQRLyvAjrHIGE99zEQbnvqAT2OOGkCXvHQBuS0ATsLVG0Es+6P530rA/KIRG0wC3sPDm6oADR8HGEsZ5vPXhWoAPSQXGkNNmtvIFOAB3MzTGUKc9HQG3i7ATwzFG0bFP9PKJ06ArQuYGkY0y0Ph7ywAXMgbGUms3/P out_36_mFAP2b_singleloop_p01wA5_mFAP2b_0001_0001
EZ78tA/9T7F0IbnEQIMvlAHiPxFkLz5HQjjCgAfuVfFE2C6EQT8YkAvfMWFUBHIBQTcjqAz1joFULwhKQlSXyAfMJyFkxCICQeYlfAjZW9F08HdIQ3lTkA3JAhF0VCuLQL6GuAHpp1Fk9UqLQSgswAH/zcFU1LDKQ out_36_mFAP2b_singleloop_p01wA5_mFAP2b_0001_0001
E0RkMArtZaF0cgnGQdIDCA/aiGFEDmDFQEl86/qk84EEqc/IQ9hww/yfVBFk3DILQfoRV/y1OLFUauACQuiC79eWa3E0J78/Pyp4h/gi18Ekl7w4PvlLq/crkPFkB+30PFf34/obcsEkLsZyPef0EAvHrkFk3+hIQ8mwMAncr9EUNHbCQBnmh/aecVFUJBL9P2IMF+WO8TFE6gmEQpsJh+EOWuEUmvYDQCbaU/CDutEknkY7P6wBJAhUCvE0WFqVP/cBx/wEgdEEPYk2P out_36_mFAP2b_singleloop_p01wA5_mFAP2b_0001_0001
E57o+/GZ6jE08rrIQdQL6/K0NVEU9g7KQEUFt+CL0PEEXTaLQvWr7+4+sQEUN0kJQmZ3JADIwAEkidaKQKvtgA/yBDEEQu7KQ+zlnAbUqJEEF56IQjg8kALJH9D071bNQYqbyAz2wLEU1WZJQmxxvAj5nAEkzn6NQHth2AjgPHE0XK5LQDQWCA7z8dEER/rFQoaeDAb/7cEEB2tMQ9/tHA/Pm3DEk5VIQ+JxDATt4nDE8brLQfoWkA3BONEUG74FQDZOfA3rqyDUyHCPQ5mv3Avk/QEEh8lHQdGAzAHHG6D0YC5PQ7RE/ATO6IEkfURMQ out_36_mFAP2b_singleloop_p01wA5_mFAP2b_0001_0001
EnNh28CwNKE0D/4NQQ6Tq/MJSDEEsFlOQTHbx/o6xXD0/X2NQLZfKAdq7KDECIKNQS11y/05uGEkT8xQQIbRy/UeEeEkM9NRQ+q9KAtsuqE0yKjQQeAhLA1yuBFE5/CRQBSrcA5zZOFUosYQQ4C1O/GhxKE0ScVPQcyiAAZ02MEk0JcNQMdtV/4VY8DkWXXRQwbAJAdvFAEEQiCRQ/aIH/0WOlEk3K9QQN1O2/wr+eEE9ITSQJxUaAp6KjEkSwwQQTNhIAtoxqEk0M8OQWtU4/MAWJFEta2QQsCQOA9l3BF034HSQs3gcAhkhdFk1hvQQGWhlA1apHF0H9kQQMKJaAttpOFEZvxOQ out_36_mFAP2b_singleloop_p01wA5_mFAP2b_0001_0001
EGNk9+kya+CEveAOQht7D/8e4QC0UKZNQNdJV/+Mi6B09RONQFhI6/2OBRCUwwBOQJ1ps/Mw4yB0bJgPQFxmS/w38zB0WQJRQtad1/oFbHBExmKSQG6NMANUtlBU5TfSQ5KXm/srN+/TWhrSQ+l+z+mlALDUvUkOQN2hh/4LHNC0xOdLQ1V1w/ESTwAk4C6OQ8WLGAhX3HCU3inPQI58J/IMGbCU+VdRQL59L+eEQTBEIjHRQgih3/sPv9+DE9WTQstWn+MPoR/z47YSQ out_36_mFAP2b_singleloop_p01wA5_mFAP2b_0001_0001
ERc2Z/qWlsAkI+KMQRi2BAT3Jy/jfdXMQQcU6/aXuU7Duh5LQ3txO/2zxR1jQkBLQHpoSAH43YA0oSaKQvYikAjYdIA08YXLQ2CemAbzNb+zJk8MQoU+rAnIX7A0u6bKQIx9y9GpYUAEZkNLQ6nLIA3P19/jgGZOQo/lQAXCedB08IGKQiaaQA3l4y/z2/eIQjhlzAzlczAEMKALQQGDqA3VJqB0eSKJQ out_36_mFAP2b_singleloop_p01wA5_mFAP2b_0001_0001
Lfu2MAz8wc77GIfMQtzPLADVWt/Lno4LQYqlaA/zZNA8NHoJQw4kfAPwVYB8jSMJQl2NQAT6ssAcHKXOQvZz//SgvgAc89SQQcaoU/WlNeAMRNAQQfuVGArNQaAszjbRQZtPaAfalj27g1XNQT721/CqaEAsRnPLQVIAgAr32bAMRBIPQNsoQAzyMwBMV4zNQ out_36_mFAP2b_singleloop_p01wA5_mFAP2b_0001_0001
Ek+AhAf2iY+7eZMIQ5+ooALMEy+b5/CEQFDdjAr98LAc2rF/PercWAToik/bYFv6PSk2sAPbE/1b7ZACQNDk2AL/1f5LXqB9Pain2AXEaD+riDFzPgJy+AjiBK8DmvU/PIl/cAvdBD6rkmnIQAoXvALyh8/rgZkFQAR5uA/AxT8TI/YFQyRnmAncOj7jBYd/Pz4uCB/hv07z8e86PQwY+ATQ6W+jIiuCQ out_36_mFAP2b_singleloop_p01wA5_mFAP2b_0001_0001
EqMUoArkRUBMe+U8Pw3AkAf3FGC8RAFwP2xVhAbNBbBskvR0vQjFUAvcvyBMyND8vBeItAL9AmC8lZ0oPs+TyA79IqC8cW58PVfByArgH7B8hduAQCHaoAjLKWBsknZ8PyErZAH9UWC8ElO2PcOnyA3JyZCssy2vvS55pAL9gEDM4DacvEUg6A3Ag2CMgJB8PxO7tAv4VBDs9O7AQNgV5Aj/nYBMJjI/P3JUxA/Oh+BsU0GFQ out_36_mFAP2b_singleloop_p01wA5_mFAP2b_0001_0001
ELmSnAvqZWAMWDJ4vNZnlAPgOE/7O/0AwUizUA7wLw9LlcABwKoKLAjP7S9bPtRFwGvttAj6NM7bXEFBwpEzrAj3ic8z4YhFwqMWtA3l40vTWncJwVdZrAXSS39DpDlLwhHhrAThQr8TdQNOwP+ftA7djP87bl/OwZGppATZlO/TGq/PwQ+HtAHlCGAcoTwrvnMrmAbRbKA8JUWEwZFt1A3hcP9LrjoBwrostA/JCT4TSCm6vmsYxAbWj4+TkIGFwPvnjAT/j89zoLRFwO20nArGeT9Lf2sJwhgi1AvYY06LDfoJw381pAz5H2/jvUDLwwt7uAnHPk+rtIoNwmtltAD+hI9rZ0eQwUjHoAjB0jA0P9YPwj1upA/KHy+Td0+Qw out_36_mFAP2b_singleloop_p01wA5_mFAP2b_0001_0001
LuukMATUfP8LnOs4vpjVv/m6gk2DgU93vFUUV/ic265rts+qPAwvi+Wneh8zSmA4P1UPz/ieFM/zd8d5vpcRHA7tYRAUCBlgvoa47/aYTwAU2bO4PCsHdAP1NaAEDqrqvsQaKA774XB0sL5/PK0ykALCzBB08h/xPyvJgArajgB0FvP+PLKXmALX/DCE9P8CQ0DBVArds48LufYnvjPGW/SWPh6LuPV+v4b7G/C26CA0F6Q5vnAhAAP+Tn/TETpAwYMET/OJXpAU+1e5PtkOiAzS3BAkvQ+5vwHFDA7MLwBUlTmDQMfYtAjPsIBEjL+uPSMrtADOfEC08FxBQ out_36_mFAP2b_singleloop_p01wA5_mFAP2b_0001_0001
EU0na/i8MB/7Tq4zPDGY2+SFj3/LhXMAQTomg/oKd++L5t9AQ+dk7/EmmX/bQI76P7vrB/aBHdBcnD0AQAR2P9ClS9BsQjHGQC8Mp/gny+BMTrgHQ2ZNO/+zmOCsYsLJQTDLt/gvHPCMQnMKQ3TKV+YImYCstuGLQCojq/mAbMA8N3FgPoF+g/WuH9+bmrUDQ80Cy/S/+wBsZTTAQjlbc9g2J8Bs0ZY7P4Aq5/SfxSCMvoVJQSskFABTgTCMEuRLQ3tU76KHKlCcLz6MQ out_36_mFAP2b_singleloop_p01wA5_mFAP2b_0001_0001
EE4ip/MY9i9rGekFQwHnKAxgxG8752BHQZ3EQAdcLg9jXEFFQyQRgAReP4+TPekGQeV7C/0hYs8bzBEIQIKbMAp6YU8rCjrJQLltVAtlof+LEeTFQ out_36_mFAP2b_singleloop_p01wA5_mFAP2b_0001_0001
E9wKCA98l3+zYOvBQgGHGAJcSvAEY5p+P7cZr/YhOxBUOUJBQ7qDK/ktSkB0YgHFQf8uFAp+AoAE8YPqPG1zMAJZ9zB0908ov1mBp/A9Sx9DZE2AQ1q5VAJDWFBUK2kAQYV6PAxWFm/jIaV/OFADr/8ywZAET3XEvKfpDAd1H9BUz9S4v out_36_mFAP2b_singleloop_p01wA5_mFAP2b_0001_0001
Eraqo/89+bC0dqb8P8a3r+46T+C0UZI/P5gzC/+6VKDE/MYzPVpun+iTa8CEF0UtvkMNj/MgPmDEvuhBQr2I7/A2U4DU8IY6P1UzAAhZoaDUvSDGQZSp7/gGLfCkog4zPSiWn++/QzCEpFyCQnScx+0d/9DENC9CQB9QMAl3ovDE7176PdNOJAZSP3DEIzYHQFXdv/4XNNDUz/rIQy7WMApkHDDUN1oEQ out_36_mFAP2b_singleloop_p01wA5_mFAP2b_0001_0001
EbF/x/G+SkDEMro3PqunGALgV1D0qoLavI9DOAXJJREUmDCpPgoWMAfn5XE0tAe7P19kZA3zFYDk/cqqvtAAkADlJUDkXg01PZv6gAf/WfDUBa4/PfGjtAfXbED0LZXyPX2B4/+mbsDkQYf/PPJa6/ywn3D0df73v5DchADRUkDkz1Y5vPR2TAPSV4CkU3txvSKsyAPeEBD0lkQ7P5FtvArix7C0D90ov out_36_mFAP2b_singleloop_p01wA5_mFAP2b_0001_0001
E5yUWAzkqcEEOuUzvL8neAbgLyEk25lvvGMdrAr+gxEk4bxrvKE4wAzGJnE0NtU5vCGGYAL8XBF0guB9v4/a//uWaDF0CQl9vueMhAL3NXFEnQh7vOTev/WLlOFkjSxDwVw3WA73WWE01IG9vrq7XADYU4EUOUKuPB9SdA3/t6EUH3UCw0b8z/+6PMF0JxR1v1/Ax/mJizEUsmS9v+UmdAvhwhFkLNBBwve3pAPVhVF0oxg7vogNdALDDeFk8osvvYghy+K+ZPFUtbrDwwdq5/W4qFFE5DTHwyvk8/GxteFEOg7Dw out_36_mFAP2b_singleloop_p01wA5_mFAP2b_0001_0001
EoBsvAPQp8E0hLIyPXmK7A/Jo8EE78R2Phbu/AbNOTFkK7t1PxAy7AjsjhFkszV8Pxef9AX6XyE0qYBBQ5WqEBfqTxE05PoCQ9/rHB3LSjEkjGW9PpeIFBL9koEEfSJIQBB1qAzzVFF0Bd15PC3F/ALBMzEkc2QfP91Y6ADLGiEE4KABQ2gR5AbuZ7EkYRGEQ3XZGB/MTBFkiydCQsD5LBD2hiE0PPo/PTVWHB7XEqE01hryPaw/FBTJOTEUkZZ9P7mVJBLN1nEku4tIQX3ZDBj4kYEUNnOIQ8p/CBbxDzE0mXhJQ out_36_mFAP2b_singleloop_p01wA5_mFAP2b_0001_0001
E/UDEB757VF0gArcPEYlGBXO0qFEv0NBPhrnMBf8SpF0fqxjPKxAPBvyhYF03P1YvRATFBj8n1F0Wgs6vSCbHBnNApF0w1oBwPLk+Avu73FkD3H8vUNeFBHsyJF0eU4uvGPCFBHu30FkW1+0PI1IHB/gtCGkLO86vczaHB/0LaFk53nAw6a58AL0m/F0Wt4Bw/lU7ADp1AGEAfUzvZO26AzLLoFUDf97v out_36_mFAP2b_singleloop_p01wA5_mFAP2b_0001_0001
LXPKPBDqG7F0gArwPe++UB3Mz6F057nyPiWkXB757HGET3k4P/UDVBzLdQGUGEY4PyL9MBPzMEG00NJ0PU5vWB3bD2F0QZNpvtGKWBHR2uFUKGN7P out_36_mFAP2b_singleloop_p01wA5_mFAP2b_0001_0001
E5lucBT2OHGkSMI7PyL9fBDVjQG0coF+PVjnhBPepOGUhrHEQpbyiBblDGG0eU4EQ6f3hB7quTGUBKyxPdKVgBHRBWG0aBCxv44fjBXqidGUVl23P8naeBjWk/FEnED7PveRdBHMPXGE1ns/PlGOjBTkHNG0bJosPeAidB3gBaGEF9Qqvhn0kBTwqfGktariPT7rkBn6ybGENlB/PYBKiBj1MkGEHLm5P out_36_mFAP2b_singleloop_p01wA5_mFAP2b_0001_0001
EjsthBXO0WGUJGkHQ99TjBvIbWGkWkNKQLymlBHueeGEqG/JQuzHlB7P1nG0jCXJQ3kohBX46ZGkoFpMQn8ceBPmFTGU3KcNQfhdZBHbOXGUw0CMQ1K4dB77UTGUYnOQQLHqgBz1jdGkCXvGQz5HkB7WYOGEmNbKQkd5gB/w2hG0gOPMQ0x7iBLHYaGEN6WOQ4vAfBbyALG0yHxMQdhHWB39RSGEBVoMQmm9ZBfD7WGUkK4JQS6sYBb/bfGU1RpMQ6jdaB7CbOGkkThQQMyQdBHfjbGkZojQQluvgBb6JQG03KsQQ out_36_mFAP2b_singleloop_p01wA5_mFAP2b_0001_0001
E4PFoBnuJbGEaRmKQCBWqB7luiGkuJhKQWO0rB/mEjGU0iMNQaRGsB3jCbGEEYlOQFuOsB3NJgGE+TNIQzj5qBXdehGUN37CQdxxsBrT3fGU+Fr8PlzjuB35/YGEYOB9PVPasBnaKmGkiMgwPSMYoBf8STGk/UDLQ3+jpBPKtqGU1WHKQiQ8sBzP8XGUdDZIQgs9tBfvalGUu/SIQjxDqBjWjpGUjgqCQz3TpBfDlbG0RslCQg/ltBjIflGEFXnovP35qBz0vrG0LmfwP out_36_mFAP2b_singleloop_p01wA5_mFAP2b_0001_0001
EFDysB/nasGkR2+NQ357tBPc9sGEpwVQQGZrwB7P1nG0GvcQQShbyBT14pGUbnPPQkCHuBzLd4G0Mz0QQpb5uBz2o5GkMKSSQSBruBPE7EHUkPxSQQervBrS9FH0rwIUQGvOuB74SEHEQ/QVQ6LsrBfMrBHEh4MVQgCZvBDnSFHEbwcWQCBmsB/89yGUHaxMQninsBvQsoG0ioBRQckQsBj+h8GUU/qQQkmnvBbRn8G0esPQQL/9wB/NF3GkhiaSQoyltBzTm0GEWS5SQU3ksBTwbHHUmUwSQf51vBLcJKHkOMISQYaoxBTB6HH0R2PUQx0wqBrYBBHUatTUQO+nqBXtOAH0FiEWQBBWxBvTQHH0AhgWQYGUuBneFEHEU3SXQ out_36_mFAP2b_singleloop_p01wA5_mFAP2b_0001_0001
E99DxB/TNhGkR2eRQXPqzBzeUcG0d+uRQamJ1B7kYiGkAr0SQmu5zBbQgnGUzMrTQ14VzB/RhQGUwKHSQvkMyB3RzJG0EU/QQp67xB3MB8F0NVVRQzOywBXZ/1FUyaWSQ11CzBLxkuF06heQQFDivBbmZfGEAAISQzj10BfMtcGkIW0QQS9AyBXR1PGk8S+SQv7R1B3RPNGkBkZSQNNfzBf1iKGk/eHQQJuNwBvg4MGk3bwQQVL+yBf7reFkYSnQQPQ9zBr7I0F00BUPQ out_36_mFAP2b_singleloop_p01wA5_mFAP2b_0001_0001
L/Uz3BXO0hGkEDySQ03f5BXO0mGUdTyTQShb7B77neG0OfXUQIwK8B33PfGkvfiVQy+P8B3qdXGUdkrTQRLC7BrbSwGEShLTQNfP5BTob5GEZIrSQFzx6Bbu2CHEG+GSQRTM9BjVbCH0mmESQl5g5B3SgKHUf6tRQ5Qr4BD/pdGERLCSQsoO4BfB2pGUSolUQofP8BDQgtGk/4VSQdNZ8BL6lzGU4M7TQnd/3BbQN8G0o1fTQMp63BjHU2GUcl5RQ out_36_mFAP2b_singleloop_p01wA5_mFAP2b_0001_0001
L+TNOB325FEUHahMQ6mETBf8SPEU6mkMQ++JXBvHFOEULymKQmuJbBLEYZEUIwaLQmuJgBz0NbEUGE4JQOJGaBfR2iEkqx7NQbnvdBHuewEEmuZPQqxLVBfR2cEE8nqOQtd+SBzKHiE0OfXQQAAgLBHYl3DEtILKQepbNBrED6D0hWEHQXPqKBHXPmDEBW5CQO0iMBHZ7oDk9ow7PPK8FBjqxPD0FZ7DQW5QDBjAr8CEqGv/Pnv/DBnuJNDU6mkIQ03vGBDW5gDUjXqKQHv0+ArFZ3C03PFJQMrAMBjOsFEUZeZOQOUjgBTQfSEEmggHQm6jgBXbUsE0TYMJQ5p+hBj/pUEUk28KQFSueBzoy+EkenLOQ6avgBDfjnEkry1PQax8bB7u11EkIQqQQkSCRBX2cFEknsEGQvPKFBTtbeDE0BrMQ out_36_mFAP2b_singleloop_p01wA5_mFAP2b_0001_0001
