# Supplementary material for: Incorporation of sensing modalities into de novo designed fluorescence-activating proteins
Source: Nat Commun. 2021 Feb 8;12:856. doi: 10.1038/s41467-020-18911-w (PMC7870846; doi:10.1038/s41467-020-18911-w)
Supplement: Supplementary file 24 — Source Data [file 41467_2020_18911_MOESM24_ESM.xlsx › raw_data_graphs/Supplementary_Figure_6b,c,d/1/silent_22.out]

SEQUENCE: SRAAQLLPGTWQVTMTNEDGQTSQGQWHFQPRSPYTMDIVAQGTISDGRPIVGYGKATVKTPDTLDIDITYPSLGNIKAQGQITMDSPTQFKWDAQFKQNDNPRYHGSTNILTGTLQRQEZ
SCORE:     score     fa_atr     fa_rep     fa_sol    fa_intra_rep    fa_intra_sol_xover4    lk_ball_wtd    fa_elec    pro_close    hbond_sr_bb    hbond_lr_bb    hbond_bb_sc    hbond_sc    dslf_fa13      omega     fa_dun    p_aa_pp    yhh_planarity        ref    rama_prepro    bref_irms    cen_irms    final_chainbreak    final_looprelax_score    irms       time                                      description
REMARK BINARY SILENTFILE
SCORE:  -488.675   -701.210    100.607    401.811           1.632                 22.488         -5.633   -262.458        2.102        -24.517        -79.230        -23.758     -36.266        0.000      3.409    131.471    -41.807            0.040     19.116          3.529        3.629       3.629               0.008                 -488.676   3.132   2676.000 out_22_mFAP2b_singleloop_p01wA5_mFAP2b_0001_0001
RES_NUM A:1-120 B:121 out_22_mFAP2b_singleloop_p01wA5_mFAP2b_0001_0001
FOLD_TREE  EDGE 1 120 -1  EDGE 1 121 1  out_22_mFAP2b_singleloop_p01wA5_mFAP2b_0001_0001
RT 0.092238 0.94843 0.303269 0.768097 -0.261588 0.584465 0.633655 0.17903 -0.752615 12.785 -5.805 20.9455   out_22_mFAP2b_singleloop_p01wA5_mFAP2b_0001_0001
ANNOTATED_SEQUENCE: S[SER:NtermProteinFull]RAAQLLPGTWQVTMTNEDGQTSQGQWHFQPRSPYTMDIVAQGTISDGRPIVGYGKATVKTPDTLDIDITYPSLGNIKAQGQITMDSPTQFKWDAQFKQNDNPRYH[HIS_D]GSTNILTGTLQRQE[GLU:CtermProteinFull]Z[HBI] out_22_mFAP2b_singleloop_p01wA5_mFAP2b_0001_0001
CHAIN_ENDINGS  120 out_22_mFAP2b_singleloop_p01wA5_mFAP2b_0001_0001
LwfKMBvxLBIEoaMYQDCMMBf9IAIEZ78WQ67nRBLFu8HE99bWQ357UBT0i4H0hWMXQlDNIBf9o3HkoFpWQsjzJBXdEuHkJlOXQiTgIBXhVCIUaeVYQPryOBPHFEIkmJTYQBdLNBHFt7HUsJcYQAQKLBfY1DIkXmbWQoI2HBHQm2HkzkkVQi2TEBrk65HEqiBXQYx8HBrC6tH0tbDYQ out_22_mFAP2b_singleloop_p01wA5_mFAP2b_0001_0001
HTihSB3NJ+H0kYIVQ/UjXBHCs6HkEDiUQkC3XBvcouHUgVmUQFDCcBjVOqHkvf6UQ5QLYB/9T+HUf/ETQaHGZBvvIFIE+04SQNh7aBDpjGIE4UfRQYb1WBDpuFI0MZdQQDzJTBnkbJIUV5FQQDRETBzxJOIkyprQQkGqPBz8VIIE7JROQEtoPBzKnAIEsyhUQMv1aBzTP+H0KDGVQ74sUB/TH8HE6bgSQ5ekbBLiJ6HkfVoSQAlHcBrAgGIUqEmTQYDWVBrrOHIEpFFTQ4wXeBPMFEIEP8ORQ/BHcBv7vKIEF0dRQBJxWBbIKCI0Fn8PQoCvVBjjAPIkCPaRQlVVQB7U6QIEp2ZQQbesPBfgpEIE7gUNQ6r7MBXeFLIkzrtNQ out_22_mFAP2b_singleloop_p01wA5_mFAP2b_0001_0001
H3kYTBPzMpH0yhWUQiBhTB/RhdHUO0aUQXPKVBPIwZHkVO0VQEtoYBfR2SHkQg9VQiWEOBntzYHkArEUQnEDQBnCXtHklDFUQRXgWBforaHUCZtTQb8SOB7QLQH0IbHUQam5MB/TNbHkrHFTQEYFLBvcobHkvfyUQ out_22_mFAP2b_singleloop_p01wA5_mFAP2b_0001_0001
HPK8SBntzeHU2O3WQqGPUBjqxbHUbnHYQrcIaBnCXdHE8nSYQQgVcBb5QXHEDCsYQ8S3QBvHFiHUzMnYQXPKQBD/pkH0yhuWQ2rZTB/GRTHEgVLYQ9owRB7OffHknvHZQmupMBD/pgHk9ogYQ03vRBz1jqHEAAkYQ out_22_mFAP2b_singleloop_p01wA5_mFAP2b_0001_0001
H++pcB77nlHEoaAYQuzHhBra8nHkvfKYQy2JjB/RhjHEoaUXQnvflB/mEiHUdTqXQPffhBnBB0Hka8OYQDlmfB3T+4H0HMyYQTXcgBnLb0Hk2QeZQ63uiBfF/0HkT8sZQVe3cBP+5vHEpkzZQsHlaBrZmqHUiBZXQOInhB7fLkHEs9oYQt17gBLN23HUxchXQfXljBDS11HUZDVYQ3tZbBjZX3H0aKrYQDFKgBPNyAIU63yYQnOfdBrOxsHknmQaQRxOZBTnmvH0WdmZQ out_22_mFAP2b_singleloop_p01wA5_mFAP2b_0001_0001
H46RiBTgVhHEv0FWQ46BkBT2OdHUIwCVQqxLkBblDRHUO0CVQCBWmBfTiMH0P14UQ78NjB76RhHkpbqTQVdClBbGXdHk74kSQ8Z0nBrVIhHUfL5SQlFLkBPoyhHEgNPRQaRWgBntziHUwK3VQXrCmBzDSgHUSxNVQEwNjBHe+pHUobqTQi4MhBTOfeH0Z9cTQLXBlBDptUH0NnjSQUELpBbwXeHEbqJSQokboBn88dHUoH3TQUy2nBDX1pH0OK7SQ+1glB/Z7eHEGddQQXxPkBHkdqHkuNSRQ8qLiBHGYfHUrJARQ out_22_mFAP2b_singleloop_p01wA5_mFAP2b_0001_0001
Ham5hBjArLH0xLNVQQg1hBTf//G0xLNVQHaRjBntz5GkWkVWQMdTkBLaRxGkpbCWQGZ7dBPc97GktzHVQwvPbB31c9GEhhyTQknjVBLG+6G0ZO5TQyEydBz/v1Gk+iySQrcIgBvcoPHkBBWVQ8T1iBL3I9GUxiTUQ/JkbBDNEAH0T52VQaY5dBzLizGULVWVQIsqbBzloFHESYeTQH4nTBfJB8GkdG7SQBixTBDZXAHEJ2nUQUZHVB/zwyGEzIOUQf12bBvMk2Gkkz0RQGiSdBHbrtG0PrITQQm/gBr5f3GE5jsSQ out_22_mFAP2b_singleloop_p01wA5_mFAP2b_0001_0001
LEtojBLFu9GkQglXQf/0kBf9o3GUHaVYQUNenBjAryGEYlHYQJbHpB3Mz3GUPKkXQdTSlBjVOAHkCX3YQFx9iBfMqHHkAlxYQXukiBzlHIH0KfCYQYSmjBDGp9Gk3YoXQ/pajBjzaxGEm4fYQumNnB/PMEHUbexYQq1alBT8l8GUaFXZQ7CajBXkmPHUBQ/YQeKLhBTgzEHU+dBZQZT3jBTAaOHUWFuXQJudgBPYZJHkl+2XQ out_22_mFAP2b_singleloop_p01wA5_mFAP2b_0001_0001
LSh7nBPIwoGkoFVYQ14VqBblDjGkqxHYQ35rpBrw1aGUdTKXQrcYnBXNeXGEsyBXQgqhmB3jClGUbnnYQk5OrB/hFfGkBYjYQMuzrBLGxoGkqo3XQ out_22_mFAP2b_singleloop_p01wA5_mFAP2b_0001_0001
EqGvrBvz3WG0isdWQJGUrBPc9NGkpbiVQW5grBf8SRGkVOEUQHvUtBzeUXG0gArTQWOUtBX46EGU6m0VQ+3BtBz2WBG0RHMXQNIusB/HA3Fkm55UQpwltBb78ZGEEYlWQYHTpB/m2KGUoBsVQTZWvBTiwHG0jMqVQuvurBvb/2FEvzPXQvFHuBjDSqFkv+HVQ8P7sBPkn7Fkrx3TQ7srqBzAdxFEABFVQ out_22_mFAP2b_singleloop_p01wA5_mFAP2b_0001_0001
EEYlpBDrcNGUy2RTQIFepBjpbPGEUN2RQktzpBHtIFGEnEDRQktzoB/9T5F0w1bRQsyxmBD/pUGUHahRQaPnmBHpkfGkPaHSQ89XmBLiwhGEiyaTQrBpmBfnwpG0CGdRQWlVmBziXsGE9onTQLdimB7FcxGUgsbSQyowmBblzsGEjcKQQY2nmBDLQ8Gk/uISQda2mBT1Z3GUAzsPQQbzmBXOC/GEN2zQQSMIoBPy2IG03PtTQiRGrBXn0UGU2HlRQE3JlBb3uPGEyC6RQI6jmB/UNVGkXScQQB1QmBTezbG0MVNUQ0vJmBTAuvGUEoiUQNAzmBrX5mGkQF0OQh0jmB7pVCHkVd5SQZZ9mBPde5GkuBoNQmj4mBbweHHUlahQQ out_22_mFAP2b_singleloop_p01wA5_mFAP2b_0001_0001
EEtIrBzgAGG0LdzPQMIgrBTgV6F0257NQUN+oBHtI5FkQgVMQ8nKoBbktEG0xLNLQaR2tBnsd+FUHaBMQ7oWuBHqfsFk+c/JQBNdvB3AJYFkJvQLQ8zkxBfwmYF0jgiMQOjDuBzSUGFUwa6KQuz3rBrbSNGkVOUPQsK1rBDuurFUoJFPQB2pvB3VdAGEXEJNQF/dtBvpkGGUBL6KQXYyvBfiHyFUzdgIQ9qdsBfdfoFkJMBJQ5rruB/Ln4EUG8tLQ8yWsBjmeGF03b2JQ out_22_mFAP2b_singleloop_p01wA5_mFAP2b_0001_0001
EoFpnBTLymFU46RMQkCHlBTgVmFUhr3KQKc9kBDqGVFU5QrIQHahlB3NJCFEVjHJQEY1iBz0NjFEmu5MQqRLgBHutjF05RdLQ3XAjBDH/zFES3EPQQgVoB/RhZFEFuONQej0kBnDw1F0d64JQLBCjBL+nTFUL/0NQRhKdBbaghF0Y74MQGSHgBvIKXFU349JQEI3fB7WMzFUKkeKQxlZhB7hmxFkIEQQQHU3iBjdwBGEukNOQFk4kBzTlyFUN1CQQ out_22_mFAP2b_singleloop_p01wA5_mFAP2b_0001_0001
EhALkBf++bFk/UjEQWO0jBj/UNFkTiBAQtI7gBz1jOFkpbS8PSMofBzKHgFUwKH7P78tlBnsdSFUIwK1PAueoBXsvQFU21/5PwjNlB7i4CFEKV+qvW5wjBb78rF0IbHEQEgQkBTiH9EUsvXBQQ3WlBnbviFU3YUvP/oOpBfH7eFkOkh6PZcjmBfRsGFkCdU5vX+JjBzzWEF0g69yvlAklBzriyE0L8BJv out_22_mFAP2b_singleloop_p01wA5_mFAP2b_0001_0001
EWOUfBvHF8EEEYl6PR2uZBjpb8EU5QL2PhrnYBvd+sEkuJxoviWkbBrFZdEEAAAwvsRFWBzbR3E0jVRAQHafWB7B9GFkqW6EQe07QBvs4EFUmjvIQ5hcTBX9oTFEiziLQampgBT14tEE7Rh7PVdzYB7hbMFESPUwPwbBXBvjYnEkesyBQRj7RBPYC3EknP39P9aoWBvoPXFkvhXDQV8KaB3W+DFkSFIHQ5IdQBLwzTF06XINQorUUBrGBkF0Qi7KQFBGXBrzFMFEE0RMQ out_22_mFAP2b_singleloop_p01wA5_mFAP2b_0001_0001
EoFZUBHDCyEEv0N4vktTSB7QLkEULyWAwXPKMBT2OjEEoa8/vO0iJBntzzEkQgV+v14FUBnBBsEkAr8FwHL1ZBjOEtEEmZJGwqWNSBjEbcEE5cIJwfUYSB7lu/E0HFu0v4G7TBngIUEEQ5k/vOlbSBPh07EUIHuGw6vSbB3PtkEE17QDw1ThTB/jAiEUFYFLwwO5NBHNYbEEhOHJwOt5TBDrpMEUSHwIw out_22_mFAP2b_singleloop_p01wA5_mFAP2b_0001_0001
E99zJBPJGQE025bAwPK8DB/mEPEklDNAwamZBBjpbQE0fqxFwIFOEBPIwQEkvf6IwkxJCB7tn1DkyDw6vitgDBbB0NDEn8dAw9JUEBn5UPD0ZBWFwNHyDB3vMqCU8Id7vEtIMB3MzCEEnEDBwZdfCBHn2cEURk57vyMr7AjSq2DUjJf5vr1CEBnS2zDUf9nrvFArEBjWtOC0FvJ/vfkGDBbmdqCkUhTuv out_22_mFAP2b_singleloop_p01wA5_mFAP2b_0001_0001
L1NJ4A/89PEUiBBGwQgVyAb5QREk/UjJwwfq0APdT+DEYljLwoFZyAjWkBEESh7NwO1TmAPg1REUk8+Iw8oyhAb/J6DkTTuHwLzwLAznv7DE0T6GwSpDCAr0JNEEFLTIwgiQDAvPWeDkjUmEwe++zArvfQEUiBhCwuqr0AbV+fE0gVkKwo8/hA/ggVE0wo0KwX7kkA7vjeEkwPHHwnvnlALzdzD0/e5DwEkujAj0GgDUObOJw out_22_mFAP2b_singleloop_p01wA5_mFAP2b_0001_0001
LGZ74ALv0ZDkSMoKwQgV7A/TN2CU5QbMw2OfDBf8S3CkVOUNwzhWFBjpbaCkWktOwHK84ADLYLCkPSELwkXCtAToGEC0DsmKwVs2mAHvdOCkVHWMwbhPqA3HhoBEf9gIw/pG7Ab5QXD0FZrIw/RS2AHIE5CELfMOwmxC9A3CAKCkERJJwN0B8AX/oiBEG3SMw out_22_mFAP2b_singleloop_p01wA5_mFAP2b_0001_0001
LGEYGBT0iYDkCXfMwjs9LBXNedD025LNwHv0PBPHaFDkX6WLwdolUBLwKDD0HF+LwcSsEBrw1vDU14VLw5/BNB7YS/DUSwINwW/mMBbDVSDEvZOPw out_22_mFAP2b_singleloop_p01wA5_mFAP2b_0001_0001
ELH6NBTLyyCEBWJJwEtoRB/mEbCEBW5GwgqxUBT2O7C0kYwDwqxrSBzfqdDksdeCwoF5OBf++5BEsyBDwFZ4LBnTiyAk+ehFwHQTJBz0j4/TCsVBw0EAGBb53bA019W8vOiyKBrWIq8DaaMBw2O/JBvco1CE/pmIwthRUB/OUICEikuIwssWMBXxqOCkXDbAwk2+RB7SccB0dXkAwlysOBX1ELAkUKyHwAEzIBf2eMBkiSFIwOuPJBnchy0zB578v3lhNBP7hm6TfX0Dw out_22_mFAP2b_singleloop_p01wA5_mFAP2b_0001_0001
ElDtZBDrcwCUf/UCwy25cBfnvPDEAAA/vv0NeB7P1ED0d++tvHv0dB757fC04luJPb8ChBjU4WDkSMoCw8PjiBvEUvC0oR1Cwq2XgBHpglDUm4JIw8SXbBLwKTC0LdTDwFzqaBHZqtDUosn+vbrPiB3yUvDkwJqAwFnUhBvC2VC0+d/CwLfNiBfcoqDkeTRJwvOeeBHamBEkxhEIw7/WeBTWCND0xDKJw out_22_mFAP2b_singleloop_p01wA5_mFAP2b_0001_0001
EAAAgBvcolDklDtoP8S3gBvz3fDU6mE9P5l+iBrbSAEE+TNAQHaBjB/naSE0xLd8PzMzcBvz3jDEsyBCQHBraBDjFGEkWc1BQ357fBjqxBEUc9ogvi6whBzfNADUc9z9PUn0dBjWlcDERZHGQ/vwZB7YwNDUddsAQ4eYZBLK9IE06pgFQ out_22_mFAP2b_singleloop_p01wA5_mFAP2b_0001_0001
EY6mkBnuJ1DkR2OEQnvfmB3NJKEE/pmGQAAwmBjWkHEkQgVKQmupmBvIbrDEBWZLQlYQpBf++JEkoF5DQ5uLpBDTtSEE+IU8PpA4rBvRFWEECXY2PqhctBbRKHE095BzPpTbsBLAYqE0Y/GxPU4akBvd+WDUHaxFQbtvlBX3OaE0ZI2FQogCqBXjbzDk2vyDQ5KpqBvtuTEEIYNGQQnLoB7bGiE0mXm8PWCFoBbCxHEUGmf2P5yKuBT0BuEUk+kgPS9DrBraP2E04MO0P out_22_mFAP2b_singleloop_p01wA5_mFAP2b_0001_0001
Lx1DnB7luZEEUNuLQ7RRnBb78ZEkSMoOQwKnnBvyhwEUMIwPQbnvoBHue+EU5QbOQsyBnBHDCoEkCXvKQj59oBn2LQEEJzPPQY9elBPtxSEENrfPQ out_22_mFAP2b_singleloop_p01wA5_mFAP2b_0001_0001
Ef/0mBPzMzEUiBJRQ/pGnBLwKHFEBW5RQ/pmkBnX6MFUKctSQQ1IjBzJx+E0FZLTQlDdpBb5QFF0Jx4SQx+PsBL/+CFUiBRSQDjZuB3dl+EUuaUTQQ6SuBDX2tE0o49TQexUwBPF2MFUBsfTQqG/lBbmZmEEaRmRQFzanBL1NUFkfLMRQd3HpBHAk3EU5qiTQy7epBftdTFE6OhTQD2vsB/QDSF0eswRQIpQsBHR61E0kZjRQfRwxB3lQKFkFBLUQsKXwBrvmaFUC48SQ out_22_mFAP2b_singleloop_p01wA5_mFAP2b_0001_0001
EoFJkBPy2hFEBW5SQ14FiBzfqpFEv01TQ5QbjBvxL3FUc94UQ++JlBT2OCGEEYlUQkCXfB3251FEVjPTQbE0aB7q1oF0TJnSQ190aBzCjUF0CzOSQAhfVB3wdwFUjcVSQ4o4VBjnvOFE33tRQxgpSBrshfF0bkxRQqb9SBHK5BGEpwgSQoucNBj5ihFkcLZRQNnuNBTK2CGEGPISQI4FLBL+K1FUPqlRQ1NZlBXjXsF0FZbSQaSIhBrp4bFEReTUQ39ZgBnekAGku0fSQagkdBDRa/FEisCUQ3FLeBb7HKFUaAUSQlp1UB79m/EEiiVRQhZAVB3XZIGEFk8SQ/NMLB/yTUFEHP9QQM4xLBzuQKGExtRSQfnEHB3rN3FkUwURQ out_22_mFAP2b_singleloop_p01wA5_mFAP2b_0001_0001
EtIriBPzMzF0eUIWQaR2jB/na+FEAAQXQPKshB76RGG0HF2XQGE4eBLbnCGEaRCYQCsykBnYQuFEEYJYQRwqmBftxcFErewXQkfZpB3qafFUeeoXQqjImBjYWIFELsVXQtOeqBnnSNFkOMKXQoZioBjwI/Eku2+WQ7RRhBvconFECsSWQE2glBXwFEG0Xr5WQZZGjB3t8mFUQ0XYQUW2lBD/y2FkCmiYQZ5KkBnSrAFUKgTXQxulsBf4gKFkGe9WQgNzoBDIjvEUYGpWQ out_22_mFAP2b_singleloop_p01wA5_mFAP2b_0001_0001
EzhWiBXjXQGU2ODYQVjXgBntzXGknvTYQFDChBrvfcGEVj/YQO0SjBzgAgG025HZQhrHgBb78gGU3koXQgcSeBXtzdG0nyRWQt27gBPhMaGUw9WVQ2rCZBLskeG0sL6VQZCJgB/dcXGEvYGUQSQbXBzs3bG06upUQOYFbBTKWYGE3HwTQe+OkBDAATGkYQ4XQxO9cB/LjTGEeiXYQ3mEiBPkXkGEnUgXQSisdBvhBnGUsJBYQc7BjBXakZG0GmpVQTfJWBL8UhGkmrnWQqJmhBfFmUG0zPYTQ9WPTBPakcGU8/XUQaS3ZB/nRWGEiowSQ out_22_mFAP2b_singleloop_p01wA5_mFAP2b_0001_0001
Env/dBntzcGEqGbZQ8SXeBvcohGkTiFaQ357ZBPc9pGkDtMaQlYQVBzgAnGUbnPaQep7dBrEDZGUPKoaQ++ldBj9WdGUJQWbQdbRhBPpBjG0z9mbQDnajBj8LeGUkxrbQcH/gBHuVtGUOqwbQPKcaBXNeZGU46RZQuSGhB7HvlG07HIaQnzsgBbgyTGkUQmaQHlaaB7+KUGEzPiaQizycBzgpWGkKUrbQGTRaBrvDjGkFzXbQ05hiBzugxGUOG8bQ4LWeBHdFxGU2wrbQ out_22_mFAP2b_singleloop_p01wA5_mFAP2b_0001_0001
EmuJbBnCX0G0IbPaQgVOXBfnv8G0xLVaQfU4UBjVO8GU14BbQsHlXBLv04GkYQgbQZQgaBPc9GH0HFOaQ6OFgB7q0DHUoJZaQliVgBbAN4GUy2KaQs9JbBzqK0GUWVPaQVoFUB7h67G06t8ZQtd8YB36XNHkIuiaQutDaBr8xJH0u3sZQdFagBLXyEHEAu7aQjIghBz4MJHE3PJaQxyuhBX8Z0GEdlgaQlm8gBfLc3GEpopZQ out_22_mFAP2b_singleloop_p01wA5_mFAP2b_0001_0001
L357PB325/GEaRGbQWOUNBvcoAH0z3vbQfUYLBXiBMHkDt4bQpbSLBHYlPHkQgdcQcSsIBntz4GEFuybQoXRKBLmCtGUJXubQQoxNBrxfpG0sgScQX/MPBTzYeG0XnOcQpB7SBLjQZGkcflcQFAxVBbVMeGE7ADdQk+nTBLREPG0ZQdcQGE4NBLwKCHkqxraQCpMQBP7a+GkyhIcQZi7FBvig6G0SfZbQpBmGBje25GUO+QcQORcMBjTyrGkUZQbQPRsGB7CDoGEmTubQavqLB71jqG0nswcQbAcRBDLLuGEr1ScQKOLNBXNwZG05t4bQxnJVB7FDmG0d0IdQPMjYBj7HaG0cxTdQz/ORB7FxLGElpFcQkCWWBn5sKG0QWtcQ out_22_mFAP2b_singleloop_p01wA5_mFAP2b_0001_0001
LkC3JB/owRH0d+WbQ46xHBb6mcHkYQcbQBr8IBfSMiHEsyxaQcSMKBPIwcHkpbSaQgVuBB77ncHEVjjbQC599A7cjbHE9c8aQ2O/JBzeUOHkQg5aQL62JBn3XgHkWA3bQABYABb2kjHEG20bQQdxABLyvVHklg3bQinX4AXNGWH0z//aQ out_22_mFAP2b_singleloop_p01wA5_mFAP2b_0001_0001
LXkNIBHsysHEmutaQpw1IBnDtyH0HFGaQueUFBXMIuHERLiZQlYQGBLbnwH0bS8YQcSMHB/mE+HUwKTaQpbYIB31p+HU+dCbQbEDHB3HrzH0hNTbQVdNIBb1usHUWLuaQkhENBn3iyHkjb8ZQP4+CB/PS/HkOdMaQhiaJBPPACI0WaAaQ358FBzbfCIUOcRbQ2DmMB7raAIE6oHbQpNyCBT4ezHUaGbbQ1wnJBbo4xHkokubQ out_22_mFAP2b_singleloop_p01wA5_mFAP2b_0001_0001
EsHFBBf++nHkWktZQ7Rh7APdTjHkDtMZQQ144ADrcXHkmZWZQ99TwA77nTHEEYJZQ2jCxAThrpHEsyJZQWajyA7mr1H00rCZQW/EyAXKi8HEbglZQunh0Abez5HUfXaYQQOizAntsDIEV4fZQ15A2ADlTCI0StUYQC9g1ADVtFI0eT3YQSu/2AjrHLIUWrxYQf/UABjU4lHEoaMaQTq6/AfLdjHk4kuYQhHqsAXFpoHkArnZQNPAsAbIjmHkarwYQHujwALWV5H0cXFaQUs80Ab0n0H0Qp+XQEuKzAfaYGI0BU7ZQ6uk3A/N5DI0gspXQswC2Az06MIkamMZQ out_22_mFAP2b_singleloop_p01wA5_mFAP2b_0001_0001
EqGPABT0iRH0yhqZQ357+A3jCGH0Gv0ZQ5luEBnDt/G0JxwZQGE4IBHXPDHkQgBaQMIw6ArFZEHkU4iaQ3eUxAD3rKH0s3paQLX/3AzNl4GUDlqaQDCsDBT2OVHUGE0ZQtsQ5ADHrCHU56dZQ4faABjX1GHk6R5aQxg+sAj2lKHEkPQaQTcD1Arxn3GE2HLbQyw/+AjPmzGkfTmaQCVzxA7YH2GkH9TaQ out_22_mFAP2b_singleloop_p01wA5_mFAP2b_0001_0001
EFDiEBzKH2GE7RdZQ4PVJBXjXvGEBWZZQU4aIBjrHjGEoaYZQFueEBnuJfGECsGZQzhWMBTgVzGU46xYQiTVRBTdhtGkTzlYQBUhUBfWN0GU/X2XQf3JXBTC6+G0ejYYQ7RBBBrZmzGE99PZQ/z1LBrGqwG0LZ1ZQN0bNBPYs7G0+e2YQwRrJBT4+yGEUTWYQqVZQBvVXlGk8ybYQp/CUBjkJtGEleAZQIePZBfuNEHEdVDYQem5ZBj+17GUKnwYQ2s7TBLyODH0sLoYQ out_22_mFAP2b_singleloop_p01wA5_mFAP2b_0001_0001
EEtIMBvHFdGUPKsZQ/pGMBrbSRG04lqZQaR2PB7QLNGU5QHZQlDNUBfTiRGEoaAZQrcoNB33PMG0isVaQ9+WJBrliNGkDk5aQ8JoEBTfAOGEhLwaQgb3KBfTmNGkxlebQ5lOPBjqxgGk8S7ZQhFDIBfznOGk4cjZQebURBve5PGkn1gaQCfbOBzKwDG0cDRaQ out_22_mFAP2b_singleloop_p01wA5_mFAP2b_0001_0001
EIwKOB77nEGE7RxYQvJRRBblDAGEmuNYQyLdSB757nFkuJRYQam5OB33PbFU2ObYQzMTOBrEDCGksdGXQ8jeNB7GEOGkl84WQD7eRBD0y6FUFR7VQHCDKBzW2QGkZgtVQx1jKBTgVBGEZ74YQUeKVBvA9DGkh0MYQjSYKB3Ut8FE+qJXQ5FTRBTfoRGkHbyWQS7hLBXodRGkdwwXQeJTPBHX09FUfiBVQH4/RB7FqpFU1sCWQJWaVBnDQBG0g33VQZvqJB/VgZGEP1oVQikHGBDiUNGEGV2VQ1N2LBbzwNGElQzUQ out_22_mFAP2b_singleloop_p01wA5_mFAP2b_0001_0001
EKcdXB7OfhF0MzIYQtI7YBX3kKF0eUIYQO0CbBvcoDFU3k4WQf/UeB3MzOF01jSWQ6mEdBLEYFF0jCrYQ5soeBTAztEUBfoYQuvvaB38yKF0FmWZQgqRaB/S3sFksdCYQgQXVB7pLBFkcpPYQDhSgBTWcOF0xzlYQG0ygBfrPqEU5DBZQNDLgBPmQqE0AOJYQfuFbBrc4jEUWdtYQvIrdBjkNHFENVvZQ4qIXBH9QBFE10bZQWDvZBfMwbF0O3XZQ out_22_mFAP2b_singleloop_p01wA5_mFAP2b_0001_0001
EsyBZBbQgxE0jCXWQ++paBb5QpEUjXCVQ46ReBrFZVEUiBJVQIFOdBnDtGE0w17VQXktVBrw1jEEEYNUQBWZWBHZ7oEECs6WQ509cB7kr1EEYNiUQjs9WBXjXeE0HFOTQv0NTBLGEyEE/pGUQ35bTBb5QXEET3sUQ out_22_mFAP2b_singleloop_p01wA5_mFAP2b_0001_0001
EqxLhBLxgUE0JxQUQaRGjBf9oCEEEYNUQ0iMkBra86Dka8ySQO0ClBPy2LEU6mESQ35blBvyhIE0eUIVQCwmnBTfQwDEVfQVQghwpB7nc+DUgtPWQ3x/pBH+MSE0VSnWQ5VXrBPslfD0DPsWQiBhhBTKchEUdTqTQ0VFiB/aSoDkWkiUQMcqkBT+pLEUOZIWQGDWmB3IXXEkzdxUQ5pioBHxurDE9ESUQROvmBTkNSDUGwmVQ120sBTHkmDkcvVXQTjHrBTYdBDk8AYWQ out_22_mFAP2b_singleloop_p01wA5_mFAP2b_0001_0001
LHvUkBjWkRD01jaSQqGflBrZmFD0coFRQueUkBDW5cCkpbaQQrcojBHYl7BkBBGRQ2OfjBLwK7CkEDCTQFgonBbigAD0nUMRQjtNlBvz6fDEDwYQQ out_22_mFAP2b_singleloop_p01wA5_mFAP2b_0001_0001
LMIQkB3MzcCk8SHOQ5QLjBfTixBEqGfMQqGPhBj/UHCU0iMKQc94hBblDlC0MzsIQqGflBjrH9AkEDSLQFoInBXdrcAk+uZNQwnakBz61l/jIqrJQZ78kBnCX3CEBWJNQ+zAiB3e1HB0MoyNQv9rmB37FmBkQc/JQe6CmBjVo3/zKRnOQF3EmBjX4c+DgL3IQszKjBrTAKAUcdDIQKbPjBreqU+T8i/KQ out_22_mFAP2b_singleloop_p01wA5_mFAP2b_0001_0001
L46xdBzLdjBEaR2JQktzZBrw17BUdTiHQiWEYB/TN2AEW5wDQy2ZZBf8SX/DtIbEQzhWUBrw1LC0NJ2IQ3GnRBHr6PBEOwIKQvtGVBvivpCkvLwKQp5+LBfFKkB0uUqKQ789cBXjXyAEpwFLQ8fkbB74hWC0HLAFQXl0RBfCmYCUO/iGQtdmTBDAdABk7gBMQBOwRBXdoYA0lA2IQh0WRBPw0yCU4NnLQd2FXBzMKFDkv36JQCcfXBrNiaCUE8KMQxqFKBzFmuAkbZkLQGC/JBj1VyBUqjxIQW7wLB7qZNCkPz8LQ out_22_mFAP2b_singleloop_p01wA5_mFAP2b_0001_0001
L2jCVBvIbPBka8S/PDXvSBHYlTAkR2O3PnEDXBXiBx+z4lutPzMTWBzgAr4zMzMrP3ySOB7Mn/+j/0u8PklNKBnDRVAERtQAQIFOUBPzMHCkZmZ+Pz9DRBTVF4AEdgnfPRf6PBP56o9TkTqBQAdqMBTQeM9zjUy1P3M2IBrr5yAEhzX6P out_22_mFAP2b_singleloop_p01wA5_mFAP2b_0001_0001
LEtobB/na8/zisdePEtIgBf9og+zfqxrv2jChBjVO02D/pGxPiBBiBjWkt973P1YPTiBfBTLy28Dv0N+vKaYdBTR9s/zl7PDwgsYfBfgw+A0Yk+CwPj/ZBLA1I/z99gGwZ78bBLwK/AUO0ikPoL0hBbec5/TmIZtvkz0bBv0g4yrcXy9vCfRhBbg9L5DjdpAw out_22_mFAP2b_singleloop_p01wA5_mFAP2b_0001_0001
LlD9gBThrH6zyhW/PDC8hBT0iM9bktTDQT3kgB77nK+LtIbIQZQghBjAr8/7yh2JQMdDgBb5QL+jWkNBQ/hBkBPilb87fiUEQZj3hBH1Nh/7zcQBQ out_22_mFAP2b_singleloop_p01wA5_mFAP2b_0001_0001
EPK8cB325767z3PJQBrcaBT2Of8b3k4LQjsdcBrEDC7jTiBOQtd+cBDVjH/zMzcNQfUYUB7P1477xLtLQ2oiRBPfMK/7s7KKQ5jpRBzun3AcACpLQIhzPBvu0tAc5nZOQDwnKB35DpA8zAKPQb9xGBP2AuAc4uWNQITZJBT3wfA8Hv2QQKcdbB33P16D99DIQPMhbBHQkQ/rQjhMQ+waTBTvTf7jDPwKQWfrSBXFvm7bDrtNQqVgTBjisb/r9IPIQ/XYNBnwSl+L3J2JQwivVB72/PBMCxrLQfOEPBXLxlBsH/oKQIsnSBvlkpAsaU2PQKNtHBnHR1AcRpZLQvk5CBzOrqAMXc7NQPcVMBjk8bA8xLjRQhGiFB7oScAsNFJRQ out_22_mFAP2b_singleloop_p01wA5_mFAP2b_0001_0001
ETihdBzLdTy7P1QQQgVOfBLxgg9T14VRQWOUbBX3kAA0LdrRQyLdWBTLym/j78tRQ/pmfB757n2rpbiSQ3xQgBPyQ5+rzj7RQ/9WdBfRd5+7c7oQQiYfdB//0zzLxLPQQ98ihBrrJq+Dk7ERQvP6bBrLNwzLvWITQCLchBTb8v5zK2MTQlWNfBXrwOAsjaoSQZZaiBrvvN/LkuwRQzNOZBbkwk/7UpyQQHLnfB/UMFA8cG4PQ out_22_mFAP2b_singleloop_p01wA5_mFAP2b_0001_0001
EPffdB/RhLBkuJBSQb8SaB7QLKC0isdSQzhWbBzfqVCE7R5TQIFufBTf/kCkR2OUQhrnbBjVO0CUGEwRQcv4aBH2KyCEjkYQQ2qXYBzA3YDUTjTSQQ+GdB/zxZDEMccPQ03vgBzgATB0Ld7RQwMFWB/ywBC0+PYSQmCjfBvnu6CE1E6RQQqoWBrZyvCkXnLQQKE4cBr69VCE4u+PQ6FfZBbup2DErvzRQw0DZBLTKcDUfKYTQRfOUB3TGSDEyvHSQlykcBfByYD0Z4UNQOEogB3nHdDkgt1PQ0WFbBTC30DE97HQQ out_22_mFAP2b_singleloop_p01wA5_mFAP2b_0001_0001
ERLSXBThrPCUf/sUQlYQXBLEYdCEZ7EWQhrHSBX461CkYQQWQMdzNB7OfjCEueEWQpbSXBfR2uBkqxDXQ90LXB/OIIC0KbPYQzWLcBX6W2AExRzWQ2jCUB/naAC0xLVUQgexaB7CRxCUXBQWQK6qTB/VRKBk+v7WQEOHXBf+jaB0mslYQWlnTBvisbCkWHUYQ8xvaBHTebC0qMVYQRVKcB7YqAA0gwfXQbZzfBLkFcBkRh8WQ1PFcBvdCeA0AEyVQ out_22_mFAP2b_singleloop_p01wA5_mFAP2b_0001_0001
Ee+eSBHXPeDU5QrWQEYlNB34l2DUMI4WQW5QOBzfqPEkpbqXQlDtSBHueWEE/p+XQNeJWBDrcsDUHaxWQkJqKBrMziDkpcZXQbc3LBrH6+DEFQ6VQ out_22_mFAP2b_singleloop_p01wA5_mFAP2b_0001_0001
EMIwJBXiBZEU0iAYQShrJBrbSsEUgVaYQ14lEBDW54E057TYQxggABf++vEk8SHYQdTCKBf++lE03PJZQEwFFBbOTZEUWqWZQ1VwABbG+jEEqToZQAH1EBfnMDEUUQQZQQsa4A/10YEUW1zZQYUQABD7QwDUB0bZQsd83ATe3CEEjltZQZ+2uAvxqvDURJ5ZQHaRGBfSMSEkrHtXQZs/MBfae2E0UZQYQt6UKBXiT0Ek9FdZQMLlNBXRQcEUH1OZQcm8ABXXQ1EE/DtZQDsMIB/8W1D0JHCZQA/oxAv4ShE0HuBaQu+AABf2COD0h/WZQGCfvALnYSDkkPwZQ out_22_mFAP2b_singleloop_p01wA5_mFAP2b_0001_0001
LhrnEBzgANFkYQgYQoFZ/AjU4YFEv0dYQKxAABfTivF0NJuYQpw1DBb781FUbnDZQOJGIBnBBUFE7RpYQm5N5AH1nQFksGwYQD+r8APrfZFEya5XQ out_22_mFAP2b_singleloop_p01wA5_mFAP2b_0001_0001
E2Of3A33P7F00NlYQ46R2A34lIGEoa0YQ03PzAvIbQGUy2RYQpbSuAvyhNGka8iXQEtIuAHXPJGET3YZQMS2xA/g/DGk34BaQze4pAbaXFG05zlaQ2tjuAjCRBG0YlPbQ6BA3AvYvIGUq3gbQ9owxATgV0FEXPSYQLx89AbMSLGk4FBZQ/ArmAnNfFG0f+OZQZobsA77nRGEz5fZQ+8e5ATLfHGUWaLaQUJDzAjs92FUXk8ZQqikiALe+AG0ugeaQJm7nAfZ0NGkJUpaQYhLyAD68yFkf6JbQYwNoAjxaAGUDNnbQSMA6AvdyFGEXR8bQ4SvzADF7PGkukmbQq4R9Af/yJG0WhLbQ out_22_mFAP2b_singleloop_p01wA5_mFAP2b_0001_0001
EnED2AvyhaG00NZYQ357yAD/piGEaR2XQAAAxAPeptGkBBOYQbnv1A/S3wGUjXuYQ7Rh7APepjGEue0WQShr6AnsdcGkR2yYQS8TrAX4TgGUPFaXQGZ74ArbSpGEEYFWQEYl8A757bGkTiZWQKcdBB/9TmGkvfSXQ out_22_mFAP2b_singleloop_p01wA5_mFAP2b_0001_0001
E+TNqALbnzGUbnvXQIwKoAbkt+GUbnDYQ/pGqA757FH0gA7WQzMzpAzLdCHEmuxVQ7RhZAnYQAHEBWVYQcGFKArZn9GkgTqXQ0JBWAXeJ5Gkra8YQx1jmAbPKwGkqx7WQDVrtAnz7AHkVKdYQOVbXAfsnIHEWleYQqUDMA7GPCHUwo5WQ+A8FA/VZ6G0N1IZQG43gAnwO7GU+/UZQQ38XAjMzwGU4hzYQ out_22_mFAP2b_singleloop_p01wA5_mFAP2b_0001_0001
Epw1rA/mEQHEnELXQGZ7tAXNeXHU0iEWQJGEkA3MzbH0xLVVQQgVYAzgAfHET38VQU460AXNegHU14lWQFJX2AHYpoHELglVQzgr/AD96bHUy+7WQdoFsA34lSHkDtEYQ2moyAfwTTHEcHUVQqaPxAfb5jHUzUcXQ8xc7APz6uHED/8VQq1ruA7HDsHEYJTVQmtF6ADk0kHka7uUQUQVCB3TKiHkd6TXQD3nBBbgpYHU+uCWQTE2+ADkrVHUiIsXQ out_22_mFAP2b_singleloop_p01wA5_mFAP2b_0001_0001
LNepkAf9obHkCX/TQepbYAb6mfHkBBGTQXPKeAz1jqHUiBhSQ8naQADVjxH0kYYSQR2OVAblDYHEsy5RQsUfMAXMVNHEmPPSQBRNKAjCFGHk0G/QQ8WTx/myHKH0/dDQQ7x6m/2wQCHkJb7NQyLdrA7luYH03PlTQvfuJA7oggHUb4qTQA3QiAXIzWHUWkaRQkFoKAjxybHUZXLRQvQB6/2BJOHU1zuSQgzpXALqnJH0lr7SQsJUGAHQ79GEkESRQIROZAPU4FHkbDcQQVO17/e1kRH0TjMPQLo4I/6NoLHEGzoQQf3m++CBRFHUURwMQHoeZ/yBX7G0otwOQrBuAA3/oAHkIswMQ out_22_mFAP2b_singleloop_p01wA5_mFAP2b_0001_0001
LlYQpAnX6rHERLKSQdoFtADAA2H0MzkRQDXP3AHtI4HkR2WSQBrc7AjWkwHUep7SQsHFwAXMI1H0w1DQQbCF6AXzQvH0Q72PQv+MnA3EavHkYTlOQVjXuA3islHEoaUSQg58mADyF8HEzAuRQcZ8wAzU38H09iPPQLGH/AXQtyHEuZjOQe3bpAPK3uHE3xeMQjSlfADb9zHUjjxOQq/7lAfdenHUvJXPQ out_22_mFAP2b_singleloop_p01wA5_mFAP2b_0001_0001
LBrc8AjVuAI0P1QSQ9oQDBrbyBIEnE7SQnvfHBz0N7HUPKkSQTihLBLaR6HE7RRTQIFuEBPyWHIkZmZSQymv+A3aBKIk4AJSQePp3A7akFIkyroRQE4X8A/EyAIUi7QSQ50nCB353BIkxtAUQ23KHBvn9GIEvSfRQOPKHBPGgJIko5ITQCHt/AvuRNIUYOaRQvHu7ATA3LIkmQETQ4ii4A3XbFIkwJjQQdqYvAHqOGIUwa9RQ out_22_mFAP2b_singleloop_p01wA5_mFAP2b_0001_0001
EzMzGBnsd1H0GvcRQIwqKBfTitHUepDRQIwKIBjrHjHUepjQQoFZKBntzdHEEYVPQ0iMOBrvfyHEAAAQQ/1FLBT9l2HUOIeNQ5DQGBXSA1HEe2LNQ3stNB7ut7H0Ix4LQ8naDBPc91HkZm5QQT3ENB/XdrHEPa7RQw0GRBXA1sHUP5bPQZSSQBPjK5HUl1bQQ out_22_mFAP2b_singleloop_p01wA5_mFAP2b_0001_0001
EqxrDB/89fH0w1LRQdTCBB3MzVH0z33QQXkt9ADAAQHkBBGSQfU43APy2UHU3k4SQ14l4AzKHXHECsyPQ7cI8Az4xbH0mpWNQhqDzAX7dMHUteNPQdTCCB/89kH0eU4RQjl9DBDzcQHktzaQQbT4yArzTcHkqJWQQwzM8AXZejHE0bpNQbuZsA3E5NH0Ot3NQ57BwAnt/IHUVShQQSDq4AXy7GHURuSOQ out_22_mFAP2b_singleloop_p01wA5_mFAP2b_0001_0001
EvJx/AbQgFH0gALSQhrH7A34l+GkQgNTQNzMyAHtI3GkBBuSQ99TzAHDCyGU5QrRQgqxBBb5Q3GEue0TQvLOGBry17GkvcnUQTF5JB7HsyGEAJCVQTL8DBrPTBH0L30VQpwVCBDBWCHkrHdRQ4bi3Aj9pDH0Jf+TQimoDBLoOzG0rr/SQ7am/AXdhxGkslaUQraeIBr7fBH0oOBUQhPHNBfV01GkSMoVQzleLBTZwuGkXeJUQoYqHB349sGEa6nVQgVKHB7UrEHUknbWQRLrBBLej7GUSFbWQGmSBB/EjHHUxdfVQ out_22_mFAP2b_singleloop_p01wA5_mFAP2b_0001_0001
ECsypAHZ71GkU4iTQ8S3gArbSuGkDtYTQ789jA/mEkG04lGUQpbSkAT14jG03PVVQDCsMAfTiyGU2O/TQbJky/KR9qGkSMxTQQqU5/yzohG05WgTQq7p7+ORuuGE3k1TQ67npAf9o6GUwKXUQ6mWfAv6zsGkflUSQ8B3IAfDH6GEjWlTQbd3OAfxrzGUg5DVQ out_22_mFAP2b_singleloop_p01wA5_mFAP2b_0001_0001
EiBBnA757bGEv0VTQOJGsA7kYSG0eU4TQqxLmAThrHG0xL1TQIwKiA3NJEGkpbySQlDt2APzMRGUy2JTQHys9ADERaGk7ogTQar07AbGBHGkXDgTQwQJDBD7kbGUGmqSQoa8lATKccG03PVSQJYatArIkTGkkl8UQFIQ1AXHnRGEOyFSQANfABPpvYGEpicUQn6O5AvjihGUmXiTQezrBBrnQGG0Ra+SQT5g2ADhmAG0SONTQRkL9AbZtGGkXukUQzInFBzWAiGE3XATQUgoBBjjVdG05LsRQdWZFBDEZUGkODqSQ out_22_mFAP2b_singleloop_p01wA5_mFAP2b_0001_0001
E/pGmADBWCGEVj/UQT3khAb5QvF0LdLVQmuJqA76RfFUiBpVQZ78sAHtIfFUf/0WQ14lQATgVwF03PNWQJLJGAnZHaF0B9lWQwKNQAbjLKFknGZWQCwro/KVjZFEkUHXQ3kYpAXiBGG0w1zVQA+0cADOwpFkGROUQsb+DA7kl6FE99yVQsGWWAD0D4FEwkHXQ out_22_mFAP2b_singleloop_p01wA5_mFAP2b_0001_0001
EdTiuAfSMSFklDtUQFDC3ALFuCFEoaEVQaR2yA/owrE0bSEVQb8SuAT0ikE0GvEUQBWZABXiBDFk8SHUQx/mCBDY+YFkEm9TQyi5EBryJ0EkEKqUQewaEBHagjFEN7OVQWO0rA/mETFkCXvTQwf05AnQcGFkNxEWQbgX+Afkd9EE9PITQjMS/AjphiFEu9eTQoc/FB3H5XFkFQUTQcoSIBXTf0EkUU+TQhUdDBvUzjEkV1vUQIfLGBH4y5EkZwoVQZ3/FBbEOzFk+9/UQr3hHB//3ZFUAbtVQJoEBBrfKlFETn5VQ out_22_mFAP2b_singleloop_p01wA5_mFAP2b_0001_0001
EhAr0AzeUgEECsKWQkCXxAzKHKE0NJWWQ2jC7AXO02D0yhOWQqxrBBzgA/DE+T1WQgVOsAHueGE0jCvXQMu3iA/9lTEkDN4XQ0mBpAbWtdD0725XQnvf4AfTinEkqx7WQOIqrAXpEGEk83jVQW+9xAfl2KE0WSQYQ7N8kAznbiEUxK8XQHMclAjfGZDUfUcYQNr/vAL3QJDkbb0XQd6PjA/tDVDUpQIXQ out_22_mFAP2b_singleloop_p01wA5_mFAP2b_0001_0001
EOJG6Ab6mUDEuecVQdTiBBb5Q3C0KHSVQUNeABTKcJC00NxVQLHa8ALwKfB00NBVQtd+CBHue0CU0i0TQFNeEBPupdDkYwJTQPhgABzGV3Dk44mSQ9LuJB396oDEX9BTQPqzBBbm7NE05G8RQsnDLBz33GEkTzWSQZjHHBPYiTE0QozRQN8eIBfYrlEUHmHRQwKHzALGEQDUep7UQMU3EB7b0CDUV14VQAjZ/AzSGnCk/8STQ7iVGBf/feC0xbtTQ2+v4AL4fuDkEUtSQfnzMBjIhUDUscdTQUbW9Av51XEEt/gRQudOPBzybLEEqvPSQwGUMBLLZlEEYD8QQ out_22_mFAP2b_singleloop_p01wA5_mFAP2b_0001_0001
LCB2BBrFZ7BUHaBXQfUYBBTKclA0FZjXQTiBEB/S3E/jEDqWQjX6BBLFue7Tc9gWQXkNEB/9TtAEW5cYQXCiDB7u3EC0ahoYQJ3IEB75TcC02D+XQki2BBPvA8BUyk/WQT6P6AnzsVAEM4rXQWzbIB3nDaAEbzZYQ+7VCB/fyBAkIJ0YQdIiGBTLeOCUzYAZQr/J/AvjzJCkyG3YQW8TIBXPegCEK0zXQcp8BB7yP6CEcIAYQ out_22_mFAP2b_singleloop_p01wA5_mFAP2b_0001_0001
LU4aIBHsyx/DEY9VQiBBLBHsyh9z4lGVQgVuHBrFZ77j9o4TQzMzIBbmZG8r8SPTQy2ZQB3ist+z4lmUQH61PBvvUdAU1WvTQ6mEKBb6m0AUIwCWQYAnLBju5XzLvEsVQYfPSBr1NK8TdHDUQIkATBzVOL/D6XaVQxd0RBXbqNAUIy6SQ out_22_mFAP2b_singleloop_p01wA5_mFAP2b_0001_0001
LCsyDBLGEo+j/UjTQTihABjqxL+zP1YSQBW51A/mEj8z3P1SQamZuAblDN8jZmBSQAAgABDW5YA0NJmRQaxMGBrcw3AE2nLRQOfzFBjOqFCEkYbQQ5ACJBTAal/D6xYQQyL9CBfnvHAkYQIUQovXCBLITf6zWOyRQeDt9APnzIBk/2OSQ53E8A7EzSAUm9tQQBxfIBX3gEBUmLFSQttzJBDyvQCU8wLQQoj3DBfKEdC0Q3CRQ0xfDB7u4ACkzhBPQWsDNBbjPIAE27HQQX+0GB7h+L/Dy9APQd8UJBfNEi9Tva+QQ out_22_mFAP2b_singleloop_p01wA5_mFAP2b_0001_0001
LQ140AvHFu6jDtIUQMIwqATf/U174luUQlYQkAz1jS+DqGPVQWO0UA76RR+z1jKVQkCX7ALwKH7zkYwUQBWNsAXOz78LIyjVQFjAmA/OEY8bMg/TQ out_22_mFAP2b_singleloop_p01wA5_mFAP2b_0001_0001
LRLypAjpbKAUiBxVQuz3kA7P1YBECsSWQ6mEdAb6mEC0IbPVQ2OfLAzeUUCU3kgVQZQgbAbmZGBknvfXQ+BxjAH9GoAkOmWYQDIQrAbNSSBU8WlYQOTogAfzP/+zYbnYQfU4xALGEIAEAAwVQqiOrAXp5BCU7ynWQORXPAXwbXAkgxPXQPqGTAHKiACEJ0wXQUJWkAnmtQ+DnTBZQ4ZAVAj3V+9zndaYQ out_22_mFAP2b_singleloop_p01wA5_mFAP2b_0001_0001
EFDCjAjqxHC01jCUQKc9aAzLdfC0d++SQueUeA/TNODktzPTQZQgnA7QLaDkvfyTQThmhA/S3TCk8DlRQE4OTA7GZiCUdsgQQJmhsA/61nC0NgVRQsEEYALFaRC0lYQOQLHaqAHZ70Bk++5TQ/ABKAz9YXCEbiBTQ3FSiAfIciB0nafRQBaCTAHHOFD0+qdQQ0yLDAnu+XCEkcyQQzRUvATJWfCE5pVQQ9PLyA7m/bCEg+ESQQo6rA36iKDEBsaRQJSDMA7UEdC0uk2MQp3xXA7RCdBE/gSOQjZ6jAXTXcCUjOoNQ out_22_mFAP2b_singleloop_p01wA5_mFAP2b_0001_0001
ER2OPATf/oDUKc1SQxgATArFZLEUf/8SQamZWAfR2WEkSMoRQnEDMADAASE0eUoQQKc9AATLyWEUktrTQ/Ww9/e01REk9KJVQMitb/G4UhEkr7vVQnevV/qEkfEk/9PXQkeFq8imYxE019zXQhrHBAPHadD0codSQS31gALa2NEkXchTQVKlj/OOtSEkdONTQANMDAnHFoEkDxlTQiVZOATu6TEE+QoVQhgHz/+BYBEUIQSVQ3XtT98RYeE0MlUVQVDWn/6FnxEU67fVQ0W36/egXgEkrPrXQefSx+uGWQEU8MhXQ7aAt8EJLwEkJ7ZYQF8/Z/YqCxEUdnbXQlvx9+6W6/E0uajXQ out_22_mFAP2b_singleloop_p01wA5_mFAP2b_0001_0001
EcSMiAnX6mEkZmpRQzMzjAb5Q1EUc9gQQFDCgAfTiLFUxg4QQ3kYkAjWkVF0FZzRQ2OfvAPy21EEpwFQQUNemAvxLpE0kYgSQZZBeAneXvE0GSXPQQgVwArvfAFUgVeOQsHFyAvz3lEEVjnPQVjX0ALbn7E01j6QQ out_22_mFAP2b_singleloop_p01wA5_mFAP2b_0001_0001
E2OfPAHtITFEueMQQKxgGALaRoFkCXfQQiBBMAXMI4FEYlzOQGZ7GALFu0FE+TdMQ4P1Y/GtInFUeprQQ06+L+CPH9F07G4QQraf0+OrQEG0zkPSQo3S29O2x/FkEBUTQsEIa/KIPOGk78KSQGZ7IA/89JFEmu5OQknZNAri/tF0rNbRQ92tK/i3SdFkScjRQd0X4+CDRfFk3hoPQWFkZ/Ehl6FE+JxQQxwZB/6M9DGUTHGQQkAji/Sc6SG0sfATQrphj/W8fRGUmISRQ out_22_mFAP2b_singleloop_p01wA5_mFAP2b_0001_0001
LfU4WAf9oEG0hWkPQktzdAXNeMG0yhmNQGZ7kA34lVGEaR2OQc9oiAjqxYGEYljQQaR2aADVjFGkTixQQri6PAXUnPGElxiMQuG/jAHFmIGk8vHMQ out_22_mFAP2b_singleloop_p01wA5_mFAP2b_0001_0001
EW5QsA7QLaGUJGUNQ/pGyADBWjGkBBWOQZQg9AvyhkGkQgVNQ4PVABjrHgGUxgQLQXPKsATLytGUeprNQJthrALNgwGEK2uKQvn0kA36q6GEFvLKQIJNWAr856G0JsxKQWxzpArkDDHEhGFJQUNetAvxLXG025bLQ8GzyADXhiG0cOQQQSbQwAzKc0Gk9RnOQmrGkALzgtGkmZgOQAB9nAjnzpGUGNqJQVRqzA7m6xGkNUAKQjtxlAXAxJHkdPsIQQx0xArB9CHUQPtIQ out_22_mFAP2b_singleloop_p01wA5_mFAP2b_0001_0001
EktzBBf9oqGkZm5OQlDNHB7QLuGUepLOQoacHB/TN6GEZ7sNQ/pGGB/9TAHk9ogPQT3kLBbmZrGkDtIQQmekMBbvEgGk/wTQQGcZQBPZFwGETijPQNcbQBHIgeGkQobRQ/UDAB/natGEShTQQ+0XIBLxMqGU8VVMQ0bXKBbakuGUiiGRQahXOBTd8cGU8jyOQpaAJBHH0bGU62eQQOaeTB3geuGkrOhQQ2AuPBvXa4Gk9gaPQlqgRBv5rsG0UUpNQzPVRB/TZWGUcshRQFjvOBvIghGkD0WSQ7lGUB39ziGk8wNRQ out_22_mFAP2b_singleloop_p01wA5_mFAP2b_0001_0001
ERLSJBT0i9GEYlTLQXPqJBXiBJHUJGkKQbnPPBrFZMHEaRmJQ03vRBnX6GH0d++HQ3kYFBPzMMHEUNeIQlcIABvCnKHkXulJQxHAGB/nAYHUzPZHQtIbKBrGv3G04l+JQjmyIB3F1NHk4LVMQlU0FBbANHHkhiZFQuA4+ADeaQH09o5KQci8CB/zIaHUSpfEQMx7JBLAaZH0aqoFQgWjFB75/cHEG1eJQ out_22_mFAP2b_singleloop_p01wA5_mFAP2b_0001_0001
E5lORBPHaVHUGEoKQIwqWBbmZZHUzMDKQHaxXB3MzdHUiBhGQwKnUBnBBkHUGEYEQCB2XB/naiHk9oAMQUcadBzyFnHk8NAMQsJJeBDjBxHUiboOQ0pRiB3CZ2Hknu3NQam5OBvyhZHk789LQJ7dZBXjwSHkLIPKQB96WBfF+fHEH3/NQ2ZLVBrMCpH00NhLQfeNeBDc7qHEYCGKQQJMgB7BwgHEHuTMQ3MyiB3em8HUt+TPQE5QiBnkw5HUVw2LQyKujBHgHwHEsq+NQ out_22_mFAP2b_singleloop_p01wA5_mFAP2b_0001_0001
LGZbcBntzaHkpbSEQEYleBbktfH0Gv0+PEtohBXMInHEDCsAQ789hBfTivHU3kY8PQgVgB7luXHUjX60PgLpcBrdUQH0KcgjPaEjYBX9BUHU6Mjpv0FydB7m5GHkhvdKPDCseBb5QVHEv0NGQI2bbB3SdkHU4DG7P1m4hBvt0SHUatO6P5PUhBrcMcHUghSDP out_22_mFAP2b_singleloop_p01wA5_mFAP2b_0001_0001
LRLSjBT14jH0w1jEQtdulBntzpHEW5wFQktjmBLEYnH0kYwJQ7RhlBntzfHEoa8KQZ78nB/mEmHkTiBCQmQ/oB3xIcHkmWtDQfU4iBDW5cH0OffGQ4HUlBXdVyHEgUVFQZBhpB/N1rHUgwjBQ7UFnBvOClHkd2I8PxRFpBvGyXHkRZhAQ out_22_mFAP2b_singleloop_p01wA5_mFAP2b_0001_0001
Lf/koBnX6sH0P14KQ35rpB7P1qHUiBhNQCBmqBHXPfHUGE4NQzMDrBT14bHEoaEQQiBBsBLFuyHEtIrNQE0MrBHuz7Hkiy2LQVXwpBLGh2H0pKlJQJkkoBns/sHUqE3KQ2sLoBDLzsHUN5CPQN13tBrSwuHEPfBNQYmUsB3mP1HE3dwPQZd+sBnaJAI0qqMLQlY7pBzxvAIUsM9MQ4zQrBLrT0HENwGIQ5UPoB3V/7HEX/yIQ out_22_mFAP2b_singleloop_p01wA5_mFAP2b_0001_0001
EiWErBbPKZH0istLQOJ2rBLwKOHkArMMQR2OqBz1jGH0xLdKQKcNrBjU49GE7RxJQLy2uBzLdMHkoFpLQ6ZcvB3DhPHUqh8IQ/AmwB7p+SHEoajNQlDtqBLbnbHEnEzJQJ9brBnhQMHU+SSOQHXUvB3BAEH0OA5LQe11tBzAFSHkRmGIQyisyBj7fRHk3gHNQQgKwB3SoQHkHgmPQeYLwBf1cbH0xAUNQ out_22_mFAP2b_singleloop_p01wA5_mFAP2b_0001_0001
E35rnBrbSJHkvf6JQv09lBzgACH0P1YIQBr8iB7P1DHkqxrIQjs9hBra8MHU2OfIQ5QrmBbPKCHEue0CQsbBlBD3R6GURr/+Po74lBnbj5G0HO/tPHBFoBnDq1GUN7saPVhJkBLcW9GklzZuv789mBz1jQHEW5gKQ6nTmBTQ45GUgUGJQh9xoBf6OAHEo3RCQM3VmB/GKKHEmgOBQz97iBrR68GUPT/+P6TLlBv5YyGUgIUBQg7kkBLJJ9GE59Y7vVqViBTmgAH0jIahv out_22_mFAP2b_singleloop_p01wA5_mFAP2b_0001_0001
EAAghB3256GUiBBJQEtIdBDrc6GktzHJQqGvaB3isxG0IbnGQXPKdBrbSpG0HFuFQhALbBPHa4GEUN+LQIJ8bB3u/AHkAhHOQYSSgBb7VCHUX9ZPQBMqXBrZCHHkSP+OQ3WggBDb1JHUeytQQLcAYBTnVOH0KKfQQmPtcBD/zPHERRGRQO0iiBjU4zGUepLJQOPjbBThFCH04NbIQ0J0cBfQBxGkc3tMQwx/WBXCV3GkaPwLQHq8hBTxi9GEWU0OQBA6TBXc4FHkeWBOQZzXiB7S7KHUpFORQ2ZfUB7e7SH0jGyQQkzDdBDZnVHEKl5RQ out_22_mFAP2b_singleloop_p01wA5_mFAP2b_0001_0001
E8S3VBbQgzGEXPqEQfU4SBDrcrGkX6mBQTiBPBHtIlGE/pGFQv0tMBvyhpGkU4aIQR0zPBrYvwG0hPD6P29VTBHba1GkGGXiPFvAQBv6o6GkOH52vk5gTB3/r+GU3TRAwnKZQBnT7EHkV/QEwSMIUBThr6GEBWZFQwSuVB/EwlGEYf2/PkCVNB7qL3GEgSN9PYaJNBLt5qGUBHu0PC6wVBvfEvGEF/7ovw6AWB3EY7GkI1exPRCyNBfUWBHUQrLwvjmKNBXP20GEJ4n6vrqYVBXM73GU57RCw4nqWB3pxDHUYPU9vfv2SBbxdHHk4RNHwhrsOBDEULHE6TdCwYUgNBntPAHUgJ2Fw out_22_mFAP2b_singleloop_p01wA5_mFAP2b_0001_0001
EEtIOBDAAbGUNepDQMIQKBvz3TGkpbSGQ8n6FBT14PG0OffCQ/pGHBDBWMGU6mE8PJMINBnFPKGEtVXIQGxZJBbu9BGU6leJQ5XmIBX4xvFkvGhIQEr7FBvwBDGUxCyLQ9F5EBjLQlF0LrDKQpmNDBzwpyFU7/DMQhi7EBT+TLGkiXmNQ7PF/A7mPvFEzFGOQgpPBBn0mJGUXuoPQpPP9AD8AAGE/B4PQ4PVQBPc9XGET3kAQV+RIBTXUYGUiTvIQsdwPBDZ7MG0W/9JQG9nPB7scGG04tsFQT6mKB/ABpFEE6jFQ+6mDBrHHWFEQAxJQzu/GBD78SGUvlaNQZM16AziHgF0NbUOQUXfABfDGQGERahQQhMg3A7U59FEE5vQQ out_22_mFAP2b_singleloop_p01wA5_mFAP2b_0001_0001
EfU4AB7kYQG0LdTEQXkt4AXjXMGUhrHBQRLyvAjrHIGE99zEQbnvqAT2OOGkCXvHQBuS0ATsLVG0Es+6PIbwrAfbJRGU2+HtPmnwoAfy/HGE/PQwPePUoAbOQXG0mpetvIFOAB3MzTGUKc9HQG3i7ATwzFG0bFP9PFdz6ADLrYGkJKs0Py/2wA7UibGUA03/P out_22_mFAP2b_singleloop_p01wA5_mFAP2b_0001_0001
EZ78tA/9T7F0IbnEQIMvlAHiPxFkLz5HQcXBfA/ZigFkXgvEQc37iAz3sZFEzBdAQv3uqAvuJnF0NIbKQlSXyAfMJyFkxCICQAaHgATAm9F0sFlIQIBgkAvQtfFUPcoLQAXwuAvUdzFkULmLQ7IhwADQEbFULU0JQ out_22_mFAP2b_singleloop_p01wA5_mFAP2b_0001_0001
EpVsMAbLBaFkxr4GQh1yAAbA+HF0vbsEQJcjz/CdM5EUDxmIQ2+to/63fAF0biyKQTyWV/KRrPF0eqgBQ2Ukl/S5WeFkZdu5PjOUO9YRNkFk3DgsP4meN/8mSWFE0Dbjv46Ps+YE44FkZMRqP2h2GAbCxhF0buDJQYHSLAzlI/E0IGACQodRH+KxOYF0nXKEQw2vl+Wh6BFU971/P+ib8/igSWFkDqCxP4zgz/CAEtFUZF38PPedk/c/s9F0DrYlvAnhY+qK0BG0NAx0P out_22_mFAP2b_singleloop_p01wA5_mFAP2b_0001_0001
EJT0z/aKYkEkUSEIQ2D0o/2neUEkPkFKQWnca+0unQE0DlJKQLjbM/cPu9Dk9noJQSf7//OYq+DEWVjJQT6uXA/KaAEUzm+JQYMviAHM6DEEWGsHQzwMgA3J47D0qygMQcErtAfA6EEE1/OIQ2AIrA/O09DkuF6MQ3h3xA/wZCEUc9wKQTO27/SJcfEEE6aEQwJwy/S/faE0EdCMQwIG6/KNq0DElq/GQIODz/GT7lDUZ92KQjy1eADw3FEkP3rDQalvVAXqX2DU4HNOQor+yA70qHE0qHFFQ4abuAfF35DkwN6OQO5e6Ab7MDEEkwELQ out_22_mFAP2b_singleloop_p01wA5_mFAP2b_0001_0001
EAI9e/A9WhEEuJyKQh3BHAZMDgEUjwzKQMwmPANKnaEERAlNQIYfhA9TMZEEK++NQXryQAFyF1EU0V1JQi4ZKANzW7EkBDAGQ0hRSAtVBrEELN8BQRK4MAZS0xEEQig4PyV/TABnthEUUGyXP+mbC/wXWvEEvqQLQs78LA5kTTEEc7cJQddBMAdSCCFkvwKLQGJGhApe/zE0qt5JQw4Cy/QXf8EkRPvFQVFNRA937KFkvMCFQrbyhANNPpEkHVTCQbZ1KA56kbEkSevCQ2zT3/E0/zEkt2h3PzXoUApPCBFkAmf1PuXIQAJxzmEEq/21voRAiAF4xfEUTBFgPQ4qMA1tmTEkPfmnP out_22_mFAP2b_singleloop_p01wA5_mFAP2b_0001_0001
EMKEBAdLlXEEjrePQYCHHAl0kREkFNGRQEB3AA1+80D0psYRQ7/c8/sDgoDUosiSQdXS5/0ydgE0jyHSQtjbDABeu3EkNJASQmdnr/YvfGFUNm2SQP0N4+E9Z/EkKoiTQKoa1/8YKbFkj7zSQD31i/AIfZEkoFCPQHUbYA909SE0JPMRQ/wNN/AhwfEEG4ASQdohAAFECbEUgOITQiZAUAhIO5E0i/USQjj7BAZts8EEKj9QQHijk/sfrlFkshWTQXq0GAltOgFk8WPSQ out_22_mFAP2b_singleloop_p01wA5_mFAP2b_0001_0001
EcqA9/QapbDEABVQQTyHv/MAUvCkMldQQ4JoKAxnyRCUXxrQQdyvVAV47FC08bePQVHXL/UzghCEmKfOQGlJ+9w3CqBkcewOQHi9y+U/P9AUEBXQQSQHK/mZkPBksx0MQOymBANTbnDkiO0OQoENV/8KzsCUD3VRQSa0F+2+v3CU0jKOQL6Fq/QBxiCUKIuMQzR0h/uC5UAkMe5MQ30tW/C791Bk8mRLQ out_22_mFAP2b_singleloop_p01wA5_mFAP2b_0001_0001
L6DVOAp9AGC0LI8RQQiJgANL8UBEDoSSQorkYAZnj0/zCykSQmVJiAFZOM+DcrITQEpGmAlqB4BEAtgTQYImrA9lnmCk5LPTQU7TwA5xCrC0FRMSQ+bBrAxrUCD0o4EUQzKcEA9baQCUM1qSQ/AqlAFe1SBENjcRQ66fgAx6OAC0gfVUQV1HsAhQ5JBkGS1TQ out_22_mFAP2b_singleloop_p01wA5_mFAP2b_0001_0001
EfCyEAFpwP/DcxLSQfhY2/Ms6i6T56bSQlu/AABGeu87CIWRQIJM3/QX667b6WLQQp9GR+sLTf7zPIkSQVZm4+WULR9bVeGTQ/Y5J8gqE3/7/0zSQpkav/Szfo8LoU4TQ7RU4/kP6UAEpxsRQSyiBApp+N27eDYTQbalW96ZGi+jemOTQQjdd+uWmo8jOrlRQHuN+/m2e6+baCRUQfYC6/SrrF6zAtFUQ out_22_mFAP2b_singleloop_p01wA5_mFAP2b_0001_0001
EqzBMA9S2f/73+uRQzDJTAx4twAMMKyQQcSoAAhM6TBMm06PQ7OyDAtpI0BMQRtNQ7qycAViO2BsGirRQ7bbiARaiGB8Lm3SQ6EUUA9HMCAcY3GTQObUMAtI4g/74zvRQ8DZfA5c6UA8b8HQQNmgQAZZ8SCMk/7RQxYxkAJCLMCs4BJRQpGUjAJwIyBslauTQJKaqA1w+rAszWqSQg8pHAdScbAsUwwTQDL+bA5h2T+r1DkTQ out_22_mFAP2b_singleloop_p01wA5_mFAP2b_0001_0001
EZTOV/QDjNB8OSgQQDoqt+2RQuBsxeqPQ7z56+GY8NBMFAzMQLaYd/Wey6BM+RCLQxznz/CSoUBcy0lQQ9HkOADlW3B8UyAQQPLvgAraoZBc0GyQQFAigAX3O4B8e+JSQaoAkArt5iCssVjSQ3j7nATW49CMm6qRQVwejAL40tC8V80TQMn/O/c6UxAMsGaRQLBLm+ic9ZCMiGnPQlDVx/SVzqB8gvnRQT7J2/6VEPAMZbnQQi8SQArwshBcuo9NQKNROAfAkeCMaVCQQ203gAPw6TAMcTzQQBABoA7nOxBMj4TQQTxIbA3ffQBcJP3SQKdVoAr5h1CcXisQQ2ZiqAjn8aDME79RQBzdgA3IFZCMMVgUQTgFmAXG4KD8H8HUQ out_22_mFAP2b_singleloop_p01wA5_mFAP2b_0001_0001
L8AUa8Ulu//L70VMQBoh79SIlt+rtFvJQ6BMm/Q7yw+7OkLIQJsJq/IB1+8LcJLEQzjaG/u39x2zRiDKQdZJ//6UoR5jgWTLQfqqBAntYU6jQyDOQo6nRAf3Hp5jxIsJQ52uVA/yeL7DwrMPQ091iAvhpr6TnB1KQam4jArl/W7DtikNQaG4tALt7G8jUJtOQBUF9+IvSA/7Eo1NQfeeW/+aU0/bMGkIQ/Cn19osBk8zgHTLQ8SII/GZVS8DbrGIQzF9m/qvJL6jC7UPQut+PAzolj4D/ADHQtFYXATPtt7TyorQQpE8pAv+c06T+4jJQpZMtAH6qO8jRwTQQ out_22_mFAP2b_singleloop_p01wA5_mFAP2b_0001_0001
E7JtCA1PpHAsN4NJQbzlXA1zROA8qm3HQZ22gAlb2X97mcXHQzCsnA9u7d87e97DQiftVAtr23AcLqVCQZWbLA5OMHC8PnbCQbvQVAN3lqCMq8nEQ4iaw/4TxUC8wfmAQ9GgIAhxGMD8g+IEQkSlt/oct/C8AqtBQrTCAAxwynAc7+7KQujChAd6H2AMbpJJQ3bWMA5UlOA8+Fb/P1jyiABtV+AcVFlAQufmhAx45qCsjqlGQiwMM/EofECccBL9P3FZNA9iWrD8gBpFQ out_22_mFAP2b_singleloop_p01wA5_mFAP2b_0001_0001
EYp7aABsrd2TvwZJQO6RiAtmqz+TDjhJQ3CJcApkgTAkbBnGQFFjhA5VpcBkjVCGQI0yOANb7X4bgFqKQ1OlgApift/TlmdLQ5N8qAR/co+TY5WJQ out_22_mFAP2b_singleloop_p01wA5_mFAP2b_0001_0001
E1VINAJwVk/zzceDQX9+DAJiGiA0QND+P3Qmt/gN6tBEej+AQkYUc/4McuBkbegFQ8uSs/81oP/zVcg2PMdBg+0p6Z+T1u68PO+6HA5kSY9TqfMEQ5JCRAxkc6A0tgH5Piefi/sZlJA0GOY3Oiy3+/8CEB9TYjjxPMt55+Ii8k6j1gh/P out_22_mFAP2b_singleloop_p01wA5_mFAP2b_0001_0001
E29io/U87WCkDME7P+RTD/Iq59CUVp99PUHWA/2rlID0ecNzPckdB/6fE2Ckm/Vsvuskw/w46jDUHKQ/P5uDAARtywDEZD6xPy7GLAZ1lXDE4VKDQeq40/Q1LUCkHFhuP9i6P9Mgm4CURjyCQfEYf/gxx+Dkl8bBQSJKt/ECVmDU7q6Xv4D3VAtS2yD0oskDQi6QFAhvIODEEGGHQ7BtTA1i88CEIkWBQ out_22_mFAP2b_singleloop_p01wA5_mFAP2b_0001_0001
EtXWs/GgkmD0IRS4P3FwGAH/w0D0iwKeP+r4LALcCSEExFOpPSmUGA79rbE0OWb6Pnl2aA7mCaDU1L2oP0rNXA3nhrCUV2eQvJJMXA38bQCE+241PVyIUAP8uhCEr7U6vcswq/Ou3zDEo4o/P8D4AAfMnwD0aZi2vVgVgAXc4cDkUHa6P9yqjADmQmD0SfOsv6ioRALTRDCEdlc8vMfSUA/Cs4CkIQ5/v out_22_mFAP2b_singleloop_p01wA5_mFAP2b_0001_0001
EEBiWAjkTbEELYSzvTrteATEFxEUUdgxvA3drA3eQxEEU+ktvDlQxAHu6mEki+c5vkJgYAjlW+Ekc2p+vOJQAAb/x9E0nYLAwmKJgA/fSVFk9ve9vloPy/+GOHF0g7cFwNSBZAzfDTEUaoe8vOZmXA3zh4E0zwGpPcQwfA3qV3E0FZ4Cwzxuw/aWiGFEcu75vn6T1/2jRtEUiG//vpMwbALsceFkLaRCwKP0oAHzZVF0tVp8vn4CZAbfecFk7E00vyEA++S6OGFUG4wFwhmZAATJU+EUZcXIw7oG8/aT6XF0FzqFw out_22_mFAP2b_singleloop_p01wA5_mFAP2b_0001_0001
EP8PvAPUE9EEb/LxP9Ri6A3Vu8E0wFE3P2NZ/A/oETFEFns2PJ5p7A7VghFUnN68Pjs57ALX5yE0iKWBQvKrDBfSxyEEDsjDQYpPHB3DelEUrp0/P/upDBP/2pEUaEnIQbMLqALthGF0GMv4PLs0+Ab84yEk1eBmPk2G5AjyZiEktqOBQHd62Ar8v7E0Y6JEQRUPFBDYDDFkYumDQ69TLB3eYlEEh3eBQI3PHB3VYsE0Dbo3PpNvFB3XIVEEPnd/PwGuHBfAypEUEaZJQF+FCBfbkZEkjqlIQRLIBBHO1zEEuL4JQ out_22_mFAP2b_singleloop_p01wA5_mFAP2b_0001_0001
E/UDEB757VF0gArcPEYlGBXO0qFEv0NBPhrnMBf8SpF0fqxjPKxAPBvyhYF03P1YvRATFBj8n1F0Wgs6vHXaHBXn+oF0R4oBw6Ok+Azs+3FkPIH8vUNeFBHsyJF0eU4uvGPCFBHu30FkW1+0PtUJHBjCtCGUls86ve5kHBLUQaFU7YjAwke58Anvp/F0RW4BwrrV7A7u3AGU75SzvuS16ADHPoF0uR87v out_22_mFAP2b_singleloop_p01wA5_mFAP2b_0001_0001
LXPKPBDqG7F0gArwPe++UB3Mz6F057nyPiWkXB757HGET3k4P/UDVBzLdQGUGEY4PyL9MBPzMEG00NJ0PU5vWB3bD2F0QZNpvtGKWBHR2uFUKGN7P out_22_mFAP2b_singleloop_p01wA5_mFAP2b_0001_0001
E5lucBT2OHGkSMI7PyL9fBDVjQG0coF+PVjnhBPepOGUhrHEQpbyiBblDGG0eU4EQ6f3hB7quTGUBKyxPbKVgB/SBWG0WACxvP5fjBLpidG03m23P8naeBjWk/FEnED7PveRdBHMPXGE1ns/PVGOjBvjHNGkjFosPAIidBz7BaGESGRqv3n0kBHvqfG0ygriPs7rkB/3ybGUklB/P+BKiB30MkGk2Mm5P out_22_mFAP2b_singleloop_p01wA5_mFAP2b_0001_0001
EjsthBXO0WGUJGkHQ99TjBvIbWGkWkNKQLymlBHueeGEqG/JQuzHlB7P1nG0jCXJQ3kohBX46ZGkoFpMQnXdeBH0ETGksYcNQURdZBLmOXG0y0DMQG/5dB3uRTGEvwOQQLHqgBz1jdGkCXvGQz5HkB7WYOGEmNbKQLP5gBfV2hGEDHPMQN17iBXKZaG0f2WOQy6AfB7jALGUx3wMQFlHWBfkRSGUBepMQYW8ZBD+8WGECG5JQD4sYBLqbfGkpxqMQ5rfaBXRXOGUvhhQQB2SdBLvfbGUIBkQQF3wgBbFGQGkxBsQQ out_22_mFAP2b_singleloop_p01wA5_mFAP2b_0001_0001
E4PFoBnuJbGEaRmKQCBWqB7luiGkuJhKQWO0rB/mEjGU0iMNQaRGsB3jCbGEEYlOQFuOsB3NJgGE+TNIQnj5qB7aehGUP37CQ2wxsBfK3fGU1Fr8PhxjuBnq/YGEPOB9P/PasBXSKmG05LgwPSMYoBf8STGk/UDLQ3+jpBPKtqGU1WHKQ6Q8sBXQ8XGktDZIQSs9tBvwalGEd/SIQIyDqBHVjpGEHfqCQB3TpBLDlbG05tlCQ9/ltBD8elGk7YnovE55qBnxvrGEklfwP out_22_mFAP2b_singleloop_p01wA5_mFAP2b_0001_0001
EFDysB/nasGkR2+NQ357tBPc9sGEpwVQQGZrwB7P1nG0GvcQQShbyBT14pGUbnPPQkCHuBzLd4G0Mz0QQaa5uBn2o5GUXKSSQ5/quBLE7EHErPxSQWarvBPR9FHERxIUQBpOuBn3SEHUJ/QVQ3FsrBrMrBHkM3MVQQ6YvBXkSFHU3wcWQCBmsB/89yGUHaxMQninsBvQsoG0ioBRQukQsBn/h8Gk5+qQQOnnvBbQn8G0ysPQQy99wBHNF3G0IjaSQxwltBLUm0GUPS5SQH2ksBfybHHEuTwSQq51vBDbJKH05MISQVWoxBr+5HHky3PUQXwwqB7ZBBH0prTUQg2nqBntOAHkQgEWQv4VxB7PQHHkYigWQg8TuBDcFEHkP3SXQ out_22_mFAP2b_singleloop_p01wA5_mFAP2b_0001_0001
E99DxB/TNhGkR2eRQXPqzBzeUcG0d+uRQamJ1B7kYiGkAr0SQmu5zBbQgnGUzMrTQ14VzB/RhQGUwKHSQImMyBvQzJGk0T/QQI97xBLJB8FEyUVRQ1TywBLR/1Fk9aWSQY2CzBbxkuFUngeQQFDivBbmZfGEAAISQzj10BfMtcGkIW0QQa8AyBDR1PGkmS+SQj7R1BDTPNGkjkZSQDPfzBT3iKGU8eHQQWvNwBXc4MG0WbwQQYM+yBH7reFU5QnQQuO9zBf/I0F0Q+TPQ out_22_mFAP2b_singleloop_p01wA5_mFAP2b_0001_0001
L/Uz3BXO0hGkEDySQ03f5BXO0mGUdTyTQShb7B77neG0OfXUQIwK8B33PfGkvfiVQy+P8B3qdXGUdkrTQRLC7BrbSwGEShLTQNfP5Bjob5GEdIrSQFzx6Bbu2CHkF+GSQRTM9BXVbCHkjmESQl5g5BzSgKHEe6tRQ5Qr4BD/pdGERLCSQsoO4BfB2pGUSolUQjfP8BLQgtGk94VSQiNZ8B75lzGU3M7TQxd/3B7QN8G0v1fTQDp63B7HU2GEkl5RQ out_22_mFAP2b_singleloop_p01wA5_mFAP2b_0001_0001
L+TNOB325FEUHahMQ6mETBf8SPEU6mkMQ++JXBvHFOEULymKQmuJbBLEYZEUIwaLQmuJgBz0NbEUGE4JQOJGaBfR2iEkqx7NQbnvdBHuewEEmuZPQqxLVBfR2cEE8nqOQtd+SBzKHiE0OfXQQAAgLBHYl3DEtILKQepbNBrED6D0hWEHQXPqKBHXPmDEBW5CQO0iMBHZ7oDk9ow7PPK8FBjqxPD0FZ7DQW5QDBjAr8CEqGv/Pnv/DBnuJNDU6mkIQ03vGBDW5gDUjXqKQHv0+ArFZ3C03PFJQMrAMBjOsFEUZeZOQOUjgBTQfSEEmggHQm6jgBXbUsE0TYMJQ5p+hBj/pUEUk28KQFSueBzoy+EkenLOQ6avgBDfjnEkry1PQax8bB7u11EkIQqQQkSCRBX2cFEknsEGQvPKFBTtbeDE0BrMQ out_22_mFAP2b_singleloop_p01wA5_mFAP2b_0001_0001
