# Supplementary material for: Incorporation of sensing modalities into de novo designed fluorescence-activating proteins
Source: Nat Commun. 2021 Feb 8;12:856. doi: 10.1038/s41467-020-18911-w (PMC7870846; doi:10.1038/s41467-020-18911-w)
Supplement: Supplementary file 24 — Source Data [file 41467_2020_18911_MOESM24_ESM.xlsx › raw_data_graphs/Supplementary_Figure_6b,c,d/1/silent_107.out]

SEQUENCE: SRAAQLLPGTWQVTMTNEDGQTSQGQWHFQPRSPYTMDIVAQGTISDGRPIVGYGKATVKTPDTLDIDITYPSLGNIKAQGQITMDSPTQFKWDAQFKQNDNPRYHGSTNILTGTLQRQEZ
SCORE:     score     fa_atr     fa_rep     fa_sol    fa_intra_rep    fa_intra_sol_xover4    lk_ball_wtd    fa_elec    pro_close    hbond_sr_bb    hbond_lr_bb    hbond_bb_sc    hbond_sc    dslf_fa13      omega     fa_dun    p_aa_pp    yhh_planarity        ref    rama_prepro    bref_irms    cen_irms    final_chainbreak    final_looprelax_score    irms       time                                       description
REMARK BINARY SILENTFILE
SCORE:  -481.119   -706.348     98.653    403.379           1.632                 23.365         -5.512   -261.501        2.690        -23.497        -77.953        -25.417     -35.687        0.000      5.913    135.629    -41.537            0.032     19.116          5.925        3.871       3.871               0.019                 -481.119   2.681   1946.000 out_107_mFAP2b_singleloop_p01wA5_mFAP2b_0001_0001
RES_NUM A:1-120 B:121 out_107_mFAP2b_singleloop_p01wA5_mFAP2b_0001_0001
FOLD_TREE  EDGE 1 120 -1  EDGE 1 121 1  out_107_mFAP2b_singleloop_p01wA5_mFAP2b_0001_0001
RT 0.092238 0.94843 0.303269 0.768097 -0.261588 0.584465 0.633655 0.17903 -0.752615 12.785 -5.805 20.9455   out_107_mFAP2b_singleloop_p01wA5_mFAP2b_0001_0001
ANNOTATED_SEQUENCE: S[SER:NtermProteinFull]RAAQLLPGTWQVTMTNEDGQTSQGQWHFQPRSPYTMDIVAQGTISDGRPIVGYGKATVKTPDTLDIDITYPSLGNIKAQGQITMDSPTQFKWDAQFKQNDNPRYH[HIS_D]GSTNILTGTLQRQE[GLU:CtermProteinFull]Z[HBI] out_107_mFAP2b_singleloop_p01wA5_mFAP2b_0001_0001
CHAIN_ENDINGS  120 out_107_mFAP2b_singleloop_p01wA5_mFAP2b_0001_0001
LwfKMBvxLBIEoaMYQDCMMBf9IAIEZ78WQ67nRBLFu8HE99bWQ357UBT0i4H0hWMXQlDNIBf9o3HkoFpWQYDwJBTuHuHkW+PXQiTgIBXhVCIUaeVYQPryOBPHFEIkmJTYQBdLNBHFt7HUsJcYQAQKLBfY1DIkXmbWQ1+5HB3Df2HEenkVQQxSEBvO/5HkfYAXQDmdIBDGvuHk1/FYQ out_107_mFAP2b_singleloop_p01wA5_mFAP2b_0001_0001
HTihSB3NJ+H0kYIVQ/UjXBHCs6HkEDiUQkC3XBvcouHUgVmUQFDCcBjVOqHkvf6UQ5QLYB/9T+HUf/ETQfBGZBnwIFIE404SQca7aBTrjGIkzUfRQLW1WBDmuFIUAZdQQ2ZJTBPUbJIUS9FQQHhDTB/XJOIURyrQQdwpPBHpVII04QROQEtoPBzKnAIEsyhUQMv1aBzTP+H0KDGVQz6sUBTMH8HUqbgSQnhkbBvoJ6H00VoSQadHcBzEgGI0nEmTQR7VVB3oOHIUaFFTQJtXeBXSFEI0X8ORQY2GcBX/vKIk6zdRQ6UxWBjMKCIU5f8PQNQuVBTMAPI05XaRQwWUQBPx5QIUNCaQQEasPBTUpEIkzgUNQ/G7MB3AFLIE64tNQ out_107_mFAP2b_singleloop_p01wA5_mFAP2b_0001_0001
H3kYTBPzMpH0yhWUQiBhTB/RhdHUO0aUQXPKVBPIwZHkVO0VQEtoYBfR2SHkQg9VQiWEOBntzYHkArEUQnEDQBnCXtHklDFUQRXgWBforaHUCZtTQb8SOB7QLQH0IbHUQam5MB/TNbHkrHFTQEYFLBvcobHkvfyUQ out_107_mFAP2b_singleloop_p01wA5_mFAP2b_0001_0001
HPK8SBntzeHU2O3WQqGPUBjqxbHUbnHYQrcIaBnCXdHE8nSYQQgVcBb5QXHEDCsYQ8S3QBvHFiHUzMnYQXPKQBD/pkH0yhuWQ2rZTB/GRTHEgVLYQ9owRB7OffHknvHZQmupMBD/pgHk9ogYQ03vRBz1jqHEAAkYQ out_107_mFAP2b_singleloop_p01wA5_mFAP2b_0001_0001
H++pcB77nlHEoaAYQuzHhBra8nHkvfKYQy2JjB/RhjHEoaUXQnvflB/mEiHUdTqXQPffhBnBB0Hka8OYQjwnfBH194HUaUyYQC0cgBvhW0H0tSeZQkbviBPi20HUG8sZQ443cBnG2vHkUjzZQsHlaBrZmqHUiBZXQOInhB7fLkHEs9oYQES7gBHa23HU5ihXQidljBnc11HUN6UYQIkabBPMa3HEoTrYQ3XLgB7sxAI0IKzYQ8bfdBvvqsH0BhQaQXBPZB38lvHE3dmZQ out_107_mFAP2b_singleloop_p01wA5_mFAP2b_0001_0001
H46RiBTgVhHEv0FWQ46BkBT2OdHUIwCVQqxLkBblDRHUO0CVQCBWmBfTiMH0P14UQ78NjB76RhHkpbqTQXGClBrHVdH0f2kSQ5V0nBbCDhHkvG5SQA+KkBz2xhHEmMPRQaRWgBntziHUwK3VQXrCmBzDSgHUSxNVQGMOjBDe+pHEgXqTQltMhBDwgeHkfDdTQcXAlBHsrUH0jjjSQLwKpBT+QeH04jJSQjVboBfy2dHEzB3TQVX3nBXAwpHksG7SQrdglB/K5eHkZadQQxSQkBTscqHU/NSRQHXLiBzsZfHEeKARQ out_107_mFAP2b_singleloop_p01wA5_mFAP2b_0001_0001
Ham5hBjArLH0xLNVQQg1hBTf//G0xLNVQHaRjBntz5GkWkVWQMdTkBLaRxGkpbCWQGZ7dBPc97GktzHVQc6PbBH8b9G0KfyTQixjVBrP96GE2K5TQ9XydBvbu1G0EnySQrcIgBvcoPHkBBWVQ8T1iBL3I9GUxiTUQ5EkbBbvEAHES12VQPV5dB/VizGkCbWVQ74qbBnenFHUqQeTQ4JoTB7o/7GkOB7SQ1lxTBbBXAHEEunUQFhHVBbLwyGUhKOUQbQ3bB3+h2G0J20RQ6ySdBzFqtGkg0ITQLw/gBfSe3GU8osSQ out_107_mFAP2b_singleloop_p01wA5_mFAP2b_0001_0001
LEtojBLFu9GkQglXQf/0kBf9o3GUHaVYQUNenBjAryGEYlHYQJbHpB3Mz3GUPKkXQdTSlBjVOAHkCX3YQZx+iBrMuHH0VRxYQXRniBP5LIH0XICYQjtkjBj4l9GURKoXQ/pajBjzaxGEm4fYQeNOnBbpIEHU6qxYQGiZlBTfm8GUtHXZQFfbjBf5pPH0+++YQAXLhBvx6EHEG8AZQD28jBDuUOHENhtXQUEhgBryrJHEHw1XQ out_107_mFAP2b_singleloop_p01wA5_mFAP2b_0001_0001
LSh7nBPIwoGkoFVYQ14VqBblDjGkqxHYQ35rpBrw1aGUdTKXQrcYnBXNeXGEsyBXQgqhmB3jClGUbnnYQk5OrB/hFfGkBYjYQMuzrBLGxoGkqo3XQ out_107_mFAP2b_singleloop_p01wA5_mFAP2b_0001_0001
EqGvrBvz3WG0isdWQJGUrBPc9NGkpbiVQW5grBf8SRGkVOEUQHvUtBzeUXG0gArTQWOUtBX46EGU6m0VQCCCtBzeXBGUbJMXQf+tsBvY/2F0++5UQpwltBb78ZGEEYlWQYHTpB/m2KGUoBsVQtYWvBfVwHGkOHqVQ2GxrBTRx2FELuPXQL8GuBjVRqFEKEIVQh+6sBn4l7FEo13TQ6jrqB3rcxFUsLFVQ out_107_mFAP2b_singleloop_p01wA5_mFAP2b_0001_0001
EEYlpBDrcNGUy2RTQIFepBjpbPGEUN2RQktzpBHtIFGEnEDRQktzoB/9T5F0w1bRQsyxmBD/pUGUHahRQ6TnmB/6kfGEaVHSQofYmBLdxhGE8taTQXtomBLjwpG0o7cRQbCWmB/jYsG07enTQaZimBfhcxGEnebSQ7yvmBv2ysG01PKQQ8hnmBrdQ8Gk2aISQuT1mBH9Y3GEQNsPQqkymBT2B/G0hfzQQSMIoBPy2IG03PtTQiRGrBXn0UGU2HlRQW3JlBbIvPGkdG6RQb2jmBP2MVG0TScQQ2uRmBny0bGEbUNUQ8fKmBXevvGkWdiUQh9xmBrP4mG0txzOQ4sjmBnVWCHUUG5SQD47mBPDd5GUgYnNQqe3mBnPeHHk8+gQQ out_107_mFAP2b_singleloop_p01wA5_mFAP2b_0001_0001
EEtIrBzgAGG0LdzPQMIgrBTgV6F0257NQUN+oBHtI5FkQgVMQ8nKoBbktEG0xLNLQaR2tBnsd+FUHaBMQZgWuBragsFkJU/JQiEdvB7DJYF03aQLQkfkxBHqmYF0+fiMQDoDuBv6TGFk/m5KQuz3rBrbSNGkVOUPQsK1rBDuurFUoJFPQ43pvB/ucAGEBEJNQxDetBD/kGGkNS6KQuMyvBHrIyFEaTgIQGfdsBH8goF0zGBJQOxruBjUm4EEl/sLQVBXsBnYeGFE4Y1JQ out_107_mFAP2b_singleloop_p01wA5_mFAP2b_0001_0001
EoFpnBTLymFU46RMQkCHlBTgVmFUhr3KQKc9kBDqGVFU5QrIQHahlB3NJCFEVjHJQEY1iBz0NjFEmu5MQkRLgBP9tjFUKSdLQ+YAjBz9+zFUT4EPQQgVoB/RhZFEFuONQej0kBnDw1F0d64JQZACjBz5nTFkM+0NQFhKdBfpghFEp74MQLRHgB7dKXFUW49JQaJ3fBvqMzFEZleKQ3mZhBvYmxFEpEQQQAW3iB7awBGktmNOQNl4kB//kyFEm1CQQ out_107_mFAP2b_singleloop_p01wA5_mFAP2b_0001_0001
EhALkBf++bFk/UjEQWO0jBj/UNFkTiBAQtI7gBz1jOFkpbS8PSMofBzKHgFUwKH7P78tlBnsdSFUIwK1PsteoB7m1QFkMoA6PMHOlBXe0CFksa5qvW5wjBb78rF0IbHEQEgQkBTiH9EUsvXBQ8dWlBr2tiFEdcOvPS7LpB7vDfFUUZ/6Pb/jmBLPoGFUcPT5v5hKjB/QOEFkXq8yvm9klBvHgyEUpBoEv out_107_mFAP2b_singleloop_p01wA5_mFAP2b_0001_0001
EWOUfBvHF8EEEYl6PR2uZBjpb8EU5QL2PhrnYBvd+sEkuJxoviWkbBrFZdEEAAAwvVj3VB7Of3EEDCMAQCXLWB3s5FF0kaNFQIo6QBndz/EEgE8IQktISBvaRQFEsbzLQampgBT14tEE7Rh7PVdzYB7hbMFESPUwPgQTWBTVXnEUewcBQGv0RB7PI5EENUU9PAt4VB3piWF0shIEQo58ZBzDTDFET2LHQgUCPB/FcNFkMeSNQN1ISBLUDhFkoRPLQwd7VBz0OMFUrkpMQ out_107_mFAP2b_singleloop_p01wA5_mFAP2b_0001_0001
EoFZUBHDCyEEv0N4vktTSB7QLkEULyWAwXPKMBT2OjEEoa8/vO0iJBntzzEkQgV+v14FUBnBBsEkAr8FwmL1ZBbUDtE0heJGwzINSB7lbcE0odIJwfUYSB7lu/E0HFu0v4G7TBngIUEEQ5k/vpubSBz007EkaCuGwItSbB3jtkE0+wQDwDGhTBvEBiEU2YFLwRA5NBnaZbE0bNHJw+V5TBr4pME0ZKwIw out_107_mFAP2b_singleloop_p01wA5_mFAP2b_0001_0001
E99zJBPJGQE025bAwPK8DB/mEPEklDNAwamZBBjpbQE0fqxFwIFOEBPIwQEkvf6IwnEDCBT2O3D0NJG6vMBMDBLwFMDUnuC/vbFmDBf03GDk6/fEwpmrDB/gasCEDOB4vEtIMB3MzCEEnEDBwZdfCBHn2cEURk57vj2e7ADm25DEZ9v4vrD7DBfb63DkPK0ovhHcEBPemNCEj3a6vdYWDBzStyC0cYcBP out_107_mFAP2b_singleloop_p01wA5_mFAP2b_0001_0001
L1NJ4A/89PEUiBBGwQgVyAb5QREk/UjJwwfq0APdT+DEYljLwoFZyAjWkBEESh7NwO1TmAPg1REUk8+IwsczeAvnhWEEZ8aLwGswgAL79sE0MscMwAZmkAv3N6EUwb+KwOR6bATk3wEUtZtOwe++zArvfQEUiBhCwuqr0AbV+fE0gVkKwpEokATOCeE0e19GwNQyjAPUfCEkfYKIwnNEOAvAEUEEBP5KwSDchAjAQLE0eHANw out_107_mFAP2b_singleloop_p01wA5_mFAP2b_0001_0001
LGZ74ALv0ZDkSMoKwQgV7A/TN2CU5QbMw2OfDBf8S3CkVOUNwzhWFBjpbaCkWktOwHK84ADLYLCkPSELwlEEtArQpEC0MPiKw4wwmAnPiOCEhoQMwBJaqAf2WrB0wLaIw/pG7Ab5QXD0FZrIw/RS2AHIE5CELfMOwxSO9AjRoJCEI7KJwNA17AX9jiBkRlUMw out_107_mFAP2b_singleloop_p01wA5_mFAP2b_0001_0001
LGEYGBT0iYDkCXfMwjs9LBXNedD025LNwHv0PBPHaFDkX6WLwdolUBLwKDD0HF+LwcSsEBrw1vDU14VLw5/BNB7YS/DUSwINwW/mMBbDVSDEvZOPw out_107_mFAP2b_singleloop_p01wA5_mFAP2b_0001_0001
ELH6NBTLyyCEBWJJwEtoRB/mEbCEBW5GwgqxUBT2O7C0kYwDwqxrSBzfqdDksdeCwoF5OBf++5BEsyBDw3X3LBbptyAkJhhFwvWZJBH/b2/jCfVBwQMUGBXWZaAUeQ57vwXvKB3NRj8TGbcBw2O/JBvco1CE/pmIwthRUB/OUICEikuIwqZXMB3krOCENdaAwo7+RBn2QcBUXAlAwu/pOBrDHMAEA/3Hwr3tIBzO2MBUdkCIw4qQJB/giYtzotd9vbUTNBnajb6jg5PEw out_107_mFAP2b_singleloop_p01wA5_mFAP2b_0001_0001
ElDtZBDrcwCUf/UCwy25cBfnvPDEAAA/vv0NeB7P1ED0d++tvHv0dB757fC04luJPb8ChBjU4WDkSMoCwGSkiBbJdvC0chxCwZ0XgB/28kDELlKIw8SXbBLwKTC0LdTDwFzqaBHZqtDUosn+vP7OiBzdnvDU/+rAw1XWhBbO4VC0n8/Cw3cNiB/kEqD0OASJwymceBHIRBEEhoGIwIcYeBHvLMD0m1JJw out_107_mFAP2b_singleloop_p01wA5_mFAP2b_0001_0001
EAAAgBvcolDklDtoP8S3gBvz3fDU6mE9P5l+iBrbSAEE+TNAQHaBjB/naSE0xLd8PzMzcBvz3jDEsyBCQU2qaBjOFGE01N1BQ357fBjqxBEUc9ogvi6whBzfNADUc9z9Pgq0dBbKncDUsbHGQe1wZBDFvNDUtmsAQjSZZB3D/IEkNqgFQ out_107_mFAP2b_singleloop_p01wA5_mFAP2b_0001_0001
EY6mkBnuJ1DkR2OEQnvfmB3NJKEE/pmGQAAwmBjWkHEkQgVKQmupmBvIbrDEBWZLQlYQpBf++JEkoF5DQxpLpBb8pSEk0gT8Pf53rBL1BWE0viW2P/GctB//FHEUKt6yPShbsBDeVqEUK7KxPU4akBvd+WDUHaxFQbtvlBX3OaE0ZI2FQ2pCqBTVczDkTVzDQbFpqBn1wTEkZBNGQNaLoBTpCiE0Mpk8PlCFoBvprHE0F9f2PwALuBnU/tEUFB1gPtaErBviN2EE9eW0P out_107_mFAP2b_singleloop_p01wA5_mFAP2b_0001_0001
Lx1DnB7luZEEUNuLQ7RRnBb78ZEkSMoOQwKnnBvyhwEUMIwPQbnvoBHue+EU5QbOQsyBnBHDCoEkCXvKQj59oBn2LQEEJzPPQY9elBPtxSEENrfPQ out_107_mFAP2b_singleloop_p01wA5_mFAP2b_0001_0001
Ef/0mBPzMzEUiBJRQ/pGnBLwKHFEBW5RQ/pmkBnX6MFUKctSQQ1IjBzJx+E0FZLTQlDdpBb5QFF0Jx4SQN+PsBnT+CFkiBRSQ0hZuBbmk+E03aUTQr3SuBTe1tE0m49TQJxUwBHF1MFUfsfTQqG/lBbmZmEEaRmRQFzanBL1NUFkfLMRQe1HpBTTk3EEOsiTQP+epBf8dTFEkNhTQV4vsBHYCSFUorwRQ6lQsBXb51EETajRQvQwxB3dPKF0pBLUQdLXwBzwlaFkp48SQ out_107_mFAP2b_singleloop_p01wA5_mFAP2b_0001_0001
EoFJkBPy2hFEBW5SQ14FiBzfqpFEv01TQ5QbjBvxL3FUc94UQ++JlBT2OCGEEYlUQkCXfB3251FEVjPTQHHwaBns0oFkCEpSQKNtaBXfcUF036RSQgWbVBnaiwFUkPYSQSNuVBfhqOF0FlyRQWOhSBrUjfF0nF2RQuK8SB/E/BG0oCjSQ1LTNBjZohFUW4eRQkEsNBDC+CGkvtLSQrV/KBrmX1FUJyqRQ1NZlBXjXsF0FZbSQaSIhBrp4bFEReTUQYoZgBPMbAGEWreSQWgodBfbu/F0qSCUQVdCeBnf8JFES6WSQTAoUB3Ne/EUPabRQVUCVBLngIGkqj9SQWd/KBLBXUFErSERQLnxLBXdbKG0IzUSQLS9GBPxd3FE6waRQ out_107_mFAP2b_singleloop_p01wA5_mFAP2b_0001_0001
EtIriBPzMzF0eUIWQaR2jB/na+FEAAQXQPKshB76RGG0HF2XQGE4eBLbnCGEaRCYQCsykBnYQuFEEYJYQKtqmBTbxcFkRewXQIeZpBvfZfFkkioXQsbImB/lWIF0SnVXQjJeqBvZRNFEoOKXQdQioBXXI/EEuz+WQ7RRhBvconFECsSWQE2glBXwFEG0Xr5WQWZGjBH+8mF0v0XYQ0Y2lBX8y2FErliYQ4uKkBrOsAFEAXTXQyplsBTDfKFkHj9WQwAzoBj4ivEE8ApWQ out_107_mFAP2b_singleloop_p01wA5_mFAP2b_0001_0001
EzhWiBXjXQGU2ODYQVjXgBntzXGknvTYQFDChBrvfcGEVj/YQO0SjBzgAgG025HZQhrHgBb78gGU3koXQVNVeBj1ydG07kRWQvR+gB/8NaGEuHXVQG+FZB7ygeGkqa5VQtuMgBXOdXGkiXGUQbEhXBLHzbG0iyoUQsONbBz6TYG0qjvTQe+OkBDAATGkYQ4XQxO9cB/LjTGEeiXYQJaEiB7VakGUPvgXQs0qdBDm/mG0bCBYQZJEjBnQoZG0SMqVQ6KLWBLMPhG0bnmWQRqqhBbtoUG01hYTQFjVTBDadcG0YnWUQCIBaBf3OWGkx7vSQ out_107_mFAP2b_singleloop_p01wA5_mFAP2b_0001_0001
Env/dBntzcGEqGbZQ8SXeBvcohGkTiFaQ357ZBPc9pGkDtMaQlYQVBzgAnGUbnPaQep7dBrEDZGUPKoaQ7KndBz4WdGUzQWbQP9RhBLSEjGEGymbQRibjBT2QeGkmcrbQ4J/gBvJYtGUTewbQPKcaBXNeZGU46RZQuSGhB7HvlG07HIaQvlsgB/dxTGE3LmaQlGaaBTEMUG0tTiaQWt1cB3DpWGU/WrbQzxRaB73BjG0t7XbQL4hiBT3kxG0fy7bQqmVeBz9FxGkzsrbQ out_107_mFAP2b_singleloop_p01wA5_mFAP2b_0001_0001
EmuJbBnCX0G0IbPaQgVOXBfnv8G0xLVaQfU4UBjVO8GU14BbQsHlXBLv04GkYQgbQZQgaBPc9GH0HFOaQgWFgBX3zDH0G+YaQMQVgBjPM4Gk5oKaQckJbBXHK0G0NYPaQVoFUB7h67G06t8ZQIJ9YBbUXNH0X0iaQy3CaBbIzJHEF6sZQEwagBzNxEHkSh7aQ9FghBj1LJHkY/IaQjAvhB79Y0GUqOgaQlg7gBrgb3GE+WpZQ out_107_mFAP2b_singleloop_p01wA5_mFAP2b_0001_0001
L357PB325/GEaRGbQWOUNBvcoAH0z3vbQfUYLBXiBMHkDt4bQpbSLBHYlPHkQgdcQcSsIBntz4GEFuybQ7WRKB3mCtGkcWubQwkyNBTRgpG0zaScQ2yNPBDOZeGEphOcQC08SBThRZGUbRlcQBC0VBHAOeGEVpCdQBcpTBvDFPGEMEdcQGE4NBLwKCHkqxraQCpMQBP7a+GkyhIcQYg7FB/ng6GUmfZbQKEmGB7Y25Gkc+QcQ/fbMBrFyrGURVQbQRTsGBv7CoG0kZubQ+fsLBrzkqGkFqwcQX+cRB3nLuGkZoScQyGLNBHHwZGEav4bQX4MVBv4EmGkrbIdQS8mYBPAKaG0uTTdQkdPRBzUxLGkGlFcQXMYWBHFuKGkNEtcQ out_107_mFAP2b_singleloop_p01wA5_mFAP2b_0001_0001
LkC3JB/owRH0d+WbQ46xHBb6mcHkYQcbQBr8IBfSMiHEsyxaQcSMKBPIwcHkpbSaQgVuBB77ncHEVjjbQ2299Af7lbHk9b8aQ2O/JBzeUOHkQg5aQL62JBn3XgHkWA3bQyIYABn7jjHUl80bQcVxAB/ruVHkJa3bQ7+p4ALZ1VHkKY/aQ out_107_mFAP2b_singleloop_p01wA5_mFAP2b_0001_0001
LXkNIBHsysHEmutaQpw1IBnDtyH0HFGaQueUFBXMIuHERLiZQlYQGBLbnwH0bS8YQcSMHB/mE+HUwKTaQSIXIBH7o+H0OgCbQx6BHB/fpzHEIJTbQy3NIBDWusHkuGuaQkhENBn3iyHkjb8ZQ1G/CBn5S/HkBWMaQKQbJBvPACIE4fAaQs26FBjheCIUzcRbQ2fkMBznaAIkRzHbQV1wCBrCczHkg5abQB4lJBTA3xHkpkubQ out_107_mFAP2b_singleloop_p01wA5_mFAP2b_0001_0001
EsHFBBf++nHkWktZQ7Rh7APdTjHkDtMZQQ144ADrcXHkmZWZQ99TwA77nTHEEYJZQ2jCxAThrpHEsyJZQdajyAvnr1HUMsCZQve/xA/ri8H02dlZQh/m0A3Az5HEYbaYQamczAf/sDIkS2fZQ+KG2AXXTCIkyxUYQxvg1AjXtFIUAV3YQAa/2ALvHLIkdtxYQf/UABjU4lHEoaMaQTq6/AfLdjHk4kuYQgFqsA3BpoHE6qnZQBRAsAHLjmHkPrwYQo9ZwAHQW5HkLSFaQSVG1Ar9m0HEw1+XQjwAzAT5YGIUtP7ZQEQu3AT04DIEH7pXQOxO2ArI6MIU9xMZQ out_107_mFAP2b_singleloop_p01wA5_mFAP2b_0001_0001
EqGPABT0iRH0yhqZQ357+A3jCGH0Gv0ZQ5luEBnDt/G0JxwZQGE4IBHXPDHkQgBaQMIw6ArFZEHkU4iaQjNVxAr1sKHkU5paQ+E+3Ajcl4GkUjqaQDCsDBT2OVHUGE0ZQtsQ5ADHrCHU56dZQZraABvd0GHE7R5aQjd7sALXhKHEAcQaQjLC1AXAo3GUJGLbQ859+ALvlzG0gQmaQjrxxAfiI2GkY7TaQ out_107_mFAP2b_singleloop_p01wA5_mFAP2b_0001_0001
EFDiEBzKH2GE7RdZQ4PVJBXjXvGEBWZZQU4aIBjrHjGEoaYZQFueEBnuJfGECsGZQzhWMBTgVzGU46xYQfTcRB7YytG04wmYQoseUBfzM0GEDm1XQzodXBvOw+GEK1WYQ7RBBBrZmzGE99PZQ/z1LBrGqwG0LZ1ZQ3ySNBz2x7G0k71YQUpuJB7XryGkaEWYQbtqQBjvclG0LYeYQi2KUBjJ9tG0rYBZQSggZBr/4DH0UsAYQzDTaBvfi7GUG5tYQubaUBz8TDHUmjnYQ out_107_mFAP2b_singleloop_p01wA5_mFAP2b_0001_0001
EEtIMBvHFdGUPKsZQ/pGMBrbSRG04lqZQaR2PB7QLNGU5QHZQlDNUBfTiRGEoaAZQrcoNB33PMG0isVaQuAXJB3siNG0Mk5aQbMoEBnGBOGEtLwaQOd3KBj/lNGk7lebQ5lOPBjqxgGk8S7ZQhFDIBfznOGk4cjZQEdURBfa5PGEc1gaQIcbOBjJwDGEhDRaQ out_107_mFAP2b_singleloop_p01wA5_mFAP2b_0001_0001
EIwKOB77nEGE7RxYQvJRRBblDAGEmuNYQyLdSB757nFkuJRYQam5OB33PbFU2ObYQzMTOBrEDCGksdGXQZDeNB/CEOGkCB5WQ3MfRBX106FEHQ7VQeQEKBzS2QGUzQtVQx1jKBTgVBGEZ74YQUeKVBvA9DGkh0MYQocYKBL7r8FkgoJXQbfSRB7lpRGke7yWQRwfLBHTcRGU4qwXQ2aTPBrU29FEihBVQRhASB/MspFkqoCWQddaVBPxRBGEE53VQBerJBzOgZG0OqoVQ60IGBnPTNGU6o1VQQJ5LBDAyNG0TKzUQ out_107_mFAP2b_singleloop_p01wA5_mFAP2b_0001_0001
EKcdXB7OfhF0MzIYQtI7YBX3kKF0eUIYQO0CbBvcoDFU3k4WQf/UeB3MzOF01jSWQ6mEdBLEYFF0jCrYQo1oeBPLztEEFeoYQXrvaB7QyKF0MmWZQgqRaB/S3sFksdCYQgQXVB7pLBFkcpPYQifSgBbucOFUX0lYQc4ygBf2PqEk9CBZQFJLgB7QRqEkANJYQl6FbBbP4jE0xbtYQVErdBX4MHFUUVvZQupIXBX4PBF0U0bZQv4uZBvZvbFkB4XZQ out_107_mFAP2b_singleloop_p01wA5_mFAP2b_0001_0001
EsyBZBbQgxE0jCXWQ++paBb5QpEUjXCVQ46ReBrFZVEUiBJVQIFOdBnDtGE0w17VQXktVBrw1jEEEYNUQBWZWBHZ7oEECs6WQ509cB7kr1EEYNiUQjs9WBXjXeE0HFOTQv0NTBLGEyEE/pGUQ35bTBb5QXEET3sUQ out_107_mFAP2b_singleloop_p01wA5_mFAP2b_0001_0001
EqxLhBLxgUE0JxQUQaRGjBf9oCEEEYNUQ0iMkBra86Dka8ySQO0ClBPy2LEU6mESQ35blBvyhIE0eUIVQTFmnB3bHwDUsBRVQd9vpBnVW+DEuJQWQWI/pBPEKSE0WsnWQA+WrBrRhfDUaosWQiBhhBTKchEUdTqTQ0VFiB/aSoDkWkiUQRUqkBzKyLEkJRIWQZtWmBrnSXE0LKxUQREioB3mTrDE+tSUQ95tmBHuNSDUxpnVQ7j0sBDkhmD0uEWXQiPHrB3gYBDUMcYWQ out_107_mFAP2b_singleloop_p01wA5_mFAP2b_0001_0001
LHvUkBjWkRD01jaSQqGflBrZmFD0coFRQueUkBDW5cCkpbaQQrcojBHYl7BkBBGRQ2OfjBLwK7CkEDCTQFgonBbigAD0nUMRQjtNlBvz6fDEDwYQQ out_107_mFAP2b_singleloop_p01wA5_mFAP2b_0001_0001
LMIQkB3MzcCk8SHOQ5QLjBfTixBEqGfMQqGPhBj/UHCU0iMKQc94hBblDlC0MzsIQqGflBjrH9AkEDSLQ8sInBfBvcAkmuZNQ8nakBnwwl/zfxrJQZ78kBnCX3CEBWJNQ+zAiB3e1HB0MoyNQ85rmB7IFmBEKX/JQwGEmBHmbz/DrbkOQT3EmBPUzc+zxS3IQNwKjBLA7JA0MlDIQJfPjBj/mU+TVv/KQ out_107_mFAP2b_singleloop_p01wA5_mFAP2b_0001_0001
L46xdBzLdjBEaR2JQktzZBrw17BUdTiHQiWEYB/TN2AEW5wDQy2ZZBf8SX/DtIbEQzhWUBrw1LC0NJ2IQf5mRB7v4PB0ZiIKQFvGVBH5spCE/VwKQ549LB3L2jBkyloKQ789cBXjXyAEpwFLQ8fkbB74hWC0HLAFQyt0RBbtoYCETDjGQenkTBr+uABUl4BMQcGyRBzqeYAE/L2IQW1WRBz8xyCE+XnLQgBGXBXHIFDEdM7JQ1UfXBPIdaCkXDLMQjjEKBn9QuA0kiiLQar/JBLAuxB0pPvIQr1tLBvfTNCEKq6LQ out_107_mFAP2b_singleloop_p01wA5_mFAP2b_0001_0001
L2jCVBvIbPBka8S/PDXvSBHYlTAkR2O3PnEDXBXiBx+z4lutPzMTWBzgAr4zMzMrP3ySOB7Mn/+j/0u8PC/LKBvRNVAU5nNAQIFOUBPzMHCkZmZ+Pz9DRBTVF4AEdgnfP+95PBnR/q9DKBsBQrRsMBnOmK9DZg11PzLrJBTEt/AkZQ+6P out_107_mFAP2b_singleloop_p01wA5_mFAP2b_0001_0001
LEtobB/na8/zisdePEtIgBf9og+zfqxrv2jChBjVO02D/pGxPiBBiBjWkt973P1YPTiBfBTLy28Dv0N+vbGadBviDt/TYYQDwilbfBPIr+AkXE/CwxSBaBDjSJ/zIuhGwZ78bBLwK/AUO0ikPoL0hBbec5/TmIZtvU+zbB3B2byL5ry9vBSRhBLYtH5Dq9oAw out_107_mFAP2b_singleloop_p01wA5_mFAP2b_0001_0001
LlD9gBThrH6zyhW/PDC8hBT0iM9bktTDQT3kgB77nK+LtIbIQZQghBjAr8/7yh2JQMdDgBb5QL+jWkNBQ/hBkBPilb87fiUEQZj3hBH1Nh/7zcQBQ out_107_mFAP2b_singleloop_p01wA5_mFAP2b_0001_0001
EPK8cB325767z3PJQBrcaBT2Of8b3k4LQjsdcBrEDC7jTiBOQtd+cBDVjH/zMzcNQXuYUB/vsH87/nrLQeezRBbkaJ/Lfs4JQ1T7LBj2ow+ryEsJQfJRJBvB5O/bq0OMQ2GJEBTqyl+bNtwMQSsLBBrmA68rrL6KQPvFCB/kpG/7ZGJPQKcdbB33P16D99DIQPMhbBHQkQ/rQjhMQzBRTBj06m7jb46KQCooSBjiCi87FuqNQntjSBD9XkAMIdsKQh1fTBTYZA/bdtwHQAYSKBzWvEAcePOIQTBFLBDFF36rJVEJQztaLBXtWDAsQOtNQIHwCBboxH8rQsFJQ+sr6AvN047b1kTLQLZXEBXvn+/rvHSQQmEg8ALc3n+LpeiPQ out_107_mFAP2b_singleloop_p01wA5_mFAP2b_0001_0001
ETihdBzLdTy7P1QQQgVOfBLxgg9T14VRQWOUbBX3kAA0LdrRQyLdWBTLym/j78tRQ/pmfB757n2rpbiSQo4PgBjRZ5+bri7RQ02UdBb/G5+Lg9oQQfSgdBLSFoz78/OQQ98ihBrrJq+Dk7ERQhw6bBHkQSz7FiITQJlchBro+s5jnrMTQazKfBDtuOAMoaoSQkYZiBfXhO/7FpwRQJaLZBXeOj/LxyyQQQfjfBzqbFAMVS4PQ out_107_mFAP2b_singleloop_p01wA5_mFAP2b_0001_0001
EPffdB/RhLBkuJBSQb8SaB7QLKC0isdSQzhWbBzfqVCE7R5TQIFufBTf/kCkR2OUQhrnbBjVO0CUGEwRQv14aBPmKyCEXkYQQklXYB/12YDEEiTSQ7DHdBPrxZDEZccPQ03vgBzgATB0Ld7RQwMFWB/ywBC0+PYSQaBjfBP8u6C03F6RQqxoWBbvxvC0AmLQQwO4cB3y9VCUFw+PQmAfZBjkp2DEfuzRQbqDZBbVKcD0aJYTQVbOUBPzFSDkctHSQE9kcBnsxYD0U4UNQeGogBv4HdDE+v1PQPYFbBTx20D0Q7HQQ out_107_mFAP2b_singleloop_p01wA5_mFAP2b_0001_0001
ERLSXBThrPCUf/sUQlYQXBLEYdCEZ7EWQhrHSBX461CkYQQWQMdzNB7OfjCEueEWQpbSXBfR2uBkqxDXQR0LXB7OIICkKbPYQLXLcBXAX2AU4RzWQ2jCUB/naAC0xLVUQgexaB7CRxCUXBQWQY6qTBjRRKBE5v7WQYNHXBL+jaB0mslYQbknTBfgsbC0THUYQBxvaBPVebCUtMVYQpVKcB3eqAA0nwfXQjZzfBjuFcBEeh8WQsQFcBrjCeA0HEyVQ out_107_mFAP2b_singleloop_p01wA5_mFAP2b_0001_0001
Ee+eSBHXPeDU5QrWQEYlNB34l2DUMI4WQW5QOBzfqPEkpbqXQlDtSBHueWEE/p+XQNeJWBDrcsDUHaxWQkJqKBrMziDkpcZXQbc3LBrH6+DEFQ6VQ out_107_mFAP2b_singleloop_p01wA5_mFAP2b_0001_0001
EMIwJBXiBZEU0iAYQShrJBrbSsEUgVaYQ14lEBDW54E057TYQxggABf++vEk8SHYQdTCKBf++lE03PJZQS7FFBT7RZEUkpWZQ6+2AB36xjEUELqZQwyuEB7rWDEUqYOZQlLo4AHkoYEk+u1ZQYIKABL9kwDUb/ZZQwG93A3P2CEEwotZQ143uA7/nvDUQP5ZQHaRGBfSMSEkrHtXQZs/MBfae2E0UZQYQOpUKBnkT0EUHGdZQbUlNBDLRcE0h1OZQ3QIBBTs70EEjYwZQyMBIBvP91Dk3w+YQzrAyAf99gEkaGFaQUmr/AjWoODEdvTZQKWbvALCgSDUbwvZQ out_107_mFAP2b_singleloop_p01wA5_mFAP2b_0001_0001
LhrnEBzgANFkYQgYQoFZ/AjU4YFEv0dYQKxAABfTivF0NJuYQpw1DBb781FUbnDZQOJGIBnBBUFE7RpYQm5N5AH1nQFksGwYQD+r8APrfZFEya5XQ out_107_mFAP2b_singleloop_p01wA5_mFAP2b_0001_0001
E2Of3A33P7F00NlYQ46R2A34lIGEoa0YQ03PzAvIbQGUy2RYQpbSuAvyhNGka8iXQEtIuAHXPJGET3YZQGU2xADl/DGU94BaQaX4pAfNXFG0ozlaQYvjuALSRBGkklPbQf1/2AvAwIG062gbQ9owxATgV0FEXPSYQLx89AbMSLGk4FBZQICrmAjKfFG0k+OZQwlbsA77nRGkp5fZQp2e5A3cfHGk2aLaQ4bDzA7592FkXk8ZQbrkiAr19AG0jgeaQ+A7nAzG0NG0MTpaQxxLyA/h9yFUk7JbQJ0NoADAbAGEYNnbQNGA6AXYzFGU8Q8bQw4uzAbp7PGkKjmbQqpR9AjpzJG0cgLbQ out_107_mFAP2b_singleloop_p01wA5_mFAP2b_0001_0001
EnED2AvyhaG00NZYQ357yAD/piGEaR2XQAAAxAPeptGkBBOYQbnv1A/S3wGUjXuYQ7Rh7APepjGEue0WQShr6AnsdcGkR2yYQS8TrAX4TgGUPFaXQGZ74ArbSpGEEYFWQEYl8A757bGkTiZWQKcdBB/9TmGkvfSXQ out_107_mFAP2b_singleloop_p01wA5_mFAP2b_0001_0001
E+TNqALbnzGUbnvXQIwKoAbkt+GUbnDYQ/pGqA757FH0gA7WQzMzpAzLdCHEmuxVQ7RhZAnYQAHEBWVYQqFFKA/Qm9GEjWqXQk/BWAPaK5G0sd8YQx1jmAbPKwGkqx7WQDVrtAnz7AHkVKdYQiuaXA74nIHk9heYQ48EMAjQMCH0fi5WQ318FAvRa6G0K4IZQGT4gA7jQ7GkzBVZQwT+XAT8zwG0RozYQ out_107_mFAP2b_singleloop_p01wA5_mFAP2b_0001_0001
Epw1rA/mEQHEnELXQGZ7tAXNeXHU0iEWQJGEkA3MzbH0xLVVQQgVYAzgAfHET38VQU460AXNegHU14lWQddY2AvmooHE0blVQ/9q/A3o6bHkhL8WQdoFsA34lSHkDtEYQ2moyAfwTTHEcHUVQh1OxAXN6jHUJPcXQGGe7ATB6uHU468VQsltuAHjCsHk07SVQ6lH6AnAzkHEC9uUQj+UCBz/JiHkUHUXQu5nBB3YoYHkKBDWQ+h0+AD0rVH01YsXQ out_107_mFAP2b_singleloop_p01wA5_mFAP2b_0001_0001
LNepkAf9obHkCX/TQepbYAb6mfHkBBGTQXPKeAz1jqHUiBhSQ8naQADVjxH0kYYSQR2OVAblDYHEsy5RQxGZMAbXWNHEVMPSQ6QHKAnGGGHEGE/QQRQRx/exKKHEZMDQQfL4m/SKUCH0jy6NQyLdrA7luYH03PlTQvfuJA7oggHUb4qTQFTRiArHxWHkgwaRQbIsKAX0zbH0DOLRQCsy5/SPMOH0ukuSQhsfXATsnJHkzx7SQ8GJGAD689GEYBSRQi2JZAjT3FHkbMcQQ2L97/OGnRHU0FMPQZ1vI/aCtLHkkVoQQlK3++KsVFH04UvMQP3GZ/eHb7GUa/vOQe0tAAjsqAHUiZwMQ out_107_mFAP2b_singleloop_p01wA5_mFAP2b_0001_0001
LlYQpAnX6rHERLKSQdoFtADAA2H0MzkRQDXP3AHtI4HkR2WSQBrc7AjWkwHUep7SQsHFwAXMI1H0w1DQQT7C6AfRNvHE/22PQ1ELnAr2dvH0gHlOQVjXuA3islHEoaUSQg58mADyF8HEzAuRQ/S/wATU38HUbuPPQiRK/AHotyH0sSlOQ7+ZpAb46uH0ImeMQmwkfAT0D0HEJbxOQXI3lAbbinHU9xWPQ out_107_mFAP2b_singleloop_p01wA5_mFAP2b_0001_0001
LBrc8AjVuAI0P1QSQ9oQDBrbyBIEnE7SQnvfHBz0N7HUPKkSQTihLBLaR6HE7RRTQIFuEBPyWHIkZmZSQBnv+ArTBKIUK8ISQp9m3ADTjFIEHspRQiXf8AXixAIURCRSQ50nCB353BIkxtAUQsDLHBnn9GI0uUfRQdDKHBfLgJIUG7ITQ0Fs/AnbPNIk1hZRQ+0w7A3v5LIkr9DTQS2U4AHxaFIkWBkQQrfZvAzCMGIEJz/RQ out_107_mFAP2b_singleloop_p01wA5_mFAP2b_0001_0001
EzMzGBnsd1H0GvcRQIwqKBfTitHUepDRQIwKIBjrHjHUepjQQoFZKBntzdHEEYVPQ0iMOBrvfyHEAAAQQQzFLB/om2HUfNeNQg6PGBz6B1HE9CMNQXwtNBD9t7HkBz4LQ8naDBPc91HkZm5QQT3ENB/XdrHEPa7RQVqGRBn00sHELzbPQXfSQBHOK5Hkv2bQQ out_107_mFAP2b_singleloop_p01wA5_mFAP2b_0001_0001
EqxrDB/89fH0w1LRQdTCBB3MzVH0z33QQXkt9ADAAQHkBBGSQfU43APy2UHU3k4SQ14l4AzKHXHECsyPQioI8Az9wbH0mjWNQKADzAzFeMHk/rNPQdTCCB/89kH0eU4RQjl9DBDzcQHktzaQQup4yAXaUcHEGHWQQ4y87AHRejH0cxnNQEGZsA7P5NHk753NQ8IBwAzlAJHEPbhQQSBp4APW7GHkGBTOQ out_107_mFAP2b_singleloop_p01wA5_mFAP2b_0001_0001
EvJx/AbQgFH0gALSQhrH7A34l+GkQgNTQNzMyAHtI3GkBBuSQ99TzAHDCyGU5QrRQgqxBBb5Q3GEue0TQ5iOGBn517G0BUnUQgb5JBbMsyGE+/BVQ9D9DBDKUBH0xu0VQpwVCBDBWCHkrHdRQ4bi3Aj9pDH0Jf+TQrPoDBn2NzG0Qs/SQpfm/ATFixGEMsaUQuqeIBDkfBHEv/AUQr2HNBnf01GED9nVQijeLBf4vuG0MVJUQt1qHBnb+sGUk3nVQqfLHBXVsEH0zYbWQ7KsBBP3k7GUIDbWQSeTBBDAkHH0xVfVQ out_107_mFAP2b_singleloop_p01wA5_mFAP2b_0001_0001
ECsypAHZ71GkU4iTQ8S3gArbSuGkDtYTQ789jA/mEkG04lGUQpbSkAT14jG03PVVQDCsMAfTiyGU2O/TQ2fky/mE9qGENPxTQ7cV5/StohGUMXgTQRWq7+q1tuG0ls1TQ67npAf9o6GUwKXUQ6mWfAv6zsGkflUSQku2IAH7G6G00UlTQXp3OA7DszGUG5DVQ out_107_mFAP2b_singleloop_p01wA5_mFAP2b_0001_0001
EiBBnA757bGEv0VTQOJGsA7kYSG0eU4TQqxLmAThrHG0xL1TQIwKiA3NJEGkpbySQlDt2APzMRGUy2JTQQ/o9AzaWaGEwofTQYc57ATsFHGUgBhTQMHIDBLtlbG0QupSQoa8lATKccG03PVSQJYatArIkTGkkl8UQvMP1A3jfRGU/wFSQqecABXU+YGkm2bUQ2rI5A7lmhG0bNgTQjKuBBvJVGGk3X/SQQUo2An4mAGEI6OTQEOR9A7j5GGUItlUQrikFBzsFiG0Zy+SQCMoBBfwMdGUb+qRQjYZFB3VbUGErUqSQ out_107_mFAP2b_singleloop_p01wA5_mFAP2b_0001_0001
E/pGmADBWCGEVj/UQT3khAb5QvF0LdLVQmuJqA76RfFUiBpVQZ78sAHtIfFUf/0WQ14lQATgVwF03PNWQ410FA/2KaF0WgkWQBEoPAfJJKF0vTWWQouGo/GkuZFkOJGXQ3kYpAXiBGG0w1zVQA+0cADOwpFkGROUQyKIEArd36FEPlzVQrDcWArtv3FE3EIXQ out_107_mFAP2b_singleloop_p01wA5_mFAP2b_0001_0001
EdTiuAfSMSFklDtUQFDC3ALFuCFEoaEVQaR2yA/owrE0bSEVQb8SuAT0ikE0GvEUQBWZABXiBDFk8SHUQ4YnCBj99YFUDu9TQ6R5EBHtH0EUhEqUQZOaEBnffjFkdJPVQWO0rA/mETFkCXvTQwf05AnQcGFkNxEWQATX+ADXf9E08NITQgAU/An3hiFkK8eTQCXAGB3H4XFUQjUTQtXSIBzPd0EU0O+TQ8wcDBfhxjEU1pvUQEVLGBb/u5EE4soVQ6t/FB33MzFE8RAVQx0gHBHb2ZFkRztVQFkDBB/JKlFkgq5VQ out_107_mFAP2b_singleloop_p01wA5_mFAP2b_0001_0001
EhAr0AzeUgEECsKWQkCXxAzKHKE0NJWWQ2jC7AXO02D0yhOWQqxrBBzgA/DE+T1WQgVOsAHueGE0jCvXQtO1iArZfTEEj/3XQN6FpAzlpdDknF6XQnvf4AfTinEkqx7WQOIqrAXpEGEk83jVQzx8xAz98KE0OSQYQNO4kA/tBiE0cZCYQacglA3yCZDEwbcYQH6FwArAXJDEf00XQ3ZVjATJzUDEifIXQ out_107_mFAP2b_singleloop_p01wA5_mFAP2b_0001_0001
EOJG6Ab6mUDEuecVQdTiBBb5Q3C0KHSVQUNeABTKcJC00NxVQLHa8ALwKfB00NBVQtd+CBHue0CU0i0TQqPgEB7FndDEv4JTQaejABX5x3DUHFoSQn7wJBjpXoD0EKBTQ/L4BBHVJOEE8a9RQm8HLBrdlGEkjHWSQovMHBDofTE01/zRQXnlIB32nlEUfEIRQwKHzALGEQDUep7UQMU3EB7b0CDUV14VQVXY/AH/RnCUR5STQrfUGBrAWeCE1YtTQl004ArWWvDESPvSQ7n1MBjTlTDET0bTQH4g9AnAQYE0DJjRQyUTPBne8KEkqUOSQHqaMBX4PlE0Ea8QQ out_107_mFAP2b_singleloop_p01wA5_mFAP2b_0001_0001
LCB2BBrFZ7BUHaBXQfUYBBTKclA0FZjXQTiBEB/S3E/jEDqWQjX6BBLFue7Tc9gWQXkNEB/9TtAEW5cYQqPcDBfYrECE26oYQwEDEBTOlcC0rY/XQUK4BBHzb8B0x9/WQT6P6AnzsVAEM4rXQ39cIBvrMbAUNrZYQOCZCBbI7AAUq+zYQrxZGB39XOC0IEBZQuk7+AfhCJCEJT3YQd5NIB3QbhCkA91XQ9MyBBXoK6CUa3AYQ out_107_mFAP2b_singleloop_p01wA5_mFAP2b_0001_0001
LU4aIBHsyx/DEY9VQiBBLBHsyh9z4lGVQgVuHBrFZ77j9o4TQzMzIBbmZG8r8SPTQy2ZQB3ist+z4lmUQBN2PBHZ8dAEPJwTQ6mEKBb6m0AUIwCWQYAnLBju5XzLvEsVQKIOSBP4RL8D4cCUQgkBTBPmyJ/TrXaVQXl4RBLzTPAEB37SQ out_107_mFAP2b_singleloop_p01wA5_mFAP2b_0001_0001
LCsyDBLGEo+j/UjTQTihABjqxL+zP1YSQBW51A/mEj8z3P1SQamZuAblDN8jZmBSQAAgABDW5YA0NJmRQuSMGBHc+2AUAWKRQxazFBzEdFC0SvaQQPU7IBjKkj/j4VWQQyL9CBfnvHAkYQIUQovXCBLITf6zWOyRQK709Az8BJBk/NPSQ7M+7A/oITAUUhuQQggjIBvj+CBUQYDSQfhzJBbcQQC0WOKQQrB8DBnF5cCkgADRQejbDB//DBCEQVBPQIx8MBzhwGA04lEQQyIqGBfQmL/TrF9OQPOOJBb8Od9jFi7QQ out_107_mFAP2b_singleloop_p01wA5_mFAP2b_0001_0001
LQ140AvHFu6jDtIUQMIwqATf/U174luUQlYQkAz1jS+DqGPVQWO0UA76RR+z1jKVQkCX7ALwKH7zkYwUQBWNsAXOz78LIyjVQFjAmA/OEY8bMg/TQ out_107_mFAP2b_singleloop_p01wA5_mFAP2b_0001_0001
LRLypAjpbKAUiBxVQuz3kA7P1YBECsSWQ6mEdAb6mEC0IbPVQ2OfLAzeUUCU3kgVQZQgbAbmZGBknvfXQHwwjAfQznAEDjWYQwuQrAr2wRB0TWlYQpzmgAv5k++DrSnYQfU4xALGEIAEAAwVQqiOrAXp5BCU7ynWQe5UPALEnXAENtPXQMmJTAzGkACkw9wXQPaUkAzFpP+zjIBZQJD8UAD7t99TBTaYQ out_107_mFAP2b_singleloop_p01wA5_mFAP2b_0001_0001
EFDCjAjqxHC01jCUQKc9aAzLdfC0d++SQueUeA/TNODktzPTQZQgnA7QLaDkvfyTQThmhA/S3TCk8DlRQlE5sA/anlCUblXRQjJdhAj/PHB0KNYRQp1pwADm0jCkja3PQLHaqAHZ70Bk++5TQ/ABKAz9YXCEbiBTQ5CBZAfoviC0070QQWhiyALCtTCEiy+RQxPLtAXL3GDUlosRQOdZkAP++3AUlWYQQT2mSAn6ovAkRKfRQIUkmADs5oAEV5HSQhst4AHD+wCkPjuPQIrQrA/1h2CEMKnOQLTtwAz2tCCkw3LPQ out_107_mFAP2b_singleloop_p01wA5_mFAP2b_0001_0001
ER2OPATf/oDUKc1SQxgATArFZLEUf/8SQamZWAfR2WEkSMoRQnEDMADAASE0eUoQQKc9AATLyWEUktrTQOKw9/qs1RE00KJVQQGtb/yuUhEUo7vVQyzPW/errfEkFCQXQGg4j8mTZxEE12zXQhrHBAPHadD0codSQS31gALa2NEkXchTQ4Llj/aUtSEUKONTQURMDAnHFoEEexlTQeNZOA/h6TEkHRoVQzOHz/+5XBEUjPSVQxCbV9coSeEUu9UVQwgMn/ejmxEU5ffVQq+J7/aAugE0FArXQ/l7z+SxZQE0vvhXQMXQo8kPRwEk34ZYQY4Ra/Yp1wEkGybXQLK17+aK//E041iXQ out_107_mFAP2b_singleloop_p01wA5_mFAP2b_0001_0001
EcSMiAnX6mEkZmpRQzMzjAb5Q1EUc9gQQFDCgAfTiLFUxg4QQ3kYkAjWkVF0FZzRQ2OfvAPy21EEpwFQQUNemAvxLpE0kYgSQZZBeAneXvE0GSXPQQgVwArvfAFUgVeOQsHFyAvz3lEEVjnPQVjX0ALbn7E01j6QQ out_107_mFAP2b_singleloop_p01wA5_mFAP2b_0001_0001
E2OfPAHtITFEueMQQKxgGALaRoFkCXfQQiBBMAXMI4FEYlzOQGZ7GALFu0FE+TdMQ4P1Y/GtInFUeprQQcGPL+WwI9Fkmq2QQsKI++WQ1EGkDmKSQKbJk+SnyAGk4zRTQvXub/O64OGUbAASQGZ7IA/89JFEmu5OQknZNAri/tF0rNbRQtNwK/GygdFkgDkRQLYl4+y/BfF0mgpPQoO7Z/krX6F0bq0QQ6z36+yBrDGk5PBQQWitk/+b6TGEx1ySQDksh/yb3RGU7QFRQ out_107_mFAP2b_singleloop_p01wA5_mFAP2b_0001_0001
LfU4WAf9oEG0hWkPQktzdAXNeMG0yhmNQGZ7kA34lVGEaR2OQc9oiAjqxYGEYljQQaR2aADVjFGkTixQQri6PAXUnPGElxiMQuG/jAHFmIGk8vHMQ out_107_mFAP2b_singleloop_p01wA5_mFAP2b_0001_0001
EW5QsA7QLaGUJGUNQ/pGyADBWjGkBBWOQZQg9AvyhkGkQgVNQ4PVABjrHgGUxgQLQXPKsATLytGUeprNQgCirAvZgwGUm2uKQKw0kAP+q6G0wuLKQyrNWATC66GE50xKQMlzpA7dDDHkm7EJQUNetAvxLXG025bLQ8GzyADXhiG0cOQQQ4QQwAvIc0GEwVnOQZlGkAnrgtGEqVgOQlr9nA7yzpGknJqJQpqqzALF7xGUkZAKQdYxlAfzwJHErDsIQef0xAb68CH0z8sIQ out_107_mFAP2b_singleloop_p01wA5_mFAP2b_0001_0001
EktzBBf9oqGkZm5OQlDNHB7QLuGUepLOQoacHB/TN6GEZ7sNQ/pGGB/9TAHk9ogPQT3kLBbmZrGkDtIQQ8RlMBz0EgGUyjTQQYKZQBfQHwG0d1jPQBacQBPAgeGEhYbRQ/UDAB/natGEShTQQ+0XIBLxMqGU8VVMQyAXKBH3iuGEflGRQ/fYOBLG+cG0rByOQrhBJBz/ybGUeleQQzGeTBrXguGUsYhQQqItPBnHc4GUoHbPQ20gRBnRvsGU4gpNQRyWRBfVZWGkNThRQSWwOBfeehGEEoWSQsPHUBvH1iGUelNRQ out_107_mFAP2b_singleloop_p01wA5_mFAP2b_0001_0001
ERLSJBT0i9GEYlTLQXPqJBXiBJHUJGkKQbnPPBrFZMHEaRmJQ03vRBnX6GH0d++HQ3kYFBPzMMHEUNeIQlcIABLBnKHEOulJQNHAGBboAYH0cQZHQtIbKBrGv3G04l+JQjmyIB3F1NHk4LVMQ+U0FBPBNHH0RiZFQ9k2+AnccQHE/+4KQ5h8CBX0IaHU7pfEQow7JB3BaZHETroFQkVjFBj5/cH0i1eJQ out_107_mFAP2b_singleloop_p01wA5_mFAP2b_0001_0001
E5lORBPHaVHUGEoKQIwqWBbmZZHUzMDKQHaxXB3MzdHUiBhGQwKnUBnBBkHUGEYEQCB2XB/naiHk9oAMQ6aadBb5FnHEQMAMQUSJeBP8AxH03joOQ9tRiB3gY2H0a43NQam5OBvyhZHk789LQJ7dZBXjwSHkLIPKQdA7WB/C+fHUU3/NQOXLVB3JCpHECPhLQmSNeBPF8qH07DGKQOKMgBnGwgH0yhTMQ4TyiBPjl8HkaOUPQF7QiBzkw5HUu92LQGOujBv4GwHU8r+NQ out_107_mFAP2b_singleloop_p01wA5_mFAP2b_0001_0001
LGZbcBntzaHkpbSEQEYleBbktfH0Gv0+PEtohBXMInHEDCsAQ789hBfTivHU3kY8PQgVgB7luXHUjX60P1rrcB7dCQHEpz9lPsEhYB3LfTHUVcFovRX6dBXHpGHk9rTaPDCseBb5QVHEv0NGQI2bbB3SdkHU4DG7P+M8hBHyCTH0xdI6PArPhBnaNcHkH60Av out_107_mFAP2b_singleloop_p01wA5_mFAP2b_0001_0001
LRLSjBT14jH0w1jEQtdulBntzpHEW5wFQktjmBLEYnH0kYwJQ7RhlBntzfHEoa8KQZ78nB/mEmHkTiBCQ0bApBLHMcHkaUvDQfU4iBDW5cH0OffGQ4HUlBXdVyHEgUVFQ2YgpB7R3rHUBvhBQWCFnBrA9kH01EK8PWeOpBXV+XHkA9hAQ out_107_mFAP2b_singleloop_p01wA5_mFAP2b_0001_0001
Lf/koBnX6sH0P14KQ35rpB7P1qHUiBhNQCBmqBHXPfHUGE4NQzMDrBT14bHEoaEQQiBBsBLFuyHEtIrNQO+MrB3Dz7HE0g2LQhdwpB3tf2HEJClJQVekoBrS/sHE/N3KQ2sLoBDLzsHUN5CPQF43tBHAwuHkluBNQEcUsBTYQ1HknbwPQas+sBPtIAIEeRMLQyn7pBf3vAIUav8MQ34QrBjIR0H0dtGIQAiPoBLA+7H0mqyIQ out_107_mFAP2b_singleloop_p01wA5_mFAP2b_0001_0001
EiWErBbPKZH0istLQOJ2rBLwKOHkArMMQR2OqBz1jGH0xLdKQKcNrBjU49GE7RxJQLy2uBzLdMHkoFpLQkacvBzQhPHEui8IQBBmwBve+SHE+cjNQlDtqBLbnbHEnEzJQJ9brBnhQMHU+SSOQlWUvBLAAEHEr94LQUi1tBjh/RHUMJGIQ0isyBrwfRH0HjHNQyfKwB39nQH0phmPQCZLwB7rcbHksFUNQ out_107_mFAP2b_singleloop_p01wA5_mFAP2b_0001_0001
E35rnBrbSJHkvf6JQv09lBzgACH0P1YIQBr8iB7P1DHkqxrIQjs9hBra8MHU2OfIQ5QrmBbPKCHEue0CQ2iBlBnZR6GUux/+PC95lBj2e5GEOJFuPXtGoBzUo1GkIBMcPJmKkBj3K9G0bZjuv789mBz1jQHEW5gKQ6nTmBTQ45GUgUGJQQ/xoBzXPAHUp4RCQDwVmBb/JKH0IdOBQkO8iBbq78Gkg37+PnrKlB3XZyGkZbVBQmlmkBDe68GERwa7v0LWiBztSAHUalKiv out_107_mFAP2b_singleloop_p01wA5_mFAP2b_0001_0001
EAAghB3256GUiBBJQEtIdBDrc6GktzHJQqGvaB3isxG0IbnGQXPKdBrbSpG0HFuFQhALbBPHa4GEUN+LQ3i8bB/X/AH0akHOQAiSgBfrUCH0g/ZPQ02qXBXpCHHEBX+OQ2xggBb4zJHUF1tQQJdBYBflVOHkiPfQQTWucB3DzPHkBWGRQO0iiBjU4zGUepLJQOPjbBThFCH04NbIQY4zcBn6AxGkdztMQou/WBXuV3G01QwLQCz8hBzCh9GUGT0OQUm6TBrZ5FHUMfBOQlQYiBfC5KH0vHORQsngUBj97SHEoNyQQ6LFdBHPmVHUGr5RQ out_107_mFAP2b_singleloop_p01wA5_mFAP2b_0001_0001
E8S3VBbQgzGEXPqEQfU4SBDrcrGkX6mBQTiBPBHtIlGE/pGFQv0tMBvyhpGkU4aIQR0zPBrYvwG0hPD6PrAWTBTsd1GEHuliPWjAQBL3Y6GEr/K3vlWhTBvtc+G0eHVAwvjWQBvkEEHk8vgEwSMIUBThr6GEBWZFQwSuVB/EwlGEYf2/Px/TNBD4J3GkrpN9P/aKNBb/4qGkBlq0P4p3VB3lMvG0LDLov8d6VBHNn7GEZTgxP4jrNBj9CBHEEIzwvkEQNBXea0G0/Dv6va2mVBXYv3GE8pKCwsIgWBbg9DHEM3e9v3p0SBrzoGHE9NcHwsPdOB/FaKHkWb3Cwr7nNBro/+GkCgEGw out_107_mFAP2b_singleloop_p01wA5_mFAP2b_0001_0001
EEtIOBDAAbGUNepDQMIQKBvz3TGkpbSGQ8n6FBT14PG0OffCQ/pGHBDBWMGU6mE8PJMINBnFPKGEtVXIQTtZJB3j5BG0okcJQi8mIBL4vvFUI7cIQI46FBnb1CGk49vLQ/X5EBv9ClFUdG+JQMDNDBvnOyFU3r/LQW65EB3YBLGk57lNQTBD/Af7luFUOIBOQZdNBB78MJGEIpnPQgXL9AH9L/Fkgv0PQ4PVQBPc9XGET3kAQV+RIBTXUYGUiTvIQ76tPBzm6MG0bG/JQxiqPBntgGGEDotFQBIoKBPMLpFETdaFQBjnDBjm7VFUFwpJQt59GBnLrSG0d6bNQtVz6AP5bfFk/tNOQyhcAB7VnPG07ghQQ6Zb3A3038FEYBuQQ out_107_mFAP2b_singleloop_p01wA5_mFAP2b_0001_0001
EfU4AB7kYQG0LdTEQXkt4AXjXMGUhrHBQRLyvAjrHIGE99zEQbnvqAT2OOGkCXvHQBuS0ATsLVG0Es+6PorwrAvWJRGEp/GtPodwoAb4/HGU1aQwP5GVoAf7PXGEXthtvIFOAB3MzTGUKc9HQG3i7ATwzFG0bFP9Pufz6AjWrYGk4is0Pow2wADNibGUoz3/P out_107_mFAP2b_singleloop_p01wA5_mFAP2b_0001_0001
EZ78tA/9T7F0IbnEQIMvlAHiPxFkLz5HQusOgAvh3eF0i4/EQBRFkA/ESXFkOe4AQwldqAXXHpFEROkKQlSXyAfMJyFkxCICQzxVfA33O9F029ZIQsVNkAnafhFEw8vLQyP0tAz8f2FkbzrLQ4pvwAjdidF0Y+IKQ out_107_mFAP2b_singleloop_p01wA5_mFAP2b_0001_0001
EBAZOA3SxXFEHiKHQrXkEAPQvDFExfdFQIfeLA7+dxEkXXjIQEFUMAjS6zEU1k/KQHxlQ/qrqFFU6pbFQqEQH9qmqxEEnIiDQLV5u/MNr0Ekz0RDQ+Wr+/c9hEFULGGBQLDRDANaclEkK1gFQ5rRHArfegFUFICJQaj6JArGMAFEgEaBQEqM7+OG4SF0tD2CQ9kL0+i0VJF0IkuIQTJQg+aJokEkyMTGQblYy+KsltEEWDF/PZfPTAxnjmEUSAeFQAQb4/8o2YEUSbPHQ out_107_mFAP2b_singleloop_p01wA5_mFAP2b_0001_0001
EMmaQAb7JfEk3HtGQEWsXAHCkMEEVF3IQruSIATz9zDEx0bIQcTfKAHcOSDEwOrJQdbJnADlEGE0xvAIQLSlnAPcT1DkwYvCQzcZmAvfOJDUKSeCQ37KpALm6FEEPpD8PT6ymAvgL0Ck4qO7P2OlpATX42Dk34VpPK6YoAHn/KD0ezZnPcEGPAHgFeEEx/rCQk49XAjHuQEUnr+KQhnnqAr3R3DksohJQlMLsAH9QUEEdZwHQfXJlAfeL3CEXyJGQfAHqAPHQXEUNbY8PSc2lAHSiRCUcN76Pyv1qAP2eEE09mByvohsoAfOc6CkdKezv out_107_mFAP2b_singleloop_p01wA5_mFAP2b_0001_0001
EmpZx/e7W6DkcKWFQobA8+y3ZbDk7mmEQV5k6+g1ZZD0j3tIQrYdg/w725D0hsjJQrEfr+gjGmDUt4K/P7lLw/Uz7HD05TC9PDlig/4kqbCUXY05Px3JCAp1TBCkNUrxP3LW3/M0AoA0u/esPa0hx/abrKEkQCIDQ76Sa/qev7CEfcHEQeuTo+OWYlD0wmM4PADUP/keODE0hf1/Pn9/BAxV4UDk/7P1PR+2BA1ZKFD02GHCQnb2I/wq8KCkwXbAQ/ngU+QzveCkOgGwPrdpGANtMPCk4SUrviyHQAd57BCUvoD6PEs8HA9VSHA0HQqLvIMgv/QTNNAURkN6P0vqb/wN8lAUQopmv out_107_mFAP2b_singleloop_p01wA5_mFAP2b_0001_0001
E4OnH/E8GzCEM00JQkg/o/c61tCUAwZMQkB9LANxFiC04cBMQJ6AXANT6WCUA77NQ5xXE/IdoLCkDVEOQu9Ya/uIDUCkt1fOQuEUl/6Zx8CUaMCQQbDKP/e9ABDkwwLRQTqu7/m7AbDkze1OQbFFj+MM+YCUK52IQCGfn/caKMDk9aeNQHN6K/UvOZBUO3FNQtdWh/4TPJC07yAQQlews/CUFXC0TkjMQJm9q/K5qyBUAqmPQoEDBAXHm2DkWcxPQpWIDADHQWD0KH+MQ out_107_mFAP2b_singleloop_p01wA5_mFAP2b_0001_0001
ECfdTAJ3rkC0PriJQNetkAFv4YCkAA5IQHC6mAROWVB0WGsJQ5LXvA52WBBUqSyKQa0ksAV5A3CUP6OKQfderAlnYkDkcVRJQ1RiqAt9asDkvNuFQR1krAduGBEU95GLQY/sJAhaGvC04aEIQhOxlAJcXbCU9bdFQv4VrApaU2C0nGZMQKAu0A52JsCUIU2JQ+23qAFZfQE0yYlKQMoWsA17P6DU/LCNQ out_107_mFAP2b_singleloop_p01wA5_mFAP2b_0001_0001
LTOfeAF4KdAUqeIJQ7AkgAFdEE+jPjqJQalWpAN5TU7DHD6HQOdssAVOQ48LqxaIQW/LMA9hRO6jnrKJQLVGEA18MZ7zLjnEQ4QAAAN/HE/j3B/CQp/FCAVJwS8rlM8BQo2pQAB9IyAUSdUIQmN0iAVA2n9zdawLQb4fOAR5HI9LI1lJQQ3z//4Bfl8z+2hKQ out_107_mFAP2b_singleloop_p01wA5_mFAP2b_0001_0001
EgkEtApChV+zuZ8DQ+Tu1ABSq28zMyeAQgsa9ABVru/T6x1+PyuD7A1x3wA0Phi4PFYYxAtLZX4zPdI1PZ675AJn6477BRsMv8DtBBpoqa47NvPcPFTy2AR4uy+7/tD2v5g0pAtfEFAUqEUDQjVH6A5ZPa2LxFjCQtGRrAxuWZ8LNaU4PqAltAZ9rx9Tsu2nP1WI8AFKEt/LVbv7vjlCvAlCcR/7R9E3v out_107_mFAP2b_singleloop_p01wA5_mFAP2b_0001_0001
E5HUDBVvbq/zeZECQBoFHB5IT8AUoO4BQrK0IBdsvOB0jPT4PBz5KBVswJCkOk2zPAGxLBR2NcAkOjSFQdWOJBNqnD/TlToIQRM6EBlNkS9DGiJGQRuWDBNZYq/jybICQU8OFBZzI1BEIhsDQlIuOBpOO3/jbmvCQ7t0NBxJrSBU/DLHQf0NMBFTsV9zRBdJQIhoHBRPzGAkovUKQjxkGBJj0n2rw1REQe0lBBR6YQ8ztGbIQ out_107_mFAP2b_singleloop_p01wA5_mFAP2b_0001_0001
Ebp7HBlX6QAUf+whPG8oJBpAqYAUi945v5YPFBZqEBBEAfUAwm0UFBdLv7AEq2OFwnyFLBFdBD+T/4e+veXfPBdUzS6TMHg4vsRqUBtl+B+zXKC5veilWB5uMS+Df0+BwxVYZBVTuH5j5vmEwojiaBlTkw9LT5NCw7H9aBlaQQ7DrkyIwL1BGBBLU2+j/xYuPNFLNBNVgBB0lbL6vTIkHBJArE7Tbwg+va4YMBZi2R+zEMYDw2lXOBBPK54DS10GvlRDQBd5iz87CVB8vXNKUBBuDBAEV/ezvOgqXBZac07jTD1wvrYxVBlIHAAEj48DwEhVZBN4/M+7OB18vdjocBB3IT/7nvLEwaDEaBBdwj+j9VtJw7CDdBdT9a6bkdxJw out_107_mFAP2b_singleloop_p01wA5_mFAP2b_0001_0001
LmeZBB9ngpBkxAU7vGNg6AVNFNC0yHaAw6AU/AlpxwCUaiyDwXE16A1cG9CEoO5HwsohyAFLjfC0Pjw4vrw22ABw7ED0VMopvzkuzABMUuDk+e2xvC/89ANj19CUIo3zPkrr3AtsOIEkEdAePyB9ABNd+fDUECv7PP6y+ARkkEE0QrO5PwfXBBJwkVEkdcA/PNTWBBZ0dmBkGB+svXsO2AxRHvBkcCGDwMTWrAVFKqC0kR98vDDIwAd5pGCUTwlsvigJuAFP5zD0W6e7vNWNABNpUdC0eR03PqbO1A94eYEU1u0gvDvvDBlhZaD0TOJBQ+dtDBtNXQEkkPQCQ out_107_mFAP2b_singleloop_p01wA5_mFAP2b_0001_0001
E81OEBZ4RBD0MrCCwPTNHBRSvgDkE7JFwC4mDBlNJCEE4aQHwShrDBhQNHE04dAKwuOEKBBChLDk2P8IwvklOB5h5uCUPXIIw0TBTBxut9CEdOjFwFRXPBp+ZECU1BfIw2GVWB5MgdC0LHqEwsENUBhq10B0IZsGwH6rFBxWy3C00a78vhJOKBFAxvDkbKoCwzHNHBF+k4CksfFKw4MpLBJ3GkDUfRRKwKsjTBRpYbD0UiJEwBp+MBpF/WB0IDcJwGvFaBJdpiCkVEjCw out_107_mFAP2b_singleloop_p01wA5_mFAP2b_0001_0001
EQZdAB5rkLE0worDwplY6A1PGeEExoDFwXuGvABKtXEE8FuGwz0CoAJjRlEEprPHwn3UABpiwFEU4F1/vF385A9Y4oEEztoBwelK+A1e5mEEZ3JIw out_107_mFAP2b_singleloop_p01wA5_mFAP2b_0001_0001
ETcdtAtq9CEUv4iHwciDjAZWg1D0sWmIwq4YWAtIm1DUOviEw2Q0PAhAzTD0PrnCwp/HkARGeIDkthsJwhQBrA94iHDkE55LwUzkzA1BPxDES1AHwktzfAh2GFEED1KKwVELnAtyXzCUawIIwd6iYA1fl8C0K2RKwBD7xAhAx/Ckj3NLw out_107_mFAP2b_singleloop_p01wA5_mFAP2b_0001_0001
E8LaQAR94NEUvtvCwVIdBAlzKQEkHJn8vGdLK/AAQPEUVxXAw+R61+o0MQEkPmMFw45IFAZ0OlEkQ0+0vRMPBAR7A3EkQ2d9vyr+bAhoYmE06pUpvTHYWA9qKbEExAgEwQH9DAdO7CEUMeJ2vyvL0/clJmEEdmTPPzngNAV4Q5EERZ+AwCaSeANuX1EU4MznPvG8eAt/+YEEEaMsPPHjjA9LolEU+8B5v out_107_mFAP2b_singleloop_p01wA5_mFAP2b_0001_0001
EYNal+2VZNEEoVY5vk6h2/a0hME0fsQ8vyAGIATCicEUW2Wzv6TjHAffIcEkT+UwPfeBEAToHsDkDm16v612x/Wz7LDklK7AwMA0J/ymG1C0DtQ+vuI3+/2tqJD0OG5Fw2By+8GPkME0Jlskv1Zw5/G/CREkf7UCwHoPCAPMXiDUBlBqvBTEVAfn4rD0P/r8vFGQx/ex00CU8ENIwNgMLALjwcDUbBLHw out_107_mFAP2b_singleloop_p01wA5_mFAP2b_0001_0001
EZZoTA3HnqEkS2K7vbAfdAHDF9EEVmC0vBitqA77v5EEek5wvdgTwAHqnyEkiru7ve3sZAfWiRFEUan8vqMzBAjqiUFkfZ1+vapYhADN7kFEQ8p1vvZeo/qY0VF04srxvkIoVALydoEUmsjBw3ZLWAHFO/EEsRjmPwlxgATdAQFUmjLCwky83/SxSHFUaK2Bw15v+/yBMjFEsStBwBw8fAfsPzFkCOm7vx/8pAXfziF0yOTzvUt8aAv6omFknWuePNgEY++H9XFUcJI2vIC4y/qWWjF0+XqvOud7r/22FHFU5ffQv out_107_mFAP2b_singleloop_p01wA5_mFAP2b_0001_0001
ErUmuA/38+Ek2MMyPVN/5A3Ea9EENF/2P7Lb/Ab/NTF0QP12PXvP8AHYvhFklrQ9Pbln7AvtxyEkR0NBQRmlDBPzQyEURuRDQIpAHBvE0kEkgLD/PwarDBfBQpEUmvdIQEKipAj6GEFEBq16P/Ux9AfPizE0CHGjPITy4ArAViEEjL/AQlxy2AfHQ7E0sjKEQCxNFBjncCFE+OTDQLcHLBD2ckEUCT/AQU47GBn+yrE0gqH2PD9bFBjlkUEE1/u+PbRyHBnY5oEEiqMJQ4oDCBLtDZEEOGdIQQmQBBHBVzEUWRxJQ out_107_mFAP2b_singleloop_p01wA5_mFAP2b_0001_0001
E/UDEB757VF0gArcPEYlGBXO0qFEv0NBPhrnMBf8SpF0fqxjPKxAPBvyhYF03P1YvRATFBj8n1F0Wgs6v3+eHBXtJpFE5loBwX6j+ADTq3FEALM8vUNeFBHsyJF0eU4uvGPCFBHu30FkW1+0Pr6FHBPRwCGEmc56v9SuHBjkcaFUeAjAwHK58AznV/Fka16BwATO7ATUpAGkC2dzvez76ALO0nF0NlE8v out_107_mFAP2b_singleloop_p01wA5_mFAP2b_0001_0001
LXPKPBDqG7F0gArwPe++UB3Mz6F057nyPiWkXB757HGET3k4P/UDVBzLdQGUGEY4PyL9MBPzMEG00NJ0PU5vWB3bD2F0QZNpvtGKWBHR2uFUKGN7P out_107_mFAP2b_singleloop_p01wA5_mFAP2b_0001_0001
E5lucBT2OHGkSMI7PyL9fBDVjQG0coF+PVjnhBPepOGUhrHEQpbyiBblDGG0eU4EQ6f3hB7quTGUBKyxPRWVgBTc3VGUQmHxvg9djBv+odG0vRu3P8naeBjWk/FEnED7PveRdBHMPXGE1ns/PyXPjBHcKNGkIz8sPDDfdBvduZG0ZEoqv3tykBP/wfGEeqKiPN3pkBruAcGEek/+Pg0GiBvRQkGE11c5P out_107_mFAP2b_singleloop_p01wA5_mFAP2b_0001_0001
EjsthBXO0WGUJGkHQ99TjBvIbWGkWkNKQLymlBHueeGEqG/JQuzHlB7P1nG0jCXJQ3kohBX46ZGkoFpMQyodeBXUETGkehcNQD5cZB/QQXGkg9EMQ+57dBboNTG053OQQLHqgBz1jdGkCXvGQz5HkB7WYOGEmNbKQCG5gB7D2hGkUCPMQW37iBD1ZaGkI0WOQOnAfBz1ALG0qUwMQgZHWBv2SSGk2rqMQ9x6ZB/NBXGUWJ6JQPCtYBHqcfGErosMQezhaBDzSOGU4rhQQVVVdBr4abG02ekQQ3BygBjhAQGUYxrQQ out_107_mFAP2b_singleloop_p01wA5_mFAP2b_0001_0001
E4PFoBnuJbGEaRmKQCBWqB7luiGkuJhKQWO0rB/mEjGU0iMNQaRGsB3jCbGEEYlOQFuOsB3NJgGE+TNIQfx5qBPOhhG0107CQv6xsBLF4fG0VJr8PBVjuB3F+YG01+A9PeBbsBXXMmGEuLhwPSMYoBf8STGk/UDLQ3+jpBPKtqGU1WHKQe27sBTl7XGUJxYIQg89tBrVZlGkDTTIQGuEqB7WnpGEquqCQCkTpBfKqbG0dUlCQJxmtBD4flGUj9kovoJ7qB77zrGEJDhwP out_107_mFAP2b_singleloop_p01wA5_mFAP2b_0001_0001
EFDysB/nasGkR2+NQ357tBPc9sGEpwVQQGZrwB7P1nG0GvcQQShbyBT14pGUbnPPQkCHuBzLd4G0Mz0QQmY5uBb2o5GEnKSSQHGruBDK7EH0oOxSQcBrvBj68FHER2IUQ9kNuB/KWEHUh7QVQbxqrB76yBHkPkMVQ7bXvBb+UFH0Z0cWQCBmsB/89yGUHaxMQninsBvQsoG0ioBRQJlQsBLBi8GUS+qQQMonvB7On8GkQtPQQs59wBjzE3GEokaSQ0pltBjom0GUZS5SQHBlsB3ycHHUGGwSQYY2vBXAJKHE9SISQ2HoxBbS2HHkoIQUQcwvqBP5JBH01STUQo/lqBjKZAHULHEWQYmUxBDRPHHUwxgWQI+RuBfkKEH0V0SXQ out_107_mFAP2b_singleloop_p01wA5_mFAP2b_0001_0001
E99DxB/TNhGkR2eRQXPqzBzeUcG0d+uRQamJ1B7kYiGkAr0SQmu5zBbQgnGUzMrTQ14VzB/RhQGUwKHSQBjMyBPTzJGkYU/QQx27xBjSB8FE6VVRQvKywBHq/1FErbWSQWwCzBvskuFUtieQQFDivBbmZfGEAAISQzj10BfMtcGkIW0QQX+AyBvR1PGUXT+SQ+7R1BbQPNG0XjZSQTLfzBLxiKGUKfHQQ8sNwBzn4MGERcwQQXE+yB/3reFEbTnQQ/K9zBXuI0FUEDUPQ out_107_mFAP2b_singleloop_p01wA5_mFAP2b_0001_0001
L/Uz3BXO0hGkEDySQ03f5BXO0mGUdTyTQShb7B77neG0OfXUQIwK8B33PfGkvfiVQy+P8B3qdXGUdkrTQRLC7BrbSwGEShLTQOfP5BHpb5G0lIrSQVzx6Bv/2CHUxCHSQvTM9BXvbCHEbtESQx5g5BLogKH0bAuRQ5Qr4BD/pdGERLCSQsoO4BfB2pGUSolUQYfP8BTQgtGE54VSQsNZ8BX5lzGE1M7TQtY/3Bb9M8GUA1fTQ/t63BzPU2GUIj5RQ out_107_mFAP2b_singleloop_p01wA5_mFAP2b_0001_0001
L+TNOB325FEUHahMQ6mETBf8SPEU6mkMQ++JXBvHFOEULymKQmuJbBLEYZEUIwaLQmuJgBz0NbEUGE4JQOJGaBfR2iEkqx7NQbnvdBHuewEEmuZPQqxLVBfR2cEE8nqOQtd+SBzKHiE0OfXQQAAgLBHYl3DEtILKQepbNBrED6D0hWEHQXPqKBHXPmDEBW5CQO0iMBHZ7oDk9ow7PPK8FBjqxPD0FZ7DQW5QDBjAr8CEqGv/Pnv/DBnuJNDU6mkIQ03vGBDW5gDUjXqKQHv0+ArFZ3C03PFJQMrAMBjOsFEUZeZOQOUjgBTQfSEEmggHQm6jgBXbUsE0TYMJQ5p+hBj/pUEUk28KQFSueBzoy+EkenLOQ6avgBDfjnEkry1PQax8bB7u11EkIQqQQkSCRBX2cFEknsEGQvPKFBTtbeDE0BrMQ out_107_mFAP2b_singleloop_p01wA5_mFAP2b_0001_0001
