# Supplementary material for: Incorporation of sensing modalities into de novo designed fluorescence-activating proteins
Source: Nat Commun. 2021 Feb 8;12:856. doi: 10.1038/s41467-020-18911-w (PMC7870846; doi:10.1038/s41467-020-18911-w)
Supplement: Supplementary file 24 — Source Data [file 41467_2020_18911_MOESM24_ESM.xlsx › raw_data_graphs/Supplementary_Figure_6b,c,d/1/silent_113.out]

SEQUENCE: SRAAQLLPGTWQVTMTNEDGQTSQGQWHFQPRSPYTMDIVAQGTISDGRPIVGYGKATVKTPDTLDIDITYPSLGNIKAQGQITMDSPTQFKWDAQFKQNDNPRYHGSTNILTGTLQRQEZ
SCORE:     score     fa_atr     fa_rep     fa_sol    fa_intra_rep    fa_intra_sol_xover4    lk_ball_wtd    fa_elec    pro_close    hbond_sr_bb    hbond_lr_bb    hbond_bb_sc    hbond_sc    dslf_fa13      omega     fa_dun    p_aa_pp    yhh_planarity        ref    rama_prepro    bref_irms    cen_irms    final_chainbreak    final_looprelax_score    irms       time                                       description
REMARK BINARY SILENTFILE
SCORE:  -488.681   -715.403    103.397    414.195           1.707                 22.755         -4.662   -266.716        2.634        -23.359        -79.849        -28.305     -40.304        0.000      4.528    138.146    -40.783            0.035     19.116          4.189        2.907       2.907               0.008                 -488.681   3.076   2223.000 out_113_mFAP2b_singleloop_p01wA5_mFAP2b_0001_0001
RES_NUM A:1-120 B:121 out_113_mFAP2b_singleloop_p01wA5_mFAP2b_0001_0001
FOLD_TREE  EDGE 1 120 -1  EDGE 1 121 1  out_113_mFAP2b_singleloop_p01wA5_mFAP2b_0001_0001
RT 0.092238 0.94843 0.303269 0.768097 -0.261588 0.584465 0.633655 0.17903 -0.752615 12.785 -5.805 20.9455   out_113_mFAP2b_singleloop_p01wA5_mFAP2b_0001_0001
ANNOTATED_SEQUENCE: S[SER:NtermProteinFull]RAAQLLPGTWQVTMTNEDGQTSQGQWHFQPRSPYTMDIVAQGTISDGRPIVGYGKATVKTPDTLDIDITYPSLGNIKAQGQITMDSPTQFKWDAQFKQNDNPRYHGSTNILTGTLQRQE[GLU:CtermProteinFull]Z[HBI] out_113_mFAP2b_singleloop_p01wA5_mFAP2b_0001_0001
CHAIN_ENDINGS  120 out_113_mFAP2b_singleloop_p01wA5_mFAP2b_0001_0001
LwfKMBvxLBIEoaMYQDCMMBf9IAIEZ78WQ67nRBLFu8HE99bWQ357UBT0i4H0hWMXQlDNIBf9o3HkoFpWQFRzJBbuEuHErsOXQiTgIBXhVCIUaeVYQPryOBPHFEIkmJTYQBdLNBHFt7HUsJcYQAQKLBfY1DIkXmbWQUd2HBnpl2H09kkVQjwTEB7965HEecBXQJr+HB/19tHU5oDYQ out_113_mFAP2b_singleloop_p01wA5_mFAP2b_0001_0001
HTihSB3NJ+H0kYIVQ/UjXBHCs6HkEDiUQkC3XBvcouHUgVmUQFDCcBjVOqHkvf6UQ5QLYB/9T+HUf/ETQYHGZBzvIFIE+04SQ0g7aBHpjGIU2UfRQ5a1WBrouFIEOZdQQhyJTBDkbJIES5FQQkQETBjxJOIUnprQQ8FqPB37VIIk6JROQEtoPBzKnAIEsyhUQMv1aBzTP+H0KDGVQ84sUB/TH8HE6bgSQ6ekbBLiJ6H0fVoSQKlHcBrAgGIUnEmTQaDWVBvrOHIEtFFTQqwXeBjMFEIEM8ORQPBHcB77vKIUB0dRQfIxWB3HKCIUUn8PQOCvVBnjAPI00OaRQFVVQBfU6QIUa2ZQQwdsPBXfpEIEHhUNQQr7MBTdFLIEsrtNQ out_113_mFAP2b_singleloop_p01wA5_mFAP2b_0001_0001
H3kYTBPzMpH0yhWUQiBhTB/RhdHUO0aUQXPKVBPIwZHkVO0VQEtoYBfR2SHkQg9VQiWEOBntzYHkArEUQnEDQBnCXtHklDFUQRXgWBforaHUCZtTQb8SOB7QLQH0IbHUQam5MB/TNbHkrHFTQEYFLBvcobHkvfyUQ out_113_mFAP2b_singleloop_p01wA5_mFAP2b_0001_0001
HPK8SBntzeHU2O3WQqGPUBjqxbHUbnHYQrcIaBnCXdHE8nSYQQgVcBb5QXHEDCsYQ8S3QBvHFiHUzMnYQXPKQBD/pkH0yhuWQ2rZTB/GRTHEgVLYQ9owRB7OffHknvHZQmupMBD/pgHk9ogYQ03vRBz1jqHEAAkYQ out_113_mFAP2b_singleloop_p01wA5_mFAP2b_0001_0001
H++pcB77nlHEoaAYQuzHhBra8nHkvfKYQy2JjB/RhjHEoaUXQnvflB/mEiHUdTqXQPffhBnBB0Hka8OYQynmfBvS+4HEbMyYQQccgBvQb0HEHReZQj9uiBnU/0H0B8sZQzs3cBf95vHkclzZQsHlaBrZmqHUiBZXQOInhB7fLkHEs9oYQZ07gBrN23Hk/chXQtXljBbS11H0DDVYQSwZbB7RX3H0SLrYQ+EKgBLNyAIE63yYQ3hfdBnRxsHEbnQaQa+OZBfemvHUlemZQ out_113_mFAP2b_singleloop_p01wA5_mFAP2b_0001_0001
H46RiBTgVhHEv0FWQ46BkBT2OdHUIwCVQqxLkBblDRHUO0CVQCBWmBfTiMH0P14UQ78NjB76RhHkpbqTQPdClB7FXdH064kSQ9Z0nB/TIhHEgL5SQnFLkBboyhHUgNPRQaRWgBntziHUwK3VQXrCmBzDSgHUSxNVQLwNjBHe+pHUnbqTQf4MhBrOfeHUb9cTQ4WBlBnotUHULnjSQRELpBbuXeHUbqJSQjkboBf68dHUoH3TQiy2nBXV1pHURK7SQ81glBzZ7eH0FddQQmxPkBPkdqHkwNSRQ6qLiBHHYfH0qJARQ out_113_mFAP2b_singleloop_p01wA5_mFAP2b_0001_0001
Ham5hBjArLH0xLNVQQg1hBTf//G0xLNVQHaRjBntz5GkWkVWQMdTkBLaRxGkpbCWQGZ7dBPc97GktzHVQwwPbBfwc9GEThyTQcpjVBr396GkyN5TQFKydBr9v1G0CjySQrcIgBvcoPHkBBWVQ8T1iBL3I9GUxiTUQhJkbBPQEAH0742VQHY5dBzMizGkuVWVQNqqbB3goFHU/XeTQu6nTBH3A8GEsF7SQ2gxTBTIXAH0U1nUQGeHVBHlwyGUQIOUQn72bBvGk2G0ez0RQPqSdBfYrtGUYrITQno/gBP+f3GEQksSQ out_113_mFAP2b_singleloop_p01wA5_mFAP2b_0001_0001
LEtojBLFu9GkQglXQf/0kBf9o3GUHaVYQUNenBjAryGEYlHYQJbHpB3Mz3GUPKkXQdTSlBjVOAHkCX3YQ3w9iBjLqHH0ElxYQetkiBLjHIHUQfCYQYUmjBPIp9GE8YoXQ/pajBjzaxGEm4fYQlmNnBvQMEHkYexYQ91alBL8l8G0ZFXZQwCajBHkmPHk/P/YQhKLhBffzEH0KeBZQiQ3jBvDaOHEaFuXQzsdgBzLZJHE9+2XQ out_113_mFAP2b_singleloop_p01wA5_mFAP2b_0001_0001
LSh7nBPIwoGkoFVYQ14VqBblDjGkqxHYQ35rpBrw1aGUdTKXQrcYnBXNeXGEsyBXQgqhmB3jClGUbnnYQk5OrB/hFfGkBYjYQMuzrBLGxoGkqo3XQ out_113_mFAP2b_singleloop_p01wA5_mFAP2b_0001_0001
EqGvrBvz3WG0isdWQJGUrBPc9NGkpbiVQW5grBf8SRGkVOEUQHvUtBzeUXG0gArTQWOUtBX46EGU6m0VQf6BtB3AXBGU0HMXQxFusBH8/2F0865UQpwltBb78ZGEEYlWQYHTpB/m2KGUoBsVQJZWvBDfwHGUOLqVQVKvrBXE92FETzPXQVDHuB/3RqFUGAIVQlL7sBPJn7F0qy3TQqqrqBf7cxFkrDFVQ out_113_mFAP2b_singleloop_p01wA5_mFAP2b_0001_0001
EEYlpBDrcNGUy2RTQIFepBjpbPGEUN2RQktzpBHtIFGEnEDRQktzoB/9T5F0w1bRQsyxmBD/pUGUHahRQINnmBDgkfGUscHSQZEYmBbGwhG031aTQ1zomB7mwpGUbKdRQqmVmBHEXsGkbunTQESimBH4bxGUlybSQ/OwmBL2zsGUThKQQJinmBvBQ8GUB3ISQi31mBzKa3GETAtPQ96ymBfXC/GUb+zQQSMIoBPy2IG03PtTQiRGrBXn0UGU2HlRQ72JlB3uuPGk6A6RQA8jmBnkNVGkZScQQXFRmBj3ybG0lXNUQL2JmBTUtvGkjuiUQRkymBLy5mGEUM0OQWijmBjWVCHErm5SQHt8mBzAf5GEaPoNQv73mB79eHHUTkhQQ out_113_mFAP2b_singleloop_p01wA5_mFAP2b_0001_0001
EEtIrBzgAGG0LdzPQMIgrBTgV6F0257NQUN+oBHtI5FkQgVMQ8nKoBbktEG0xLNLQaR2tBnsd+FUHaBMQapWuBXnfsF0ed/JQoNdvBDBJYFUSwQLQK1kxBDymYFkqgiMQPjDuBzTUGFEkd6KQuz3rBrbSNGkVOUPQsK1rBDuurFUoJFPQ61pvBDYdAGUYEJNQ0+dtBjokGGEnK6KQ9YyvBneHyF0VegIQnrdsBnXfoFUhMBJQ9rruB/On4E0Y/tLQdyWsBXmeGFkef2JQ out_113_mFAP2b_singleloop_p01wA5_mFAP2b_0001_0001
EoFpnBTLymFU46RMQkCHlBTgVmFUhr3KQKc9kBDqGVFU5QrIQHahlB3NJCFEVjHJQEY1iBz0NjFEmu5MQNRLgBH2ujFEITdLQJdAjBHb+zF0J8EPQQgVoB/RhZFEFuONQej0kBnDw1F0d64JQc9BjBbpnTFEg60NQXgKdBTihhFkm84MQvNHgB3tLXFUa29JQhO3fBf1NzF0CqeKQArZhBH2lxF0iGQQQJd3iB7QwBGUOuNOQap4kBL1jyFkD3CQQ out_113_mFAP2b_singleloop_p01wA5_mFAP2b_0001_0001
EhALkBf++bFk/UjEQWO0jBj/UNFkTiBAQtI7gBz1jOFkpbS8PSMofBzKHgFUwKH7P78tlBnsdSFUIwK1P/teoBz0vQFk+2/5PikNlBHd4CF0KO+qvW5wjBb78rF0IbHEQEgQkBTiH9EUsvXBQs2WlBXZviFkYQUvPOfOpBne7eFUhcj6PLdjmBvLsGFEUbU5vK/JjBjnWEF0v49yv8BklBHoiyE0aE+Iv out_113_mFAP2b_singleloop_p01wA5_mFAP2b_0001_0001
EWOUfBvHF8EEEYl6PR2uZBjpb8EU5QL2PhrnYBvd+sEkuJxoviWkbBrFZdEEAAAwvVj3VB7Of3EEDCMAQE0JWBbS/FF0AgMFQGB4QBri8/E01J7IQbFJSBPdIQFE1yzLQampgBT14tEE7Rh7PVdzYB7hbMFESPUwPSaUWBLNZnE011dBQTv0RBXmB5Ek7bT9PNH3VBf9mWFUgZGEQr56ZBn+bDF0HEMHQFNCPBboUNFk0nSNQfOMSBbE9gFEO9QLQWG7VBrs2LFUGmpMQ out_113_mFAP2b_singleloop_p01wA5_mFAP2b_0001_0001
EoFZUBHDCyEEv0N4vktTSB7QLkEULyWAwXPKMBT2OjEEoa8/vO0iJBntzzEkQgV+v14FUBnBBsEkAr8FwSL1ZBr5DtEUXbJGwrRNSBjQbcEUKdIJwfUYSB7lu/E0HFu0v4G7TBngIUEEQ5k/vnobSBTo07EEcFuGw5uSbB7YtkEUl3QDw4OhTBvvAiEEXYFLwjJ5NB7oYbEUIOHJw4k5TB7vpMEEaIwIw out_113_mFAP2b_singleloop_p01wA5_mFAP2b_0001_0001
E99zJBPJGQE025bAwPK8DB/mEPEklDNAwamZBBjpbQE0fqxFwIFOEBPIwQEkvf6IwnEDCBT2O3D0NJG6v2iLDBX5FMDkdPD/vs/gDB/vyGDU2ggEwK+vDBXngsCUYhB4vEtIMB3MzCEEnEDBwZdfCBHn2cEURk57vm/e7A3M45DEWQv4v/X7DBrr43DENV1ovrsgEBXPtNC05bb6vJaeDBDo3yCkoXhBP out_113_mFAP2b_singleloop_p01wA5_mFAP2b_0001_0001
L1NJ4A/89PEUiBBGwQgVyAb5QREk/UjJwwfq0APdT+DEYljLwoFZyAjWkBEESh7NwO1TmAPg1REUk8+IwQA5hAzK66D0pOeHwgO7LAjhL8DkjCuGwZsfBALvjJEU+RzIwDqHEALfLmDUsWQDwe++zArvfQEUiBhCwuqr0AbV+fE0gVkKwhc+hADutUE0u01KwpihkAnCEfEE1NRHwCOrlAHsC2Dkl9lDwvg9jAvG3fDU9iAJw out_113_mFAP2b_singleloop_p01wA5_mFAP2b_0001_0001
LGZ74ALv0ZDkSMoKwQgV7A/TN2CU5QbMw2OfDBf8S3CkVOUNwzhWFBjpbaCkWktOw3574A77nKCkZmJLwmLBtAvDSACEVq8Kw6B/mA7AkQCkPyhMwKcIqAjKMPB0C2PJw/pG7Ab5QXD0FZrIw/RS2AHIE5CELfMOwf7X8AbDxJCU5GJJwQA18AbrGjBUBCUMw out_113_mFAP2b_singleloop_p01wA5_mFAP2b_0001_0001
LGEYGBT0iYDkCXfMwjs9LBXNedD025LNwHv0PBPHaFDkX6WLwdolUBLwKDD0HF+LwcSsEBrw1vDU14VLw5/BNB7YS/DUSwINwW/mMBbDVSDEvZOPw out_113_mFAP2b_singleloop_p01wA5_mFAP2b_0001_0001
ELH6NBTLyyCEBWJJwEtoRB/mEbCEBW5GwgqxUBT2O7C0kYwDwqxrSBzfqdDksdeCwoF5OBf++5BEsyBDwP21LBju+yAk/jhFwXLXJBrEM3/jgjVBwSJSGBra5aAUIv57v9esKBnXlk8zxUcBw2O/JBvco1CE/pmIwthRUB/OUICEikuIwSdYMBrvsOC0IkZAw2C/RB/t/bB039lAwajnOB7qNMAkOc4HwpmsIBr9YNBEaZCIwdUNJB3MRbwjphd9vIXQNBXYWd6zjqPEw out_113_mFAP2b_singleloop_p01wA5_mFAP2b_0001_0001
ElDtZBDrcwCUf/UCwy25cBfnvPDEAAA/vv0NeB7P1ED0d++tvHv0dB757fC04luJPb8ChBjU4WDkSMoCwsUjiBftUvCUZA1Cwd2XgBHFelDU27JIw8SXbBLwKTC0LdTDwFzqaBHZqtDUosn+v+nPiBDJWvD0GSqAwFvUhBjS2VCUox/Cw+eNiBH4lqDUvWRJwMHeeB74kBEkfrEIwcGXeBbb+MD01CKJw out_113_mFAP2b_singleloop_p01wA5_mFAP2b_0001_0001
EAAAgBvcolDklDtoP8S3gBvz3fDU6mE9P5l+iBrbSAEE+TNAQHaBjB/naSE0xLd8PzMzcBvz3jDEsyBCQhHraBLvFGEE9k1BQ357fBjqxBEUc9ogvi6whBzfNADUc9z9Pbl0dB3RkcD00XHGQvswZBvKxNDU+XsAQRXZZBjY+IE0uAhFQ out_113_mFAP2b_singleloop_p01wA5_mFAP2b_0001_0001
EY6mkBnuJ1DkR2OEQnvfmB3NJKEE/pmGQAAwmBjWkHEkQgVKQmupmBvIbrDEBWZLQlYQpBf++JEkoF5DQMvLpBvftSEUWLU8PDB4rBLbFWEkjcY2PdhctB/XKHEEt5BzP4UbsBHKYqEETMHxPU4akBvd+WDUHaxFQbtvlBX3OaE0ZI2FQFgCqBbgbzDEptyDQNLpqBvluTEEeZNGQWoLoBjrGiEEXem8PBCFoBPYxHEUXlf2PQ0KuBP8BuEkW2lgPA/DrBDnP2EEbeO0P out_113_mFAP2b_singleloop_p01wA5_mFAP2b_0001_0001
Lx1DnB7luZEEUNuLQ7RRnBb78ZEkSMoOQwKnnBvyhwEUMIwPQbnvoBHue+EU5QbOQsyBnBHDCoEkCXvKQj59oBn2LQEEJzPPQY9elBPtxSEENrfPQ out_113_mFAP2b_singleloop_p01wA5_mFAP2b_0001_0001
Ef/0mBPzMzEUiBJRQ/pGnBLwKHFEBW5RQ/pmkBnX6MFUKctSQQ1IjBzJx+E0FZLTQlDdpBb5QFF0Jx4SQc+PsBLl+CFkiBRSQmiZuBDMl+Ek6aUTQo3SuB/X2tEko69TQRzUwBvl1MF0bqfTQqG/lBbmZmEEaRmRQFzanBL1NUFkfLMRQR2HpBjLk3E0rriTQQ9epBb2dTF0GOhTQ02vsBDrCSFkXrwRQknQsB7p51EUhajRQQTwxBLLQKF0l/KUQROXwB3AmaFU+08SQ out_113_mFAP2b_singleloop_p01wA5_mFAP2b_0001_0001
EoFJkBPy2hFEBW5SQ14FiBzfqpFEv01TQ5QbjBvxL3FUc94UQ++JlBT2OCGEEYlUQkCXfB3251FEVjPTQVM0aBnt1oFEiFnSQy60aBzPiUFEe6OSQT9fVBn3ewFkvHVSQby4VBnPvOFkj2tRQV9pSB3difF0FSxRQlJ+SBTT6BG0FLgSQhcdNBrdkhFkcrYRQamvNBHt3CGE4bHSQV3GLB/sN1FEw5kRQ1NZlBXjXsF0FZbSQaSIhBrp4bFEReTUQe+ZgBzwkAGEB3fSQiYkdB7oZ/F0StCUQdyKeBvQGKFEpVUSQru1UBrFm/EUCnVRQFHBVB/qaIGUT87SQB8MLBLHVUFk8w8QQbEzLBnvSKG0rtQSQgzFHBXGR3FEB1TRQ out_113_mFAP2b_singleloop_p01wA5_mFAP2b_0001_0001
EtIriBPzMzF0eUIWQaR2jB/na+FEAAQXQPKshB76RGG0HF2XQGE4eBLbnCGEaRCYQCsykBnYQuFEEYJYQjuqmBXjxcFEdewXQeeZpBzHafFEpfoXQjfImBPaWIF0dqVXQrLeqBXBSNFkxMKXQvUioBHgI/Eki1+WQ7RRhBvconFECsSWQE2glBXwFEG0Xr5WQYZGjB328mF0h0XYQtX2lBj9y2Fk1liYQK0KkBLorAFUGdTXQqrlsBfAgKF0bf9WQ1GzoBX6ivEEXEpWQ out_113_mFAP2b_singleloop_p01wA5_mFAP2b_0001_0001
EzhWiBXjXQGU2ODYQVjXgBntzXGknvTYQFDChBrvfcGEVj/YQO0SjBzgAgG025HZQhrHgBb78gGU3koXQDKSeBTzzdGkE0RWQzk7gBTrLaGUq+WVQrZCZBLxleGU9O6VQMoIgBrqbXGE3aGUQrtaXBz04bGkZzpUQqkEbBrVWYGEwLwTQe+OkBDAATGkYQ4XQxO9cB/LjTGEeiXYQJoEiBnRXkG00RgXQytsdBnuBnGkcKBYQYpBjB/xiZGUklpVQbaJWBHxWhGkVvnWQnolhB3hkUGkeRYTQ+0OTBzUmcGk2FYUQFS2ZBD1RWGkWtwSQ out_113_mFAP2b_singleloop_p01wA5_mFAP2b_0001_0001
Env/dBntzcGEqGbZQ8SXeBvcohGkTiFaQ357ZBPc9pGkDtMaQlYQVBzgAnGUbnPaQep7dBrEDZGUPKoaQgDmdBT9WdG0LQWbQCfRhB/jBjGUf9mbQDqajBXyLeGUFxrbQ3M/gBHqVtGEypwbQPKcaBXNeZGU46RZQuSGhB7HvlG07HIaQyysgBbcyTGkDQmaQSjaaBDDLUG0BQiaQE4ycB/gpWGkPUrbQIZRaBjyDjGkZzXbQLAiiBvngxGEjF8bQlXWeBPdFxGUjwrbQ out_113_mFAP2b_singleloop_p01wA5_mFAP2b_0001_0001
EmuJbBnCX0G0IbPaQgVOXBfnv8G0xLVaQfU4UBjVO8GU14BbQsHlXBLv04GkYQgbQZQgaBPc9GH0HFOaQIPFgBfp0DH0TJZaQrhVgBj9M4GEs2KaQQ7JbBHsK0GEaVPaQVoFUB7h67G06t8ZQ6e8YBz5XNH0TuiaQOsDaBv+xJH0y3sZQ6GagBfYyEHUnt7aQgIghBv0MJHUOPJaQsxuhBL5Z0GUZlgaQYl8gBHFc3G0iopZQ out_113_mFAP2b_singleloop_p01wA5_mFAP2b_0001_0001
L357PB325/GEaRGbQWOUNBvcoAH0z3vbQfUYLBXiBMHkDt4bQpbSLBHYlPHkQgdcQcSsIBntz4GEFuybQhXRKBTmCtG0BXubQ8pxNBbxfpGkZgScQ9/MPBjyYeGUDnOcQjB7SBngQZGkIflcQRAxVBTRMeGUpADdQf9nTBbOEPGUEQdcQGE4NBLwKCHkqxraQCpMQBP7a+GkyhIcQEi7FBnjg6GEWfZbQECmGBnd25GkQ+QcQpPcMBHUyrGEGZQbQKRsGB7CDoGEpTubQ7yqLB/2jqGEcswcQgCcRBrJLuG0I1ScQbOLNBrNwZGUjt4bQuoJVB/BDmGkN0IdQ5LjYBH2HaGkLxTdQk+ORBbExLGkNpFcQ7AWWBj1sKGk7VtcQ out_113_mFAP2b_singleloop_p01wA5_mFAP2b_0001_0001
LkC3JB/owRH0d+WbQ46xHBb6mcHkYQcbQBr8IBfSMiHEsyxaQcSMKBPIwcHkpbSaQgVuBB77ncHEVjjbQ/499A3fjbH07c8aQ2O/JBzeUOHkQg5aQL62JBn3XgHkWA3bQJBYABT1kjHkN20bQGdxAB3wvVHEeg3bQi/W4A/7GWHkyAAbQ out_113_mFAP2b_singleloop_p01wA5_mFAP2b_0001_0001
LXkNIBHsysHEmutaQpw1IBnDtyH0HFGaQueUFBXMIuHERLiZQlYQGBLbnwH0bS8YQcSMHB/mE+HUwKTaQPtYIBTCq+HkfdCbQAYDHBTbrzHEXOTbQ2SNIBL/usHksLuaQkhENBn3iyHkjb8ZQM1+CBLHS/H0veMaQ3YaJBHPACIUMZAaQWT9FBHmfCIEKcRbQKYmMBrvaAI0tmHbQRmyCBDbfzHkDKbbQ8UoJBz34xHE2jubQ out_113_mFAP2b_singleloop_p01wA5_mFAP2b_0001_0001
EsHFBBf++nHkWktZQ7Rh7APdTjHkDtMZQQ144ADrcXHkmZWZQ99TwA77nTHEEYJZQ2jCxAThrpHEsyJZQPajyADmr1H0drCZQI1EyAvOi8HUxflZQWxh0AvXz5HUGXaYQvDizAfvsDIkW3fZQKDB2AXhTCIklsUYQV8g1A/TtFI0eS3YQSt/2ALqHLI0BqxYQf/UABjU4lHEoaMaQTq6/AfLdjHk4kuYQhJqsA3IpoHUHrnZQZNAsAzFjmH0lrwYQNcjwAPfV5Hk0WFaQx980Arpn0Hk7o+XQmbKzAbeYGI00S7ZQ9/k3ADI5DIkDrpXQIjD2AHy6MI0olMZQ out_113_mFAP2b_singleloop_p01wA5_mFAP2b_0001_0001
EqGPABT0iRH0yhqZQ357+A3jCGH0Gv0ZQ5luEBnDt/G0JxwZQGE4IBHXPDHkQgBaQMIw6ArFZEHkU4iaQIcUxAXzrKH0m3paQAc/3A7Ml4G0JlqaQDCsDBT2OVHUGE0ZQtsQ5ADHrCHU56dZQMfaAB7a1GHk6R5aQSU+sAzelKHk5PQaQDhD1A3wn3Gk8HLbQx3/+AbRmzG0qTmaQPbzxAnUH2GEO9TaQ out_113_mFAP2b_singleloop_p01wA5_mFAP2b_0001_0001
EFDiEBzKH2GE7RdZQ4PVJBXjXvGEBWZZQU4aIBjrHjGEoaYZQFueEBnuJfGECsGZQzhWMBTgVzGU46xYQGkVRBjDitGUi1lYQyLhUBbTN0GkgV2XQlRKXB3F6+GEjeYYQ7RBBBrZmzGE99PZQ/z1LBrGqwG0LZ1ZQbfbNBvls7Gkud2YQJZrJBLL+yGkvSWYQN+ZQBvdXlGkH5bYQCUDUBXeLtGEtgAZQGuPZBLbNEHUGODYQWP6ZB3E27GEogwYQsX8TBLOPDHkhIoYQ out_113_mFAP2b_singleloop_p01wA5_mFAP2b_0001_0001
EEtIMBvHFdGUPKsZQ/pGMBrbSRG04lqZQaR2PB7QLNGU5QHZQlDNUBfTiRGEoaAZQrcoNB33PMG0isVaQh+WJB7jiNGEBk5aQmJoEBjdAOGkbLwaQna3KBPQmNGUwlebQ5lOPBjqxgGk8S7ZQhFDIBfznOGk4cjZQEbURBzf5PGUq1gaQxfbOBDLwDGkbDRaQ out_113_mFAP2b_singleloop_p01wA5_mFAP2b_0001_0001
EIwKOB77nEGE7RxYQvJRRBblDAGEmuNYQyLdSB757nFkuJRYQam5OB33PbFU2ObYQzMTOBrEDCGksdGXQnTeNB/EEOGk0+4WQ/DfRB70z6FEmQ7VQDPDKBrS2QGUPdtVQx1jKBTgVBGEZ74YQUeKVBvA9DGkh0MYQmXYKB3ns8FEvpJXQ2xSRB77oRGUclyWQJLhLBbGdRGEMwwXQMSTPBDW19FkAiBVQwMASBnJrpFkvqCWQ0ZaVBn6QBGkS43VQRuqJBfQgZG0E0oVQF0HGBz9TNGUqJ2VQI72LB7OxNGUwPzUQ out_113_mFAP2b_singleloop_p01wA5_mFAP2b_0001_0001
EKcdXB7OfhF0MzIYQtI7YBX3kKF0eUIYQO0CbBvcoDFU3k4WQf/UeB3MzOF01jSWQ6mEdBLEYFF0jCrYQMtoeBrAztEU/eoYQkvvaBX7yKFEGmWZQgqRaB/S3sFksdCYQgQXVB7pLBFkcpPYQ/gSgBHXcOFEzzlYQQ0ygB3rPqEU3DBZQbDLgBvnQqEk+NJYQ6uFbBLc4jE0SdtYQlIrdB/iNHFUNVvZQ2qIXBr6QBF0z0bZQ/CvZBvKwbFkQ3XZQ out_113_mFAP2b_singleloop_p01wA5_mFAP2b_0001_0001
EsyBZBbQgxE0jCXWQ++paBb5QpEUjXCVQ46ReBrFZVEUiBJVQIFOdBnDtGE0w17VQXktVBrw1jEEEYNUQBWZWBHZ7oEECs6WQ509cB7kr1EEYNiUQjs9WBXjXeE0HFOTQv0NTBLGEyEE/pGUQ35bTBb5QXEET3sUQ out_113_mFAP2b_singleloop_p01wA5_mFAP2b_0001_0001
EqxLhBLxgUE0JxQUQaRGjBf9oCEEEYNUQ0iMkBra86Dka8ySQO0ClBPy2LEU6mESQ35blBvyhIE0eUIVQlvmnB3YQwDUtfQVQzjwpBPJd+D0zrPWQiy/pBPQNSEUnQnWQgcXrB3smfDEmLsWQiBhhBTKchEUdTqTQ0VFiB/aSoDkWkiUQGcqkBDEqLEkIZIWQkDWmBrFXXE0ldxUQ6mioBvwtrDU/ESUQ9NvmBz1NSDUlymVQe/0sBDjlmD0jqVXQJrHrBfVeBDUk9XWQ out_113_mFAP2b_singleloop_p01wA5_mFAP2b_0001_0001
LHvUkBjWkRD01jaSQqGflBrZmFD0coFRQueUkBDW5cCkpbaQQrcojBHYl7BkBBGRQ2OfjBLwK7CkEDCTQFgonBbigAD0nUMRQjtNlBvz6fDEDwYQQ out_113_mFAP2b_singleloop_p01wA5_mFAP2b_0001_0001
LMIQkB3MzcCk8SHOQ5QLjBfTixBEqGfMQqGPhBj/UHCU0iMKQc94hBblDlC0MzsIQqGflBjrH9AkEDSLQhoInBPxrcAU8uZNQxnakB/d1l/jxqrJQZ78kBnCX3CEBWJNQ+zAiB3e1HB0MoyNQa9rmBb3FmBE0b/JQu9CmB7ld3/TCKnOQG3EmBX73c+zIM3IQZzKjBD2/JAkHeDIQgbPjBLLqU+jBk/KQ out_113_mFAP2b_singleloop_p01wA5_mFAP2b_0001_0001
L46xdBzLdjBEaR2JQktzZBrw17BUdTiHQiWEYB/TN2AEW5wDQy2ZZBf8SX/DtIbEQzhWUBrw1LC0NJ2IQTwmRBrb3PB06YIKQ+vGVBnErpC0AdwKQpW+LB/TEkBk8hpKQ789cBXjXyAEpwFLQ8fkbB74hWC0HLAFQkz0RBniqYCEHGjGQCglTBXoWABkTSBMQuWwRBPxnYAEXj1IQ51WRBfBwyC04enLQFJGXBjrGFDkqa7JQ3PfXB3oZaCUXILMQI4EKBDDeuAEEWjLQTG/JBPMTyBEAowIQP5vLBLgVNC05F8LQ out_113_mFAP2b_singleloop_p01wA5_mFAP2b_0001_0001
L2jCVBvIbPBka8S/PDXvSBHYlTAkR2O3PnEDXBXiBx+z4lutPzMTWBzgAr4zMzMrP99TOB/TN++j9ow8PKZLKB3CbTAE5ORAQIFOUBPzMHCkZmZ+Pz9DRBTVF4AEdgnfPHH7PB/Juk9zT7pBQ40tMBrHeK9TBSv1PGx3IBftFzAU3Xa6P out_113_mFAP2b_singleloop_p01wA5_mFAP2b_0001_0001
LEtobB/na8/zisdePEtIgBf9og+zfqxrv2jChBjVO02D/pGxPiBBiBjWkt973P1YPTiBfBTLy28Dv0N+vctYdB/Z+s/zuAQDwhAZfBz1w+AUYf+CwxDAaBDe3I/zwRhGwZ78bBLwK/AUO0ikPoL0hBbec5/TmIZtvEq0bBDcazybEby9vvcRhBv+ML5j3XpAw out_113_mFAP2b_singleloop_p01wA5_mFAP2b_0001_0001
LlD9gBThrH6zyhW/PDC8hBT0iM9bktTDQT3kgB77nK+LtIbIQZQghBjAr8/7yh2JQMdDgBb5QL+jWkNBQ/hBkBPilb87fiUEQZj3hBH1Nh/7zcQBQ out_113_mFAP2b_singleloop_p01wA5_mFAP2b_0001_0001
EPK8cB325767z3PJQBrcaBT2Of8b3k4LQjsdcBrEDC7jTiBOQtd+cBDVjH/zMzcNQfUYUB7P1477xLtLQOIiRBzxkL/b2KNKQERbRBPXj2A8zLxLQtL1OBrqArAsyYXOQLpfJBT0muAsfgyOQAONGBPEO+AM9QyMQjLkHBzbyiAcyFnQQKcdbB33P16D99DIQPMhbBHQkQ/rQjhMQlzaTBT4sb7jnguKQH2rSB7g0e77bqtNQAkmTBjzBj/rcJUIQoIbNBbeak+bl2yJQyZhVBnpMMB8zUHMQSePPBTbYnB8JQqKQLDNRB39seAsMa9PQ0+qHBzNbHB8+G7KQffNCBv6HBBMMFHNQkEFKB7nyWA8nfYRQlklDBTjhlA86gxQQ out_113_mFAP2b_singleloop_p01wA5_mFAP2b_0001_0001
ETihdBzLdTy7P1QQQgVOfBLxgg9T14VRQWOUbBX3kAA0LdrRQyLdWBTLym/j78tRQ/pmfB757n2rpbiSQPtQgBreR5+rtj7RQd0WdB/Kb5+bZ7oQQabfdBfiFyzbVLPQQ98ihBrrJq+Dk7ERQYS6bB7Oytz7pXITQJNchBHItv5TU1MTQRINfBLhwOAsbaoSQOUaiBTA0N/rZuwRQVBOZBX1pk/7apyQQ37mfB/sMFA8nG4PQ out_113_mFAP2b_singleloop_p01wA5_mFAP2b_0001_0001
EPffdB/RhLBkuJBSQb8SaB7QLKC0isdSQzhWbBzfqVCE7R5TQIFufBTf/kCkR2OUQhrnbBjVO0CUGEwRQC24aBblKyCkWkYQQUlXYBf12YDUAiTSQYHHdB3dxZDkOccPQ03vgBzgATB0Ld7RQwMFWB/ywBC0+PYSQWBjfBP9u6CE7F6RQ2xoWBPCyvCE7lLQQFN4cBbn9VCUUw+PQWAfZBHkp2DkbuzRQ7pDZBjVKcDkXJYTQKbOUBrxFSDUVtHSQzAlcBfexYDUJ4UNQSIogBTYHdDE9v1PQldFbBzu20DkD7HQQ out_113_mFAP2b_singleloop_p01wA5_mFAP2b_0001_0001
ERLSXBThrPCUf/sUQlYQXBLEYdCEZ7EWQhrHSBX461CkYQQWQMdzNB7OfjCEueEWQpbSXBfR2uBkqxDXQowLXBbOIICUKbPYQHZLcBTgX2AkeSzWQ2jCUB/naAC0xLVUQgexaB7CRxCUXBQWQk7qTBD6QKBkcv7WQuJHXBj8jaBEmslYQffnTBTUsbCkFHUYQBsvaBTgebCE7MVYQlXKcBj+qAA0NxfXQQazfBHmGcBEhi8WQQVFcBLDDeAUtEyVQ out_113_mFAP2b_singleloop_p01wA5_mFAP2b_0001_0001
Ee+eSBHXPeDU5QrWQEYlNB34l2DUMI4WQW5QOBzfqPEkpbqXQlDtSBHueWEE/p+XQNeJWBDrcsDUHaxWQkJqKBrMziDkpcZXQbc3LBrH6+DEFQ6VQ out_113_mFAP2b_singleloop_p01wA5_mFAP2b_0001_0001
EMIwJBXiBZEU0iAYQShrJBrbSsEUgVaYQ14lEBDW54E057TYQxggABf++vEk8SHYQdTCKBf++lE03PJZQ5wFFBTITZE0SqWZQJbwAB3z9jEkKVoZQ8D1EBfpMDEUqOQZQO4a4Ave0YEE22zZQASQABv1QwDEXybZQ/h83A/O3CEEdltZQGE3uAnJqvD0KJ5ZQHaRGBfSMSEkrHtXQZs/MBfae2E0UZQYQb5UKBjiT0EU+FdZQ3LlNBnVQcEUJ1OZQvu8ABv+P1EkvGtZQZlMIBTVX1D0QECZQDSpxArXShEk2wBaQY5AABj9CODEp8WZQf+fvALMWSDEZWwZQ out_113_mFAP2b_singleloop_p01wA5_mFAP2b_0001_0001
LhrnEBzgANFkYQgYQoFZ/AjU4YFEv0dYQKxAABfTivF0NJuYQpw1DBb781FUbnDZQOJGIBnBBUFE7RpYQm5N5AH1nQFksGwYQD+r8APrfZFEya5XQ out_113_mFAP2b_singleloop_p01wA5_mFAP2b_0001_0001
E2Of3A33P7F00NlYQ46R2A34lIGEoa0YQ03PzAvIbQGUy2RYQpbSuAvyhNGka8iXQEtIuAHXPJGET3YZQrR2xA3f/DGE24BaQze4pALaXFGk5zlaQvsjuAH/QBGkVlPbQLCA3ArSvIGUu3gbQ9owxATgV0FEXPSYQLx89AbMSLGk4FBZQrArmAfOfFGke+OZQHpbsA77nRGk15fZQG9e5A3IfHGUUaLaQYHDzAHq92FEUk8ZQUhkiAXg+AG0rgeaQro7nAnZ0NGUPUpaQweLyATy8yFEW6JbQ8uNoAHuaAG0+MnbQxLA6AnVyFG0YR8bQiUvzAX/6PGk4kmbQS5R9AT5yJGkchLbQ out_113_mFAP2b_singleloop_p01wA5_mFAP2b_0001_0001
EnED2AvyhaG00NZYQ357yAD/piGEaR2XQAAAxAPeptGkBBOYQbnv1A/S3wGUjXuYQ7Rh7APepjGEue0WQShr6AnsdcGkR2yYQS8TrAX4TgGUPFaXQGZ74ArbSpGEEYFWQEYl8A757bGkTiZWQKcdBB/9TmGkvfSXQ out_113_mFAP2b_singleloop_p01wA5_mFAP2b_0001_0001
E+TNqALbnzGUbnvXQIwKoAbkt+GUbnDYQ/pGqA757FH0gA7WQzMzpAzLdCHEmuxVQ7RhZAnYQAHEBWVYQcGFKA/Yn9GUiTqXQWKBWA7eJ5Gkta8YQx1jmAbPKwGkqx7WQDVrtAnz7AHkVKdYQ2UbXAnsnIH0TleYQsbDMADCPCHkdo5WQfB8FAjWZ6GkP1IZQX43gAvxO7Gk//UZQK48XA/MzwGU8hzYQ out_113_mFAP2b_singleloop_p01wA5_mFAP2b_0001_0001
Epw1rA/mEQHEnELXQGZ7tAXNeXHU0iEWQJGEkA3MzbH0xLVVQQgVYAzgAfHET38VQU460AXNegHU14lWQsEX2ArapoH0ZglVQnir/AD+6bH0H+7WQdoFsA34lSHkDtEYQ2moyAfwTTHEcHUVQmcPxA7Y5jHUGVcXQktc7A316uHER/8VQ1vruA3JDsHUFKTVQVnF6APp0kHUV7uUQPRVCB7UKiH0y5TXQ62nBBHkpYHECuCWQaJ2+APjrVHEsHsXQ out_113_mFAP2b_singleloop_p01wA5_mFAP2b_0001_0001
LNepkAf9obHkCX/TQepbYAb6mfHkBBGTQXPKeAz1jqHUiBhSQ8naQADVjxH0kYYSQR2OVAblDYHEsy5RQeSfMAvMVNH0kPPSQaPNKA3CFGH0zG/QQAySx/erHKHkueDQQPK6m/umQCHUWd7NQyLdrA7luYH03PlTQvfuJA7oggHUb4qTQK3QiAnHzWHkakaRQAHoKA7xybHEWXLRQKLB6/CDJOHkuzuSQsvpXATqnJHUpr7SQEaUGAXO79GUnESRQVKOZAzb4FH00CcQQ4I07/2vkRH0CkMPQ+w3I/GCoLH0d0oQQV+i++CyQFHUfUwMQoUeZ/O2W7GEiwwOQUptAA75oAHkKtwMQ out_113_mFAP2b_singleloop_p01wA5_mFAP2b_0001_0001
LlYQpAnX6rHERLKSQdoFtADAA2H0MzkRQDXP3AHtI4HkR2WSQBrc7AjWkwHUep7SQsHFwAXMI1H0w1DQQOJF6Az+QvHUe72PQ8ENnAn4ZvHU/TlOQVjXuA3islHEoaUSQg58mADyF8HEzAuRQDQ8wAzU38H0YiPPQZ1G/A/FtyHErQjOQm9bpAL+2uHEdyeMQZUlfATG9zH0+jxOQdP8lAvQenHU8KXPQ out_113_mFAP2b_singleloop_p01wA5_mFAP2b_0001_0001
LBrc8AjVuAI0P1QSQ9oQDBrbyBIEnE7SQnvfHBz0N7HUPKkSQTihLBLaR6HE7RRTQIFuEBPyWHIkZmZSQzmv+AHaBKIkZAJSQuVp3A/akFI0gpoRQ2oX8AbFyAIE+7QSQ50nCB353BIkxtAUQE5KHBvn9GIE8SfRQAOKHBvGgJIUy5ITQ3Jt/A7wRNIkwOaRQZAu7Aj72LIEPQETQCDj4ALUbFIE2HjQQ0pYvA3tOGI0PV9RQ out_113_mFAP2b_singleloop_p01wA5_mFAP2b_0001_0001
EzMzGBnsd1H0GvcRQIwqKBfTitHUepDRQIwKIBjrHjHUepjQQoFZKBntzdHEEYVPQ0iMOBrvfyHEAAAQQi2FLBf0l2HUKHeNQRFQGB7BA1H0l0LNQ1stNBTnt7HkEw4LQ8naDBPc91HkZm5QQT3ENB/XdrHEPa7RQ32GRBvC1sH0d6bPQxPSQBfnK5HUW1bQQ out_113_mFAP2b_singleloop_p01wA5_mFAP2b_0001_0001
EqxrDB/89fH0w1LRQdTCBB3MzVH0z33QQXkt9ADAAQHkBBGSQfU43APy2UHU3k4SQ14l4AzKHXHECsyPQTbI8ADBybHkcqWNQewDzA35dMHE2cNPQdTCCB/89kH0eU4RQjl9DBDzcQHktzaQQTQ4yAPuTcHkBKWQQ7gN8AzdejHELipNQF0ZsAXD5NHEdr3NQDDCwAvl/IHUFRhQQiMq4AT27GHUorSOQ out_113_mFAP2b_singleloop_p01wA5_mFAP2b_0001_0001
EvJx/AbQgFH0gALSQhrH7A34l+GkQgNTQNzMyAHtI3GkBBuSQ99TzAHDCyGU5QrRQgqxBBb5Q3GEue0TQbTOGB/017G02ZnUQpH5JBHHsyGU+HCVQbd8DBvyTBH0Nz0VQpwVCBDBWCHkrHdRQ4bi3Aj9pDH0Jf+TQ9eoDBvXOzG03r/SQecm/AnqhxGU2naUQ9jeIBLqfBHkMJBUQWXHNBvW01GEPJoVQigeLBvAwuG0IeJUQSZqHBrL+sG087nVQYtKHBT6rEHEfhbWQubrBBLVk7GE6DbWQn7SBBrpjHH0kYfVQ out_113_mFAP2b_singleloop_p01wA5_mFAP2b_0001_0001
ECsypAHZ71GkU4iTQ8S3gArbSuGkDtYTQ789jA/mEkG04lGUQpbSkAT14jG03PVVQDCsMAfTiyGU2O/TQa8jy/eY9qGEmKxTQJNU5/28ohGU2TgTQrjp7+icuuG0Rj1TQ67npAf9o6GUwKXUQ6mWfAv6zsGkflUSQMN3IATIH6GUjXlTQgW3OAzmrzGUv5DVQ out_113_mFAP2b_singleloop_p01wA5_mFAP2b_0001_0001
EiBBnA757bGEv0VTQOJGsA7kYSG0eU4TQqxLmAThrHG0xL1TQIwKiA3NJEGkpbySQlDt2APzMRGUy2JTQqmu9ADbOaGE2HhTQLXy7AD7+GGkElfTQ4TJDB7plbG034qSQoa8lATKccG03PVSQJYatArIkTGkkl8UQCmQ1AbxqRGEGzFSQ4DhABX1nYGkPycUQhoR5ATQghG0wljTQCqqBBLeOGGEQ89SQjTd2AvamAGUAaMTQRzI9AbjnGGUfPkUQd7nFBLx+hGEmABTQ8knBBPobdGUqusRQi+YFBDXZUG0HnpSQ out_113_mFAP2b_singleloop_p01wA5_mFAP2b_0001_0001
E/pGmADBWCGEVj/UQT3khAb5QvF0LdLVQmuJqA76RfFUiBpVQZ78sAHtIfFUf/0WQ14lQATgVwF03PNWQZJyFAjXLaF0DUkWQ6VlPAjKJKFkGQWWQbH9n/m7vZFELrFXQ3kYpAXiBGG0w1zVQA+0cADOwpFkGROUQteJEAT056FkiqzVQ30cWA3Bt3F0BJIXQ out_113_mFAP2b_singleloop_p01wA5_mFAP2b_0001_0001
EdTiuAfSMSFklDtUQFDC3ALFuCFEoaEVQaR2yA/owrE0bSEVQb8SuAT0ikE0GvEUQBWZABXiBDFk8SHUQkymCB7l+YF03h9TQor5EB/4K0EU/MqUQM2aEBTNhjF0G0OVQWO0rA/mETFkCXvTQwf05AnQcGFkNxEWQhnX+APoc9EkARITQJXR/AHYhiF0T8eTQxD/FBHj5XFU/HUTQOxSIBnYg0EkNX+TQNndDBjR0jEkY7vUQZkLGB/605EkPyoVQTx/FBL/OzFU4z/UQ5KiHBjT5ZF08QtVQo5EBBHGLlF0Ak5VQ out_113_mFAP2b_singleloop_p01wA5_mFAP2b_0001_0001
EhAr0AzeUgEECsKWQkCXxAzKHKE0NJWWQ2jC7AXO02D0yhOWQqxrBBzgA/DE+T1WQgVOsAHueGE0jCvXQks3iAv5lTE06M4XQmpBpA/TtdDUF35XQnvf4AfTinEkqx7WQOIqrAXpEGEk83jVQk99xArp2KE0WSQYQ7C8kAH4biEk177XQ3OclAHdGZDEkUcYQQv/vAH7QJD0rb0XQA+PjAPjDVDEzQIXQ out_113_mFAP2b_singleloop_p01wA5_mFAP2b_0001_0001
EOJG6Ab6mUDEuecVQdTiBBb5Q3C0KHSVQUNeABTKcJC00NxVQLHa8ALwKfB00NBVQtd+CBHue0CU0i0TQwkeEBPQpdDk5xJTQFtgABjeq3DEsBoSQf1uJBPFloDEy5ATQ45zBBreGOEkfR9RQ7UELBnEtGEEKxVSQLCIHB7diTEk2szRQLZfIBLnrlEEarHRQwKHzALGEQDUep7UQMU3EB7b0CDUV14VQNVZ/AXaInCEU8STQxWVGBbLeeC0PbtTQ18v4AfEGvD0STvSQsZ0MB7M6TDkZhbTQ/mW9ATYJYEEXCjRQxWPPBPjILEUv2NSQZcUMBbRYlEEe/7QQ out_113_mFAP2b_singleloop_p01wA5_mFAP2b_0001_0001
LCB2BBrFZ7BUHaBXQfUYBBTKclA0FZjXQTiBEB/S3E/jEDqWQjX6BBLFue7Tc9gWQXkNEB/9TtAEW5cYQrUdDBnwtECkG2oYQWyEEBTficCUfK/XQ1v3BBzvg8BEa4/WQT6P6AnzsVAEM4rXQVwcIBTB/aAEusZYQ+cYCBzYFBAkoA0YQBDbGBPRYOC0t+AZQV59+A3aMJCUjN3YQiyPIBL2JhCkvl1XQph1BBHuP6CkawAYQ out_113_mFAP2b_singleloop_p01wA5_mFAP2b_0001_0001
LU4aIBHsyx/DEY9VQiBBLBHsyh9z4lGVQgVuHBrFZ77j9o4TQzMzIBbmZG8r8SPTQy2ZQB3ist+z4lmUQ1J2PB/71dA08AwTQ6mEKBb6m0AUIwCWQYAnLBju5XzLvEsVQeWOSBnlGL8T1jCUQAaBTBboBK/TwXaVQST0RBnemOAUcQ7SQ out_113_mFAP2b_singleloop_p01wA5_mFAP2b_0001_0001
LCsyDBLGEo+j/UjTQTihABjqxL+zP1YSQBW51A/mEj8z3P1SQamZuAblDN8jZmBSQAAgABDW5YA0NJmRQ+kMGBj7a3AUoELRQkszFB/IvFCUcrbQQoJ+IBzuHl/D0KXQQyL9CBfnvHAkYQIUQovXCBLITf6zWOyRQsbw9AH25IBk/APSQk/B8A/S8SA03MuQQSAiIBLgZDBkAaESQO6zJBrOsQCkXrLQQ9b6DBHbDdCES4DRQUmdDBz6WBC0YoCPQUw/MB3E2HAUt7FQQauuGBzMNN/ToK+OQv8QJB7C+f9zwN8QQ out_113_mFAP2b_singleloop_p01wA5_mFAP2b_0001_0001
LQ140AvHFu6jDtIUQMIwqATf/U174luUQlYQkAz1jS+DqGPVQWO0UA76RR+z1jKVQkCX7ALwKH7zkYwUQBWNsAXOz78LIyjVQFjAmA/OEY8bMg/TQ out_113_mFAP2b_singleloop_p01wA5_mFAP2b_0001_0001
LRLypAjpbKAUiBxVQuz3kA7P1YBECsSWQ6mEdAb6mEC0IbPVQ2OfLAzeUUCU3kgVQZQgbAbmZGBknvfXQtJwjATrKnA0acWYQiZYrAzyCQBEf8kYQEkcgAHEo++TmbnYQfU4xALGEIAEAAwVQqiOrAXp5BCU7ynWQ3BQPAPh+XA0akPXQ6qPTAjCoACUmRxXQYSJkArT8O+DBOBZQ1naUAb1qA+jUraYQ out_113_mFAP2b_singleloop_p01wA5_mFAP2b_0001_0001
EFDCjAjqxHC01jCUQKc9aAzLdfC0d++SQueUeA/TNODktzPTQZQgnA7QLaDkvfyTQBW5hA/89XCUJGkRQiwxsA34cpCEKwcRQIUlhAHEEUBku1ORQgYaxA3UKmC0W0DQQLHaqAHZ70Bk++5TQ/ABKAz9YXCEbiBTQT+iaAHO4pC0dK3QQW+vxA7SlZCEJwISQoFasADi3KDkjXtRQ8PmkAT31KBEzBPQQPLzSAPfX9A0whSRQ4+dmAXrixA0aF8RQ6SQ5Av8e0C0nJCQQKYNsAz3+2CEgRtOQeN+xAjVyECUz7jPQ out_113_mFAP2b_singleloop_p01wA5_mFAP2b_0001_0001
ER2OPATf/oDUKc1SQxgATArFZLEUf/8SQamZWAfR2WEkSMoRQnEDMADAASE0eUoQQKc9AATLyWEUktrTQXb69/6A8REU6RJVQbcZb/SEThEEAzvVQ1i9V/2kufEUw6PXQArqT8OfdxEUkizXQhrHBAPHadD0codSQS31gALa2NEkXchTQ19jj/OVoSEU2dNTQeyIDAzFFoE0DclTQOZdOAHPOUEUwQoVQz1oz/6VbBEUBuSVQZwKY90dFeE0J2UVQZQum/e3mxEEEJfVQf8A7/StygEkK3qXQ7abz+ySdQEEe0hXQX11x8AeYwEULvZYQ/Mma/wM4wEUAfbXQEzI7+WwCAF0FWiXQ out_113_mFAP2b_singleloop_p01wA5_mFAP2b_0001_0001
EcSMiAnX6mEkZmpRQzMzjAb5Q1EUc9gQQFDCgAfTiLFUxg4QQ3kYkAjWkVF0FZzRQ2OfvAPy21EEpwFQQUNemAvxLpE0kYgSQZZBeAneXvE0GSXPQQgVwArvfAFUgVeOQsHFyAvz3lEEVjnPQVjX0ALbn7E01j6QQ out_113_mFAP2b_singleloop_p01wA5_mFAP2b_0001_0001
E2OfPAHtITFEueMQQKxgGALaRoFkCXfQQiBBMAXMI4FEYlzOQGZ7GALFu0FE+TdMQ4P1Y/GtInFUeprQQIDQL+muI9FUcs2QQrH99+2k0EGEdsKSQtE3j+qTxAGkV3RTQBJob/KY4OGE8NASQGZ7IA/89JFEmu5OQknZNAri/tF0rNbRQzKwK/WggdFUvCkRQ0Gl4+2SCfF0VfpPQJ+6Z/Q5X6F0Ym0QQqYB7++YrDGEoVBQQImok/Sg5TGkyGzSQm+qh/aa3RGEggFRQ out_113_mFAP2b_singleloop_p01wA5_mFAP2b_0001_0001
LfU4WAf9oEG0hWkPQktzdAXNeMG0yhmNQGZ7kA34lVGEaR2OQc9oiAjqxYGEYljQQaR2aADVjFGkTixQQri6PAXUnPGElxiMQuG/jAHFmIGk8vHMQ out_113_mFAP2b_singleloop_p01wA5_mFAP2b_0001_0001
EW5QsA7QLaGUJGUNQ/pGyADBWjGkBBWOQZQg9AvyhkGkQgVNQ4PVABjrHgGUxgQLQXPKsATLytGUeprNQ14hrADUgwGkZ2uKQCu0kA39q6G08uLKQVbNWAT/56G05uxKQDwzpA3kDDHE6CFJQUNetAvxLXG025bLQ8GzyADXhiG0cOQQQlVQwArJc0GUCUnOQNoGkADvgtGUcXgOQ+W9nAXuzpGkPLqJQVfqzAD26xG0DXAKQkoxlAD+wJHUfLsIQLu0xArC9CHEQJtIQ out_113_mFAP2b_singleloop_p01wA5_mFAP2b_0001_0001
EktzBBf9oqGkZm5OQlDNHB7QLuGUepLOQoacHB/TN6GEZ7sNQ/pGGB/9TAHk9ogPQT3kLBbmZrGkDtIQQYekMBbvEgGUDxTQQLcZQBrYFwG0NijPQdKcQB3OgeGEdebRQ/UDAB/natGEShTQQ+0XIBLxMqGU8VVMQ8bXKB3akuGkhiGRQX4WOBnK8cGEDcyOQ/eAJBPT0bGkaBfQQUaeTBTgeuGkoOhQQFBuPBPXa4GEzgaPQiqgRBz4rsGURUpNQr8VRBvZZWGELihRQj6wOB/hghGU/tWSQ0NHUBb3ziGEZcNRQ out_113_mFAP2b_singleloop_p01wA5_mFAP2b_0001_0001
ERLSJBT0i9GEYlTLQXPqJBXiBJHUJGkKQbnPPBrFZMHEaRmJQ03vRBnX6GH0d++HQ3kYFBPzMMHEUNeIQlcIABLAnKHUIulJQ3GAGBvoAYHU3QZHQtIbKBrGv3G04l+JQjmyIB3F1NHk4LVMQOV0FBzBNHHkHiZFQYd3+ArKbQHESZ5KQjh8CBr0IaHUVqfEQSw7JB3CaZHk2roFQ9UjFBT5/cHE11eJQ out_113_mFAP2b_singleloop_p01wA5_mFAP2b_0001_0001
E5lORBPHaVHUGEoKQIwqWBbmZZHUzMDKQHaxXB3MzdHUiBhGQwKnUBnBBkHUGEYEQCB2XB/naiHk9oAMQLcadBbzFnH0xNAMQgJJeBLkBxHkQboOQmpRiBrEZ2H0Iu3NQam5OBvyhZHk789LQJ7dZBXjwSHkLIPKQW96WBPF+fHUI3/NQmZLVBbMCpHU8NhLQFeNeBfc7qHEKCGKQSJMgB7CwgHU8tTMQnMyiBDhm8HUJ+TPQs4QiBHmw5H00v2LQrKujBXiHwHkMq+NQ out_113_mFAP2b_singleloop_p01wA5_mFAP2b_0001_0001
LGZbcBntzaHkpbSEQEYleBbktfH0Gv0+PEtohBXMInHEDCsAQ789hBfTivHU3kY8PQgVgB7luXHUjX60PmPpcB38TQHEW3kjPM2iYBH6AUHEvKepvLcydBjR5GHE/vtKPDCseBb5QVHEv0NGQI2bbB3SdkHU4DG7Pct4hB3G1SHkoiO6PsHUhB/eMcH0CbtCP out_113_mFAP2b_singleloop_p01wA5_mFAP2b_0001_0001
LRLSjBT14jH0w1jEQtdulBntzpHEW5wFQktjmBLEYnH0kYwJQ7RhlBntzfHEoa8KQZ78nB/mEmHkTiBCQzS/oBD4IcHkTatDQfU4iBDW5cH0OffGQ4HUlBXdVyHEgUVFQNAhpB3R1rH0tsjBQYUFnB/EClHEu4I8Pl+FpB3DzXH0jPhAQ out_113_mFAP2b_singleloop_p01wA5_mFAP2b_0001_0001
Lf/koBnX6sH0P14KQ35rpB7P1qHUiBhNQCBmqBHXPfHUGE4NQzMDrBT14bHEoaEQQiBBsBLFuyHEtIrNQazMrB3wz7HEsz2LQmWwpB/Lh2H0ZLlJQ+kkoBzs/sHUPE3KQ2sLoBDLzsHUN5CPQB13tB3TwuHUPeBNQCnUsBrjP1HUAewPQcc+sBPdJAIEFsMLQ1X7pBrxvAI0qO9MQ7yQrB33T0H0GwGIQOTPoBza/7HEgBzIQ out_113_mFAP2b_singleloop_p01wA5_mFAP2b_0001_0001
EiWErBbPKZH0istLQOJ2rBLwKOHkArMMQR2OqBz1jGH0xLdKQKcNrBjU49GE7RxJQLy2uBzLdMHkoFpLQ+ZcvB/EhPHEwh8IQ/AmwB7o+SHU1ajNQlDtqBLbnbHEnEzJQJ9brBnhQMHU+SSOQEXUvBvBAEHkAA5LQL01tB3pESHkXkGIQyisyBn6fRHEEhHNQNgKwBDRoQHEQgmPQhYLwBr0cbHkNBUNQ out_113_mFAP2b_singleloop_p01wA5_mFAP2b_0001_0001
E35rnBrbSJHkvf6JQv09lBzgACH0P1YIQBr8iB7P1DHkqxrIQjs9hBra8MHU2OfIQ5QrmBbPKCHEue0CQcdBlB3vR6G01s/+Pk/4lBzLj5GUPh/tP2EFoBLrp1G03ZwaPgnJkBbOW9G08+Zuv789mBz1jQHEW5gKQ6nTmBTQ45GUgUGJQ89xoBnBPAHE43RCQd1VmBHFKKHUwfOBQY/7iBbI68GUXM/+PeVLlBv1YyG0yMUBQPDlkBH2I9GUO/Y7vqwViBzfgAHUfbbhv out_113_mFAP2b_singleloop_p01wA5_mFAP2b_0001_0001
EAAghB3256GUiBBJQEtIdBDrc6GktzHJQqGvaB3isxG0IbnGQXPKdBrbSpG0HFuFQhALbBPHa4GEUN+LQkW8bB3i/AHkyiHOQYaSgBLQVCHU5+ZPQniqXBjjCHHE5S+OQxkggBLm0JHEC0tQQT+AYBLoVOHkvMfQQa0tcBXgzPHkuTGRQO0iiBjU4zGUepLJQOPjbBThFCH04NbIQtA0cBDFBxGUX1tMQHw/WBXZV3GUKQwLQfu8hBz0h9GUcU0OQgU6TBT/4FHERaBOQUCYiB3E6KHkGHORQ5CgUBHy7SH01JyQQihEdBzymVHkOo5RQ out_113_mFAP2b_singleloop_p01wA5_mFAP2b_0001_0001
E8S3VBbQgzGEXPqEQfU4SBDrcrGkX6mBQTiBPBHtIlGE/pGFQv0tMBvyhpGkU4aIQR0zPBrYvwG0hPD6PU9VTBD4Z1GE0pUiPttAQBzkn6GUeo62v55gTBbpq+Gk+qRAwMAZQBbK4EHUs6REwSMIUBThr6GEBWZFQwSuVB/EwlGEYf2/PxNVNBH+L3G0jON9PlPJNB705qGU5su0PE+wVB3wDvGUTG7ov71AWB/4X7GEdYdxP2wxNBr3UBH0cGOwvUzKNBra00G0Sjo6vITZVBv753GEbyRCwhJqWBbkxDHk5FV9vim2SBbraHHUTLOHwn7rOBX1QLH0tteCwnmgNBrYLAHk/A3Fw out_113_mFAP2b_singleloop_p01wA5_mFAP2b_0001_0001
EEtIOBDAAbGUNepDQMIQKBvz3TGkpbSGQ8n6FBT14PG0OffCQ/pGHBDBWMGU6mE8PJMINBnFPKGEtVXIQi4ZJBzFCCGkYrgJQBXmIBTZzvFU3olIQ6D8FBn/ODG0W9zLQDQ5EBPqdlFEXkJKQhAODBXkGzFkcUIMQ7J8EBbIoLGE9TmNQ0hG/A7G8vFEb6KOQAgQBB/1CKGk7KpPQH+Q9AD+dAGUp26PQ4PVQBPc9XGET3kAQV+RIBTXUYGUiTvIQ7EzPBjJ8MGUx08JQLQlPBDkYGGEP0rFQAsmKBbN1oF0PguFQCCnDBbfSWFEOw4JQqVAHBXTQTGkDpYNQ/f26AP61gFk2HbOQFZgABLcnQGUH3gQQFTi3Az5/+FU5dxQQ out_113_mFAP2b_singleloop_p01wA5_mFAP2b_0001_0001
EfU4AB7kYQG0LdTEQXkt4AXjXMGUhrHBQRLyvAjrHIGE99zEQbnvqAT2OOGkCXvHQBuS0ATsLVG0Es+6PLp0rAHPIRGkb63sP+NFpALS4HGkSeTvPARLoAXcUXGU449svIFOAB3MzTGUKc9HQG3i7ATwzFG0bFP9P9G06AjGuYGUZey0P6IzwAbTgbGECt3/P out_113_mFAP2b_singleloop_p01wA5_mFAP2b_0001_0001
EZ78tA/9T7F0IbnEQIMvlAHiPxFkLz5HQC+NcA/bqjF0BClEQdj6gAPRRcFk7EPAQMkzqATrijFkTAIKQlSXyAfMJyFkxCICQq6ChAr629FUET5IQazikAvnEcF0yiULQXqxvADujtFEDAaLQTkuvADnLXF0qUNJQ out_113_mFAP2b_singleloop_p01wA5_mFAP2b_0001_0001
E2e5IAjvbgFEbNpGQOehx/WsyTFkqC3DQ3pve/qX5CFEvqnHQmBYz++tFIFkPi4JQ35X3+KZPiFkQQuBQGeEJ/4EfWFE3YL9PJr23/YaSlF0aiX5PK9jBAdJz0FkLhy+PzwxEA5OlgFEMEEMuCCTFArw5mFUNhHJQF9WAAT+wLFErOfAQaHKX/6ibuFEVWP+PLWpS9EbdqFElJDFQvcxi/43SKFEdiJBQnNeP+gBCPFE3YY0P3xgQA5mxpFkJhtrv2rc//4c2TFEygRwv out_113_mFAP2b_singleloop_p01wA5_mFAP2b_0001_0001
EGezk/GvpuEUjXJGQMUYM/Ce7cEEvBvIQljQS/00wYEkNLOIQJkSu/MiqNEUtExJQ4QSw/uvuIEEWeKIQym+NArC0IEkt1aJQrLOfAvgESEkzJHIQjlURADQT/D0FQ6LQVMqpALHKSEE++QJQnhsiAzKZ/DEFSENQwBNrAHH+IE0efvLQ9zbz/uUdrEEQjoCQqrVV/yCShEkuD1KQYaK0/a80GEkIhBEQWFCe/2Wj1Dkea5IQBEycAHhUZE0ocTEQxF4DAHTqwDU3P9MQ3NXwA3YfZEkg0NIQfx5jAXL3wDEZnBPQCeHzAf9CJEkq0pMQ out_113_mFAP2b_singleloop_p01wA5_mFAP2b_0001_0001
Elkkp/8juhEElYFEQ+DYLAhXkfEE25uCQqCHZAh66nEkVBUHQyjOlAd5lfEktsLIQRqSQA9MerE0W6D7P1hEjAh+cmEkZ2k0P4F0kANbcyEk5XUwv1BTvAdd+rEUWtb5v3vDxAxYb3EE5D3Bw/EjM/ggQqEUHNpBQTq6OAtKpOEE1hJCQt2MEAlJjnE0+HLyPK5fPAV5q8EUFnd8PxAUpAxRArEUoZ87PRQsjAJ5UVEETYkxPU/dcAZsBvEklao5vMb9kAZdmDF0FQaqvMF71A5ZhvEk73HwvQRQvA18zaEk8U+6vl2E4AZosyEUKpeDwqyBrAFyA0EUYcaEwmJRxApsWHFUn8LBw out_113_mFAP2b_singleloop_p01wA5_mFAP2b_0001_0001
E6DQRA9Hb4EEL2AJQ1TpdAhIPDFkAMFLQR1ggAV1Q0E0focNQKCQoA1Kf2EEPe8OQV7aSAxywXFESU/LQN8yRAhVRpFEbi4JQrLJGAlpH9F0vI2KQ6QZGAFYJBGEBlONQP6r3/A2LEGk+x/IQ+hTCApMn9EU5fmIQ2JnmAN/bHFULRQKQMm/BAN2GUFEc7jMQ5HfaAhiIeF0+AwNQLnEhA17wtFES2XJQvWjJAhTOjFkZgHIQ2jun/4G0KGkgzgJQ/pG4/0TzBGU9LLGQ out_113_mFAP2b_singleloop_p01wA5_mFAP2b_0001_0001
E9RdSANNAlEkpjxNQrusTA9owVEUse+PQmZLeAREHBE0xqBPQ546eABsjiD0EnPQQAFR7/kflREEYMkQQwgRp/0lukEUOCSRQxkJAAhh/vE0a+/RQ+tfi8kOooE0ndGRQwQNGAR37jEkVrdMQG2wdAVLlcE02WxQQlTal/cwDNEENuhPQwG38/sTNEEE91QRQ/8r0+qHK1EkLYjRQ4CwB/+xFfE0NvgQQ out_113_mFAP2b_singleloop_p01wA5_mFAP2b_0001_0001
LWhIjAF6XBEUoZkMQR/EoAxZ8cDkM4YLQe02gAFLy1CEYSkLQpVdkApM3SC088QMQTtvyApCBTDk9fwMQaDx5Adq10CUOkILQ+Rp4A1GC0CER/uIQP1FABdx4eCkovTMQScxiApPBPEk5YfLQIenpAxiWjDEQ6RJQS7H3ANLtwDkSBGNQoqPxAN8lEDEFTtOQ out_113_mFAP2b_singleloop_p01wA5_mFAP2b_0001_0001
EUnSNAdkz7CkTp7KQ9Fe8/g2QYCE7MxKQUTR9/QvKFCUNr7HQQkgx/E1QaC0+tCEQ3y6++0BumCkp2hLQgso9+qVJCCkg3sLQvpw5+GgXJBUyTDKQZ5Br/WwcDCUeqqNQx7DIAhyxZDUAXjKQ+wTDAlE9+B08zKMQIpdB/U//2C01SdNQ3ovA+Izp9C0UlDKQLrQAAzv7XBEOU4NQH6pq/u45bC0nG9OQ out_113_mFAP2b_singleloop_p01wA5_mFAP2b_0001_0001
EKzmFAVdP6AEZ2iHQJJ4KANQ6TA0cKZCQHOIw/gFqYAE49D9PsTH1/8wjKAkgD0tPCoNQAVNec9zjw2DQtqTaAxLq19DMynIQjzuNA5xICAk85BKQ9LSGAFsQ4AkyKmHQc85YAhGr0AESysAQx7iBAVKpB6jTI3DQJq9aAhRAb7j+X1AQOIeZAdPxtwr3ypJQS6rlAxR8a+T/SbIQTvTAAdyyJ/DztHLQ9+SYANAElAk0OaLQ out_113_mFAP2b_singleloop_p01wA5_mFAP2b_0001_0001
E/Z2p+8LmsAk6IqAQ5b3Y/2VovAEnu46POiyQ/Gll0BUB6UpPyeov/6c7zB0PXPzv81sBAbqtBB0Ib6AQiEWDAr3iOCkeo9CQc6FUAX41SCk0OJHQrackAXefEC02FQFQK+srATlwdC0ns0CQ5blpAH0dGDEuhBCQ4780AnxnNCEKtPBQH86i+U2/5A07smEQ92ug/+QOj/jSUE2P3yMQA36D0AU3iT9PlujBAPvXXAkUMYEQaBIo/O7MYCUu0rEQcvYHA3z2jCkDaU/PdjuPA3jP/B0KnTJQk4eVAX3R0C0CcKIQZLXmArUtKBUr7yFQw7giALTzSDUcuODQRlBvAPtZZDEkENAQMKl2AT1ocBkeD3BQs4Y6AH/igC0Zo2+P out_113_mFAP2b_singleloop_p01wA5_mFAP2b_0001_0001
Lw/8J+M1BYCkrbBwPHZwv+sSL7Ckhg5tvbUvc/s2xrCkiDF+vV/p3/YVmNCUE2Y+vwnXp/YS/cD0czojPBhbLAB90NDknxbsPCAnXA9R4ADk3/KzvD4GUAZy3MDEkTU9PORMmABDCzCEJqJwvUHckAVrB/CUk90+PO1fqA1TJyCkf0W0PV610ARqWkCELYX3P7HOP/INPWCUxQp6PGy2F/qa8JDUm5WyvPeKq/MVL5D0fywuvAoOZ/s27mDEVTL5PmbyQARXoBD06Gn9vwBiKAR8AXD0ZzECQra+qARH3oCUC756vGR2nAV+P+C0rUbDQIgn2A93FmC0GOJ/P out_113_mFAP2b_singleloop_p01wA5_mFAP2b_0001_0001
EPQHD/QUsADk8XYDw1nvl/EA95C03QSIw985CAZJcdDU/33IwePlKAJluhDU89HLwX8IB+sv/3CE52gKwNWAT/GphSCUTwSKwIevy+2SUSBU9v0Kw3JqBA3VKQC0VhmJwu5Yt/e84dAkK3dKwXOcHAjPoLB0RduJwvhXW+iZzVDkK/EDwNmD3/4BsbCknQRIwnCE8+eZKVDUaHfKwl2MI/Mea2CkWtcMw8z+LAXy3qCEzQDJwOCzs/qYYx+TuIvKwZVKWAPdb0AESGUJw out_113_mFAP2b_singleloop_p01wA5_mFAP2b_0001_0001
E395HAx+02DUO5qFwz9ZYApVzLEUrRIGwS9FPAx8fhEEZ9oHw4IlaAhrdxEU145HwXxEAAJMVzD0ZdKCw4qdgAJXNNEEqzVCwFPCiAti/GE02VkIw out_113_mFAP2b_singleloop_p01wA5_mFAP2b_0001_0001
EB8a0/An+hEU2GUIwV3dd/Qeq1EkNIGJwPPHl/4jHHFEO7AGwbr/r/8JiCFURbTBwztRB/iTfxE0RkfJwNXFn/ygrEF0ku2JwIPQj/ErWUEE2NJIw7WYs/EeM7E0+y+KwvWaK/KWNnEkmuOLwB7la/OJCpE0SWhHwwTsAAzGHDFULc4Iw out_113_mFAP2b_singleloop_p01wA5_mFAP2b_0001_0001
EVZyi/8vJbFUcLxHwE2vk/k6UtFkUtHEwOuUE+Oe7uF0lB6Awrw6T+yvJ6F0cCv5vgh7s/IeIBGET7MHwIhEq+ssADGEKBcJwNCbLA9DfAGUd4IJwvGKf/kH3dF0GZ3JwGpS//0O2qFkg+WBwCReu/0eyHGEjKZEwEIz++2y4DGk5cdIwwSDOAJA9HG0+uNKww6jYABBT+FEVYfHwEKsKAVByzFUF1jKw out_113_mFAP2b_singleloop_p01wA5_mFAP2b_0001_0001
EnZgl/G/ojFEuTuCwVBfHADX8jFEtPDAwBvoRA/xyNFU/fMAwCUHTAbL0DFURLbEw53CWAXph0FUwXlCwka0MA3JXFG0+tWCw78OBAzivIGUZW/FwIluRADPGLGEDYT8vRtvh/udnaFklrCGw7RBFAvSOoFkLSd3v9K8YA7SUwF00YwGwKwuiADAg0F0b2iAwKwCMA7xiSG0cck7vHAKbALhCIGkinO1v out_113_mFAP2b_singleloop_p01wA5_mFAP2b_0001_0001
E8bnYAPfLGFE/zM2vqBAgAveKwEktH+zvhDAsAHL6vE07zevveY8xAv81jEUxc54vdpKUA3jjkEUaKgsPz223/O8cmEkdJElPyF4aAL1LNEE50cuPalsn/el1cEk67s4vL7zYALL5PFk++SavVgycAf5tnEkh+b9vZ++XArnLsEUIlu6P6jou/qiQ3EklfkmPZcln/C/geEkjBQ4PzoWSAL7NFEkz2F6PJMBmADJLMEkwUFyPKmCXAXAZFEkHOzvvESpI+u1yeEEemL5vz8mv/CU2LE0Rp74vQZs2/Gq6kEUdyc/v out_113_mFAP2b_singleloop_p01wA5_mFAP2b_0001_0001
EYWhvAT8S9E0jVZuPMHk6A3Uy8EkSKs2P16Z/AnrJTFUQAa2Py6k7AvGmhFkVjs8PLZI7AXWhzEEfMWBQSFIDBHHezE0uO8DQNI7GBjK7lEE9+lAQXotCBvG5qEUq4zIQIlaqADqGIFULuh1PVQL/A7biyEUzLDoP5hS4AfxDjEkIWPBQ4+z1Ajmu8Ek2D7DQnqsEBXUvDFkISCEQVC4KBXB5lEEa8bCQDENHBXZmsEEDmJ5Pt0aFB30lVE06uXAQLlqGBLk3qEEv7uJQnaJBB3bnaEEJ/wIQd/BABPSC1EEcL+JQ out_113_mFAP2b_singleloop_p01wA5_mFAP2b_0001_0001
E/UDEB757VF0gArcPEYlGBXO0qFEv0NBPhrnMBf8SpF0fqxjPKxAPBvyhYF03P1YvRATFBj8n1F0Wgs6vcaaHBPv+oFUF4oBwoOk+ALe+3Fk2LH8vUNeFBHsyJF0eU4uvGPCFBHu30FkW1+0PRSJHB3EtCGEPq86vSomHBPfRaFEoxiAwSe58ALhp/FkDY4BwSmV7Ank3AGktBTzvUX16ArzOoFUsX87v out_113_mFAP2b_singleloop_p01wA5_mFAP2b_0001_0001
LXPKPBDqG7F0gArwPe++UB3Mz6F057nyPiWkXB757HGET3k4P/UDVBzLdQGUGEY4PyL9MBPzMEG00NJ0PU5vWB3bD2F0QZNpvtGKWBHR2uFUKGN7P out_113_mFAP2b_singleloop_p01wA5_mFAP2b_0001_0001
E5lucBT2OHGkSMI7PyL9fBDVjQG0coF+PVjnhBPepOGUhrHEQpbyiBblDGG0eU4EQ6f3hB7quTGUBKyxPuKVgB/BBWGkJKCxv71fjBL0idGUqY23P8naeBjWk/FEnED7PveRdBHMPXGE1ns/PjIOjBnoHNGESposPM/hdBLPBaGEznRqvmk0kB/5qfG0voqiPJ4rkB/PzbGEOiB/Pc8JiB/6MkGUy8l5P out_113_mFAP2b_singleloop_p01wA5_mFAP2b_0001_0001
EjsthBXO0WGUJGkHQ99TjBvIbWGkWkNKQLymlBHueeGEqG/JQuzHlB7P1nG0jCXJQ3kohBX46ZGkoFpMQyldeB7ZETGU8fcNQHKdZBPkOXG09TEMQW46dBrNQTGke1OQQLHqgBz1jdGkCXvGQz5HkB7WYOGEmNbKQpH5gB/G2hGUJDPMQ+27iBjtZaGEj0WOQWCBfBbaALGkUxwMQOoHWBnPRSGU7BqMQRw7ZBPv9WG0Fj5JQW2sYB3YbfG0bfrMQdvgaBLdVOGUAphQQk1TdBj9dbGk7MkQQ3axgBvUEQGku9rQQ out_113_mFAP2b_singleloop_p01wA5_mFAP2b_0001_0001
E4PFoBnuJbGEaRmKQCBWqB7luiGkuJhKQWO0rB/mEjGU0iMNQaRGsB3jCbGEEYlOQFuOsB3NJgGE+TNIQbj5qBfYehGkR37CQ6wxsBPN3fG00Fr8P4yjuBzy/YGUZOB9P1OasBnTKmG0XLgwPSMYoBf8STGk/UDLQ3+jpBPKtqGU1WHKQRR8sB/Q8XG09DZIQEs9tB7xalGEM/SIQuwDqBrQjpGkbfqCQv3TpB78kbGUttlCQ5+ltBnAflGEQanov325qBbuvrGExkfwP out_113_mFAP2b_singleloop_p01wA5_mFAP2b_0001_0001
EFDysB/nasGkR2+NQ357tBPc9sGEpwVQQGZrwB7P1nG0GvcQQShbyBT14pGUbnPPQkCHuBzLd4G0Mz0QQZa5uBn2o5GkXKSSQYBruBPF7EHUdPxSQKbrvBHR9FHEMxIUQvoOuBb+SEHE4+QVQEFsrBLcrBHUl2MVQa5YvBPpSFHkwwcWQCBmsB/89yGUHaxMQninsBvQsoG0ioBRQukQsBn/h8GU5+qQQPnnvBbQn8GEzsPQQZ99wBvIF3GEQjaSQ/vltBvXm0G0SS5SQA4ksB34bHHkJTwSQW81vBfYJKHUyMISQfXoxBD45HH0+3PUQAwwqBHrBBHE6qTUQ00nqBPCPAHkgfEWQS4VxBHOQHH0iigWQ36TuBDmFEHk/2SXQ out_113_mFAP2b_singleloop_p01wA5_mFAP2b_0001_0001
E99DxB/TNhGkR2eRQXPqzBzeUcG0d+uRQamJ1B7kYiGkAr0SQmu5zBbQgnGUzMrTQ14VzB/RhQGUwKHSQ9kMyBrRzJGUCU/QQr67xBzMB8F0NVVRQXQywB7a/1F0PbWSQA0CzBfvkuFUaheQQFDivBbmZfGEAAISQzj10BfMtcGkIW0QQJ9AyBTR1PGE5S+SQt7R1BDSPNG0GkZSQpNfzB30iKGECfHQQduNwBzg4MGEsbwQQOJ+yBz5reFE3RnQQNN9zBr4I0F0EAUPQ out_113_mFAP2b_singleloop_p01wA5_mFAP2b_0001_0001
L/Uz3BXO0hGkEDySQ03f5BXO0mGUdTyTQShb7B77neG0OfXUQIwK8B33PfGkvfiVQy+P8B3qdXGUdkrTQRLC7BrbSwGEShLTQNfP5Bjob5GUdIrSQFzx6B3t2CHk79GSQQTM9BfUbCHkUmESQl5g5BHSgKHUR6tRQ5Qr4BD/pdGERLCSQsoO4BfB2pGUSolUQifP8BLQgtGU94VSQiNZ8B35lzGU3M7TQ9d/3BnRN8Gky1fTQ3o63BvHU2GUql5RQ out_113_mFAP2b_singleloop_p01wA5_mFAP2b_0001_0001
L+TNOB325FEUHahMQ6mETBf8SPEU6mkMQ++JXBvHFOEULymKQmuJbBLEYZEUIwaLQmuJgBz0NbEUGE4JQOJGaBfR2iEkqx7NQbnvdBHuewEEmuZPQqxLVBfR2cEE8nqOQtd+SBzKHiE0OfXQQAAgLBHYl3DEtILKQepbNBrED6D0hWEHQXPqKBHXPmDEBW5CQO0iMBHZ7oDk9ow7PPK8FBjqxPD0FZ7DQW5QDBjAr8CEqGv/Pnv/DBnuJNDU6mkIQ03vGBDW5gDUjXqKQHv0+ArFZ3C03PFJQMrAMBjOsFEUZeZOQOUjgBTQfSEEmggHQm6jgBXbUsE0TYMJQ5p+hBj/pUEUk28KQFSueBzoy+EkenLOQ6avgBDfjnEkry1PQax8bB7u11EkIQqQQkSCRBX2cFEknsEGQvPKFBTtbeDE0BrMQ out_113_mFAP2b_singleloop_p01wA5_mFAP2b_0001_0001
