# Supplementary material for: Incorporation of sensing modalities into de novo designed fluorescence-activating proteins
Source: Nat Commun. 2021 Feb 8;12:856. doi: 10.1038/s41467-020-18911-w (PMC7870846; doi:10.1038/s41467-020-18911-w)
Supplement: Supplementary file 24 — Source Data [file 41467_2020_18911_MOESM24_ESM.xlsx › raw_data_graphs/Supplementary_Figure_6b,c,d/1/silent_112.out]

SEQUENCE: SRAAQLLPGTWQVTMTNEDGQTSQGQWHFQPRSPYTMDIVAQGTISDGRPIVGYGKATVKTPDTLDIDITYPSLGNIKAQGQITMDSPTQFKWDAQFKQNDNPRYHGSTNILTGTLQRQEZ
SCORE:     score     fa_atr     fa_rep     fa_sol    fa_intra_rep    fa_intra_sol_xover4    lk_ball_wtd    fa_elec    pro_close    hbond_sr_bb    hbond_lr_bb    hbond_bb_sc    hbond_sc    dslf_fa13      omega     fa_dun    p_aa_pp    yhh_planarity        ref    rama_prepro    bref_irms    cen_irms    final_chainbreak    final_looprelax_score    irms       time                                       description
REMARK BINARY SILENTFILE
SCORE:  -480.795   -697.220     97.070    392.258           1.627                 23.375         -6.346   -247.608        2.261        -21.603        -79.702        -21.879     -37.618        0.000      2.519    133.144    -42.881            0.040     19.116          2.654        1.840       1.840               0.006                 -480.795   2.704   1808.000 out_112_mFAP2b_singleloop_p01wA5_mFAP2b_0001_0001
RES_NUM A:1-120 B:121 out_112_mFAP2b_singleloop_p01wA5_mFAP2b_0001_0001
FOLD_TREE  EDGE 1 120 -1  EDGE 1 121 1  out_112_mFAP2b_singleloop_p01wA5_mFAP2b_0001_0001
RT 0.092238 0.94843 0.303269 0.768097 -0.261588 0.584465 0.633655 0.17903 -0.752615 12.785 -5.805 20.9455   out_112_mFAP2b_singleloop_p01wA5_mFAP2b_0001_0001
ANNOTATED_SEQUENCE: S[SER:NtermProteinFull]RAAQLLPGTWQVTMTNEDGQTSQGQWHFQPRSPYTMDIVAQGTISDGRPIVGYGKATVKTPDTLDIDITYPSLGNIKAQGQITMDSPTQFKWDAQFKQNDNPRYH[HIS_D]GSTNILTGTLQRQE[GLU:CtermProteinFull]Z[HBI] out_112_mFAP2b_singleloop_p01wA5_mFAP2b_0001_0001
CHAIN_ENDINGS  120 out_112_mFAP2b_singleloop_p01wA5_mFAP2b_0001_0001
LwfKMBvxLBIEoaMYQDCMMBf9IAIEZ78WQ67nRBLFu8HE99bWQ357UBT0i4H0hWMXQlDNIBf9o3HkoFpWQyrwJBLIHuHkguPXQiTgIBXhVCIUaeVYQPryOBPHFEIkmJTYQBdLNBHFt7HUsJcYQAQKLBfY1DIkXmbWQ9S5HBLWg2H03mkVQR9SEBDa+5HkylAXQhPXIBfxluHUYmFYQ out_112_mFAP2b_singleloop_p01wA5_mFAP2b_0001_0001
HTihSB3NJ+H0kYIVQ/UjXBHCs6HkEDiUQkC3XBvcouHUgVmUQFDCcBjVOqHkvf6UQ5QLYB/9T+HUf/ETQtIGZBjvIFIU/04SQYj7aBfojGIk8UfRQqd1WBzpuFIULZdQQf2JTBbmbJIUR5FQQoVETBnzJOIUxprQQAKqPBv/VIIkoJROQEtoPBzKnAIEsyhUQMv1aBzTP+H0KDGVQh4sUBrVH8Hk9bgSQTekbBvgJ6HEbVoSQRmHcB7/fGIkwEmTQBFWVBTsOHI0jFFTQayXeBrKFEIEX8ORQZFHcB36vKI0M0dRQcKxWBTJKCIU+m8PQNHvVBfkAPIEFPaRQCbVQBfX6QI0l2ZQQ+gsPBfjpEIUkgUNQOw7MBHiFLIUdrtNQ out_112_mFAP2b_singleloop_p01wA5_mFAP2b_0001_0001
H3kYTBPzMpH0yhWUQiBhTB/RhdHUO0aUQXPKVBPIwZHkVO0VQEtoYBfR2SHkQg9VQiWEOBntzYHkArEUQnEDQBnCXtHklDFUQRXgWBforaHUCZtTQb8SOB7QLQH0IbHUQam5MB/TNbHkrHFTQEYFLBvcobHkvfyUQ out_112_mFAP2b_singleloop_p01wA5_mFAP2b_0001_0001
HPK8SBntzeHU2O3WQqGPUBjqxbHUbnHYQrcIaBnCXdHE8nSYQQgVcBb5QXHEDCsYQ8S3QBvHFiHUzMnYQXPKQBD/pkH0yhuWQ2rZTB/GRTHEgVLYQ9owRB7OffHknvHZQmupMBD/pgHk9ogYQ03vRBz1jqHEAAkYQ out_112_mFAP2b_singleloop_p01wA5_mFAP2b_0001_0001
H++pcB77nlHEoaAYQuzHhBra8nHkvfKYQy2JjB/RhjHEoaUXQnvflB/mEiHUdTqXQPffhBnBB0Hka8OYQQAnfBvI+4HUHPyYQYBdgBzhb0HkCTeZQFoviBPcA1HkC6sZQiV5cBzo5vH0GrzZQsHlaBrZmqHUiBZXQOInhB7fLkHEs9oYQ1o7gB3R23HE+ehXQsZljB3V11HUFAVYQBFabBDnW3HkHSrYQ0JKgB3KyAI0D5yYQyrhdBPMxsHEysQaQ6cQZB/dlvHEWnmZQ out_112_mFAP2b_singleloop_p01wA5_mFAP2b_0001_0001
H46RiBTgVhHEv0FWQ46BkBT2OdHUIwCVQqxLkBblDRHUO0CVQCBWmBfTiMH0P14UQ78NjB76RhHkpbqTQ0cClBnDXdHE44kSQ7Z0nBvMIhHEfL5SQoFLkBXoyhHUgNPRQaRWgBntziHUwK3VQXrCmBzDSgHUSxNVQswNjBHe+pHUibqTQS4MhBfQfeHki9cTQiVBlBTmtUH0CnjSQ8DLpBXlXeHUYqJSQMkboBjx8dHElH3TQbz2nB/N1pHEWK7SQp1glB/X7eH0DddQQjyPkBDkdqHk2NSRQrqLiBnKYfH0pJARQ out_112_mFAP2b_singleloop_p01wA5_mFAP2b_0001_0001
Ham5hBjArLH0xLNVQQg1hBTf//G0xLNVQHaRjBntz5GkWkVWQMdTkBLaRxGkpbCWQGZ7dBPc97GktzHVQavPbBv3c9GEmhyTQ8mjVB7K+6GEnO5TQDDydBrAw1Gk8iySQrcIgBvcoPHkBBWVQ8T1iBL3I9GUxiTUQKKkbB7LEAHEc52VQgY5dBfLizGU/UWVQtsqbBjnoFHEZYeTQP3nTBnPB8GEuG7SQZixTBfeXAHEb2nUQxXHVB34wyGE+IOUQez2bB/Ok2G0lz0RQdfSdBLcrtG0LrITQfl/gBb4f3G0wjsSQ out_112_mFAP2b_singleloop_p01wA5_mFAP2b_0001_0001
LEtojBLFu9GkQglXQf/0kBf9o3GUHaVYQUNenBjAryGEYlHYQJbHpB3Mz3GUPKkXQdTSlBjVOAHkCX3YQFt9iBT8pHHkPmxYQ1ikiBrNHIH0ogCYQXYmjBvNp9GUOaoXQ/pajBjzaxGEm4fYQRkNnBbeMEHkpdxYQ66alBL6l8G0QFXZQw9ZjBvYmPHEwQ/YQJKLhBDGzEHEagBZQg62jBjPaOHkEHuXQQfdgBvBYJHk9D3XQ out_112_mFAP2b_singleloop_p01wA5_mFAP2b_0001_0001
LSh7nBPIwoGkoFVYQ14VqBblDjGkqxHYQ35rpBrw1aGUdTKXQrcYnBXNeXGEsyBXQgqhmB3jClGUbnnYQk5OrB/hFfGkBYjYQMuzrBLGxoGkqo3XQ out_112_mFAP2b_singleloop_p01wA5_mFAP2b_0001_0001
EqGvrBvz3WG0isdWQJGUrBPc9NGkpbiVQW5grBf8SRGkVOEUQHvUtBzeUXG0gArTQWOUtBX46EGU6m0VQf5BtB38WBGkmHMXQvGusB3AA3Fka65UQpwltBb78ZGEEYlWQYHTpB/m2KGUoBsVQNZWvBXgwHGUwLqVQeFvrBTX92Fk7yPXQTEHuBn8RqF0j/HVQUN7sB/Tn7FkRy3TQkrrqBn9cxFEnCFVQ out_112_mFAP2b_singleloop_p01wA5_mFAP2b_0001_0001
EEYlpBDrcNGUy2RTQIFepBjpbPGEUN2RQktzpBHtIFGEnEDRQktzoB/9T5F0w1bRQsyxmBD/pUGUHahRQSLnmBrYkfGkqeHSQp4XmBfuvhGE13aTQE6omBbowpGEnOdRQJcVmBnpWsG0jynTQeSimBzsbxG0L4bSQcgwmBnI0sGkXmKQQ3nnmBH6P8GEF/ISQXO2mBHha3GkRPtPQHMzmB/gC/G0bH0QQSMIoBPy2IG03PtTQiRGrBXn0UGU2HlRQ02JlB7nuPGUa/5RQh9jmBLxNVGUbScQQpxQmBXVybGEEYNUQIlJmBDusvGUBziUQO6ymBvO6mGEGU0OQkjjmBzEVCH04v5SQ3M9mBvkf5GksfoNQfR4mB/KfHHUQvhQQ out_112_mFAP2b_singleloop_p01wA5_mFAP2b_0001_0001
EEtIrBzgAGG0LdzPQMIgrBTgV6F0257NQUN+oBHtI5FkQgVMQ8nKoBbktEG0xLNLQaR2tBnsd+FUHaBMQ2qWuBPffsFU9e/JQFRdvBbGJYFUYzQLQ/4kxBLKnYFECjiMQBoDuB3PUGF00i6KQuz3rBrbSNGkVOUPQsK1rBDuurFUoJFPQm1pvBjedAGEcEJNQC+dtB/kkGGEaJ6KQsZyvB3WHyFELfgIQTtdsB7+eoFEkOBJQGyruBPTn4EUxFuLQ42WsBHTeGFERl2JQ out_112_mFAP2b_singleloop_p01wA5_mFAP2b_0001_0001
EoFpnBTLymFU46RMQkCHlBTgVmFUhr3KQKc9kBDqGVFU5QrIQHahlB3NJCFEVjHJQEY1iBz0NjFEmu5MQ8QLgBHhvjFE3TdLQTgAjB3A+zF0D/EPQQgVoB/RhZFEFuONQej0kBnDw1F0d64JQN7BjB/cnTFUt30NQ1fKdBLNihFUV94MQJLHgBXqMXF0809JQYS3fB/tOzFEkteKQIuZhB/blxF0+HQQQii3iBXJwBGk5zNOQms4kBn8iyFEK4CQQ out_112_mFAP2b_singleloop_p01wA5_mFAP2b_0001_0001
EhALkBf++bFk/UjEQWO0jBj/UNFkTiBAQtI7gBz1jOFkpbS8PSMofBzKHgFUwKH7P78tlBnsdSFUIwK1P6teoBHyxQFEtHA6PRwNlBrG3CFUOm8qvW5wjBb78rF0IbHEQEgQkBTiH9EUsvXBQTuWlBD4uiFUYSSvPTzNpBTi+eFUUoq6PxojmBD2qGFkqBU5v6KKjBXyTEFkYe9yvJWklBfxhyEU4gEIv out_112_mFAP2b_singleloop_p01wA5_mFAP2b_0001_0001
EWOUfBvHF8EEEYl6PR2uZBjpb8EU5QL2PhrnYBvd+sEkuJxoviWkbBrFZdEEAAAwvVj3VB7Of3EEDCMAQdiNWB/txFFklsOFQ4U9QBr8q/EE4+8IQF9JSBr6SQF09lzLQampgBT14tEE7Rh7PVdzYB7hbMFESPUwPtnRWBDwUnEUSObBQvv0RBPpR5EETlV9PX87VB7ncWFk5bLEQoS/ZBfcDDFU7EMHQYzDPBLmdNFEfwSNQUnISBzIDhFEFrOLQPD9VBnFYMFk16pMQ out_112_mFAP2b_singleloop_p01wA5_mFAP2b_0001_0001
EoFZUBHDCyEEv0N4vktTSB7QLkEULyWAwXPKMBT2OjEEoa8/vO0iJBntzzEkQgV+v14FUBnBBsEkAr8FwWL1ZBXyDtEE/bJGw8PNSBvUbcEUQdIJwfUYSB7lu/E0HFu0v4G7TBngIUEEQ5k/vzpbSBvq07EE2EuGw0uSbBbkskE0UARDwJNhTB3zAiEEdYFLwuH5NBryYbEk/NHJw8h5TBrxpMEEzIwIw out_112_mFAP2b_singleloop_p01wA5_mFAP2b_0001_0001
E99zJBPJGQE025bAwPK8DB/mEPEklDNAwamZBBjpbQE0fqxFwIFOEBPIwQEkvf6IwnEDCBT2O3D0NJG6vd7LDB7xFMD000C/vOukDBvR2GD03HgEwq4sDBrUcsCkXNB4vEtIMB3MzCEEnEDBwZdfCBHn2cEURk57vQ4e7Af525DU40v4vhH7DBXG63D0YY0ovOfdEB/doNCUa5a6v8qYDBDYwyCU6aqBP out_112_mFAP2b_singleloop_p01wA5_mFAP2b_0001_0001
L1NJ4A/89PEUiBBGwQgVyAb5QREk/UjJwwfq0APdT+DEYljLwoFZyAjWkBEESh7NwO1TmAPg1REUk8+IwjdzeAz1hWE0C8aLwypNhA/qjsEENliMwrOclATry5Ek1iILwerucALAKwEE7kzOwe++zArvfQEUiBhCwuqr0AbV+fE0gVkKwSFokAHHCeEkjz9GwPPyjArQfCEUuZKIwHbBOAzH9UEUfR3KwTKHhA7NsKEUyg9Mw out_112_mFAP2b_singleloop_p01wA5_mFAP2b_0001_0001
LGZ74ALv0ZDkSMoKwQgV7A/TN2CU5QbMw2OfDBf8S3CkVOUNwzhWFBjpbaCkWktOwHK84ADLYLCkPSELwvKEtAX7qECUZBiKwDYwmAfEpOCEMMQMwzyaqAXYSrBEECaIw/pG7Ab5QXD0FZrIw/RS2AHIE5CELfMOwH2O9AHHnJCUZALJwLY07ATwjiBUfqUMw out_112_mFAP2b_singleloop_p01wA5_mFAP2b_0001_0001
LGEYGBT0iYDkCXfMwjs9LBXNedD025LNwHv0PBPHaFDkX6WLwdolUBLwKDD0HF+LwcSsEBrw1vDU14VLw5/BNB7YS/DUSwINwW/mMBbDVSDEvZOPw out_112_mFAP2b_singleloop_p01wA5_mFAP2b_0001_0001
ELH6NBTLyyCEBWJJwEtoRB/mEbCEBW5GwgqxUBT2O7C0kYwDwqxrSBzfqdDksdeCwoF5OBf++5BEsyBDwqs2LBLM1yAEeihFwAyaJBja81/TJfVBw7mVGB/WwZAUxe37vFoyKBDZyi8TCadBw2O/JBvco1CE/pmIwthRUB/OUICEikuIwi3XMBXGsOCU8DaAw4++RBXRJcBkiblAwShoOBjwdMAEQ65Hwi9rIB/WFNBkUqBIwAZVJB/aZJsLLyf9v3eWNBTKNd6DTlREw out_112_mFAP2b_singleloop_p01wA5_mFAP2b_0001_0001
ElDtZBDrcwCUf/UCwy25cBfnvPDEAAA/vv0NeB7P1ED0d++tvHv0dB757fC04luJPb8ChBjU4WDkSMoCwlnjiBnQXvC077zCwv1XgBf5TlD0qIKIw8SXbBLwKTC0LdTDwFzqaBHZqtDUosn+vSaPiBrebvDkWzqAwNQVhBPu3VCULCCDwPeNiB7qbqDEnjRJwXpdeBH2eBEEBSFIwfgXeBP3uMDUA/JJw out_112_mFAP2b_singleloop_p01wA5_mFAP2b_0001_0001
EAAAgBvcolDklDtoP8S3gBvz3fDU6mE9P5l+iBrbSAEE+TNAQHaBjB/naSE0xLd8PzMzcBvz3jDEsyBCQrHraBfvFGEUKl1BQ357fBjqxBEUc9ogvi6whBzfNADUc9z9PYl0dBPQkcDkyXHGQqswZB7LxNDE2XsAQLAZZBLw9IEk16gFQ out_112_mFAP2b_singleloop_p01wA5_mFAP2b_0001_0001
EY6mkBnuJ1DkR2OEQnvfmB3NJKEE/pmGQAAwmBjWkHEkQgVKQmupmBvIbrDEBWZLQlYQpBf++JEkoF5DQitLpBjasSEUX+T8P1+3rBrxEWE0MCY2PLdctBbyJHEEQQAzPiUbsBD1XqE0YNIxPU4akBvd+WDUHaxFQbtvlBX3OaE0ZI2FQDjCqBbwbzDUu5yDQdJpqBnRvTEUJSNGQfhLoBbSFiEk54l8PnEFoBXdvHE0vnf2PszKuBr6BuE0IVqgPVAErBnNP2EUGfQ0P out_112_mFAP2b_singleloop_p01wA5_mFAP2b_0001_0001
Lx1DnB7luZEEUNuLQ7RRnBb78ZEkSMoOQwKnnBvyhwEUMIwPQbnvoBHue+EU5QbOQsyBnBHDCoEkCXvKQj59oBn2LQEEJzPPQY9elBPtxSEENrfPQ out_112_mFAP2b_singleloop_p01wA5_mFAP2b_0001_0001
Ef/0mBPzMzEUiBJRQ/pGnBLwKHFEBW5RQ/pmkBnX6MFUKctSQQ1IjBzJx+E0FZLTQlDdpBb5QFF0Jx4SQm+PsB7x+CFUiBRSQCjZuBLgl+Ek5aUTQ37SuB/Y2tE0149TQ3vUwB/U2MF0TsfTQqG/lBbmZmEEaRmRQFzanBL1NUFkfLMRQ22HpB/Fk3EUTriTQi8epBDydTF0fOhTQA2vsBr6CSFkdrwRQnoQsBz351EEcajRQ8PwxB7/QKFUfBLUQwHXwBX/maFET48SQ out_112_mFAP2b_singleloop_p01wA5_mFAP2b_0001_0001
EoFJkBPy2hFEBW5SQ14FiBzfqpFEv01TQ5QbjBvxL3FUc94UQ++JlBT2OCGEEYlUQkCXfB3251FEVjPTQja0aBjy1oF0w+mSQWp0aBrOgUFEGQPSQB9gVBnkhwFEEZUSQR84VBPQuOFEG5tRQY4qSB3TkfF0ZrwRQG4/SB7H9BGkgzeSQQAfNBDRohFEWlXRQb9xNB3g7CGE3kFSQNJJLBLaU1F0SLjRQ1NZlBXjXsF0FZbSQaSIhBrp4bFEReTUQk/ZgBXRlAGUI7fSQbKkdB7gY/F0puCUQ+3JeBnFCKFkNMVSQip1UBD1j/EE84VRQ24CVB34dIG00d6SQ/bOLB3RYUFk5w7QQR+1LB7tXKG0PXOSQtjIHBTfZ3F0ltRRQ out_112_mFAP2b_singleloop_p01wA5_mFAP2b_0001_0001
EtIriBPzMzF0eUIWQaR2jB/na+FEAAQXQPKshB76RGG0HF2XQGE4eBLbnCGEaRCYQCsykBnYQuFEEYJYQEvqmBbmxcFUhewXQ2eZpBHRafFEgfoXQugImBzaWIFkyqVXQnMeqB7LSNFkwMKXQLWioBjlI/Ekz1+WQ7RRhBvconFECsSWQE2glBXwFEG0Xr5WQYZGjBL08mFkc0XYQSX2lBD+y2FU5liYQn1KkB7jrAF0odTXQqslsBrPgKF0Tf9WQxIzoBb/ivE0xEpWQ out_112_mFAP2b_singleloop_p01wA5_mFAP2b_0001_0001
EzhWiBXjXQGU2ODYQVjXgBntzXGknvTYQFDChBrvfcGEVj/YQO0SjBzgAgG025HZQhrHgBb78gGU3koXQc4SeBXkzdGEcwRWQ5O8gBLmMaG0s/WVQvNDZBnNkeG0hD6VQdnJgBfbcXGE6YGUQ2LcXBvG3bGU8kpUQynGbBbyVYGUGCwTQe+OkBDAATGkYQ4XQxO9cB/LjTGEeiXYQ4kEiBXAYkGk0YgXQ6QsdBTOBnGUjIBYQSRCjBjwkZGk1spVQcxJWBXSUhGUGgnWQv2mhBTOmUGUVTYTQ5WQTB7ijcGEMxXUQK24ZBXKRWGEahwSQ out_112_mFAP2b_singleloop_p01wA5_mFAP2b_0001_0001
Env/dBntzcGEqGbZQ8SXeBvcohGkTiFaQ357ZBPc9pGkDtMaQlYQVBzgAnGUbnPaQep7dBrEDZGUPKoaQ/FmdBH9WdGUNQWbQugRhB3jBjG0P9mbQHrajBrvLeGkRxrbQmP/gBLtVtG00owbQPKcaBXNeZGU46RZQuSGhB7HvlG07HIaQVysgBTayTGU6PmaQSiaaBTFLUGEKQiaQt7ycBzgpWGUTUrbQqbRaBXyDjG0mzXbQPDiiBDrgxGkYE8bQAeWeBPiFxGEQvrbQ out_112_mFAP2b_singleloop_p01wA5_mFAP2b_0001_0001
EmuJbBnCX0G0IbPaQgVOXBfnv8G0xLVaQfU4UBjVO8GU14BbQsHlXBLv04GkYQgbQZQgaBPc9GH0HFOaQxPFgBLl0DHEWIZaQ/cVgBzsM4Gk33KaQrpJbBj/K0G0mUPaQVoFUB7h67G06t8ZQii8YBn2XNHE1uiaQtnDaBHFyJHU/3sZQqMagB3tyEH0Rs7aQeIghBXdMJHkaMJaQ8kuhB7lZ0G0hogaQEo8gBTXb3G0bqpZQ out_112_mFAP2b_singleloop_p01wA5_mFAP2b_0001_0001
L357PB325/GEaRGbQWOUNBvcoAH0z3vbQfUYLBXiBMHkDt4bQpbSLBHYlPHkQgdcQcSsIBntz4GEFuybQfXRKBTmCtGUAXubQKpxNBrwfpGkbgScQHBNPB/yYeGU5mOcQnH7SB7kQZGkZelcQ/JxVBvYMeGUb/CdQlEoTBPTEPGkQPdcQGE4NBLwKCHkqxraQCpMQBP7a+GkyhIcQ/h7FBzjg6GkWfZbQJCmGBbd25GER+QcQOQcMBnUyrG0GZQbQGRsGBDDDoGUhTubQ2wqLBPyjqGkaswcQ8AcRBPLLuG0Z1ScQHNLNB3LwZG0vt4bQjxJVB/IDmG0DzIdQRZjYBfAIaG0hvTdQmCPRBnGxLGkzoFcQpLWWBL9sKG0sUtcQ out_112_mFAP2b_singleloop_p01wA5_mFAP2b_0001_0001
LkC3JB/owRH0d+WbQ46xHBb6mcHkYQcbQBr8IBfSMiHEsyxaQcSMKBPIwcHkpbSaQgVuBB77ncHEVjjbQl499Af9jbH0vc8aQ2O/JBzeUOHkQg5aQL62JBn3XgHkWA3bQmCYABXqkjHUb30bQpbxABvjvVHERf3bQIUZ4AD0EWHUe7/aQ out_112_mFAP2b_singleloop_p01wA5_mFAP2b_0001_0001
LXkNIBHsysHEmutaQpw1IBnDtyH0HFGaQueUFBXMIuHERLiZQlYQGBLbnwH0bS8YQcSMHB/mE+HUwKTaQigYIBT5p+H01dCbQXJDHBjNrzHUxNTbQlbNIBr3usH0iLuaQkhENBn3iyHkjb8ZQZ3+CBjNS/HkpdMaQ2faJBLPACIECaAaQOB9FB7efCIkMcRbQmJmMBnsaAIEToHbQqTyCBLCfzHkQHbbQS5nJB3t4xH0ikubQ out_112_mFAP2b_singleloop_p01wA5_mFAP2b_0001_0001
EsHFBBf++nHkWktZQ7Rh7APdTjHkDtMZQQ144ADrcXHkmZWZQ99TwA77nTHEEYJZQ2jCxAThrpHEsyJZQUajyAnmr1HktrCZQKRDyA/Wi8HkSflZQ+Sj0AjRz5HUYYaYQwdgzAD0sDI0J3fZQ7iC2AveTCI0KuUYQt4g1AHVtFIkUT3YQtn/2AzrHLI0KrxYQf/UABjU4lHEoaMaQTq6/AfLdjHk4kuYQJIqsAfGpoH0CrnZQpOAsAnHjmHEerwYQErgwA3sV5HEjVFaQ3s/0Ardn0HErs+XQ2mHzA/lYGI0DS7ZQ7sn3AvC5DIE3vpXQUuN2APN6MIUkuMZQ out_112_mFAP2b_singleloop_p01wA5_mFAP2b_0001_0001
EqGPABT0iRH0yhqZQ357+A3jCGH0Gv0ZQ5luEBnDt/G0JxwZQGE4IBHXPDHkQgBaQMIw6ArFZEHkU4iaQWsUxALJsKH0K4paQa/+3ADSl4GUjkqaQDCsDBT2OVHUGE0ZQtsQ5ADHrCHU56dZQNjaAB3G1GH06R5aQa27sADihKHEQYQaQ9ED1A71n3GkWHLbQcO/+ALGmzGkoSmaQi2yxALuH2Gkn8TaQ out_112_mFAP2b_singleloop_p01wA5_mFAP2b_0001_0001
EFDiEBzKH2GE7RdZQ4PVJBXjXvGEBWZZQU4aIBjrHjGEoaYZQFueEBnuJfGECsGZQzhWMBTgVzGU46xYQDbWRBXDktGk98lYQzogUB72M0GE3K2XQciJXBjw8+GUBIYYQ7RBBBrZmzGE99PZQ/z1LBrGqwG0LZ1ZQKaaNBLSt7GkiZ2YQAyrJBv07yGU3QWYQMGcQBf0XlGkzOcYQ6aEUBbEStGkYnAZQlIOZBbBPEH0BuCYQYP6ZB3e77GEPKwYQ2o7TBbKSDHE2wnYQ out_112_mFAP2b_singleloop_p01wA5_mFAP2b_0001_0001
EEtIMBvHFdGUPKsZQ/pGMBrbSRG04lqZQaR2PB7QLNGU5QHZQlDNUBfTiRGEoaAZQrcoNB33PMG0isVaQZ/WJBfniNG0Fk5aQYKoEBrjAOG0lLwaQOc3KB/TmNGEzlebQ5lOPBjqxgGk8S7ZQhFDIBfznOGk4cjZQ3bURBrd5PGkk1gaQTebOBfKwDG0dDRaQ out_112_mFAP2b_singleloop_p01wA5_mFAP2b_0001_0001
EIwKOB77nEGE7RxYQvJRRBblDAGEmuNYQyLdSB757nFkuJRYQam5OB33PbFU2ObYQzMTOBrEDCGksdGXQXPeNBbEEOG0Z/4WQUGfRB3F06F0dQ7VQfhCKB7N2QG0KltVQx1jKBTgVBGEZ74YQUeKVBvA9DGkh0MYQ7YYKBHcs8FkapJXQ8qSRBn2oRG0IdyWQ4mhLB3NdRGEx0wXQdUTPBfm19Fk4hBVQJSASBTbrpFkMqCWQyaaVB/IRBGkf43VQdAqJBrLgZG087oVQdKHGBP+TNGkta2VQTs1LBLCxNGU/TzUQ out_112_mFAP2b_singleloop_p01wA5_mFAP2b_0001_0001
EKcdXB7OfhF0MzIYQtI7YBX3kKF0eUIYQO0CbBvcoDFU3k4WQf/UeB3MzOF01jSWQ6mEdBLEYFF0jCrYQvsoeBHAztEUCfoYQzvvaBr9yKF0FmWZQgqRaB/S3sFksdCYQgQXVB7pLBFkcpPYQEhSgB3VcOFExzlYQB0ygBPrPqEk6DBZQHDLgBflQqE0BOJYQRuFbB3c4jEEYdtYQ0IrdBTlNHF0MVvZQ6qIXBT+QBFk10bZQjDvZBbNwbFEO3XZQ out_112_mFAP2b_singleloop_p01wA5_mFAP2b_0001_0001
EsyBZBbQgxE0jCXWQ++paBb5QpEUjXCVQ46ReBrFZVEUiBJVQIFOdBnDtGE0w17VQXktVBrw1jEEEYNUQBWZWBHZ7oEECs6WQ509cB7kr1EEYNiUQjs9WBXjXeE0HFOTQv0NTBLGEyEE/pGUQ35bTBb5QXEET3sUQ out_112_mFAP2b_singleloop_p01wA5_mFAP2b_0001_0001
EqxLhBLxgUE0JxQUQaRGjBf9oCEEEYNUQ0iMkBra86Dka8ySQO0ClBPy2LEU6mESQ35blBvyhIE0eUIVQ9rmnBPnPwD0niQVQKqwpB/pe+DEOnPWQZs/pBv3NSEkzPnWQ45XrB/gqfD0I8rWQiBhhBTKchEUdTqTQ0VFiB/aSoDkWkiUQabqkBnwqLEUdYIWQKHWmBPtWXE06bxUQxaioBH/orDkCHSUQ5IvmBPzOSDU79mVQjk1sBX9qmD0qVVXQBSIrBbTiBDkWrXWQ out_112_mFAP2b_singleloop_p01wA5_mFAP2b_0001_0001
LHvUkBjWkRD01jaSQqGflBrZmFD0coFRQueUkBDW5cCkpbaQQrcojBHYl7BkBBGRQ2OfjBLwK7CkEDCTQFgonBbigAD0nUMRQjtNlBvz6fDEDwYQQ out_112_mFAP2b_singleloop_p01wA5_mFAP2b_0001_0001
LMIQkB3MzcCk8SHOQ5QLjBfTixBEqGfMQqGPhBj/UHCU0iMKQc94hBblDlC0MzsIQqGflBjrH9AkEDSLQzrInBzLucAEsuZNQ5nakBT+xl/zwvrJQZ78kBnCX3CEBWJNQ+zAiB3e1HB0MoyNQ16rmB7UFmB0WY/JQc0DmBzVX0/D+ElOQP3EmBXg0c+DER3IQCxKjBDQ8JA0XjDIQNePjB/znU+jas/KQ out_112_mFAP2b_singleloop_p01wA5_mFAP2b_0001_0001
L46xdBzLdjBEaR2JQktzZBrw17BUdTiHQiWEYB/TN2AEW5wDQy2ZZBf8SX/DtIbEQzhWUBrw1LC0NJ2IQcKnRBPM7PBk6zIKQYtGVBHQwpC0/IwKQx0+LBDLHkBE7JqKQ789cBXjXyAEpwFLQ8fkbB74hWC0HLAFQHj0RBvUlYCEJ+iGQgUmTBfGjAB01qBMQnnwRBjXmYAk4L2IQT0WRBPg1yCULLnLQgzFXBbwKFDkMy6JQ9dfXBvkjaCEH6KMQCpFKBXkjuA0sRkLQPK/JBbVNyBkySxIQngwLB/eZNCkwg8LQ out_112_mFAP2b_singleloop_p01wA5_mFAP2b_0001_0001
L2jCVBvIbPBka8S/PDXvSBHYlTAkR2O3PnEDXBXiBx+z4lutPzMTWBzgAr4zMzMrP3ySOB7Mn/+j/0u8PZzLKBH0MVAkURNAQIFOUBPzMHCkZmZ+Pz9DRBTVF4AEdgnfPG65PBLcOr9TmNsBQBfsMB3kYK9jE411PGffHBbHyUAkd+76P out_112_mFAP2b_singleloop_p01wA5_mFAP2b_0001_0001
LEtobB/na8/zisdePEtIgBf9og+zfqxrv2jChBjVO02D/pGxPiBBiBjWkt973P1YPTiBfBTLy28Dv0N+vv7ZdBz7Ct/ziVQDwaJbfBnps+AkE5+CwZRBaBreNJ/z5xhGwZ78bBLwK/AUO0ikPoL0hBbec5/TmIZtvkD0bB3freyL3py9vTTRhBHOII5zzApAw out_112_mFAP2b_singleloop_p01wA5_mFAP2b_0001_0001
LlD9gBThrH6zyhW/PDC8hBT0iM9bktTDQT3kgB77nK+LtIbIQZQghBjAr8/7yh2JQMdDgBb5QL+jWkNBQ/hBkBPilb87fiUEQZj3hBH1Nh/7zcQBQ out_112_mFAP2b_singleloop_p01wA5_mFAP2b_0001_0001
EPK8cB325767z3PJQBrcaBT2Of8b3k4LQjsdcBrEDC7jTiBOQtd+cBDVjH/zMzcNQfUYUB7P1477xLtLQUVkRBnLcF/bXwDKQHYuRBPso3A8n1YLQobWPBDKu0Aco2DOQVpDKBf2j6A8wTlOQK0mGBXWaEB81KnMQjXVIBLVv2AcXgiQQKcdbB33P16D99DIQPMhbBHQkQ/rQjhMQolaTBXOZq7zy+1KQTWqSBzRVA87oftNQ5ohTBbcwP/LyDHIQdYZNB7Gjg+7sSxJQgR4VBDkUMB8tVlLQ5FhPBXBFmBsacMKQEm2RBDgCtA8dgoPQZf6HBXyfHBce6sKQyMpCBTNBJBMzrANQ3R+KBr1LvA89GTRQj3YEBPaL7AsJSvQQ out_112_mFAP2b_singleloop_p01wA5_mFAP2b_0001_0001
ETihdBzLdTy7P1QQQgVOfBLxgg9T14VRQWOUbBX3kAA0LdrRQyLdWBTLym/j78tRQ/pmfB757n2rpbiSQ6sQgBvhR5+Ltj7RQx0WdBjza5+rP7oQQjbfdB7wixzbfLPQQ98ihBrrJq+Dk7ERQkS6bBHWntzLuXITQTNchBTDsv5jQ1MTQdGNfBDgwOAsVaoSQ5TaiBfe0N/7luwRQqBOZBntpk/7/oyQQ78mfBnUMFAMQG4PQ out_112_mFAP2b_singleloop_p01wA5_mFAP2b_0001_0001
EPffdB/RhLBkuJBSQb8SaB7QLKC0isdSQzhWbBzfqVCE7R5TQIFufBTf/kCkR2OUQhrnbBjVO0CUGEwRQ424aBTjKyCEVkYQQnkXYBD02YD01hTSQLIHdBncxZDEQccPQ03vgBzgATB0Ld7RQwMFWB/ywBC0+PYSQMBjfB//u6CEEG6RQ2yoWBv8xvCkvlLQQfO4cBTm9VC0ew+PQo/eZBvip2DURuzRQioDZB3VKcDUOJYTQoaOUBTtFSDUBtHSQPClcBnbxYDkI4UNQnIogBTaHdDESw1PQ0dFbBfs20Dk96HQQ out_112_mFAP2b_singleloop_p01wA5_mFAP2b_0001_0001
ERLSXBThrPCUf/sUQlYQXBLEYdCEZ7EWQhrHSBX461CkYQQWQMdzNB7OfjCEueEWQpbSXBfR2uBkqxDXQM0LXB7OIICkKbPYQNXLcBDBX2AE5RzWQ2jCUB/naAC0xLVUQgexaB7CRxCUXBQWQa6qTBDRRKBk4v7WQTNHXBH+jaBkmslYQUknTBLgsbCkTHUYQ6wvaBbVebC0tMVYQrVKcBjfqAA0owfXQkZzfBzvFcBkfh8WQyQFcBXkCeAkIEyVQ out_112_mFAP2b_singleloop_p01wA5_mFAP2b_0001_0001
Ee+eSBHXPeDU5QrWQEYlNB34l2DUMI4WQW5QOBzfqPEkpbqXQlDtSBHueWEE/p+XQNeJWBDrcsDUHaxWQkJqKBrMziDkpcZXQbc3LBrH6+DEFQ6VQ out_112_mFAP2b_singleloop_p01wA5_mFAP2b_0001_0001
EMIwJBXiBZEU0iAYQShrJBrbSsEUgVaYQ14lEBDW54E057TYQxggABf++vEk8SHYQdTCKBf++lE03PJZQqbFFBPmVZEEyrWZQHMxABTjBkEUrkoZQ2TzEBHUQDE0tDQZQ+zb4A3m6YEkBI0ZQJPOABD/cwDkLpbZQmp63A7g+CEUPqtZQZm0uAzd9vDkrP5ZQHaRGBfSMSEkrHtXQZs/MBfae2E0UZQYQoaVKBDeT0EkrFdZQS6kNBHoOcE0W0OZQVm+ABP1S1EEAgtZQJ9JIBH0c1DUSuBZQ08rxAjeZhEUENCaQ1g7/Ab/QOD05pWZQebgvA/ugSD0v+wZQ out_112_mFAP2b_singleloop_p01wA5_mFAP2b_0001_0001
LhrnEBzgANFkYQgYQoFZ/AjU4YFEv0dYQKxAABfTivF0NJuYQpw1DBb781FUbnDZQOJGIBnBBUFE7RpYQm5N5AH1nQFksGwYQD+r8APrfZFEya5XQ out_112_mFAP2b_singleloop_p01wA5_mFAP2b_0001_0001
E2Of3A33P7F00NlYQ46R2A34lIGEoa0YQ03PzAvIbQGUy2RYQpbSuAvyhNGka8iXQEtIuAHXPJGET3YZQmS2xA3h/DG044BaQhe4pAHaXFGU5zlaQVtjuAPCRBGkYlPbQwCA3AXXvIGkm3gbQ9owxATgV0FEXPSYQLx89AbMSLGk4FBZQOBrmA/MfFG0g+OZQ2nbsA77nRGEx5fZQp8e5AjNfHGkYaLaQRLDzAru92FkZk8ZQ7ikiALd+AGkrgeaQ8k7nA7Y0NGEKUpaQkfLyAD48yFEh6JbQ+vNoAryaAGkENnbQ7MA6AbcyFG0TR8bQ5UvzATE7PGkpkmbQd5R9Av8yJG0RhLbQ out_112_mFAP2b_singleloop_p01wA5_mFAP2b_0001_0001
EnED2AvyhaG00NZYQ357yAD/piGEaR2XQAAAxAPeptGkBBOYQbnv1A/S3wGUjXuYQ7Rh7APepjGEue0WQShr6AnsdcGkR2yYQS8TrAX4TgGUPFaXQGZ74ArbSpGEEYFWQEYl8A757bGkTiZWQKcdBB/9TmGkvfSXQ out_112_mFAP2b_singleloop_p01wA5_mFAP2b_0001_0001
E+TNqALbnzGUbnvXQIwKoAbkt+GUbnDYQ/pGqA757FH0gA7WQzMzpAzLdCHEmuxVQ7RhZAnYQAHEBWVYQeGFKA/bn9GUaTqXQHIBWAbcJ5Gkla8YQx1jmAbPKwGkqx7WQDVrtAnz7AHkVKdYQdWbXADsnIH0cleYQO1EMAHZOCHUFl5WQS/7FADUZ6G0H1IZQP33gA7sO7Gk6/UZQU08XADLzwGUrhzYQ out_112_mFAP2b_singleloop_p01wA5_mFAP2b_0001_0001
Epw1rA/mEQHEnELXQGZ7tAXNeXHU0iEWQJGEkA3MzbH0xLVVQQgVYAzgAfHET38VQU460AXNegHU14lWQvAY2Aj3ooH0SdlVQ3Jr/Avv6bHEMH8WQdoFsA34lSHkDtEYQ2moyAfwTTHEcHUVQJCPxAX85jHkERcXQdpd7ATS6uH0S88VQj/suArvCsHkbATVQ+8G6AbizkHke8uUQmEVCBnGKiHk8CUXQ14nBBLxoYHU+6CWQdD1+AnurVH0STsXQ out_112_mFAP2b_singleloop_p01wA5_mFAP2b_0001_0001
LNepkAf9obHkCX/TQepbYAb6mfHkBBGTQXPKeAz1jqHUiBhSQ8naQADVjxH0kYYSQR2OVAblDYHEsy5RQJPfMAXNVNHEjPPSQcHNKATEFGHkvG/QQIwTx/a/HKHkCdDQQUv6m/e+QCHEkZ7NQyLdrA7luYH03PlTQvfuJA7oggHUb4qTQZ3QiAjGzWHEhkaRQKJoKAfyybHERXLRQrGB6/yEJOHUzzuSQKspXAjpnJHUhr7SQwmTGAnU79GkYESRQtNOZAnL4FHkEEcQQ2f27/u8kRH0GhMPQKW5I/2noLH0fxoQQWoo++CWRFHUiOwMQ16cZ/qUX7GUTswOQHBuAAPBpAHkvrwMQ out_112_mFAP2b_singleloop_p01wA5_mFAP2b_0001_0001
LlYQpAnX6rHERLKSQdoFtADAA2H0MzkRQDXP3AHtI4HkR2WSQBrc7AjWkwHUep7SQsHFwAXMI1H0w1DQQHEF6AL2QvHEU72PQRANnAzBavHUiTlOQVjXuA3islHEoaUSQg58mADyF8HEzAuRQHX8wAzU38Hk0iPPQUjH/Ab7tyHkDnjOQ/4bpAPH3uHkAyeMQATlfA3V9zHEqjxOQlD8lAXaenHUCKXPQ out_112_mFAP2b_singleloop_p01wA5_mFAP2b_0001_0001
LBrc8AjVuAI0P1QSQ9oQDBrbyBIEnE7SQnvfHBz0N7HUPKkSQTihLBLaR6HE7RRTQIFuEBPyWHIkZmZSQcmv+A7nBKIUkJJSQf2o3AH5kFIEfwoRQYhX8AvQyAIUM3QSQ50nCB353BIkxtAUQEiKHB7n9GIkEPfRQzkKHBf8fJI072ITQF7s/AjNSNIkwbaRQ3ku7AD42LIUbdETQ1uh4AnPcFI05NjQQQbYvAHGPGIUnj9RQ out_112_mFAP2b_singleloop_p01wA5_mFAP2b_0001_0001
EzMzGBnsd1H0GvcRQIwqKBfTitHUepDRQIwKIBjrHjHUepjQQoFZKBntzdHEEYVPQ0iMOBrvfyHEAAAQQh1FLBzEm2HUIJeNQYCQGBbjA1Hkf4LNQVttNBTyt7HUmx4LQ8naDBPc91HkZm5QQT3ENB/XdrHEPa7RQ+yGRBT+0sHUM4bPQoUSQBjfK5HEy1bQQ out_112_mFAP2b_singleloop_p01wA5_mFAP2b_0001_0001
EqxrDB/89fH0w1LRQdTCBB3MzVH0z33QQXkt9ADAAQHkBBGSQfU43APy2UHU3k4SQ14l4AzKHXHECsyPQgcI8A/6xbH00pWNQFsDzA/6dMHEOeNPQdTCCB/89kH0eU4RQjl9DBDzcQHktzaQQnS4yAPyTcHkwJWQQgcM8AncejHEjapNQ5vZsAfE5NHExs3NQx9BwAjr/IHUAShQQtFq4Abz7GHEltSOQ out_112_mFAP2b_singleloop_p01wA5_mFAP2b_0001_0001
EvJx/AbQgFH0gALSQhrH7A34l+GkQgNTQNzMyAHtI3GkBBuSQ99TzAHDCyGU5QrRQgqxBBb5Q3GEue0TQ++NGBzu17G0ihnUQh44JBHFsyGELOCVQAs7DB/wSBH0r70VQpwVCBDBWCHkrHdRQ4bi3Aj9pDH0Jf+TQHzoDBfDPzG0Xr/SQYYm/AXHhxGkHiaUQNSeIBnHgBHEzWBUQY5GNBnP01G04UoVQjmeLB7pwuGktjJUQrHqHBfm9sGEO8nVQksJHB/yqEH0jvbWQunqBBrvi7GEZGbWQcHSBBLmiHHk5hfVQ out_112_mFAP2b_singleloop_p01wA5_mFAP2b_0001_0001
ECsypAHZ71GkU4iTQ8S3gArbSuGkDtYTQ789jA/mEkG04lGUQpbSkAT14jG03PVVQDCsMAfTiyGU2O/TQsMjy/Wz9qG0XExTQuiS5/GjphGU4FgTQeDo7+uBvuG0Pg1TQ67npAf9o6GUwKXUQ6mWfAv6zsGkflUSQi23IAHaH6GEPblTQ/82OAf/qzG0l6DVQ out_112_mFAP2b_singleloop_p01wA5_mFAP2b_0001_0001
EiBBnA757bGEv0VTQOJGsA7kYSG0eU4TQqxLmAThrHG0xL1TQIwKiA3NJEGkpbySQlDt2APzMRGUy2JTQNes9AngRaGUqjgTQmE17AXeBHGkgIgTQqtKDBjkhbGk97qSQoa8lATKccG03PVSQJYatArIkTGkkl8UQEDQ1AjfmRG0FyFSQHQdABL7yYGkVucUQTUP5ALkjhGUSphTQ8/rBBT/QGG0Xf+SQZgh2AbimAG0LXNTQQCM9APZuGGklzkUQXUoFB7n9hG03pATQj1rBBXNPdG06QsRQsaaFBfNVUG09BrSQ out_112_mFAP2b_singleloop_p01wA5_mFAP2b_0001_0001
E/pGmADBWCGEVj/UQT3khAb5QvF0LdLVQmuJqA76RfFUiBpVQZ78sAHtIfFUf/0WQ14lQATgVwF03PNWQACzFAzMLaFEGYkWQtUnPA3RJKFUQbWWQP89n/aZvZFUGrFXQ3kYpAXiBGG0w1zVQA+0cADOwpFkGROUQIDJEA3C56FEzozVQwkcWAT6t3FUqHIXQ out_112_mFAP2b_singleloop_p01wA5_mFAP2b_0001_0001
EdTiuAfSMSFklDtUQFDC3ALFuCFEoaEVQaR2yA/owrE0bSEVQb8SuAT0ikE0GvEUQBWZABXiBDFk8SHUQWvmCBTp+YFE2g9TQzt5EBHKL0E0sNqUQT8aEB7RhjFUNyOVQWO0rA/mETFkCXvTQwf05AnQcGFkNxEWQQpX+AjZc9EURRITQPHR/ArXhiFE18eTQa7+FBDs5XFEQFUTQXzSIBjpg0E06X+TQxrdDBbg0jE028vUQrlLGB7a15EUsyoVQF0/FBTGPzFEQx/UQtViHBLc5ZFEcNtVQ/EFBBLFLlF0zj5VQ out_112_mFAP2b_singleloop_p01wA5_mFAP2b_0001_0001
EhAr0AzeUgEECsKWQkCXxAzKHKE0NJWWQ2jC7AXO02D0yhOWQqxrBBzgA/DE+T1WQgVOsAHueGE0jCvXQX11iAHAhTEE1C4XQP3EpAnfqdD0CC6XQnvf4AfTinEkqx7WQOIqrAXpEGEk83jVQhE9xAna7KE0QSQYQ3x5kAjYNiE06qAYQMaflAvrDZD0+ZcYQNZEwA7fVJDUZu0XQTEUjATK3UDk5bIXQ out_112_mFAP2b_singleloop_p01wA5_mFAP2b_0001_0001
EOJG6Ab6mUDEuecVQdTiBBb5Q3C0KHSVQUNeABTKcJC00NxVQLHa8ALwKfB00NBVQtd+CBHue0CU0i0TQOKeEB3xpdDENwJTQfcgABj7U3Dk44mSQYIuJBPT7oDk18BTQ3izBBPi7NEkvG8RQfhDLB/D4GEUnyWSQTbHHBDdiTEUwnzRQgxeIB3erlEkclHRQwKHzALGEQDUep7UQMU3EB7b0CDUV14VQqkZ/AfCGnCkE9STQZkVGBfNgeCE2btTQe2v4A7efuD0VUtSQalzMBfphUDkBcdTQoJW9Avv1XEEs/gRQ6WOPBDGcLEksuPSQx5TMBfAZlEUz/7QQ out_112_mFAP2b_singleloop_p01wA5_mFAP2b_0001_0001
LCB2BBrFZ7BUHaBXQfUYBBTKclA0FZjXQTiBEB/S3E/jEDqWQjX6BBLFue7Tc9gWQXkNEB/9TtAEW5cYQvqcDBfUsECE/4oYQSUEEB3jkcCkqU/XQOQ4BBrak8B0X6/WQT6P6AnzsVAEM4rXQl4cIBbUHbAUzrZYQmzYCBvJ/AA0b/zYQ8AaGBDMXOCUaEBZQrK8+AnBHJCk8N3YQvTPIBn0QhCUQ41XQ6h0BB7PP6CUe1AYQ out_112_mFAP2b_singleloop_p01wA5_mFAP2b_0001_0001
LU4aIBHsyx/DEY9VQiBBLBHsyh9z4lGVQgVuHBrFZ77j9o4TQzMzIBbmZG8r8SPTQy2ZQB3ist+z4lmUQOJ2PBTs0dA0W/vTQ6mEKBb6m0AUIwCWQYAnLBju5XzLvEsVQOZOSB3aEL8DLlCUQ/XBTBrhEK/DxXaVQuT0RBjOkOA0SP7SQ out_112_mFAP2b_singleloop_p01wA5_mFAP2b_0001_0001
LCsyDBLGEo+j/UjTQTihABjqxL+zP1YSQBW51A/mEj8z3P1SQamZuAblDN8jZmBSQAAgABDW5YA0NJmRQPuMGBjxq3AkjeLRQVkzFB3+sFCkdibQQd3AJBLZZl/TzRYQQyL9CBfnvHAkYQIUQovXCBLITf6zWOyRQa8t9A/Q1IBUp5OSQMHE8A/f1SAUnBuQQbcgIB/IKEBUm+ESQ9yzJB/NwQCEb0LQQ4b4DBrkEdC0qQDRQPJfDBzIEBCke+BPQ3hCNBH1KIA0HVHQQQHzGBXGfM/zfEAPQFwTJB3Kgh9zNt9QQ out_112_mFAP2b_singleloop_p01wA5_mFAP2b_0001_0001
LQ140AvHFu6jDtIUQMIwqATf/U174luUQlYQkAz1jS+DqGPVQWO0UA76RR+z1jKVQkCX7ALwKH7zkYwUQBWNsAXOz78LIyjVQFjAmA/OEY8bMg/TQ out_112_mFAP2b_singleloop_p01wA5_mFAP2b_0001_0001
LRLypAjpbKAUiBxVQuz3kA7P1YBECsSWQ6mEdAb6mEC0IbPVQ2OfLAzeUUCU3kgVQZQgbAbmZGBknvfXQBtwjA35vnAUgiWYQqzPrAbgxRBUAalYQvrngALlP++z+MnYQfU4xALGEIAEAAwVQqiOrAXp5BCU7ynWQqfUPAv/oXAUesPXQOGKTA3bkACUZ/wXQXTVkA/qOP+TQCBZQhL/UADC389DBKaYQ out_112_mFAP2b_singleloop_p01wA5_mFAP2b_0001_0001
EFDCjAjqxHC01jCUQKc9aAzLdfC0d++SQueUeA/TNODktzPTQZQgnA7QLaDkvfyTQThmhA/S3TCk8DlRQcnysA/RemC0M2WRQ5OshATxJHBkB7YRQ1tFxAz8ffCk3/6PQLHaqAHZ70Bk++5TQ/ABKAz9YXCEbiBTQmmzYAPmJiCEu70QQdVXyAb2IYCEBJESQt+psArYzIDU3QjRQJWokA3443Ak1DZQQEdNTAPHSuAUSZgRQiM6mAjh/pAUhnISQgyC5ATVltC0fvwPQ1IxrAfvmuCEtVeOQvIkxAn3o6Bkb4gPQ out_112_mFAP2b_singleloop_p01wA5_mFAP2b_0001_0001
ER2OPATf/oDUKc1SQxgATArFZLEUf/8SQamZWAfR2WEkSMoRQnEDMADAASE0eUoQQKc9AATLyWEUktrTQHQv9/CJ1REUMKJVQr+Wb/GuPhEk51vVQ6RDW/2/pfEky9PXQYYAk8ydaxEE8uzXQhrHBAPHadD0codSQS31gALa2NEkXchTQ7Slj/qwtSE0xMNTQ8kMDArHFoEEXzlTQjjXOAHU+TEUWVoVQ6KPz/C4VBEUVNSVQa5Sa9ooGeEUq+UVQUn0m/enixE0YOfVQabF7/yMrgEUU0qXQxDXz+CkZQEEj2hXQZ88k8ElUwE0V1ZYQmgUa/U43wEU7wbXQplA8+u2+/E0MjiXQ out_112_mFAP2b_singleloop_p01wA5_mFAP2b_0001_0001
EcSMiAnX6mEkZmpRQzMzjAb5Q1EUc9gQQFDCgAfTiLFUxg4QQ3kYkAjWkVF0FZzRQ2OfvAPy21EEpwFQQUNemAvxLpE0kYgSQZZBeAneXvE0GSXPQQgVwArvfAFUgVeOQsHFyAvz3lEEVjnPQVjX0ALbn7E01j6QQ out_112_mFAP2b_singleloop_p01wA5_mFAP2b_0001_0001
E2OfPAHtITFEueMQQKxgGALaRoFkCXfQQiBBMAXMI4FEYlzOQGZ7GALFu0FE+TdMQ4P1Y/GtInFUeprQQKfOL+axI9Fkap2QQyTM++Sl1EGkziKSQ22Sk+GLzAGU9xRTQGSvb/GP5OGk/5/RQGZ7IA/89JFEmu5OQknZNAri/tF0rNbRQlPwK/q9gdFkAEkRQbjl4+azBfFUbhpPQWY7Z/wlX6FUnr0QQE4z6+u2qDGE+MBQQcnuk/W96TG0wtySQV8rh/Kk3RGUlJFRQ out_112_mFAP2b_singleloop_p01wA5_mFAP2b_0001_0001
LfU4WAf9oEG0hWkPQktzdAXNeMG0yhmNQGZ7kA34lVGEaR2OQc9oiAjqxYGEYljQQaR2aADVjFGkTixQQri6PAXUnPGElxiMQuG/jAHFmIGk8vHMQ out_112_mFAP2b_singleloop_p01wA5_mFAP2b_0001_0001
EW5QsA7QLaGUJGUNQ/pGyADBWjGkBBWOQZQg9AvyhkGkQgVNQ4PVABjrHgGUxgQLQXPKsATLytGUeprNQ4rhrAbMgwGkI2uKQwk0kA74q6GECvLKQcDNWAb556G0RsxKQxszpATjDDHURGFJQUNetAvxLXG025bLQ8GzyADXhiG0cOQQQ5bQwA7Kc0GEvRnOQ+rGkAnzgtGk1ZgOQdA9nADmzpGkONqJQpPqzATn6xGUBUAKQ1nxlAT+wJHUMPsIQls0xAfB9CHk3OtIQ out_112_mFAP2b_singleloop_p01wA5_mFAP2b_0001_0001
EktzBBf9oqGkZm5OQlDNHB7QLuGUepLOQoacHB/TN6GEZ7sNQ/pGGB/9TAHk9ogPQT3kLBbmZrGkDtIQQJglMBX2EgGEJgTQQdFZQBbxHwGkx6jPQLndQBbHgeGEaHbRQ/UDAB/natGEShTQQ+0XIBLxMqGU8VVMQV5WKBrbiuG0SmGRQl8XOBjL+cGU2txOQW7BJBP7ybG0IueQQaBeTBb4guGkdbhQQH5sPBbmc4GUUSbPQo3gRBPNwsGkXkpNQ/HYRBLeZWGE1+gRQtVyOBHiehGk1cWSQ9OIUBTV1iGErHNRQ out_112_mFAP2b_singleloop_p01wA5_mFAP2b_0001_0001
ERLSJBT0i9GEYlTLQXPqJBXiBJHUJGkKQbnPPBrFZMHEaRmJQ03vRBnX6GH0d++HQ3kYFBPzMMHEUNeIQmcIABrEnKHEjulJQdIAGBXnAYHE/OZHQtIbKBrGv3G04l+JQjmyIB3F1NHk4LVMQFU0FBX/MHHk1iZFQEl3+ArJbQHEwb5KQJj8CBbzIaHkeofEQ5x7JBH+ZZHEUpoFQtXjFBb6/cHEi0eJQ out_112_mFAP2b_singleloop_p01wA5_mFAP2b_0001_0001
E5lORBPHaVHUGEoKQIwqWBbmZZHUzMDKQHaxXB3MzdHUiBhGQwKnUBnBBkHUGEYEQCB2XB/naiHk9oAMQVcadBryFnHU+NAMQ4JJeBLiBxHEvboOQrpRiBfDZ2Hkiu3NQam5OBvyhZHk789LQJ7dZBXjwSHkLIPKQ986WBjF+fH0G3/NQ5ZLVBvMCpHkzNhLQdeNeBfc7qH0dCGKQQJMgBrBwgHk/tTMQwMyiBPfm8HEt+TPQm4QiB/lw5HUVw2LQ0KujBThHwH0Sq+NQ out_112_mFAP2b_singleloop_p01wA5_mFAP2b_0001_0001
LGZbcBntzaHkpbSEQEYleBbktfH0Gv0+PEtohBXMInHEDCsAQ789hBfTivHU3kY8PQgVgB7luXHUjX60PNHpcBXAVQH0DxbjPvCjYBD9CUH0bekpvs7xdB/M6GH0JlKJPDCseBb5QVHEv0NGQI2bbB3SdkHU4DG7P2f4hBPT0SHEx4O6PiYUhBPaMcH0Px5DP out_112_mFAP2b_singleloop_p01wA5_mFAP2b_0001_0001
LRLSjBT14jH0w1jEQtdulBntzpHEW5wFQktjmBLEYnH0kYwJQ7RhlBntzfHEoa8KQZ78nB/mEmHkTiBCQBY/oBvGJcH0EjtDQfU4iBDW5cH0OffGQ4HUlBXdVyHEgUVFQa9gpBHb1rHUvjjBQETFnBztBlH0E+I8PdJJpBfj3XHEMcgAQ out_112_mFAP2b_singleloop_p01wA5_mFAP2b_0001_0001
Lf/koBnX6sH0P14KQ35rpB7P1qHUiBhNQCBmqBHXPfHUGE4NQzMDrBT14bHEoaEQQiBBsBLFuyHEtIrNQ2zMrBDvz7Hk6y2LQoWwpBPIh2H0KLlJQhkkoB7r/sH05E3KQ2sLoBDLzsHUN5CPQJ13tBDTwuHU6eBNQlmUsB3lP1HE6dwPQHd+sB/aJAIk0qMLQpY7pBLyvAIUcN9MQwyQrBnwT0H0/vGIQiTPoBTX/7HU2AzIQ out_112_mFAP2b_singleloop_p01wA5_mFAP2b_0001_0001
EiWErBbPKZH0istLQOJ2rBLwKOHkArMMQR2OqBz1jGH0xLdKQKcNrBjU49GE7RxJQLy2uBzLdMHkoFpLQracvBDThPHE6i8IQCBmwBzc+SHkYdjNQlDtqBLbnbHEnEzJQJ9brBnhQMHU+SSOQfWUvB7//DHUO94LQXo1tBfTBSHEnSGIQ0isyBvufRHUhjHNQtfKwBL6nQHE7hmPQJZLwBPqcbH0jGUNQ out_112_mFAP2b_singleloop_p01wA5_mFAP2b_0001_0001
E35rnBrbSJHkvf6JQv09lBzgACH0P1YIQBr8iB7P1DHkqxrIQjs9hBra8MHU2OfIQ5QrmBbPKCHEue0CQWXBlB7IS6GUXn/+PQ74lBTXj5GETX/tPYCFoBT/p1GkrgyaPriJkB3DW9GUIwauv789mBz1jQHEW5gKQ6nTmBTQ45GUgUGJQd8xoBroOAHkA3RCQi7VmBjLKKHUsiOBQz77iBPB78G0q/++PGHLlBjMZyGkaKUBQg/kkBbhI9GESKZ7vVqViBPOgAH0MFehv out_112_mFAP2b_singleloop_p01wA5_mFAP2b_0001_0001
EAAghB3256GUiBBJQEtIdBDrc6GktzHJQqGvaB3isxG0IbnGQXPKdBrbSpG0HFuFQhALbBPHa4GEUN+LQRO8bBTq/AHUshHOQUVSgB3pVCHUO+ZPQ0UqXBjeCHHEYQ+OQDcggB3F1JH0MztQQWpAYBzoVOH0/KfQQldtcBfzzPHUMSGRQO0iiBjU4zGUepLJQOPjbBThFCH04NbIQVG0cBHMBxGkp2tMQIx/WBLLV3G0sPwLQmr8hBTYi9Gk4U0OQKI6TBrr4FHkaXBOQ44XiBTz6KHUcGORQypfUBXo7SH0iHyQQBFEdBrKnVH0Tm5RQ out_112_mFAP2b_singleloop_p01wA5_mFAP2b_0001_0001
E8S3VBbQgzGEXPqEQfU4SBDrcrGkX6mBQTiBPBHtIlGE/pGFQv0tMBvyhpGkU4aIQR0zPBrYvwG0hPD6PF+VTBbra1GEAPYiPAkAQBLXe6GES8E3v0OhTBD4l+GET4SAwdHXQBnXbEHksUaEwSMIUBThr6GEBWZFQwSuVB/EwlGEYf2/PV9UNB/hL3GUVUN9PbfJNBjp5qGkX1t0PGN0VBvhGvG09Sjov9w9VB7te7GkmNcxP9FtNBn7HBHk6JiwvcsONBfKk0G0tCv6vwSjVBbE53GUKrMCws1iWBHi+DHUEJX9vpG1SBHpBHHUxbVHw3AhOBDdwKHEqAtCwj2lNB3Fe/GE2k/Fw out_112_mFAP2b_singleloop_p01wA5_mFAP2b_0001_0001
EEtIOBDAAbGUNepDQMIQKBvz3TGkpbSGQ8n6FBT14PG0OffCQ/pGHBDBWMGU6mE8PJMINBnFPKGEtVXIQcvZJBXU8BGEd6dJQRsoIB7LtvFUIkgIQDJ5FBzt/CGUkbwLQti6EBLJJlFEzWCKQ+FMDBPDjyFkCBCMQuB2EBrWSLGUkNkNQPh++AbHHvFk6NDOQxRIBBnTkJGkKrlPQZmC9AHS6/F0ao0PQ4PVQBPc9XGET3kAQV+RIBTXUYGUiTvIQEnvPBjI7MGEYX+JQ/0oPBLDeGG0LBtFQ1drKBfo8oFEJGkFQNspDBbZ+VFUQnvJQHY5GBDU8SG0JtYNQ5Cw6AnA9fFUyQROQLrVABb4DQGETrfQQ7gQ3ATYw9FEv1tQQ out_112_mFAP2b_singleloop_p01wA5_mFAP2b_0001_0001
EfU4AB7kYQG0LdTEQXkt4AXjXMGUhrHBQRLyvAjrHIGE99zEQbnvqAT2OOGkCXvHQBuS0ATsLVG0Es+6Pek0rAbQIRGkPM4sPwj4oAPC9HGkSbAwPJuXoA7vPXG0qfqtvIFOAB3MzTGUKc9HQG3i7ATwzFG0bFP9PQG06ATDuYGEXXy0PMNzwArVgbG0Kt3/P out_112_mFAP2b_singleloop_p01wA5_mFAP2b_0001_0001
EZ78tA/9T7F0IbnEQIMvlAHiPxFkLz5HQarJgA3nMfFUsG6EQYbfjAT2CZFkldiAQlymqAPP7oF0EkiKQlSXyAfMJyFkxCICQSHdfAHiS9FEndbIQ4oYkAzHhhFk8UwLQ2CLuAjZL2FkxEpLQMxvwAfPIdFkQKFKQ out_112_mFAP2b_singleloop_p01wA5_mFAP2b_0001_0001
ENaQPA3/wWFkdISHQKAtEATyuDFk1xLFQMEr9/ORE0EkpszIQpJt2/KNa6Ek1PGLQxsNh/uc+JFExIDCQpKMH90SoUF0KQaFQC8gn/80gbF0ChGCQmxBBA5DUOFkO1hAQS3mq/86QwFUPoBBQTbdJAbLudFEYJUJQrktPALrn7EkGpeCQTrsG/Wdw7EUJpNAQ0O4p/mW7UFkhvq9P2MEx+uKyiFkYbUHQte2w+IbWJF0bCOIQYUmBABVw1Fk4zt9PCjvI/Ava6FkYTYCQ out_112_mFAP2b_singleloop_p01wA5_mFAP2b_0001_0001
EfRi7/SykfEUZPHIQF2aw/a99OEUPiCKQe9WJ9WbFJEkXPyJQUUkB/w4jJEkNlMHQXFFGA/+J2D0c2nJQ7YOdA7as8DEpnUKQG1DmAH+GDE00pWIQizEiA/JX5DkTt8MQ9ZtwAL1HGEE3s/IQnttsAjGV/DU1FmNQWbC0APbZEEkTXnLQXt4AAPNZbE0jwZEQ3yG2/6wJVEUVHDMQ6qKFAXAKsDU8+EHQib2//af/bDkos1KQGcbjADIdEE0sDkEQ52kYAPd5xDUb0gOQvce2ADA3JEE252GQ1QVvAbcm8DUBtqPQ8Rb8AnPyGEEE2HMQ out_112_mFAP2b_singleloop_p01wA5_mFAP2b_0001_0001
EXV7E/8ZiDEkoJCMQkld+/wej3DEbQCMQXlMAA5T/HDUTLsMQrsXRAFng2CUwyMNQe95MAdnSIE0OFCOQXBIOAxvOgE0MEfNQaoXZAdLzkEUBR2KQHaHcAlMu8EUbjZKQw5RjANHdBFEFPlHQEgep9gjuEE0cXyNQJg6FA5qG8D0qmCKQpihGAVAHGEUZZBQQNMLdA9//BEk8cBOQa3/7/ou3mE0JPaNQeg2WABSEoEkiPGPQ5zikAVoNdE0MX2KQVoBQApUJeEkdLNJQfZhMAZHfEF08ecKQgq7iAtncDFkK9/LQ+5CkAlucRF0mCJHQb3lqARhk6Ek40eHQbngdApCk7EkZ6kEQ out_112_mFAP2b_singleloop_p01wA5_mFAP2b_0001_0001
Ev+nW/UAMzC0qGrMQI7jR/kVeFCkoBPNQIyiv/UDpWB0o+FLQl0E7/oUsMA07uiLQeR+L/agluBUJ+cNQ3b8t/2FLuBUByzKQS6POAfZrUBULXILQ/+RTAfTuTA0buYMQItmcAjK4DC0kv/JQ0+yt7cldDD0XuQMQuBno/Akk+BU81IPQns2O/ewMuA00WSOQCU+m/6UeMCkGi0OQ0B1s/6NHXCEHs8JQO5Vd/OJkAB0urdJQ02GmAbpM6BEjBJKQiF1XArW5dCEpv/IQ out_112_mFAP2b_singleloop_p01wA5_mFAP2b_0001_0001
E9Y71/0/d9BE21wIQRzRFAp19RB0HrDFQCrddANfScBUbecFQ9eHjA9hXPCUht9DQJa75/EulzB0jng/PxHxFAFqKDBkX+L0PdXgVAh85TAk+yM2PDn13/Ql/NB0QpLsvjcPs/0WWdCELKiIQKXqBAJwxNAEKkUFQNxLO/oZUvB0DIY/PbFNBAd/dbC0Lqr+P4uEBAtJYvAEudl5vEJ/c/sV20B0i99tv out_112_mFAP2b_singleloop_p01wA5_mFAP2b_0001_0001
LBjFkARgKaAEQccHQvBovAJFVdA0KwIIQXGs1ApPKm/DyfsDQ/QL/Apg7++zJCMEQxylyAthwj/jc0xKQJ6wvA9ZvY6Dr90KQEFErAtzBs4bOu7IQZSVyAdVX06rrjwMQ41DgARnoI/T4RNIQTHFyAFFOgBUaEPIQ9/J7A9DWx/D/UILQQ2cuAB5mRAU2AbMQ out_112_mFAP2b_singleloop_p01wA5_mFAP2b_0001_0001
EBDKwA5SbK/jnye+P7R+0A1b5w9zGaWyPgZA+ApiDm/jxpSbPVI/8AZzFBB0DTfJvpcpsAt/Fr8jBkjtvVabwApz8l6LDGm7vFYI2A1EDH0zK+kBwMRXtAhyNI/L3XQ6v7maoAVDFv/zRYJ+PfRb4AVc5xwb5aX3PkmXlABD9S6jH/sSPTUmqANB1M/jiJ22vL2ovAZaJRAsEGe/voBwoABJdn/LlADwv out_112_mFAP2b_singleloop_p01wA5_mFAP2b_0001_0001
EILbDBVFYT+T/Rjov9a9HB9bMs/D0C31vpkQGB1uDuAUb8JAwnayIBp9CvBEGaUBwlalLB9NQz8Tsto6vLLhKBVGGK7rTpUrvqJmEBRp1f6Lww/bvMqeDB9xNQ+jOkZovG58JBxzHdAkznicvtGmKBZK3W7TmLdBw4RyPB5afD+DIvn6vjguLBRIiu+r26c0v0f6MBtTE857wJ6wPGkcCB5eYs9LzuV1vWfvDBFEcp87KY12P out_112_mFAP2b_singleloop_p01wA5_mFAP2b_0001_0001
EaZ9BB9kcUA0Mp1CwiTJABJVjAB0aZpHwTi54AR6jFC0d4UGw6780AlohbC0W/8Iw0Sg6AtBkCAEv+qJwS7qABlejl9j2/tKw8J76ABTWQ276YTMwO6CzAVeBC9LWeqKwf/FrA5aoD/LdVoLwIrEqAFiiZ/L6XOOwvbUkAtJLHA8EG+Jwvdy/ABvMC/DAygBw2poDBxQfZBUo83IwwbtzA5FRN/jT9nIwqnY3AVHPlAEUSZLw7h0DB9ltl+j99/Lw/2dCBVwU66TOmCJwRjt2AFZgq7TAC5NwGpGABJRaR9rVcLNwJlkzAtAbm8LKCqIwuFQvARObg+balfPw+RHkANUuRAc8u8OwUqGlARHg9/7L18HwrgucAl3GsA8bbsKw out_112_mFAP2b_singleloop_p01wA5_mFAP2b_0001_0001
LxbD3ABSjMC0tmKBwTLGwA1GHvCkkdu+vIaL2ABBVZDk/ZY+v7Rz9Ap6PeDkWNR4vboXrAloDlCEjR3uvx4DkAB/pHDkhP0YPZgLUAZZFODkKNGwvnBVnAx58gD0h8D5POG1GA90rtDUwAsJvU4pgAphRAEU4U98P2HeNAdKeDEENfY4P2KLAAdSNTEkN5Q8PJ5j6ApJ3yBUl318vpHjpAF5eyCkBqNCwFL1mARBSHC0f6PwvJw0xABGVgCU7bFoPtsCPAxwM6CUwRv6vsqKvAVB7bD0U6q8PLJVu/w/uyD06qDvvvdOjAJcOKEk0n0BQFWUl/Q+gSEkEKo4P out_112_mFAP2b_singleloop_p01wA5_mFAP2b_0001_0001
EB2wyAtFv3DE9VfCwWYP4ANyYQE0Tx7Cw/o3wAJPqiE0KHTBwKUIzAVyU1E0cFZCwizR8AZb2TE0w9UIwyWJCB9PiDEEn8NJwfuRHBNNtCE0CbNIwq9xBB5T5mD0VXBLwBQ5JBVpjlDUtwWJwvlpGBVokSDETYELwwCNsAx8RyDkM4vEwKzJ/ARsiQEUQ3RAw1Ii1A9lcTEEyctJw6c8/AJinjEkEDfIwBrvIBtYsLEE97cFwMwF9A1s0bDU/yTMwMfCOBlN4eDk0v0Iw out_112_mFAP2b_singleloop_p01wA5_mFAP2b_0001_0001
EwwCoApZLdEEBLW9vW4YgApGJtEEy4o5vcAFRApFlyEEFwRBwGDsDABP1AFUoJsAwuVmmA5IjNEExr47vaVPYAN//mE0/cuqvU/pkAR/c7EkZdK2v out_112_mFAP2b_singleloop_p01wA5_mFAP2b_0001_0001
ESfzSAdCJnEEVIvFwU7PFAxWOrEEL5LJwB1Vh/gKMeEEefFJw+K2O+o8KgEEEQ1KwEEURAtbImEUXRvLwLApVA97LQEUTZ7LwZmydABBUbEEH36FwEz9AAFSJ8EUzxMJwYO4HAxdNrEkXTdNwvUIgAZkFvEU+xxLwxZpKA9BUKEkdPDNw out_112_mFAP2b_singleloop_p01wA5_mFAP2b_0001_0001
Efmja/Ux2QEEgEEGwLChh+WjUDEUKTbFwW1QX/OlmFEUQ1t/va1Ft+WvjREUhxC5v2Rwk9McQXDkqtdGwDIhc/MUzHDkJXWCw7g0P/UX9RDUPA8JwUp40/I1EQE0g6TDw2bdg/6eWIEU6QKIwfOIW/ihcEDkQnZGwM192+8kmADE+be+vxfae/ojRwCEDTRKwhPSp9MEWdDkcigLwFsc1/YDdkD0SZ+Jw out_112_mFAP2b_singleloop_p01wA5_mFAP2b_0001_0001
EgNe+/KhI0DEcSw9vHTnJArag0Dk5BPtvQATQATuyQE08nHEv2TlOALx4WEEjxO5PRaO2/2UThD0HBVyPPcpq/CAjzCkSSUrPpcUm+mFqqCE4RgovFtnCAbXVWC0/vm0P/vcFArU3hDEk20BwKnJYAjsQhDUxhIvvhPzR/mbG0DUEJdzPVGBDAbtyiDU8c78PhCL//OesuBE9e9xPupzPArm+eCEqtR6P out_112_mFAP2b_singleloop_p01wA5_mFAP2b_0001_0001
EK86XArfHdEEakv3vCi2fAvopyE0pCjzvsk9rAzjNyEEuVhvvf36xATjHoE0Gc45v16maAD0zBFUAzH/vNnxCALJoAFEfX8AwWLggA7noYF0vyX8vkkVo/iryFFkVYm4v0uOYAv/aXEE6nb/vEsDYA3tt4EkWaQjP3yqhAjGw8E0jXHDw5p09/OOnwE0ciXCwnIf+/u6wLFUapLEwrbLdAnxIjFkYAiBw2KEpA/iRZFEXhy6vOJSYA723dF0+1kyvw1vY+m8nEFkUoL7vX2wu/eEAWFk+DmzvMDCu/Wif6EUlMfov out_112_mFAP2b_singleloop_p01wA5_mFAP2b_0001_0001
EBufvA3/N9EEM4/wPLsu6APG78EUpHR3Pqiq/AX+MTF070z2PUzA8An1shFUy0+8PC247AvYYzE0KJcBQOSoDBfrSzEUE4vDQWVSHBzcUmE0lTHAQ8xhDBPjCqEkaCsIQr7QqAbGBGFkluz4P+iG/APf3yEUQKEoPHVE5Arw5iEUylWBQan02A/ma8EULSLEQAXKFBnanDF0eh4DQI6ULBjjQmEUtQwBQtDWHBfIetEUnnR4PBI0FBDv8VE0Sds/PxZkHBvP/pEEZlgJQnFACBrVtZEEL1nIQvQ8ABPGyzE0J88JQ out_112_mFAP2b_singleloop_p01wA5_mFAP2b_0001_0001
E/UDEB757VF0gArcPEYlGBXO0qFEv0NBPhrnMBf8SpF0fqxjPKxAPBvyhYF03P1YvRATFBj8n1F0Wgs6vfcbHB7LBpFkN0oBwHJk+AX753F0gTI8vUNeFBHsyJF0eU4uvGPCFBHu30FkW1+0P6hIHBfztCGUv776vY6jHBbJRaFk3hkAwzY58AXCl/F0Y74Bwz7T7ArX0AGUhcVzvyy26ATzIoFEBO+7v out_112_mFAP2b_singleloop_p01wA5_mFAP2b_0001_0001
LXPKPBDqG7F0gArwPe++UB3Mz6F057nyPiWkXB757HGET3k4P/UDVBzLdQGUGEY4PyL9MBPzMEG00NJ0PU5vWB3bD2F0QZNpvtGKWBHR2uFUKGN7P out_112_mFAP2b_singleloop_p01wA5_mFAP2b_0001_0001
E5lucBT2OHGkSMI7PyL9fBDVjQG0coF+PVjnhBPepOGUhrHEQpbyiBblDGG0eU4EQ6f3hB7quTGUBKyxPjKVgBjLBWG0nECxvz3fjB/tidG0rg23P8naeBjWk/FEnED7PveRdBHMPXGE1ns/PTHOjB3lHNG0HVosPHwgdB3K9ZGkkzOqvcm0kB3zqfGkYIriPJ6rkBbCzbGEHkB/Pk/JiBj3MkG02Fm5P out_112_mFAP2b_singleloop_p01wA5_mFAP2b_0001_0001
EjsthBXO0WGUJGkHQ99TjBvIbWGkWkNKQLymlBHueeGEqG/JQuzHlB7P1nG0jCXJQ3kohBX46ZGkoFpMQxRdeB7+ETGEtVcNQpZdZBPCOXGkRcDMQjV5dBbHTTGkPuOQQLHqgBz1jdGkCXvGQz5HkB7WYOGEmNbKQSS5gBbb2hGUqIPMQe07iB37YaGUT3WOQLBBfBLeALGUnDxMQEpHWB3IRSGUwDpMQb48ZBbi7WG0av4JQ50sYBfUbfGkeJqMQB+eaBHyYOGEPehQQUASdBzXhbGEB3jQQvdwgBr9HQGEOHsQQ out_112_mFAP2b_singleloop_p01wA5_mFAP2b_0001_0001
E4PFoBnuJbGEaRmKQCBWqB7luiGkuJhKQWO0rB/mEjGU0iMNQaRGsB3jCbGEEYlOQFuOsB3NJgGE+TNIQ+j5qBrfehGEL37CQ7xxsBja3fGkFGr8Pd0juBTCAZGUANB9PoPasBvjKmGkZQgwPSMYoBf8STGk/UDLQ3+jpBPKtqGU1WHKQNQ8sBPP8XGEODZIQts9tBTualGU+/SIQSxDqBPYjpGkphqCQV4TpBjElbGEBrlCQ//ltBzUflG0fOnovN35qBj8vrGkasfwP out_112_mFAP2b_singleloop_p01wA5_mFAP2b_0001_0001
EFDysB/nasGkR2+NQ357tBPc9sGEpwVQQGZrwB7P1nG0GvcQQShbyBT14pGUbnPPQkCHuBzLd4G0Mz0QQoc5uB72o5GEEKSSQpBruBrD7EHEmPxSQefrvBjS9FHEjwIUQ/wOuBn5SEHkW/QVQvNsrBnNrBHkB5MVQIFZvBDoSFHkVwcWQCBmsB/89yGUHaxMQninsBvQsoG0ioBRQNkQsBv9h8G0p/qQQCmnvBPSn8GUOsPQQfA+wB/QF3GE+haSQi0ltBrRm0GkZS5SQc3ksB3sbHH0AVwSQ941vBvdJKHEHMISQrboxB7A6HHE11PUQC2wqBjZBBHUEuTUQjAoqBDvOAHUxiEWQtDWxBbUQHHEnggWQgJUuBPgFEH0Z3SXQ out_112_mFAP2b_singleloop_p01wA5_mFAP2b_0001_0001
E99DxB/TNhGkR2eRQXPqzBzeUcG0d+uRQamJ1B7kYiGkAr0SQmu5zBbQgnGUzMrTQ14VzB/RhQGUwKHSQOkMyBTSzJG0KU/QQz77xBTLB8FE/UVRQXMywBfN/1FkSZWSQh8CzBj5kuFk3ieQQFDivBbmZfGEAAISQzj10BfMtcGkIW0QQn9AyBfR1PGkET+SQ07R1BbRPNGE1jZSQpLfzBD6iKGUweHQQCtNwBLe4MGEncwQQjT+yBHDseFUOTnQQvZ9zBPMJ0FEuFUPQ out_112_mFAP2b_singleloop_p01wA5_mFAP2b_0001_0001
L/Uz3BXO0hGkEDySQ03f5BXO0mGUdTyTQShb7B77neG0OfXUQIwK8B33PfGkvfiVQy+P8B3qdXGUdkrTQRLC7BrbSwGEShLTQNfP5BXob5GUaIrSQFzx6Bbu2CHEG+GSQRTM9BjVbCHEnmESQl5g5B3SgKHUe6tRQ5Qr4BD/pdGERLCSQsoO4BfB2pGUSolUQmfP8BHQgtG0+4VSQfNZ8BD6lzGE4M7TQqd/3BjQN8GEr1fTQJp63BrHU2Gkel5RQ out_112_mFAP2b_singleloop_p01wA5_mFAP2b_0001_0001
L+TNOB325FEUHahMQ6mETBf8SPEU6mkMQ++JXBvHFOEULymKQmuJbBLEYZEUIwaLQmuJgBz0NbEUGE4JQOJGaBfR2iEkqx7NQbnvdBHuewEEmuZPQqxLVBfR2cEE8nqOQtd+SBzKHiE0OfXQQAAgLBHYl3DEtILKQepbNBrED6D0hWEHQXPqKBHXPmDEBW5CQO0iMBHZ7oDk9ow7PPK8FBjqxPD0FZ7DQW5QDBjAr8CEqGv/Pnv/DBnuJNDU6mkIQ03vGBDW5gDUjXqKQHv0+ArFZ3C03PFJQMrAMBjOsFEUZeZOQOUjgBTQfSEEmggHQm6jgBXbUsE0TYMJQ5p+hBj/pUEUk28KQFSueBzoy+EkenLOQ6avgBDfjnEkry1PQax8bB7u11EkIQqQQkSCRBX2cFEknsEGQvPKFBTtbeDE0BrMQ out_112_mFAP2b_singleloop_p01wA5_mFAP2b_0001_0001
