# Supplementary material for: Incorporation of sensing modalities into de novo designed fluorescence-activating proteins
Source: Nat Commun. 2021 Feb 8;12:856. doi: 10.1038/s41467-020-18911-w (PMC7870846; doi:10.1038/s41467-020-18911-w)
Supplement: Supplementary file 24 — Source Data [file 41467_2020_18911_MOESM24_ESM.xlsx › raw_data_graphs/Supplementary_Figure_6b,c,d/1/silent_106.out]

SEQUENCE: SRAAQLLPGTWQVTMTNEDGQTSQGQWHFQPRSPYTMDIVAQGTISDGRPIVGYGKATVKTPDTLDIDITYPSLGNIKAQGQITMDSPTQFKWDAQFKQNDNPRYHGSTNILTGTLQRQEZ
SCORE:     score     fa_atr     fa_rep     fa_sol    fa_intra_rep    fa_intra_sol_xover4    lk_ball_wtd    fa_elec    pro_close    hbond_sr_bb    hbond_lr_bb    hbond_bb_sc    hbond_sc    dslf_fa13      omega     fa_dun    p_aa_pp    yhh_planarity        ref    rama_prepro    bref_irms    cen_irms    final_chainbreak    final_looprelax_score    irms       time                                       description
REMARK BINARY SILENTFILE
SCORE:  -484.730   -693.925     94.740    398.595           1.649                 23.395         -5.986   -266.536        2.301        -22.616        -77.985        -24.211     -38.776        0.000      5.137    133.895    -41.718            0.047     19.116          8.148        3.363       3.363               0.005                 -484.730   3.005   2597.000 out_106_mFAP2b_singleloop_p01wA5_mFAP2b_0001_0001
RES_NUM A:1-120 B:121 out_106_mFAP2b_singleloop_p01wA5_mFAP2b_0001_0001
FOLD_TREE  EDGE 1 120 -1  EDGE 1 121 1  out_106_mFAP2b_singleloop_p01wA5_mFAP2b_0001_0001
RT 0.092238 0.94843 0.303269 0.768097 -0.261588 0.584465 0.633655 0.17903 -0.752615 12.785 -5.805 20.9455   out_106_mFAP2b_singleloop_p01wA5_mFAP2b_0001_0001
ANNOTATED_SEQUENCE: S[SER:NtermProteinFull]RAAQLLPGTWQVTMTNEDGQTSQGQWHFQPRSPYTMDIVAQGTISDGRPIVGYGKATVKTPDTLDIDITYPSLGNIKAQGQITMDSPTQFKWDAQFKQNDNPRYHGSTNILTGTLQRQE[GLU:CtermProteinFull]Z[HBI] out_106_mFAP2b_singleloop_p01wA5_mFAP2b_0001_0001
CHAIN_ENDINGS  120 out_106_mFAP2b_singleloop_p01wA5_mFAP2b_0001_0001
LwfKMBvxLBIEoaMYQDCMMBf9IAIEZ78WQ67nRBLFu8HE99bWQ357UBT0i4H0hWMXQlDNIBf9o3HkoFpWQySyJB7nFuHUrFPXQiTgIBXhVCIUaeVYQPryOBPHFEIkmJTYQBdLNBHFt7HUsJcYQAQKLBfY1DIkXmbWQLi3HBLpj2HUllkVQ0cTEBvR85HE0HBXQHNFIBndKuHUMTEYQ out_106_mFAP2b_singleloop_p01wA5_mFAP2b_0001_0001
HTihSB3NJ+H0kYIVQ/UjXBHCs6HkEDiUQkC3XBvcouHUgVmUQFDCcBjVOqHkvf6UQ5QLYB/9T+HUf/ETQwKGZBTvIFIUB14SQ/v7aBfmjGIEvVfRQ3y1WBLkuFI0AYdQQiPKTB/fbJIUK1FQQlqETBrvJOIEWkrQQ/qqPBz1VIIES+QOQEtoPBzKnAIEsyhUQMv1aBzTP+H0KDGVQ43sUBXYH8HEDcgSQXdkbBbeJ6H0TVoSQNjHcBDAgGI0GGmTQ3FWVBjsOHIUtDFTQKCYeBvJFEIUJ/ORQXQHcBT5vKIUH1dRQGjxWBnBKCIkfm8PQJWvVBLjAPIE2KaRQ5yVQB7S6QIU+uZQQSFtPBjXpEIEPXUNQGU8MBjXFLIUvbtNQ out_106_mFAP2b_singleloop_p01wA5_mFAP2b_0001_0001
H3kYTBPzMpH0yhWUQiBhTB/RhdHUO0aUQXPKVBPIwZHkVO0VQEtoYBfR2SHkQg9VQiWEOBntzYHkArEUQnEDQBnCXtHklDFUQRXgWBforaHUCZtTQb8SOB7QLQH0IbHUQam5MB/TNbHkrHFTQEYFLBvcobHkvfyUQ out_106_mFAP2b_singleloop_p01wA5_mFAP2b_0001_0001
HPK8SBntzeHU2O3WQqGPUBjqxbHUbnHYQrcIaBnCXdHE8nSYQQgVcBb5QXHEDCsYQ8S3QBvHFiHUzMnYQXPKQBD/pkH0yhuWQ2rZTB/GRTHEgVLYQ9owRB7OffHknvHZQmupMBD/pgHk9ogYQ03vRBz1jqHEAAkYQ out_106_mFAP2b_singleloop_p01wA5_mFAP2b_0001_0001
H++pcB77nlHEoaAYQuzHhBra8nHkvfKYQy2JjB/RhjHEoaUXQnvflB/mEiHUdTqXQPffhBnBB0Hka8OYQE9mfBDK+4HExOyYQJAdgBTub0HU9SeZQvmviB7vA1H085sZQ4T5cBz25vH0QrzZQsHlaBrZmqHUiBZXQOInhB7fLkHEs9oYQWq7gBTR23HktehXQcZljBbV11HEeAVYQwCabBnfW3H0uRrYQWGKgBPMyAIET4yYQnqhdBbhxsHkHtQaQabQZB/llvH0fnmZQ out_106_mFAP2b_singleloop_p01wA5_mFAP2b_0001_0001
H46RiBTgVhHEv0FWQ46BkBT2OdHUIwCVQqxLkBblDRHUO0CVQCBWmBfTiMH0P14UQ78NjB76RhHkpbqTQDcClBX/WdH0y4kSQtZ0nBLDIhHEML5SQEFLkBDlyhHEcNPRQaRWgBntziHUwK3VQXrCmBzDSgHUSxNVQoxNjBHe+pHkZbqTQ63MhBvTfeHkv9cTQtTBlBDitUH0CnjSQMDLpBrYXeHEBqJSQ1jboBbn8dHkRH3TQS02nBbE1pHk9J7SQh0glBjR7eH07cdQQDzPkBngdqHksNSRQwpLiBDLYfHUvJARQ out_106_mFAP2b_singleloop_p01wA5_mFAP2b_0001_0001
Ham5hBjArLH0xLNVQQg1hBTf//G0xLNVQHaRjBntz5GkWkVWQMdTkBLaRxGkpbCWQGZ7dBPc97GktzHVQtxPbBTrc9GkFhyTQlpjVBP696GUsN5TQBJydB/uv1GUqjySQrcIgBvcoPHkBBWVQ8T1iBL3I9GUxiTUQDJkbBTTEAHkk42VQ1X5dBrNizGEQWWVQ1tqbBHZoFHU+WeTQk7nTB71A8GUcF7SQaixTBvRXAHkp0nUQkbHVBTqwyGE+IOUQK72bBP0j2GU+z0RQimSdBnMrtGkysITQXo/gBvpf3GkyksSQ out_106_mFAP2b_singleloop_p01wA5_mFAP2b_0001_0001
LEtojBLFu9GkQglXQf/0kBf9o3GUHaVYQUNenBjAryGEYlHYQJbHpB3Mz3GUPKkXQdTSlBjVOAHkCX3YQ8n9iBjnpHHU1nxYQiikiBX2HIH0NiCYQ4emjBTSq9GEGXoXQ/pajBjzaxGEm4fYQHhNnB7wMEHUpcxYQpBblBf3l8GUEFXZQ7wZjBL2lPHUVV/YQeFLhBrEyEHkMgBZQR42jBTSbOHUqPuXQFfdgB/iYJHELG3XQ out_106_mFAP2b_singleloop_p01wA5_mFAP2b_0001_0001
LSh7nBPIwoGkoFVYQ14VqBblDjGkqxHYQ35rpBrw1aGUdTKXQrcYnBXNeXGEsyBXQgqhmB3jClGUbnnYQk5OrB/hFfGkBYjYQMuzrBLGxoGkqo3XQ out_106_mFAP2b_singleloop_p01wA5_mFAP2b_0001_0001
EqGvrBvz3WG0isdWQJGUrBPc9NGkpbiVQW5grBf8SRGkVOEUQHvUtBzeUXG0gArTQWOUtBX46EGU6m0VQxUBtBzqUBGEr/LXQUqusBPuC3FU1m5UQpwltBb78ZGEEYlWQYHTpB/m2KGUoBsVQSbWvB7OxHGUQfqVQ+IkrBfRM4F03iQXQSnHuBPlUqFE2rHVQ/M8sBvdt7F0+j3TQrMsqBbLexFEnbEVQ out_106_mFAP2b_singleloop_p01wA5_mFAP2b_0001_0001
EEYlpBDrcNGUy2RTQIFepBjpbPGEUN2RQktzpBHtIFGEnEDRQktzoB/9T5F0w1bRQsyxmBD/pUGUHahRQ+LnmBbbkfG07dHSQJ4XmB72vhGE52aTQu8omBbowpG0PNdRQvcVmB7yWsGk8wnTQAVimB7wbxG0T2bSQ7kwmBPD0sG01kKQQDsnmB38P8GEj8ISQgU2mBTaa3GU8KtPQHSzmBDeC/G0xE0QQSMIoBPy2IG03PtTQiRGrBXn0UGU2HlRQ32JlBfquPG09/5RQ98jmBfsNVGkaScQQivQmBLhybGUeXNUQHlJmBf7svGUJxiUQ0+ymBPG6mG0zR0OQqnjmBzKVCHU9s5SQZU9mBfZf5GkKboNQ2Y4mBvGfHH0FshQQ out_106_mFAP2b_singleloop_p01wA5_mFAP2b_0001_0001
EEtIrBzgAGG0LdzPQMIgrBTgV6F0257NQUN+oBHtI5FkQgVMQ8nKoBbktEG0xLNLQaR2tBnsd+FUHaBMQmlWuBH9fsFkhZ/JQaIdvBT+IYF0anQLQSykxBDLmYFEGUiMQMaDuBbkUGFkmU6KQuz3rBrbSNGkVOUPQsK1rBDuurFUoJFPQv2pvBrGdAGkOEJNQ6AetBHykGGE1N6KQmUyvBD8HyFUUagIQhmdsBHIgoFUVJBJQ5hruB7Qn4EkUztLQjnWsBTUfGFEkZ2JQ out_106_mFAP2b_singleloop_p01wA5_mFAP2b_0001_0001
EoFpnBTLymFU46RMQkCHlBTgVmFUhr3KQKc9kBDqGVFU5QrIQHahlB3NJCFEVjHJQEY1iBz0NjFEmu5MQOMLgBjN8jFEEidLQ1bBjBvN2zF0w1FPQQgVoB/RhZFEFuONQej0kBnDw1F0d64JQ/QBjBX1jTFk2C0NQVWKdBr3uhFkdL5MQdaGgBnieXFE4Z9JQQc4fBrWfzFkewfKQFpahBjqdxF0BjQQQYI5iBv3tBG0+ePOQSo5kBbNSyFkvMDQQ out_106_mFAP2b_singleloop_p01wA5_mFAP2b_0001_0001
EhALkBf++bFk/UjEQWO0jBj/UNFkTiBAQtI7gBz1jOFkpbS8PSMofBzKHgFUwKH7P78tlBnsdSFUIwK1PJueoBT6lQFkYh+5PRpMlBXV/CFUfZGrvW5wjBb78rF0IbHEQEgQkBTiH9EUsvXBQThXlBHAyiFE+OevPcVSpBXwmeFUFH55PmiimBLAzGFUccW5vCEJjBf/kEFkY7/yvpbilBHBnyEUn4gNv out_106_mFAP2b_singleloop_p01wA5_mFAP2b_0001_0001
EWOUfBvHF8EEEYl6PR2uZBjpb8EU5QL2PhrnYBvd+sEkuJxoviWkbBrFZdEEAAAwvVj3VB7Of3EEDCMAQ6NKWBb19FFEVvMFQrb5QBv22/EkEr7IQFCLSBnUBQF0bY0LQampgBT14tEE7Rh7PVdzYB7hbMFESPUwPEHUWBrtYnEkwjdBQMv0RBXVD5EUhqT9PPy2VB/slWFEbBHEQBv7ZBj2bDFUCmLHQ8wEPBH7KNFEBdTNQEeNSB/V2gFkouRLQVe9VBbzwLFEKzpMQ out_106_mFAP2b_singleloop_p01wA5_mFAP2b_0001_0001
EoFZUBHDCyEEv0N4vktTSB7QLkEULyWAwXPKMBT2OjEEoa8/vO0iJBntzzEkQgV+v14FUBnBBsEkAr8Fw+K1ZBTfEtE0KYJGwpaNSB76acEUrcIJwfUYSB7lu/E0HFu0v4G7TBngIUEEQ5k/vgibSBnb07EkfIuGwWwSbBPRukEE6xQDwzXhTBjaAiEU3XFLw7S5NBz2XbEE1OHJw8z5TBLnpME0YGwIw out_106_mFAP2b_singleloop_p01wA5_mFAP2b_0001_0001
E99zJBPJGQE025bAwPK8DB/mEPEklDNAwamZBBjpbQE0fqxFwIFOEBPIwQEkvf6IwnEDCBT2O3D0NJG6vy9KDB7EGMD0c3D/vUtkDBTb7GDEcpgEwBAqDB7bXsCkkKD4vEtIMB3MzCEEnEDBwZdfCBHn2cEURk57vuKf7APK65DEXZu4vww7DBDj23DkCx2ovSyZEB7QjNCUznd6vkFVDB7inyCkkk07O out_106_mFAP2b_singleloop_p01wA5_mFAP2b_0001_0001
L1NJ4A/89PEUiBBGwQgVyAb5QREk/UjJwwfq0APdT+DEYljLwoFZyAjWkBEESh7NwO1TmAPg1REUk8+IwE17hAv0R7DkTIXHwfzuMATbO/Dkh0yFwZYNDALjsPEUcJBHwDLkEA/vBiDUwnXDwe++zArvfQEUiBhCwuqr0AbV+fE0gVkKwN29hAv0WUEEXQ2KwG+fkAf2RfEUgzVHw07omAvXN0DUcMzDwDQ2iAPApgDk2QEJw out_106_mFAP2b_singleloop_p01wA5_mFAP2b_0001_0001
LGZ74ALv0ZDkSMoKwQgV7A/TN2CU5QbMw2OfDBf8S3CkVOUNwzhWFBjpbaCkWktOw3574A77nKCkZmJLwoCCtAz6ACCkMxtKwOT0mAzLvMCkYlbMwZKVqAHVLgB0kesIw/pG7Ab5QXD0FZrIw/RS2AHIE5CELfMOwaPA9AH/nICEjHOJwaMM8AbYtiBEEhaMw out_106_mFAP2b_singleloop_p01wA5_mFAP2b_0001_0001
LGEYGBT0iYDkCXfMwjs9LBXNedD025LNwHv0PBPHaFDkX6WLwdolUBLwKDD0HF+LwcSsEBrw1vDU14VLw5/BNB7YS/DUSwINwW/mMBbDVSDEvZOPw out_106_mFAP2b_singleloop_p01wA5_mFAP2b_0001_0001
ELH6NBTLyyCEBWJJwEtoRB/mEbCEBW5GwgqxUBT2O7C0kYwDwqxrSBzfqdDksdeCwoF5OBf++5BEsyBDwXB3LBrkxyAU2hhFwStZJBvJU2/TQfVBwSzUGBX8NaAEnQ47vHDwKBjxHj8z8+cBw2O/JBvco1CE/pmIwthRUB/OUICEikuIwNpXMBX2rOC0CQaAwV9+RB75McB0gOlAwxSpOBToPMA0Qt4HwDGtIBTK+MBE7OCIwo0RJBrzCHrzX5e9v9wTNBTOCc6Tq2QEw out_106_mFAP2b_singleloop_p01wA5_mFAP2b_0001_0001
ElDtZBDrcwCUf/UCwy25cBfnvPDEAAA/vv0NeB7P1ED0d++tvHv0dB757fC04luJPb8ChBjU4WDkSMoCwHfiiBTsNvC0JC4Cw94XgB3z6lDk7WJIw8SXbBLwKTC0LdTDwFzqaBHZqtDUosn+vhOQiBz8GvDk50oAw/dThB3VyVCk552CwhhNiBPrCrDUrxQJwscfeBH41BEU19CIwE+VeBneqNDEoMKJw out_106_mFAP2b_singleloop_p01wA5_mFAP2b_0001_0001
EAAAgBvcolDklDtoP8S3gBvz3fDU6mE9P5l+iBrbSAEE+TNAQHaBjB/naSE0xLd8PzMzcBvz3jDEsyBCQ2AraBjiFGEk/b1BQ357fBjqxBEUc9ogvi6whBzfNADUc9z9PZn0dBbZlcDEVZHGQIwwZB3WwND0rdsAQEQZZBDg+IEEm2gFQ out_106_mFAP2b_singleloop_p01wA5_mFAP2b_0001_0001
EY6mkBnuJ1DkR2OEQnvfmB3NJKEE/pmGQAAwmBjWkHEkQgVKQmupmBvIbrDEBWZLQlYQpBf++JEkoF5DQapLpBLtpSE0+dT8PP53rBPDDWEE29W2PolctBrAJHEEhjBzPY9asBj2VqE06VExPU4akBvd+WDUHaxFQbtvlBX3OaE0ZI2FQgqCqB7YczD09XzDQCFpqBP/wTEEy/MGQ6QLoBb1BiE0sbk8PkKFoBfsqHEEOvf2PUaKuB3hAuE0f4ZgP8dDrBPcM2Ek5tK0P out_106_mFAP2b_singleloop_p01wA5_mFAP2b_0001_0001
Lx1DnB7luZEEUNuLQ7RRnBb78ZEkSMoOQwKnnBvyhwEUMIwPQbnvoBHue+EU5QbOQsyBnBHDCoEkCXvKQj59oBn2LQEEJzPPQY9elBPtxSEENrfPQ out_106_mFAP2b_singleloop_p01wA5_mFAP2b_0001_0001
Ef/0mBPzMzEUiBJRQ/pGnBLwKHFEBW5RQ/pmkBnX6MFUKctSQQ1IjBzJx+E0FZLTQlDdpBb5QFF0Jx4SQK+PsBTP+CFkiBRSQSjZuBb1l+EEdbUTQo3SuBrw3tEU6/9TQf1UwBXQ2MF0VmfTQqG/lBbmZmEEaRmRQFzanBL1NUFkfLMRQS1HpBPVk3EUWsiTQf+epB/9dTFkbNhTQU1vsBn8BSFkNowRQmnQsB3u41EEMdjRQHWwxBLeRKFkw7KUQCRXwBDEmaF0/s8SQ out_106_mFAP2b_singleloop_p01wA5_mFAP2b_0001_0001
EoFJkBPy2hFEBW5SQ14FiBzfqpFEv01TQ5QbjBvxL3FUc94UQ++JlBT2OCGEEYlUQkCXfB3251FEVjPTQf3zaBnm1oFEfPnSQctzaBTtfUFUblPSQmOgVB3khwF0G4USQOl3VBnrtOFkreuRQOppSBTDkfF06WxRQKY/SBrT9BGkxVfSQ5edNBHGohFUGgYRQKLxNBXv7CGEfWGSQV3HLBfmU1FkqIkRQ1NZlBXjXsF0FZbSQaSIhBrp4bFEReTUQ28ZgBzAkAG0+wfSQTtkdBrSb/FESrCUQ88IeBXXBKFU1ZVSQN7zUBbAj/EEKlWRQPyCVBfLeIGU726SQHhMLBH6XUFEg18QQvX1LBvFYKG0WLPSQaFHHBvxZ3Fko2SRQ out_106_mFAP2b_singleloop_p01wA5_mFAP2b_0001_0001
EtIriBPzMzF0eUIWQaR2jB/na+FEAAQXQPKshB76RGG0HF2XQGE4eBLbnCGEaRCYQCsykBnYQuFEEYJYQoQrmBvr0cFU3iwXQV4ZpBTdjfFUkYoXQjsJmBTNXIFk09VXQGKfqBrucNFkZNKXQlyjoBHJO/EEJG/WQ7RRhBvconFECsSWQE2glBXwFEG0Xr5WQ1ZGjB/E6mF0FvXYQN81lBbaz2Fk0piYQHTMkBnpnAFkZ8TXQztmsBbRvKFkOa9WQHF1oBrUovEE9dpWQ out_106_mFAP2b_singleloop_p01wA5_mFAP2b_0001_0001
EzhWiBXjXQGU2ODYQVjXgBntzXGknvTYQFDChBrvfcGEVj/YQO0SjBzgAgG025HZQhrHgBb78gGU3koXQHiSeBjrzdG0LyRWQJ77gBLXMaG0n+WVQkzCZBrwkeG0lJ6VQeJJgB7RcXGUQZGUQRdbXBXv3bG0cspUQboFbBfEWYG0tGwTQe+OkBDAATGkYQ4XQxO9cB/LjTGEeiXYQdmEiB3pXkGEdVgXQzesdB3dBnG0dJBYQD/BjBPLkZG0TopVQekJWBPHVhGkconWQASmhBvylUGkYRYTQllPTB3hkcG0I8XUQym3ZBngRWGkHnwSQ out_106_mFAP2b_singleloop_p01wA5_mFAP2b_0001_0001
Env/dBntzcGEqGbZQ8SXeBvcohGkTiFaQ357ZBPc9pGkDtMaQlYQVBzgAnGUbnPaQep7dBrEDZGUPKoaQ9OmdBn8WdGUSQWbQRmRhBjoBjGkP8mbQBzajBH9LeGESurbQjT/gBTsVtGUIpwbQPKcaBXNeZGU46RZQuSGhB7HvlG07HIaQswsgBbSyTGkYPmaQreaaBfNLUGknQiaQGLzcBTfpWGEjUrbQbjRaBPuDjG0a0XbQ2HiiBDtgxGUFE8bQ6hWeBTaFxG0MxrbQ out_106_mFAP2b_singleloop_p01wA5_mFAP2b_0001_0001
EmuJbBnCX0G0IbPaQgVOXBfnv8G0xLVaQfU4UBjVO8GU14BbQsHlXBLv04GkYQgbQZQgaBPc9GH0HFOaQOQFgBDi0DH0pHZaQJeVgB3yM4GEX1KaQv1JbBPmK0GUEXPaQVoFUB7h67G06t8ZQJl8YBT0XNHUNviaQdkDaBrJyJHUI4sZQrNagBzVyEHktr7aQNIghB/lMJH0cMJaQTzuhB7wZ0GE2igaQZZ8gB7yb3G0ompZQ out_106_mFAP2b_singleloop_p01wA5_mFAP2b_0001_0001
L357PB325/GEaRGbQWOUNBvcoAH0z3vbQfUYLBXiBMHkDt4bQpbSLBHYlPHkQgdcQcSsIBntz4GEFuybQdXRKBXmCtGE+WubQhbxNBTnfpGEfhScQo9MPBHwYeGkDnOcQHf7SBr3QZGEYblcQE2xVBz9MeG0p5CdQMhoTBToEPGE+LdcQGE4NBLwKCHkqxraQCpMQBP7a+GkyhIcQ5h7FBDkg6GkXfZbQRCmGBHd25G0R+QcQ4acMBrZyrGEzZQbQZQsGBHFDoGU7RubQyUqLBzRjqGkqswcQmvbRBvMLuGUw4ScQk7KNBz7vZGE6v4bQMZKVB3rDmG0jtIdQfZkYBr1IaGUYnTdQ8NPRBfMxLGEznFcQK8WWB/htKGkGPtcQ out_106_mFAP2b_singleloop_p01wA5_mFAP2b_0001_0001
LkC3JB/owRH0d+WbQ46xHBb6mcHkYQcbQBr8IBfSMiHEsyxaQcSMKBPIwcHkpbSaQgVuBB77ncHEVjjbQj099AnqobHk6a8aQ2O/JBzeUOHkQg5aQL62JBn3XgHkWA3bQWRYABT6ijH0uD1bQzMxAB/etVHUBT3bQlBo4An05VH0SU/aQ out_106_mFAP2b_singleloop_p01wA5_mFAP2b_0001_0001
LXkNIBHsysHEmutaQpw1IBnDtyH0HFGaQueUFBXMIuHERLiZQlYQGBLbnwH0bS8YQcSMHB/mE+HUwKTaQIdYIB72p+H07dCbQ3GDHB/IrzHElNTbQIbNIB72usHEPLuaQkhENBn3iyHkjb8ZQ/3+CBPPS/HkWdMaQthaJBPPACIkQaAaQk78FBTcfCI0OcRbQaFmMBzsaAIUuoHbQ7QyCBr6ezHk7GbbQJ2nJBLo4xHUZkubQ out_106_mFAP2b_singleloop_p01wA5_mFAP2b_0001_0001
EsHFBBf++nHkWktZQ7Rh7APdTjHkDtMZQQ144ADrcXHkmZWZQ99TwA77nTHEEYJZQ2jCxAThrpHEsyJZQLZjyALer1HkFoCZQkRGyADki8HERblZQRUg0ADsy5HEsRaYQLhjzA32sDIUvvfZQ6m/1APITCIkDkUYQ+8g1ATJtFIk2I3YQ3u/2ALcHLIESdxYQf/UABjU4lHEoaMaQTq6/AfLdjHk4kuYQPcqsAXppoHEFsnZQh8/rA/simHkNtwYQcBmwAvQW5H04TFaQQY60APnm0HEvf+XQqCNzAPxYGIEVK7ZQ3ai3Avg4DIU0WpXQ1/D2APy6MI0LYMZQ out_106_mFAP2b_singleloop_p01wA5_mFAP2b_0001_0001
EqGPABT0iRH0yhqZQ357+A3jCGH0Gv0ZQ5luEBnDt/G0JxwZQGE4IBHXPDHkQgBaQMIw6ArFZEHkU4iaQX+VxA72tKHkA7paQRv83ALsl4GEhhqaQDCsDBT2OVHUGE0ZQtsQ5ADHrCHU56dZQX3aABbhzGHU7R5aQ9ZAtADbqKHUqRQaQW3A1A3Po3GEYELbQ797+ArNlzG0ZNmaQr9vxAXvJ2GEl5TaQ out_106_mFAP2b_singleloop_p01wA5_mFAP2b_0001_0001
EFDiEBzKH2GE7RdZQ4PVJBXjXvGEBWZZQU4aIBjrHjGEoaYZQFueEBnuJfGECsGZQzhWMBTgVzGU46xYQyXWRBv7jtGUh8lYQRHhUB31N0GEcU2XQaRMXBLs5+GEfXYYQ7RBBBrZmzGE99PZQ/z1LBrGqwG0LZ1ZQTeaNBjPt7GkyZ2YQhwrJBv97yGk+QWYQe6bQBzHYlGEgJcYQCJEUBnxQtGUOoAZQCeRZBXKMEH0DCDYQ2y8ZBvr07GEcTwYQ8V/TBPGQDHkkIoYQ out_106_mFAP2b_singleloop_p01wA5_mFAP2b_0001_0001
EEtIMBvHFdGUPKsZQ/pGMBrbSRG04lqZQaR2PB7QLNGU5QHZQlDNUBfTiRGEoaAZQrcoNB33PMG0isVaQs9WJBjgiNG08j5aQKJoEBDgAOGUPLwaQrY3KBbEmNGEvlebQ5lOPBjqxgGk8S7ZQhFDIBfznOGk4cjZQVaURBvh5PG0v1gaQHhbOBrLwDGkZDRaQ out_106_mFAP2b_singleloop_p01wA5_mFAP2b_0001_0001
EIwKOB77nEGE7RxYQvJRRBblDAGEmuNYQyLdSB757nFkuJRYQam5OB33PbFU2ObYQzMTOBrEDCGksdGXQCFeNBLDEOGE0A5WQ+LfRB3u06FUKQ7VQiJCKB7I2QGk7otVQx1jKBTgVBGEZ74YQUeKVBvA9DGkh0MYQIcYKBr/r8FkooJXQKdSRBTApRG0bcyWQ8ihLBHDdRGEp3wXQ+ZTPBTO29FUlhBVQMfASBLGspFE4oCWQFdaVBvrRBGE/43VQ3hpJB7FgZGEmApVQT2GGBztTNG0pg2VQYN1LBXGxNGkZWzUQ out_106_mFAP2b_singleloop_p01wA5_mFAP2b_0001_0001
EKcdXB7OfhF0MzIYQtI7YBX3kKF0eUIYQO0CbBvcoDFU3k4WQf/UeB3MzOF01jSWQ6mEdBLEYFF0jCrYQGwoeBTEztEUreoYQIuvaBzsyKFkImWZQgqRaB/S3sFksdCYQgQXVB7pLBFkcpPYQfgSgBHfcOFk/zlYQs1ygBfvPqEkjDBZQXFLgB31QqEUpNJYQ6yFbBzX4jEkxctYQHHrdBXUNHFkPVvZQdqIXB7jQBFUp0bZQe/uZB75vbFkh3XZQ out_106_mFAP2b_singleloop_p01wA5_mFAP2b_0001_0001
EsyBZBbQgxE0jCXWQ++paBb5QpEUjXCVQ46ReBrFZVEUiBJVQIFOdBnDtGE0w17VQXktVBrw1jEEEYNUQBWZWBHZ7oEECs6WQ509cB7kr1EEYNiUQjs9WBXjXeE0HFOTQv0NTBLGEyEE/pGUQ35bTBb5QXEET3sUQ out_106_mFAP2b_singleloop_p01wA5_mFAP2b_0001_0001
EqxLhBLxgUE0JxQUQaRGjBf9oCEEEYNUQ0iMkBra86Dka8ySQO0ClBPy2LEU6mESQ35blBvyhIE0eUIVQl8mnBDMTwDkNVQVQIawpB/ia+DEeyPWQHNAqBDeMSEEoKnWQmVWrBrPefDUovsWQiBhhBTKchEUdTqTQ0VFiB/aSoDkWkiUQmeqkBfjnLEEkbIWQn2VmBbdYXE0njxUQ6FjoBbg7rDUs7RUQJjvmBrxLSDExSmVQdmzsBjSZmDUTbWXQcIGrBXOVBD0BrYWQ out_106_mFAP2b_singleloop_p01wA5_mFAP2b_0001_0001
LHvUkBjWkRD01jaSQqGflBrZmFD0coFRQueUkBDW5cCkpbaQQrcojBHYl7BkBBGRQ2OfjBLwK7CkEDCTQFgonBbigAD0nUMRQjtNlBvz6fDEDwYQQ out_106_mFAP2b_singleloop_p01wA5_mFAP2b_0001_0001
LMIQkB3MzcCk8SHOQ5QLjBfTixBEqGfMQqGPhBj/UHCU0iMKQc94hBblDlC0MzsIQqGflBjrH9AkEDSLQsoInBb5rcAk7uZNQynakBLS1l/TCrrJQZ78kBnCX3CEBWJNQ+zAiB3e1HB0MoyNQR9rmBn1FmBUob/JQP+CmBn9c3/DkJnOQH3EmBvv3c+jZM3IQRzKjB7p/JAUZeDIQpbPjBLDqU+zdk/KQ out_106_mFAP2b_singleloop_p01wA5_mFAP2b_0001_0001
L46xdBzLdjBEaR2JQktzZBrw17BUdTiHQiWEYB/TN2AEW5wDQy2ZZBf8SX/DtIbEQzhWUBrw1LC0NJ2IQR+mRB7b5PBUWnIKQmuGVB31tpCkUSwKQ/r+LB/wHkBE2AqKQ789cBXjXyAEpwFLQ8fkbB74hWC0HLAFQxq0RBPwnYCk1BjGQrFmTBLuaAB0lbBMQISwRBPIoYAkp11IQD1WRB/8yyCEXUnLQj9FXBL3IFD0CF7JQaXfXBr8eaCkwALMQLXFKB75iuAkP/jLQ7D/JBvjUyB0KMxIQDhwLBfDYNCEPh8LQ out_106_mFAP2b_singleloop_p01wA5_mFAP2b_0001_0001
L2jCVBvIbPBka8S/PDXvSBHYlTAkR2O3PnEDXBXiBx+z4lutPzMTWBzgAr4zMzMrP99TOB/TN++j9ow8PuINKB/DfTAUdjUAQIFOUBPzMHCkZmZ+Pz9DRBTVF4AEdgnfPrp7PBLBhi9D1CoBQa1rMBLzgM9j1+r1PbivIB3FDxAkVhf6P out_106_mFAP2b_singleloop_p01wA5_mFAP2b_0001_0001
LEtobB/na8/zisdePEtIgBf9og+zfqxrv2jChBjVO02D/pGxPiBBiBjWkt973P1YPTiBfBTLy28Dv0N+vhNbdBjhHt/jLrQDwOBbfBHE3+AUIY9Cwo2EaBncDJ/zeUkGwZ78bBLwK/AUO0ikPoL0hBbec5/TmIZtvhbzbBrY+Iyrd5y9vYJRhB/I7E5TuooAw out_106_mFAP2b_singleloop_p01wA5_mFAP2b_0001_0001
LlD9gBThrH6zyhW/PDC8hBT0iM9bktTDQT3kgB77nK+LtIbIQZQghBjAr8/7yh2JQMdDgBb5QL+jWkNBQ/hBkBPilb87fiUEQZj3hBH1Nh/7zcQBQ out_106_mFAP2b_singleloop_p01wA5_mFAP2b_0001_0001
EPK8cB325767z3PJQBrcaBT2Of8b3k4LQjsdcBrEDC7jTiBOQtd+cBDVjH/zMzcNQfUYUB7P1477xLtLQO5iRBrmfJ/7v0JKQK9wRB/CG4As7wkLQfTvPBbkOxAsj3TOQ39gKB3pO0AsyOAPQQtzGBTWx+AsaBKNQtiHJB3d7sAM7VxQQKcdbB33P16D99DIQPMhbBHQkQ/rQjhMQhvaTBvfEh7zgGxKQDUrSBH/rq7LpqtNQF8cTBL06X/riuMIQTGXNBLN5l+bB53JQ6M6VBv5AOBc5cqLQ+kWPBHOGnBciggKQLmcSB3y4oA8RtyPQ5Z3HBj6gEBcesNLQTd5CBHuPBB8+trNQOH9LB3X1kAMU6eRQWbOFB/fPvAsAMCRQ out_106_mFAP2b_singleloop_p01wA5_mFAP2b_0001_0001
ETihdBzLdTy7P1QQQgVOfBLxgg9T14VRQWOUbBX3kAA0LdrRQyLdWBTLym/j78tRQ/pmfB757n2rpbiSQmwQgBb+Q5+7xj7RQZ/WdBvzb5+b06oQQFefdBngIyzLoLPQQ98ihBrrJq+Dk7ERQdQ6bBXqivzb/WITQnLchBrO4v5z71MTQYPNfBLnwOAcKaoSQIYaiBbnxN/rVvwRQEOOZBTJuk/7ynyQQYNnfB3pLFAsoF4PQ out_106_mFAP2b_singleloop_p01wA5_mFAP2b_0001_0001
EPffdB/RhLBkuJBSQb8SaB7QLKC0isdSQzhWbBzfqVCE7R5TQIFufBTf/kCkR2OUQhrnbBjVO0CUGEwRQ0f4aBvdLyCEBlYQQ93XYBrb3YDkXmTSQxmGdB7vyZDENccPQ03vgBzgATB0Ld7RQwMFWB/ywBC0+PYSQkFjfBr0t6CEPC6RQVYoWBPFzvCkzqLQQOw3cBru+VC0Wr+PQHTfZB7Gq2DUnyzRQcOEZBnNKcDUJNYTQDpOUB/kHSDkl1HSQ/OkcBLczYDUI5UNQm5ngB7fIdDkyn1PQvDFbBnx30DkL+HQQ out_106_mFAP2b_singleloop_p01wA5_mFAP2b_0001_0001
ERLSXBThrPCUf/sUQlYQXBLEYdCEZ7EWQhrHSBX461CkYQQWQMdzNB7OfjCEueEWQpbSXBfR2uBkqxDXQ8nLXBPNIICUJbPYQvdLcBPsY2A05TzWQ2jCUB/naAC0xLVUQgexaB7CRxCUXBQWQX+qTB/BQKBkYu7WQCBHXBv4jaBUkslYQwTnTBf3rbCUjGUYQJgvaBr6ebC0bNVYQNcKcB3JsAAUoyfXQ6bzfBLqIcBUAl8WQIgFcBPOEeAUGGyVQ out_106_mFAP2b_singleloop_p01wA5_mFAP2b_0001_0001
Ee+eSBHXPeDU5QrWQEYlNB34l2DUMI4WQW5QOBzfqPEkpbqXQlDtSBHueWEE/p+XQNeJWBDrcsDUHaxWQkJqKBrMziDkpcZXQbc3LBrH6+DEFQ6VQ out_106_mFAP2b_singleloop_p01wA5_mFAP2b_0001_0001
EMIwJBXiBZEU0iAYQShrJBrbSsEUgVaYQ14lEBDW54E057TYQxggABf++vEk8SHYQdTCKBf++lE03PJZQF4FFBDTSZEkypWZQjMuABn5+jE0VqnZQtr3EBLiIDEEX3QZQZqW4Ara0YE0kKzZQ1ATAB/PGwD0UZcZQBS93A7/zCEUOitZQ1B4uAbahvDUTE5ZQHaRGBfSMSEkrHtXQZs/MBfae2E0UZQYQNuUKB/jT0EkEGdZQyRlNBj6QcEUa1OZQ4j4AB3fT1EEp7rZQBFRIBTtL1DkSODZQoXhxAj2ThEEQjAaQzjFABzTzNDkTDYZQYbivAnmLSD0gZwZQ out_106_mFAP2b_singleloop_p01wA5_mFAP2b_0001_0001
LhrnEBzgANFkYQgYQoFZ/AjU4YFEv0dYQKxAABfTivF0NJuYQpw1DBb781FUbnDZQOJGIBnBBUFE7RpYQm5N5AH1nQFksGwYQD+r8APrfZFEya5XQ out_106_mFAP2b_singleloop_p01wA5_mFAP2b_0001_0001
E2Of3A33P7F00NlYQ46R2A34lIGEoa0YQ03PzAvIbQGUy2RYQpbSuAvyhNGka8iXQEtIuAHXPJGET3YZQ7S2xAji/DG054BaQzW4pAvLXFG0mzlaQPnjuAT9QBGESlPbQEAA3AbUvIGE42gbQ9owxATgV0FEXPSYQLx89AbMSLGk4FBZQaBrmAfMfFGkh+OZQZnbsA77nRGUv5fZQd2e5A3XfHGk0aLaQXYDzAj092F0Ok8ZQxkkiArA+AGUIgeaQaM7nAzG0NG0xTpaQyWLyADp8yF026JbQPrNoAr1aAGkINnbQOLA6AnfyFGEuQ8bQuUvzAzD7PG0gjmbQn1R9AbyyJGEYgLbQ out_106_mFAP2b_singleloop_p01wA5_mFAP2b_0001_0001
EnED2AvyhaG00NZYQ357yAD/piGEaR2XQAAAxAPeptGkBBOYQbnv1A/S3wGUjXuYQ7Rh7APepjGEue0WQShr6AnsdcGkR2yYQS8TrAX4TgGUPFaXQGZ74ArbSpGEEYFWQEYl8A757bGkTiZWQKcdBB/9TmGkvfSXQ out_106_mFAP2b_singleloop_p01wA5_mFAP2b_0001_0001
E+TNqALbnzGUbnvXQIwKoAbkt+GUbnDYQ/pGqA757FH0gA7WQzMzpAzLdCHEmuxVQ7RhZAnYQAHEBWVYQVGFKA7Pn9Gk6TqXQARBWAXmJ5GkFb8YQx1jmAbPKwGkqx7WQDVrtAnz7AHkVKdYQDQbXALunIHE5keYQc9CMArBPCH0Wp5WQDI8FA7dZ6GEn1IZQt73gA//O7GEOAVZQoD9XA7SzwGEvizYQ out_106_mFAP2b_singleloop_p01wA5_mFAP2b_0001_0001
Epw1rA/mEQHEnELXQGZ7tAXNeXHU0iEWQJGEkA3MzbH0xLVVQQgVYAzgAfHET38VQU460AXNegHU14lWQxDX2APbpoH0cglVQ/ir/AT+6bHE/97WQdoFsA34lSHkDtEYQ2moyAfwTTHEcHUVQAdPxAXY5jHEKVcXQpsc7AX26uHEU/8VQnuruAPKDsH0OKTVQBmF6ATq0kHUU7uUQbRVCBHVKiH0p5TXQ42nBB7kpYHU1tCWQfK2+ADjrVH0gHsXQ out_106_mFAP2b_singleloop_p01wA5_mFAP2b_0001_0001
LNepkAf9obHkCX/TQepbYAb6mfHkBBGTQXPKeAz1jqHUiBhSQ8naQADVjxH0kYYSQR2OVAblDYHEsy5RQJUeMAfYVNHkEPPSQQrKKArgFGHEZF/QQRWYx/eFLKHkARDQQFD+m/+SVCHUZx6NQyLdrA7luYH03PlTQvfuJA7oggHUb4qTQn7QiAfzyWHUUmaRQdvoKAb8ybHU4VLRQ1BA6/ikJOHUz1uSQGzoXAbanJHkuo7SQUaLGAbZ89GkPBSRQ57MZAnQ2FHUqLcQQ9EF8/2onRHk4YMPQgr+I/KLtLHUrboQQ5iP/+6ZXFHUkYvMQlHRZ/GDc7G0J1vOQTlwAAvBsAHUUVwMQ out_106_mFAP2b_singleloop_p01wA5_mFAP2b_0001_0001
LlYQpAnX6rHERLKSQdoFtADAA2H0MzkRQDXP3AHtI4HkR2WSQBrc7AjWkwHUep7SQsHFwAXMI1H0w1DQQ8uD6AfnOvHEo42PQIzLnAbacvH0BMlOQVjXuA3islHEoaUSQg58mADyF8HEzAuRQRM+wAnU38HkDqPPQu+O/Azc1yHkadnOQtsapAjd5uHEmqeMQ/8kfATYB0HEVexOQ2+4lAb6gnHEB7WPQ out_106_mFAP2b_singleloop_p01wA5_mFAP2b_0001_0001
LBrc8AjVuAI0P1QSQ9oQDBrbyBIEnE7SQnvfHBz0N7HUPKkSQTihLBLaR6HE7RRTQIFuEBPyWHIkZmZSQKmv+AH4BKIUUUJSQRQo3A3blFIUY5oRQPuX8ALcyAI02uQSQ50nCB353BIkxtAUQEHKHBPo9GIUjKfRQh/KHBfwfJIElzITQSps/AvtSNIEnqaRQ1Rv7Ar12LI0wsETQQzf4A3bdFIEaVjQQbOYvAjbPGIUN49RQ out_106_mFAP2b_singleloop_p01wA5_mFAP2b_0001_0001
EzMzGBnsd1H0GvcRQIwqKBfTitHUepDRQIwKIBjrHjHUepjQQoFZKBntzdHEEYVPQ0iMOBrvfyHEAAAQQhqFLBD3o2HkreeNQFjPGB7SG1H0ijMNQQztNBHov7H09B5LQ8naDBPc91HkZm5QQT3ENB/XdrHEPa7RQVIGRBrO0sHkafbPQlJTQBHJJ5Hkf6bQQ out_106_mFAP2b_singleloop_p01wA5_mFAP2b_0001_0001
EqxrDB/89fH0w1LRQdTCBB3MzVH0z33QQXkt9ADAAQHkBBGSQfU43APy2UHU3k4SQ14l4AzKHXHECsyPQ8xI8AvNwbHUveWNQtdCzAbOeMHUz2NPQdTCCB/89kH0eU4RQjl9DBDzcQHktzaQQ474yAz5UcHEAFWQQPhD8A/YdjHUxHoNQQlYsA/Y5NH0QE4NQifAwAnTBJHkeihQQlLo4Af/6GHkbQTOQ out_106_mFAP2b_singleloop_p01wA5_mFAP2b_0001_0001
EvJx/AbQgFH0gALSQhrH7A34l+GkQgNTQNzMyAHtI3GkBBuSQ99TzAHDCyGU5QrRQgqxBBb5Q3GEue0TQbeOGBT417G0tVnUQLP5JB3HsyGU3ECVQ938DB7XUBHUgu0VQpwVCBDBWCHkrHdRQ4bi3Aj9pDH0Jf+TQGUoDBPAOzGkJs/SQuem/An9hxG07qaUQ8teIBDZfBH0zBBUQ3mHNBPa01GEMDoVQwceLB7ovuGkebJUQthqHBng+sGUG8nVQMQLHBfisEHEwZbWQL3rBBzOl7GkeCbWQDYTBB7PkHHkPTfVQ out_106_mFAP2b_singleloop_p01wA5_mFAP2b_0001_0001
ECsypAHZ71GkU4iTQ8S3gArbSuGkDtYTQ789jA/mEkG04lGUQpbSkAT14jG03PVVQDCsMAfTiyGU2O/TQ7kly/Ce8qG0KYxTQW2X5/itnhGUTwgTQzws7+SItuG07r1TQ67npAf9o6GUwKXUQ6mWfAv6zsGkflUSQCz1IAbhG6GEiPlTQ8N4OAj8szGk23DVQ out_106_mFAP2b_singleloop_p01wA5_mFAP2b_0001_0001
EiBBnA757bGEv0VTQOJGsA7kYSG0eU4TQqxLmAThrHG0xL1TQIwKiA3NJEGkpbySQlDt2APzMRGUy2JTQBer9AL8SaGErSgTQmV27ArrCHGECZgTQ/1IDBfPlbGkTSqSQoa8lATKccG03PVSQJYatArIkTGkkl8UQEzP1ATfkRGEtxFSQOSeABzu0YG0VTcUQivM5AX/jhG0CohTQFosBBnLSGGEwv+SQUej2AnnmAGUzzNTQmiN9AHnxGGkVElUQHOmFBPRCiGkQ0/SQVWoBBzkSdG0nwrRQaWZFB34ZUGkfIqSQ out_106_mFAP2b_singleloop_p01wA5_mFAP2b_0001_0001
E/pGmADBWCGEVj/UQT3khAb5QvF0LdLVQmuJqA76RfFUiBpVQZ78sAHtIfFUf/0WQ14lQATgVwF03PNWQtdzFAjHLaFkEakWQA1nPALSJKFEccWWQ0V/n/+KvZF0UvFXQ3kYpAXiBGG0w1zVQA+0cADOwpFkGROUQp1IEArq46FU8nzVQ3ccWA7Vu3Fk/GIXQ out_106_mFAP2b_singleloop_p01wA5_mFAP2b_0001_0001
EdTiuAfSMSFklDtUQFDC3ALFuCFEoaEVQaR2yA/owrE0bSEVQb8SuAT0ikE0GvEUQBWZABXiBDFk8SHUQctmCBPr+YFkPg9TQEv5EBPUL0EkHOqUQX3aEB7ihjF0YxOVQWO0rA/mETFkCXvTQwf05AnQcGFkNxEWQSqX+A3Qc9EEbRITQGDR/AbQhiF0k7eTQp6+FBHt5XFkBFUTQo0SIBfzg0EUVY+TQdudDBLp0jEku9vUQbmLGBvt15EE9yoVQ/t/FBfXPzFEAw/UQ9QiHBj25ZFUSNtVQ1+EBBXXLlFUmi5VQ out_106_mFAP2b_singleloop_p01wA5_mFAP2b_0001_0001
EhAr0AzeUgEECsKWQkCXxAzKHKE0NJWWQ2jC7AXO02D0yhOWQqxrBBzgA/DE+T1WQgVOsAHueGE0jCvXQ1y0iAnPeTEkL93XQmqGpAT8odD0MI6XQnvf4AfTinEkqx7WQOIqrAXpEGEk83jVQPk8xAbF+KEENSQYQ702kA//SiEE6p9XQQMhlAHKCZD0BdcYQGAHwA7GYJD0440XQuXWjA/PwUDUKiIXQ out_106_mFAP2b_singleloop_p01wA5_mFAP2b_0001_0001
EOJG6Ab6mUDEuecVQdTiBBb5Q3C0KHSVQUNeABTKcJC00NxVQLHa8ALwKfB00NBVQtd+CBHue0CU0i0TQ7NhEBPzldDUu8JTQa5kABb3A4DEnuoSQkNyJBjhFoDkksATQyV6BB/gQOEkNI+RQp9JLBrDcGEkrtVSQrLPHBvUeTEULL0RQFvoIBHNmlEUDTIRQwKHzALGEQDUep7UQMU3EB7b0CDUV14VQozX/A/kXnCUg3STQa/TGB/QReCEaXtTQ4M34ATjyvDUKTwSQvi2MBnfGTDEd5aTQg3l9AbmdYE0zTkRQhkVPBTbsKEUQgNSQOldMBXJKlEkfa8QQ out_106_mFAP2b_singleloop_p01wA5_mFAP2b_0001_0001
LCB2BBrFZ7BUHaBXQfUYBBTKclA0FZjXQTiBEB/S3E/jEDqWQjX6BBLFue7Tc9gWQXkNEB/9TtAEW5cYQgqdDBTguEC0m0oYQrIFEBzehcCEfF/XQMZ3BBnDh8BEd3/WQT6P6AnzsVAEM4rXQBscIB/s6aA0MtZYQORYCBvoIBAUQB0YQWibGBHqYOCUM8AZQSv++AbVPJC0yM3YQmKQIBbzEhC0Ec1XQXU2BBX1Q6CkPuAYQ out_106_mFAP2b_singleloop_p01wA5_mFAP2b_0001_0001
LU4aIBHsyx/DEY9VQiBBLBHsyh9z4lGVQgVuHBrFZ77j9o4TQzMzIBbmZG8r8SPTQy2ZQB3ist+z4lmUQuT2PB3pJeAEWawTQ6mEKBb6m0AUIwCWQYAnLBju5XzLvEsVQoqNSBzVpL8zjOCUQE6BTB7lTJ/jeXaVQ8V8RBLaKQAk3h8SQ out_106_mFAP2b_singleloop_p01wA5_mFAP2b_0001_0001
LCsyDBLGEo+j/UjTQTihABjqxL+zP1YSQBW51A/mEj8z3P1SQamZuAblDN8jZmBSQAAgABDW5YA0NJmRQToMGBvfg3AEvNLRQwjzFBzUqFC0JabQQrf/IB3PBl/TgxXQQyL9CBfnvHAkYQIUQovXCBLITf6zWOyRQsjv9AjP4IBEb+OSQKvC8Az55SAE6IuQQWOhIBj11DBE8mESQDxzJBj0pQCkVgLQQEX5DB7UCdC05SDRQrReDBLjGBCUK8BPQXHBNBXV3HA06oGQQt4wGBLYaM/j8Q/OQBYSJBTegg9j6G9QQ out_106_mFAP2b_singleloop_p01wA5_mFAP2b_0001_0001
LQ140AvHFu6jDtIUQMIwqATf/U174luUQlYQkAz1jS+DqGPVQWO0UA76RR+z1jKVQkCX7ALwKH7zkYwUQBWNsAXOz78LIyjVQFjAmA/OEY8bMg/TQ out_106_mFAP2b_singleloop_p01wA5_mFAP2b_0001_0001
LRLypAjpbKAUiBxVQuz3kA7P1YBECsSWQ6mEdAb6mEC0IbPVQ2OfLAzeUUCU3kgVQZQgbAbmZGBknvfXQh5wjArj9nA0tkWYQAAPrAjBLSBU4blYQwJpgAnAo++zcRnYQfU4xALGEIAEAAwVQqiOrAXp5BCU7ynWQyIWPATJhXAEdvPXQ2DITAzFjACku4wXQm9WkAnk4P+zQIBZQZrDVAjgA99TqOaYQ out_106_mFAP2b_singleloop_p01wA5_mFAP2b_0001_0001
EFDCjAjqxHC01jCUQKc9aAzLdfC0d++SQueUeA/TNODktzPTQZQgnA7QLaDkvfyTQBW5hA/89XCUJGkRQUivsAvVxpCUgicRQisqhAzA/TB0SHPRQs+ywAPD4rCknqBQQLHaqAHZ70Bk++5TQ/ABKAz9YXCEbiBTQLvdaAL7qpCUtG3QQyz9xAvSXXCE1RCSQe/hsATI8JDkRO1RQVjrkAXewKBULTPQQlzATAjUz8A068SRQ95lmADT5xAEVa8RQi8o4AfmM6CUnOAQQ7iVrAfKT/CURK2OQbKMxAHr0LCEMYPPQ out_106_mFAP2b_singleloop_p01wA5_mFAP2b_0001_0001
ER2OPATf/oDUKc1SQxgATArFZLEUf/8SQamZWAfR2WEkSMoRQnEDMADAASE0eUoQQKc9AATLyWEUktrTQZdu9/6p0RE0oJJVQMqbb/GiQhE0b3vVQwdHW/yKqfEEI/PXQ7I5k8qAaxEErxzXQhrHBAPHadD0codSQS31gALa2NEkXchTQGZlj/SJuSE0kLNTQE2MDAvHFoE0A1lTQtZXOA/D8TEEzUoVQdILz/C2VBEE6KSVQ1zcZ98PJeEE5/UVQAO6m/mGjxE0/RfVQNXH7/CsrgE0N2qXQL4iz+CaZQE0J2hXQPlOk8MtTwEUp2ZYQ4fSa/8H3wE0LzbXQ/1A8+iu+/E0mniXQ out_106_mFAP2b_singleloop_p01wA5_mFAP2b_0001_0001
EcSMiAnX6mEkZmpRQzMzjAb5Q1EUc9gQQFDCgAfTiLFUxg4QQ3kYkAjWkVF0FZzRQ2OfvAPy21EEpwFQQUNemAvxLpE0kYgSQZZBeAneXvE0GSXPQQgVwArvfAFUgVeOQsHFyAvz3lEEVjnPQVjX0ALbn7E01j6QQ out_106_mFAP2b_singleloop_p01wA5_mFAP2b_0001_0001
E2OfPAHtITFEueMQQKxgGALaRoFkCXfQQiBBMAXMI4FEYlzOQGZ7GALFu0FE+TdMQeYwY/y/AnFkZ4pQQV3+S++Yp8FEnQvQQ6paC/aKREG0jEBSQcSJw+GcCAGEBsHTQygVg/SgIOGEHD4RQGZ7IA/89JFEmu5OQknZNAri/tF0rNbRQzeaJ/CWHeFUH4jRQ+Gk6+y3TeFk2FoPQpWUY/gpP6FEKLtQQQLFB/WdNDGkLXyPQ9MDo/+qcSGUrwrSQd8Bk/aZQRG0jl9QQ out_106_mFAP2b_singleloop_p01wA5_mFAP2b_0001_0001
LfU4WAf9oEG0hWkPQktzdAXNeMG0yhmNQGZ7kA34lVGEaR2OQc9oiAjqxYGEYljQQaR2aADVjFGkTixQQri6PAXUnPGElxiMQuG/jAHFmIGk8vHMQ out_106_mFAP2b_singleloop_p01wA5_mFAP2b_0001_0001
EW5QsA7QLaGUJGUNQ/pGyADBWjGkBBWOQZQg9AvyhkGkQgVNQ4PVABjrHgGUxgQLQXPKsATLytGUeprNQovhrAnOgwGUN2uKQ9W0kAHvq6GUluLKQPJMWAvI56G0CdxKQigzpAv5DDH0nVFJQUNetAvxLXG025bLQ8GzyADXhiG0cOQQQFaQwAnKc0GkZSnOQ4qGkATygtGUJZgOQEU9nAvizpGkJMqJQ6SqzAr56xG0uVAKQqQxlAfOxJHUzesIQ0p0xAL29CH0fqtIQ out_106_mFAP2b_singleloop_p01wA5_mFAP2b_0001_0001
EktzBBf9oqGkZm5OQlDNHB7QLuGUepLOQoacHB/TN6GEZ7sNQ/pGGB/9TAHk9ogPQT3kLBbmZrGkDtIQQCgdMBfVEgG0rkVQQkvbQBD90vGU19gPQuuJQB77geGkurfRQ/UDAB/natGEShTQQ+0XIBLxMqGU8VVMQOMbKBX1xuGEVHGRQu8WOBT+xcGkw74OQxC2IBzp7bG0YLfQQm8gTBLIOuGUs4fQQAj1PB3sK4G0jRVPQlFfRB3aOsGEgsnNQVy+QBvQZWGkiJnRQVRXOBn5qhGUIkZSQMr4TBLTsiGkSXTRQ out_106_mFAP2b_singleloop_p01wA5_mFAP2b_0001_0001
ERLSJBT0i9GEYlTLQXPqJBXiBJHUJGkKQbnPPBrFZMHEaRmJQ03vRBnX6GH0d++HQ3kYFBPzMMHEUNeIQgdIAB3OqKHERBmJQnPBGB3r/XHk96XHQtIbKBrGv3G04l+JQjmyIB3F1NHk4LVMQfgzFB3SLHHk+CaFQH3G/AbHLQH0Gp/KQzp9CBX6HaHUbVeEQU58JB3oWZH023mFQhSlFBbsAdHEh6dJQ out_106_mFAP2b_singleloop_p01wA5_mFAP2b_0001_0001
E5lORBPHaVHUGEoKQIwqWBbmZZHUzMDKQHaxXB3MzdHUiBhGQwKnUBnBBkHUGEYEQCB2XB/naiHk9oAMQveadBPnFnHU5QAMQLLJeBfYBxHUUeoOQ4oRiBnDZ2HkXv3NQam5OBvyhZHk789LQJ7dZBXjwSHkLIPKQB36WB3J+fHEw2/NQceLVBnRCpHkuLhLQVnNeBDN7qH0jFGKQeIMgBjwvgHEKzTMQgLyiBPhm8HEL/TPQG2QiBjlw5HUHx2LQTLujB7lHwHkdq+NQ out_106_mFAP2b_singleloop_p01wA5_mFAP2b_0001_0001
LGZbcBntzaHkpbSEQEYleBbktfH0Gv0+PEtohBXMInHEDCsAQ789hBfTivHU3kY8PQgVgB7luXHUjX60PZopcBT6QQHkgK/jPoYiYBjC7THEqSNpvL2zdBnh2GHUBviPPDCseBb5QVHEv0NGQI2bbB3SdkHU4DG7PiU5hBbc3SHUBiN6P7WThB/rMcHkb9j+O out_106_mFAP2b_singleloop_p01wA5_mFAP2b_0001_0001
LRLSjBT14jH0w1jEQtdulBntzpHEW5wFQktjmBLEYnH0kYwJQ7RhlBntzfHEoa8KQZ78nB/mEmHkTiBCQZT/oBv5IcH0TbtDQfU4iBDW5cH0OffGQ4HUlBXdVyHEgUVFQ5/gpB7S1rHUsrjBQOUFnBTCClHEV5I8Phw+oBvDpXHkeUkAQ out_106_mFAP2b_singleloop_p01wA5_mFAP2b_0001_0001
Lf/koBnX6sH0P14KQ35rpB7P1qHUiBhNQCBmqBHXPfHUGE4NQzMDrBT14bHEoaEQQiBBsBLFuyHEtIrNQzzMrBTvz7HUBz2LQ4WwpBrIh2HEDLlJQykkoBzr/sH0hE3KQ2sLoBDLzsHUN5CPQI13tBLTwuHU0eBNQpmUsBjlP1HE7dwPQAd+sBnbJAI0KrMLQXY7pB3xvAIEjN9MQOzQrBrxT0HkAwGIQzTPoBjX/7HkoAzIQ out_106_mFAP2b_singleloop_p01wA5_mFAP2b_0001_0001
EiWErBbPKZH0istLQOJ2rBLwKOHkArMMQR2OqBz1jGH0xLdKQKcNrBjU49GE7RxJQLy2uBzLdMHkoFpLQkZcvB38gPHkFh8IQ+AmwB7v+SHEXZjNQlDtqBLbnbHEnEzJQJ9brBnhQMHU+SSOQZXUvBzCAEHUnB5LQK61tBrSGSHkEtGIQxisyBfBgRHkpfHNQggKwBLeoQHkSfmPQKYLwBr6cbHUI+TNQ out_106_mFAP2b_singleloop_p01wA5_mFAP2b_0001_0001
E35rnBrbSJHkvf6JQv09lBzgACH0P1YIQBr8iB7P1DHkqxrIQjs9hBra8MHU2OfIQ5QrmBbPKCHEue0CQINBlBHzS6GEJe/+PU/4lBL2i5G0ALAuPuRFoBPOq1GULTIbPqmJkBbnT9GkSBeuv789mBz1jQHEW5gKQ6nTmBTQ45GUgUGJQ85xoBv+NAHEj1RCQxFWmBTWKKHEpnOBQL47iBP+88G0R+9+PKkKlBv9ZyG0eVUBQkMlkBjMF9G090Z7vAlViBzKdAHUAOshv out_106_mFAP2b_singleloop_p01wA5_mFAP2b_0001_0001
EAAghB3256GUiBBJQEtIdBDrc6GktzHJQqGvaB3isxG0IbnGQXPKdBrbSpG0HFuFQhALbBPHa4GEUN+LQLN8bBPr/AHEjhHOQoUSgBHtVCH0L+ZPQCTqXBHeCHHU/P+OQ4aggB3J1JHUHztQQmmAYBHpVOHUvKfQQjatcBD2zPHE/RGRQO0iiBjU4zGUepLJQOPjbBThFCH04NbIQEH0cBDNBxGk02tMQQx/WBTJV3G0oPwLQLr8hBnci9GECV0OQmG6TBbp4FHU8WBOQm3XiBH56KHkZGORQimfUBfn7SHEMHyQQPBEdB3NnVHUDm5RQ out_106_mFAP2b_singleloop_p01wA5_mFAP2b_0001_0001
E8S3VBbQgzGEXPqEQfU4SBDrcrGkX6mBQTiBPBHtIlGE/pGFQv0tMBvyhpGkU4aIQR0zPBrYvwG0hPD6P+8VTB7hZ1G0WHTiPbRBQBPM76GkM/j2vmYgTBrQ3+GEfXOAwfUeQB3eyFH0z7/DwSMIUBThr6GEBWZFQwSuVB/EwlGEYf2/P1UVNBLKM3GUEMN9PyIJNBz55qG0xEv0PxyqVBniAvG0sgopvOlGWBfcL7G0wBixPb/6NBbiuBHEY8Gvv85DNBrEW1GktIb6v73FVB3OC4G0jnaCwhT3WBbaaDHUfFQ9vDB7SB30OIHkkP+GwG6CPBLFPMH0+aBCw9IZNB3AnBHEDUkFw out_106_mFAP2b_singleloop_p01wA5_mFAP2b_0001_0001
EEtIOBDAAbGUNepDQMIQKBvz3TGkpbSGQ8n6FBT14PG0OffCQ/pGHBDBWMGU6mE8PJMINBnFPKGEtVXIQlxZJBzF+BGEKxeJQoCsIBTpnvFky0jIQht1FBXVIDG05uvLQLv8EBPrKlFUArFKQuJKDBngyyFUH7CMQuauEBPrhLG0b7gNQTj1+AfvhvF0WPDOQtH+AB7N5JGEGghPQlVx8AHERAG0aEyPQ4PVQBPc9XGET3kAQV+RIBTXUYGUiTvIQ0rwPBTd7MG0H59JQnunPBnWcGG07osFQY7xKB72roFkW5tFQOxtDBLn7VF0Of0JQxiwGBbbMTGEWIUNQkYp6APSWgFkMiSOQERIAB//dQG0UlcQQUF72AHOh+FkWLsQQ out_106_mFAP2b_singleloop_p01wA5_mFAP2b_0001_0001
EfU4AB7kYQG0LdTEQXkt4AXjXMGUhrHBQRLyvAjrHIGE99zEQbnvqAT2OOGkCXvHQBuS0ATsLVG0Es+6PvI1qAXFfRGE1vgwPnBqiAXJBPGkWYy4PIg3rAnkKRGEGLsyvIFOAB3MzTGUKc9HQG3i7ATwzFG0bFP9PUxl6AT0+XGUiHRzPKsxxA/P+bGUE/1/P out_106_mFAP2b_singleloop_p01wA5_mFAP2b_0001_0001
EZ78tA/9T7F0IbnEQIMvlAHiPxFkLz5HQjhsYA/VgpFUQQiEQDNtbAjFJgFk+NRAQoDYqA/RneFUHAiJQlSXyAfMJyFkxCICQDbuiA3eK9F0IoWJQViFkATXOXFEoduKQ0KswAT2bkFkGO2KQ/LrtAjQ1SFUq8JIQ out_106_mFAP2b_singleloop_p01wA5_mFAP2b_0001_0001
EhtTFALQetFkSheGQiR+j/KOdnFkc1kDQDpqd9Ui/mFUc8ZHQ3TEj8sdlwF0ye2JQNCoW/Cg/2Fknn79PfmJG/Wi8GGkHSuAQBngw+ylbOGUqdD4PCulQ/olrQGUQN8xPLeFv/6nVSGky3xtPu06DAXK20FkowBJQnKfo/WMeXF0zV7BQMs5Z8s1jxF0T/Z5PxSl2/iZE3F07vf4Puxnu/atyJGUON/CQcy/l+c/HHGkONODQBYgs/eeUXGUMgKrvAQAGAvgTQG0KuZ0P out_106_mFAP2b_singleloop_p01wA5_mFAP2b_0001_0001
EVpwj/sEybF0xn0FQea0EANwhZFERxlIQMFHYA9mZSF0qS6FQIoZWAdDnOFkOQGBQ4HoAAtHeJF0Qt1KQag5v/sbZ0EU8m4JQlYoFAJ0WkEENNBJQOHkB+EpkwEUbT2JQfCV7/Al9QEEf8IIQYbRv+CyMdEE2S+IQOJN/+YTYNEUugHIQLbOj/o3oUFEMvMCQ4VcIAtGDpF09reJQSacPAZ6bGFUR+6LQEvfq/IiQQFENRQMQqE2WA1vLnEkteCJQEjPD/+vE9EEPihKQ7JmIA58fEEkte7GQTMPu/qQZaEkDN9IQeUdz9w7N8D0PK2GQ out_106_mFAP2b_singleloop_p01wA5_mFAP2b_0001_0001
ENAPlARmmQFUVsRIQbHAvAdAYJFECU7FQjQAzA1zv0EEvZPIQHpyvARZIvEUhadKQTOm3ARqwaF03MMGQtIt6AVNahF0L76JQDhDBB5fu0Fk9I5JQtc5CBh0g6FEb5sMQ2pt8AVojAGk5JcOQz4clA5yVUF03aPKQXENtAdNKGFkFBvBQigz+ARfMVFUApKEQTwz0Ap4+oFUDfFEQzLhzApHYlFErcDLQuXv+A5PKUFEZi6KQKPjEB5BPxFkLYqIQLq79AtaMBGkd5BJQiI4EBBLysFkN0mNQmBxFBh0zDGEnPmMQ0If/AFKaCGkH+IQQtZE5ApTBHGUC1oNQUUa3A1a+0F0YUlOQ out_106_mFAP2b_singleloop_p01wA5_mFAP2b_0001_0001
EvOC6AZrgpEkM0pFQgCC+ART4UEkyGgHQkfNCBNHJXEkiFVKQoy6CBVDrHEU68zLQ2keCBF0YKEUlxLDQQipHBpOPWEU+6/BQq52GBFbeoE0AhJ8PP9kCB1mRyEE51t7PoO/KBhEJtEkqfxzP9br8AJcavEEqeICQNuN3A5LhKEkQXKIQhFgDBF0T0D0w9ZEQTVNABhPQJE0be8+P2sNJBpR2cE0D7tFQLMhKBhyCLEEaISAQz7sKBBfB5EEE+wYPStYOBVdykEEuJA1P out_106_mFAP2b_singleloop_p01wA5_mFAP2b_0001_0001
EGkIEB9sgqEEqr2KQI5gHBJckuE0iQLNQrsKEBlDryEkO2qPQdUTGBN3v3E0Kd5QQlEQLB1oNBFEFwoMQKxnPBB2o7EkqSsKQjzQRBVDDpEE2SfKQ/biRBBqYLFUyfQJQJxODBdPv2EkzPnJQic7JB1LWgEU+hjNQm79IBdmpOFkqw1LQAIENBtdcGFEyigOQF8cUB1dnIFkhI3HQtzFQB5ZLaFU/OfJQ out_106_mFAP2b_singleloop_p01wA5_mFAP2b_0001_0001
Lwe09AdgcwEUuWZPQkkm2AFKyxEUQy1QQzWF1AdC+bEE0hfRQJsxvAxHEaEEHdhSQcOsrAldp6EE49aQQGhTsARgdRFEqMyPQOclzAd9scF0h4QQQ2SflApKbXFEqjPOQn3v6A9XwtE0EvjNQRyF6ApCm8EEu6kRQXdQoARgdwEkc3SPQp1QmAFqV6EEQlRRQ out_106_mFAP2b_singleloop_p01wA5_mFAP2b_0001_0001
Eihx5AdeiLE09v4QQegh4ABzWrD05vXRQyhvsA1pEfDEq+bRQ8mwoABd7RDUOEfSQVfz9A1k+lDE/iuSQfW2EB1k9sDkFWrSQtqoHBtMgaDU5Y1RQiQ2GBRwoDE0ZHkTQ1oU+A1zQOE0rcEQQdEa8AFovVD0DjqQQiXU6ANem8D0pzbTQ8YP8ABO3FDENvGTQuAyKBNlkGEk8AlTQPccEBJLwKEk6kOUQ out_106_mFAP2b_singleloop_p01wA5_mFAP2b_0001_0001
ElzMnANjbjDkZ8TQQ1E4XAxClXDkqpOQQDfFVARYRnCk/7HQQg2AiAhXQQCEEbiPQBsZQAJgVuD05O6NQktxhARxytDUWjIMQs8DrARlE1DEhy/NQteDnARG4jD0IyRQQR0aPARL/jDUvLHRQ+joCAFLWdD0txCNQ21+KANxdHEUFAZOQtITiAliCPD0JkELQJrFhAlnaDEk/MmKQGzEyA1wQjDEbVRNQ+e0sAZcwLEErDHOQ out_106_mFAP2b_singleloop_p01wA5_mFAP2b_0001_0001
EDS3BAJGFYCk61bQQWbI5/MK3VBU4nRQQUz4u/8a/BBUA0oNQkYrv/8Szv/j0UzMQm5TG/wan9A0XiJRQRDSX/MC5ABUDTpSQ3Yin+y94iAU5VbTQhv1z9GEesA0v82UQ0CXC/MpSm/TmwoVQCeug/oRmy8Tb9GVQjhKL/QQyBAUbm7WQJ9Qt/MHVsCkApyQQhaVKAZb0vAEUXlQQwgPc+WUYoBEhG8QQ7rVj+cJp5/za95QQeS22/AvBYAEEu4SQtXui/wJSBC03N8SQUnAm/6VBIBkedJTQLpf++uU5++T95NTQcxB7+iB7hBEBRTVQaNua/4e1F8TqoHUQy3Bw/gISYzjdSsVQFsgm+kr/3Ak2lVXQNH4k/Iwst+jH6gXQ out_106_mFAP2b_singleloop_p01wA5_mFAP2b_0001_0001
LqZRl/UQTCCktVGMQYH3Q/UV85BEZMUJQdbPq/0/NhCkoCOHQQAM1/kXUDDESpoIQLBtQ/uaB2BEV5EJQyjnu/SGBkCEMZ4JQCSv8/i4UAD0vq3HQfm60/u5TtCEDJkMQQaiIAH0xlD0k3qIQt+nEA7fwSDE1KTNQlfpLAv36uD0bQXLQXoxVAbDHKEkdGGMQwm5m/gAFgCEXL4MQJcrl/YC49A0i5kIQu+Kh/2obnBkI8BGQAlkk/yPeCBkFGVKQwcy3/uTB5CUTppDQlmyp/GQFXCUUBGOQnWFOAr/A8DkODSGQEpFHAL6EaD0JMaPQLe7UAXpzLE0mEAOQ out_106_mFAP2b_singleloop_p01wA5_mFAP2b_0001_0001
ELWEt/0JpZC0uGACQvscAAVoL4CUmdt8PpPYj/47aDDEowttPkfLR+EKOrCEhvlcP8kkVAZJamCUS6W4Pb+LjAxBSgCEVMYAQDE4qAVVt+Ckv9dBQuPHlAlCj+BEt9vDQo4KxAdwpwC0BlVFQ7A2tA54QKCECYyGQnHLh/4GC8BULfhAQh36DA9ixVDEcZfAQvqrSA5roHCESnAxPXg4bAZjD8CUs0LpP8dlgApyCDBEtTAEQ1s83AFe1BDE2mCHQ/xJxApyovB09N1IQ out_106_mFAP2b_singleloop_p01wA5_mFAP2b_0001_0001
EDmMr/AvRoDEwq+jv8XQD/oWk2DEC4k6vvSlk/ovFPEEpZ3/vj0nEA1d9UEUxsx9v9TvBAB636D0so6gP18l9+ka4cDEsbOAw31P7+mzl9D0U003v out_106_mFAP2b_singleloop_p01wA5_mFAP2b_0001_0001
E7Ekt+wqVZEkfOXDwAh0U/kV1rEUoYYGwSaES/cbs/Ekoo2Cw4ghF/IHM+E0d5A8v4YR08mfCvE0uxqJwr7Kp/WBO3E0MAAJwbD5F/2yLUE0yK5Dw1PY7/Q45oEkfWnHw+mT9+QEA6EEE7BLwH/NE+uK1fEkoNtKwJtN6/ucHrE0BGfIw out_106_mFAP2b_singleloop_p01wA5_mFAP2b_0001_0001
Eoq3d/IkTSFEIGUFwz6Lf/QmdmF05RYCwy8wz+CJcsFk91ZAw4biD/ezJ6F0f615vzuex/wYw4FknO2FwvC5O/EBS7F0l1QJwo7oPAlL+zFkmghHwRiEj/QrfSFkYQqIwM7R0/U5lkFUTEz9vgo2w/YY0DGkx4kDwiB8r9WkLBG0dbyIwJpsVAlTiAG06B/IwPdnZA9TOyF0gZ+Dw1ICQAdBMlF0Kh6Iw out_106_mFAP2b_singleloop_p01wA5_mFAP2b_0001_0001
EFSbt/yZEiFEVdpCwVr3MATm7mFUcXSBwifLaArsqSFUIdqAwcyMiALaYLFUsUdEwzVvWATci1FUAkdFwRuBMATzhFGUUzsFwpPy5/inJHGUN9YIwROlTAXe6MGElbgCwN3Qn/uNhWFUrcXFwSYHNAXjJvF01436vEZpVAbXAuF0VbsIw9N1jAnM13FUM5kEw28ENAThOUGkelfCwrX2fAX5PLG0xLFAw out_106_mFAP2b_singleloop_p01wA5_mFAP2b_0001_0001
Enf/ZAv5nJFUhja3vJVzfAjdPzEUOYV0viZzrAvKSxE0m39uvX/bxAHlckEkhRp4vq3uSA76FpEU7F1rP6Nt1/CnTpEErF0OP8eVaArUYSEEl0NyPBWRS/e62iE0GTc5PfutVAr2eSF0fGYiv13XcAX6jqEEGuh9vvJrUA3rjyEUKmN6PR1pv/a7deEklX20v3WZs/C/T5EUfdXpvvC7QAPTcLEkRyk7Pf6klAXApSE0/gx2PvAYYA3XwIEUKYZov2D3g+g8ZjE0eky1PXAub/CW3tEkudDAQhdGh/SnqSEk3I+7P out_106_mFAP2b_singleloop_p01wA5_mFAP2b_0001_0001
EWllvAbxF+EUIJavPZEt6A/bB9EEsvr2P7Sp/AzRTTFkf3u2PDd77ALzmhF0HkB9P2Rd7AfzIzEEIiRBQYwVDB75nyEU8PwDQBWDHBbCflEkFvNAQx1BDBr5QpEE0nrIQqooqAz41IFEG5l2PM0H/AXAAzEUvJ9lPhki4APYviEkqcFBQOIS2AzkJ8E0ct9DQPz7EB7y1CF0IW9DQEjCLBf0HlEUvf+BQNtQHBTotsEkOPg4PJahFBjFOVE0vpw/PuFBHBLR6oEEoEkJQxKcBBbgCZE0hMlIQJDaABTBIzEELa6JQ out_106_mFAP2b_singleloop_p01wA5_mFAP2b_0001_0001
E/UDEB757VF0gArcPEYlGBXO0qFEv0NBPhrnMBf8SpF0fqxjPKxAPBvyhYF03P1YvRATFBj8n1F0Wgs6vakbHBzeBpFUvzoBwfIk+AfY53F0GcI8vUNeFBHsyJF0eU4uvGPCFBHu30FkW1+0PHcIHB/4tCGUL276vyptHB/1XaFkJ+gAwLY58A/fk/FEo/4BwGvT7AH/zAGUHvVzvz926ATFIoFkMc+7v out_106_mFAP2b_singleloop_p01wA5_mFAP2b_0001_0001
LXPKPBDqG7F0gArwPe++UB3Mz6F057nyPiWkXB757HGET3k4P/UDVBzLdQGUGEY4PyL9MBPzMEG00NJ0PU5vWB3bD2F0QZNpvtGKWBHR2uFUKGN7P out_106_mFAP2b_singleloop_p01wA5_mFAP2b_0001_0001
E5lucBT2OHGkSMI7PyL9fBDVjQG0coF+PVjnhBPepOGUhrHEQpbyiBblDGG0eU4EQ6f3hB7quTGUBKyxPNLVgBrlAWGEeaCxvYwfjBjGjdG07A23P8naeBjWk/FEnED7PveRdBHMPXGE1ns/POMOjBzwHNGk3kpsP1bidBHWCaGE30TqvIf0kBHMrfGUMLpiPQyrkB73zbGEocB/PNzJiBPFNkG0+hl5P out_106_mFAP2b_singleloop_p01wA5_mFAP2b_0001_0001
EjsthBXO0WGUJGkHQ99TjBvIbWGkWkNKQLymlBHueeGEqG/JQuzHlB7P1nG0jCXJQ3kohBX46ZGkoFpMQZQeeBjLDTG0s1cNQgndZBX9IXG0ZBEMQn36dB37STG0z+OQQLHqgBz1jdGkCXvGQz5HkB7WYOGEmNbKQCx4gBXb1hGkd3OMQN87iBPXbaGkquWOQg1CfBHh+KGkF2xMQVkIWBL1KSGUm/pMQzt8ZBvV1WGEyT5JQHLsYBPQWfGUacqMQLNhaBbVXOGEO6hQQVrSdBfThbGUP+jQQlgxgBPGKQGUJWsQQ out_106_mFAP2b_singleloop_p01wA5_mFAP2b_0001_0001
E4PFoBnuJbGEaRmKQCBWqB7luiGkuJhKQWO0rB/mEjGU0iMNQaRGsB3jCbGEEYlOQFuOsB3NJgGE+TNIQnn5qBzOfhGUh27CQR5xsBv84fGE/Hr8PoAkuBz3BZGkzAB9PzUasBvcMmG0X5gwPSMYoBf8STGk/UDLQ3+jpBPKtqGU1WHKQRJ8sB3D8XGUW+YIQ+w9tBbWalGEIFTIQLzDqBnGkpG0zxqCQo9TpB3wlbG0uXlCQaHmtB3vhlGUHwlovX45qBLkxrGU0rgwP out_106_mFAP2b_singleloop_p01wA5_mFAP2b_0001_0001
EFDysB/nasGkR2+NQ357tBPc9sGEpwVQQGZrwB7P1nG0GvcQQShbyBT14pGUbnPPQkCHuBzLd4G0Mz0QQTX5uBP2o5GkyKSSQg8quBLE7EHk6PxSQQYrvBLU9FHUPxIUQNnOuBTITEHkh/QVQNDsrBrprBHER4MVQm5YvBL2SFHk8wcWQCBmsB/89yGUHaxMQninsBvQsoG0ioBRQclQsBTCi8GE29qQQ5onvB3Nn8GEmtPQQN69wBfKF3GktkaSQ9rltBbVm0GU+R5SQiyksBLwbHH0bUwSQQ11vBfbJKH0vMISQ7UoxBn45HHEP3PUQ3swqBX2BBH08sTUQA0nqB/UPAH0phEWQv4VxBXYQHHE8hgWQF8TuBL4FEHEo3SXQ out_106_mFAP2b_singleloop_p01wA5_mFAP2b_0001_0001
E99DxB/TNhGkR2eRQXPqzBzeUcG0d+uRQamJ1B7kYiGkAr0SQmu5zBbQgnGUzMrTQ14VzB/RhQGUwKHSQ2rMyBLMzJG0yS/QQcO8xBDwA8FkpRVRQqxywBPA+1FkEaWSQgDDzBTKluFEEZeQQFDivBbmZfGEAAISQzj10BfMtcGkIW0QQ04AyBvP1PGENR+SQx6R1BzXPNGEumZSQdTfzBzQjKGE1dHQQ8xNwB773MGUObwQQWg+yBTOseFkqHnQQhR9zB/EK0F0yrTPQ out_106_mFAP2b_singleloop_p01wA5_mFAP2b_0001_0001
L/Uz3BXO0hGkEDySQ03f5BXO0mGUdTyTQShb7B77neG0OfXUQIwK8B33PfGkvfiVQy+P8B3qdXGUdkrTQRLC7BrbSwGEShLTQLfP5BPnb5G0GIrSQFzx6Bzw2CH0u+GSQUTM9BjZbCH0onESQk5g5BLWgKHUb7tRQ5Qr4BD/pdGERLCSQsoO4BfB2pGUSolUQ+fP8BvPgtG0I5VSQINZ8BT7lzG08M7TQKc/3BnLN8G0A1fTQiq63BnGU2G0jk5RQ out_106_mFAP2b_singleloop_p01wA5_mFAP2b_0001_0001
L+TNOB325FEUHahMQ6mETBf8SPEU6mkMQ++JXBvHFOEULymKQmuJbBLEYZEUIwaLQmuJgBz0NbEUGE4JQOJGaBfR2iEkqx7NQbnvdBHuewEEmuZPQqxLVBfR2cEE8nqOQtd+SBzKHiE0OfXQQAAgLBHYl3DEtILKQepbNBrED6D0hWEHQXPqKBHXPmDEBW5CQO0iMBHZ7oDk9ow7PPK8FBjqxPD0FZ7DQW5QDBjAr8CEqGv/Pnv/DBnuJNDU6mkIQ03vGBDW5gDUjXqKQHv0+ArFZ3C03PFJQMrAMBjOsFEUZeZOQOUjgBTQfSEEmggHQm6jgBXbUsE0TYMJQ5p+hBj/pUEUk28KQFSueBzoy+EkenLOQ6avgBDfjnEkry1PQax8bB7u11EkIQqQQkSCRBX2cFEknsEGQvPKFBTtbeDE0BrMQ out_106_mFAP2b_singleloop_p01wA5_mFAP2b_0001_0001
