# Supplementary material for: Incorporation of sensing modalities into de novo designed fluorescence-activating proteins
Source: Nat Commun. 2021 Feb 8;12:856. doi: 10.1038/s41467-020-18911-w (PMC7870846; doi:10.1038/s41467-020-18911-w)
Supplement: Supplementary file 24 — Source Data [file 41467_2020_18911_MOESM24_ESM.xlsx › raw_data_graphs/Supplementary_Figure_6b,c,d/1/silent_23.out]

SEQUENCE: SRAAQLLPGTWQVTMTNEDGQTSQGQWHFQPRSPYTMDIVAQGTISDGRPIVGYGKATVKTPDTLDIDITYPSLGNIKAQGQITMDSPTQFKWDAQFKQNDNPRYHGSTNILTGTLQRQEZ
SCORE:     score     fa_atr     fa_rep     fa_sol    fa_intra_rep    fa_intra_sol_xover4    lk_ball_wtd    fa_elec    pro_close    hbond_sr_bb    hbond_lr_bb    hbond_bb_sc    hbond_sc    dslf_fa13      omega     fa_dun    p_aa_pp    yhh_planarity        ref    rama_prepro    bref_irms    cen_irms    final_chainbreak    final_looprelax_score    irms       time                                      description
REMARK BINARY SILENTFILE
SCORE:  -483.591   -701.667     98.216    407.873           1.682                 22.408         -6.265   -264.100        1.901        -23.497        -76.294        -21.819     -39.388        0.000      3.681    134.682    -42.165            0.004     19.116          2.042        4.788       4.788               0.046                 -483.591   3.937   2862.000 out_23_mFAP2b_singleloop_p01wA5_mFAP2b_0001_0001
RES_NUM A:1-120 B:121 out_23_mFAP2b_singleloop_p01wA5_mFAP2b_0001_0001
FOLD_TREE  EDGE 1 120 -1  EDGE 1 121 1  out_23_mFAP2b_singleloop_p01wA5_mFAP2b_0001_0001
RT 0.092238 0.94843 0.303269 0.768097 -0.261588 0.584465 0.633655 0.17903 -0.752615 12.785 -5.805 20.9455   out_23_mFAP2b_singleloop_p01wA5_mFAP2b_0001_0001
ANNOTATED_SEQUENCE: S[SER:NtermProteinFull]RAAQLLPGTWQVTMTNEDGQTSQGQWHFQPRSPYTMDIVAQGTISDGRPIVGYGKATVKTPDTLDIDITYPSLGNIKAQGQITMDSPTQFKWDAQFKQNDNPRYH[HIS_D]GSTNILTGTLQRQE[GLU:CtermProteinFull]Z[HBI] out_23_mFAP2b_singleloop_p01wA5_mFAP2b_0001_0001
CHAIN_ENDINGS  120 out_23_mFAP2b_singleloop_p01wA5_mFAP2b_0001_0001
LwfKMBvxLBIEoaMYQDCMMBf9IAIEZ78WQ67nRBLFu8HE99bWQ357UBT0i4H0hWMXQlDNIBf9o3HkoFpWQmpvJBvGIuHEaIQXQiTgIBXhVCIUaeVYQPryOBPHFEIkmJTYQBdLNBHFt7HUsJcYQAQKLBfY1DIkXmbWQua6HBfPe2HU4nkVQspSEBHw/5HkBQAXQiljIBnr2uH0HTGYQ out_23_mFAP2b_singleloop_p01wA5_mFAP2b_0001_0001
HTihSB3NJ+H0kYIVQ/UjXBHCs6HkEDiUQkC3XBvcouHUgVmUQFDCcBjVOqHkvf6UQ5QLYB/9T+HUf/ETQjHGZBvvIFIE+04SQaR7aB3qjGIEsTfRQrB1WB3muFIUradQQCUJTBDgbJIEo8FQQ21DTBfuJOIUhsrQQeepPBr0VII0JVROQEtoPBzKnAIEsyhUQMv1aBzTP+H0KDGVQ54sUBLUH8Hk6bgSQ1ekbB/hJ6HEfVoSQCuHcBL+fGIklCmTQoGWVBzsOHIkpIFTQ0gXeBXRFEIkz4ORQ4tGcBr+vKIUIydRQCswWBPFKCI0Dr8PQUuuVB7iAPIU/PaRQa2UQBzP6QI0t6ZQQPzrPBbXpEIkEtUNQ2/6MBfUFLIEu5tNQ out_23_mFAP2b_singleloop_p01wA5_mFAP2b_0001_0001
H3kYTBPzMpH0yhWUQiBhTB/RhdHUO0aUQXPKVBPIwZHkVO0VQEtoYBfR2SHkQg9VQiWEOBntzYHkArEUQnEDQBnCXtHklDFUQRXgWBforaHUCZtTQb8SOB7QLQH0IbHUQam5MB/TNbHkrHFTQEYFLBvcobHkvfyUQ out_23_mFAP2b_singleloop_p01wA5_mFAP2b_0001_0001
HPK8SBntzeHU2O3WQqGPUBjqxbHUbnHYQrcIaBnCXdHE8nSYQQgVcBb5QXHEDCsYQ8S3QBvHFiHUzMnYQXPKQBD/pkH0yhuWQ2rZTB/GRTHEgVLYQ9owRB7OffHknvHZQmupMBD/pgHk9ogYQ03vRBz1jqHEAAkYQ out_23_mFAP2b_singleloop_p01wA5_mFAP2b_0001_0001
H++pcB77nlHEoaAYQuzHhBra8nHkvfKYQy2JjB/RhjHEoaUXQnvflB/mEiHUdTqXQPffhBnBB0Hka8OYQ2GnfBDG+4H01PyYQdjdgBjJd0HUrUeZQNMwiBXoE1H0t4sZQyJ7cB/z5vHU1wzZQsHlaBrZmqHUiBZXQOInhB7fLkHEs9oYQul7gB/S23HUgfhXQOaljBzW11H0R/UYQmNabBDEV3H0TXrYQA4JgBHRyAIUP1yYQsJkdBnWysHETzQaQ9LSZBfkjvH0XvmZQ out_23_mFAP2b_singleloop_p01wA5_mFAP2b_0001_0001
H46RiBTgVhHEv0FWQ46BkBT2OdHUIwCVQqxLkBblDRHUO0CVQCBWmBfTiMH0P14UQ78NjB76RhHkpbqTQphClBXeXdHEZ5kSQaa0nB7aJhHU+L5SQEGLkBfsyhHEkNPRQaRWgBntziHUwK3VQXrCmBzDSgHUSxNVQxqNjBDe+pH0ZcqTQm6MhB77eeHUQ8cTQDkBlBrAuUH0RojSQ0HLpBzHZeHUPrJSQ0nboB3P+dHkZI3TQKq2nB/c2pHEHK7SQn5glB/v7eH0fddQQRpPkBvpdqHUMNSRQ6tLiB3pXfHEtJARQ out_23_mFAP2b_singleloop_p01wA5_mFAP2b_0001_0001
Ham5hBjArLH0xLNVQQg1hBTf//G0xLNVQHaRjBntz5GkWkVWQMdTkBLaRxGkpbCWQGZ7dBPc97GktzHVQ17PbBj0b9GU3eyTQN2jVBDn86GUYJ5TQ+mydBbou1GUfmySQrcIgBvcoPHkBBWVQ8T1iBL3I9GUxiTUQPEkbB3zEAHkw02VQ1U5dBXXizGkzbWVQfvqbBTbnFHkKReTQnPoTB76+7Gki/6SQ4gxTBbKWAH0ysnUQlwHVBbevyGUPIOUQ0g3bBLGi2G0U10RQgMTdBrNqtGEHzITQj2/gBv3e3GENpsSQ out_23_mFAP2b_singleloop_p01wA5_mFAP2b_0001_0001
LEtojBLFu9GkQglXQf/0kBf9o3GUHaVYQUNenBjAryGEYlHYQJbHpB3Mz3GUPKkXQdTSlBjVOAHkCX3YQR88iBP1mHHUd1xYQCYiiBDvCIHEvyCYQTJljBDtm9GUCzoXQ/pajBjzaxGEm4fYQ3FNnBfPPEHEGUxYQS7blB/gl8GUYDXZQN9YjBvFkPHEaa/YQBGLhBz9tEHkv9BZQjmzjB3QYOHkNWuXQx9agBzHPJHktG4XQ out_23_mFAP2b_singleloop_p01wA5_mFAP2b_0001_0001
LSh7nBPIwoGkoFVYQ14VqBblDjGkqxHYQ35rpBrw1aGUdTKXQrcYnBXNeXGEsyBXQgqhmB3jClGUbnnYQk5OrB/hFfGkBYjYQMuzrBLGxoGkqo3XQ out_23_mFAP2b_singleloop_p01wA5_mFAP2b_0001_0001
EqGvrBvz3WG0isdWQJGUrBPc9NGkpbiVQW5grBf8SRGkVOEUQHvUtBzeUXG0gArTQWOUtBX46EGU6m0VQdCCtBfgXBGUhJMXQF+tsBvW/2FUN/5UQpwltBb78ZGEEYlWQYHTpB/m2KGUoBsVQrYWvB7UwHGEAHqVQSD7rBb6z1FUw/OXQx7GuBnTRqFkYEIVQy96sBD0l7F0y13TQhjrqB7qcxFEJMFVQ out_23_mFAP2b_singleloop_p01wA5_mFAP2b_0001_0001
EEYlpBDrcNGUy2RTQIFepBjpbPGEUN2RQktzpBHtIFGEnEDRQktzoB/9T5F0w1bRQsyxmBD/pUGUHahRQAPnmBfnkfG0raHSQYEYmBrdwhGUXzaTQy5omBzmwpGkoGdRQLpVmBzdXsGUCqnTQQYimBfDcxG0YtbSQQYwmB7mzsGkBdKQQ4rnmBbJQ8GE9vISQVE2mBr3Z3G0F0sPQAIzmBXPC/GE92zQQSMIoBPy2IG03PtTQiRGrBXn0UGU2HlRQD3JlB31uPGkcC6RQe6jmBzXNVGEYScQQLCRmBLYzbGUFWNUQ23JmBL5tvG0epiUQXtymBPa5mGk4F0OQUsjmBDnVCHEge5SQd88mBbhe5GkkCoNQrL4mBLyeHHEYbhQQ out_23_mFAP2b_singleloop_p01wA5_mFAP2b_0001_0001
EEtIrBzgAGG0LdzPQMIgrBTgV6F0257NQUN+oBHtI5FkQgVMQ8nKoBbktEG0xLNLQaR2tBnsd+FUHaBMQOwWuBvAfsF0hk/JQpXdvBHIJYFk+/QLQcElxBvgnYFEZniMQHqDuBTVUGFEg+6KQuz3rBrbSNGkVOUPQsK1rBDuurFUoJFPQb0pvBD3dAGkpEJNQF7dtBjXkGGU4E6KQTgyvBzrGyFEMlgIQm0dsBL+doFUnSBJQz0ruB7tn4EUnmuLQA1WsBfGeGFUQH3JQ out_23_mFAP2b_singleloop_p01wA5_mFAP2b_0001_0001
EoFpnBTLymFU46RMQkCHlBTgVmFUhr3KQKc9kBDqGVFU5QrIQHahlB3NJCFEVjHJQEY1iBz0NjFEmu5MQcRLgBHPujFkdSdLQSaAjB7y+zF0g5EPQQgVoB/RhZFEFuONQej0kBnDw1F0d64JQd/BjBr0nTFUC90NQ2gKdBT7ghFU874MQGQHgB/2KXFUv39JQBL3fBPCNzFk2meKQKoZhB3NmxFEPFQQQQY3iBzXwBGkEpNOQhm4kBfokyFkD2CQQ out_23_mFAP2b_singleloop_p01wA5_mFAP2b_0001_0001
EhALkBf++bFk/UjEQWO0jBj/UNFkTiBAQtI7gBz1jOFkpbS8PSMofBzKHgFUwKH7P78tlBnsdSFUIwK1PqteoBH81QFUArA6PLJOlBzP0CF0AJ5qvW5wjBb78rF0IbHEQEgQkBTiH9EUsvXBQhcWlB/wtiFkIHOvPsKKpBbYCfFUbkV7PZBkmBvAoGFEFLT5v5jKjBXyNEF00l8yvBBllBn+fyEUEgUEv out_23_mFAP2b_singleloop_p01wA5_mFAP2b_0001_0001
EWOUfBvHF8EEEYl6PR2uZBjpb8EU5QL2PhrnYBvd+sEkuJxoviWkbBrFZdEEAAAwvVj3VB7Of3EEDCMAQjRNWBbsyFFkqiOFQNm7QBbey/E0BW8IQqMMSBDwEQFkce0LQampgBT14tEE7Rh7PVdzYB7hbMFESPUwPe0RWB3DVnE0OabBQmv0RBHgQ5E0VbV9Pj+8VB3ldWFkk8KEQaZ+ZBjHBDFU31MHQdXFPB7oSNFEUYTNQY6OSBXR4gFUyGRLQyT+VBDR2LF0SbqMQ out_23_mFAP2b_singleloop_p01wA5_mFAP2b_0001_0001
EoFZUBHDCyEEv0N4vktTSB7QLkEULyWAwXPKMBT2OjEEoa8/vO0iJBntzzEkQgV+v14FUBnBBsEkAr8FwyL1ZBb/CtEUUgJGwzDNSBDybcEE6dIJwfUYSB7lu/E0HFu0v4G7TBngIUEEQ5k/vEybSB3707EUtAuGwssSbBv2rkEkZCRDwEBhTBjQBiEEIZFLwC74NBn2ZbEkCNHJwjN5TBn9pME0hLwIw out_23_mFAP2b_singleloop_p01wA5_mFAP2b_0001_0001
E99zJBPJGQE025bAwPK8DB/mEPEklDNAwamZBBjpbQE0fqxFwIFOEBPIwQEkvf6IwnEDCBT2O3D0NJG6vJGLDBTCGMD0buD/vgKkDBr75GDE3mgEw2ArDBH/YsC0m0C4vEtIMB3MzCEEnEDBwZdfCBHn2cEURk57vNIf7A/t55Dkxlu4vKr7DB3B33D0Rc2ovb+aEBT8kNCkWKd6v+nWDBrRqyCUJPT9O out_23_mFAP2b_singleloop_p01wA5_mFAP2b_0001_0001
L1NJ4A/89PEUiBBGwQgVyAb5QREk/UjJwwfq0APdT+DEYljLwoFZyAjWkBEESh7NwO1TmAPg1REUk8+Iw1kIiAb7hnEkI3EIwRLSMA3UPoEEZuuHwdMXCATa7XE00HPIwAv3DAroH5EEReqGwe++zArvfQEUiBhCwuqr0AbV+fE0gVkKw+UYkALTMGEkff3Gwnt7hAzTRNE059xKw1GvkAzdrzE0G1fJwbSnlA/sWrE0EjREw out_23_mFAP2b_singleloop_p01wA5_mFAP2b_0001_0001
LGZ74ALv0ZDkSMoKwQgV7A/TN2CU5QbMw2OfDBf8S3CkVOUNwzhWFBjpbaCkWktOw3574A77nKCkZmJLwiODtA/0cCCU95pKwsVumAjgVNCkN0VMwyKeqATCYhBkonnIw/pG7Ab5QXD0FZrIw/RS2AHIE5CELfMOwURK9AXWUICUxjPJwpSB8APfpiBktDcMw out_23_mFAP2b_singleloop_p01wA5_mFAP2b_0001_0001
LGEYGBT0iYDkCXfMwjs9LBXNedD025LNwHv0PBPHaFDkX6WLwdolUBLwKDD0HF+LwcSsEBrw1vDU14VLw5/BNB7YS/DUSwINwW/mMBbDVSDEvZOPw out_23_mFAP2b_singleloop_p01wA5_mFAP2b_0001_0001
ELH6NBTLyyCEBWJJwEtoRB/mEbCEBW5GwgqxUBT2O7C0kYwDwqxrSBzfqdDksdeCwoF5OBf++5BEsyBDwEz2LBjE0yA0RihFwzuZJBTlT2/jpfVBwKAVGBPULaA0Jy37v0FwKBfWHj8T1QdBw2O/JBvco1CE/pmIwthRUB/OUICEikuIwHzXMBbBsOC0rHaAwa++RBTZKcB0gXlAwR4oOB/bTMA0YB5HwytsIB7NDNBUqFCIwqBSJBnmTKqDYff9vMqTNB/4Qc6D1UREw out_23_mFAP2b_singleloop_p01wA5_mFAP2b_0001_0001
ElDtZBDrcwCUf/UCwy25cBfnvPDEAAA/vv0NeB7P1ED0d++tvHv0dB757fC04luJPb8ChBjU4WDkSMoCwO4kiBbmivCkjWvCwjzXgBvEokDkS+KIw8SXbBLwKTC0LdTDwFzqaBHZqtDUosn+vKfOiBLLyvDEuDtAwx0XhBr0/VC0zeMDw/bNiBfvvpD0cZSJw0rbeBjsEBEEy1HIw0SZeBnJsLDUSsJJw out_23_mFAP2b_singleloop_p01wA5_mFAP2b_0001_0001
EAAAgBvcolDklDtoP8S3gBvz3fDU6mE9P5l+iBrbSAEE+TNAQHaBjB/naSE0xLd8PzMzcBvz3jDEsyBCQ5GraB/tFGEkHk1BQ357fBjqxBEUc9ogvi6whBzfNADUc9z9Pnl0dBjYkcD09XHGQDtwZB3FxNDkgYsAQgLZZBHG+IEk38gFQ out_23_mFAP2b_singleloop_p01wA5_mFAP2b_0001_0001
EY6mkBnuJ1DkR2OEQnvfmB3NJKEE/pmGQAAwmBjWkHEkQgVKQmupmBvIbrDEBWZLQlYQpBf++JEkoF5DQYwLpB7QuSEEmUU8PVC4rBraEWEEjLY2PZfctBHpIHEUhTDzPHabsBPaWqEEBgExPU4akBvd+WDUHaxFQbtvlBX3OaE0ZI2FQ+dCqBHVbzDEDlyDQdMpqBjGuTE0qeNGQq1LoBbNIiE0v+m8PO4EoBnUzHE0dzf2P25KuBTA/tEU88YgP7GErB/gO2EEodK0P out_23_mFAP2b_singleloop_p01wA5_mFAP2b_0001_0001
Lx1DnB7luZEEUNuLQ7RRnBb78ZEkSMoOQwKnnBvyhwEUMIwPQbnvoBHue+EU5QbOQsyBnBHDCoEkCXvKQj59oBn2LQEEJzPPQY9elBPtxSEENrfPQ out_23_mFAP2b_singleloop_p01wA5_mFAP2b_0001_0001
Ef/0mBPzMzEUiBJRQ/pGnBLwKHFEBW5RQ/pmkBnX6MFUKctSQQ1IjBzJx+E0FZLTQlDdpBb5QFF0Jx4SQ/+PsBbQ/CFUiBRSQ5iZuB7Rl+EEcaUTQU6SuBL21tE0P29TQywUwBn31MF0vtfTQqG/lBbmZmEEaRmRQFzanBL1NUFkfLMRQP4HpBf4j3EEYqiTQ06epBjndTFEcPhTQc2vsBLwDSF0JuwRQmpQsBD261EUKYjRQjQwxBjFQKFUqCLUQ0JXwBbzmaF0e78SQ out_23_mFAP2b_singleloop_p01wA5_mFAP2b_0001_0001
EoFJkBPy2hFEBW5SQ14FiBzfqpFEv01TQ5QbjBvxL3FUc94UQ++JlBT2OCGEEYlUQkCXfB3251FEVjPTQLm0aBr21oF0O5mSQVD1aBnugUF0oEPSQ2FhVB7LhwFUwTUSQ3c5VBHouOF0EqtRQsOrSBzJkfFkEgwRQZ0/SBjp8BGU5yeSQuXfNB3ynhFUpYXRQ+6xNBT46CGU1iFSQ2TJLBLYT1FUcDjRQ1NZlBXjXsF0FZbSQaSIhBrp4bFEReTUQcAagB/rlAGkf+fSQ5+jdBDmX/FkwvCUQoXKeBT+CKFE++USQcV2UB7ek/EkGlVRQxqCVBDUdIGEyh6SQ/9OLBv+XUFkef7QQIy1LB/2WKGU0YOSQyuIHBfLY3Fk0kRRQ out_23_mFAP2b_singleloop_p01wA5_mFAP2b_0001_0001
EtIriBPzMzF0eUIWQaR2jB/na+FEAAQXQPKshB76RGG0HF2XQGE4eBLbnCGEaRCYQCsykBnYQuFEEYJYQ5TqmBnHvcFUDbwXQdIZpBHZTfFkQfoXQIlHmB7UVIFE1gVXQyZdqBvFKNFEJIKXQgMhoB/6D/EUSr+WQ7RRhBvconFECsSWQE2glBXwFEG0Xr5WQFZGjBvB/mF0w4XYQHt2lBnmy2FEuiiYQctJkBvxtAFEqPTXQ41ksBP3UKFUxb9WQamxoB7SevE051oWQ out_23_mFAP2b_singleloop_p01wA5_mFAP2b_0001_0001
EzhWiBXjXQGU2ODYQVjXgBntzXGknvTYQFDChBrvfcGEVj/YQO0SjBzgAgG025HZQhrHgBb78gGU3koXQ9DTeBrgzdGkivRWQLc8gB7AOaGks8WVQeUDZBvrieGk5D6VQr5JgBP3dXGUGVGUQOccXBPl1bG0hkpUQ1GHbBXwVYGkm/vTQe+OkBDAATGkYQ4XQxO9cB/LjTGEeiXYQEkEiB/LYkG0jagXQwJsdBPGBnGEFIBYQhgCjBnWnZGE0opVQvsJWBDlRhGkGinWQ5OnhBH2oUGU2NYTQDjQTB31gcG00xXUQgc5ZBzJRWG0TewSQ out_23_mFAP2b_singleloop_p01wA5_mFAP2b_0001_0001
Env/dBntzcGEqGbZQ8SXeBvcohGkTiFaQ357ZBPc9pGkDtMaQlYQVBzgAnGUbnPaQep7dBrEDZGUPKoaQRSldBLAXdGEwPWbQ+GRhBbJAjGEnEnbQvKajBziJeGkv3rbQJ9+gBz4TtG053wbQPKcaBXNeZGU46RZQuSGhB7HvlG07HIaQv7sgBnHzTG08SmaQK3aaBLWKUGkfNiaQ8HxcBXxpWG0dSrbQLARaBLzEjGEFuXbQLxhiBL5dxG01Y8bQLEWeBDbExGE0+rbQ out_23_mFAP2b_singleloop_p01wA5_mFAP2b_0001_0001
EmuJbBnCX0G0IbPaQgVOXBfnv8G0xLVaQfU4UBjVO8GU14BbQsHlXBLv04GkYQgbQZQgaBPc9GH0HFOaQ+YFgBbmzDHUT6YaQ4WVgBfzM4G0uaKaQuZJbB7VL0GUa2OaQVoFUB7h67G06t8ZQfX9YBrHXNHUb2iaQBmCaBbhzJHU36sZQM1agBLFvEHENe7aQcEghBznMJHk1/IaQejuhBPrX0GEhEgaQIV8gBD+d3G0cLpZQ out_23_mFAP2b_singleloop_p01wA5_mFAP2b_0001_0001
L357PB325/GEaRGbQWOUNBvcoAH0z3vbQfUYLBXiBMHkDt4bQpbSLBHYlPHkQgdcQcSsIBntz4GEFuybQ3XRKB/lCtG0XXubQZqxNBv1fpGU2gScQZwMPBTsYeG0JpOcQ2+5SBr0PZGEanlcQaTvVBvELeGEVODdQY0mTBPfDPGUyYdcQGE4NBLwKCHkqxraQCpMQBP7a+GkyhIcQDj7FBDhg6GUMfZbQ1AmGBXg25GkJ+QcQCQcMBjQyrGUeZQbQqRsGBLCDoGUIUubQE5qLBLbkqGEAtwcQgJcRBz5KuG0S0ScQJcLNB7ewZGktr4bQwBIVBv4BmGkaBJdQ64gYBfNGaGkdDUdQgYORBTwwLGEdtFcQRSUWB/qrKGUHjtcQ out_23_mFAP2b_singleloop_p01wA5_mFAP2b_0001_0001
LkC3JB/owRH0d+WbQ46xHBb6mcHkYQcbQBr8IBfSMiHEsyxaQcSMKBPIwcHkpbSaQgVuBB77ncHEVjjbQf/99ArmcbHE4f8aQ2O/JBzeUOHkQg5aQL62JBn3XgHkWA3bQarXAB7WnjHEFk0bQvyxABL2yVHEUy3bQkUC4ATOZWHEp1AbQ out_23_mFAP2b_singleloop_p01wA5_mFAP2b_0001_0001
LXkNIBHsysHEmutaQpw1IBnDtyH0HFGaQueUFBXMIuHERLiZQlYQGBLbnwH0bS8YQcSMHB/mE+HUwKTaQm1YIBLIq+H0QdCbQvoDHB7frzHUlOTbQmgNIBHDvsH02LuaQkhENBn3iyHkjb8ZQvz+CB/CS/HEefMaQRUaJBDPACIEpYAaQXb9FBTnfCIEQcRbQZgmMB72aAIUrlHbQf4yCBzXfzHUBLbbQUroJBvD5xH0pjubQ out_23_mFAP2b_singleloop_p01wA5_mFAP2b_0001_0001
EsHFBBf++nHkWktZQ7Rh7APdTjHkDtMZQQ144ADrcXHkmZWZQ99TwA77nTHEEYJZQ2jCxAThrpHEsyJZQuajyA3pr1HEGtCZQDoCyAnOi8HkFhlZQO8j0ADjz5HkoaaYQJ0fzALxsDIkO6fZQxLD2A3oTCI0sxUYQS4g1AfZtFI0QX3YQ0m/2AfxHLI0YwxYQf/UABjU4lHEoaMaQTq6/AfLdjHk4kuYQgAqsAL5ooHUpqnZQjVAsAvRjmH0zqwYQphfwALZV5HErWFaQT2A1AL4n0HElw+XQjcGzAneYGIkdV7ZQF2o3AfS5DIkS4pXQdQW2A/s5MIU45MZQ out_23_mFAP2b_singleloop_p01wA5_mFAP2b_0001_0001
EqGPABT0iRH0yhqZQ357+A3jCGH0Gv0ZQ5luEBnDt/G0JxwZQGE4IBHXPDHkQgBaQMIw6ArFZEHkU4iaQyHTxAfBqKHkr0paQFxB4Ajyk4GEToqaQDCsDBT2OVHUGE0ZQtsQ5ADHrCHU56dZQKKaABnD3GHU5R5aQxy3sAHFZKHkgcQaQhzF1ArWn3GECLLbQEPD/ArMnzGEFZmaQza2xA3PF2GEYAUaQ out_23_mFAP2b_singleloop_p01wA5_mFAP2b_0001_0001
EFDiEBzKH2GE7RdZQ4PVJBXjXvGEBWZZQU4aIBjrHjGEoaYZQFueEBnuJfGECsGZQzhWMBTgVzGU46xYQ1mZRBvqrtGk1YmYQn9dUBbSJ0GUgW1XQLDLXBbJA/GUjqWYQ7RBBBrZmzGE99PZQ/z1LBrGqwG0LZ1ZQPVWNBPzv7G0mJ2YQUStJB3/yyG0BKWYQELkQB7HZlGUGndYQduIUBXZstG0a9AZQ9vMZBjwMEHEPpAYQWA/ZBjqE8GUDguYQIb/TBvyZDHEJemYQ out_23_mFAP2b_singleloop_p01wA5_mFAP2b_0001_0001
EEtIMBvHFdGUPKsZQ/pGMBrbSRG04lqZQaR2PB7QLNGU5QHZQlDNUBfTiRGEoaAZQrcoNB33PMG0isVaQq/WJBjoiNGUHk5aQTKoEBrcAOGkrLwaQMd3KB/dmNGUylebQ5lOPBjqxgGk8S7ZQhFDIBfznOGk4cjZQGcURBDd5PG0i1gaQ4dbOBTKwDGUeDRaQ out_23_mFAP2b_singleloop_p01wA5_mFAP2b_0001_0001
EIwKOB77nEGE7RxYQvJRRBblDAGEmuNYQyLdSB757nFkuJRYQam5OB33PbFU2ObYQzMTOBrEDCGksdGXQffeNBbGEOGkM94WQf9eRBvFz6F08Q7VQNcCKBrS2QGE+mtVQx1jKBTgVBGEZ74YQUeKVBvA9DGkh0MYQ7TYKBjIt8FUoqJXQ++SRBPcoRGUnUyWQVQiLB7sdRGUU0wXQ2LTPBTo09F0WiBVQw9/RBbYqpF0QsCWQKXaVBnSQBGUu33VQjIqJBvRgZGU37oVQJCHGBrgUNGE+i2VQYN1LBHqwNGkJUzUQ out_23_mFAP2b_singleloop_p01wA5_mFAP2b_0001_0001
EKcdXB7OfhF0MzIYQtI7YBX3kKF0eUIYQO0CbBvcoDFU3k4WQf/UeB3MzOF01jSWQ6mEdBLEYFF0jCrYQyooeBL7ytEkdfoYQxxvaBfRzKFkCmWZQgqRaB/S3sFksdCYQgQXVB7pLBFkcpPYQwhSgB7KcOFEgzlYQEyygBTmPqEkVEBZQdALgBLSQqE0eOJYQ0oFbB3i4jEUFetYQzKrdBP5NHFkJVvZQcrIXBTdRBFEE1bZQVIvZBTkwbFE32XZQ out_23_mFAP2b_singleloop_p01wA5_mFAP2b_0001_0001
EsyBZBbQgxE0jCXWQ++paBb5QpEUjXCVQ46ReBrFZVEUiBJVQIFOdBnDtGE0w17VQXktVBrw1jEEEYNUQBWZWBHZ7oEECs6WQ509cB7kr1EEYNiUQjs9WBXjXeE0HFOTQv0NTBLGEyEE/pGUQ35bTBb5QXEET3sUQ out_23_mFAP2b_singleloop_p01wA5_mFAP2b_0001_0001
EqxLhBLxgUE0JxQUQaRGjBf9oCEEEYNUQ0iMkBra86Dka8ySQO0ClBPy2LEU6mESQ35blBvyhIE0eUIVQCtmnB71PwDkwhQVQyKxpBHul+DkzOPWQEU/pBnMQSEkePnWQH3ZrBDQ6fDUwzqWQiBhhBTKchEUdTqTQ0VFiB/aSoDkWkiUQnbqkBbjqLEEqYIWQGGWmBf0WXEkacxUQV9hoBHWhrD0QBSUQNSvmBDESSDkOSnVQa73sBbm/mDkW7TXQA7KrBDvzBDkwQWWQ out_23_mFAP2b_singleloop_p01wA5_mFAP2b_0001_0001
LHvUkBjWkRD01jaSQqGflBrZmFD0coFRQueUkBDW5cCkpbaQQrcojBHYl7BkBBGRQ2OfjBLwK7CkEDCTQFgonBbigAD0nUMRQjtNlBvz6fDEDwYQQ out_23_mFAP2b_singleloop_p01wA5_mFAP2b_0001_0001
LMIQkB3MzcCk8SHOQ5QLjBfTixBEqGfMQqGPhBj/UHCU0iMKQc94hBblDlC0MzsIQqGflBjrH9AkEDSLQlwInBPsxcAUUuZNQEoakBj5sl/jA3rJQZ78kBnCX3CEBWJNQ+zAiB3e1HB0MoyNQH3rmBriEmB0VT/JQFmEmB/AIy/TLgjOQd3EmBbivc+jOY3IQntKjBDC3JAkArDIQIiPjB3YkU+zm4/KQ out_23_mFAP2b_singleloop_p01wA5_mFAP2b_0001_0001
L46xdBzLdjBEaR2JQktzZBrw17BUdTiHQiWEYB/TN2AEW5wDQy2ZZBf8SX/DtIbEQzhWUBrw1LC0NJ2IQz9mRBrX5PB03mIKQpuGVB/vtpCUrSwKQRo+LB7iGkB0X6pKQ789cBXjXyAEpwFLQ8fkbB74hWC0HLAFQDr0RBH2nYCk+BjGQ8+lTBjDcAB0edBMQEawRBnenYAE+21IQF1WRB32yyCUtUnLQ89FXBnyIFDkwF7JQKXfXBfxeaCkABLMQVTFKBbphuAEk4jLQjG/JB77RyBUXDxIQ/UwLBbuXNCk6Y8LQ out_23_mFAP2b_singleloop_p01wA5_mFAP2b_0001_0001
L2jCVBvIbPBka8S/PDXvSBHYlTAkR2O3PnEDXBXiBx+z4lutPzMTWBzgAr4zMzMrP99TOB/TN++j9ow8P8YMKBvadTAE0ITAQIFOUBPzMHCkZmZ+Pz9DRBTVF4AEdgnfPGb7PBbJdj9Ta2oBQxrsMB75oL9jDYt1PNG0IBzCOyAE9pd6P out_23_mFAP2b_singleloop_p01wA5_mFAP2b_0001_0001
LEtobB/na8/zisdePEtIgBf9og+zfqxrv2jChBjVO02D/pGxPiBBiBjWkt973P1YPTiBfBTLy28Dv0N+vSaadBnqEt/DpdQDweBdfBzRk+AEY6/CwbuAaBPzkJ/jpEhGwZ78bBLwK/AUO0ikPoL0hBbec5/TmIZtvl0zbBD8kWyLrvy9vnPRhBnj7G5zz3oAw out_23_mFAP2b_singleloop_p01wA5_mFAP2b_0001_0001
LlD9gBThrH6zyhW/PDC8hBT0iM9bktTDQT3kgB77nK+LtIbIQZQghBjAr8/7yh2JQMdDgBb5QL+jWkNBQ/hBkBPilb87fiUEQZj3hBH1Nh/7zcQBQ out_23_mFAP2b_singleloop_p01wA5_mFAP2b_0001_0001
EPK8cB325767z3PJQBrcaBT2Of8b3k4LQjsdcBrEDC7jTiBOQtd+cBDVjH/zMzcNQfUYUB7P1477xLtLQ9mnRBL0j7+bE82JQuV/RBLNz2A8/Q4KQ99XPBf/DABM1teNQmTGKBLHMPBsvv1NQin5GBPYfXB8PjwLQ9BJIBPaCWBs5HJQQKcdbB33P16D99DIQPMhbBHQkQ/rQjhMQyEaTBnrH87DEIBLQDUoSBj/mY8rgSsNQb2fTBb141+7gaxHQS3ZNBPEDZ+7vRrJQghMWBL8PIBs6wGLQ42EQBvwZiBsYReJQCarRB/j+5AcPiIPQu1YIBPFbSBMes4JQF58CBnnEjBMmNCMQdhlKBXMtPBsLb8QQJWNEBzfbhBcYASQQ out_23_mFAP2b_singleloop_p01wA5_mFAP2b_0001_0001
ETihdBzLdTy7P1QQQgVOfBLxgg9T14VRQWOUbBX3kAA0LdrRQyLdWBTLym/j78tRQ/pmfB757n2rpbiSQ/lQgBDkS5+Lkj7RQIdWdBXuZ5+rm8oQQFbfdBvnZyzb7JPQQ98ihBrrJq+Dk7ERQgW6bBPe/pzLGZITQdQchBDJVv5z+zMTQq4MfB7TwOAc/aoSQyLaiBzN5N/bcswRQ8kNZBTdek/LAtyQQRUmfBryPFAMZJ4PQ out_23_mFAP2b_singleloop_p01wA5_mFAP2b_0001_0001
EPffdB/RhLBkuJBSQb8SaB7QLKC0isdSQzhWbBzfqVCE7R5TQIFufBTf/kCkR2OUQhrnbBjVO0CUGEwRQmz4aBnrKyCUbkYQQXnXYBr52YDEfiTSQjCHdB/rxZDkSccPQ03vgBzgATB0Ld7RQwMFWB/ywBC0+PYSQ0BjfBT1u6CEhF6RQHvoWBbByvCEemLQQxK4cBnz9VCEtv+PQaCfZB7np2DE5uzRQ8tDZBrUKcDEyJYTQrcOUBT+FSDUPuHSQE6kcBbxxYDkU4UNQAGogBPtHdDEHv1PQrYFbBz220D0d7HQQ out_23_mFAP2b_singleloop_p01wA5_mFAP2b_0001_0001
ERLSXBThrPCUf/sUQlYQXBLEYdCEZ7EWQhrHSBX461CkYQQWQMdzNB7OfjCEueEWQpbSXBfR2uBkqxDXQc1LXBDPIIC0KbPYQjWLcBL2W2AEsRzWQ2jCUB/naAC0xLVUQgexaB7CRxCUXBQWQA6qTBDZRKBUCw7WQiOHXBr+jaB0mslYQAmnTBTksbCUYHUYQmyvaBrRebCEpMVYQBVKcBvUqAA0bwfXQVZzfB7cFcB0Ih8WQPPFcBrZCeA07DyVQ out_23_mFAP2b_singleloop_p01wA5_mFAP2b_0001_0001
Ee+eSBHXPeDU5QrWQEYlNB34l2DUMI4WQW5QOBzfqPEkpbqXQlDtSBHueWEE/p+XQNeJWBDrcsDUHaxWQkJqKBrMziDkpcZXQbc3LBrH6+DEFQ6VQ out_23_mFAP2b_singleloop_p01wA5_mFAP2b_0001_0001
EMIwJBXiBZEU0iAYQShrJBrbSsEUgVaYQ14lEBDW54E057TYQxggABf++vEk8SHYQdTCKBf++lE03PJZQ9mDFBrYjZEEF0WZQl1yABfsZkEE+IpZQaUsEBP2gDEUE4PZQC4b4AbnfZEEc00ZQhpFABH9XxDU2lbZQddw3AXJmDE0vCuZQuOnuAbamxDEaw5ZQHaRGBfSMSEkrHtXQZs/MBfae2E0UZQYQbTYKBTAT0EECEdZQaXjNB/IFcEkAwOZQaREBBn7o1EE8TuZQMMAIBHAu1DErMBZQkgxxArjGiEUfPDaQvWi/A7ZQPDkSXWZQW/UvAv94TDEHiyZQ out_23_mFAP2b_singleloop_p01wA5_mFAP2b_0001_0001
LhrnEBzgANFkYQgYQoFZ/AjU4YFEv0dYQKxAABfTivF0NJuYQpw1DBb781FUbnDZQOJGIBnBBUFE7RpYQm5N5AH1nQFksGwYQD+r8APrfZFEya5XQ out_23_mFAP2b_singleloop_p01wA5_mFAP2b_0001_0001
E2Of3A33P7F00NlYQ46R2A34lIGEoa0YQ03PzAvIbQGUy2RYQpbSuAvyhNGka8iXQEtIuAHXPJGET3YZQOT2xALj/DGk64BaQlr4pA7yXFG0Y0laQjzjuAXCRBGkdlPbQxHA3ALMvIG0D5gbQ9owxATgV0FEXPSYQLx89AbMSLGk4FBZQmBrmA/LfFGki+OZQ+mbsA77nRG0t5fZQyGf5AvBfHGktZLaQg5CzATq92FUzk8ZQHekiAnS/AG0WheaQTS8nAb40NGUHVpaQPlLyAj98yFUn5JbQlyNoAbmaAG0yMnbQZNA6A/AyFG0cS8bQWavzAb26PG0AnmbQxBS9An8yJGUHjLbQ out_23_mFAP2b_singleloop_p01wA5_mFAP2b_0001_0001
EnED2AvyhaG00NZYQ357yAD/piGEaR2XQAAAxAPeptGkBBOYQbnv1A/S3wGUjXuYQ7Rh7APepjGEue0WQShr6AnsdcGkR2yYQS8TrAX4TgGUPFaXQGZ74ArbSpGEEYFWQEYl8A757bGkTiZWQKcdBB/9TmGkvfSXQ out_23_mFAP2b_singleloop_p01wA5_mFAP2b_0001_0001
E+TNqALbnzGUbnvXQIwKoAbkt+GUbnDYQ/pGqA757FH0gA7WQzMzpAzLdCHEmuxVQ7RhZAnYQAHEBWVYQsGFKAfvn9GUmSqXQt5AWAbMJ5GkxZ8YQx1jmAbPKwGkqx7WQDVrtAnz7AHkVKdYQ0gbXAvonIH0WmeYQCuEMAP/OCHk9l5WQHx7FADEZ6GEV0IZQ/v3gADOO7GEb/UZQib8XAP+ywGU9fzYQ out_23_mFAP2b_singleloop_p01wA5_mFAP2b_0001_0001
Epw1rA/mEQHEnELXQGZ7tAXNeXHU0iEWQJGEkA3MzbH0xLVVQQgVYAzgAfHET38VQU460AXNegHU14lWQLlY2APiooHkablVQz6q/ADn6bHEsM8WQdoFsA34lSHkDtEYQ2moyAfwTTHEcHUVQIyOxA3R6jHEoOcXQyNe7Av85uHEg68VQ8vtuAvfCsHUl6SVQ6wH6Af3ykH0L9uUQ68UCB/9JiH0fIUXQ95nBBXSoYHE1CDWQ+Y0+Aj1rVHEVasXQ out_23_mFAP2b_singleloop_p01wA5_mFAP2b_0001_0001
LNepkAf9obHkCX/TQepbYAb6mfHkBBGTQXPKeAz1jqHUiBhSQ8naQADVjxH0kYYSQfUYUAfVpXHUbe9RQ7w1DAz5TbHksL8QQrc8//qTySHEy3wPQO3fi/mJ3WH0vIkNQRaXV/WzmOHkQgeLQyLdrA7luYH03PlTQvfuJA7oggHUb4qTQJx8OA7xDQHEPMYSQ0lphAfYHWH0pdbRQacaJAbomiHktAdQQgjmp/yvCdHkMncRQK0dx/+6wLHEoGWQQTIMPA7YbQHkqH4OQUIvw/ir3dHkPCoMQGnX+9mdNZH0qibOQNiXY+yXnRH0IxDKQBgoz+eeHIH0veUMQwWx2/uUeMHEOcoKQ out_23_mFAP2b_singleloop_p01wA5_mFAP2b_0001_0001
LlYQpAnX6rHERLKSQdoFtADAA2H0MzkRQDXP3AHtI4HkR2WSQBrc7AjWkwHUep7SQsHFwAXMI1H0w1DQQvAG6AfcSvH0N92PQ03NnAzUYvHE7YlOQVjXuA3islHEoaUSQg58mADyF8HEzAuRQRD7wArU38HkpdPPQO8G/A/2uyHU6JjOQ6vcpA3b1uHEV3eMQ5jlfA/c6zHUgnxOQuQ+lAPocnHUzUXPQ out_23_mFAP2b_singleloop_p01wA5_mFAP2b_0001_0001
LBrc8AjVuAI0P1QSQ9oQDBrbyBIEnE7SQnvfHBz0N7HUPKkSQTihLBLaR6HE7RRTQIFuEBPyWHIkZmZSQImv+Av6BKI0CWJSQHun3ATXlFIUkGpRQg4X8APgyAIU56QSQ50nCB353BIkxtAUQuCKHBTo9GI00JfRQzDLHBjufJIkCzITQxZs/AHcSNIEZmaRQY6v7AfT3LIEMtETQcFe4AzIdFIUxhjQQADYvA3aPGIk0N+RQ out_23_mFAP2b_singleloop_p01wA5_mFAP2b_0001_0001
EzMzGBnsd1H0GvcRQIwqKBfTitHUepDRQIwKIBjrHjHUepjQQoFZKBntzdHEEYVPQ0iMOBrvfyHEAAAQQcEGLBDbi2HEFtdNQ6sQGBv/40H0RALNQZltNBfZr7HEfc4LQ8naDBPc91HkZm5QQT3ENB/XdrHEPa7RQlqHRBj91sHkqYcPQHPRQBLQM5HkivbQQ out_23_mFAP2b_singleloop_p01wA5_mFAP2b_0001_0001
EqxrDB/89fH0w1LRQdTCBB3MzVH0z33QQXkt9ADAAQHkBBGSQfU43APy2UHU3k4SQ14l4AzKHXHECsyPQnvI8AnZwbHU8fWNQOmCzATMeMHUI0NPQdTCCB/89kH0eU4RQjl9DBDzcQHktzaQQZ34yA/xUcHUhFWQQbHQ8AX5cjHkrPpNQXtYsAvW5NHktB4NQwpAwATIBJHEsghQQ2Yo4AHF7GHEpMTOQ out_23_mFAP2b_singleloop_p01wA5_mFAP2b_0001_0001
EvJx/AbQgFH0gALSQhrH7A34l+GkQgNTQNzMyAHtI3GkBBuSQ99TzAHDCyGU5QrRQgqxBBb5Q3GEue0TQsPOGB3z17G0QbnUQBX5JBLPsyGEBCCVQwW8DB7tSBHED50VQpwVCBDBWCHkrHdRQ4bi3Aj9pDH0Jf+TQpioDBvfOzGEyr/SQubm/ALkhxGUzmaUQbSeIBrSgBH0gNBUQekHNBPd01G0KEoVQ9xeLBz5wuG0AVJUQi2qHBnq9sG0BznVQDkKHBfzqEH0XobWQ/irBBnmi7GUxGbWQmnSBBnfiHHEfjfVQ out_23_mFAP2b_singleloop_p01wA5_mFAP2b_0001_0001
ECsypAHZ71GkU4iTQ8S3gArbSuGkDtYTQ789jA/mEkG04lGUQpbSkAT14jG03PVVQWpxMA7XsyGkgL9TQamPz/q7irG0YPqTQY/t5/e8RiGEyaYTQn3h/++3avG0wxtTQ67npAf9o6GUwKXUQ6mWfAv6zsGkflUSQd4tJA/rm6GkIeiTQbNQOAzMmzGEmVCVQ out_23_mFAP2b_singleloop_p01wA5_mFAP2b_0001_0001
EiBBnA757bGEv0VTQOJGsA7kYSG0eU4TQqxLmAThrHG0xL1TQIwKiA3NJEGkpbySQlDt2APzMRGUy2JTQ3Oh9AbxgaGkimdTQ77C8ADTPHGEj8iTQ+9IDBHkgbGUA6oSQoa8lATKccG03PVSQJYatArIkTGkkl8UQzfN1AvYQRGk3wFSQRMTABf0fZGkp1aUQUG+4APouhGE3uaTQh3yBBboeGGk1RBTQ4P32AzSoAGUASSTQeVc9A7XSHGUFnnUQoHiFBj5JiG0ug8SQJpuBBLqvcGUuGpRQuhbFBr8YUGUA7sSQ out_23_mFAP2b_singleloop_p01wA5_mFAP2b_0001_0001
E/pGmADBWCGEVj/UQT3khAb5QvF0LdLVQmuJqA76RfFUiBpVQZ78sAHtIfFUf/0WQ14lQATgVwF03PNWQ0lnFATeNaFU3jjWQWDdPAXjJKFEgaWWQ9WSn/6X1ZFUrcDXQ3kYpAXiBGG0w1zVQA+0cADOwpFkGROUQbqOEAv/C7Fki/zVQoyfWArdi3FkKZIXQ out_23_mFAP2b_singleloop_p01wA5_mFAP2b_0001_0001
EdTiuAfSMSFklDtUQFDC3ALFuCFEoaEVQaR2yA/owrE0bSEVQb8SuAT0ikE0GvEUQBWZABXiBDFk8SHUQzvmCBzo+YFk/g9TQft5EBrHL0EUmNqUQH9aEBfOhjF0ayOVQWO0rA/mETFkCXvTQwf05AnQcGFkNxEWQBpX+Anbc9E0ORITQfIR/AHZhiFEE9eTQy7+FBnr5XF0XFUTQEzSIBHng0EU0X+TQIrdDBTe0jEUp8vUQflLGBXW15EEoyoVQN1/FBvCPzFUkx/UQXWiHBrW5ZF0jNtVQ6FFBBnBLlFkDk5VQ out_23_mFAP2b_singleloop_p01wA5_mFAP2b_0001_0001
EhAr0AzeUgEECsKWQkCXxAzKHKE0NJWWQ2jC7AXO02D0yhOWQqxrBBzgA/DE+T1WQgVOsAHueGE0jCvXQTh3iAPclTE09L4XQ+8BpAzCtdDUH45XQnvf4AfTinEkqx7WQOIqrAXpEGEk83jVQO49xAbG3KEUWSQYQUt8kADGBiE0BODYQBiclAPMGZDkEVcYQWLAwAbWRJDkcd0XQsWQjATYCVD01RIXQ out_23_mFAP2b_singleloop_p01wA5_mFAP2b_0001_0001
EOJG6Ab6mUDEuecVQdTiBBb5Q3C0KHSVQUNeABTKcJC00NxVQLHa8ALwKfB00NBVQtd+CBHue0CU0i0TQN1fEBjondD0C3JTQDFiAB7Fi4Dko+qSQSgwJBjErnDkKO+SQvt1BBjqiOEkbUASQXbGLB7TQGEUpKTSQIJKHB3PiTEkw8zRQUthIBPprlEkn+HRQwKHzALGEQDUep7UQMU3EB7b0CDUV14VQlmY/AXnPnCUB6STQWtUGB3BYeCkbZtTQbJy4AH+pwDkcb0SQ+81MBnhTSDUImWTQqXa9AbG8YEU2VoRQSsRPB7jVKEEJEJSQxsZMBvcEmEkSRBRQ out_23_mFAP2b_singleloop_p01wA5_mFAP2b_0001_0001
LCB2BBrFZ7BUHaBXQfUYBBTKclA0FZjXQTiBEB/S3E/jEDqWQjX6BBLFue7Tc9gWQXkNEB/9TtAEW5cYQ9IeDBXivEC0gyoYQv/FEB7UgcCUh/+XQem3BB/Ii8BUH0/WQT6P6AnzsVAEM4rXQ+lcIB7r0aAk3tZYQ3AYCBHLNBA0HC0YQIDcGB3mYOC0P6AZQQt/+A3yTJCExJ3YQtGRIBvQ+gCExU1XQ0w3BBXgS6CUhqAYQ out_23_mFAP2b_singleloop_p01wA5_mFAP2b_0001_0001
LU4aIBHsyx/DEY9VQiBBLBHsyh9z4lGVQgVuHBrFZ77j9o4TQzMzIBbmZG8r8SPTQy2ZQB3ist+z4lmUQ021PBXeNdAUtNvTQ6mEKBb6m0AUIwCWQYAnLBju5XzLvEsVQNvPSBXsBK8DPPDUQWYATBDBfL/z4XaVQn9gRBzmRLAk5s4SQ out_23_mFAP2b_singleloop_p01wA5_mFAP2b_0001_0001
LCsyDBLGEo+j/UjTQTihABjqxL+zP1YSQBW51A/mEj8z3P1SQamZuAblDN8jZmBSQAAgABDW5YA0NJmRQ7pMGB/Pj3AkPSLRQbnzFBbktFCUJlbQQ5n/IB3gPl/DlxXQQyL9CBfnvHAkYQIUQovXCBLITf6zWOyRQAIv9Anc3IBUJ9OSQuGD8ALu4SA08GuQQYKhIBnT0DBURtESQk1zJBf6tQCEiuLQQzV5DBz4DdCE5gDRQ8aeDBj+LBCkAPCPQkQBNBzQAIA0JsGQQaGxGBPCxM/zhN/OQceSJBbVxg9zeC9QQ out_23_mFAP2b_singleloop_p01wA5_mFAP2b_0001_0001
LQ140AvHFu6jDtIUQMIwqATf/U174luUQlYQkAz1jS+DqGPVQWO0UA76RR+z1jKVQkCX7ALwKH7zkYwUQBWNsAXOz78LIyjVQFjAmA/OEY8bMg/TQ out_23_mFAP2b_singleloop_p01wA5_mFAP2b_0001_0001
LRLypAjpbKAUiBxVQuz3kA7P1YBECsSWQ6mEdAb6mEC0IbPVQ2OfLAzeUUCU3kgVQZQgbAbmZGBknvfXQcswjAHRvnA0ZiWYQmzPrAXjwRB0DalYQEqngA36N++TnMnYQfU4xALGEIAEAAwVQqiOrAXp5BCU7ynWQxaUPALXpXAkVsPXQUMKTA3fkACUt/wXQQRVkAvKMP+jzBBZQYH/UADz089zhJaYQ out_23_mFAP2b_singleloop_p01wA5_mFAP2b_0001_0001
EFDCjAjqxHC01jCUQKc9aAzLdfC0d++SQueUeA/TNODktzPTQZQgnA7QLaDkvfyTQBW5hA/89XCUJGkRQWxvsA3MvpCU8jcRQcIqhAjh/TBEdFPRQqH3wAz3RrCkZ0BQQLHaqAHZ70Bk++5TQ/ABKAz9YXCEbiBTQISeaAjUspCEGH3QQtf8xAX1kXCE8+CSQ/AhsAnsDKDEcb0RQw/qkAXBxKBEXRPQQ+X/SAfF38AkE6SRQ5ElmAv52xAUJY8RQ2Et4Azem5C0FXAQQERbrAL8c+Ck7B1OQakRxATSELC08URPQ out_23_mFAP2b_singleloop_p01wA5_mFAP2b_0001_0001
ER2OPATf/oDUKc1SQxgATArFZLEUf/8SQamZWAfR2WEkSMoRQnEDMADAASE0eUoQQKc9AATLyWEUktrTQArz9/q23REERNJVQiZLb/GTOhEkVxvVQiBSW/+CxfEUx8PXQ9/Ab8uFexEk0fzXQhrHBAPHadD0codSQS31gALa2NEkXchTQ1wkj/OnrSEkgTNTQRFLDAPHFoEkJqlTQSLZOAbhHUE0yVoVQuFfz/CIXBE0iaSVQGLQd9wD7dEUSOVVQ++cm/OyhxEEzseVQN5O7/KA9gEUJiqXQt570+2ueQEkfTiXQcWqi8w/dwEk1uZYQq/la/snxwEkGxbXQsZi6+ifEAFkC3hXQ out_23_mFAP2b_singleloop_p01wA5_mFAP2b_0001_0001
EcSMiAnX6mEkZmpRQzMzjAb5Q1EUc9gQQFDCgAfTiLFUxg4QQ3kYkAjWkVF0FZzRQ2OfvAPy21EEpwFQQUNemAvxLpE0kYgSQZZBeAneXvE0GSXPQQgVwArvfAFUgVeOQsHFyAvz3lEEVjnPQVjX0ALbn7E01j6QQ out_23_mFAP2b_singleloop_p01wA5_mFAP2b_0001_0001
E2OfPAHtITFEueMQQKxgGALaRoFkCXfQQiBBMAXMI4FEYlzOQGZ7GALFu0FE+TdMQeYwY/y/AnFkZ4pQQc7Ta+afP8Fkgb/QQzTwo/Q9M6F0rnKRQ+4v5/gUhoF0HpTRQLm9+/EPKGG0eGKRQGZ7IA/89JFEmu5OQknZNAri/tF0rNbRQHDIJ/yXsbFUjlcRQc0U4+WuChFUA1dPQWhp1+GkwDGk6oLQQH7kJ/+/IBGE4C7RQcNZPApU/FGEmNRRQx25v/kDKNGkymCRQ out_23_mFAP2b_singleloop_p01wA5_mFAP2b_0001_0001
LfU4WAf9oEG0hWkPQktzdAXNeMG0yhmNQGZ7kA34lVGEaR2OQc9oiAjqxYGEYljQQaR2aADVjFGkTixQQri6PAXUnPGElxiMQuG/jAHFmIGk8vHMQ out_23_mFAP2b_singleloop_p01wA5_mFAP2b_0001_0001
EW5QsA7QLaGUJGUNQ/pGyADBWjGkBBWOQZQg9AvyhkGkQgVNQ4PVABjrHgGUxgQLQse5rADHltGEUesNQqvSrAfdKwGUBuuKQM92kAnUN6GUhELKQs7VWAPbj6GkSFpKQHrNqA/KdCHUesKJQUNetAvxLXG025bLQ8GzyADXhiG0cOQQQbAovAXRW0GknJtOQL8vjAj44sGEA2cOQ9dfnA7NgpGUGTsJQgBYzAfFXxGk3+9JQHJZmAnPTJHktiwIQ3PEyArU1BHUqT0IQ out_23_mFAP2b_singleloop_p01wA5_mFAP2b_0001_0001
EktzBBf9oqGkZm5OQlDNHB7QLuGUepLOQoacHB/TN6GEZ7sNQ/pGGB/9TAHk9ogPQT3kLBbmZrGkDtIQQ2EoMBTLFgGU81SQQdLYQBftNwG0p4kPQymcQBPFfeGUSMbRQ/UDAB/natGEShTQQ+0XIBLxMqGU8VVMQijVKBLcduG0dvGRQNpeOB/IFdGk0uwOQDHFJB/cubGkb7cQQ6BdTBzymuGUx7hQQwDqPB3Hi4GEgOdPQfWhRBLA7sG0lNqNQ/DZRB/BZWGkRogRQMNtOB77WhGU/XWSQewGUBLc5iGE7WORQ out_23_mFAP2b_singleloop_p01wA5_mFAP2b_0001_0001
ERLSJBT0i9GEYlTLQXPqJBXiBJHUJGkKQbnPPBrFZMHEaRmJQ03vRBnX6GH0d++HQ3kYFBPzMMHEUNeIQMcIABj7kKHUvhlJQBY/FBPPBYHkDIaHQtIbKBrGv3G04l+JQjmyIB3F1NHk4LVMQC30FBTJOHHUJNZFQGX2+A3LYQH0XY5KQCz7CBjZJaH04ggEQGB7JBPOcZHkh2pFQQEiFBjX/cHk3bfJQ out_23_mFAP2b_singleloop_p01wA5_mFAP2b_0001_0001
E5lORBPHaVHUGEoKQIwqWBbmZZHUzMDKQHaxXB3MzdHUiBhGQwKnUBnBBkHUGEYEQCB2XB/naiHk9oAMQkaadBD7FnH00LAMQcGJeB/0BxHkPXoOQ3pRiBnIZ2HEBs3NQam5OBvyhZHk789LQJ7dZBXjwSHkLIPKQUB7WBXC+fHkX3/NQjWLVBLJCpHUVPhLQtZNeBTf7qH0T/FKQsJMgBnPwgHEqsTMQoMyiBDpm8HEB7TPQo7QiBPiw5Hk3s2LQoJujBTiHwHUDr+NQ out_23_mFAP2b_singleloop_p01wA5_mFAP2b_0001_0001
LGZbcBntzaHkpbSEQEYleBbktfH0Gv0+PEtohBXMInHEDCsAQ789hBfTivHU3kY8PQgVgB7luXHUjX60PeSocBXBcQHUzofiPIgjYBbGQUHkdUAqv1WvdBTRBHH0iXOBvDCseBb5QVHEv0NGQI2bbB3SdkHU4DG7PJF3hBL/uSH0MIR6PqHWhBX3LcHUT+7JP out_23_mFAP2b_singleloop_p01wA5_mFAP2b_0001_0001
LRLSjBT14jH0w1jEQtdulBntzpHEW5wFQktjmBLEYnH0kYwJQ7RhlBntzfHEoa8KQZ78nB/mEmHkTiBCQJr+oBLJHcHUkXsDQfU4iBDW5cH0OffGQ4HUlBXdVyHEgUVFQaVhpBPL0rHUzwkBQZeFnB70ElHEhQI8PFoQpBvsDYHU05cAQ out_23_mFAP2b_singleloop_p01wA5_mFAP2b_0001_0001
Lf/koBnX6sH0P14KQ35rpB7P1qHUiBhNQCBmqBHXPfHUGE4NQzMDrBT14bHEoaEQQiBBsBLFuyHEtIrNQ7xMrBD3z7HES22LQwUwpBTZh2HEMNlJQnjkoBX1/sHkRE3KQ2sLoBDLzsHUN5CPQm03tBjWwuH0/bBNQjoUsBfcP1HEVewPQUa+sB7iJAIEKvMLQPW7pBnxvAIUKT9MQ1wQrBnKU0HUHxGIQGRPoBLq/7HEwEzIQ out_23_mFAP2b_singleloop_p01wA5_mFAP2b_0001_0001
EiWErBbPKZH0istLQOJ2rBLwKOHkArMMQR2OqBz1jGH0xLdKQKcNrBjU49GE7RxJQLy2uBzLdMHkoFpLQubcvBnnhPHUmk8IQFBmwBDL+SHUHhjNQlDtqBLbnbHEnEzJQJ9brBnhQMHU+SSOQpVUvBP9/DH0J54LQsb1tBDi9RHks+FIQ3isyBXdfRHEHnHNQ+eKwBvYnQHEXkmPQDaLwB/acbH0YOUNQ out_23_mFAP2b_singleloop_p01wA5_mFAP2b_0001_0001
E35rnBrbSJHkvf6JQv09lBzgACH0P1YIQBr8iB7P1DHkqxrIQjs9hBra8MHU2OfIQ5QrmBbPKCHEue0CQZnBlB7GR6Gk01/+Pf14lBvHk5GkiL+tPKkEoB7qo1GUzOQaPOlJkBT0a9GEFWVuv789mBz1jQHEW5gKQ6nTmBTQ45GUgUGJQWAyoBbqPAHkS5RCQgrVmBn6JKHk8aOBQyB8iBP/38GUZjA/PJ9LlB3AYyG075TBQu0kkBTsO9GkyBY7v5AWiBDrmAHEaLHhv out_23_mFAP2b_singleloop_p01wA5_mFAP2b_0001_0001
EAAghB3256GUiBBJQEtIdBDrc6GktzHJQqGvaB3isxG0IbnGQXPKdBrbSpG0HFuFQhALbBPHa4GEUN+LQYO8bBLq/AHEthHOQoUSgB3iVCHUCAaPQDWqXB/lCHHkeO+OQSbggBP/0JHUE0tQQYqAYBvwVOHk/JfQQRdtcBX0zPHkGSGRQO0iiBjU4zGUepLJQOPjbBThFCH04NbIQQG0cB/LBxGko2tMQHx/WBXLV3GEtPwLQYq8hBfLi9GEMY0OQcK6TBv44FH0DUBOQi3XiBHn6KHUCIORQxrfUBX27SHkwFyQQiEEdBzLnVHEMm5RQ out_23_mFAP2b_singleloop_p01wA5_mFAP2b_0001_0001
E8S3VBbQgzGEXPqEQfU4SBDrcrGkX6mBQTiBPBHtIlGE/pGFQv0tMBvyhpGkU4aIQR0zPBrYvwG0hPD6P0dVTBPJU2GETGnmPqCDQBX9g6G0B0B3vGliMBLD4DHESpSwv5KxPBnrNNHErr+YvSMIUBThr6GEBWZFQwSuVB/EwlGEYf2/Pm3CNBLOq2G0uUS9Pz9bNBz1uqGUp1vzPg/TWBfiswG0uKihvubaVBT9+8G0HrMzPQigNBnJI0G092m6vv9tSBflI9Gk0649vnk7JBzlZBH0yMgpPpuCKB/RVGH0o126vzMTNBPPPTHkUAxkPg0JSBrRrPHELgN1vb7CSBD5ELHEaShzP out_23_mFAP2b_singleloop_p01wA5_mFAP2b_0001_0001
EEtIOBDAAbGUNepDQMIQKBvz3TGkpbSGQ8n6FBT14PG0OffCQ/pGHBDBWMGU6mE8PJMINBnFPKGEtVXIQ69ZJBX4pBG0urUJQtr3IBD/PvFUDgSIQNCqFB/2TCGUEnhLQZeEFBznBkFU+HsJQfqDDB3V3wFU4MrLQkWUEBTqXKGU5gWNQjMX+AH5qsFUFhlNQOWbABPSRIGERERPQ+a27AXWB9F0nOYPQ4PVQBPc9XGET3kAQV+RIBTXUYGUiTvIQ03jPB7D3MGUSRDKQyY0PBvZwGGUsgxFQkQILBXGCpFEtiMFQrB8DBb9yUFUKlUJQxNSGBXBJSGUHLRNQSET6ATGRdFUfUtNQem0+AzblOGUo1VQQe6x1AbHR6Fkq/cQQ out_23_mFAP2b_singleloop_p01wA5_mFAP2b_0001_0001
EfU4AB7kYQG0LdTEQXkt4AXjXMGUhrHBQRLyvAjrHIGE99zEQbnvqAT2OOGkCXvHQBuS0ATsLVG0Es+6PQgbrAn+PRGEKuauP10VlAT7gKGEpz11P7Y1qAfJBVGUe5iyvIFOAB3MzTGUKc9HQG3i7ATwzFG0bFP9PTov6AHPcYGE/iM0PAtKxA3SsbGUw63/P out_23_mFAP2b_singleloop_p01wA5_mFAP2b_0001_0001
EZ78tA/9T7F0IbnEQIMvlAHiPxFkLz5HQSwwVADjVzFU23LFQmRHNAHzujFEoXGDQzEfoArG4ZFEihdIQlSXyAfMJyFkxCICQDlblAHwo5F0/G3JQ7oQiAL5lSFkN8rJQMRIwAPF3YF0nMgJQRdCpA/ObRFU78HFQ out_23_mFAP2b_singleloop_p01wA5_mFAP2b_0001_0001
EzSBNAr3WDGUCROFQzC4z/+00FG02nGCQqZt1+ySY/FkoHQEQLiRB/ATo6FU3MTBQZYyq/qE3RGk2NLCQrX+FAHDkYGUFEh+PcmWBAjCdkGU/7P/P7omv/2qOoGkWtgDQsRHIArvbqG0UVS2PKLxTAnZKJG0IGeHQAaV5/WiVDG0Yo97PlkNp/CnpUGEqSTGQca7u+moZTGkrLWAQFKEGA/JTWGUeQM0PgvoVAz2EXG0GrBBQjhhFA/eVyGECKX2PU8yPAT6CnGEhz8fP out_23_mFAP2b_singleloop_p01wA5_mFAP2b_0001_0001
EzLU6+WLS6FEAHtIQfo/K/cl8vF0rwBKQHOX9/wt39F02W0JQoCqQApQ/1F0qfBKQrCac/Qm9ZF0xBzIQ/D9E+Gj5JF0TjTJQaKmg/+JBEFkmBkGQTL+l++apAFEzrzLQr0UAAXfP1EkOmfHQhNep/WK3xEEYyRMQ3ziCAzTKsEUFoPKQOVIp/+Jq9FU5sxJQtld2+A/1tFkuvIMQUZKi/wBmbFEPQSFQZAA8/sokTFUhMmJQDHIa/28LLFkZInCQeQRx+UEKFFkEhaNQmSNLATNxwEEVuREQnW8s/u4sqEkIOQOQ2YLPAD3hgEU8PnKQ out_23_mFAP2b_singleloop_p01wA5_mFAP2b_0001_0001
E7Ay2/MtTJGUSIaJQciANANz8QGUkeWJQnihGAhJHbGUFx0KQCsEo/YieeGUwYtKQUYhTAJlgTGU6g8EQXEbbAdt5JGkBzwBQAuUoABAzFG0XB7DQjTirAdOr2F0pTQBQAVQ1AtwMtFk7tvDQvpLR/g69LGEuQIJQYqsaAFFaNGkx4XKQXw6FABY7WGU4P0CQg1GgAxefZGUwf9EQiymPAJufDGkdd+BQfyddAhvKMGEg6K7PKCjuANrvLGEvQNDQiSqnA19fEGUIEHIQPV/kAF1PrFkMUkBQJGItA1Ng5F0fcD6PCoH3AVpYfF0Mb3BQcVb7AVkj3FUbWaDQHA1zAJ9NqF0ZrpHQ out_23_mFAP2b_singleloop_p01wA5_mFAP2b_0001_0001
EhH2VApL+fGk+YNMQIh/RAlnAqGk9SnNQna+VAthhzGEFtxLQzB1SAtnu8G0WwjMQYjGgAll2qGUILDQQ4RLcAVyNiG0ApFRQtBwFAF9viGU7gqRQoOhx/YFfbG0NydRQvbEBARwXrGkZhYSQKTRiAhDocG0InSMQyfUBApqMqG0fEQOQd7eoAVKaqG0legPQC1udAtImyG0jrhQQRMSeAV8ZaGkCynQQ57xjAxoMjGEq55RQv7Bl/oyKsGE5eySQBOFMARnExGEiQhSQ out_23_mFAP2b_singleloop_p01wA5_mFAP2b_0001_0001
E6j6cAV7PxGU/HVJQ6FMgABAl5GEt5qGQRUDMANxb7GkrFcDQjF85/Q4H1GEeUtDQtRhpAdWq2GE7fEDQI5CuAh3LAHE3SLAQg6HqAtyLJHkBNyAQonO2ABgY+GkN7E6P3h3fAtQjpG0/u1IQ+YFiAtuBBHE+pXIQDE2vAN9/yGU5EdFQPX7mApGxwGUzTIAQHbk5A59aEHUK7C0PuBJ5ABT+2GU8WV5P out_23_mFAP2b_singleloop_p01wA5_mFAP2b_0001_0001
LvuvLAlSIEH0thYAQmuEy/4j/GHk/ia6P8Ms2/YP0CHkHJmfvzH9W/8v1EHkymm3vbeur/YlITH0CyQ6P2hLg/IOrXHkuImCQkOkX+4F0SHkBaVFQ/Ctw/8d9fHEko+DQl3zYA5N4IHUkdQAQpX4L/EAUDHU6+B+PQFfEAFc/WHEAe92P9xtE/U9KVH03pQxP out_23_mFAP2b_singleloop_p01wA5_mFAP2b_0001_0001
EivpMApj+8G0ST6rvwr+QA92q4GEdVm9v2tcYA1sFtGUsw78v4+llA9msqGk+Mz+vFLsgAphf/GEhssBwH3raAB4ALHEoGICwVp5MAdG0NH0VsYFwdrFiAh+vRHEw5y9v4FFXARBf7GkvCDsPRFJCAhFy4GUFVGBwzjUoAlaF/GEjvL/v6V9hA5+U8GUCjtFwEkLgAlQhZHkTpA+vwqnnANcIPHkUgp4v out_23_mFAP2b_singleloop_p01wA5_mFAP2b_0001_0001
EgurJAtF7lGUc1Q6voUwOAZFlaGE/6S5vjf9XAxHQWGUm62Bwjx/hAdHdOGkA+2BwOBEy/gZiVGUj1X1vaNLT/AyUeG0+Kgjv6pfm/wPPoGUh972v46wJAJWCmGkDvP6vX2HaA9FcZG0bysqvIcwi/cWpSG07HE+vP6e2/UGjOGEzpojvQU4j+iUucGEw4ZnvOhsh/8FweGUMtO2PgHsE/0nFpG07jo+vdtJj/I1QvGktB8ov out_23_mFAP2b_singleloop_p01wA5_mFAP2b_0001_0001
EkDPSAp2WbG0L2SGwe34YAZupXGU9LyJwQ5ioAJAOYGU2UHKwFAKtAhnoSGU8GyLw1TSOA11ReGkC09Lwrh9VAtGzpGkkVJMwsUoJAVP/vGkmNKOwB/hRABN46GkdHbOwf64LAl+DDH0tX0MwIkq8/84dBHUMR2Kwd++TAJasMHEwWONwDWCJApa+hG0pYAGwWD7TAVzVPGEm+AKwr1FRAxyiaGU5u5NwNqF6/ciceGUR9oLwSkDUAhMrtGElQNKweaZjAVS7pGk2EuMwZa5KAd4FsGUzRDQwuQxx/MHWwGkT8jNwW1/bA5ta8G0Vu6PwxiSw/0rG6GE9ZiKwJYN0/oamHH0MRpJwcKaeAV66NHUyUvOwOiwPAtt0SHUiZBMw out_23_mFAP2b_singleloop_p01wA5_mFAP2b_0001_0001
LEwptAp1/eGU37gIwb4M5ARTggGE3DrIw8k1+AF7pYGkvioFw+GVEBhw8XG0XKmFwCPN8AZoCsGU/88HwRA34AJeH0GEGXEKwYfq2Apdl+G0NDVJwZE/3AxfDxG0dauMw90mzAhg9FHUKVPLwtb70Adeb4GEVroOwipvyAJ/1CHULn5NwxxsvA1HMKHEeZzPwnNbpAxwNjG0yrTGw4Cx7Aht1eGEvwtKwEgf4AVURuGUCgKEwd5aCBVIosGkXfbHwidW3ARh/AHEjveGwH+s5A550oGkbkTNw6c4xA9yLOHUuKqKw8CP0ApTB2GkELXQwujpvApS1GHUa+wQw out_23_mFAP2b_singleloop_p01wA5_mFAP2b_0001_0001
Eu/j4AV/wSGk/4gCwrW78ANGxKGULwv9vjCV6AN3G/FUH53Aw70p+AVZTvF07Ex9vfig4AdKYMGEdbtpvwEa7AhW8WGErlppPm41CBt0aZG0XhJzPLpY1ApeqfG04nRxPST7CBRWOjGUSIi5P+dE8ApaLnGksoD5PJAkwAt32TGU8yqCw5JzCBFVlLGUrvY9vawzvA9OvLGUWSUqvmXg7AxiEGGEbiKrPnGGGB9F5UGEta9wPQa6sAZUchGk/9RuPLOpGBBWsmGUT4e8P out_23_mFAP2b_singleloop_p01wA5_mFAP2b_0001_0001
ECVPzAp109F0Xg0EwHeiwAFEdpFUXhUHw10aoABd7cFEa0BEwwWunAtkWJF0HgcEwFOovAh9pFGUT1HGwy2TtAZ9UsFEe1pJw9Gx3ANr6fFUUxzHw out_23_mFAP2b_singleloop_p01wA5_mFAP2b_0001_0001
EyZSiAVVVoF0ZSwAwV5uUAhNQeFkrnl6v9U0EA5dXRFkPQmAwWQE8/48QYFECw4Ew6Y8IAFQ+uF0asIwveNXx/kemlFUjAQoP5rIjA9kZ4F0/RqAw3VAdAhTdTF0aDPyvZ3MUAtcL3FUzEZhPrjFCANV66FECPa5vxJ6q/4XqvF0axR3P out_23_mFAP2b_singleloop_p01wA5_mFAP2b_0001_0001
Ejy09/kTn+EkdsJ9vocdb/4hRxEUIrLBwFky37wyEnEE9WH6vXyEB+0zJrE024eYvF0Bz/E+0fE0rznEwQOeG/gjXVEkat0HwpmkEAFjYPE0VyFBwQztFAF8d5EUJ/k0vIcvp+otX7EE77yDw5+SFAZzInEUt+QHw+gYh+K/bbEE8kEHwbtAMAR2LDEk5tlDwZ5yQAtgQXEkkiX9vw8rx/cP6HEkKe78v out_23_mFAP2b_singleloop_p01wA5_mFAP2b_0001_0001
Ergqa/CmyZEkwT59vrKy+/Wh/QEEGWH2v5Q+LAT6diE0Vmyive3VSAz14fEEvtw3P/c5r/ChiBE0k1PgPnWAS/Su8bDUoARwv7VDs/+mQJDU92b7vwtdw+UTMPDkq4dXv9JNZ/elrVEUVp2CwYSwKAHlUIEUxeE8vQkBG/2VnJEEugQzPxAWCAfvG5DUvfR1PoAcU/oIV1CEgPeuvWRwU/gTSfDEBy3yP out_23_mFAP2b_singleloop_p01wA5_mFAP2b_0001_0001
EmcgPAvgQ0EkuSy1vYnQaA/1qGF0+/oovDINpA3uZDFUWDMpveXFuALPuBFUs3z6vVQYUAzKXbF0cWK4v6ns4/6AwfFU7Eh2v2NmgA/xJuF0IEWvvGCJp/mZmxF0Ftb+v5lnKArDD1EkBZl+vsV+UA76QIFU6hN0PeA5XA/fcZFE7pUAwzV0w/y73jFUIJpfPI+7m/+CSRFkLKR5vrT1cA3fp8FUfaK4vtzGpA/yCrFUVExxvWGudAnJQwFEtoSxPr+VW+WRwzFkYJW9vJ6sv/iaitFE1PYDwsBq5/ORMAGk1MY8v out_23_mFAP2b_singleloop_p01wA5_mFAP2b_0001_0001
E6Q/tAj1gCFkZqX2PBve5AH9C/EUuVL4PivT/AXIcUFECsr3Ps8o8A/dNjF0XMy9PdY97A/iKzEEA+TBQtm7DBzpkwEUZCqCQf8mGBrKviE03i18PhbgEBrWqmEk17FIQbKjpA/NSEF0sL49Pg3H8ADSN1E0Fq4jPead4A/EPjEUQCGBQC7M4Afev7E0dEnEQ9l3FBD4MAFkY7mCQuo1KBLc5gE0K0v+P7DNGBnxWqEEfVEyPUUtEBvmDTEk31p8PHNvIBbL1kEUWkkIQ71kCBveBXE0okHIQqvnCBDJBxEkXnkJQ out_23_mFAP2b_singleloop_p01wA5_mFAP2b_0001_0001
E/UDEB757VF0gArcPEYlGBXO0qFEv0NBPhrnMBf8SpF0fqxjPKxAPBvyhYF03P1YvRATFBj8n1F0Wgs6vtydHBb0GpFE5qoBwn+j+APkv3FkZ3K8vUNeFBHsyJF0eU4uvGPCFBHu30FkW1+0PNzGHBfcvCG0GS66vVUUHBfuNaFEH6sAwWO58AX0a/FkMM6BwrLQ7ALDtAGE+/azvVG66ATJ7nFU6bC8v out_23_mFAP2b_singleloop_p01wA5_mFAP2b_0001_0001
LXPKPBDqG7F0gArwPe++UB3Mz6F057nyPiWkXB757HGET3k4P/UDVBzLdQGUGEY4PyL9MBPzMEG00NJ0PU5vWB3bD2F0QZNpvtGKWBHR2uFUKGN7P out_23_mFAP2b_singleloop_p01wA5_mFAP2b_0001_0001
E5lucBT2OHGkSMI7PyL9fBDVjQG0coF+PVjnhBPepOGUhrHEQpbyiBblDGG0eU4EQ6f3hB7quTGUBKyxP1IVgB7vCWGEkKBxvaLgjBrshdG0j033P8naeBjWk/FEnED7PveRdBHMPXGE1ns/PQ6NjBHJHNGE5BlsPPkfdBbc6ZGEPAIqvy50kBbzpfGkJTwiPCPskBn0wbGEw3B/PSgKiBDTMkGUxkn5P out_23_mFAP2b_singleloop_p01wA5_mFAP2b_0001_0001
EjsthBXO0WGUJGkHQ99TjBvIbWGkWkNKQLymlBHueeGEqG/JQuzHlB7P1nG0jCXJQ3kohBX46ZGkoFpMQvxceBf6FTGUSFcNQnndZBHaOXG0EcCMQud3dBLKWTG0njOQQLHqgBz1jdGkCXvGQz5HkB7WYOGEmNbKQXj5gBD82hG0hRPMQcw7iBDsXaGUs7WOQgqAfBX5ALGEaNxMQnfHWBfLSSGEt4nMQRF+ZBvY6WGEsz3JQx7sYBnKcfG0OtoMQ3ucaB7fcOGk3NhQQz/PdBf6kbG03ejQQVSvgBbWLQGkIOsQQ out_23_mFAP2b_singleloop_p01wA5_mFAP2b_0001_0001
E4PFoBnuJbGEaRmKQCBWqB7luiGkuJhKQWO0rB/mEjGU0iMNQaRGsB3jCbGEEYlOQFuOsB3NJgGE+TNIQlc5qBX/chG0j47CQ3mxsBHW1fGEODr8PfujuBbU+YGUMmB9Po7ZsBPmHmG09BfwPSMYoBf8STGk/UDLQ3+jpBPKtqGU1WHKQZe8sBjm8XG0KNZIQ+j9tB/eblGkb1SIQDiDqBfnhpGEqKqCQD2TpBrHjbGEJImCQHpltBr8blGUFCqovNf5qBrtsrGkSxdwP out_23_mFAP2b_singleloop_p01wA5_mFAP2b_0001_0001
EFDysB/nasGkR2+NQ357tBPc9sGEpwVQQGZrwB7P1nG0GvcQQShbyBT14pGUbnPPQkCHuBzLd4G0Mz0QQOh5uBf3o5G0bJSSQcHruBPE7EH0HPxSQCbrvBXH9FHEGyIUQCnOuBX6REHE79QVQRHsrBngpBHkfyMVQNyYvB/jRFH0KxcWQCBmsB/89yGUHaxMQninsBvQsoG0ioBRQKjQsBv5h8GkNBrQQljnvBDWn8GEDrPQQkF+wBjSF3GUtfaSQN7ltBvRm0Gk0S5SQe+ksBX8bHH0kQwSQFG2vBHYJKHkMOISQQUoxBjX6HHkR7PUQO2wqBPv/AH0xlTUQC2nqB7aMAHk+ZEWQHuVxBXzPHHkWlgWQbyTuBX1DEHUC2SXQ out_23_mFAP2b_singleloop_p01wA5_mFAP2b_0001_0001
E99DxB/TNhGkR2eRQXPqzBzeUcG0d+uRQamJ1B7kYiGkAr0SQmu5zBbQgnGUzMrTQ14VzB/RhQGUwKHSQzeMyBnWzJGUJV/QQmx7xBbaB8FUyWVRQzzxwBnv/1FUdXWSQc+CzBr4kuFklpeQQFDivBbmZfGEAAISQzj10BfMtcGkIW0QQABByBvS1PGEZU+SQj8R1B7MPNG0xhZSQzEfzBfxiKG0BfHQQloNwBbw4MGkaewQQmT+yB3EseFU3anQQPn9zBD8I0F0zYUPQ out_23_mFAP2b_singleloop_p01wA5_mFAP2b_0001_0001
L/Uz3BXO0hGkEDySQ03f5BXO0mGUdTyTQShb7B77neG0OfXUQIwK8B33PfGkvfiVQy+P8B3qdXGUdkrTQRLC7BrbSwGEShLTQPfP5Bvpb5GUwIrSQ4yx6Bzd2CH0m5GSQySM9Bz6aCHUkfESQf5g5Bz+fKHU30tRQ5Qr4BD/pdGERLCSQsoO4BfB2pGUSolUQLfP8BfQgtGkz4VSQ4NZ8Br4lzGkyM7TQsj/3BnmN8G0M3fTQXj63BPDU2GUro5RQ out_23_mFAP2b_singleloop_p01wA5_mFAP2b_0001_0001
L+TNOB325FEUHahMQ6mETBf8SPEU6mkMQ++JXBvHFOEULymKQmuJbBLEYZEUIwaLQmuJgBz0NbEUGE4JQOJGaBfR2iEkqx7NQbnvdBHuewEEmuZPQqxLVBfR2cEE8nqOQtd+SBzKHiE0OfXQQAAgLBHYl3DEtILKQepbNBrED6D0hWEHQXPqKBHXPmDEBW5CQO0iMBHZ7oDk9ow7PPK8FBjqxPD0FZ7DQW5QDBjAr8CEqGv/Pnv/DBnuJNDU6mkIQ03vGBDW5gDUjXqKQHv0+ArFZ3C03PFJQMrAMBjOsFEUZeZOQOUjgBTQfSEEmggHQm6jgBXbUsE0TYMJQ5p+hBj/pUEUk28KQFSueBzoy+EkenLOQ6avgBDfjnEkry1PQax8bB7u11EkIQqQQkSCRBX2cFEknsEGQvPKFBTtbeDE0BrMQ out_23_mFAP2b_singleloop_p01wA5_mFAP2b_0001_0001
