# Supplementary material for: Incorporation of sensing modalities into de novo designed fluorescence-activating proteins
Source: Nat Commun. 2021 Feb 8;12:856. doi: 10.1038/s41467-020-18911-w (PMC7870846; doi:10.1038/s41467-020-18911-w)
Supplement: Supplementary file 24 — Source Data [file 41467_2020_18911_MOESM24_ESM.xlsx › raw_data_graphs/Supplementary_Figure_6b,c,d/1/silent_37.out]

SEQUENCE: SRAAQLLPGTWQVTMTNEDGQTSQGQWHFQPRSPYTMDIVAQGTISDGRPIVGYGKATVKTPDTLDIDITYPSLGNIKAQGQITMDSPTQFKWDAQFKQNDNPRYHGSTNILTGTLQRQEZ
SCORE:     score     fa_atr     fa_rep     fa_sol    fa_intra_rep    fa_intra_sol_xover4    lk_ball_wtd    fa_elec    pro_close    hbond_sr_bb    hbond_lr_bb    hbond_bb_sc    hbond_sc    dslf_fa13      omega     fa_dun    p_aa_pp    yhh_planarity        ref    rama_prepro    bref_irms    cen_irms    final_chainbreak    final_looprelax_score    irms       time                                      description
REMARK BINARY SILENTFILE
SCORE:  -474.940   -701.491     99.861    411.672           1.630                 21.408         -5.408   -262.345        2.185        -28.395        -75.736        -21.862     -37.549        0.000      7.471    131.223    -41.760            0.028     19.116          5.009        4.207       4.207               0.043                 -474.940   1.918   2285.000 out_37_mFAP2b_singleloop_p01wA5_mFAP2b_0001_0001
RES_NUM A:1-120 B:121 out_37_mFAP2b_singleloop_p01wA5_mFAP2b_0001_0001
FOLD_TREE  EDGE 1 120 -1  EDGE 1 121 1  out_37_mFAP2b_singleloop_p01wA5_mFAP2b_0001_0001
RT 0.092238 0.94843 0.303269 0.768097 -0.261588 0.584465 0.633655 0.17903 -0.752615 12.785 -5.805 20.9455   out_37_mFAP2b_singleloop_p01wA5_mFAP2b_0001_0001
ANNOTATED_SEQUENCE: S[SER:NtermProteinFull]RAAQLLPGTWQVTMTNEDGQTSQGQWHFQPRSPYTMDIVAQGTISDGRPIVGYGKATVKTPDTLDIDITYPSLGNIKAQGQITMDSPTQFKWDAQFKQNDNPRYHGSTNILTGTLQRQE[GLU:CtermProteinFull]Z[HBI] out_37_mFAP2b_singleloop_p01wA5_mFAP2b_0001_0001
CHAIN_ENDINGS  120 out_37_mFAP2b_singleloop_p01wA5_mFAP2b_0001_0001
LwfKMBvxLBIEoaMYQDCMMBf9IAIEZ78WQ67nRBLFu8HE99bWQ357UBT0i4H0hWMXQlDNIBf9o3HkoFpWQpkvJBbLIuHUVKQXQiTgIBXhVCIUaeVYQPryOBPHFEIkmJTYQBdLNBHFt7HUsJcYQAQKLBfY1DIkXmbWQEg6HBbFe2Hk9nkVQQoSEBj2/5HkZOAXQ/QjIBPw2uHEeTGYQ out_37_mFAP2b_singleloop_p01wA5_mFAP2b_0001_0001
HTihSB3NJ+H0kYIVQ/UjXBHCs6HkEDiUQkC3XBvcouHUgVmUQFDCcBjVOqHkvf6UQ5QLYB/9T+HUf/ETQeFGZBDwIFIE804SQDQ7aBjrjGIUvTfRQVB1WBbmuFI0hadQQ4RJTB/dbJI0m8FQQwwDTBvrJOIU0srQQcdpPBvxVIIUuUROQEtoPBzKnAIEsyhUQMv1aBzTP+H0KDGVQj5sUBfRH8HE1bgSQyfkbBTkJ6HkmVoSQyqHcBz/fGIUtCmTQkDWVBvrOHI0XIFTQTgXeB7SFEIUC5ORQdrGcBr/vKIUOydRQ7twWBTFKCIkRq8PQXouVB3gAPIUcQaRQ9vUQBzL6QIEH7ZQQf0rPBDVpEI0IsUNQd96MBXQFLIke5tNQ out_37_mFAP2b_singleloop_p01wA5_mFAP2b_0001_0001
H3kYTBPzMpH0yhWUQiBhTB/RhdHUO0aUQXPKVBPIwZHkVO0VQEtoYBfR2SHkQg9VQiWEOBntzYHkArEUQnEDQBnCXtHklDFUQRXgWBforaHUCZtTQb8SOB7QLQH0IbHUQam5MB/TNbHkrHFTQEYFLBvcobHkvfyUQ out_37_mFAP2b_singleloop_p01wA5_mFAP2b_0001_0001
HPK8SBntzeHU2O3WQqGPUBjqxbHUbnHYQrcIaBnCXdHE8nSYQQgVcBb5QXHEDCsYQ8S3QBvHFiHUzMnYQXPKQBD/pkH0yhuWQ2rZTB/GRTHEgVLYQ9owRB7OffHknvHZQmupMBD/pgHk9ogYQ03vRBz1jqHEAAkYQ out_37_mFAP2b_singleloop_p01wA5_mFAP2b_0001_0001
H++pcB77nlHEoaAYQuzHhBra8nHkvfKYQy2JjB/RhjHEoaUXQnvflB/mEiHUdTqXQPffhBnBB0Hka8OYQp4mfB3L+4H0ROyYQZOdgBnBd0H0lTeZQszviBfJE1HkC6sZQhP6cBz55vHkdtzZQsHlaBrZmqHUiBZXQOInhB7fLkHEs9oYQbs7gBjQ23H0WehXQFZljBzU11HkABVYQiBabBLbV3HkaTrYQ10JgBnSyAIke0yYQ38idBXUysHkHwQaQEYRZBz8jvHEGqmZQ out_37_mFAP2b_singleloop_p01wA5_mFAP2b_0001_0001
H46RiBTgVhHEv0FWQ46BkBT2OdHUIwCVQqxLkBblDRHUO0CVQCBWmBfTiMH0P14UQ78NjB76RhHkpbqTQDgClBfVXdHEO5kSQEa0nBnEJhHkiL5SQTFLkBznyhHUeNPRQaRWgBntziHUwK3VQXrCmBzDSgHUSxNVQvsNjBDe+pHkHcqTQ15MhBvCfeHkr8cTQ0fBlB33tUHUHojSQXGLpB7qYeHUrqJSQ5mboBn29dHE6H3TQfs2nBjG2pHkqJ7SQr3glBvk7eH0RddQQJrPkBrkdqH0FNSRQVsLiBzuXfHkzJARQ out_37_mFAP2b_singleloop_p01wA5_mFAP2b_0001_0001
Ham5hBjArLH0xLNVQQg1hBTf//G0xLNVQHaRjBntz5GkWkVWQMdTkBLaRxGkpbCWQGZ7dBPc97GktzHVQ12PbBnPc9Gk9fyTQ3ujVBHb96Gk1L5TQFUydB3Cv1GEdlySQrcIgBvcoPHkBBWVQ8T1iBL3I9GUxiTUQnGkbBzjEAHUp22VQUW5dBjSizG0DZWVQTyqbB73nFH0iTeTQlEoTBnCA8GUyC7SQajxTBr+WAH0vwnUQdhHVB7QwyG0aJOUQ/J3bBH0i2GUC10RQGySdBjmqtGk1wITQ4t/gB3/e3GkJnsSQ out_37_mFAP2b_singleloop_p01wA5_mFAP2b_0001_0001
LEtojBLFu9GkQglXQf/0kBf9o3GUHaVYQUNenBjAryGEYlHYQJbHpB3Mz3GUPKkXQdTSlBjVOAHkCX3YQ8v9iB3HqHHEXlxYQIkkiBn8GIHEvfCYQBOmjBvgo9G0+boXQ/pajBjzaxGEm4fYQBmNnBHUMEHENexYQK3alBv7l8GkXFXZQZEajBbqmPHUfO/YQaMLhB/nzEH0QgBZQ6B3jBTgZOHEeCuXQkhdgB/OYJHUbC3XQ out_37_mFAP2b_singleloop_p01wA5_mFAP2b_0001_0001
LSh7nBPIwoGkoFVYQ14VqBblDjGkqxHYQ35rpBrw1aGUdTKXQrcYnBXNeXGEsyBXQgqhmB3jClGUbnnYQk5OrB/hFfGkBYjYQMuzrBLGxoGkqo3XQ out_37_mFAP2b_singleloop_p01wA5_mFAP2b_0001_0001
EqGvrBvz3WG0isdWQJGUrBPc9NGkpbiVQW5grBf8SRGkVOEUQHvUtBzeUXG0gArTQWOUtBX46EGU6m0VQnCCtBDhXBGUjJMXQ89tsBDW/2FES/5UQpwltBb78ZGEEYlWQYHTpB/m2KGUoBsVQqYWvBvUwHGU7GqVQFy6rBHc11Fk6APXQp7GuB/SRqFkdEIVQi96sBjyl7FU213TQZjrqBrqcxF0SMFVQ out_37_mFAP2b_singleloop_p01wA5_mFAP2b_0001_0001
EEYlpBDrcNGUy2RTQIFepBjpbPGEUN2RQktzpBHtIFGEnEDRQktzoB/9T5F0w1bRQsyxmBD/pUGUHahRQTOnmBrkkfG0bbHSQBBYmBrUwhGEK0aTQA7omBPnwpGkLIdRQ8lVmB3TXsG0nrnTQzXimBL/bxGEevbSQYcwmBntzsGk3eKQQnsnmBfGQ8Gk6yISQqJ2mBz/Z3GEg5sPQsLzmBzSC/GEO6zQQSMIoBPy2IG03PtTQiRGrBXn0UGU2HlRQA3JlBPzuPG03B6RQD7jmBncNVGkYScQQ28QmBXLzbGEXWNUQ0yJmBzqtvGkOriUQyyymBnk5mGEtI0OQvrjmBfgVCHU5h5SQHE9mBnue5GkaIoNQaQ4mB/2eHHUVfhQQ out_37_mFAP2b_singleloop_p01wA5_mFAP2b_0001_0001
EEtIrBzgAGG0LdzPQMIgrBTgV6F0257NQUN+oBHtI5FkQgVMQ8nKoBbktEG0xLNLQaR2tBnsd+FUHaBMQ2uWuBjIfsFUGj/JQ8UdvBvEJYFk58QLQ+AlxBPQnYFEpliMQHnDuB7WUGFUj46KQuz3rBrbSNGkVOUPQsK1rBDuurFUoJFPQu0pvBzwdAGEmEJNQ17dtB/akGGkCG6KQOfyvBn0GyF0GkgIQ4ydsBLTeoF0/QBJQ8wruBfon4E0efuLQpyWsB3SeGFUTA3JQ out_37_mFAP2b_singleloop_p01wA5_mFAP2b_0001_0001
EoFpnBTLymFU46RMQkCHlBTgVmFUhr3KQKc9kBDqGVFU5QrIQHahlB3NJCFEVjHJQEY1iBz0NjFEmu5MQcRLgBDQujF0eSdLQWaAjBTy+zFEl5EPQQgVoB/RhZFEFuONQej0kBnDw1F0d64JQa/BjBX0nTFU+80NQ1gKdBT8ghFk974MQCQHgBb4KXFUt39JQGL3fBfDNzF07meKQPoZhBTNmxFURFQQQYY3iBnXwBG0MpNOQmm4kBLnkyFEF2CQQ out_37_mFAP2b_singleloop_p01wA5_mFAP2b_0001_0001
EhALkBf++bFk/UjEQWO0jBj/UNFkTiBAQtI7gBz1jOFkpbS8PSMofBzKHgFUwKH7P78tlBnsdSFUIwK1PoteoBzd2QF0cvA6PVMOlBv4zCF09s4qvW5wjBb78rF0IbHEQEgQkBTiH9EUsvXBQRaWlB7ntiF0VlNvPCLKpBvHDfF0DBV7PhEkmBzpnGFUKET5vEnKjB3BNEFEne8yvcGllBHwfyEUwi1Dv out_37_mFAP2b_singleloop_p01wA5_mFAP2b_0001_0001
EWOUfBvHF8EEEYl6PR2uZBjpb8EU5QL2PhrnYBvd+sEkuJxoviWkbBrFZdEEAAAwvVj3VB7Of3EEDCMAQLSLWBj+5FFksXNFQRY5QBHC5/E0am7IQ3FKSBPWIQFUy+zLQampgBT14tEE7Rh7PVdzYB7hbMFESPUwPJUTWBHbXnEU5zcBQFv0RB76H5EEaRU9Puw5VBTEjWFkOUIEQsU8ZB3IQDFEffMHQeIDPBTtVNFUYzSNQWHNSB7W8gFUg2QLQhF8VBzF4LFkF7pMQ out_37_mFAP2b_singleloop_p01wA5_mFAP2b_0001_0001
EoFZUBHDCyEEv0N4vktTSB7QLkEULyWAwXPKMBT2OjEEoa8/vO0iJBntzzEkQgV+v14FUBnBBsEkAr8Fw0L1ZB/5CtEkxgJGwgCNSBL1bcEk+dIJwfUYSB7lu/E0HFu0v4G7TBngIUEEQ5k/v8ybSBr907EURAuGwdsSbBvyrkE0dCRDwy/gTBnTBiEkMZFLws54NB39ZbEU8MHJwYL5TB3+pMEU0LwIw out_37_mFAP2b_singleloop_p01wA5_mFAP2b_0001_0001
E99zJBPJGQE025bAwPK8DB/mEPEklDNAwamZBBjpbQE0fqxFwIFOEBPIwQEkvf6IwnEDCBT2O3D0NJG6vWjLDBP5FMDU7OD/vJ5kDBzj4GDUcUgEwnjrDBrGasC06/B4vEtIMB3MzCEEnEDBwZdfCBHn2cEURk57vc/e7APL45DEFRv4vqX7DBft43D0+T1ovW0bEBHGmNCEf/b6vg7WDBXZsyC059HAP out_37_mFAP2b_singleloop_p01wA5_mFAP2b_0001_0001
L1NJ4A/89PEUiBBGwQgVyAb5QREk/UjJwwfq0APdT+DEYljLwoFZyAjWkBEESh7NwO1TmAPg1REUk8+IwYwyhArzK6DEeAuHw1zPMAfoX9D00eUGwLqvAAXzMJEE4mlIwuR6FA/OwqDEd9YCwe++zArvfQEUiBhCwuqr0AbV+fE0gVkKww6/hATmfVEUUq0Kwh3kkAjWkeEUHbHHwK5QmAzSjxDkiqIEw/H6iAPazgDEH7UJw out_37_mFAP2b_singleloop_p01wA5_mFAP2b_0001_0001
LGZ74ALv0ZDkSMoKwQgV7A/TN2CU5QbMw2OfDBf8S3CkVOUNwzhWFBjpbaCkWktOwHK84ADLYLCkPSELwCCCtA7C+DCEEynKwUp4mArPIOCEmAYMwKpMqAj0coB0BFiIw/pG7Ab5QXD0FZrIw/RS2AHIE5CELfMOwI6/8Ar0FKC0w3IJwD8E8AzdqiB0QbSMw out_37_mFAP2b_singleloop_p01wA5_mFAP2b_0001_0001
LGEYGBT0iYDkCXfMwjs9LBXNedD025LNwHv0PBPHaFDkX6WLwdolUBLwKDD0HF+LwcSsEBrw1vDU14VLw5/BNB7YS/DUSwINwW/mMBbDVSDEvZOPw out_37_mFAP2b_singleloop_p01wA5_mFAP2b_0001_0001
ELH6NBTLyyCEBWJJwEtoRB/mEbCEBW5GwgqxUBT2O7C0kYwDwqxrSBzfqdDksdeCwoF5OBf++5BEsyBDw0p2LB/r1yAUjihFwhaaJBTfE2/TdfVBwdYUGBPC1ZAUQG57vS7yKBTrMj8z3gcBw2O/JBvco1CE/pmIwthRUB/OUICEikuIwg5XMBjIsOCESCaAwF/+RBfxIcBEVdlAwBgoOB7bbMA0It5HwFGsIBPaGNBkxwBIwLhVJBfeyEkjo4d9vVdXNB/q9d6zrDQEw out_37_mFAP2b_singleloop_p01wA5_mFAP2b_0001_0001
ElDtZBDrcwCUf/UCwy25cBfnvPDEAAA/vv0NeB7P1ED0d++tvHv0dB757fC04luJPb8ChBjU4WDkSMoCwq4kiBfqivCU9UvCwizXgBb1nkD0k+KIw8SXbBLwKTC0LdTDwFzqaBHZqtDUosn+v1eOiBDTyvD0gEtAwQ0XhBri/VCkk/LDw+bNiBLgvpDUvZSJwJrbeBXjEBE0q2HIwdTZeBXyrLDELsJJw out_37_mFAP2b_singleloop_p01wA5_mFAP2b_0001_0001
EAAAgBvcolDklDtoP8S3gBvz3fDU6mE9P5l+iBrbSAEE+TNAQHaBjB/naSE0xLd8PzMzcBvz3jDEsyBCQPHraBruFGEElk1BQ357fBjqxBEUc9ogvi6whBzfNADUc9z9Pgl0dB3UkcD04XHGQ4swZBjIxND0NYsAQJJZZB/A+IE0q8gFQ out_37_mFAP2b_singleloop_p01wA5_mFAP2b_0001_0001
EY6mkBnuJ1DkR2OEQnvfmB3NJKEE/pmGQAAwmBjWkHEkQgVKQmupmBvIbrDEBWZLQlYQpBf++JEkoF5DQWwLpBrPuSE0WUU8PTC4rBLaEWE0JLY2PNectBrlIHEkq9CzPabbsB7dWqEUm4ExPU4akBvd+WDUHaxFQbtvlBX3OaE0ZI2FQBeCqBXVbzDERlyDQbMpqBXHuTEUieNGQh1LoBvLIiE0C+m8PS4EoBTSzHE0dzf2PO7KuB7E/tEU+magPIJErB/mO2EEdHL0P out_37_mFAP2b_singleloop_p01wA5_mFAP2b_0001_0001
Lx1DnB7luZEEUNuLQ7RRnBb78ZEkSMoOQwKnnBvyhwEUMIwPQbnvoBHue+EU5QbOQsyBnBHDCoEkCXvKQj59oBn2LQEEJzPPQY9elBPtxSEENrfPQ out_37_mFAP2b_singleloop_p01wA5_mFAP2b_0001_0001
Ef/0mBPzMzEUiBJRQ/pGnBLwKHFEBW5RQ/pmkBnX6MFUKctSQQ1IjBzJx+E0FZLTQlDdpBb5QFF0Jx4SQA/PsB7R/CFUiBRSQziZuBDNl+EkYaUTQl6SuBvq1tEEj19TQQwUwBj01MFUWufTQqG/lBbmZmEEaRmRQFzanBL1NUFkfLMRQU4HpBz3j3EEVqiTQu6epBDndTFEfPhTQo2vsB7zDSFEduwRQjpQsBL761EE6XjRQ8PwxBb+PKFkPDLUQAJXwBz1maFkn88SQ out_37_mFAP2b_singleloop_p01wA5_mFAP2b_0001_0001
EoFJkBPy2hFEBW5SQ14FiBzfqpFEv01TQ5QbjBvxL3FUc94UQ++JlBT2OCGEEYlUQkCXfB3251FEVjPTQT4zaB3m1oFUGPnSQl7zaBTZgUFErbPSQ7BgVBbwgwFU1BVSQAv3VBLEuOFUYYuRQyipSBDijfFUXcxRQD7+SBPb8BGEjrfSQsOdNB/9mhFE7sYRQWkwNBfj6CGEozGSQvWHLBviS1FkdhkRQ1NZlBXjXsF0FZbSQaSIhBrp4bFEReTUQ68ZgBrCkAG0NxfSQfskdBjOb/FEXrCUQgXJeB/uCKFEIHVSQ/M0UB7zj/EULZWRQaQCVBbKdIGUKQ7SQ0VMLBPAXUF0B/8QQjk0LB3hWKGUwxPSQXdGHBbMX3FEXVTRQ out_37_mFAP2b_singleloop_p01wA5_mFAP2b_0001_0001
EtIriBPzMzF0eUIWQaR2jB/na+FEAAQXQPKshB76RGG0HF2XQGE4eBLbnCGEaRCYQCsykBnYQuFEEYJYQ7TqmBvHvcFkDbwXQGJZpBrLTfFUkhoXQkkHmBHhVIFEweVXQNadqB77JNFUyJKXQKMhoBXAE/E0Sq+WQ7RRhBvconFECsSWQE2glBXwFEG0Xr5WQFZGjBnB/mFkw4XYQFt2lBnmy2FUuiiYQSsJkBTKuAFkcLTXQp2ksBDlUKF0ze9WQrlxoB/devEE1zoWQ out_37_mFAP2b_singleloop_p01wA5_mFAP2b_0001_0001
EzhWiBXjXQGU2ODYQVjXgBntzXGknvTYQFDChBrvfcGEVj/YQO0SjBzgAgG025HZQhrHgBb78gGU3koXQzBTeBXhzdGUtvRWQPY8gB3INaG07+WVQZWDZBnjjeGEMC6VQ+0JgBP9cXGUhXGUQwccXBfb2bG0+ipUQyBHbBTtVYGEIAwTQe+OkBDAATGkYQ4XQxO9cB/LjTGEeiXYQOkEiBzJYkGEPagXQGLsdBvHBnG0KIBYQ7aCjBbylZGkjspVQ9yJWBLKThG0wenWQ7HnhBbOnUGk7RYTQAnQTBbYicGUwuXUQjW5ZBzERWGk9ewSQ out_37_mFAP2b_singleloop_p01wA5_mFAP2b_0001_0001
Env/dBntzcGEqGbZQ8SXeBvcohGkTiFaQ357ZBPc9pGkDtMaQlYQVBzgAnGUbnPaQep7dBrEDZGUPKoaQruldBj+WdGUAQWbQpTRhB3JBjG0MAnbQvZajBHALeGkb2rbQ6F/gB3TVtGUAswbQPKcaBXNeZGU46RZQuSGhB7HvlG07HIaQl2sgBruyTGESRmaQsraaBDwKUGU9OiaQ0NycBXmpWGkkTrbQMLRaB/FEjG0TxXbQx4hiBfAgxGUkJ8bQ+RWeBXbFxGUjwrbQ out_37_mFAP2b_singleloop_p01wA5_mFAP2b_0001_0001
EmuJbBnCX0G0IbPaQgVOXBfnv8G0xLVaQfU4UBjVO8GU14BbQsHlXBLv04GkYQgbQZQgaBPc9GH0HFOaQUOFgB/u0DH0hKZaQykVgBXHN4GET3KaQOHKbBrdK0GUoXPaQVoFUB7h67G06t8ZQUa8YB39XNHUptiaQ8xDaBv2xJHEj3sZQmBagBLWyEH0Dv7aQtIghBbCNJHEgRJaQT6uhBrLa0G09kgaQlj8gBTZc3GEvopZQ out_37_mFAP2b_singleloop_p01wA5_mFAP2b_0001_0001
L357PB325/GEaRGbQWOUNBvcoAH0z3vbQfUYLBXiBMHkDt4bQpbSLBHYlPHkQgdcQcSsIBntz4GEFuybQhXRKBTmCtGECXubQEyxNBz2fpG0vfScQZ7MPB7vYeG0cnOcQVT6SBL9PZG0cklcQXvvVBbQLeGUhKDdQbKnTBXpDPGEeVdcQGE4NBLwKCHkqxraQCpMQBP7a+GkyhIcQEi7FBnjg6G0VfZbQDCmGBnd25GkQ+QcQRJcMBTRyrGkqYQbQjRsGBvBDoGEkUubQ8FrLBfVkqG0UswcQgPcRBLALuGEqyScQAiLNBXgwZGUmq4bQWcIVBDDCmGU69IdQ9bhYBzcGaGkt+TdQToORBr3wLGE3qFcQTvUWBv4rKG03etcQ out_37_mFAP2b_singleloop_p01wA5_mFAP2b_0001_0001
LkC3JB/owRH0d+WbQ46xHBb6mcHkYQcbQBr8IBfSMiHEsyxaQcSMKBPIwcHkpbSaQgVuBB77ncHEVjjbQm/99AnfcbHU7f8aQ2O/JBzeUOHkQg5aQL62JBn3XgHkWA3bQDrXABfZnjHUyj0bQFzxABX5yVHUmy3bQtjD4ArkXWHE5zAbQ out_37_mFAP2b_singleloop_p01wA5_mFAP2b_0001_0001
LXkNIBHsysHEmutaQpw1IBnDtyH0HFGaQueUFBXMIuHERLiZQlYQGBLbnwH0bS8YQcSMHB/mE+HUwKTaQ8hYIBT6p+HUzdCbQlODHB3MrzHUwNTbQDgNIB/4usHEaLuaQkhENBn3iyHkjb8ZQJ3+CBzMS/HUxdMaQEfaJBLPACIE8ZAaQQB9FB7dfCIEQcRbQhKmMBjvaAIEIoHbQdZyCBD9ezHUhHbbQvAoJB/u4xHEWkubQ out_37_mFAP2b_singleloop_p01wA5_mFAP2b_0001_0001
EsHFBBf++nHkWktZQ7Rh7APdTjHkDtMZQQ144ADrcXHkmZWZQ99TwA77nTHEEYJZQ2jCxAThrpHEsyJZQGbjyAvsr1HkVuCZQSVCyAHFi8Hk3ilZQlPk0An0z5HEfcaYQUhfzAntsDIEJ9fZQFfD2A3yTCIEs0UYQm4g1ATdtFI0xa3YQEn/2Af2HLIUC1xYQf/UABjU4lHEoaMaQTq6/AfLdjHk4kuYQo5psAPtooHkSqnZQwbAsA3ajmH0NqwYQ4/ewAHEV5Hk+XFaQeYB1AXTo0HUfz+XQp6FzALWYGI0yY7ZQaYp3APi5DI0N/pXQh6V2Ajt5MI0r+MZQ out_37_mFAP2b_singleloop_p01wA5_mFAP2b_0001_0001
EqGPABT0iRH0yhqZQ357+A3jCGH0Gv0ZQ5luEBnDt/G0JxwZQGE4IBHXPDHkQgBaQMIw6ArFZEHkU4iaQLBTxAj4pKH0c0paQz8B4Afwk4G0ioqaQDCsDBT2OVHUGE0ZQtsQ5ADHrCHU56dZQgIaAB3L3GHU5R5aQew3sAv6YKHEGcQaQC/F1AnUn3GkRLLbQ/fD/AXRnzGUgZmaQ3p2xAbFF2GEoAUaQ out_37_mFAP2b_singleloop_p01wA5_mFAP2b_0001_0001
EFDiEBzKH2GE7RdZQ4PVJBXjXvGEBWZZQU4aIBjrHjGEoaYZQFueEBnuJfGECsGZQzhWMBTgVzGU46xYQa6ZRBvastG0ibmYQIofUBfVN0Gk531XQSlOXBnn++Gk9RXYQ7RBBBrZmzGE99PZQ/z1LBrGqwG0LZ1ZQ07VNBXCw7GkCI2YQ7btJB/IyyGkYJWYQ8rkQBflalGE6ddYQzOIUBDArtGEYFBZQjURZBHiMEHExbBYQt5BaBTD+7GUHCvYQ0sDUBXkYDHUuNnYQ out_37_mFAP2b_singleloop_p01wA5_mFAP2b_0001_0001
EEtIMBvHFdGUPKsZQ/pGMBrbSRG04lqZQaR2PB7QLNGU5QHZQlDNUBfTiRGEoaAZQrcoNB33PMG0isVaQV/WJBPniNGkFk5aQEKoEB3bAOGUnLwaQhc3KBPbmNGkxlebQ5lOPBjqxgGk8S7ZQhFDIBfznOGk4cjZQ0bURBzd5PGEl1gaQaebOBfKwDGkdDRaQ out_37_mFAP2b_singleloop_p01wA5_mFAP2b_0001_0001
EIwKOB77nEGE7RxYQvJRRBblDAGEmuNYQyLdSB757nFkuJRYQam5OB33PbFU2ObYQzMTOBrEDCGksdGXQJmeNBPHEOGUS84WQ25eRBXry6FkJR7VQwVCKBTU2QGEfotVQx1jKBTgVBGEZ74YQUeKVBvA9DGkh0MYQ4RYKB7at8FkIrJXQEHTRBPQoRG0IQyWQ+kiLBH7dRGEi0wXQTITPBnO09FUjiBVQV1/RBz8ppFUHtCWQqVaVBL8PBGEa33VQ7HqJB/TgZGEj8oVQw6GGBzvUNGkIo2VQs40LBjewNGknUzUQ out_37_mFAP2b_singleloop_p01wA5_mFAP2b_0001_0001
EKcdXB7OfhF0MzIYQtI7YBX3kKF0eUIYQO0CbBvcoDFU3k4WQf/UeB3MzOF01jSWQ6mEdBLEYFF0jCrYQopoeBP8ytE0XfoYQWxvaBPNzKFUDmWZQgqRaB/S3sFksdCYQgQXVB7pLBFkcpPYQnhSgBTNcOF0jzlYQeyygBXnPqE0PEBZQCBLgBTWQqEkYOJYQ+pFbBnh4jEk7dtYQXKrdB70NHFUKVvZQUrIXBrWRBFEB1bZQTHvZBXfwbFE82XZQ out_37_mFAP2b_singleloop_p01wA5_mFAP2b_0001_0001
EsyBZBbQgxE0jCXWQ++paBb5QpEUjXCVQ46ReBrFZVEUiBJVQIFOdBnDtGE0w17VQXktVBrw1jEEEYNUQBWZWBHZ7oEECs6WQ509cB7kr1EEYNiUQjs9WBXjXeE0HFOTQv0NTBLGEyEE/pGUQ35bTBb5QXEET3sUQ out_37_mFAP2b_singleloop_p01wA5_mFAP2b_0001_0001
EqxLhBLxgUE0JxQUQaRGjBf9oCEEEYNUQ0iMkBra86Dka8ySQO0ClBPy2LEU6mESQ35blBvyhIE0eUIVQJrmnBHcPwD0RjQVQyHxpB7Hl+DkHRPWQhT/pBH+PSEkhQnWQUwZrBzU5fDkM4qWQiBhhBTKchEUdTqTQ0VFiB/aSoDkWkiUQQbqkBn6qLEkTYIWQ+HWmBvnWXE0ibxUQC9hoB/ggrDkSDSUQKOvmB/6RSDUzTnVQsz3sB7h+mD0bAUXQTyKrBDtyBD0KWWWQ out_37_mFAP2b_singleloop_p01wA5_mFAP2b_0001_0001
LHvUkBjWkRD01jaSQqGflBrZmFD0coFRQueUkBDW5cCkpbaQQrcojBHYl7BkBBGRQ2OfjBLwK7CkEDCTQFgonBbigAD0nUMRQjtNlBvz6fDEDwYQQ out_37_mFAP2b_singleloop_p01wA5_mFAP2b_0001_0001
LMIQkB3MzcCk8SHOQ5QLjBfTixBEqGfMQqGPhBj/UHCU0iMKQc94hBblDlC0MzsIQqGflBjrH9AkEDSLQ0wInBH3xcAETuZNQFoakB7psl/DX3rJQZ78kBnCX3CEBWJNQ+zAiB3e1HB0MoyNQ72rmBPgEmBkGT/JQ1lEmBrqKy/j8hjOQe3EmBHTvc+jkY3IQctKjB/x2JAUYrDIQUiPjBTOkU+jM5/KQ out_37_mFAP2b_singleloop_p01wA5_mFAP2b_0001_0001
L46xdBzLdjBEaR2JQktzZBrw17BUdTiHQiWEYB/TN2AEW5wDQy2ZZBf8SX/DtIbEQzhWUBrw1LC0NJ2IQwvmRBvW3PBkWYIKQCwGVBr9qpCUbdwKQvO+LB/jBkBU0TpKQ789cBXjXyAEpwFLQ8fkbB74hWC0HLAFQ6z0RBnpqYC0RGjGQjRlTBj8ZABUIXBMQUpwRBvPmYA0Nn1IQ71WRBL6vyCETfnLQiJGXBDmGFDkgb7JQkPfXBjbZaCUqILMQSwEKBzQbuA01HjLQgM/JBvCNyBEkUwIQTevLB30UNCUPz7LQ out_37_mFAP2b_singleloop_p01wA5_mFAP2b_0001_0001
L2jCVBvIbPBka8S/PDXvSBHYlTAkR2O3PnEDXBXiBx+z4lutPzMTWBzgAr4zMzMrP3ySOB7Mn/+j/0u8P7XMKBjPOVAkCYOAQIFOUBPzMHCkZmZ+Pz9DRBTVF4AEdgnfPMG6PBn8eq9zjmrBQO1rMBjZDL9jIu01Pm4dHBHGLUAUJmC7P out_37_mFAP2b_singleloop_p01wA5_mFAP2b_0001_0001
LEtobB/na8/zisdePEtIgBf9og+zfqxrv2jChBjVO02D/pGxPiBBiBjWkt973P1YPTiBfBTLy28Dv0N+vYkadB7OFt/zTgQDwzPdfBPDk+A056/Cwr7AaBj5mJ/TqLhGwZ78bBLwK/AUO0ikPoL0hBbec5/TmIZtvpvzbBTo5TyLmxy9vYORhBjQiG5z10oAw out_37_mFAP2b_singleloop_p01wA5_mFAP2b_0001_0001
LlD9gBThrH6zyhW/PDC8hBT0iM9bktTDQT3kgB77nK+LtIbIQZQghBjAr8/7yh2JQMdDgBb5QL+jWkNBQ/hBkBPilb87fiUEQZj3hBH1Nh/7zcQBQ out_37_mFAP2b_singleloop_p01wA5_mFAP2b_0001_0001
EPK8cB325767z3PJQBrcaBT2Of8b3k4LQjsdcBrEDC7jTiBOQtd+cBDVjH/zMzcNQfUYUB7P1477xLtLQSfnRBj577+rjY3JQ0B/RBb732A8QW5KQJZYPBnBx/A8DEgNQRsGKB/0oOBM7m3NQTQ5GB3ABXB8HuyLQHIKIBzLKVB8zJKQQKcdbB33P16D99DIQPMhbBHQkQ/rQjhMQPGaTBzcj77T8tALQkYoSBPUvX8riWsNQ3vfTBL1v2+7WRyHQAyZNBHWZZ+r7lrJQqLMWBXAZIBcNqHLQH4DQB/cmiB800fJQ9asRBzDn5A8OqJPQi7XIBfuMSBsyt6JQ7f8CB7/ZiB8OxEMQfMnKBTIxOBMkV9QQiaOEBHDXgB8lOTQQ out_37_mFAP2b_singleloop_p01wA5_mFAP2b_0001_0001
ETihdBzLdTy7P1QQQgVOfBLxgg9T14VRQWOUbBX3kAA0LdrRQyLdWBTLym/j78tRQ/pmfB757n2rpbiSQrxQgBH0Q5+bzj7RQp2WdBHue5+7g8oQQYVfdBz8V2zLCLPQQ98ihBrrJq+Dk7ERQ2P6bBzwGwzrxWITQILchBvy7v5jI2MTQpbNfBbtwOAMLboSQ6YaiBbtuN/bJtwRQxFOZB7Uvk/7MsyQQK9mfBDjOFA8nI4PQ out_37_mFAP2b_singleloop_p01wA5_mFAP2b_0001_0001
EPffdB/RhLBkuJBSQb8SaB7QLKC0isdSQzhWbBzfqVCE7R5TQIFufBTf/kCkR2OUQhrnbBjVO0CUGEwRQO14aBjnKyCEYkYQQAmXYB722YD0KiTSQpEHdBHnxZD0TccPQ03vgBzgATB0Ld7RQwMFWB/ywBC0+PYSQgBjfBj6u6CUyF6RQ/woWBv6xvCkHmLQQDN4cBXv9VCEDw+PQDBfZBXlp2DkluzRQSrDZBPVKcDkgJYTQqbOUB71FSD0otHSQa9kcBbpxYDER4UNQ7GogB3qHdD0tv1PQGaFbBDy20DUQ7HQQ out_37_mFAP2b_singleloop_p01wA5_mFAP2b_0001_0001
ERLSXBThrPCUf/sUQlYQXBLEYdCEZ7EWQhrHSBX461CkYQQWQMdzNB7OfjCEueEWQpbSXBfR2uBkqxDXQj3LXBXPIICELbPYQbVLcBzjW2AEWRzWQ2jCUB/naAC0xLVUQgexaB7CRxCUXBQWQV5qTBrmRKB0Sw7WQpQHXBn/jaBUnslYQ2onTBTrsbCkgHUYQe1vaBTLebCEhMVYQ5TKcBfCqAA0FwfXQ7YzfB38EcBEig8WQmMFcBfHCeAUmDyVQ out_37_mFAP2b_singleloop_p01wA5_mFAP2b_0001_0001
Ee+eSBHXPeDU5QrWQEYlNB34l2DUMI4WQW5QOBzfqPEkpbqXQlDtSBHueWEE/p+XQNeJWBDrcsDUHaxWQkJqKBrMziDkpcZXQbc3LBrH6+DEFQ6VQ out_37_mFAP2b_singleloop_p01wA5_mFAP2b_0001_0001
EMIwJBXiBZEU0iAYQShrJBrbSsEUgVaYQ14lEBDW54E057TYQxggABf++vEk8SHYQdTCKBf++lE03PJZQ+gDFBjGkZEkg0WZQqFzABPtakEU0NpZQiyrEBj/hDEEj0PZQcNc4AnUhZEEy50ZQYCFABjpbxDk2ibZQk7v3AHRoDE0JEuZQYimuAnCsxDkUy5ZQHaRGBfSMSEkrHtXQZs/MBfae2E0UZQYQAdYKBj+S0EU8DdZQPSjNBrpEcEUyvOZQK3EBB3np1E04buZQsY/HBH4v1DUrFBZQ1YyxAXfIiEEUYDaQddg/ATxUPDUQRWZQ7RTvA7y/TDEidyZQ out_37_mFAP2b_singleloop_p01wA5_mFAP2b_0001_0001
LhrnEBzgANFkYQgYQoFZ/AjU4YFEv0dYQKxAABfTivF0NJuYQpw1DBb781FUbnDZQOJGIBnBBUFE7RpYQm5N5AH1nQFksGwYQD+r8APrfZFEya5XQ out_37_mFAP2b_singleloop_p01wA5_mFAP2b_0001_0001
E2Of3A33P7F00NlYQ46R2A34lIGEoa0YQ03PzAvIbQGUy2RYQpbSuAvyhNGka8iXQEtIuAHXPJGET3YZQNT2xALj/DGk64BaQoq4pALxXFGkW0laQFzjuAXCRBGUdlPbQ5FA3A/NvIGUB5gbQ9owxATgV0FEXPSYQLx89AbMSLGk4FBZQlBrmA/LfFGUi+OZQAnbsA77nRGEu5fZQDGf5AvCfHG0wZLaQ76CzAzq92Fkxk8ZQfekiArO/AGkTheaQ9O8nAH20NGEDVpaQKmLyAf+8yFUq5JbQIyNoA3laAGUyMnbQ5LA6A/DyFG0bS8bQNXvzAz36PGU7mmbQ2/R9AD/yJGUFjLbQ out_37_mFAP2b_singleloop_p01wA5_mFAP2b_0001_0001
EnED2AvyhaG00NZYQ357yAD/piGEaR2XQAAAxAPeptGkBBOYQbnv1A/S3wGUjXuYQ7Rh7APepjGEue0WQShr6AnsdcGkR2yYQS8TrAX4TgGUPFaXQGZ74ArbSpGEEYFWQEYl8A757bGkTiZWQKcdBB/9TmGkvfSXQ out_37_mFAP2b_singleloop_p01wA5_mFAP2b_0001_0001
E+TNqALbnzGUbnvXQIwKoAbkt+GUbnDYQ/pGqA757FH0gA7WQzMzpAzLdCHEmuxVQ7RhZAnYQAHEBWVYQyGFKAb3n9GURSqXQ1zAWA3FJ5GkcZ8YQx1jmAbPKwGkqx7WQDVrtAnz7AHkVKdYQClbXAXnnIHkumeYQCfGMAvSOCHE1h5WQVr7FAj9Y6GUA0IZQCt3gAbBO7GUO/UZQbR8XAD5ywGkQfzYQ out_37_mFAP2b_singleloop_p01wA5_mFAP2b_0001_0001
Epw1rA/mEQHEnELXQGZ7tAXNeXHU0iEWQJGEkA3MzbH0xLVVQQgVYAzgAfHET38VQU460AXNegHU14lWQohY2ATkooHUmblVQR8q/A3n6bH0JM8WQdoFsA34lSHkDtEYQ2moyAfwTTHEcHUVQszOxAzP6jHU3OcXQQKe7A3+5uHEr68VQPrtuAThCsH0J7SVQ3rH6Ar7ykHUH9uUQq9UCB3+JiHU9HUXQ25nBBXVoYHEECDWQHd0+A30rVHUpZsXQ out_37_mFAP2b_singleloop_p01wA5_mFAP2b_0001_0001
LNepkAf9obHkCX/TQepbYAb6mfHkBBGTQXPKeAz1jqHUiBhSQ8naQADVjxH0kYYSQR2OVAblDYHEsy5RQUvgMAX7UNH0UQPSQ37PKA3jEGHkOI/QQVVMx/CJEKHE+uDQQwA0m/aqLCHEyR8NQyLdrA7luYH03PlTQvfuJA7oggHUb4qTQgwQiAnlzWHUlhaRQzKnKAPiybHkhZLRQFrD6/GSIOH0szuSQCmrXAv2nJHUSt7SQk/dGAr/59GE0HSRQqNPZADx6FHUI4bQQksh7/OqhRH0CxMPQktwI/C1iLHU9RpQQzfq9+a1JFHkKcxMQTJoZ/CdR7GUb3xOQLLpAAzdlAHkiJxMQ out_37_mFAP2b_singleloop_p01wA5_mFAP2b_0001_0001
LlYQpAnX6rHERLKSQdoFtADAA2H0MzkRQDXP3AHtI4HkR2WSQBrc7AjWkwHUep7SQsHFwAXMI1H0w1DQQUnG6A7dTvH0a+2PQbbOnATPXvH0XclOQVjXuA3islHEoaUSQg58mADyF8HEzAuRQvN6wAfU38HUWaPPQY49+AjTjyH0d/eOQHTdpAbX0uH0u6eMQMvlfA/m4zHU+pxOQAr/lAnfbnHkrbXPQ out_37_mFAP2b_singleloop_p01wA5_mFAP2b_0001_0001
LBrc8AjVuAI0P1QSQ9oQDBrbyBIEnE7SQnvfHBz0N7HUPKkSQTihLBLaR6HE7RRTQIFuEBPyWHIkZmZSQMnv+A7OBKIUA5ISQDhp3Az9jFIkqpoRQgIY8AX7xAIU0CRSQ50nCB353BIkxtAUQnLLHBjn9GIEEWfRQm7JHBDPgJI0E8ITQ0Pt/AnORNI0CBaRQbzt7APN3LI0kEETQ5Gj4AfdaFIkHIjQQV1YvAvROGIEWV9RQ out_37_mFAP2b_singleloop_p01wA5_mFAP2b_0001_0001
EzMzGBnsd1H0GvcRQIwqKBfTitHUepDRQIwKIBjrHjHUepjQQoFZKBntzdHEEYVPQ0iMOBrvfyHEAAAQQ3EGLBjUi2HETsdNQFtQGB/640Hk5/KNQcmtNBXMr7HEoa4LQ8naDBPc91HkZm5QQT3ENB/XdrHEPa7RQIsHRBT/1sHkkZcPQKNRQBTTM5HUXvbQQ out_37_mFAP2b_singleloop_p01wA5_mFAP2b_0001_0001
EqxrDB/89fH0w1LRQdTCBB3MzVH0z33QQXkt9ADAAQHkBBGSQfU43APy2UHU3k4SQ14l4AzKHXHECsyPQNvH8AHe1bH0FBXNQhPGzAjTdMHUArMPQdTCCB/89kH0eU4RQjl9DBDzcQHktzaQQ/82yAvcRcHkmTWQQrGd8AbMgjH0P4rNQlLcsAza4NH0z72NQxCFwALU8IHknvgQQ6Du4AHh9GHkGlROQ out_37_mFAP2b_singleloop_p01wA5_mFAP2b_0001_0001
EvJx/AbQgFH0gALSQhrH7A34l+GkQgNTQNzMyAHtI3GkBBuSQ99TzAHDCyGU5QrRQgqxBBb5Q3GEue0TQUMOGB3y17GEicnUQ5K5JBXKsyGkzGCVQVN8DBPBTBHEL40VQpwVCBDBWCHkrHdRQ4bi3Aj9pDH0Jf+TQ+loDB7mOzGksr/SQDbm/AXehxG02laUQFXeIB7EgBHUyOBUQqVHNB7X01Gk6JoVQTqeLBTmwuGUUbJUQZiqHBby9sG013nVQBYKHBbGrEHEaobWQfRrBBvGj7G05FbWQikSBBP1iHHEJgfVQ out_37_mFAP2b_singleloop_p01wA5_mFAP2b_0001_0001
ECsypAHZ71GkU4iTQ8S3gArbSuGkDtYTQ789jA/mEkG04lGUQpbSkAT14jG03PVVQDCsMAfTiyGU2O/TQ1XUy/ynGrGUXFvTQfVx4/mF2hGkRybTQjML7+aM7uGExY0TQ67npAf9o6GUwKXUQ6mWfAv6zsGkflUSQCFFJAr9M6GUmnmTQCouOALYezGk1KEVQ out_37_mFAP2b_singleloop_p01wA5_mFAP2b_0001_0001
EiBBnA757bGEv0VTQOJGsA7kYSG0eU4TQqxLmAThrHG0xL1TQIwKiA3NJEGkpbySQlDt2APzMRGUy2JTQ2Jk9Ar9caGEcXeTQgZ/7ATpLHG0zOiTQ/uGDBfembGEFqoSQoa8lATKccG03PVSQJYatArIkTGkkl8UQ8GO1A7DWRGEjwFSQk4YABjtQZGUe9aUQf2A5AjOrhGEsddTQWHxBBvBbGG0fkATQPqx2AbqnAGkYBRTQ0NY9ATCJHGkH6mUQ7ThFBvEMiG0P08SQDAoBBvVBdGUQgpRQTdZFBTPeUG0/tqSQ out_37_mFAP2b_singleloop_p01wA5_mFAP2b_0001_0001
E/pGmADBWCGEVj/UQT3khAb5QvF0LdLVQmuJqA76RfFUiBpVQZ78sAHtIfFUf/0WQ14lQATgVwF03PNWQKaeFA/cPaF055iWQPYJPA7uIKFEctUWQx4Hn/6N7ZFkmWDXQ3kYpAXiBGG0w1zVQA+0cADOwpFkGROUQ4OTEAb7K7FUGS0VQ4TiWAjNZ3F08mIXQ out_37_mFAP2b_singleloop_p01wA5_mFAP2b_0001_0001
EdTiuAfSMSFklDtUQFDC3ALFuCFEoaEVQaR2yA/owrE0bSEVQb8SuAT0ikE0GvEUQBWZABXiBDFk8SHUQFInCBTP+YFkto9TQNd5EBbGJ0EEPIqUQSHbEBnNfjF0v+OVQWO0rA/mETFkCXvTQwf05AnQcGFkNxEWQ+bX+AXKe9EkSPITQ8dS/AHKiiF0bDfTQaf/FBzD5XFE5QUTQ6iSIBzne0EEgS+TQwIdDBjuyjEEixvUQ0bLGBzlx5EEPvoVQKTAGBH3MzFkaDAVQDOiHBPJ2ZFEZbtVQ5EFBBXNJlFkws5VQ out_37_mFAP2b_singleloop_p01wA5_mFAP2b_0001_0001
EhAr0AzeUgEECsKWQkCXxAzKHKE0NJWWQ2jC7AXO02D0yhOWQqxrBBzgA/DE+T1WQgVOsAHueGE0jCvXQII3iAPakTEk1J4XQUoCpAfcsdDEb65XQnvf4AfTinEkqx7WQOIqrAXpEGEk83jVQPs9xAvG4KEEVSQYQj47kATfAiEUhLDYQ4MdlAjmFZDkNWcYQMKBwAzTSJDEZh0XQ8NRjAvw/UDULUIXQ out_37_mFAP2b_singleloop_p01wA5_mFAP2b_0001_0001
EOJG6Ab6mUDEuecVQdTiBBb5Q3C0KHSVQUNeABTKcJC00NxVQLHa8ALwKfB00NBVQtd+CBHue0CU0i0TQIJhEBr5ldDka8JTQ0wkABjGB4D0iwoSQvHyJBzlFoD0xpATQVI6BBzrQOEE5J+RQ7yJLBHJcGEknqVSQG9OHBjeeTEkVK0RQgboIBTamlEE7RIRQwKHzALGEQDUep7UQMU3EB7b0CDUV14VQY2X/AXJXnCEp3STQ6BUGBXoReCEhXtTQX924AD0yvDEDXwSQ6f2MBHdGTDk60aTQrWl9Ar0dYE0PXkRQ4YVPB/fsKEEObNSQrSdMBLwKlE0da8QQ out_37_mFAP2b_singleloop_p01wA5_mFAP2b_0001_0001
LCB2BBrFZ7BUHaBXQfUYBBTKclA0FZjXQTiBEB/S3E/jEDqWQjX6BBLFue7Tc9gWQXkNEB/9TtAEW5cYQ1PdDBDmtEC0b2oYQY4EEBP1icCUEM/XQSu3BB79j8BUn4/WQT6P6AnzsVAEM4rXQSxcIBj+/aAUnsZYQlfYCBrqEBA0fA0YQD3aGBb6XOC0//AZQRn9+AP9LJCE0M3YQb6PIB35IhCUGo1XQVx1BBrxQ6CEjxAYQ out_37_mFAP2b_singleloop_p01wA5_mFAP2b_0001_0001
LU4aIBHsyx/DEY9VQiBBLBHsyh9z4lGVQgVuHBrFZ77j9o4TQzMzIBbmZG8r8SPTQy2ZQB3ist+z4lmUQj01PB7YIdAUWHvTQ6mEKBb6m0AUIwCWQYAnLBju5XzLvEsVQP6PSBrQ5J8jqUDUQHQATBrpqL/j3XaVQDKiRBT2PLAkLv4SQ out_37_mFAP2b_singleloop_p01wA5_mFAP2b_0001_0001
LCsyDBLGEo+j/UjTQTihABjqxL+zP1YSQBW51A/mEj8z3P1SQamZuAblDN8jZmBSQAAgABDW5YA0NJmRQlgMGBnwT3AU54KRQfL0FBr0AGCUPrcQQIR7IBDk2l/TWxVQQyL9CBfnvHAkYQIUQovXCBLITf6zWOyRQ6jx9Ar57IBkSEPSQWCB8A3Y/SAk/RuQQGrjIBTKUCB0gIESQtb0JBPF6QCkSjMQQO98DBvmIdCkysFRQsYcDBjJICCEO5EPQe38MBjyGIAUsZEQQzIqGBjN1P/z+h7OQUyNJBXvWf9Df/5QQ out_37_mFAP2b_singleloop_p01wA5_mFAP2b_0001_0001
LQ140AvHFu6jDtIUQMIwqATf/U174luUQlYQkAz1jS+DqGPVQWO0UA76RR+z1jKVQkCX7ALwKH7zkYwUQBWNsAXOz78LIyjVQFjAmA/OEY8bMg/TQ out_37_mFAP2b_singleloop_p01wA5_mFAP2b_0001_0001
LRLypAjpbKAUiBxVQuz3kA7P1YBECsSWQ6mEdAb6mEC0IbPVQ2OfLAzeUUCU3kgVQZQgbAbmZGBknvfXQsuwjATtxnAEziWYQfpPrA7M1RBkcalYQ57ngAnFS++zWNnYQfU4xALGEIAEAAwVQqiOrAXp5BCU7ynWQitUPAT9nXAk3sPXQ/0JTAjQkACEh+wXQVlVkArcTP+j0CBZQS+/UA/z189jQKaYQ out_37_mFAP2b_singleloop_p01wA5_mFAP2b_0001_0001
EFDCjAjqxHC01jCUQKc9aAzLdfC0d++SQueUeA/TNODktzPTQZQgnA7QLaDkvfyTQBW5hA/89XCUJGkRQ2rwsAz0mpC0ipcRQO7nhALkBUBkQ+ORQCy4wAD3GrCEA8BQQLHaqAHZ70Bk++5TQ/ABKAz9YXCEbiBTQQbgaAzxxpCUoI3QQdP8xAXMYXC0jGDSQbUjsA7V7JDEvh0RQm0okA7MzKBUPKPQQ/x5SA33F9AE8uSRQI1hmAnltxAUlP8RQMcv4A7YV5C0xiAQQwJerAbYW+CE7M1OQz2RxAjH5KCE8iRPQ out_37_mFAP2b_singleloop_p01wA5_mFAP2b_0001_0001
ER2OPATf/oDUKc1SQxgATArFZLEUf/8SQamZWAfR2WEkSMoRQnEDMADAASE0eUoQQKc9AATLyWEUktrTQ2P29/Cc5RE0CPJVQtWBb/6tMhEUztvVQFkUW/SA0fE076PXQLInP8ObfxE06VzXQhrHBAPHadD0codSQS31gALa2NEkXchTQPdkj/KXqSEkcXNTQYNKDAzGFoE0xklTQq6ZOA3qNUEUlWoVQN7pz/uoXBEUTiSVQAFcf9IHzdEEjUVVQmnMm/GugxEk8ZeVQjER7/+YFhE04XqXQ0dk1+y2gQEEMhiXQ1bKk8kbiwEEZqZYQ+Yza/89twEkrubXQKrp5++uGAFUGehXQ out_37_mFAP2b_singleloop_p01wA5_mFAP2b_0001_0001
EcSMiAnX6mEkZmpRQzMzjAb5Q1EUc9gQQFDCgAfTiLFUxg4QQ3kYkAjWkVF0FZzRQ2OfvAPy21EEpwFQQUNemAvxLpE0kYgSQZZBeAneXvE0GSXPQQgVwArvfAFUgVeOQsHFyAvz3lEEVjnPQVjX0ALbn7E01j6QQ out_37_mFAP2b_singleloop_p01wA5_mFAP2b_0001_0001
E2OfPAHtITFEueMQQKxgGALaRoFkCXfQQiBBMAXMI4FEYlzOQGZ7GALFu0FE+TdMQeYwY/y/AnFkZ4pQQtp62+iukYFEuYyRQpzLi/YxxZFU3KBSQsCq7/AndVF0CVHRQIGwu/IXqfF0a4OTQGZ7IA/89JFEmu5OQknZNAri/tF0rNbRQNYP4+OvJhF0IgdPQH+i++q2+2F0Rm1QQjmqb/m+adFElJtSQIs5L/GMFIFkPxiRQGd/GA1dvgFUjbcTQFsCS/QIBjF0T67TQ out_37_mFAP2b_singleloop_p01wA5_mFAP2b_0001_0001
LfU4WAf9oEG0hWkPQktzdAXNeMG0yhmNQGZ7kA34lVGEaR2OQc9oiAjqxYGEYljQQaR2aADVjFGkTixQQri6PAXUnPGElxiMQuG/jAHFmIGk8vHMQ out_37_mFAP2b_singleloop_p01wA5_mFAP2b_0001_0001
EW5QsA7QLaGUJGUNQ/pGyADBWjGkBBWOQZQg9AvyhkGkQgVNQ4PVABjrHgGUxgQLQXPKsATLytGUeprNQ5ecrATIdwGUsvuKQpDykAvup6G0IzLKQLsIWADj76G0cByKQlGzpA76ADHUkAFJQUNetAvxLXG025bLQ8GzyADXhiG0cOQQQO9SwAvqc0GEiWmOQpNIkAbpitGUJXhOQQCznAXswpGEWDrJQuAkzAHqzxGU3C/JQTyylALfvJHkwPsIQo5zxA/E4CH0E7sIQ out_37_mFAP2b_singleloop_p01wA5_mFAP2b_0001_0001
EktzBBf9oqGkZm5OQlDNHB7QLuGUepLOQoacHB/TN6GEZ7sNQ/pGGB/9TAHk9ogPQT3kLBbmZrGkDtIQQgLaMBTWEgG0ScWQQkxcQB7+svGU+wfPQYNDQBDKieGUSNhRQ/UDAB/natGEShTQQ+0XIBLxMqGU8VVMQ/BdKBDL4uGEY5FRQ28UOBfYscGEvr7OQCWxIBD5/bGE/wfQQtFiTBPLGuGEdQfQQaE5PBf8C4GEeySPQGOeRB7SAsGEf+mNQ381QBvLaWGU2UpRQVXPOBzqxhGk6maSQOpzTBHApiGk1LVRQ out_37_mFAP2b_singleloop_p01wA5_mFAP2b_0001_0001
ERLSJBT0i9GEYlTLQXPqJBXiBJHUJGkKQbnPPBrFZMHEaRmJQ03vRBnX6GH0d++HQ3kYFBPzMMHEUNeIQJcIABHlkKH0oflJQFQ/FBvVBYHEZRaHQtIbKBrGv3G04l+JQjmyIB3F1NHk4LVMQv80FBbVOHHEnJZFQjtn+Av3qQH0zmyKQKr7CBzfJaHUHqgEQG56JBvlcZHUKDqFQn2hFBzR/cH0SifJQ out_37_mFAP2b_singleloop_p01wA5_mFAP2b_0001_0001
E5lORBPHaVHUGEoKQIwqWBbmZZHUzMDKQHaxXB3MzdHUiBhGQwKnUBnBBkHUGEYEQCB2XB/naiHk9oAMQtaadBX6FnH0AMAMQIHJeBfxBxHkCYoOQTqRiB3EZ2H0Et3NQam5OBvyhZHk789LQJ7dZBXjwSHkLIPKQ8A7WBnC+fHEW3/NQ2WLVBfJCpH0MPhLQ2ZNeBbg7qHEu/FKQrJMgBLOwgH0YsTMQPNyiBrjm8H0c8TPQG8QiBfgw5H0Iu2LQ7JujB3dHwHUsr+NQ out_37_mFAP2b_singleloop_p01wA5_mFAP2b_0001_0001
LGZbcBntzaHkpbSEQEYleBbktfH0Gv0+PEtohBXMInHEDCsAQ789hBfTivHU3kY8PQgVgB7luXHUjX60PhiocBD0ZQHEXfyiPPGjYBD3LUHkbxzpvtWwdBbR/GHExeKyuDCseBb5QVHEv0NGQI2bbB3SdkHU4DG7Pvh3hBjpwSH0wbQ6P3kVhB7CMcHkCerIP out_37_mFAP2b_singleloop_p01wA5_mFAP2b_0001_0001
LRLSjBT14jH0w1jEQtdulBntzpHEW5wFQktjmBLEYnH0kYwJQ7RhlBntzfHEoa8KQZ78nB/mEmHkTiBCQww+oBzYHcHEChsDQfU4iBDW5cH0OffGQ4HUlBXdVyHEgUVFQaShpBTV0rHELnkBQ9cFnBDcElHEKWI8PeoQpB3mDYHENIdAQ out_37_mFAP2b_singleloop_p01wA5_mFAP2b_0001_0001
Lf/koBnX6sH0P14KQ35rpB7P1qHUiBhNQCBmqBHXPfHUGE4NQzMDrBT14bHEoaEQQiBBsBLFuyHEtIrNQfzMrBjwz7HUkz2LQgXwpBDLh2HU2KlJQpjkoBvw/sH04D3KQ2sLoBDLzsHUN5CPQC13tBvTwuHUWeBNQ+mUsBDkP1HU/dwPQfc+sBvdJAI0dsMLQXX7pB/wvAIERO9MQj0QrB7wT0H01wGIQcVPoB7b/7H0S/yIQ out_37_mFAP2b_singleloop_p01wA5_mFAP2b_0001_0001
EiWErBbPKZH0istLQOJ2rBLwKOHkArMMQR2OqBz1jGH0xLdKQKcNrBjU49GE7RxJQLy2uBzLdMHkoFpLQ0bcvBTphPHEvk8IQGBmwBnJ+SH0ahjNQlDtqBLbnbHEnEzJQJ9brBnhQMHU+SSOQkVUvBD9/DHU044LQBc1tBXo9RHEO/FIQ4isyB7bfRH0ZnHNQ6eKwBDWnQH0jkmPQHaLwBvZcbHkBPUNQ out_37_mFAP2b_singleloop_p01wA5_mFAP2b_0001_0001
E35rnBrbSJHkvf6JQv09lBzgACH0P1YIQBr8iB7P1DHkqxrIQjs9hBra8MHU2OfIQ5QrmBbPKCHEue0CQMpBlBj/Q6GUc3/+PL34lBbCk5GE8Q+tPmpEoB/Fp1Gks8QaPgiJkBnLa9G0gYVuv789mBz1jQHEW5gKQ6nTmBTQ45GUgUGJQyAyoBzxPAH0i5RCQupVmBv4JKHEFaOBQ8C8iBjv38GkklA/PBBMlBj6XyGkL7TBQoxkkBfCO9GUsCY7vI7ViBvnlAHEzZHhv out_37_mFAP2b_singleloop_p01wA5_mFAP2b_0001_0001
EAAghB3256GUiBBJQEtIdBDrc6GktzHJQqGvaB3isxG0IbnGQXPKdBrbSpG0HFuFQhALbBPHa4GEUN+LQRP8bBXp/AH00hHOQCVSgB7eVCHkbAaPQuXqXBznCHHEaO+OQDcggBv60JH0T0tQQxsAYBDyVOHEAKfQQoftcBfyzPH0PSGRQO0iiBjU4zGUepLJQOPjbBThFCH04NbIQpF0cBPLBxG0f2tMQAx/WB3MV3GUwPwLQeq8hBfFi9GUuY0OQJM6TBH94FHExTBOQS4XiBDg6KH0YIORQxufUB357SHEsFyQQdHEdBfJnVH0Xm5RQ out_37_mFAP2b_singleloop_p01wA5_mFAP2b_0001_0001
E8S3VBbQgzGEXPqEQfU4SBDrcrGkX6mBQTiBPBHtIlGE/pGFQv0tMBvyhpGkU4aIQR0zPBrYvwG0hPD6PA6VTBjvW1G0HvGiPiVAQB/GC6GEaUj3v7uhTBPwT+G04iXAwteUQBPPLDHUAKwEwSMIUBThr6GEBWZFQwSuVB/EwlGEYf2/P5NWNBTrN3Gkt3M9PASINBnh6qG0hFy0PEB6VBPjEvGkYYnnv653VBj0n7GktmLxPydiNBvViAHEdVYxvpNYNBLm3zG0oXA7viy6VBXC03Gk21ACw2PPWBnKWEHkK9i9v7CzSBnT6FHUUwoHw24IOBPPUJH0XOSDw3+1NBrGn9G0rNUGw out_37_mFAP2b_singleloop_p01wA5_mFAP2b_0001_0001
EEtIOBDAAbGUNepDQMIQKBvz3TGkpbSGQ8n6FBT14PG0OffCQ/pGHBDBWMGU6mE8PJMINBnFPKGEtVXIQq+ZJB3mpBGEqiUJQtz3IBryPvF0MPSIQK8pFBTFTCG0sbhLQlkEFBvtAkFELwrJQIoDDBTm1wFUU4qLQwHUEBzgWKGEeaWNQT+W+AjPosFkGIlNQoCbABvrPIGka5QPQS717AX+98F0u6XPQ4PVQBPc9XGET3kAQV+RIBTXUYGUiTvIQJsjPBb/2MGU7VDKQ3j0PBzrwGGEelxFQ3eILBbpCpF0w/LFQKM8DBTIyUFk6GUJQ+7RGBL8HSGU3LRNQw7S6AHTOdFkV0sNQpxz+A3ijOGkJyVQQ6Sx1ATBN6F0F0cQQ out_37_mFAP2b_singleloop_p01wA5_mFAP2b_0001_0001
EfU4AB7kYQG0LdTEQXkt4AXjXMGUhrHBQRLyvAjrHIGE99zEQbnvqAT2OOGkCXvHQBuS0ATsLVG0Es+6PmJjsAPn9QGU3FTqPukCqAzkoHG0rUorPu/NpAT5GXGk2VMwvIFOAB3MzTGUKc9HQG3i7ATwzFG0bFP9Pk/46A7uMZGU3521Pu8KwA3uJbGU9w0/P out_37_mFAP2b_singleloop_p01wA5_mFAP2b_0001_0001
EZ78tA/9T7F0IbnEQIMvlAHiPxFkLz5HQ4MbVA7oM0FkQiaFQsgOLAL8ukFkWcvDQeCHoAz2jZF0geVIQlSXyAfMJyFkxCICQF7vlA37B5FE7v5JQmv1hA3sUSFkzQjJQ98yvAvisXF0krVJQqVZoAvprRFUMhyEQ out_37_mFAP2b_singleloop_p01wA5_mFAP2b_0001_0001
EcPJOAfxEEGU4oLFQ1OU4/uUAHGkuOxBQWXc5+mnmCGEoH9DQLY4/+g7vAGkZ/8AQwyH1/+ILTGUBsMBQt2ENAniOYGUT8W8P1GGKALVKkG0ifv6PMdy7/iHWpGkzpQAQwqPVADImoGky0brPwMQVAflxJGUiUbHQYqf9/WfkDGE7To7PJfqz/mo0WGEN3JFQLXPP/KmOVG0YWO+PhzXOA7wdUGUuXCxP2CxbA7g+WGE8bcAQ/y7TALacwGUG0RjPqN9eA3MGkGkfEFlv out_37_mFAP2b_singleloop_p01wA5_mFAP2b_0001_0001
EvgTz+Oh8AGkBcmIQpZyW/kLj9Fkia+JQSW7j/cxllFke9IKQOg8//QseeFE6/nLQxIRV/wmmDG0cUyMQ+mtV/4snPGkuM0MQzxwW+mzRVG0c97NQiAv8/IpSVGkzKuLQBZaV+KcVgGEfv9NQ1mA9/4zVgG005vLQrGfW/8c3lGkPx3MQVnOo/OhMBGU13qJQOKV1/8+dCG06A2IQJnHb9++3AGk7y1NQdSW2/QqzAGkmD6NQF6ph/Gz5QGkrbzOQg3sLANN7QGEXW1KQQnXh/WfrkG0Zh2OQhA7LAd6skGk8f4KQ6sxW/UCluGk+/4MQ out_37_mFAP2b_singleloop_p01wA5_mFAP2b_0001_0001
E8Cbu+k6MZFEkymIQHetK/gAoCFkulMIQuvA8/8ZcAFEiNuEQRjAGANrzuEEP20DQqmfC/CX12Ek1qDGQGnb3/WzQ1EEeT6IQCs7r/C2LpE0+/cLQs9Lm/2iZRE0qb6KQHjJU/CPcFEk72XNQ8DO5+CtlfF06oZHQIPma/8dh7E0VEIKQ29pX/iy6+EU8QbCQ4fSf+aznmE0zu8EQLWHBA7VTFF0iVcJQkZyIAPb+sEktQ0HQYaC5+6OmvE0ksRMQYOoCArOTrEEdb7MQkJ9BAvPyKEErfIKQU+I1+K8HPEkgdaJQYOIN/uNirDUPk7MQlE2Z9sFQLEkXBGOQ3IOx/+QLHEEw/wOQ out_37_mFAP2b_singleloop_p01wA5_mFAP2b_0001_0001
E2acFAhHeSFUlxmCQgFJaA9aWTF0BX2/P6OAmABRbNFUf6yDQKb/uA5v1IF0FAJCQxjHeAVPppFEwaL7PgHmPAlxXvFkFI6mPFP5TAlP1CGkkHtpvw/AjAFbuGG0dchovZTNDApgCIGUyJ50vE3D5/kT6fFEOH3CQxrHaApowHF0jcV5P+O5bA53p1FU34sAQsGUnA1yyqFEEmb4PZ0MSAZY8jFkX9LxvGMB+/M8quFU1iExP+NEFAdPbPGkgWZ5vvXjp/MZlEG0sxD1v out_37_mFAP2b_singleloop_p01wA5_mFAP2b_0001_0001
EHnejARSjNFk/peIQbzQrAZ2/HFkLWiKQa+utA5zJwEUVSaKQoEx0A1DSoEUT20LQXrPnAFATOFUmmSNQbPdnABlFmFE/7uNQgTftAB3rxFUEjaMQnE/gAhVltF0LKkPQnf8XANSmRF0p6BJQs5pyA19tQFU+0IKQfXIeABelIFEiTjNQGDKsAFjnGF0jK0OQNNygAJyS9F0Hh8PQeMfYAhSnjF0VrSQQ out_37_mFAP2b_singleloop_p01wA5_mFAP2b_0001_0001
LvN6nAtGukEkPUtIQ9/AqA5MFOEUmdPIQcfoyA9ewKEkpXQEQj0o1ARtRxDERyCDQAPgfAVPnCEk0XxGQaX8OARXXBEUwTnJQQPyUAlaSEEUk34LQsnO5/gNA7D0nUBJQ1g3hAxc5rE0LCbHQ9D2sAFY+GEEonGKQCScYAhN8KEkXtXDQB+qhApI0kDEgOeFQ out_37_mFAP2b_singleloop_p01wA5_mFAP2b_0001_0001
ELVl2AtwWcEU9aBCQWP1+ARcZbEk+7z7PbpD7AJA1OE0A0ToPUbv+Ah4/5DUrssDPDIiEBtFtREUDHGAQeJyGBF6OeE0fctEQdraHBltzxEUfUYEQvQAIBhFVTEkbSgIQ9OzzAhLxqEU1NNDQoORABd1prEki8H5PFxwDBJoWBE0hXaBQpqhHBlR9QEUxB35PzEhJBZA1aEkJjGKQ9MbHBZqgDEEaMjIQ out_37_mFAP2b_singleloop_p01wA5_mFAP2b_0001_0001
EuDszAlZOYE0EQ5vvTr+uAxLdNE0z8L9vIfl3AldHGE0A1fCw3ew1A9NqvDEcuwFwAk0nAlOzeEEN+BBwkMqkAp0TsEkVcw4vhLiuA14KtEkX8/mvbamzA1ZQYEku/yvv3rLqAJCl/D0s7Z6vcjRsAhuxnEE91FEwhg7gAxhZXEEa+CDwRSGiA5QO8Ektkg7vmSkbA15IlEkmWMxvUmozA1li6E0jL8wvzyMsAlhGvEUdAH1P out_37_mFAP2b_singleloop_p01wA5_mFAP2b_0001_0001
ESQfABhU+PE0BGJCw/s+EBp0JKE09NkFw+twFBpR/jDEiPwFwQSSHBBpPSDEjE8IwOqGKBlurUE0TkmDwUUCPBpv8PEUUV9GwyQzTBxQubEUrY+Ew2HlYBprgWE0DvAIwfSfdB96beE000AHwLxMeBxY4rE0RCCDw/3ygBlcsYEE5xAJwwV9ABhczbEEMF3+vQ8JEBh10PE0AczIwq4kJBpc+lEUY5gDw5F8KBduePE07QD/vu45PBhnu9D0UG0Gw7qTOBRouUEkt4iJwxhGTBxU4sE0BZTFwiPhUBBqkXEkgdzAw+RMYBdjNMEkzzjJwCJEbBZSRwEkVtuAwwG8gBZh0xEUtlRCw4YhgBRxWOE0jviKw6hoiBhXoeE0ekoIw out_37_mFAP2b_singleloop_p01wA5_mFAP2b_0001_0001
L6TtEBxA2ODUk8QBwLwBGBRZqhCksvpAwCG7ABBzCHCE/DtAwWl2ABN/dFBE22l9vT3MJBpqgaCUJp+1vwXLOBV+01CUjLR0vtnQOB9fxYDE6EUbPeJqSBF57rC0DKM8vahzSB5RuxD0F85jPmANXBxc4EDETLa7vzOSXBxWpnD0mNNxvN9zbBp1PAE0JSTvv3q8CB1PeeDk9SZ8vFKfIBNy4XC0GlCEwuNqGBR3YhCkifjFvOQZKBFzFyBEEQ60vzLvKBtKjgD0A27yPw7lSBBvfQCUGTyAwTp3SBNjlGEEdWu1PhYuaBJxH9CUqlFAw8/jeBtaw0DkNAU4v out_37_mFAP2b_singleloop_p01wA5_mFAP2b_0001_0001
EF9T5AF7TZC0pl5CwNC+uAp/xDCk1NEDwziFqAZXbIC08xTIw/jgtABMTjCkyJ5JwFHZnARxEWCkcup9vjLArAh3KOC0Mcnpv3wnqAh6jMBEtKNpPmaDvAt7/oCEoFJyPO2SuAR53RBEijM8Pt6BxAJgDRCkYWE+PaaA6AR/32CUnrfEwNhDwAdvnDBk20PCwpkmmAR1h4C04xy+vqa8eAZ+CICU+ao+vIgewAdyNLDkxjQwPeH9uAFvAdAktC7AQYlF0ARJecCEMbfCQ out_37_mFAP2b_singleloop_p01wA5_mFAP2b_0001_0001
EKeEiA9KLcBEaz4IwCg0XAR0skBkJXWLwhN+EAN5uQCU0x/KwE68t/IMfTCUDGuMw1cMgAdZAtAk3TLHwo0FhAh/M8B0FT8MwEB/RApwCmAUk29Lw out_37_mFAP2b_singleloop_p01wA5_mFAP2b_0001_0001
ECzsEAxKgnCktKwIw8k7k/k5NCDU7ACIws6xy/ouRpDk/u2EwcxhLAZVnrDEaT9CwUZXG+o2WoCEIo3Ewa2MM/smkbC0P15/vxCdRANgRmC0z2BHwlWQL/Q9VND0ZX3JwGyrP/OZf7Ck/AMEw03uF+m2QMCE5DKHw66N+9wRqnC0AWg6v out_37_mFAP2b_singleloop_p01wA5_mFAP2b_0001_0001
E/cWL/IC9DE0SzQEw4CSc/Y+AXEEUkEBwlMCp9AcYXEU+IG4vLD0m+AQSkE0ji9dvriqM/oAhrEUdIWEwwQ3K/25NsEU/jDGwn9bz/UpFsEkwCnIwatbY+yXWCEUfbEGw7dn//YSyWE03Es/vv5eZ/Qce5EkkA3Bwd/yc/STJeEkMXHHw73et/8+r6E01gvJws4XKANevrE0om7Hwmk9s/Y2PeEUyt3Jw out_37_mFAP2b_singleloop_p01wA5_mFAP2b_0001_0001
EDI8Z/GWJJEkbfX3v+/l3/C2rGEUWkhmPozHHAPPfbEke6XxPFKkKAzTPgEktnF+PMZha/yDu9DEgLP7PewXL+WpEVD02zz4Pyp8E/yLE8C0Vc/mPHdma/gU/NDEU0Y+P8Mpi/y2k/DkZcH+v7IMIAjdv1DEfVCGPCJNS+isKLE0eAi9P2vMy/yNO4DkYaCBQwkdu/4jczC06YH9P8Lrm/UMGjDkva9BQ out_37_mFAP2b_singleloop_p01wA5_mFAP2b_0001_0001
EJq4MAnT2nEkel3tvGQbYAL427EkAhrmv2nPoAvM/3EEHPDmvvqdsA3PZsEE5fg4vH+ySArYRMFkX9k6vdmW1/K9hQFkKpt6v0OHfA7B+gFkXv14vxVGk/iZMZFkJZ6QvURLJAj+QjEUhX/6vE9zTArZcCFk9wyzPfW8WAnZxFF0JpMBwWnZk/2UwBFENEk8vfy2t/iX/bFEdjgAw+87aAvRZsF0VdF/vBMHoAjYudFkimI5vyKAbAjOpnFEnAZgvd2NX9q5zbFkdr/fvCG3z/mqToF02ctkPHXOq/S/uNFk7QN0P out_37_mFAP2b_singleloop_p01wA5_mFAP2b_0001_0001
Er7utAPywBF0+G2zPBDN5AfTe+EUdfg2P5IJ/AnTwTFUvjq2P5IH8AbqmiF0LGD9P1md7AHuTyE0xZ1AQi7oDB/cjwEE4pbCQFinGBPAKjE0wan8PKQEEBH9qmEUEj+HQoC3pAnluLF0F996PYbH8A7KA1EkviqYPYbU4ALlIiEE10cAQEiP3AXeQ6EUx0FEQj5bFB3ycAFEIKeCQkP0KBvY6hEEGs4+Pw/TGBLVwqEUxJlxPWV3EBvwNTEUGtQ8PTCRIBb5blE0KqjIQrrRCBHBxWE0eO8HQQu9BBP/twEUgYbJQ out_37_mFAP2b_singleloop_p01wA5_mFAP2b_0001_0001
E/UDEB757VF0gArcPEYlGBXO0qFEv0NBPhrnMBf8SpF0fqxjPKxAPBvyhYF03P1YvRATFBj8n1F0Wgs6v0XaHB/o+oFEP4oBw2Ok+Arp+3F0AJH8vUNeFBHsyJF0eU4uvGPCFBHu30FkW1+0PMUJHBDDtCGUFs86v1fwHBjqYaFEwNfAwge58Ajsp/FEqW4BwiqV7Avs3AGkl7SzvsT16A7CPoFUAT87v out_37_mFAP2b_singleloop_p01wA5_mFAP2b_0001_0001
LXPKPBDqG7F0gArwPe++UB3Mz6F057nyPiWkXB757HGET3k4P/UDVBzLdQGUGEY4PyL9MBPzMEG00NJ0PU5vWB3bD2F0QZNpvtGKWBHR2uFUKGN7P out_37_mFAP2b_singleloop_p01wA5_mFAP2b_0001_0001
E5lucBT2OHGkSMI7PyL9fBDVjQG0coF+PVjnhBPepOGUhrHEQpbyiBblDGG0eU4EQ6f3hB7quTGUBKyxPkJVgBHFCWGEYjBxvDDgjBjIidGUzQ33P8naeBjWk/FEnED7PveRdBHMPXGE1ns/P1/NjBXVHNGkCcmsPLgfdBXo5ZGU02Jqvix0kB7OqfGUIGuiPIGskBLxxbGkZvB/PUSKiBriMkGES8m5P out_37_mFAP2b_singleloop_p01wA5_mFAP2b_0001_0001
EjsthBXO0WGUJGkHQ99TjBvIbWGkWkNKQLymlBHueeGEqG/JQuzHlB7P1nG0jCXJQ3kohBX46ZGkoFpMQdJdeBXOFTG0cRcNQyfdZB32NXGkEGDMQ6t4dB7QUTG0PrOQQLHqgBz1jdGkCXvGQz5HkB7WYOGEmNbKQtW5gB7j2hGU9KPMQcz7iBLnYaGUc4WOQ3/AfBngALGUhKxMQGpHWB3IRSGk1qoMQDV9ZBXt6WGk2a4JQx0sYBvUbfGUbnpMQTQeaB7GaOG0wZhQQ3RRdB/tibGURujQQJFwgB3YJQGk0KsQQ out_37_mFAP2b_singleloop_p01wA5_mFAP2b_0001_0001
E4PFoBnuJbGEaRmKQCBWqB7luiGkuJhKQWO0rB/mEjGU0iMNQaRGsB3jCbGEEYlOQFuOsB3NJgGE+TNIQZd5qB/JdhG0Z47CQdoxsBXr1fGUlDr8PiwjuBXr+YG0PiB9Pa9ZsB7CImGEjNfwPSMYoBf8STGk/UDLQ3+jpBPKtqGU1WHKQ0c8sB/j8XGkEMZIQ8k9tBnZblGEm2SIQniDqBPyhpGELOqCQI3TpBHSjbGU6DmCQZrltBrgclGk8npovlg5qBvItrGUwDewP out_37_mFAP2b_singleloop_p01wA5_mFAP2b_0001_0001
EFDysB/nasGkR2+NQ357tBPc9sGEpwVQQGZrwB7P1nG0GvcQQShbyBT14pGUbnPPQkCHuBzLd4G0Mz0QQZc5uB32o5GEGKSSQhEruB7F7EHkKPxSQzRrvBnF9FHUVzIUQzWOuB3PSEH0c9QVQf1rrBzSqBHU/uMVQlcYvBPzRFHEGycWQCBmsB/89yGUHaxMQninsBvQsoG0ioBRQRkQsB79h8Gkk/qQQKmnvBDSn8GUSsPQQc/9wBjHF3GEUiaSQkyltBTZm0GEgS5SQl8ksBvKcHHk+NwSQRI2vBbRJKHEhPISQ1LoxBHA6HHE2+PUQlowqBvmABHUJhTUQvenqBXeNAHEPVEWQlZVxBnsPHHEnogWQkXTuB3VEEH0r1SXQ out_37_mFAP2b_singleloop_p01wA5_mFAP2b_0001_0001
E99DxB/TNhGkR2eRQXPqzBzeUcG0d+uRQamJ1B7kYiGkAr0SQmu5zBbQgnGUzMrTQ14VzB/RhQGUwKHSQvdMyBfXzJGkVV/QQcw7xBLcB8FU+WVRQzzxwB/x/1FU/XWSQ87CzBv5kuFkYpeQQFDivBbmZfGEAAISQzj10BfMtcGkIW0QQrBByB/S1PGEqU+SQs8R1B/LPNG0XhZSQEDfzB/xiKGU+eHQQbnNwBTy4MG0AfwQQ7Q+yB3FseFEoanQQ1j9zBj8I0FE3XUPQ out_37_mFAP2b_singleloop_p01wA5_mFAP2b_0001_0001
L/Uz3BXO0hGkEDySQ03f5BXO0mGUdTyTQShb7B77neG0OfXUQIwK8B33PfGkvfiVQy+P8B3qdXGUdkrTQRLC7BrbSwGEShLTQPfP5Bvpb5GExIrSQ5yx6BDf2CHU85GSQ1SM9Bn8aCH0DgESQg5g5BXAgKH0S1tRQ5Qr4BD/pdGERLCSQsoO4BfB2pGUSolUQKfP8BfQgtGUz4VSQ5NZ8Bn4lzGUyM7TQVj/3BPlN8G0J3fTQuj63B3DU2Gkgo5RQ out_37_mFAP2b_singleloop_p01wA5_mFAP2b_0001_0001
L+TNOB325FEUHahMQ6mETBf8SPEU6mkMQ++JXBvHFOEULymKQmuJbBLEYZEUIwaLQmuJgBz0NbEUGE4JQOJGaBfR2iEkqx7NQbnvdBHuewEEmuZPQqxLVBfR2cEE8nqOQtd+SBzKHiE0OfXQQAAgLBHYl3DEtILKQepbNBrED6D0hWEHQXPqKBHXPmDEBW5CQO0iMBHZ7oDk9ow7PPK8FBjqxPD0FZ7DQW5QDBjAr8CEqGv/Pnv/DBnuJNDU6mkIQ03vGBDW5gDUjXqKQHv0+ArFZ3C03PFJQMrAMBjOsFEUZeZOQOUjgBTQfSEEmggHQm6jgBXbUsE0TYMJQ5p+hBj/pUEUk28KQFSueBzoy+EkenLOQ6avgBDfjnEkry1PQax8bB7u11EkIQqQQkSCRBX2cFEknsEGQvPKFBTtbeDE0BrMQ out_37_mFAP2b_singleloop_p01wA5_mFAP2b_0001_0001
