# Supplementary material for: Incorporation of sensing modalities into de novo designed fluorescence-activating proteins
Source: Nat Commun. 2021 Feb 8;12:856. doi: 10.1038/s41467-020-18911-w (PMC7870846; doi:10.1038/s41467-020-18911-w)
Supplement: Supplementary file 24 — Source Data [file 41467_2020_18911_MOESM24_ESM.xlsx › raw_data_graphs/Supplementary_Figure_6b,c,d/1/silent_93.out]

SEQUENCE: SRAAQLLPGTWQVTMTNEDGQTSQGQWHFQPRSPYTMDIVAQGTISDGRPIVGYGKATVKTPDTLDIDITYPSLGNIKAQGQITMDSPTQFKWDAQFKQNDNPRYHGSTNILTGTLQRQEZ
SCORE:     score     fa_atr     fa_rep     fa_sol    fa_intra_rep    fa_intra_sol_xover4    lk_ball_wtd    fa_elec    pro_close    hbond_sr_bb    hbond_lr_bb    hbond_bb_sc    hbond_sc    dslf_fa13      omega     fa_dun    p_aa_pp    yhh_planarity        ref    rama_prepro    bref_irms    cen_irms    final_chainbreak    final_looprelax_score    irms       time                                      description
REMARK BINARY SILENTFILE
SCORE:  -485.394   -695.322     96.020    393.273           1.648                 21.662         -6.525   -257.799        2.584        -23.905        -78.662        -25.380     -35.558        0.000      4.774    132.981    -40.021            0.034     19.116          5.687        3.098       3.098               0.022                 -485.394   2.514   2916.000 out_93_mFAP2b_singleloop_p01wA5_mFAP2b_0001_0001
RES_NUM A:1-120 B:121 out_93_mFAP2b_singleloop_p01wA5_mFAP2b_0001_0001
FOLD_TREE  EDGE 1 120 -1  EDGE 1 121 1  out_93_mFAP2b_singleloop_p01wA5_mFAP2b_0001_0001
RT 0.092238 0.94843 0.303269 0.768097 -0.261588 0.584465 0.633655 0.17903 -0.752615 12.785 -5.805 20.9455   out_93_mFAP2b_singleloop_p01wA5_mFAP2b_0001_0001
ANNOTATED_SEQUENCE: S[SER:NtermProteinFull]RAAQLLPGTWQVTMTNEDGQTSQGQWHFQPRSPYTMDIVAQGTISDGRPIVGYGKATVKTPDTLDIDITYPSLGNIKAQGQITMDSPTQFKWDAQFKQNDNPRYHGSTNILTGTLQRQE[GLU:CtermProteinFull]Z[HBI] out_93_mFAP2b_singleloop_p01wA5_mFAP2b_0001_0001
CHAIN_ENDINGS  120 out_93_mFAP2b_singleloop_p01wA5_mFAP2b_0001_0001
LwfKMBvxLBIEoaMYQDCMMBf9IAIEZ78WQ67nRBLFu8HE99bWQ357UBT0i4H0hWMXQlDNIBf9o3HkoFpWQbjyJBfYFuHUB/OXQiTgIBXhVCIUaeVYQPryOBPHFEIkmJTYQBdLNBHFt7HUsJcYQAQKLBfY1DIkXmbWQ0P3HBbLk2H0ZlkVQCiTEBf775H0UNBXQKFAIBDPDuHU56DYQ out_93_mFAP2b_singleloop_p01wA5_mFAP2b_0001_0001
HTihSB3NJ+H0kYIVQ/UjXBHCs6HkEDiUQkC3XBvcouHUgVmUQFDCcBjVOqHkvf6UQ5QLYB/9T+HUf/ETQYIGZBnvIFI0+04SQ6j7aBfojGIkAVfRQ7e1WBfpuFI0EZdQQ33JTB/lbJIk+4FQQcWETBPzJOIUbprQQFMqPB/+VIIUxIROQEtoPBzKnAIEsyhUQMv1aBzTP+H0KDGVQo4sUBPVH8H08bgSQcekbBDhJ6HUcVoSQXlHcBPAgGIE4EmTQaEWVBDsOHIEYFFTQQzXeB3KFEIEl8ORQvFHcB76vKIkS0dRQLMxWB7IKCIU1m8PQgHvVBTkAPI01OaRQ8bVQB/W6QIkG2ZQQgjsPBripEI0xfUNQZy7MBPhFLI0TqtNQ out_93_mFAP2b_singleloop_p01wA5_mFAP2b_0001_0001
H3kYTBPzMpH0yhWUQiBhTB/RhdHUO0aUQXPKVBPIwZHkVO0VQEtoYBfR2SHkQg9VQiWEOBntzYHkArEUQnEDQBnCXtHklDFUQRXgWBforaHUCZtTQb8SOB7QLQH0IbHUQam5MB/TNbHkrHFTQEYFLBvcobHkvfyUQ out_93_mFAP2b_singleloop_p01wA5_mFAP2b_0001_0001
HPK8SBntzeHU2O3WQqGPUBjqxbHUbnHYQrcIaBnCXdHE8nSYQQgVcBb5QXHEDCsYQ8S3QBvHFiHUzMnYQXPKQBD/pkH0yhuWQ2rZTB/GRTHEgVLYQ9owRB7OffHknvHZQmupMBD/pgHk9ogYQ03vRBz1jqHEAAkYQ out_93_mFAP2b_singleloop_p01wA5_mFAP2b_0001_0001
H++pcB77nlHEoaAYQuzHhBra8nHkvfKYQy2JjB/RhjHEoaUXQnvflB/mEiHUdTqXQPffhBnBB0Hka8OYQ+omfBPS+4HkjMyYQ+ecgBTVb0H0PReZQmAviBzg/0Hk47sZQG13cB/95vHE6lzZQsHlaBrZmqHUiBZXQOInhB7fLkHEs9oYQ2z7gB3N23HkFdhXQzXljBnS11Hk6CVYQYxZbBjMX3HEwLrYQfEKgBXNyAIkz3yYQ/sfdBHVxsH05nQaQBGPZB3YmvHERfmZQ out_93_mFAP2b_singleloop_p01wA5_mFAP2b_0001_0001
H46RiBTgVhHEv0FWQ46BkBT2OdHUIwCVQqxLkBblDRHUO0CVQCBWmBfTiMH0P14UQ78NjB76RhHkpbqTQ5cClBDEXdHk44kSQ0Z0nBfQIhH0TL5SQOFLkBLmyhHUdNPRQaRWgBntziHUwK3VQXrCmBzDSgHUSxNVQlwNjBHe+pHUjbqTQU4MhBLQfeHEh9cTQLWBlBrmtUHkOnjSQ5DLpBjpXeHENqJSQckboBL38dHkcH3TQxy2nBzR1pHU/J7SQT1glBLW7eHUBddQQlxPkB/hdqH0nNSRQYqLiBDGYfH0uJARQ out_93_mFAP2b_singleloop_p01wA5_mFAP2b_0001_0001
Ham5hBjArLH0xLNVQQg1hBTf//G0xLNVQHaRjBntz5GkWkVWQMdTkBLaRxGkpbCWQGZ7dBPc97GktzHVQtvPbBH2c9G0hhyTQ5njVBvC+6G0TO5TQEGydB/Cw1G01iySQrcIgBvcoPHkBBWVQ8T1iBL3I9GUxiTUQAKkbB3MEAH0U52VQaY5dBzLizGEKVWVQ4qqbBvmoFHUeYeTQa4nTBTGB8G0XG7SQbhxTBjTXAHkJ2nUQ1aHVB7vwyGkhIOUQx22bBDQk2G0bz0RQjkSdBfdrtGk7qITQxm/gBj/f3GE1jsSQ out_93_mFAP2b_singleloop_p01wA5_mFAP2b_0001_0001
LEtojBLFu9GkQglXQf/0kBf9o3GUHaVYQUNenBjAryGEYlHYQJbHpB3Mz3GUPKkXQdTSlBjVOAHkCX3YQAw9iBHIqHH0VlxYQzpkiBHYHIHEmfCYQBWmjBfFp9GUnZoXQ/pajBjzaxGEm4fYQEmNnB3TMEH0NexYQF3alBv7l8GkXFXZQKCajBPjmPHU2P/YQzKLhBbczEHk9eBZQlI3jBrDaOH0QFuXQAodgBfsYJHkfA3XQ out_93_mFAP2b_singleloop_p01wA5_mFAP2b_0001_0001
LSh7nBPIwoGkoFVYQ14VqBblDjGkqxHYQ35rpBrw1aGUdTKXQrcYnBXNeXGEsyBXQgqhmB3jClGUbnnYQk5OrB/hFfGkBYjYQMuzrBLGxoGkqo3XQ out_93_mFAP2b_singleloop_p01wA5_mFAP2b_0001_0001
EqGvrBvz3WG0isdWQJGUrBPc9NGkpbiVQW5grBf8SRGkVOEUQHvUtBzeUXG0gArTQWOUtBX46EGU6m0VQe4BtBz4WBGkYHMXQuHusBnFA3Fk355UQpwltBb78ZGEEYlWQYHTpB/m2KGUoBsVQRZWvBrhwHGETMqVQJWurBzcC3F0k2PXQRFHuBPBSqF0A/HVQFP7sB3en7FE4x3TQesrqBv/cxFEiBFVQ out_93_mFAP2b_singleloop_p01wA5_mFAP2b_0001_0001
EEYlpBDrcNGUy2RTQIFepBjpbPGEUN2RQktzpBHtIFGEnEDRQktzoB/9T5F0w1bRQsyxmBD/pUGUHahRQOJnmBfQkfG03gHSQAuXmB7TvhGkH6aTQd+omBvpwpGkMTdRQGSVmBPMWsGUN3nTQkRimBHgbxGEW+bSQUuwmBjc0sG02rKQQArnmBfxP8G02HJSQYg2mBT5a3GUaftPQ7YzmBPrC/GkKR0QQSMIoBPy2IG03PtTQiRGrBXn0UGU2HlRQs2JlBLguPGUu95RQN/jmBP/NVGEdScQQcgQmBnvxbGUzYNUQWVJmBvDsvGEH4iUQOMzmBnt6mGkgc0OQmijmBTxUCHk855SQam9mBvLg5GkKxoNQ3h4mBLZfHHUD7hQQ out_93_mFAP2b_singleloop_p01wA5_mFAP2b_0001_0001
EEtIrBzgAGG0LdzPQMIgrBTgV6F0257NQUN+oBHtI5FkQgVMQ8nKoBbktEG0xLNLQaR2tBnsd+FUHaBMQBoWuBPvfsF0Cc/JQILdvBT+IYFEKtQLQfykxBrhmYF04diMQ+fDuBLXUGFkmY6KQuz3rBrbSNGkVOUPQsK1rBDuurFUoJFPQN2pvBvRdAG0UEJNQl/dtB/rkGGEyL6KQvXyvB/nHyFkJdgIQ2pdsB3rfoFUBLBJQ9nruB3Ln4EUR5tLQWvWsB30eGFESa2JQ out_93_mFAP2b_singleloop_p01wA5_mFAP2b_0001_0001
EoFpnBTLymFU46RMQkCHlBTgVmFUhr3KQKc9kBDqGVFU5QrIQHahlB3NJCFEVjHJQEY1iBz0NjFEmu5MQlRLgBL6tjFEHSdLQvYAjBr/+zFEG4EPQQgVoB/RhZFEFuONQej0kBnDw1F0d64JQjACjBr6nTFUZ+0NQHhKdBfmghF0l74MQXRHgBnZKXFEd49JQJJ3fBvmMzFEJleKQpmZhBnamxFUiEQQQoV3iBbbwBG0TmNOQ+k4kB/DlyFEh1CQQ out_93_mFAP2b_singleloop_p01wA5_mFAP2b_0001_0001
EhALkBf++bFk/UjEQWO0jBj/UNFkTiBAQtI7gBz1jOFkpbS8PSMofBzKHgFUwKH7P78tlBnsdSFUIwK1PAueoBznvQFkP1/5PUjNlBHm4CFk6Y+qvW5wjBb78rF0IbHEQEgQkBTiH9EUsvXBQj3WlBzcviFEbdUvPZuOpBX66eF0Shg6P+bjmBnUsGF09dU5v89JjBX6WEF0d79yv2/jlBztiyE0cBEJv out_93_mFAP2b_singleloop_p01wA5_mFAP2b_0001_0001
EWOUfBvHF8EEEYl6PR2uZBjpb8EU5QL2PhrnYBvd+sEkuJxoviWkbBrFZdEEAAAwvVj3VB7Of3EEDCMAQ6tJWBfo/FFUXcMFQZF3QBPnAAFUOz6IQinJSB30DQFkYC0LQampgBT14tEE7Rh7PVdzYB7hbMFESPUwP3eUWBrUZnEEJ6dBQVv0RB/LB5EEeYT9PBz3VBjXnWFkkMGEQjc6ZBDOaDFU8gMHQIUCPBL8RNFk0sSNQ8lOSBLj5gF05yRLQXG7VB/vpLFU/wpMQ out_93_mFAP2b_singleloop_p01wA5_mFAP2b_0001_0001
EoFZUBHDCyEEv0N4vktTSB7QLkEULyWAwXPKMBT2OjEEoa8/vO0iJBntzzEkQgV+v14FUBnBBsEkAr8FwPL1ZBTAEtEUzaJGwQTNSBvMbcE0EdIJwfUYSB7lu/E0HFu0v4G7TBngIUEEQ5k/vinbSBDm07Ek+FuGwdvSbBTmskEUtBRDwdQhTB/rAiEURYFLwNL5NBHgYbEUQOHJwin5TBbupMEUDIwIw out_93_mFAP2b_singleloop_p01wA5_mFAP2b_0001_0001
E99zJBPJGQE025bAwPK8DB/mEPEklDNAwamZBBjpbQE0fqxFwIFOEBPIwQEkvf6IwkxJCB7tn1DkyDw6vv0iDBXGzND0Z0cAw8CUEBr1KPDk0SVFwke4DBTHVqC03EY7vEtIMB3MzCEEnEDBwZdfCBHn2cEURk57vAtq7AH+j2DUsSi5v2dBEBDU9zDkfUirvr8yEB/m1OCUqED/vhmODB/KtqCENF9tv out_93_mFAP2b_singleloop_p01wA5_mFAP2b_0001_0001
L1NJ4A/89PEUiBBGwQgVyAb5QREk/UjJwwfq0APdT+DEYljLwoFZyAjWkBEESh7NwO1TmAPg1REUk8+IwmV4hAzy06D0C6fHwinWMADu89DUn3KGwqCkBALLyLEE/fSIwxGQFArcrmD0ebvCwe++zArvfQEUiBhCwuqr0AbV+fE0gVkKw9l+hAvFzUEUqt1Kw+5hkADvAfEkfJQHw08TmAD7xzDEcY2DwBIIjAf8cgD0Q4IJw out_93_mFAP2b_singleloop_p01wA5_mFAP2b_0001_0001
LGZ74ALv0ZDkSMoKwQgV7A/TN2CU5QbMw2OfDBf8S3CkVOUNwzhWFBjpbaCkWktOwHK84ADLYLCkPSELwOQCtAvyDECEODnKwMA3mAPGmOCkuTWMwU5OqAzxAoBU4whIw/pG7Ab5QXD0FZrIw/RS2AHIE5CELfMOwA1B9Ab9BKCkqIJJwa2C8A/dpiB06tSMw out_93_mFAP2b_singleloop_p01wA5_mFAP2b_0001_0001
LGEYGBT0iYDkCXfMwjs9LBXNedD025LNwHv0PBPHaFDkX6WLwdolUBLwKDD0HF+LwcSsEBrw1vDU14VLw5/BNB7YS/DUSwINwW/mMBbDVSDEvZOPw out_93_mFAP2b_singleloop_p01wA5_mFAP2b_0001_0001
ELH6NBTLyyCEBWJJwEtoRB/mEbCEBW5GwgqxUBT2O7C0kYwDwqxrSBzfqdDksdeCwoF5OBf++5BEsyBDw+u3LB3npyA0ZghFwEbSJB3k24/zitVBwyU/FBP0DcA0FDX8vKexKBbhpq8zuaMBw2O/JBvco1CE/pmIwthRUB/OUICEikuIwtJXMBvSrOCUuqaAw35+RBH6UcB02xkAwIurOB7XILA0DcyHw8cyIBHttMBkwLFIwOiOJBLlD80To578vdegNB/YTn6j7W0Dw out_93_mFAP2b_singleloop_p01wA5_mFAP2b_0001_0001
ElDtZBDrcwCUf/UCwy25cBfnvPDEAAA/vv0NeB7P1ED0d++tvHv0dB757fC04luJPb8ChBjU4WDkSMoCwLdjiBb2VvCUqh0CwI2XgBvgZlDknBKIw8SXbBLwKTC0LdTDwFzqaBHZqtDUosn+v1hPiBjiYvDkAhqAwQ9UhBHg2VCkAs/CwoeNiBDThqDEicRJwx5deBfLiBEUz8EIwHSXeBPc3MDUJBKJw out_93_mFAP2b_singleloop_p01wA5_mFAP2b_0001_0001
EAAAgBvcolDklDtoP8S3gBvz3fDU6mE9P5l+iBrbSAEE+TNAQHaBjB/naSE0xLd8PzMzcBvz3jDEsyBCQYGraBDtFGEUbj1BQ357fBjqxBEUc9ogvi6whBzfNADUc9z9Pwl0dBHekcDUFYHGQUtwZB3BxND08YsAQADZZB749IEU/5gFQ out_93_mFAP2b_singleloop_p01wA5_mFAP2b_0001_0001
EY6mkBnuJ1DkR2OEQnvfmB3NJKEE/pmGQAAwmBjWkHEkQgVKQmupmBvIbrDEBWZLQlYQpBf++JEkoF5DQRvLpB/itSEU9LU8PMB4rB3pFWEkniY2PygctBHoKHEkEhBzPBWbsBXhYqEEQ6HxPU4akBvd+WDUHaxFQbtvlBX3OaE0ZI2FQ8fCqBrfbzD0EtyDQTLpqBrjuTE0zZNGQinLoBDrGiEUVfm8P/CFoB7YxHEUIjf2Pg1KuBjbCuE0XGpgPyAErBn8P2EE3kP0P out_93_mFAP2b_singleloop_p01wA5_mFAP2b_0001_0001
Lx1DnB7luZEEUNuLQ7RRnBb78ZEkSMoOQwKnnBvyhwEUMIwPQbnvoBHue+EU5QbOQsyBnBHDCoEkCXvKQj59oBn2LQEEJzPPQY9elBPtxSEENrfPQ out_93_mFAP2b_singleloop_p01wA5_mFAP2b_0001_0001
Ef/0mBPzMzEUiBJRQ/pGnBLwKHFEBW5RQ/pmkBnX6MFUKctSQQ1IjBzJx+E0FZLTQlDdpBb5QFF0Jx4SQ0+PsBHD/CFUiBRSQOjZuBjml+EEvaUTQj7SuB7b2tEkT49TQkwUwBHW2MFUasfTQqG/lBbmZmEEaRmRQFzanBL1NUFkfLMRQp3HpBX+j3E0xqiTQk7epBHsdTF0BPhTQs1vsBLVDSFUaswRQhpQsBPU61EkoZjRQpQwxB/5QKFUfBLUQ3IXwBfDnaFEt48SQ out_93_mFAP2b_singleloop_p01wA5_mFAP2b_0001_0001
EoFJkBPy2hFEBW5SQ14FiBzfqpFEv01TQ5QbjBvxL3FUc94UQ++JlBT2OCGEEYlUQkCXfB3251FEVjPTQwq0aBT41oFkD3mSQM/0aBHLgUF0ZKPSQyYhVBj8hwFkFGUSQ7g5VBLXuOF0MqtRQwgrSBXrkfFEeUwRQjUATB/b9BGkoZeSQu1fNBj3ohF07DXRQBnyNBf87CGEdAFSQ4+JLBfQV1F0SjiRQ1NZlBXjXsF0FZbSQaSIhBrp4bFEReTUQyAagBb2lAGU0/fSQX6jdB3OX/FUMwCUQrHKeBX0BKFEKOVSQiV2UBj3j/EkdpVRQgLDVBfNeIG0tG6SQRbPLBP4YUFUUM7QQBo2LB7PYKGEitNSQsiJHB/ha3Fkc9QRQ out_93_mFAP2b_singleloop_p01wA5_mFAP2b_0001_0001
EtIriBPzMzF0eUIWQaR2jB/na+FEAAQXQPKshB76RGG0HF2XQGE4eBLbnCGEaRCYQCsykBnYQuFEEYJYQ+uqmB7lxcFkgewXQoeZpB/SafFE8eoXQrgImBrXWIF0QrVXQWMeqBrMSNFEWMKXQBWioBTjI/EEB2+WQ7RRhBvconFECsSWQE2glBXwFEG0Xr5WQYZGjBr08mFkd0XYQXX2lB79y2F04liYQr1KkBberAFUneTXQTslsBvRgKF0je9WQoIzoBz7ivE0OFpWQ out_93_mFAP2b_singleloop_p01wA5_mFAP2b_0001_0001
EzhWiBXjXQGU2ODYQVjXgBntzXGknvTYQFDChBrvfcGEVj/YQO0SjBzgAgG025HZQhrHgBb78gGU3koXQolSeBbqzdGE6xRWQv87gBbxLaGEhAXVQB7CZBrRleGE8G6VQ2MJgBfpbXGk9aGUQXobXB7N4bG0lppUQOzFbBH+VYG0CGwTQe+OkBDAATGkYQ4XQxO9cB/LjTGEeiXYQNmEiBbtXkGE/VgXQncsdBbbBnGkUJBYQE/BjBLKjZGkGspVQHsJWBfFWhGkEknWQPVmhB7skUGk1UYTQ3zPTB3blcGkX3XUQk03ZB3XRWG0SmwSQ out_93_mFAP2b_singleloop_p01wA5_mFAP2b_0001_0001
Env/dBntzcGEqGbZQ8SXeBvcohGkTiFaQ357ZBPc9pGkDtMaQlYQVBzgAnGUbnPaQep7dBrEDZGUPKoaQqFmdBL9WdGENQWbQggRhB3jBjG0R9mbQtrajBnyLeGEmwrbQcO/gBrpVtG0rpwbQPKcaBXNeZGU46RZQuSGhB7HvlG07HIaQZysgBjayTGU7PmaQaiaaBDFLUGEJQiaQP7ycBzgpWG0SUrbQVbRaBXyDjGElzXbQBCiiBPngxGEUF8bQXaWeBfcFxG0rwrbQ out_93_mFAP2b_singleloop_p01wA5_mFAP2b_0001_0001
EmuJbBnCX0G0IbPaQgVOXBfnv8G0xLVaQfU4UBjVO8GU14BbQsHlXBLv04GkYQgbQZQgaBPc9GH0HFOaQMPFgBDp0DH0NJZaQghVgB/8M4GUm2KaQG7JbBfrK0GUiVPaQVoFUB7h67G06t8ZQQf8YBf5XNH0WuiaQyrDaBX/xJHE03sZQRHagBLYyEHkgt7aQfIghB/zMJHUFPJaQ8xuhB74Z0GUNlgaQlk8gBXEc3GUaopZQ out_93_mFAP2b_singleloop_p01wA5_mFAP2b_0001_0001
L357PB325/GEaRGbQWOUNBvcoAH0z3vbQfUYLBXiBMHkDt4bQpbSLBHYlPHkQgdcQcSsIBntz4GEFuybQaXRKBXmCtGE7WubQmoxNBTvfpG0WgScQDANPBbxYeGkxmOcQfF7SBvhQZGEXelcQJHxVB7TMeG0h/CdQKCoTBLQEPGEKPdcQGE4NBLwKCHkqxraQCpMQBP7a+GkyhIcQwh7FBbkg6GEZfZbQdCmGBvc25G0S+QcQeQcMBrVyrGkCZQbQ9QsGBTDDoGUWTubQFwqLBrwjqGEVswcQmAcRBLJLuG0Y1ScQiMLNBjLwZGEht4bQ9uJVBHEDmGENzIdQnVjYBb6HaGEsvTdQxAPRB7ExLGEmoFcQaIWWB74sKG0pUtcQ out_93_mFAP2b_singleloop_p01wA5_mFAP2b_0001_0001
LkC3JB/owRH0d+WbQ46xHBb6mcHkYQcbQBr8IBfSMiHEsyxaQcSMKBPIwcHkpbSaQgVuBB77ncHEVjjbQQ499APUkbHkmc8aQ2O/JBzeUOHkQg5aQL62JBn3XgHkWA3bQuDYAB7hkjHEX40bQhaxABnZvVH0Ve3bQylY4A36FWHU07/aQ out_93_mFAP2b_singleloop_p01wA5_mFAP2b_0001_0001
LXkNIBHsysHEmutaQpw1IBnDtyH0HFGaQueUFBXMIuHERLiZQlYQGBLbnwH0bS8YQcSMHB/mE+HUwKTaQGiYIBb6p+HEzdCbQXMDHBfOrzHU0NTbQQZNIBb5usHkYLuaQkhENBn3iyHkjb8ZQH3+CBvMS/HEydMaQ/eaJBLPACIk7ZAaQxC9FBPffCIkNcRbQJLmMB3taAI0GoHbQsXyCB/DfzHE3HbbQv/nJBLt4xHEPkubQ out_93_mFAP2b_singleloop_p01wA5_mFAP2b_0001_0001
EsHFBBf++nHkWktZQ7Rh7APdTjHkDtMZQQ144ADrcXHkmZWZQ99TwA77nTHEEYJZQ2jCxAThrpHEsyJZQBajyAbkr1HUwqCZQJSFyAPSi8H05elZQdUh0AfPz5H03VaYQKhizAjwsDIE11fZQomA2AjcTCIUsqUYQ28g1ArRtFIUcQ3YQMu/2ALnHLIEVnxYQf/UABjU4lHEoaMaQTq6/AfLdjHk4kuYQdNqsArPpoHUUrnZQ2JAsAnAjmHk7rwYQ6PkwA3nV5H0WWFaQOK80Abdn0Hkrm+XQDQLzAfhYGIkLR7ZQuMk3AnA5DIEdmpXQTDG2Anp6MIkqkMZQ out_93_mFAP2b_singleloop_p01wA5_mFAP2b_0001_0001
EqGPABT0iRH0yhqZQ357+A3jCGH0Gv0ZQ5luEBnDt/G0JxwZQGE4IBHXPDHkQgBaQMIw6ArFZEHkU4iaQRnUxAXCsKHk/3paQXI/3AbQl4GUvkqaQDCsDBT2OVHUGE0ZQtsQ5ADHrCHU56dZQ9haABLN1GH06R5aQG59sAH7kKH09RQaQwND1AX0n3GkiHLbQYb/+ArJmzGU9SmaQBCzxALmH2Gkz8TaQ out_93_mFAP2b_singleloop_p01wA5_mFAP2b_0001_0001
EFDiEBzKH2GE7RdZQ4PVJBXjXvGEBWZZQU4aIBjrHjGEoaYZQFueEBnuJfGECsGZQzhWMBTgVzGU46xYQNxVRB3hitGkT3lYQGrhUBThO0GUff2XQf7IXBH38+GE/kYYQ7RBBBrZmzGE99PZQ/z1LBrGqwG0LZ1ZQ9ObNBXws7GEvc2YQCfrJBXn9yG0SSWYQoZaQBTAYlGUs4bYQyRDUBbyLtG0/jAZQhTOZBvxQEHUbWDYQDq4ZB3X67Gk5rwYQkM6TBj1QDHkHJoYQ out_93_mFAP2b_singleloop_p01wA5_mFAP2b_0001_0001
EEtIMBvHFdGUPKsZQ/pGMBrbSRG04lqZQaR2PB7QLNGU5QHZQlDNUBfTiRGEoaAZQrcoNB33PMG0isVaQz9WJBDhiNGU9j5aQBJoEBfZAOGETLwaQTZ3KBbMmNGUulebQ5lOPBjqxgGk8S7ZQhFDIBfznOGk4cjZQbaURBfh5PGEv1gaQ7gbOBjLwDG0ZDRaQ out_93_mFAP2b_singleloop_p01wA5_mFAP2b_0001_0001
EIwKOB77nEGE7RxYQvJRRBblDAGEmuNYQyLdSB757nFkuJRYQam5OB33PbFU2ObYQzMTOBrEDCGksdGXQPJeNBvDEOGUPA5WQrJfRBHe06FUSQ7VQ0VCKBLL2QGk8mtVQx1jKBTgVBGEZ74YQUeKVBvA9DGkh0MYQ0aYKBPLs8F08oJXQ3iSRB/8oRGkSdyWQdihLBrGdRG0O2wXQuXTPBH+19FEthBVQ4ZASBv0rpFkapCWQJcaVBjdRBGEy43VQrwpJBbIgZG0R+oVQ3AHGB/zTNG0Md2VQqe1LBrFxNG0LVzUQ out_93_mFAP2b_singleloop_p01wA5_mFAP2b_0001_0001
EKcdXB7OfhF0MzIYQtI7YBX3kKF0eUIYQO0CbBvcoDFU3k4WQf/UeB3MzOF01jSWQ6mEdBLEYFF0jCrYQytoeBXBztEU7eoYQSvvaBb4yKFkGmWZQgqRaB/S3sFksdCYQgQXVB7pLBFkcpPYQ5gSgBvYcOFk1zlYQi0ygBjsPqEUzDBZQ0DLgBjqQqEU6NJYQtvFbBTb4jEEMdtYQSIrdBDgNHF0NVvZQxqIXBH2QBF0x0bZQRCvZBTHwbFEU3XZQ out_93_mFAP2b_singleloop_p01wA5_mFAP2b_0001_0001
EsyBZBbQgxE0jCXWQ++paBb5QpEUjXCVQ46ReBrFZVEUiBJVQIFOdBnDtGE0w17VQXktVBrw1jEEEYNUQBWZWBHZ7oEECs6WQ509cB7kr1EEYNiUQjs9WBXjXeE0HFOTQv0NTBLGEyEE/pGUQ35bTBb5QXEET3sUQ out_93_mFAP2b_singleloop_p01wA5_mFAP2b_0001_0001
EqxLhBLxgUE0JxQUQaRGjBf9oCEEEYNUQ0iMkBra86Dka8ySQO0ClBPy2LEU6mESQ35blBvyhIE0eUIVQGvmnBXSQwDkFgQVQpiwpBH6c+D0rsPWQwx/pBfINSEEeRnWQUaXrBvWmfDU7MsWQiBhhBTKchEUdTqTQ0VFiB/aSoDkWkiUQAcqkB3JqLEEDZIWQCEWmBfCXXE0XdxUQNnioBDqtrD0jFSUQ2MvmB7wNSDEtymVQy80sB/GlmDkOsVXQroHrB7/dBDU5+XWQ out_93_mFAP2b_singleloop_p01wA5_mFAP2b_0001_0001
LHvUkBjWkRD01jaSQqGflBrZmFD0coFRQueUkBDW5cCkpbaQQrcojBHYl7BkBBGRQ2OfjBLwK7CkEDCTQFgonBbigAD0nUMRQjtNlBvz6fDEDwYQQ out_93_mFAP2b_singleloop_p01wA5_mFAP2b_0001_0001
LMIQkB3MzcCk8SHOQ5QLjBfTixBEqGfMQqGPhBj/UHCU0iMKQc94hBblDlC0MzsIQqGflBjrH9AkEDSLQzpInB7tscAE2uZNQ0nakBHG0l/zusrJQZ78kBnCX3CEBWJNQ+zAiB3e1HB0MoyNQZ8rmB3pFmBEda/JQgJDmB/f12/DXvmOQK3EmBXl2c+jEO3IQdyKjBvb+JAkLgDIQkcPjBzPpU+TUn/KQ out_93_mFAP2b_singleloop_p01wA5_mFAP2b_0001_0001
L46xdBzLdjBEaR2JQktzZBrw17BUdTiHQiWEYB/TN2AEW5wDQy2ZZBf8SX/DtIbEQzhWUBrw1LC0NJ2IQp4mRBPo4PBkihIKQKvGVBfuspCEoWwKQoD+LBXi6jB0N6oKQ789cBXjXyAEpwFLQ8fkbB74hWC0HLAFQTu0RBD4oYCkjDjGQz7kTBPvoABUKvBMQ9mxRBzNhYAk7C2IQZ1WRBjxxyCUmYnLQMCGXBD/HFDEwN7JQYUfXB7zcaC00DLMQ7sEKBnMVuAE31iLQqg/JB7e4xBUfsvIQ1euLBXYUNC07G7LQ out_93_mFAP2b_singleloop_p01wA5_mFAP2b_0001_0001
L2jCVBvIbPBka8S/PDXvSBHYlTAkR2O3PnEDXBXiBx+z4lutPzMTWBzgAr4zMzMrP3ySOB7Mn/+j/0u8P4pLKBjbMVAE1+MAQIFOUBPzMHCkZmZ+Pz9DRBTVF4AEdgnfP525PBf3ar9zxXsBQ8psMB3ZNK9jhL21PasrJBDWy/A0Ga96P out_93_mFAP2b_singleloop_p01wA5_mFAP2b_0001_0001
LEtobB/na8/zisdePEtIgBf9og+zfqxrv2jChBjVO02D/pGxPiBBiBjWkt973P1YPTiBfBTLy28Dv0N+viebdBfdIt/jqvQDwqscfBfhu+AU9c+CwX7DaBb7YJ/zRZjGwZ78bBLwK/AUO0ikPoL0hBbec5/TmIZtvOTzbBPEdEyru8y9vTHRhBviQE5ztjoAw out_93_mFAP2b_singleloop_p01wA5_mFAP2b_0001_0001
LlD9gBThrH6zyhW/PDC8hBT0iM9bktTDQT3kgB77nK+LtIbIQZQghBjAr8/7yh2JQMdDgBb5QL+jWkNBQ/hBkBPilb87fiUEQZj3hBH1Nh/7zcQBQ out_93_mFAP2b_singleloop_p01wA5_mFAP2b_0001_0001
EPK8cB325767z3PJQBrcaBT2Of8b3k4LQjsdcBrEDC7jTiBOQtd+cBDVjH/zMzcNQXuYUB/vsH87/nrLQp2zRB7yGI/brD3JQgC9LB/Vds+rl2mJQ1sLJB3UvJ/ro2HMQhZGEBH5Wa+LRGoMQpvSBB/SiX87wexKQ657BB7w46+7j++OQKcdbB33P16D99DIQPMhbBHQkQ/rQjhMQd5QTBTeFp7jaW8KQwdoSBjPJl8L6gqNQXNeSBr15jA8kMrKQ1XlTBvQ4/+7SkvHQ7FVKBT7JCA8g0HIQxQMLBHqdk67u4+IQ7rNLBn68CAcSRmNQEn8CBn/mL7raJ+IQe696A/UCh6rSpJLQfDGEB3gU3/7HGNQQlgQ8AreZX+7NIXPQ out_93_mFAP2b_singleloop_p01wA5_mFAP2b_0001_0001
ETihdBzLdTy7P1QQQgVOfBLxgg9T14VRQWOUbBX3kAA0LdrRQyLdWBTLym/j78tRQ/pmfB757n2rpbiSQSyQgBLuQ5+L0j7RQoAXdB3Ed5+rL7oQQqdfdBDtxzzrSLPQQ98ihBrrJq+Dk7ERQgP6bBbZbwz7pWITQ2KchBH19v5zP2MTQdWNfBvrwOAcaaoSQ8ZaiBXqvN/L8uwRQyPOZBTovk/LwoyQQ5NnfBvhMFAMgG4PQ out_93_mFAP2b_singleloop_p01wA5_mFAP2b_0001_0001
EPffdB/RhLBkuJBSQb8SaB7QLKC0isdSQzhWbBzfqVCE7R5TQIFufBTf/kCkR2OUQhrnbBjVO0CUGEwRQh14aBzmKyCkXkYQQwlXYBX22YDEHiTSQzIHdB7WxZD0GccPQ03vgBzgATB0Ld7RQwMFWB/ywBC0+PYSQcBjfBj7u6Ck1F6RQJxoWBDSyvCUBmLQQ7K4cBjh9VCkUw+PQyAfZB7kp2D0huzRQyqDZBXVKcDEdJYTQebOUBX0FSD0htHSQ2BlcBfYxYD0C4UNQHJogBPDHdDErv1PQlgFbBLv20D0A7HQQ out_93_mFAP2b_singleloop_p01wA5_mFAP2b_0001_0001
ERLSXBThrPCUf/sUQlYQXBLEYdCEZ7EWQhrHSBX461CkYQQWQMdzNB7OfjCEueEWQpbSXBfR2uBkqxDXQZwLXBbOIICUKbPYQPZLcBPiX2A0gSzWQ2jCUB/naAC0xLVUQgexaB7CRxCUXBQWQo7qTBn4QKB0av7WQgJHXBf8jaB0lslYQMfnTBnTsbCkEHUYQurvaB/gebCE8MVYQtXKcBbArAAUQxfXQTazfBfpGcBEli8WQiVFcBHFDeAkvEyVQ out_93_mFAP2b_singleloop_p01wA5_mFAP2b_0001_0001
Ee+eSBHXPeDU5QrWQEYlNB34l2DUMI4WQW5QOBzfqPEkpbqXQlDtSBHueWEE/p+XQNeJWBDrcsDUHaxWQkJqKBrMziDkpcZXQbc3LBrH6+DEFQ6VQ out_93_mFAP2b_singleloop_p01wA5_mFAP2b_0001_0001
EMIwJBXiBZEU0iAYQShrJBrbSsEUgVaYQ14lEBDW54E057TYQxggABf++vEk8SHYQdTCKBf++lE03PJZQhxFFBrDTZEEQqWZQ2YwAB/t9jEkdUoZQGI1EBXhMDE0OPQZQy0a4APU0YEUF2zZQtWQABPcQwD03ybZQjl83AHB3CEUTltZQwI3uArkpvDk9I5ZQHaRGBfSMSEkrHtXQZs/MBfae2E0UZQYQd4UKBriT0E0+FdZQYMlNBzYQcE0K1OZQup8ABb7P1E0jFtZQ4rMIBvGX1DkWFCZQBKpxALMShEUkvBaQzABABneCOD0n9WZQjwgvA/JUSD05bwZQ out_93_mFAP2b_singleloop_p01wA5_mFAP2b_0001_0001
LhrnEBzgANFkYQgYQoFZ/AjU4YFEv0dYQKxAABfTivF0NJuYQpw1DBb781FUbnDZQOJGIBnBBUFE7RpYQm5N5AH1nQFksGwYQD+r8APrfZFEya5XQ out_93_mFAP2b_singleloop_p01wA5_mFAP2b_0001_0001
E2Of3A33P7F00NlYQ46R2A34lIGEoa0YQ03PzAvIbQGUy2RYQpbSuAvyhNGka8iXQEtIuAHXPJGET3YZQBR2xAbe/DGE04BaQJd4pArWXFGU1zlaQrqjuAL7QBGERlPbQyBA3ALNvIGkn3gbQ9owxATgV0FEXPSYQLx89AbMSLGk4FBZQSArmAjPfFG0c+OZQAqbsA/7nRG045fZQ97e5AnHfHG0XaLaQeHDzA3n92FENk8ZQagkiALc+AGEjgeaQ0l7nA3V0NGEOUpaQFbLyAzo8yFUS6JbQ9sNoAnraAGk7MnbQDLA6AzPyFGESR8bQoVvzAj66PGExkmbQ54R9AXyyJGkUhLbQ out_93_mFAP2b_singleloop_p01wA5_mFAP2b_0001_0001
EnED2AvyhaG00NZYQ357yAD/piGEaR2XQAAAxAPeptGkBBOYQbnv1A/S3wGUjXuYQ7Rh7APepjGEue0WQShr6AnsdcGkR2yYQS8TrAX4TgGUPFaXQGZ74ArbSpGEEYFWQEYl8A757bGkTiZWQKcdBB/9TmGkvfSXQ out_93_mFAP2b_singleloop_p01wA5_mFAP2b_0001_0001
E+TNqALbnzGUbnvXQIwKoAbkt+GUbnDYQ/pGqA757FH0gA7WQzMzpAzLdCHEmuxVQ7RhZAnYQAHEBWVYQbGFKA3Xn9GUlTqXQLLBWA3fJ5Gkwa8YQx1jmAbPKwGkqx7WQDVrtAnz7AHkVKdYQQUbXAzsnIHkQleYQBdDMAX/OCHEYo5WQUC8FAfXZ6GkS1IZQy43gAfzO7GUBAVZQm58XAvNzwGkCizYQ out_93_mFAP2b_singleloop_p01wA5_mFAP2b_0001_0001
Epw1rA/mEQHEnELXQGZ7tAXNeXHU0iEWQJGEkA3MzbH0xLVVQQgVYAzgAfHET38VQU460AXNegHU14lWQJ/W2A7dpoHEsglVQ5kr/Ab/6bHUS97WQdoFsA34lSHkDtEYQ2moyAfwTTHEcHUVQCfPxArV5jHEeVcXQCoc7AH56uHki/8VQeoruATMDsHk+KTVQafF6Avv0kHkO7uUQZSVCBPWKiH084TXQu2nBB3opYHU1sCWQ4P2+APirVHUnGsXQ out_93_mFAP2b_singleloop_p01wA5_mFAP2b_0001_0001
LNepkAf9obHkCX/TQepbYAb6mfHkBBGTQXPKeAz1jqHUiBhSQ8naQADVjxH0kYYSQR2OVAblDYHEsy5RQQilMALCUNHExSPSQgQbKAPiCGH0WO/QQeyPx/KD7JHk9EEQQ6c2m/Ko9BHkSH+NQyLdrA7luYH03PlTQvfuJA7oggHUb4qTQPaQiAnI1WHUPYaRQVEkKAXuxbH0vgLRQFRK6/SuFOH0AtuSQCwwXA73oJHEb47SQZG3GATn29GENTSRQmnYZAra+FH0JwbQQHLS7/KBYRH0HXMPQfbCJ/qvYLH066pQQNyA9+OO3EHUZkzMQ/AQa/C3D7GUZu0OQ4ynAA7KYAHE4dyMQ out_93_mFAP2b_singleloop_p01wA5_mFAP2b_0001_0001
LlYQpAnX6rHERLKSQdoFtADAA2H0MzkRQDXP3AHtI4HkR2WSQBrc7AjWkwHUep7SQsHFwAXMI1H0w1DQQLCF6A7yQvHUQ72PQh+MnATFavHUXTlOQVjXuA3islHEoaUSQg58mADyF8HEzAuRQxZ8wAzU38HE/iPPQ6hH/A71tyHEwmjOQQ3bpArK3uHk1xeMQfSlfAvb9zHUijxOQG/7lA/denHksJXPQ out_93_mFAP2b_singleloop_p01wA5_mFAP2b_0001_0001
LBrc8AjVuAI0P1QSQ9oQDBrbyBIEnE7SQnvfHBz0N7HUPKkSQTihLBLaR6HE7RRTQIFuEBPyWHIkZmZSQ2mv+A3YBKIkl/ISQIbp3APZkFIEznoRQFgX8ADFyAIEk8QSQ50nCB353BIkxtAUQG7KHBvn9GIESTfRQ/LKHBrHgJIUC6ITQVMt/AjwRNI0OOaRQE6t7AD52LIkQPETQ0aj4AfObFI0ZGjQQNqYvAzuOGIEMR9RQ out_93_mFAP2b_singleloop_p01wA5_mFAP2b_0001_0001
EzMzGBnsd1H0GvcRQIwqKBfTitHUepDRQIwKIBjrHjHUepjQQoFZKBntzdHEEYVPQ0iMOBrvfyHEAAAQQZ1FLBzGm2HkXJeNQFCQGB/mA1Hk54LNQVttNBH0t7Hk2x4LQ8naDBPc91HkZm5QQT3ENB/XdrHEPa7RQgyGRBz90sHE73bPQNVSQBneK5Hk11bQQ out_93_mFAP2b_singleloop_p01wA5_mFAP2b_0001_0001
EqxrDB/89fH0w1LRQdTCBB3MzVH0z33QQXkt9ADAAQHkBBGSQfU43APy2UHU3k4SQ14l4AzKHXHECsyPQwaI8A3DybH0uqWNQeyDzAX5dMH0NcNPQdTCCB/89kH0eU4RQjl9DBDzcQHktzaQQPP4yAbsTcHUJKWQQzuL8ADnejHkgZpNQ/1ZsAzC5NHU2q3NQeFCwADj/IHUqQhQQqPq4Ar37GHEvqSOQ out_93_mFAP2b_singleloop_p01wA5_mFAP2b_0001_0001
EvJx/AbQgFH0gALSQhrH7A34l+GkQgNTQNzMyAHtI3GkBBuSQ99TzAHDCyGU5QrRQgqxBBb5Q3GEue0TQz9NGBfu17G0+hnUQp34JB/EsyGUiOCVQLp7DBXtSBHUK80VQpwVCBDBWCHkrHdRQ4bi3Aj9pDH0Jf+TQR0oDB/FPzGEWr/SQJYm/AXFhxGkyhaUQNReIBPJgBHkkXBUQo3GNBLP01GEkVoVQ3meLBLswuG0CkJUQoGqHBXk9sG0P8nVQ3oJHB/uqEH0WwbWQukqBBDqi7G0hGbWQeESBBbiiHH0aifVQ out_93_mFAP2b_singleloop_p01wA5_mFAP2b_0001_0001
ECsypAHZ71GkU4iTQ8S3gArbSuGkDtYTQ789jA/mEkG04lGUQpbSkAT14jG03PVVQDCsMAfTiyGU2O/TQ+6ky/a18qGkuSxTQUZW5/qWohGUqfgTQwOr7+mhtuGkvt1TQ67npAf9o6GUwKXUQ6mWfAv6zsGkflUSQKX2IADxG6GkvSlTQw33OALaszGEn4DVQ out_93_mFAP2b_singleloop_p01wA5_mFAP2b_0001_0001
EiBBnA757bGEv0VTQOJGsA7kYSG0eU4TQqxLmAThrHG0xL1TQIwKiA3NJEGkpbySQlDt2APzMRGUy2JTQOgu9AfkOaGkIGhTQZfy7AvC/GGUwmfTQ+KKDBHsjbGESGrSQoa8lATKccG03PVSQJYatArIkTGkkl8UQWkQ1AbkqRGkCzFSQCAgABHapYGEF6cUQg+R5A/xghGEBOjTQHuqBBzlOGG0699SQTgd2A/amAG05cMTQH9I9AH4nGGkNRkUQhqoFBHE9hG0vMBTQvfpBBjJYdGEnysRQZmZFB3CXUGEfKqSQ out_93_mFAP2b_singleloop_p01wA5_mFAP2b_0001_0001
E/pGmADBWCGEVj/UQT3khAb5QvF0LdLVQmuJqA76RfFUiBpVQZ78sAHtIfFUf/0WQ14lQATgVwF03PNWQgq0FAH5KaF0ifkWQq1oPATQJKFkMcWWQTDEo/KluZF0k+FXQ3kYpAXiBGG0w1zVQA+0cADOwpFkGROUQUQIEAnn36FUllzVQ7GcWAXiv3FkIFIXQ out_93_mFAP2b_singleloop_p01wA5_mFAP2b_0001_0001
EdTiuAfSMSFklDtUQFDC3ALFuCFEoaEVQaR2yA/owrE0bSEVQb8SuAT0ikE0GvEUQBWZABXiBDFk8SHUQ+cmCBX8+YFUAb9TQF65EBDsM0E0vRqUQP+aEBHjijFEioOVQWO0rA/mETFkCXvTQwf05AnQcGFkNxEWQKzX+AzFb9E0vSITQwAQ/AT6giFEy5eTQub+FBnO6XFU+6TTQk/SIB7Ji0E07b+TQwFeDBP11jEkQFwUQ9sLGB7Q45EkP1oVQLm/FB7gQzFkZj/UQjoiHBPf7ZFEyAtVQUUFBB/HMlF0ce5VQ out_93_mFAP2b_singleloop_p01wA5_mFAP2b_0001_0001
EhAr0AzeUgEECsKWQkCXxAzKHKE0NJWWQ2jC7AXO02D0yhOWQqxrBBzgA/DE+T1WQgVOsAHueGE0jCvXQh73iA3gmTEkLO4XQ6PBpAzqtdD0t15XQnvf4AfTinEkqx7WQOIqrAXpEGEk83jVQqE+xAfD2KEUXSQYQHj8kAjTciE0I/7XQe1blAnzGZDk4TcYQ+J/vA7WQJDEWZ0XQSdPjArGFVDkaPIXQ out_93_mFAP2b_singleloop_p01wA5_mFAP2b_0001_0001
EOJG6Ab6mUDEuecVQdTiBBb5Q3C0KHSVQUNeABTKcJC00NxVQLHa8ALwKfB00NBVQtd+CBHue0CU0i0TQyBhEBfDmdDk87JTQ3kkAB7VA4DUWvoSQe+xJBLxGoDkmpATQ915BBDXQOEkRI+RQMjJLBnycGEUBqVSQ1oOHB3qeTEkBJ0RQ5AoIBfqmlEkMQIRQwKHzALGEQDUep7UQMU3EB7b0CDUV14VQl6X/AHfWnCU23STQuFUGBLMSeC0rXtTQco24A3PxvD0nVwSQTa2MBDWITDkT1aTQ0qk9A3IdYEUEVkRQmHVPBXjtKEk2aNSQL5cMBreLlEk5Z8QQ out_93_mFAP2b_singleloop_p01wA5_mFAP2b_0001_0001
LCB2BBrFZ7BUHaBXQfUYBBTKclA0FZjXQTiBEB/S3E/jEDqWQjX6BBLFue7Tc9gWQXkNEB/9TtAEW5cYQxXdDBb3tECE51oYQx4EEBbYicCk6J/XQIs3BBbmh8BEO4/WQT6P6AnzsVAEM4rXQuvcIBDa+aAUysZYQTbYCBT2FBAUuA0YQ/FbGBrPYOCkk+AZQM/9+A34MJCULN3YQz5PIBTpIhCkkk1XQ4v1BBnMQ6C0PwAYQ out_93_mFAP2b_singleloop_p01wA5_mFAP2b_0001_0001
LU4aIBHsyx/DEY9VQiBBLBHsyh9z4lGVQgVuHBrFZ77j9o4TQzMzIBbmZG8r8SPTQy2ZQB3ist+z4lmUQaK2PBLH3dAUdCwTQ6mEKBb6m0AUIwCWQYAnLBju5XzLvEsVQ3TOSBzoIL8TkiCUQ6bBTBb5+J/TvXaVQ2M1RBbkvOAEOY7SQ out_93_mFAP2b_singleloop_p01wA5_mFAP2b_0001_0001
LCsyDBLGEo+j/UjTQTihABjqxL+zP1YSQBW51A/mEj8z3P1SQamZuAblDN8jZmBSQAAgABDW5YA0NJmRQGgMGB/+S3AEo3KRQ5nzFB7EqFCUkabQQdX9IBf1rk/jH8WQQyL9CBfnvHAkYQIUQovXCBLITf6zWOyRQurx9A3H8IBUpEPSQv7A8ATu/SAEjSuQQQbiIB/ESDBksHESQwzzJBPdkQCEVRLQQd46DBniAdCkloDRQMCdDBnkRBCU8QCPQj7+MBnniHA01jFQQAdtGB/LwM/je39OQbMQJBnHNf9DuB8QQ out_93_mFAP2b_singleloop_p01wA5_mFAP2b_0001_0001
LQ140AvHFu6jDtIUQMIwqATf/U174luUQlYQkAz1jS+DqGPVQWO0UA76RR+z1jKVQkCX7ALwKH7zkYwUQBWNsAXOz78LIyjVQFjAmA/OEY8bMg/TQ out_93_mFAP2b_singleloop_p01wA5_mFAP2b_0001_0001
LRLypAjpbKAUiBxVQuz3kA7P1YBECsSWQ6mEdAb6mEC0IbPVQ2OfLAzeUUCU3kgVQZQgbAbmZGBknvfXQQtwjAzJwnA0iiWYQW1PrAHuxRB04ZlYQkqngAXlQ++jONnYQfU4xALGEIAEAAwVQqiOrAXp5BCU7ynWQlhUPAj2oXA0hsPXQ2DKTATakACkR/wXQRSVkAfBQP+jiCBZQ4G/UAfH589zYKaYQ out_93_mFAP2b_singleloop_p01wA5_mFAP2b_0001_0001
EFDCjAjqxHC01jCUQKc9aAzLdfC0d++SQueUeA/TNODktzPTQZQgnA7QLaDkvfyTQBW5hA/89XCUJGkRQbiwsAXLopCEpocRQASohAzOBUB0a/ORQ1G4wAXjMrC025BQQLHaqAHZ70Bk++5TQ/ABKAz9YXCEbiBTQFFgaAf5wpCUYI3QQBb8xAXXYXCUlADSQiHjsAno7JDUim0RQDLpkAH2yKB0YLPQQur6SAveD9AEvwSRQrWimAbFvxAE+Q8RQFru4Av4b5CUPgAQQ4IdrAXRd+CkTT1OQkORxAf8/KCUJTRPQ out_93_mFAP2b_singleloop_p01wA5_mFAP2b_0001_0001
ER2OPATf/oDUKc1SQxgATArFZLEUf/8SQamZWAfR2WEkSMoRQnEDMADAASE0eUoQQKc9AATLyWEUktrTQyjc9/yvpREE48IVQPDxb/WaQhEkRDwVQzL4W/empfEETMQXQBbSP928ixE0pU0XQhrHBAPHadD0codSQS31gALa2NEkXchTQWpnj/O22SE0lwMTQd2SDAHFFoE0SamTQzLPOA74cTEkgWoVQ63Wy/yPPBEEoVRVQBXeY9IxUeEUAgVVQSXZn/W4fxEUTbfVQUnl7/2begE0EuqXQaFzz+6DeQEUVJiXQfT+c8GHcwEUXIaYQmgoY/4zLxE0AqcXQyhaA/uVCAF0PEjXQ out_93_mFAP2b_singleloop_p01wA5_mFAP2b_0001_0001
EcSMiAnX6mEkZmpRQzMzjAb5Q1EUc9gQQFDCgAfTiLFUxg4QQ3kYkAjWkVF0FZzRQ2OfvAPy21EEpwFQQUNemAvxLpE0kYgSQZZBeAneXvE0GSXPQQgVwArvfAFUgVeOQsHFyAvz3lEEVjnPQVjX0ALbn7E01j6QQ out_93_mFAP2b_singleloop_p01wA5_mFAP2b_0001_0001
E2OfPAHtITFEueMQQKxgGALaRoFkCXfQQiBBMAXMI4FEYlzOQGZ7GALFu0FE+TdMQ4P1Y/GtInFUeprQQ8tXL+igI9FES72QQsWY++ubzEGEZ9KSQEefk+SdvAGE5GSTQbK4b/KM3OGEsiASQGZ7IA/89JFEmu5OQknZNAri/tF0rNbRQKzvK/mQedFkf8jRQl6i4+GtEfFkIVpPQVY5Z/QzX6F0i90QQpA36+y6rDG05lBQQrX0k/ur3TGkgdzSQhNwh/y02RG0e2FRQ out_93_mFAP2b_singleloop_p01wA5_mFAP2b_0001_0001
LfU4WAf9oEG0hWkPQktzdAXNeMG0yhmNQGZ7kA34lVGEaR2OQc9oiAjqxYGEYljQQaR2aADVjFGkTixQQri6PAXUnPGElxiMQuG/jAHFmIGk8vHMQ out_93_mFAP2b_singleloop_p01wA5_mFAP2b_0001_0001
EW5QsA7QLaGUJGUNQ/pGyADBWjGkBBWOQZQg9AvyhkGkQgVNQ4PVABjrHgGUxgQLQXPKsATLytGUeprNQwghrA3FgwG051uKQ5A1kATNr6GECwLKQkvNWAnn66GEamxKQyw0pA/xDDH03PFJQUNetAvxLXG025bLQ8GzyADXhiG0cOQQQUhQwADMc0G0wPnOQNvGkAj3gtGE5bgOQbQ8nAXrzpGkCQqJQ7EqzAr75xGEmPAKQDGzlAzdxJH04ZsIQj01xAz58CHUMetIQ out_93_mFAP2b_singleloop_p01wA5_mFAP2b_0001_0001
EktzBBf9oqGkZm5OQlDNHB7QLuGUepLOQoacHB/TN6GEZ7sNQ/pGGB/9TAHk9ogPQT3kLBbmZrGkDtIQQcXlMBX1EgGEYiTQQeIZQBPdHwGkh3jPQjDeQBfOgeGUxBbRQ/UDAB/natGEShTQQ+0XIBLxMqGU8VVMQ59WKBfsiuGEzlGRQ1PXOBXq9cG08sxOQUzBJBDRzbGU05eQQtEeTBXkguG0wZhQQpCtPBjTc4GkxLbPQ71gRBvovsG0OipNQHdYRB3iZWG0X6gRQWWzOBDJfhGEsZWSQOpIUB/D1iGEV4MRQ out_93_mFAP2b_singleloop_p01wA5_mFAP2b_0001_0001
ERLSJBT0i9GEYlTLQXPqJBXiBJHUJGkKQbnPPBrFZMHEaRmJQ03vRBnX6GH0d++HQ3kYFBPzMMHEUNeIQtcIABHlnKHEkxlJQ5TAGB7dAYHEgBZHQtIbKBrGv3G04l+JQjmyIB3F1NHk4LVMQzL0FB7tMHHk+nZFQ204+ADfaQHky45KQfu8CBTqIaHkJbfEQY97JB/bZZHkFXoFQbrjFBjCAdH0OreJQ out_93_mFAP2b_singleloop_p01wA5_mFAP2b_0001_0001
E5lORBPHaVHUGEoKQIwqWBbmZZHUzMDKQHaxXB3MzdHUiBhGQwKnUBnBBkHUGEYEQCB2XB/naiHk9oAMQUcadBvyFnHk9NAMQqJJeBLjBxHkgboOQwpRiBPDZ2Hkhu3NQam5OBvyhZHk789LQJ7dZBXjwSHkLIPKQ/86WBjF+fHEH3/NQ4ZLVBvMCpHE0NhLQkeNeB3b7qHUYCGKQQJMgB3BwgHELuTMQyMyiBbfm8Hkl+TPQ94QiB7kw5HkOw2LQxKujBrgHwH0lq+NQ out_93_mFAP2b_singleloop_p01wA5_mFAP2b_0001_0001
LGZbcBntzaHkpbSEQEYleBbktfH0Gv0+PEtohBXMInHEDCsAQ789hBfTivHU3kY8PQgVgB7luXHUjX60PIcpcBbZSQHUJSyjPqeiYBv29THkRjTpvmQzdBT/3GH0jhqMPDCseBb5QVHEv0NGQI2bbB3SdkHU4DG7PbB5hBHT2SHEyBO6P0uThBvlMcHkXO9AP out_93_mFAP2b_singleloop_p01wA5_mFAP2b_0001_0001
LRLSjBT14jH0w1jEQtdulBntzpHEW5wFQktjmBLEYnH0kYwJQ7RhlBntzfHEoa8KQZ78nB/mEmHkTiBCQJW/oBbBJcHU7ftDQfU4iBDW5cH0OffGQ4HUlBXdVyHEgUVFQb+gpBzX1rHk9mjBQiTFnBH2BlHkJ8I8PhAGpBfCzXHUqYhAQ out_93_mFAP2b_singleloop_p01wA5_mFAP2b_0001_0001
Lf/koBnX6sH0P14KQ35rpB7P1qHUiBhNQCBmqBHXPfHUGE4NQzMDrBT14bHEoaEQQiBBsBLFuyHEtIrNQqzMrB3vz7H0Qz2LQ7WwpBzJh2H0FLlJQokkoB3s/sHkWE3KQ2sLoBDLzsHUN5CPQF13tBbTwuHEneBNQymUsB3kP1H08dwPQzc+sBTcJAIEmrMLQEY7pBrxvAIE7N9MQYzQrB7yT0H0KwGIQ8TPoB/Y/7HkmAzIQ out_93_mFAP2b_singleloop_p01wA5_mFAP2b_0001_0001
EiWErBbPKZH0istLQOJ2rBLwKOHkArMMQR2OqBz1jGH0xLdKQKcNrBjU49GE7RxJQLy2uBzLdMHkoFpLQAacvBrFhPH0zh8IQ/AmwBXo+SHE9ajNQlDtqBLbnbHEnEzJQJ9brBnhQMHU+SSOQCXUvBnBAEHE4/4LQcy1tBzKESHkyhGIQyisyBD6fRH0LhHNQMgKwB7PoQHUVgmPQjYLwBL0cbHEeBUNQ out_93_mFAP2b_singleloop_p01wA5_mFAP2b_0001_0001
E35rnBrbSJHkvf6JQv09lBzgACH0P1YIQBr8iB7P1DHkqxrIQjs9hBra8MHU2OfIQ5QrmBbPKCHEue0CQkdBlBXvR6GE9s/+PjD5lBj5i5GU14/tPkMFoBXsp1GEUy2aPrqJkB3VV9Gklsauv789mBz1jQHEW5gKQ6nTmBTQ45GUgUGJQ+9xoBHCPAHU53RCQV1VmB/EKKHUsfOBQPA8iBTR68GUh9++PFSLlB74YyGUBSUBQzIlkBnvH9GEJIZ7vxwViBXXfAHkY3ehv out_93_mFAP2b_singleloop_p01wA5_mFAP2b_0001_0001
EAAghB3256GUiBBJQEtIdBDrc6GktzHJQqGvaB3isxG0IbnGQXPKdBrbSpG0HFuFQhALbBPHa4GEUN+LQ0H8bB/v/AHk1gHOQkRSgBX/VCHET9ZPQ3JqXBDZCHHk2O+OQeVggB7f1JHEXytQQ5YAYBjnVOHk3JfQQ+LtcBDC0PHkBRGRQO0iiBjU4zGUepLJQOPjbBThFCH04NbIQtK0cBnRBxGkp3tMQ6x/WBLAV3G0VPwLQop8hBn2i9GUfU0OQH+5TBjZ4FH08VBOQ4xXiB/Z7KH0kFORQ6VfUBrd7SHEKGyQQCvDdB3cnVHU2k5RQ out_93_mFAP2b_singleloop_p01wA5_mFAP2b_0001_0001
E8S3VBbQgzGEXPqEQfU4SBDrcrGkX6mBQTiBPBHtIlGE/pGFQv0tMBvyhpGkU4aIQR0zPBrYvwG0hPD6PP9VTBjzZ1GUqVUiP5rAQBrGm6GksS82vl4gTBvdo+GUQPSAwzxYQBnWzEHkqVTEwSMIUBThr6GEBWZFQwSuVB/EwlGEYf2/PNPVNBjAM3GUDON9PMOJNB715qGEyxu0PbXxVBD3DvGEqE4ovsdAWBfoY7Gkh0cxP2gxNBvjTBHEtlRwvA+KNB3Qy0GUW1o6v/9ZVBTj33GUHiRCwTmpWBDDxDHUQzW9v4Y2SBPeVHHUIrPHw7DrOBvMMLHkA6gCw53gNBzAFAH0+K4Fw out_93_mFAP2b_singleloop_p01wA5_mFAP2b_0001_0001
EEtIOBDAAbGUNepDQMIQKBvz3TGkpbSGQ8n6FBT14PG0OffCQ/pGHBDBWMGU6mE8PJMINBnFPKGEtVXIQM5ZJBjZCCGku0gJQjToIBDBwvF0EwmIQfC6FB/wRDG0GQzLQ0g6EBTYclF0bfKKQV2MDB3uKzFEdIIMQEs3EBLmtLG0WdkNQIOB/AHGEwFUGJKOQRiKBBHOKKGU0umPQ7zG9ADokAG0R84PQ4PVQBPc9XGET3kAQV+RIBTXUYGUiTvIQmQzPBzM8MGUgv8JQ/DlPBfRYGG0SwrFQPdqKB3ltoFkyVyFQCZpDBjGPWFUlQ6JQWK7GBvVWTGkPXWNQ3hy6Ab18gFkYwaOQrhYABT6wQG0iMfQQGsV3ALUQ/FULRwQQ out_93_mFAP2b_singleloop_p01wA5_mFAP2b_0001_0001
EfU4AB7kYQG0LdTEQXkt4AXjXMGUhrHBQRLyvAjrHIGE99zEQbnvqAT2OOGkCXvHQBuS0ATsLVG0Es+6P9qhrAz7NRGU8xBuPwuVjAnG3NGU5/y2PtcGtA/XlRG0DbC0vIFOAB3MzTGUKc9HQG3i7ATwzFG0bFP9PI3w6ArtgYGUz6V0PiyExAjXpbGkv93/P out_93_mFAP2b_singleloop_p01wA5_mFAP2b_0001_0001
EZ78tA/9T7F0IbnEQIMvlAHiPxFkLz5HQviZbAfetlFUSEWEQyrugAfhQaF0ttoAQeauqAn9yhF03k8JQlSXyAfMJyFkxCICQxrkhAnBy9F0LYDJQNOckAb/UaFE0pILQoiJwAH+fqF0lxQLQ3JKvA/sfVFE393IQ out_93_mFAP2b_singleloop_p01wA5_mFAP2b_0001_0001
EAE4GAHSzoF0PufFQ9ovr/K3wgFUR6CCQgK5R+23eYFEzyVFQOtp/9QfPhFE3+xIQ3gAZ/GVRyFUuta8P5Lh//ytZ7F0PUqyPBe2t/yPnEG0Rrcuvbnpq+WTrCG0TyT3vWnGDAz3uMGEa7g1v5/8CA7a7wFktGbIQvFV4/GtdTFk+Sa/PkUl6+SRa/F0ZjfAQEBa39G/5rF0d9f2PbKrIA/5OuFEvgAmPVoYKA7lmCG0CRN6PxgO8/unkRGkFPo8vdBRRAjBBOG0kBDtv out_93_mFAP2b_singleloop_p01wA5_mFAP2b_0001_0001
Eduw4+MbjHF0XyYDQBNf4/gTYBFUrfTFQkK/LAxTFAFUTiqAQoEhcA5xe1EUB1CBQkUj2/sW2rE0OkGIQlE+c/ApksEEs6sKQ1eOr+q3jkEEYS4KQ50Dx/oZR1EkXT+MQb1+g/eEOlE0bRRNQh5+V/w171EEsZXPQTLX4+in5tE0S0gPQmj116U/u+Ekc/fAQNf1BAVKiNF0YbDIQ3/Sn/4GCgEEMeoFQfXdLAFXRmE0BvgIQC5dT/CbrdEUpyGJQrUwIAJAo7EUZ12MQXGtAAjs3eEUAZYNQf79p/gpz8E0HYkQQ8hGf/uPcuEETssQQ out_93_mFAP2b_singleloop_p01wA5_mFAP2b_0001_0001
E9gwGAJp7KFEfek4P1MhTAF1oJFELfYhvoWLlAlV7QFEkmOgP+evsAlRVJFkpuAwvZpjJAVdIXFEYTF6vVT5UAVmXVFUnlaCwSvQJAhYEiFUsztGwfT1UAx1tgF0y6BKwQqoJApfFtFUbzJMwCVNz/0TUUFU5bq4PMKBUA5Q/4EE9RFvvhh3x/suXSF0QOP7vuplJAZc7nFUPdd3vhEmiANvbbF0prCCw4UpVA9noEFUN1nDwHAJy/YV1bFEoKMHw48NIAl+yyFEwtgFwWbgiAdP8mF0c/zJw+B6VAhsCQFkf3pKwUtyRAhzxrFEk84NwC+X1/4tPnFkEhZMwT6zIA5zo8F0vVnLw out_93_mFAP2b_singleloop_p01wA5_mFAP2b_0001_0001
Ei3XmAVqsfFkhEl4PblywAtu/oFEfsA7PLwt0Al8nhF0bL+CQq7x7A9OhrF0GRWFQZ2QwAxtuAGkC+p6PIXetAd3RFGkkmaQvc+CtApBaRGEHyIQvH4VnARCSWGUIxU0PwuFzAhrWWGUvl62vz9yfARJnkFEpev8PSEg2A5IkjF0eBByP63SqAVYjDGkGRLAQyU93AR8CEG0BUE9PVPizABqwCGkPjA0vIpplApJRCGElvpqvUwIzAFmWeGEUvq3vQLm3AZ5FSGUarg8v out_93_mFAP2b_singleloop_p01wA5_mFAP2b_0001_0001
EL2FwAxIMQF0Fp8EQx0GzA9odHF0RiEJQXcV4AZinxEUFuuIQmACzAJ8+hEUpLCIQVtcpAxOIGFEix5KQVFasAljXAFEuhuNQseG0ANig0EU6XMOQlkcmA1MiIFEivnPQ6uVqA5nyIFE87yCQu6+4ApwHSF0P0+JQEwSlAdaeVFUyi6KQ6W4jANkL6E0o0IKQmnCoApDQFFklOxQQQPTgARUDSF0ruJPQ out_93_mFAP2b_singleloop_p01wA5_mFAP2b_0001_0001
LAkYBB99owEExWOJQuFiEBN0tdE0idkIQrQWEBJ/KNEkzgzKQ6V1GBxQe4DE5anKQPUWKBl26jEknnAIQuF/KB1MHxEk1C8CQAVbHBZwswEkLvV/PCkBPB5We7EUh9XCQHwNDBtXV9EEK1EKQ+62CBlAaWEELPjFQ+m6LBZxGtEkaIsJQYexMBZYfVE0F5pHQ out_93_mFAP2b_singleloop_p01wA5_mFAP2b_0001_0001
E90YBBxOLSEEj+6MQZs4ABlgxDE0I6MPQLrX7A9UCgD0RcaOQJ/SyAFScjDEfteNQv6o8ApDEPE06AyQQ2rt9A9XoCE0U8DSQwGJ7AZHGfDExWHSQF6uABJtENEEiCGTQxu3+AxhUgE0P68MQsM4EBJn88DkFLyPQfdKAB1MveEU6h6QQB6K0AJTpREEp9kQQ0TLBBxMnFEkgP+TQAPuBBdMgcEU8XATQ out_93_mFAP2b_singleloop_p01wA5_mFAP2b_0001_0001
EOuEABFAj6CkmzyOQUjU7AlckSCEYa5NQYa/wARU9ICkWbZPQxrdqA1AVeBEqLgOQag/BBphtiBUgRhOQHaUFBNN/FC0/MUQQykeFBp7f0Ckfc2PQKREABt0w7CEt4wOQMBz5AVabUCEG8uLQ5pIAB1VomAkbVMPQwxREBJf1TB0bssMQHygDBZl2ACEXkTRQPTUJBJVpuBkuCWQQyoPGB9pKIDkjT0QQEdnIBlwf5C0T0VOQ out_93_mFAP2b_singleloop_p01wA5_mFAP2b_0001_0001
EbUjvAxq2dC0v31QQedHmAZa5WCU87qRQ/PCYAhwPfCkv/2QQm4VHAZY3LCkhrGRQhcRmAtk6zCE7H5SQyBUaApGvsCkO73TQvwzcA5BTHDkGIGVQj/OLAxMCBDEhzBWQoMdJABf0UDEZFOXQyORYANu9vDE9/mXQ29ox/4J8MDEO3/XQg2I1A9yGzCUIOJRQkZHmA9HarBkPdASQdsvtAxKbvCUC0bTQnC9lA9kPVDkRskSQmfLLAx2I1C08jZTQyI9ZA1MLLCkPBLUQ210lAB3v+CkYdmVQOuQdA57/oDEiZ0UQoxC//I4XsCkL3wVQbjfiAJP/1Dkr8AXQ187WA5sy+D0QFQYQ83tV/sQE4CkCtsXQEg+u/QmwbDk3fcYQ out_93_mFAP2b_singleloop_p01wA5_mFAP2b_0001_0001
LA4pZAhUN8CU2JyPQfc7GAFSoLD0xgVOQIMmGApe85CEs1fLQnwA1/koDJDkFIzJQM0cGAhWl8D00CSOQHV5IA9vfIE0oQgQQQAQaAhfrVE0EExQQuzkz/89qEEUccfRQA9ecAt9/eEUZvASQqqC4/0W/NEUDHvSQLPSNA1tGbE050/SQ6mgPAlxYkEUmLPUQHdHkAp01HDEoZTPQhVPx/0nRADUxKXPQ3wSTAdLMEEkSFANQLRvu/4ksDEUtCbNQaDEjAp6rYEkdy+PQ15oQ/QRm0DEuQSRQ4sDlAFvWpEkK8NSQGTTg/YP+KE0HzgTQu3bcAF2rsEkagQUQ out_93_mFAP2b_singleloop_p01wA5_mFAP2b_0001_0001
ERi8TAdI2ZCkyr/KQPx1VAVLMHCUQTVIQQQHJAFKp7AUr7EIQ/YUDABVCUAEzAFKQJspmA1an8BE87RHQe2PtAZJ9lCEjNoGQROt3A9nBlCUpB4EQua4qAZqpPD0sxfHQqJf7ABTgMDkBNsEQMd3zAlT7mDkXxQGQi9AdAtJEOCUBwfMQGigPAdkedCE6gtFQLSQqApwoVBEWZNJQj6EnA5bKYBUEhkDQaSRjANWYcDUkNdIQbxwBB9XrVDUW2cDQbzf0A1riDEknXhGQ out_93_mFAP2b_singleloop_p01wA5_mFAP2b_0001_0001
EqszEAxX1hA0CLNDQ4nky/cO5k+DiIKCQqU1l9MrqB/zDaOCQlJHN/W+qP8jUacCQkBpJAtUJGBk3uFAQx2O8/MKyj9jbPk8PTQM7/Q0xL8TnQKFQ out_93_mFAP2b_singleloop_p01wA5_mFAP2b_0001_0001
E4VYq+2AxxAkgQCCQph23/eiXIBE0zJCQBqFAAX+bLCU40Y9PJiEl/m8MYCE3P/1PxkIDA7QcZBERG2HQv6cZAnwkgB0lVEIQgT5t+gC2gBEJazBQuPHFAzKzSAErdjAQwDf7/KzllAEZwNJQ73i3/qIIKCkqOpIQwg8dATNj4Ak5YaJQ out_93_mFAP2b_singleloop_p01wA5_mFAP2b_0001_0001
EFf6SAvaeeCk7Et+PwyMZADpbDDkDPU4Pg3sJA3nVoDke0I6P0ctFAXiF1DUErnBQJ8FoAfboRDk/g+6Pf+XvAbDUvC0YAx4PxnMrAjnh4DUZKtwPkhIdAzSDTCUIxICQ+WoYA7bf6CkGoDGvBWooArIsZD0DKuBQRgf2ALYy3CEt6u6P1yVzATnDBEEWur0PLuulAnbZJEkk0K0Pb6vqAzmkwD0uRPwv out_93_mFAP2b_singleloop_p01wA5_mFAP2b_0001_0001
EcDABAnUZ5DkbqajPHBgj/qdTOEkkzQoPupE7/eSojEUQeYpPXOSv/mSGyE0Z7V4PoqiB+C/jNEk7ua2vEIIS/M3+0DEmZa1vrDd4/wkx0D03F+avz8k9+k9rUDk1r68v/nDFA7qqtDk+cpzvWlID/e8yMEU+Hh5PV2qL/6nGNEUPDv+vlNn8+c1EcE09Od2vmpuh/wRc6CE5s68virOp+uYPWDkHI1Aw out_93_mFAP2b_singleloop_p01wA5_mFAP2b_0001_0001
E1COOAznelEUhtWwvaBFbAnU74EUcTIxv2KXpAbka0Ektqoqvx6CuArMamEUtHh3vikfYAX+VEFU4wZ/vuuMBArhILFkwiiAwdupjAb8mXFkIiBAwFnF5/SGbTF0SYGGw49FSAL4FZEkNe/4vuYkVAnAtDFUMaplP1lbcAnIT5E0TS7CwtjI6/mzmXFUmiW7vI1Wt/+mj9E0+Vj/vLcoiAfvffF00L4Dwou6rAvEXSFEi/M/vRsthAnPziFUDVp5vaS5O/iB6XFkzoYGwDiCAAr79GFEW3gIwwFfGAbpXhF0dt5Gw out_93_mFAP2b_singleloop_p01wA5_mFAP2b_0001_0001
ERoJuAzRXAFkOcbxPHrh5AbVL+E0YMG2P8uL/ADbwTFEr6p2Pgu97AbCOiF0J9L9P2yE7A3NvyEEUZ5AQ0qUDBjkSxE0iL6CQINnGBPW0jEEkwF+PseYDBT0rnEkVBQIQyDzpAjePLFUWtz4PbuL9AfLh0Ek3GhcPEPA4Ar0fiEEWxiAQ5Za2A/sF7EkFq7DQZ5EFBzaQBFk7kBDQcVuKBDryiEErXeAQ4KkGB3IOrEkB5Y0PeX6EBzSzTEUbtl9P+qfHBjtqmE0b19IQ1ooBBfZtXEkabMIQO8DBBjHyxEE0MmJQ out_93_mFAP2b_singleloop_p01wA5_mFAP2b_0001_0001
E/UDEB757VF0gArcPEYlGBXO0qFEv0NBPhrnMBf8SpF0fqxjPKxAPBvyhYF03P1YvRATFBj8n1F0Wgs6vxqWHBn/1oFUAFpBwHnk+AT5O4FE7JD8vUNeFBHsyJF0eU4uvGPCFBHu30FkW1+0PFAMHB7ZqCG0JT/6vQOzHBfCXaFE8JcAwl258A3t5/Fk4Y2BwJtb7AzGDBGUpXKzvMTw6APmkoFEQs17v out_93_mFAP2b_singleloop_p01wA5_mFAP2b_0001_0001
LXPKPBDqG7F0gArwPe++UB3Mz6F057nyPiWkXB757HGET3k4P/UDVBzLdQGUGEY4PyL9MBPzMEG00NJ0PU5vWB3bD2F0QZNpvtGKWBHR2uFUKGN7P out_93_mFAP2b_singleloop_p01wA5_mFAP2b_0001_0001
E5lucBT2OHGkSMI7PyL9fBDVjQG0coF+PVjnhBPepOGUhrHEQpbyiBblDGG0eU4EQ6f3hB7quTGUBKyxP6KVgBr2AWGEsQCxvtzfjBj7idGUKP23P8naeBjWk/FEnED7PveRdBHMPXGE1ns/PBKOjB7rHNGUJBpsP0vhdBTRAaGUqrRqvai0kBPBrfGkSDqiPy1rkB/fzbG0+fB/Pw4JiBH/MkGUDyl5P out_93_mFAP2b_singleloop_p01wA5_mFAP2b_0001_0001
EjsthBXO0WGUJGkHQ99TjBvIbWGkWkNKQLymlBHueeGEqG/JQuzHlB7P1nG0jCXJQ3kohBX46ZGkoFpMQeCdeBXbFTGU3NcNQtZdZBz6OXGk3LDMQPy4dB/oTTGE2pOQQLHqgBz1jdGkCXvGQz5HkB7WYOGEmNbKQca5gBDr2hGE5MPMQjy7iBvVYaGkZ5WOQtqAfB72ALGUB9wMQAeHWBLVSSGU6toMQqG9ZBzW8WGk2f4JQz8sYB3RcfGEf3pMQpPeaBznZOGkDXhQQgkRdBT9hbGU8xjQQsGwgBvKIQGE7FsQQ out_93_mFAP2b_singleloop_p01wA5_mFAP2b_0001_0001
E4PFoBnuJbGEaRmKQCBWqB7luiGkuJhKQWO0rB/mEjGU0iMNQaRGsB3jCbGEEYlOQFuOsB3NJgGE+TNIQLl5qBPvehGU927CQQ1xsBvK4fGU4Gr8P26juBr+AZGk7DB9PXRasBniLmG0OqgwPSMYoBf8STGk/UDLQ3+jpBPKtqGU1WHKQ6N8sBfL8XGUnBZIQHu9tBbmalGErBTIQRvDqBbjjpGkSpqCQD8TpBPLlbG0QilCQ/CmtBfpglG07UmovZ25qBfwwrGkBWgwP out_93_mFAP2b_singleloop_p01wA5_mFAP2b_0001_0001
EFDysB/nasGkR2+NQ357tBPc9sGEpwVQQGZrwB7P1nG0GvcQQShbyBT14pGUbnPPQkCHuBzLd4G0Mz0QQ8Y5uBb2o5GUkKSSQCAruBbF7EHkiPxSQjYrvB/Q9FHUgxIUQnkOuB7ETEHk2+QVQgAsrBLqrBH091MVQN0YvBjuSFHEBxcWQCBmsB/89yGUHaxMQninsBvQsoG0ioBRQElQsB3Ai8GkZ+qQQBonvBPPn8GELtPQQq79wBvGF3GUAkaSQntltB7Ym0GULS5SQz2ksBz6bHHEtSwSQ571vBfXJKHUHNISQIVoxBTy5HHUw4PUQSswqBH6BBH0DqTUQEvnqBLVPAH0peEWQYzVxBrNQHH0QjgWQh0TuBTwFEHEA3SXQ out_93_mFAP2b_singleloop_p01wA5_mFAP2b_0001_0001
E99DxB/TNhGkR2eRQXPqzBzeUcG0d+uRQamJ1B7kYiGkAr0SQmu5zBbQgnGUzMrTQ14VzB/RhQGUwKHSQ3kMyBzRzJGUDU/QQG97xBXJB8FUwUVRQWUywBvK/1FE8aWSQz2CzBn3kuFUXgeQQFDivBbmZfGEAAISQzj10BfMtcGkIW0QQN9AyBXR1PGU6S+SQu7R1B7RPNGkEkZSQaMfzBT7iKGUteHQQitNwB3b4MGEbcwQQnN+yBvAseF0dQnQQrO9zBDLJ0F0x9TPQ out_93_mFAP2b_singleloop_p01wA5_mFAP2b_0001_0001
L/Uz3BXO0hGkEDySQ03f5BXO0mGUdTyTQShb7B77neG0OfXUQIwK8B33PfGkvfiVQy+P8B3qdXGUdkrTQRLC7BrbSwGEShLTQNfP5Bfob5G0bIrSQFzx6B/u2CHkP+GSQSTM9BPWbCHkymESQl5g5BjTgKHUr6tRQ5Qr4BD/pdGERLCSQsoO4BfB2pGUSolUQkfP8BHQgtGE+4VSQhNZ8B/5lzGk3M7TQjd/3BHQN8Gkr1fTQRp63BDIU2GEcl5RQ out_93_mFAP2b_singleloop_p01wA5_mFAP2b_0001_0001
L+TNOB325FEUHahMQ6mETBf8SPEU6mkMQ++JXBvHFOEULymKQmuJbBLEYZEUIwaLQmuJgBz0NbEUGE4JQOJGaBfR2iEkqx7NQbnvdBHuewEEmuZPQqxLVBfR2cEE8nqOQtd+SBzKHiE0OfXQQAAgLBHYl3DEtILKQepbNBrED6D0hWEHQXPqKBHXPmDEBW5CQO0iMBHZ7oDk9ow7PPK8FBjqxPD0FZ7DQW5QDBjAr8CEqGv/Pnv/DBnuJNDU6mkIQ03vGBDW5gDUjXqKQHv0+ArFZ3C03PFJQMrAMBjOsFEUZeZOQOUjgBTQfSEEmggHQm6jgBXbUsE0TYMJQ5p+hBj/pUEUk28KQFSueBzoy+EkenLOQ6avgBDfjnEkry1PQax8bB7u11EkIQqQQkSCRBX2cFEknsEGQvPKFBTtbeDE0BrMQ out_93_mFAP2b_singleloop_p01wA5_mFAP2b_0001_0001
