# Supplementary material for: Incorporation of sensing modalities into de novo designed fluorescence-activating proteins
Source: Nat Commun. 2021 Feb 8;12:856. doi: 10.1038/s41467-020-18911-w (PMC7870846; doi:10.1038/s41467-020-18911-w)
Supplement: Supplementary file 24 — Source Data [file 41467_2020_18911_MOESM24_ESM.xlsx › raw_data_graphs/Supplementary_Figure_6b,c,d/1/silent_87.out]

SEQUENCE: SRAAQLLPGTWQVTMTNEDGQTSQGQWHFQPRSPYTMDIVAQGTISDGRPIVGYGKATVKTPDTLDIDITYPSLGNIKAQGQITMDSPTQFKWDAQFKQNDNPRYHGSTNILTGTLQRQEZ
SCORE:     score     fa_atr     fa_rep     fa_sol    fa_intra_rep    fa_intra_sol_xover4    lk_ball_wtd    fa_elec    pro_close    hbond_sr_bb    hbond_lr_bb    hbond_bb_sc    hbond_sc    dslf_fa13      omega     fa_dun    p_aa_pp    yhh_planarity        ref    rama_prepro    bref_irms    cen_irms    final_chainbreak    final_looprelax_score    irms       time                                      description
REMARK BINARY SILENTFILE
SCORE:  -487.859   -708.636     99.752    402.635           1.625                 22.516         -7.738   -260.395        2.267        -24.031        -79.183        -23.856     -32.799        0.000      6.827    130.065    -41.942            0.037     19.116          5.881        2.277       2.277               0.005                 -487.859   3.509   2832.000 out_87_mFAP2b_singleloop_p01wA5_mFAP2b_0001_0001
RES_NUM A:1-120 B:121 out_87_mFAP2b_singleloop_p01wA5_mFAP2b_0001_0001
FOLD_TREE  EDGE 1 120 -1  EDGE 1 121 1  out_87_mFAP2b_singleloop_p01wA5_mFAP2b_0001_0001
RT 0.092238 0.94843 0.303269 0.768097 -0.261588 0.584465 0.633655 0.17903 -0.752615 12.785 -5.805 20.9455   out_87_mFAP2b_singleloop_p01wA5_mFAP2b_0001_0001
ANNOTATED_SEQUENCE: S[SER:NtermProteinFull]RAAQLLPGTWQVTMTNEDGQTSQGQWHFQPRSPYTMDIVAQGTISDGRPIVGYGKATVKTPDTLDIDITYPSLGNIKAQGQITMDSPTQFKWDAQFKQNDNPRYH[HIS_D]GSTNILTGTLQRQE[GLU:CtermProteinFull]Z[HBI] out_87_mFAP2b_singleloop_p01wA5_mFAP2b_0001_0001
CHAIN_ENDINGS  120 out_87_mFAP2b_singleloop_p01wA5_mFAP2b_0001_0001
LwfKMBvxLBIEoaMYQDCMMBf9IAIEZ78WQ67nRBLFu8HE99bWQ357UBT0i4H0hWMXQlDNIBf9o3HkoFpWQGmxJBfRGuHEeXPXQiTgIBXhVCIUaeVYQPryOBPHFEIkmJTYQBdLNBHFt7HUsJcYQAQKLBfY1DIkXmbWQQT4HBbNi2HUGmkVQ9OTEBPN95HUC5AXQi7NIBPmXuHEz8EYQ out_87_mFAP2b_singleloop_p01wA5_mFAP2b_0001_0001
HTihSB3NJ+H0kYIVQ/UjXBHCs6HkEDiUQkC3XBvcouHUgVmUQFDCcBjVOqHkvf6UQ5QLYB/9T+HUf/ETQHJGZBfvIFIk/04SQao7aBznjGIkSVfRQ8m1WBLmuFIEnYdQQNBKTBvhbJIkH3FQQ2dETBjwJOI0xmrQQsYqPBT4VIIU6DROQEtoPBzKnAIEsyhUQMv1aBzTP+H0KDGVQZ4sUBPWH8H0+bgSQHekbBPgJ6HkZVoSQRkHcBTAgGI0WFmTQtEWVBLsOHI0tEFTQi5XeBTLFEIUr9ORQoIHcBr6vKIEj0dRQyVxWBTEKCIUDn8PQbMvVBfjAPIEoMaRQWkVQBnT6QI0ayZQQrxsPBzapEIUJcUNQAA8MB3ZFLIkYjtNQ out_87_mFAP2b_singleloop_p01wA5_mFAP2b_0001_0001
H3kYTBPzMpH0yhWUQiBhTB/RhdHUO0aUQXPKVBPIwZHkVO0VQEtoYBfR2SHkQg9VQiWEOBntzYHkArEUQnEDQBnCXtHklDFUQRXgWBforaHUCZtTQb8SOB7QLQH0IbHUQam5MB/TNbHkrHFTQEYFLBvcobHkvfyUQ out_87_mFAP2b_singleloop_p01wA5_mFAP2b_0001_0001
HPK8SBntzeHU2O3WQqGPUBjqxbHUbnHYQrcIaBnCXdHE8nSYQQgVcBb5QXHEDCsYQ8S3QBvHFiHUzMnYQXPKQBD/pkH0yhuWQ2rZTB/GRTHEgVLYQ9owRB7OffHknvHZQmupMBD/pgHk9ogYQ03vRBz1jqHEAAkYQ out_87_mFAP2b_singleloop_p01wA5_mFAP2b_0001_0001
H++pcB77nlHEoaAYQuzHhBra8nHkvfKYQy2JjB/RhjHEoaUXQnvflB/mEiHUdTqXQPffhBnBB0Hka8OYQ90mfBXN+4HE4NyYQB3cgBv1b0HEeSeZQnbviB/9A1HEq6sZQd94cBX65vHUypzZQsHlaBrZmqHUiBZXQOInhB7fLkHEs9oYQLu7gB7P23HkDehXQyYljBTU11HEdBVYQP8ZbBPiW3HU6PrYQOCKgB7NyAIUX3yYQkNhdBfnxsHk2rQaQgIQZBPklvHkElmZQ out_87_mFAP2b_singleloop_p01wA5_mFAP2b_0001_0001
H46RiBTgVhHEv0FWQ46BkBT2OdHUIwCVQqxLkBblDRHUO0CVQCBWmBfTiMH0P14UQ78NjB76RhHkpbqTQNcClBPAXdH0z4kSQyZ0nBrEIhH0SL5SQSFLkBTmyhH0dNPRQaRWgBntziHUwK3VQXrCmBzDSgHUSxNVQbxNjBHe+pHUbbqTQ/3MhBDTfeH0s9cTQAUBlB/itUHUAnjSQYDLpBzaXeHEJqJSQ3jboBno8dHEYH3TQO02nB3F1pHEIK7SQ30glBfT7eHU+cdQQJzPkB3hdqHEyNSRQCqLiB3LYfH0sJARQ out_87_mFAP2b_singleloop_p01wA5_mFAP2b_0001_0001
Ham5hBjArLH0xLNVQQg1hBTf//G0xLNVQHaRjBntz5GkWkVWQMdTkBLaRxGkpbCWQGZ7dBPc97GktzHVQyyPbBblc9GU2gyTQ8ojVBPF+6GE1N5TQyEydBHYv1GUokySQrcIgBvcoPHkBBWVQ8T1iBL3I9GUxiTUQiIkbBzWEAHkK42VQgX5dBvOizGE2WWVQm0qbB/OoFHkdVeTQr7nTBn8A8GUaF7SQflxTB/oXAHU8znUQNVHVBz5wyGkYKOUQi32bBHZj2G0z00RQrcSdBj6qtGEBvITQ3m/gBPGf3G0flsSQ out_87_mFAP2b_singleloop_p01wA5_mFAP2b_0001_0001
LEtojBLFu9GkQglXQf/0kBf9o3GUHaVYQUNenBjAryGEYlHYQJbHpB3Mz3GUPKkXQdTSlBjVOAHkCX3YQnz9iBnWqHHkOkxYQklkiB3lGIH0leCYQBkmjBTjo9G0OcoXQ/pajBjzaxGEm4fYQRoNnB3GMEH06exYQXyalBr9l8GUgFXZQBNajBPBnPHUiL/YQZPLhB3T0EH0HgBZQc22jBnsZOHEO+tXQTgdgB3wWJHkRA3XQ out_87_mFAP2b_singleloop_p01wA5_mFAP2b_0001_0001
LSh7nBPIwoGkoFVYQ14VqBblDjGkqxHYQ35rpBrw1aGUdTKXQrcYnBXNeXGEsyBXQgqhmB3jClGUbnnYQk5OrB/hFfGkBYjYQMuzrBLGxoGkqo3XQ out_87_mFAP2b_singleloop_p01wA5_mFAP2b_0001_0001
EqGvrBvz3WG0isdWQJGUrBPc9NGkpbiVQW5grBf8SRGkVOEUQHvUtBzeUXG0gArTQWOUtBX46EGU6m0VQVrBtBnEWBGEkEMXQcUusBfDB3F02y5UQpwltBb78ZGEEYlWQYHTpB/m2KGUoBsVQCaWvBXywHGERTqVQfWprBvfl3FU+MQXQwRHuBb9SqF083HVQ2l7sBjrp7Fkvs3TQS4rqBTbdxF0kzEVQ out_87_mFAP2b_singleloop_p01wA5_mFAP2b_0001_0001
EEYlpBDrcNGUy2RTQIFepBjpbPGEUN2RQktzpBHtIFGEnEDRQktzoB/9T5F0w1bRQsyxmBD/pUGUHahRQXqnmBvTmfGkO9GSQTzXmBDw1hG0uNaTQ5hqmBbkwpGUuPcRQjCWmBzSdsGEHpmTQ/7jmBfnexGU2haSQcFzmB/IwsGUxfJQQAQqmBz1R8GE8JHSQkx5mB7eV3GU2FqPQYx2mBzVA/G06LyQQSMIoBPy2IG03PtTQiRGrBXn0UGU2HlRQ04JlBjdwPGU0Y6RQ7jjmBvcKVGkFScQQPzPmBH06bGES+MUQc6JmB/R2vGkBehUQFe1mB7+zmGEPqyOQhNmmBrTZCHEVo3SQYfBnBXXX5GkUMlNQup8mB7CcHHU0bfQQ out_87_mFAP2b_singleloop_p01wA5_mFAP2b_0001_0001
EEtIrBzgAGG0LdzPQMIgrBTgV6F0257NQUN+oBHtI5FkQgVMQ8nKoBbktEG0xLNLQaR2tBnsd+FUHaBMQ6nWuB7vfsFU7b/JQxLdvBfAJYFkxsQLQ/0kxB/hmYF0aaiMQKfDuBrcUGFUab6KQuz3rBrbSNGkVOUPQsK1rBDuurFUoJFPQP2pvBPRdAGkUEJNQp/dtBTskGGE4L6KQIXyvBjqHyFUrcgIQlpdsBzpfoFEYLBJQlnruBjSn4EEE8tLQBtWsBr7eGFEif2JQ out_87_mFAP2b_singleloop_p01wA5_mFAP2b_0001_0001
EoFpnBTLymFU46RMQkCHlBTgVmFUhr3KQKc9kBDqGVFU5QrIQHahlB3NJCFEVjHJQEY1iBz0NjFEmu5MQbRLgB3RujFkgSdLQfaAjBPx+zF0s5EPQQgVoB/RhZFEFuONQej0kBnDw1F0d64JQU/BjB3znTF0280NQ0gKdBH+ghFU/74MQ7PHgB76KXFUp39JQRL3fB3FNzFEFneKQXoZhBLMmxFEVFQQQmY3iBTXwBG0bpNOQum4kB3kkyFEI2CQQ out_87_mFAP2b_singleloop_p01wA5_mFAP2b_0001_0001
EhALkBf++bFk/UjEQWO0jBj/UNFkTiBAQtI7gBz1jOFkpbS8PSMofBzKHgFUwKH7P78tlBnsdSFUIwK1PIueoBf7qQFE6M/5PQHNlB717CFEKRCrvW5wjBb78rF0IbHEQEgQkBTiH9EUsvXBQtLXlBHswiFEiLZvPFNQpBbxyeFUVOR6PPAjmBrivGFEObV5v5hJjBPtdEFk15+yvcPjlB7xkyEUbxNLv out_87_mFAP2b_singleloop_p01wA5_mFAP2b_0001_0001
EWOUfBvHF8EEEYl6PR2uZBjpb8EU5QL2PhrnYBvd+sEkuJxoviWkbBrFZdEEAAAwvVj3VB7Of3EEDCMAQYWQWBTOnFFUlVQFQ+V8QBb80/E07d8IQw6LSB7qOQFUHD0LQampgBT14tEE7Rh7PVdzYB7hbMFESPUwP9ePWBPhRnE0vOZBQPy0RBb0d5EkJRX9PUwEWBrGVWFEAwOEQcXAaBTbhCFEb3OHQ3rDPBbHlNFkbdSNQhZQSBTXAhFEd3PLQ2A9VBnH+LFU09qMQ out_87_mFAP2b_singleloop_p01wA5_mFAP2b_0001_0001
EoFZUBHDCyEEv0N4vktTSB7QLkEULyWAwXPKMBT2OjEEoa8/vO0iJBntzzEkQgV+v14FUBnBBsEkAr8FwKL1ZBDKEtEU+ZJGwlVNSBHHbcE08cIJwfUYSB7lu/E0HFu0v4G7TBngIUEEQ5k/v8lbSBvi07EUxGuGw2vSbBnxskEE2ARDwxShTBfmAiEEJYFLwpN5NBHTYbE0bOHJwcr5TBHspME0hHwIw out_87_mFAP2b_singleloop_p01wA5_mFAP2b_0001_0001
E99zJBPJGQE025bAwPK8DB/mEPEklDNAwamZBBjpbQE0fqxFwIFOEBPIwQEkvf6IwnEDCBT2O3D0NJG6vuiMDBXmFMDUMKC/vZ+iDBvRwGDkk3fEwNuwDBbgisC0Zf/3vEtIMB3MzCEEnEDBwZdfCBHn2cEURk57vpse7AH005DkNvw4vMt6DBHX83Dko3yovrDiEBLKvNCU55Y6veVeDBLS7yCkH+qEP out_87_mFAP2b_singleloop_p01wA5_mFAP2b_0001_0001
L1NJ4A/89PEUiBBGwQgVyAb5QREk/UjJwwfq0APdT+DEYljLwoFZyAjWkBEESh7NwO1TmAPg1REUk8+IwHBphATLO5DU0ZDIwZIdLAvK86DEl3THwa+TEADWOKEkIuJEwXSYAALNtiDUpr7Iwe++zArvfQEUiBhCwuqr0AbV+fE0gVkKw4mCiAvUrWEE8SyKwFqpkAn6vdEU7G5GwvCalATsMwDEEzVEwR3hjA7orgDk1qhJw out_87_mFAP2b_singleloop_p01wA5_mFAP2b_0001_0001
LGZ74ALv0ZDkSMoKwQgV7A/TN2CU5QbMw2OfDBf8S3CkVOUNwzhWFBjpbaCkWktOwHK84ADLYLCkPSELwO8BtAHk7DCkQGoKw003mAHHBPCk9vWMwnNNqA/bdmBkQNkIw/pG7Ab5QXD0FZrIw/RS2AHIE5CELfMOwCF/8ADfHKCUhwIJwl1F8AL6qiBkLTSMw out_87_mFAP2b_singleloop_p01wA5_mFAP2b_0001_0001
LGEYGBT0iYDkCXfMwjs9LBXNedD025LNwHv0PBPHaFDkX6WLwdolUBLwKDD0HF+LwcSsEBrw1vDU14VLw5/BNB7YS/DUSwINwW/mMBbDVSDEvZOPw out_87_mFAP2b_singleloop_p01wA5_mFAP2b_0001_0001
ELH6NBTLyyCEBWJJwEtoRB/mEbCEBW5GwgqxUBT2O7C0kYwDwqxrSBzfqdDksdeCwoF5OBf++5BEsyBDwdf2LBHg3yAk2ihFwV9aJB3d41/jkfVBw9pUGBvflZAU+647vUY0KBLhEj8DSncBw2O/JBvco1CE/pmIwthRUB/OUICEikuIwsAYMBfQsOCEO8ZAw2/+RBD9GcBU3jlAwEHoOBbliMAE6T6HwphrIBLAKNBkQeBIwxeXJBL/wHrbCGe9vkFZNBLqse6DoOQEw out_87_mFAP2b_singleloop_p01wA5_mFAP2b_0001_0001
ElDtZBDrcwCUf/UCwy25cBfnvPDEAAA/vv0NeB7P1ED0d++tvHv0dB757fC04luJPb8ChBjU4WDkSMoCwtHjiBr+SvCkcv1CwA3XgBbEllD09yJIw8SXbBLwKTC0LdTDwFzqaBHZqtDUosn+vXxPiBrdSvDUW7pAwaZUhB7L1VCkkp9CwifNiBf4sqD00NRJwzbeeB/BpBE08QEIws0WeBDIJNDUXFKJw out_87_mFAP2b_singleloop_p01wA5_mFAP2b_0001_0001
EAAAgBvcolDklDtoP8S3gBvz3fDU6mE9P5l+iBrbSAEE+TNAQHaBjB/naSE0xLd8PzMzcBvz3jDEsyBCQbJraBzyFGEEhn1BQ357fBjqxBEUc9ogvi6whBzfNADUc9z9P3k0dBb9jcDUZXHGQxrwZBjZxNDEWWsAQYFZZB7z9IE0X+gFQ out_87_mFAP2b_singleloop_p01wA5_mFAP2b_0001_0001
EY6mkBnuJ1DkR2OEQnvfmB3NJKEE/pmGQAAwmBjWkHEkQgVKQmupmBvIbrDEBWZLQlYQpBf++JEkoF5DQVsLpBznrSEU30T8PO93rBzbEWEUHyX2PXgctBfzJHE0npAzPBNbsBndXqEExPHxPU4akBvd+WDUHaxFQbtvlBX3OaE0ZI2FQPlCqBP8bzDUlCzDQKIpqBvxvTEkxMNGQtbLoB7NEiE08cl8PPHFoB7/tHE0Iof2PfrKuBH1BuEkXYmgP+0DrBriO2E0CAP0P out_87_mFAP2b_singleloop_p01wA5_mFAP2b_0001_0001
Lx1DnB7luZEEUNuLQ7RRnBb78ZEkSMoOQwKnnBvyhwEUMIwPQbnvoBHue+EU5QbOQsyBnBHDCoEkCXvKQj59oBn2LQEEJzPPQY9elBPtxSEENrfPQ out_87_mFAP2b_singleloop_p01wA5_mFAP2b_0001_0001
Ef/0mBPzMzEUiBJRQ/pGnBLwKHFEBW5RQ/pmkBnX6MFUKctSQQ1IjBzJx+E0FZLTQlDdpBb5QFF0Jx4SQ79PsBr99CFkiBRSQviZuBjcl+EEgbUTQJ2SuBPY3tEU9/9TQs1UwBDx1MF0amfTQqG/lBbmZmEEaRmRQFzanBL1NUFkfLMRQe0HpB/ck3Ek4siTQf/epBDEeTF04MhTQV2vsBPmBSFk9nwRQOmQsBLa41E0ZdjRQHWwxB/5QKFU37KUQBSXwBjklaFkEt8SQ out_87_mFAP2b_singleloop_p01wA5_mFAP2b_0001_0001
EoFJkBPy2hFEBW5SQ14FiBzfqpFEv01TQ5QbjBvxL3FUc94UQ++JlBT2OCGEEYlUQkCXfB3251FEVjPTQP00aBz71oFEjymSQUe1aBfGhUFk+5OSQTVhVBXAhwFUwJUSQlB6VBL9uOFkzZtRQjsrSBjJkfFELQwRQU6/SBLY8BG0ZqeSQi6fNBvnnhFEcEXRQ7FyNBfh6CGk+VFSQwsJLB/1S1FU9wiRQ1NZlBXjXsF0FZbSQaSIhBrp4bFEReTUQgBagBHMmAGEkCgSQ9wjdBzeW/FkFxCUQH1KeBPlDKFkS1USQOF3UBrAl/EU6QVRQllCVB39cIGksd6SQCsPLBL8XUFEoG7QQl11LB/WWKGkHNOSQ5KJHBXfX3FkGPRRQ out_87_mFAP2b_singleloop_p01wA5_mFAP2b_0001_0001
EtIriBPzMzF0eUIWQaR2jB/na+FEAAQXQPKshB76RGG0HF2XQGE4eBLbnCGEaRCYQCsykBnYQuFEEYJYQP+qmBf/ycFUegwXQJqZpBrgefFEaboXQQDJmBbsWIFUP0VXQSoeqBDBXNF0WMKXQHAjoB3DL/EUl9+WQ7RRhBvconFECsSWQE2glBXwFEG0Xr5WQkZGjB/k7mF0ByXYQDL2lB7Kz2FErniYQXgLkBPopAF0QtTXQ3JmsBDKnKF0vb9WQUB0oB3UlvEk/QpWQ out_87_mFAP2b_singleloop_p01wA5_mFAP2b_0001_0001
EzhWiBXjXQGU2ODYQVjXgBntzXGknvTYQFDChBrvfcGEVj/YQO0SjBzgAgG025HZQhrHgBb78gGU3koXQRLSeB7yzdGU+zRWQGl7gBPXLaGkn/WVQ3cCZBXDmeGUvN6VQIpIgBTVbXG0wbGUQOyaXB3F5bGEHypUQloEbB3SWYGkhLwTQe+OkBDAATGkYQ4XQxO9cB/LjTGEeiXYQEoEiB3SXkGkASgXQBtsdBztBnGkZKBYQ5oBjBHPiZGUbnpVQEeJWB/SXhG0RtnWQSplhBr8jUGkOTYTQH7OTBv0mcGEqDYUQIX2ZBHxRWG0EtwSQ out_87_mFAP2b_singleloop_p01wA5_mFAP2b_0001_0001
Env/dBntzcGEqGbZQ8SXeBvcohGkTiFaQ357ZBPc9pGkDtMaQlYQVBzgAnGUbnPaQep7dBrEDZGUPKoaQwPmdBj8WdG0SQWbQ/nRhB/cBjGEd8mbQ0xajBniLeGU6vrbQlZ/gB7nVtGk6nwbQPKcaBXNeZGU46RZQuSGhB7HvlG07HIaQjwsgBvRyTGkVPmaQXeaaBPOLUGUqQiaQVHzcBrgpWG0fUrbQanRaBr1DjGUV0XbQ7OiiB/hgxGk6C8bQryWeBLiFxGU1urbQ out_87_mFAP2b_singleloop_p01wA5_mFAP2b_0001_0001
EmuJbBnCX0G0IbPaQgVOXBfnv8G0xLVaQfU4UBjVO8GU14BbQsHlXBLv04GkYQgbQZQgaBPc9GH0HFOaQ0QFgBHe0DHUxGZaQnWVgBrWM4GU24KaQ+SJbB/WL0G0iTPaQVoFUB7h67G06t8ZQdo8YBXxXNH0rviaQVgDaBbPyJH0T4sZQKVagBjFzEHENq7aQVIghBT+LJH0ZIJaQWVuhBvLZ0G0rrgaQep8gBnda3GkMspZQ out_87_mFAP2b_singleloop_p01wA5_mFAP2b_0001_0001
L357PB325/GEaRGbQWOUNBvcoAH0z3vbQfUYLBXiBMHkDt4bQpbSLBHYlPHkQgdcQcSsIBntz4GEFuybQhXRKBTmCtGkBXubQ/fxNB3qfpG0MhScQL7MPBPvYeGUZnOcQXN7SBTqQZGkgdlcQzZxVBnmMeGEO9CdQZLoTB7YEPGUYOdcQGE4NBLwKCHkqxraQCpMQBP7a+GkyhIcQCi7FBrjg6GEWfZbQFCmGBjd25G0Q+QcQfXcMBnXyrGknZQbQrQsGBXEDoGEgSubQNfqLBrjjqG0qswcQw2bRBLILuG0c3ScQJALNB/BwZGUOv4bQVAKVBbWDmG03wIdQyxjYBHVIaGESsTdQEBPRBXFxLG0ApFcQAbWWBfJtKGk0StcQ out_87_mFAP2b_singleloop_p01wA5_mFAP2b_0001_0001
LkC3JB/owRH0d+WbQ46xHBb6mcHkYQcbQBr8IBfSMiHEsyxaQcSMKBPIwcHkpbSaQgVuBB77ncHEVjjbQb399AnQlbHkOc8aQ2O/JBzeUOHkQg5aQL62JBn3XgHkWA3bQrGYABjLkjHE160bQjXxAB7+uVHE5b3bQzjg4AvS+VHEFr/aQ out_87_mFAP2b_singleloop_p01wA5_mFAP2b_0001_0001
LXkNIBHsysHEmutaQpw1IBnDtyH0HFGaQueUFBXMIuHERLiZQlYQGBLbnwH0bS8YQcSMHB/mE+HUwKTaQqHZIB/Uq+HExcCbQZxDHBL7rzHUtPTbQZHNIB/KvsHk1MuaQkhENBn3iyHkjb8ZQnw+CB/5R/HUChMaQVKaJB7OACIkcXAaQ479FBr3fCI0+bRbQb3mMBbyaAIkajHbQeFzCBXTgzH0pObbQ0ApJBPV5xH0ZjubQ out_87_mFAP2b_singleloop_p01wA5_mFAP2b_0001_0001
EsHFBBf++nHkWktZQ7Rh7APdTjHkDtMZQQ144ADrcXHkmZWZQ99TwA77nTHEEYJZQ2jCxAThrpHEsyJZQ/ZjyAPkr1HErqCZQF2EyA7Vi8HkielZQuvh0AbLz5H0BWaYQfEizAXysDIEa1fZQWBB2AfaTCIUzqUYQt7g1AjRtFIkQQ3YQds/2ADnHLIEGnxYQf/UABjU4lHEoaMaQTq6/AfLdjHk4kuYQ5NqsAfQpoH0VrnZQcJAsA//imHE+rwYQQejwAnuV5HE0VFaQN780AXWn0Hkcn+XQTdKzA3kYGIUiQ7ZQC9k3AD94DI0CnpXQqwI2A3f6MI0fmMZQ out_87_mFAP2b_singleloop_p01wA5_mFAP2b_0001_0001
EqGPABT0iRH0yhqZQ357+A3jCGH0Gv0ZQ5luEBnDt/G0JxwZQGE4IBHXPDHkQgBaQMIw6ArFZEHkU4iaQuMVxAn0sKHkS5paQaG+3ATcl4GkWjqaQDCsDBT2OVHUGE0ZQtsQ5ADHrCHU56dZQNraABze0GHE7R5aQ2C+sAjulKHUcUQaQ+MC1AHAo3GULGLbQB89+AvvlzGEkQmaQZtxxALhI2Gka7TaQ out_87_mFAP2b_singleloop_p01wA5_mFAP2b_0001_0001
EFDiEBzKH2GE7RdZQ4PVJBXjXvGEBWZZQU4aIBjrHjGEoaYZQFueEBnuJfGECsGZQzhWMBTgVzGU46xYQdLWRB/ejtGk26lYQtmgUBflM0GUGK2XQkAMXBf84+GE4NYYQ7RBBBrZmzGE99PZQ/z1LBrGqwG0LZ1ZQ3taNBnFt7GEva2YQ6qrJBff8yGUZRWYQFhbQB7kXlGEVKcYQqMEUBrkQtGU+kAZQXDRZBrALEHk41CYQat8ZBnW07GkXJwYQbN/TBjqPDHER/nYQ out_87_mFAP2b_singleloop_p01wA5_mFAP2b_0001_0001
EEtIMBvHFdGUPKsZQ/pGMBrbSRG04lqZQaR2PB7QLNGU5QHZQlDNUBfTiRGEoaAZQrcoNB33PMG0isVaQ4+WJBbliNGEDk5aQEKoEB7jAOGkeLwaQGb3KB/NmNGEylebQ5lOPBjqxgGk8S7ZQhFDIBfznOGk4cjZQabURB3e5PGEo1gaQJfbOBzKwDGkcDRaQ out_87_mFAP2b_singleloop_p01wA5_mFAP2b_0001_0001
EIwKOB77nEGE7RxYQvJRRBblDAGEmuNYQyLdSB757nFkuJRYQam5OB33PbFU2ObYQzMTOBrEDCGksdGXQDVeNBLFEOG0n+4WQNDfRBLvz6F0oQ7VQ3WCKB/O2QGUYntVQx1jKBTgVBGEZ74YQUeKVBvA9DGkh0MYQKXYKBzrs8FE2pJXQuxSRB/qoRG0JYyWQw8hLBzbdRGEc1wXQbRTPBfQ19FUDiBVQ8KASBrDrpFU7qCWQgZaVBv1QBGEO43VQL7pJBPNgZG0Y9oVQW/GGBLMUNGUOh2VQIR1LBH2wNGU2UzUQ out_87_mFAP2b_singleloop_p01wA5_mFAP2b_0001_0001
EKcdXB7OfhF0MzIYQtI7YBX3kKF0eUIYQO0CbBvcoDFU3k4WQf/UeB3MzOF01jSWQ6mEdBLEYFF0jCrYQnuoeBbCztEk1eoYQ3uvaBP0yKFUHmWZQgqRaB/S3sFksdCYQgQXVB7pLBFkcpPYQwgSgB/acOFE5zlYQ90ygBntPqEktDBZQXELgBnuQqEE0NJYQ3wFbBDa4jEkCdtYQ3HrdB3bNHFUOVvZQqqIXBjvQBFku0bZQRBvZBfCwbF0Y3XZQ out_87_mFAP2b_singleloop_p01wA5_mFAP2b_0001_0001
EsyBZBbQgxE0jCXWQ++paBb5QpEUjXCVQ46ReBrFZVEUiBJVQIFOdBnDtGE0w17VQXktVBrw1jEEEYNUQBWZWBHZ7oEECs6WQ509cB7kr1EEYNiUQjs9WBXjXeE0HFOTQv0NTBLGEyEE/pGUQ35bTBb5QXEET3sUQ out_87_mFAP2b_singleloop_p01wA5_mFAP2b_0001_0001
EqxLhBLxgUE0JxQUQaRGjBf9oCEEEYNUQ0iMkBra86Dka8ySQO0ClBPy2LEU6mESQ35blBvyhIE0eUIVQi0mnBDdRwDEtbQVQJjwpBn0c+DEIsPWQn+/pBHWNSEEmLnWQWIXrBjmkfDEwVsWQiBhhBTKchEUdTqTQ0VFiB/aSoDkWkiUQDdqkB3GpLEEEaIWQo+VmBLnXXE04fxUQ4vioBbNyrDE+ASUQsWvmBXWNSDkhomVQjm0sB3cimDUE4VXQJNHrBX4bBD0xLYWQ out_87_mFAP2b_singleloop_p01wA5_mFAP2b_0001_0001
LHvUkBjWkRD01jaSQqGflBrZmFD0coFRQueUkBDW5cCkpbaQQrcojBHYl7BkBBGRQ2OfjBLwK7CkEDCTQFgonBbigAD0nUMRQjtNlBvz6fDEDwYQQ out_87_mFAP2b_singleloop_p01wA5_mFAP2b_0001_0001
LMIQkB3MzcCk8SHOQ5QLjBfTixBEqGfMQqGPhBj/UHCU0iMKQc94hBblDlC0MzsIQqGflBjrH9AkEDSLQTqInBTFtcAkzuZNQ1nakBTkzl/TftrJQZ78kBnCX3CEBWJNQ+zAiB3e1HB0MoyNQA8rmBrkFmB07Z/JQ/XDmBrV81/DaJmOQL3EmBLE2c+T0O3IQHyKjB749JAk+gDIQ+cPjB74oU+jlo/KQ out_87_mFAP2b_singleloop_p01wA5_mFAP2b_0001_0001
L46xdBzLdjBEaR2JQktzZBrw17BUdTiHQiWEYB/TN2AEW5wDQy2ZZBf8SX/DtIbEQzhWUBrw1LC0NJ2IQhEnRBfV6PBEztIKQ+tGVBDFvpCkiNwKQAs+LBnzFkBUX9pKQ789cBXjXyAEpwFLQ8fkbB74hWC0HLAFQ1m0RBfgmYCE8/iGQGFmTBrNhABUsmBMQxowRBfRmYAk7D2IQr0WRBzQ0yCkpPnLQZ4FXBb1JFDEY76JQxafXBnUhaCUW9KMQIcFKBfmhuAUxAkLQ/K/JBDANyBENExIQyQwLB7aYNCk6V8LQ out_87_mFAP2b_singleloop_p01wA5_mFAP2b_0001_0001
L2jCVBvIbPBka8S/PDXvSBHYlTAkR2O3PnEDXBXiBx+z4lutPzMTWBzgAr4zMzMrP3ySOB7Mn/+j/0u8P+yMKBjQPVA0NMPAQIFOUBPzMHCkZmZ+Pz9DRBTVF4AEdgnfPCP6PBP87p9zoJrBQYWrMBnFjL9TE4z1PZEcHBb4aTAEYAJ7P out_87_mFAP2b_singleloop_p01wA5_mFAP2b_0001_0001
LEtobB/na8/zisdePEtIgBf9og+zfqxrv2jChBjVO02D/pGxPiBBiBjWkt973P1YPTiBfBTLy28Dv0N+vK3YdBb++s/jUDQDwb9YfBTTy+AU+R+CwFhAaBj21I/DGnhGwZ78bBLwK/AUO0ikPoL0hBbec5/TmIZtvSl0bBb41wyb5cy9vkbRhBLi0K5TAVpAw out_87_mFAP2b_singleloop_p01wA5_mFAP2b_0001_0001
LlD9gBThrH6zyhW/PDC8hBT0iM9bktTDQT3kgB77nK+LtIbIQZQghBjAr8/7yh2JQMdDgBb5QL+jWkNBQ/hBkBPilb87fiUEQZj3hBH1Nh/7zcQBQ out_87_mFAP2b_singleloop_p01wA5_mFAP2b_0001_0001
EPK8cB325767z3PJQBrcaBT2Of8b3k4LQjsdcBrEDC7jTiBOQtd+cBDVjH/zMzcNQfUYUB7P1477xLtLQc1jRBfS3G/7w0FKQ00lRBDZN3AsScfLQO8DPB7XuxA8A6HOQLcvJBn0a3As/ykOQvMaGB/TjDB8hNkMQc23HBnXKxAcIQhQQKcdbB33P16D99DIQPMhbBHQkQ/rQjhMQYpaTBLyRn7DpS0KQWrqSBXvG57LGltNQLBlTBnhbV/LJjKIQ6saNBrwgg+7KFwJQwHuVBfnQMBMu+wLQgebPBT/WmBsFcTKQrDeRB3aPoAcnSuPQXA1HB3KgIBM5erKQqRbCBXwCIB8uU6MQe6aKBzd2nAsiySRQYC6DBf6e1AcNVsQQ out_87_mFAP2b_singleloop_p01wA5_mFAP2b_0001_0001
ETihdBzLdTy7P1QQQgVOfBLxgg9T14VRQWOUbBX3kAA0LdrRQyLdWBTLym/j78tRQ/pmfB757n2rpbiSQjwPgBDda5+rhi7RQ/MVdB/364+bf3oQQlZfdB7thOzbhPPQQ98ihBrrJq+Dk7ERQL16bBDaCOzbsjITQ0ochBbyjs5TIqMTQ86JfBrIuOAs+WoSQ7QZiB3hvO/brwwRQDBMZBPMoj/rDgyQQNzkfBPICFAsk73PQ out_87_mFAP2b_singleloop_p01wA5_mFAP2b_0001_0001
EPffdB/RhLBkuJBSQb8SaB7QLKC0isdSQzhWbBzfqVCE7R5TQIFufBTf/kCkR2OUQhrnbBjVO0CUGEwRQb64aBXaKyCUOkYQQphXYB7t2YDUJhTSQmMHdBnSxZDETccPQ03vgBzgATB0Ld7RQwMFWB/ywBC0+PYSQgAjfBjLv6CkpG6RQ92oWBHtxvCE+kLQQnT4cBnd9VC0Ox+PQp8eZBLdp2DkmtzRQuiDZBHXKcDknIYTQaYOUB3aFSDEtrHSQaJlcBvKxYDUB4UNQiKogB3WHdDknx1PQrgFbBPi20Dkg6HQQ out_87_mFAP2b_singleloop_p01wA5_mFAP2b_0001_0001
ERLSXBThrPCUf/sUQlYQXBLEYdCEZ7EWQhrHSBX461CkYQQWQMdzNB7OfjCEueEWQpbSXBfR2uBkqxDXQfzLXBzOIICkKbPYQmXLcBPHX2AkASzWQ2jCUB/naAC0xLVUQgexaB7CRxCUXBQWQp6qTBfMRKBEzv7WQlMHXBz9jaBkmslYQXjnTB3dsbC0QHUYQ8vvaBnXebCUwMVYQDWKcBrlqAAEwwfXQtZzfBj6FcBksh8WQrRFcBfqCeA0PEyVQ out_87_mFAP2b_singleloop_p01wA5_mFAP2b_0001_0001
Ee+eSBHXPeDU5QrWQEYlNB34l2DUMI4WQW5QOBzfqPEkpbqXQlDtSBHueWEE/p+XQNeJWBDrcsDUHaxWQkJqKBrMziDkpcZXQbc3LBrH6+DEFQ6VQ out_87_mFAP2b_singleloop_p01wA5_mFAP2b_0001_0001
EMIwJBXiBZEU0iAYQShrJBrbSsEUgVaYQ14lEBDW54E057TYQxggABf++vEk8SHYQdTCKBf++lE03PJZQq0FFBTsSZE0BqWZQiqvAB/69jEEoGoZQ9A2EBzDLDEUNcQZQjeZ4A3D0YEkunzZQjSRABDlMwDEP/bZQo583Azs1CEEGktZQri3uAHCmvDELH5ZQHaRGBfSMSEkrHtXQZs/MBfae2E0UZQYQizUKBTjT0EkBGdZQ+OlNBDpQcEES1OZQ0R7ABf8Q1EkYtsZQUMOIBbKT1DUDdCZQplmxALZShEkfWBaQ/lCAB/68NDEJUXZQZojvAf6LSDkWtwZQ out_87_mFAP2b_singleloop_p01wA5_mFAP2b_0001_0001
LhrnEBzgANFkYQgYQoFZ/AjU4YFEv0dYQKxAABfTivF0NJuYQpw1DBb781FUbnDZQOJGIBnBBUFE7RpYQm5N5AH1nQFksGwYQD+r8APrfZFEya5XQ out_87_mFAP2b_singleloop_p01wA5_mFAP2b_0001_0001
E2Of3A33P7F00NlYQ46R2A34lIGEoa0YQ03PzAvIbQGUy2RYQpbSuAvyhNGka8iXQEtIuAHXPJGET3YZQ9S2xAni/DG054BaQPa4pAPSXFGEvzlaQ9pjuAv/QBGUVlPbQa//2AXXvIGES3gbQ9owxATgV0FEXPSYQLx89AbMSLGk4FBZQcBrmAXMfFG0h+OZQVnbsA77nRGUv5fZQL5e5ALUfHG0oaLaQOTDzA3y92F0Uk8ZQJkkiALN+AGkXgeaQBX7nA7O0NGk8TpaQYcLyA7x8yFUs6JbQDtNoA3yaAG0ENnbQMKA6A7fyFGUER8bQZRvzA7E7PGkHkmbQs1R9AT6yJGU5gLbQ out_87_mFAP2b_singleloop_p01wA5_mFAP2b_0001_0001
EnED2AvyhaG00NZYQ357yAD/piGEaR2XQAAAxAPeptGkBBOYQbnv1A/S3wGUjXuYQ7Rh7APepjGEue0WQShr6AnsdcGkR2yYQS8TrAX4TgGUPFaXQGZ74ArbSpGEEYFWQEYl8A757bGkTiZWQKcdBB/9TmGkvfSXQ out_87_mFAP2b_singleloop_p01wA5_mFAP2b_0001_0001
E+TNqALbnzGUbnvXQIwKoAbkt+GUbnDYQ/pGqA757FH0gA7WQzMzpAzLdCHEmuxVQ7RhZAnYQAHEBWVYQQGFKAnIn9GEOUqXQcWBWAXsJ5GEZb8YQx1jmAbPKwGkqx7WQDVrtAnz7AHkVKdYQJMbXAbvnIHUjkeYQEADMAXzOCH0Bp5WQZN8FA/jZ6GE61IZQc+3gArLP7GEaAVZQ+M9XAvXzwGkYjzYQ out_87_mFAP2b_singleloop_p01wA5_mFAP2b_0001_0001
Epw1rA/mEQHEnELXQGZ7tAXNeXHU0iEWQJGEkA3MzbH0xLVVQQgVYAzgAfHET38VQU460AXNegHU14lWQ5cX2AjMpoHkJflVQpYr/AT46bH0xB8WQdoFsA34lSHkDtEYQ2moyAfwTTHEcHUVQ7RPxAPn5jHUeTcXQtFd7Ajn6uHUE+8VQ9PsuAT/CsHEMGTVQ3JG6ArM0kHky7uUQJMVCBHPKiHEf9TXQs3nBBjPpYH0PzCWQOt1+AznrVHkXMsXQ out_87_mFAP2b_singleloop_p01wA5_mFAP2b_0001_0001
LNepkAf9obHkCX/TQepbYAb6mfHkBBGTQXPKeAz1jqHUiBhSQ8naQADVjxH0kYYSQR2OVAblDYHEsy5RQ09eMAnQVNHEaPPSQzEPKA/sEGH0/H/QQuRRx/aRFKHEMjDQQnP4m/GpMCHkQ97NQyLdrA7luYH03PlTQvfuJA7oggHUb4qTQp4QiA7AzWH0ClaRQaUoKAX1ybH02WLRQg6+5/uLJOHkFtuSQXYoXAn/nJHUHx7SQ2HaGAXf69GkmHSRQ+mPZAns5FH00AcQQ/ot7/eGiRHE6WMPQoo3I/yflLH0s9oQQMdN+++eLFHE/3wMQisjZ/eFT7GEElxOQj/rAAXAlAHk2ExMQ out_87_mFAP2b_singleloop_p01wA5_mFAP2b_0001_0001
LlYQpAnX6rHERLKSQdoFtADAA2H0MzkRQDXP3AHtI4HkR2WSQBrc7AjWkwHUep7SQsHFwAXMI1H0w1DQQ+mE6APFQvHUZ62PQxlMnAH2avHU9QlOQVjXuA3islHEoaUSQg58mADyF8HEzAuRQR/8wAzU38HUTlPPQAYL/AzRyyHEKhlOQyebpAv63uH0dveMQPLlfAbu+zH00hxOQFA7lAHRfnH04EXPQ out_87_mFAP2b_singleloop_p01wA5_mFAP2b_0001_0001
LBrc8AjVuAI0P1QSQ9oQDBrbyBIEnE7SQnvfHBz0N7HUPKkSQTihLBLaR6HE7RRTQIFuEBPyWHIkZmZSQJmv+A35BKIUdVJSQaZo3AXklFIUz0oRQjuW8AXiyAIkzxQSQ50nCB353BIkxtAUQMEKHBTo9GIkEKfRQWCLHBLvfJIUOzITQWts/Az7SNIUTvaRQ+Gv7ALn2LIUWvETQaIh4AvadFIE3RjQQcEYvA7yPGIUNq9RQ out_87_mFAP2b_singleloop_p01wA5_mFAP2b_0001_0001
EzMzGBnsd1H0GvcRQIwqKBfTitHUepDRQIwKIBjrHjHUepjQQoFZKBntzdHEEYVPQ0iMOBrvfyHEAAAQQSwFLB3Yn2HkRTeNQfzPGB/QD1HUyMMNQKwtNBnpu7H0R54LQ8naDBPc91HkZm5QQT3ENB/XdrHEPa7RQ4eGRBzn0sHkgsbPQntSQB32J5HkA4bQQ out_87_mFAP2b_singleloop_p01wA5_mFAP2b_0001_0001
EqxrDB/89fH0w1LRQdTCBB3MzVH0z33QQXkt9ADAAQHkBBGSQfU43APy2UHU3k4SQ14l4AzKHXHECsyPQPoI8AT/wbHkwjWNQPBDzAjFeMH0prNPQdTCCB/89kH0eU4RQjl9DBDzcQHktzaQQJp4yAXZUcHUKHWQQTCI8Az3djHEDwoNQGHZsArP5NHEn53NQPKBwAXkAJHkAbhQQ+Cp4A/W7GH0nATOQ out_87_mFAP2b_singleloop_p01wA5_mFAP2b_0001_0001
EvJx/AbQgFH0gALSQhrH7A34l+GkQgNTQNzMyAHtI3GkBBuSQ99TzAHDCyGU5QrRQgqxBBb5Q3GEue0TQv9NGBbu17GUAinUQV74JBvGsyGUGNCVQgp7DBbhSBHUE90VQpwVCBDBWCHkrHdRQ4bi3Aj9pDH0Jf+TQV0oDBHGPzG0Vr/SQIYm/APFhxGUxhaUQNOeIBnQgBHk/XBUQX7GNBzQ01G0HUoVQQqeLBj2wuGk+hJUQQNqHB3e9sG0Z6nVQKpJHB3iqEHkSxbWQAoqBBvWi7GECHbWQICSBBfViHH0VkfVQ out_87_mFAP2b_singleloop_p01wA5_mFAP2b_0001_0001
ECsypAHZ71GkU4iTQ8S3gArbSuGkDtYTQ789jA/mEkG04lGUQpbSkAT14jG03PVVQDCsMAfTiyGU2O/TQnhXy/uqErGU7gvTQmZ44/qGzhGUSzcTQBhR7+Ks4uGkBj0TQ67npAf9o6GUwKXUQ6mWfAv6zsGkflUSQ6MCJArxL6G01WmTQtdwOAHIhzGkgHEVQ out_87_mFAP2b_singleloop_p01wA5_mFAP2b_0001_0001
EiBBnA757bGEv0VTQOJGsA7kYSG0eU4TQqxLmAThrHG0xL1TQIwKiA3NJEGkpbySQlDt2APzMRGUy2JTQFbq9AraUaG0+AgTQsp37Ar8DHGkKqgTQrqJDBH+ibGkmWqSQoa8lATKccG03PVSQJYatArIkTGkkl8UQsiP1ADaiRGUXxFSQfQcABbT6YG0TScUQ1sL5ALklhGENogTQuRtBBfbTGGEvA/SQQhl2ADumAG0hROTQXGP9Ar90GGUpVlUQHimFBfbBiGk4r/SQXvqBBHCMdGECkrRQIJaFBTmXUG0p6qSQ out_87_mFAP2b_singleloop_p01wA5_mFAP2b_0001_0001
E/pGmADBWCGEVj/UQT3khAb5QvF0LdLVQmuJqA76RfFUiBpVQZ78sAHtIfFUf/0WQ14lQATgVwF03PNWQSezFAbHLaFEHakWQ52nPATSJKFEpcWWQCV/n/mKvZFEPvFXQ3kYpAXiBGG0w1zVQA+0cADOwpFkGROUQX1IEALq46FU7nzVQsccWAfWu3Fk+GIXQ out_87_mFAP2b_singleloop_p01wA5_mFAP2b_0001_0001
EdTiuAfSMSFklDtUQFDC3ALFuCFEoaEVQaR2yA/owrE0bSEVQb8SuAT0ikE0GvEUQBWZABXiBDFk8SHUQpvmCB/o+YFE8g9TQmt5EBjIL0EkoNqUQaDbEBrEhjFUHyOVQWO0rA/mETFkCXvTQwf05AnQcGFkNxEWQGpX+A3ac9E0PRITQBER/A/dhiF0L+eTQc4+FBDv5XF0QEUTQLzSIB/ng0Ek2X+TQWrdDBDf0jEEu8vUQjlLGB/X15EkpyoVQy6/FB/5OzFUOx/UQueiHBLI5ZFUCMtVQgPFBBb0KlFE0k5VQ out_87_mFAP2b_singleloop_p01wA5_mFAP2b_0001_0001
EhAr0AzeUgEECsKWQkCXxAzKHKE0NJWWQ2jC7AXO02D0yhOWQqxrBBzgA/DE+T1WQgVOsAHueGE0jCvXQpv3iAzBmTEkLN4XQUkBpArYtdDUz25XQnvf4AfTinEkqx7WQOIqrAXpEGEk83jVQC/9xAzh2KE0WSQYQoD8kAHMciEkWx7XQoJclAvhGZDEbUcYQkn/vArzQJDENb0XQR3PjAr3DVD0gQIXQ out_87_mFAP2b_singleloop_p01wA5_mFAP2b_0001_0001
EOJG6Ab6mUDEuecVQdTiBBb5Q3C0KHSVQUNeABTKcJC00NxVQLHa8ALwKfB00NBVQtd+CBHue0CU0i0TQy/eEBrtodDEozJTQ6thABfjd3DUVMnSQKPvJB75voDEezBTQbg1BBDh/NEEUd8RQuUFLBbAyGE0UsWSQepJHBTOhTEkWxzRQZqhIBf4plEU7xHRQwKHzALGEQDUep7UQMU3EB7b0CDUV14VQfFZ/AH1KnC0i7STQ3IVGBDHceC0oatTQ0+x4AjOwuDk3xtSQ6V0MBjsOUDEHGdTQfva9A3i9XEU1ihRQjXQPBL9RLE0RePSQ5rWMBrPUlE0uE8QQ out_87_mFAP2b_singleloop_p01wA5_mFAP2b_0001_0001
LCB2BBrFZ7BUHaBXQfUYBBTKclA0FZjXQTiBEB/S3E/jEDqWQjX6BBLFue7Tc9gWQXkNEB/9TtAEW5cYQP6dDBfCvECkhzoYQToFEB76gcCkiC/XQfN3BBfbk8BET2/WQT6P6AnzsVAEM4rXQ5ocIBHm3aA0itZYQxIYCBr+KBAEtB0YQ1xbGBfjYOCkZ7AZQgN/+AXsRJC09K3YQEuQIBra/gCEwW1XQaW3BBf1S6CkGtAYQ out_87_mFAP2b_singleloop_p01wA5_mFAP2b_0001_0001
LU4aIBHsyx/DEY9VQiBBLBHsyh9z4lGVQgVuHBrFZ77j9o4TQzMzIBbmZG8r8SPTQy2ZQB3ist+z4lmUQp91PBzZcdA0egvTQ6mEKBb6m0AUIwCWQYAnLBju5XzLvEsVQqOPSBPvaK8zQ/CUQjwATBvu8K/D6XaVQY/zRBT40NAE316SQ out_87_mFAP2b_singleloop_p01wA5_mFAP2b_0001_0001
LCsyDBLGEo+j/UjTQTihABjqxL+zP1YSQBW51A/mEj8z3P1SQamZuAblDN8jZmBSQAAgABDW5YA0NJmRQpYMGBHVH3AkjkKRQLazFBDheFCUfzaQQ+m8IBDI2j/Dk0WQQyL9CBfnvHAkYQIUQovXCBLITf6zWOyRQThz9AHc/IB09JPSQeY/7AXxETAE6auQQaziIBHmSDBk3sDSQbizJBPLVQCkucKQQGJ7DBnw6cC0u5CRQCVcDBPz/ACkvQBPQsG+MB3//GAU4OFQQjNsGBzliL/zf39OQWiPJBPkFe9jDI8QQ out_87_mFAP2b_singleloop_p01wA5_mFAP2b_0001_0001
LQ140AvHFu6jDtIUQMIwqATf/U174luUQlYQkAz1jS+DqGPVQWO0UA76RR+z1jKVQkCX7ALwKH7zkYwUQBWNsAXOz78LIyjVQFjAmA/OEY8bMg/TQ out_87_mFAP2b_singleloop_p01wA5_mFAP2b_0001_0001
LRLypAjpbKAUiBxVQuz3kA7P1YBECsSWQ6mEdAb6mEC0IbPVQ2OfLAzeUUCU3kgVQZQgbAbmZGBknvfXQntwjALiwnA0miWYQW1PrAzSyRB02ZlYQmrngAnkR++jcNnYQfU4xALGEIAEAAwVQqiOrAXp5BCU7ynWQhkUPAfooXAEnsPXQNAKTA7XkACkF/wXQjTVkA7gRP+jzCBZQcJ/UAvb689DrKaYQ out_87_mFAP2b_singleloop_p01wA5_mFAP2b_0001_0001
EFDCjAjqxHC01jCUQKc9aAzLdfC0d++SQueUeA/TNODktzPTQZQgnA7QLaDkvfyTQThmhA/S3TCk8DlRQrs/sAjYrkCE1XYRQI6MhAj1ZHB0+aXRQ9EexAnTbcCUOBAQQLHaqAHZ70Bk++5TQ/ABKAz9YXCEbiBTQw/PZAvGYjC0480QQOaTyAn31VC0uCHSQvpJtA/rFHD0m1jRQKbJkAHoI4AkDlXQQfw9RAr1KxA0v0dRQ9gMmAbnynAE1FHSQuFk5AXPRpCUu53PQ/IbsA7P/rCUVrgOQxFqxA7CO0BkK8nPQ out_87_mFAP2b_singleloop_p01wA5_mFAP2b_0001_0001
ER2OPATf/oDUKc1SQxgATArFZLEUf/8SQamZWAfR2WEkSMoRQnEDMADAASE0eUoQQKc9AATLyWEUktrTQLuv9/eb1REEhKJVQfXkb/KvShEkZ5vVQxCTW/S7sfEkZBQXQVbTq8GqcxEUtzzXQhrHBAPHadD0codSQS31gALa2NEkXchTQSPlj/CitSEkfNNTQzaMDArHFoEkYylTQOhYOA757TEE0SoVQxKKz/KEXBEEcOSVQAEwX9wjMeEETEVVQ50An/q3kxEUGSfVQreN7/mAvgEEl2qXQQF+z+SGcQE0t6hXQRLub8suWwE0v3ZYQETIa/UQ5wEk82bXQbnS8+qcBAFkZniXQ out_87_mFAP2b_singleloop_p01wA5_mFAP2b_0001_0001
EcSMiAnX6mEkZmpRQzMzjAb5Q1EUc9gQQFDCgAfTiLFUxg4QQ3kYkAjWkVF0FZzRQ2OfvAPy21EEpwFQQUNemAvxLpE0kYgSQZZBeAneXvE0GSXPQQgVwArvfAFUgVeOQsHFyAvz3lEEVjnPQVjX0ALbn7E01j6QQ out_87_mFAP2b_singleloop_p01wA5_mFAP2b_0001_0001
E2OfPAHtITFEueMQQKxgGALaRoFkCXfQQiBBMAXMI4FEYlzOQGZ7GALFu0FE+TdMQeYwY/y/AnFkZ4pQQZuBT+KYp8F0MXvQQ95KC/ONPEG0gYBSQSHGv+i99/Fki3HTQVlQg/2jGOGkBs4RQGZ7IA/89JFEmu5OQknZNAri/tF0rNbRQuaaJ/OTGeF0h1jRQ0Ij6+O7UeFk5AoPQ7XTY/MHQ6FkOBtQQJRSB/OpODGkj7yPQZL5n/+eZSG0OjsSQ3UEk/+sPRGkpU+QQ out_87_mFAP2b_singleloop_p01wA5_mFAP2b_0001_0001
LfU4WAf9oEG0hWkPQktzdAXNeMG0yhmNQGZ7kA34lVGEaR2OQc9oiAjqxYGEYljQQaR2aADVjFGkTixQQri6PAXUnPGElxiMQuG/jAHFmIGk8vHMQ out_87_mFAP2b_singleloop_p01wA5_mFAP2b_0001_0001
EW5QsA7QLaGUJGUNQ/pGyADBWjGkBBWOQZQg9AvyhkGkQgVNQ4PVABjrHgGUxgQLQXPKsATLytGUeprNQcthrAXNgwGkK2uKQCo0kA/6q6GEFvLKQs5MWAvw56GUOkxKQS6zpADyDDH0OPFJQUNetAvxLXG025bLQ8GzyADXhiG0cOQQQJbQwAzKc0G0ASnOQhrGkADzgtGEjZgOQdB9nAznzpGkDNqJQtRqzAPn6xG0RUAKQ12xlATOxJH0fYsIQM/0xADY9CH0jetIQ out_87_mFAP2b_singleloop_p01wA5_mFAP2b_0001_0001
EktzBBf9oqGkZm5OQlDNHB7QLuGUepLOQoacHB/TN6GEZ7sNQ/pGGB/9TAHk9ogPQT3kLBbmZrGkDtIQQ0zlMBn4EgG0FbTQQn+YQB/eIwG0ICkPQcUdQBL+feG0ZKbRQ/UDAB/natGEShTQQ+0XIBLxMqGU8VVMQBvWKBj1huGUanGRQw5YOBrE/cG0FoxOQVSCJBjVybG07deQQ65dTB3lhuG0TfhQQijsPB/Qd4GUJhbPQe7gRB7fxsGkOppNQaEYRBjZZWGEq+gRQXZxOBjidhGk1dWSQa6HUB321iGEHWNRQ out_87_mFAP2b_singleloop_p01wA5_mFAP2b_0001_0001
ERLSJBT0i9GEYlTLQXPqJBXiBJHUJGkKQbnPPBrFZMHEaRmJQ03vRBnX6GH0d++HQ3kYFBPzMMHEUNeIQ/cIABzooKHE23lJQvrAGBDKAYH0WlYHQtIbKBrGv3G04l+JQjmyIB3F1NHk4LVMQi6zFBjJMHHkuyZFQIb/+AHHTQH08p8KQLG9CBPXIaHEV/eEQVV8JBnUYZHkExnFQkUkFBXTAdHkzXeJQ out_87_mFAP2b_singleloop_p01wA5_mFAP2b_0001_0001
E5lORBPHaVHUGEoKQIwqWBbmZZHUzMDKQHaxXB3MzdHUiBhGQwKnUBnBBkHUGEYEQCB2XB/naiHk9oAMQMdadBnuFnHkAPAMQ+JJeBfgBxHERcoOQhoRiBjJZ2H0at3NQam5OBvyhZHk789LQJ7dZBXjwSHkLIPKQ366WBHH+fH0+2/NQgbLVBfOCpHkENhLQ3hNeBvV7qHkbDGKQ9IMgBz7vgH0LwTMQRLyiBXnm8HEJ9TPQ+1QiB7qw5H0Gv2LQtKujBHrHwHUuo+NQ out_87_mFAP2b_singleloop_p01wA5_mFAP2b_0001_0001
LGZbcBntzaHkpbSEQEYleBbktfH0Gv0+PEtohBXMInHEDCsAQ789hBfTivHU3kY8PQgVgB7luXHUjX60P+RpcBzpTQHklbnjPC0iYBzVAUHUltcpvSkydBn/4GHEzBPLPDCseBb5QVHEv0NGQI2bbB3SdkHU4DG7PRx4hBfV1SHkXcO6P8CUhBTgMcHEY7XCP out_87_mFAP2b_singleloop_p01wA5_mFAP2b_0001_0001
LRLSjBT14jH0w1jEQtdulBntzpHEW5wFQktjmBLEYnH0kYwJQ7RhlBntzfHEoa8KQZ78nB/mEmHkTiBCQwU/oBj9IcHkldtDQfU4iBDW5cH0OffGQ4HUlBXdVyHEgUVFQK/gpBXV1rHEXpjBQ4TFnBT8BlHEu6I8Pn1DpBf/vXHkwIiAQ out_87_mFAP2b_singleloop_p01wA5_mFAP2b_0001_0001
Lf/koBnX6sH0P14KQ35rpB7P1qHUiBhNQCBmqBHXPfHUGE4NQzMDrBT14bHEoaEQQiBBsBLFuyHEtIrNQYyMrBH1z7HEf12LQSUwpBnVh2HEPNlJQhmkoBbr/sHEhE3KQ2sLoBDLzsHUN5CPQu03tBvVwuHEscBNQFoUsBreP1H0OewPQDb+sBHgJAIEitMLQbX7pBjyvAIEBS9MQevQrBvOU0HkivGIQpOPoBLi/7HUvGzIQ out_87_mFAP2b_singleloop_p01wA5_mFAP2b_0001_0001
EiWErBbPKZH0istLQOJ2rBLwKOHkArMMQR2OqBz1jGH0xLdKQKcNrBjU49GE7RxJQLy2uBzLdMHkoFpLQSacvBLLhPH0Qi8IQABmwBnj+SHE9bjNQlDtqBLbnbHEnEzJQJ9brBnhQMHU+SSOQ0WUvB7AAEHEy+4LQrx1tBv9DSHktgGIQzisyBX1fRHUJiHNQ/fKwB7GoQHU/gmPQzYLwBDwcbHUkDUNQ out_87_mFAP2b_singleloop_p01wA5_mFAP2b_0001_0001
E35rnBrbSJHkvf6JQv09lBzgACH0P1YIQBr8iB7P1DHkqxrIQjs9hBra8MHU2OfIQ5QrmBbPKCHEue0CQlWBlBDMS6GErm/+P9D5lB7ti5GkwNAuP7SFoBL6p1G0J0BbP7qJkBrIU9GEogcuv789mBz1jQHEW5gKQ6nTmBTQ45GUgUGJQR8xoBjlOAHk52RCQT8VmBXMKKHEEjOBQR97iBTg78G0Ka++Pi8KlBHYZyGkaWUBQuNlkBTEG9GULgZ7vHsViBj1dAHUQemhv out_87_mFAP2b_singleloop_p01wA5_mFAP2b_0001_0001
EAAghB3256GUiBBJQEtIdBDrc6GktzHJQqGvaB3isxG0IbnGQXPKdBrbSpG0HFuFQhALbBPHa4GEUN+LQ9a6bB3PBBHkXSHOQvPRgBrUbCHE6yZPQdUnXBnQBHHUbv9OQujegB/C8JHUsmtQQ9F8XBDoVOH0yzeQQLhocBL53PH068FRQO0iiBjU4zGUepLJQOPjbBThFCH04NbIQNU1cBruCxGkeIuMQc//WBTGS3G0WJwLQWE8hB3Qq9GkdX0OQYb3TB7M0FH0VzAOQ/2ViBDCFLH0i7NRQMMaUBvQ5SHEdpxQQz59cBvRsVHUvL5RQ out_87_mFAP2b_singleloop_p01wA5_mFAP2b_0001_0001
E8S3VBbQgzGEXPqEQfU4SBDrcrGkX6mBQTiBPBHtIlGE/pGFQv0tMBvyhpGkU4aIQR0zPBrYvwG0hPD6PV8VTBL5Y1GkyRQiPG1AQBbDs6GE4i12vorgTBXyr+GkYZRAw7QaQBbDGFHkevNEwSMIUBThr6GEBWZFQwSuVB/EwlGEYf2/P3hVNBbgM3G0cHN9PP8INB3C6qGE3wv0PuAvVBrdBvG0y8IpvOqCWBvdT7GUbvcxPgq0NBXxbBHUwDEwvreINBHB90GUBtk6v8eTVBL443GkxvUCwDJuWBTroDHEvgV9v1l3SBj6lHH08yKHwrayOBjugLHE/hXCwO7dNBLmiAHEsZyFw out_87_mFAP2b_singleloop_p01wA5_mFAP2b_0001_0001
EEtIOBDAAbGUNepDQMIQKBvz3TGkpbSGQ8n6FBT14PG0OffCQ/pGHBDBWMGU6mE8PJMINBnFPKGEtVXIQbuZJBnO7BG0oYdJQzPoIBrvtvFEkOfIQ1j5FBr67CGERJwLQ/O6EBPYGlF0fvAKQ9TMDBTSbyFkaCBMQr+2EB/OMLGUhqkNQjl/+A7s6uFEiQCOQ9iJBB72bJGUZJmPQmuE9ArTp/FUpa0PQ4PVQBPc9XGET3kAQV+RIBTXUYGUiTvIQg8uPBb76MGk+p+JQWgpPBXGfGGEYQtFQKoqKB3ZBpF0YrgFQvIpDB3r8VFU/atJQkf6GBDO2SG0OtZNQZzw6A3cwfFE3wPOQ9WXABfo5PGE4MgQQSKT3Azrb9FkCwtQQ out_87_mFAP2b_singleloop_p01wA5_mFAP2b_0001_0001
EfU4AB7kYQG0LdTEQXkt4AXjXMGUhrHBQRLyvAjrHIGE99zEQbnvqAT2OOGkCXvHQBuS0ATsLVG0Es+6PgLzrATpIRGUvd9sP1z3oA7L9HG0cTCwPCpUoAvqQXG0guftvIFOAB3MzTGUKc9HQG3i7ATwzFG0bFP9Pt4z6ArFtYGkTSw0PRe0wAXAhbGEqv3/P out_87_mFAP2b_singleloop_p01wA5_mFAP2b_0001_0001
EZ78tA/9T7F0IbnEQIMvlAHiPxFkLz5HQhPLgAvYHfFk3W7EQqEtjArOfYFEh6oAQNDhqAXZ3oF0bCjKQlSXyAfMJyFkxCICQE9cfALdS9FkibbIQ4KRkAbvShF00NvLQdf+tAjZH2FUE7qLQlcuwALVMdFk5LGKQ out_87_mFAP2b_singleloop_p01wA5_mFAP2b_0001_0001
Ef96OAnjJXFUwlOHQDSkEAjx1DFEocOFQpC36/yan1E0U56IQsM3u/Oed9EUrODLQWUxi/iTjJFkVbsBQP1nz+CKY2EEHJT+PqpeJ/8028EkrSW0PqSki/I6VPFEHVtzPSDIi/MyptEUascWv/vrIAveqeFE+SOJQsQGQAHC96EU520CQPMGt/yNOUF0eg/8P7RHs+K8GSFUZLEEQvOdq9ATBtEkZdRCQR26k/CwrsEEEJP6PCGT4/Mw+wEUVL+zvhDIM/0t3eE00RxCP out_87_mFAP2b_singleloop_p01wA5_mFAP2b_0001_0001
EvvO8/aDqgEU38eIQuacv/OkSREU0thKQ3S847wlcME0FBVKQo4ZD/Y6cKE0stIIQFsjEADGI5D0QRQKQvGGcA7qh+DUiqwKQH85kA3TJFEEaRtIQmOSiAnY43D0ghSNQnBvvAPvoHEE97KJQRvGtA3Ez8DEFhwNQLf1zALsQEEECgsLQciMDAjvObE0vUYFQtP31/eBPYEESOfMQNVgCA/UOsD0KzPIQxK38/2BchDEsBqLQvbqhALCzHEUu6aFQXs7ZAPfouD0b06OQcCC1AvGRMEELEFHQVZVwArUd3D0pUwPQPdX8AHFPGEEfBEMQ out_87_mFAP2b_singleloop_p01wA5_mFAP2b_0001_0001
EgHOK/AjkKEk3YoMQjvYBAdo1FEkqJuMQj6QFAdFxcDEnLDMQGLcw/I+HBDkcksMQa4rKANeMLEkXGePQFDmKApY8iE0S3EQQ13hUANdCnEkrOcRQY+WUAN+v+EkNTyRQ9yxdA969CFUJIITQDsgH+sReMEEHSXOQ/rcJARMnPEUXLOLQPSoBAxU1CEkkbgQQKALbANJkFE0wIlPQXdnTA5purE0ZFpOQWeY0/4E2oEkP+EQQUlmLA5UTeEkp/MSQ2TgiAxdVhE0NecRQBIddANekHF0VdCRQ0w8DA5kpEFUGmxRQWDXdAlb1SFUTVUTQrYRVAZ7F7E0iN1TQrMjmA1619EUcMJTQ out_87_mFAP2b_singleloop_p01wA5_mFAP2b_0001_0001
E3gRXAJ3+TD0B7vKQqTMcA5P3oCEUf0JQ2nqfAlQMKCUVdJMQ04reAlEbGBkFH0LQMzAoAVOVpCU/dBIQBgZyApQgyCEcifJQAfS0AZhBiDUlG5JQsEusA9j/6DEz0KKQb4a+AdU0uDEmK7JQ1g6gA5dyrD08NZKQpHpOAd4FdCEkXqIQpU0oAJBdKCkpvDGQggCnAV7hBD0/b8EQaoGyAZBTjC0vAdLQunC5AdFmlCUTWVIQdNFABR65GEkVlLKQGDKCBNzfZDEXUsJQ out_87_mFAP2b_singleloop_p01wA5_mFAP2b_0001_0001
EJW3hA1KBcCkfZgOQgj1jAdrQCCEtYcQQ77WTARaBZBEKJ8QQUGTUAdyWZA0gZqRQYmtoA9DhdCEpriRQRMJ0ARjbpCEojQRQirn5AxPFUCUdXeQQch23A5bILDktc4RQPEDiA9mP8Ckz0pOQ/lfpAFB8RBE58LQQVVCkANWv6CUMUqRQWTYoAhANMCkHMfSQb/Z/AF6jUDU52uRQiyIzA55cbDE5fgSQ out_87_mFAP2b_singleloop_p01wA5_mFAP2b_0001_0001
LFz/AARbw7B0aCjQQ3YyR/o6ncBU/WCRQ3Dag+Qq6SAUyGMQQFG0Q/q5VbAUR1APQ5MAg+iUmSCUshDRQVp+U9k5Z0CUjAHSQZz7M/Q2GqCUq1ETQ++ev+KZMYDU4E8RQTESBA96fWCkmWyPQFJTa/0ycFBEZoDSQ1Toj+C//hCkb8EQQTGvn/2CdFCEXyPRQ out_87_mFAP2b_singleloop_p01wA5_mFAP2b_0001_0001
ErB6c/8WSV+TNKPQQTQrI/w8DH0DsGwOQsbDE/IA9i+7sAKQQwBLq/wAXNAcGByPQb900/IBqd2LpZgMQKspo/ITFO+L+UdKQ/msO+870Y/btflKQpIVCARTas+LbjkIQMjF3/UypL+Dku4QQqlBt+O+qG5T4U4NQUQD4/kGsj9DP8gLQCXAKAJdpr6bpeVNQq9R+/sbkBAcQtTGQQpNQABO3Z9bA7iIQ out_87_mFAP2b_singleloop_p01wA5_mFAP2b_0001_0001
ECKqs+6+Sq+7nuHRQcw+H/CcTkAsW41RQAhVt/6DsjBc63/QQ0DBJALdI4Bs27TRQuQ+t/68RFAcUBDTQAvTDA/RBr9r1lhSQgbEo/OIgp5rWllRQ3Tjw+ehbq+b4JJRQaNsp+o9JBBMFeKSQYLWBA7ZG5AcIjaTQHVsQ/Oy7n/rJz3TQfF8RAfvqh+rESBSQsjbIAfu2K67AuWTQZYC6/C7oZ5T4AwQQzxoM/y8dM8DClISQ out_87_mFAP2b_singleloop_p01wA5_mFAP2b_0001_0001
EIHGT/e4TBCsLh2PQVurw/WkSYCcwCxNQBG4KAT9O7B8c4sMQqnKdA/JNMCsrCpMQJZ7AA3hpCD8hK0OQkQuf/mS0hDMeJyPQsx3y/uUlFE8YgUQQtf+E/GVhUE8ebyQQmarV/OCEoEcBxSRQltSBAP9xuE8e7YRQyRaH+Ete0EclSsRQcIwS+o8E6B8jWqPQnlOV/y78eC8GRIMQt6yLArgr8C8RPPQQE4DKATbkSDMjyPNQwe/k+mJKoDM+8KOQlHl7+K/+TDM3bvQQ0isEAb7xCEM9iIRQABzBAjn4MEspg9OQyX7x+cs6PEMOtuQQvubNATgSlEsxaFRQt+aEAnQb9EMcKxRQyVfj/wGUvEMQjnRQLygK9ueHDFsqgESQ out_87_mFAP2b_singleloop_p01wA5_mFAP2b_0001_0001
LvoCGAD35sAsVK3LQLjhWA7RWh/rFCBLQaQ5QAjDFZ+bhoRIQ9j2BAn3fT7bVIAIQJ6IZAj2Pi8rJ7DNQPemlADLak6jYFbMQclFwAPZRU0rD9+MQ+dZjA/C5G/DyxRLQWgV4Af4/V9D1pZMQNUprAPRQbA04esKQQ8E2AHVgEAUoKQLQguS+A3HG8A0DBrKQ0FGt/COnaAs/uzLQhW1iA7u8SAMB72KQRnFcALY2H+rvNCPQBgWKAn9D117bjLNQbb0xA7/qA+rIl4NQ7VUWAfoxq/jJe1KQjVSABjWJO8DH11MQNg6pAfSQZB0VwyJQYaa7ALGYvBUnX5JQ out_87_mFAP2b_singleloop_p01wA5_mFAP2b_0001_0001
EB0DdA7fgM/7M+fEQErZZAHbsQ+7alG+PsVydAnnQ76Tkuc9PhSWmAHE+e9z/lOBQygyjAnXMy/b2ZW0P1TbhAv9NK/rZKmyvT1YlAnxar7rF5X6v4ADXAjRYPAMMlr8vlmAiAnn0j7rpmMCwGUCYALCyB/7/s/Cwn5kkAPalPAMjlNFQwSwIAXNym+bRW67PcwxiAL8w9A8Kxu2PNQKsAPhAU/L9/a3P4UlpAf/OO6zEn71vtf1NAvFmKB8GDZ8vTvRkA7j866D+h4Ew out_87_mFAP2b_singleloop_p01wA5_mFAP2b_0001_0001
E+ftQATLAJ+T3if2PR+KUATKYfAExAfyPqIdMAXmqUBkZHs+P6M8VAXFMLCU42qAQpCDEAfRRc8zz9UvPgorLArSPyA0TmAov0FkiAbf9qAkDiWvP out_87_mFAP2b_singleloop_p01wA5_mFAP2b_0001_0001
EsNY2/Og93A0Q63BQrSel/iSxiBEBvmGQA8qE/WotcCE+qKFQAG9i+65n2CEMpVIQJs099ydRrA0GqoIQMhQg/coViAEE1/FQrEdn/K2HDAEr3eAQ1vr//KL5sBEjWtIQb9RL+cszHBExZiKQ3QrC/ef6Y/D/AEJQpxL3/Y2ORAErPKIQ out_87_mFAP2b_singleloop_p01wA5_mFAP2b_0001_0001
EuQbz+qoZkCkVC+/PKPeV+k27LDkdWK8PcwCT/6xLnD0TSH0Puej4+CP8DEk7K4iP4Lot/oPiCD0sh+xP0adg/0DZpC0KtCwvms3HARbWqCE2xN7P+88M/yWSOCk2vl6P1wID/cqQeDEFJiBQAdD7/gmjgD0kTWoPynWH/Yws7CUfJT5v5lgVA52/jCUjnC0PJtCNA51i9CESpABQb/SBARNKMCEbnE+P out_87_mFAP2b_singleloop_p01wA5_mFAP2b_0001_0001
EJF5AATlhZDUfqT0P6FWRA3adtDEvEOWvmPDUA7XUOEU4ZOpPFufTAbCcUEkBbq7PrbNjAbFzVDkeevbPjIZjAbZTsCE+7syvaCVXAXVNhCkWb36vTjEsAf5JVCEao6wvnn5EAbPsAD0c766PytTMAX/zrDECty4v2NskADIKPDUZAL5PRCupATSAqDEyZfovWDpsA3IdyBEmGV4v6SIyAH+XfCUb3wDP out_87_mFAP2b_singleloop_p01wA5_mFAP2b_0001_0001
Evw+WAfggbE0oPzzvjJkeAn9WxEEv8wwvgvarAz9jxEk6/GtvnVFxA73GnEUq/Z5vwQvXAzyz/E00Ww9vlNp+/S7bBFEa6S+vmp2gAHb5VFkHhp8vRtMu/uYoLF08yOEwh73TAvwQWE0nhY9v4zgXADYr3EUuFvrPnH/cALWt4E0hroCweDBz/aLxKFEUHE3vGJuw/uffxEk3qp9v9XtcAP/5fFEJvqBwkaipAP4dUFkwbp8vnqecA3/KdFUnNVyvKpWt+2lNMF0rLIEwCgi4/GMNCF0YtqHwktz6/ia0bF0lbkEw out_87_mFAP2b_singleloop_p01wA5_mFAP2b_0001_0001
EsYXvAnah9E0BdJxPQ6q6A3D58E05w22Pblm/ADQLTF0mhi2Pam47An9phFkEH08PEfE8A/B5yEkEeRBQtXxDB/gjyEU4ycDQRZSHBDmGlEkgmk/PCwwDBL0qpEU7sjIQZCaqAXYTHFk06q4P3O3+AToDzEkhxokPbHO5ATCciEEYrIBQjOJ3Afuu7Ek8IHEQnBYFBruxCFEV8eDQjSXLBnd3kEU8RVBQNISHBfx/rE0V2H3PWZvFBfm0UE0ITP/Pts1HB3RcpE0kQVJQyeKCBXHcZEUcviIQJtRBBz4vzEEhN1JQ out_87_mFAP2b_singleloop_p01wA5_mFAP2b_0001_0001
E/UDEB757VF0gArcPEYlGBXO0qFEv0NBPhrnMBf8SpF0fqxjPKxAPBvyhYF03P1YvRATFBj8n1F0Wgs6vQdZHB/e8oFUj7oBwNUk+AHrC4FksJG8vUNeFBHsyJF0eU4uvGPCFBHu30FkW1+0P5+JHBjZsCGEVV96v5JeHBHOLaFk7VlAw0j58Abqt/FEc33BwaJX7A7h6AGEIzQzvZD06ArXUoFkSq67v out_87_mFAP2b_singleloop_p01wA5_mFAP2b_0001_0001
LXPKPBDqG7F0gArwPe++UB3Mz6F057nyPiWkXB757HGET3k4P/UDVBzLdQGUGEY4PyL9MBPzMEG00NJ0PU5vWB3bD2F0QZNpvtGKWBHR2uFUKGN7P out_87_mFAP2b_singleloop_p01wA5_mFAP2b_0001_0001
E5lucBT2OHGkSMI7PyL9fBDVjQG0coF+PVjnhBPepOGUhrHEQpbyiBblDGG0eU4EQ6f3hB7quTGUBKyxP9KVgBL0AWGUISCxvNzfjBL9idGUEN23P8naeBjWk/FEnED7PveRdBHMPXGE1ns/PWKOjBnsHNGEaGpsPumhdBTw/ZGEehRqv7h0kB3CrfGUC7piPR1rkBfjzbGUffB/P73JiB//MkGEsvl5P out_87_mFAP2b_singleloop_p01wA5_mFAP2b_0001_0001
EjsthBXO0WGUJGkHQ99TjBvIbWGkWkNKQLymlBHueeGEqG/JQuzHlB7P1nG0jCXJQ3kohBX46ZGkoFpMQZ3ceB7vFTGEMIcNQMidZB7pOXGkutCMQn83dBXNVTGkzlOQQLHqgBz1jdGkCXvGQz5HkB7WYOGEmNbKQWg5gBT22hGU9PPMQKx7iBL6XaG066WOQXpAfBv5ALG0qGxMQWeHWBfTSSGUKMoMQtt9ZBnM7WG09D4JQk8sYB3QcfGUFJpMQ6RdaBTbbOGkDRhQQXlQdBDzjbGEBmjQQalvgB/HKQG04KsQQ out_87_mFAP2b_singleloop_p01wA5_mFAP2b_0001_0001
E4PFoBnuJbGEaRmKQCBWqB7luiGkuJhKQWO0rB/mEjGU0iMNQaRGsB3jCbGEEYlOQFuOsB3NJgGE+TNIQLl5qBPvehGU927CQm0xsBP/3fG0vGr8P96juB32AZG0OMB9PSPasBDJLmGk1WgwPSMYoBf8STGk/UDLQ3+jpBPKtqGU1WHKQ6N8sBfL8XGEnBZIQIu9tBbmalGUrBTIQNxDqBfmjpGEnnqCQn6TpBDRlbGEAklCQaAmtBrHglG0O+movuz5qBTUwrGkE1fwP out_87_mFAP2b_singleloop_p01wA5_mFAP2b_0001_0001
EFDysB/nasGkR2+NQ357tBPc9sGEpwVQQGZrwB7P1nG0GvcQQShbyBT14pGUbnPPQkCHuBzLd4G0Mz0QQDb5uBr2o5G0RKSSQyAruBTE7EHEmPxSQPervBfT9FHUnwIUQAvOuBHBTEHEV/QVQULsrBHcrBHk14MVQ2CZvB/uSFHUZwcWQCBmsB/89yGUHaxMQninsBvQsoG0ioBRQlkQsBD/h8GkH/qQQ4mnvB/Qn8GUosPQQe+9wBHNF3GE1iaSQqxltBXUm0GETS5SQy2ksBHwbHH0yUwSQt41vBLcJKHUHMISQwaoxBj85HHUB2PUQ3zwqBroBBH0ztTUQi9nqBjCPAH0hiEWQwBWxB/VQHHEzggWQrGUuBHsFEHUZ3SXQ out_87_mFAP2b_singleloop_p01wA5_mFAP2b_0001_0001
E99DxB/TNhGkR2eRQXPqzBzeUcG0d+uRQamJ1B7kYiGkAr0SQmu5zBbQgnGUzMrTQ14VzB/RhQGUwKHSQbnMyBvPzJG0lT/QQ1D8xBj/A8F0iTVRQLeywBfs+1FUIaWSQl9CzBTAluF0CeeQQFDivBbmZfGEAAISQzj10BfMtcGkIW0QQm7AyBvQ1PGUSS+SQY7R1BHUPNGEDlZSQ2OfzBHEjKG0VeHQQDvNwBbP4MG0EcwQQAX+yBbHseFklNnQQ3S9zBDkJ0F0j4TPQ out_87_mFAP2b_singleloop_p01wA5_mFAP2b_0001_0001
L/Uz3BXO0hGkEDySQ03f5BXO0mGUdTyTQShb7B77neG0OfXUQIwK8B33PfGkvfiVQy+P8B3qdXGUdkrTQRLC7BrbSwGEShLTQMfP5Bznb5GUQIrSQEzx6B/u2CHUP+GSQRTM9BfWbCHE1mESQk5g5B3TgKHUx6tRQ5Qr4BD/pdGERLCSQsoO4BfB2pGUSolUQzfP8B7PgtG0D5VSQTNZ8Bv6lzGk6M7TQGd/3BzON8G0X1fTQqp63B3GU2GEHl5RQ out_87_mFAP2b_singleloop_p01wA5_mFAP2b_0001_0001
L+TNOB325FEUHahMQ6mETBf8SPEU6mkMQ++JXBvHFOEULymKQmuJbBLEYZEUIwaLQmuJgBz0NbEUGE4JQOJGaBfR2iEkqx7NQbnvdBHuewEEmuZPQqxLVBfR2cEE8nqOQtd+SBzKHiE0OfXQQAAgLBHYl3DEtILKQepbNBrED6D0hWEHQXPqKBHXPmDEBW5CQO0iMBHZ7oDk9ow7PPK8FBjqxPD0FZ7DQW5QDBjAr8CEqGv/Pnv/DBnuJNDU6mkIQ03vGBDW5gDUjXqKQHv0+ArFZ3C03PFJQMrAMBjOsFEUZeZOQOUjgBTQfSEEmggHQm6jgBXbUsE0TYMJQ5p+hBj/pUEUk28KQFSueBzoy+EkenLOQ6avgBDfjnEkry1PQax8bB7u11EkIQqQQkSCRBX2cFEknsEGQvPKFBTtbeDE0BrMQ out_87_mFAP2b_singleloop_p01wA5_mFAP2b_0001_0001
