# Supplementary material for: Incorporation of sensing modalities into de novo designed fluorescence-activating proteins
Source: Nat Commun. 2021 Feb 8;12:856. doi: 10.1038/s41467-020-18911-w (PMC7870846; doi:10.1038/s41467-020-18911-w)
Supplement: Supplementary file 24 — Source Data [file 41467_2020_18911_MOESM24_ESM.xlsx › raw_data_graphs/Supplementary_Figure_6b,c,d/1/silent_78.out]

SEQUENCE: SRAAQLLPGTWQVTMTNEDGQTSQGQWHFQPRSPYTMDIVAQGTISDGRPIVGYGKATVKTPDTLDIDITYPSLGNIKAQGQITMDSPTQFKWDAQFKQNDNPRYHGSTNILTGTLQRQEZ
SCORE:     score     fa_atr     fa_rep     fa_sol    fa_intra_rep    fa_intra_sol_xover4    lk_ball_wtd    fa_elec    pro_close    hbond_sr_bb    hbond_lr_bb    hbond_bb_sc    hbond_sc    dslf_fa13      omega     fa_dun    p_aa_pp    yhh_planarity        ref    rama_prepro    bref_irms    cen_irms    final_chainbreak    final_looprelax_score    irms       time                                      description
REMARK BINARY SILENTFILE
SCORE:  -492.173   -714.434     99.081    411.612           1.677                 21.912         -6.622   -269.667        2.085        -24.379        -77.211        -27.016     -39.290        0.000      4.983    138.885    -40.802            0.034     19.116          7.864        3.797       3.797               0.037                 -492.173   3.411   2954.000 out_78_mFAP2b_singleloop_p01wA5_mFAP2b_0001_0001
RES_NUM A:1-120 B:121 out_78_mFAP2b_singleloop_p01wA5_mFAP2b_0001_0001
FOLD_TREE  EDGE 1 120 -1  EDGE 1 121 1  out_78_mFAP2b_singleloop_p01wA5_mFAP2b_0001_0001
RT 0.092238 0.94843 0.303269 0.768097 -0.261588 0.584465 0.633655 0.17903 -0.752615 12.785 -5.805 20.9455   out_78_mFAP2b_singleloop_p01wA5_mFAP2b_0001_0001
ANNOTATED_SEQUENCE: S[SER:NtermProteinFull]RAAQLLPGTWQVTMTNEDGQTSQGQWHFQPRSPYTMDIVAQGTISDGRPIVGYGKATVKTPDTLDIDITYPSLGNIKAQGQITMDSPTQFKWDAQFKQNDNPRYHGSTNILTGTLQRQE[GLU:CtermProteinFull]Z[HBI] out_78_mFAP2b_singleloop_p01wA5_mFAP2b_0001_0001
CHAIN_ENDINGS  120 out_78_mFAP2b_singleloop_p01wA5_mFAP2b_0001_0001
LwfKMBvxLBIEoaMYQDCMMBf9IAIEZ78WQ67nRBLFu8HE99bWQ357UBT0i4H0hWMXQlDNIBf9o3HkoFpWQS0yJB7IFuHkQ4OXQiTgIBXhVCIUaeVYQPryOBPHFEIkmJTYQBdLNBHFt7HUsJcYQAQKLBfY1DIkXmbWQM92HBLuk2HEPlkVQXnTEBzk75H06SBXQwSAIBvGCuHUS3DYQ out_78_mFAP2b_singleloop_p01wA5_mFAP2b_0001_0001
HTihSB3NJ+H0kYIVQ/UjXBHCs6HkEDiUQkC3XBvcouHUgVmUQFDCcBjVOqHkvf6UQ5QLYB/9T+HUf/ETQLIGZBrvIFI0+04SQOj7aBnojGIU+UfRQtd1WBPquFI0IZdQQm2JTB/mbJI0Q5FQQmVETB/zJOIk2prQQTKqPBnAWIIkfJROQEtoPBzKnAIEsyhUQMv1aBzTP+H0KDGVQs4sUB/UH8HU8bgSQjekbBThJ6HEdVoSQUlHcBXAgGIU0EmTQMEWVB/rOHI0cFFTQNyXeBrKFEI0a8ORQdFHcB76vKIkR0dRQnKxWB3JKCIkwm8PQDHvVBnkAPIkNPaRQDbVQB7X6QIks2ZQQYhsPBfkpEIESgUNQjw7MBDjFLIEXrtNQ out_78_mFAP2b_singleloop_p01wA5_mFAP2b_0001_0001
H3kYTBPzMpH0yhWUQiBhTB/RhdHUO0aUQXPKVBPIwZHkVO0VQEtoYBfR2SHkQg9VQiWEOBntzYHkArEUQnEDQBnCXtHklDFUQRXgWBforaHUCZtTQb8SOB7QLQH0IbHUQam5MB/TNbHkrHFTQEYFLBvcobHkvfyUQ out_78_mFAP2b_singleloop_p01wA5_mFAP2b_0001_0001
HPK8SBntzeHU2O3WQqGPUBjqxbHUbnHYQrcIaBnCXdHE8nSYQQgVcBb5QXHEDCsYQ8S3QBvHFiHUzMnYQXPKQBD/pkH0yhuWQ2rZTB/GRTHEgVLYQ9owRB7OffHknvHZQmupMBD/pgHk9ogYQ03vRBz1jqHEAAkYQ out_78_mFAP2b_singleloop_p01wA5_mFAP2b_0001_0001
H++pcB77nlHEoaAYQuzHhBra8nHkvfKYQy2JjB/RhjHEoaUXQnvflB/mEiHUdTqXQPffhBnBB0Hka8OYQnlmfBnT+4H0LMyYQmWcgBjFb0H00QeZQZ3uiB/0+0H0P8sZQxa3cB3+5vH0jkzZQsHlaBrZmqHUiBZXQOInhB7fLkHEs9oYQb17gBTN23HU0chXQiXljBHS11H0UDVYQLuZbBTeX3HEXKrYQaGKgBvMyAIkN4yYQrJfdB7LxsHkemQaQdtOZBTwmvHUTdmZQ out_78_mFAP2b_singleloop_p01wA5_mFAP2b_0001_0001
H46RiBTgVhHEv0FWQ46BkBT2OdHUIwCVQqxLkBblDRHUO0CVQCBWmBfTiMH0P14UQ78NjB76RhHkpbqTQSdClBLGXdHE74kSQyZ0nBHYIhH0OL5SQ/ELkBHlyhHkbNPRQaRWgBntziHUwK3VQXrCmBzDSgHUSxNVQIwNjBHe+pH0nbqTQg4MhBjOfeHka9cTQkXBlBvotUHkbnjSQIELpB3yXeH0JqJSQ2kboBLB9dHkaH3TQux2nBnZ1pH0vJ7SQW1glBrW7eHUBddQQWwPkBHhdqH0bNSRQbqLiB/AYfHUyJARQ out_78_mFAP2b_singleloop_p01wA5_mFAP2b_0001_0001
Ham5hBjArLH0xLNVQQg1hBTf//G0xLNVQHaRjBntz5GkWkVWQMdTkBLaRxGkpbCWQGZ7dBPc97GktzHVQOxPbB7tc9GUMhyTQypjVBL296GEqN5TQmKydBj4v1GUQjySQrcIgBvcoPHkBBWVQ8T1iBL3I9GUxiTUQSJkbBvREAHUw42VQ+X5dBPNizGE/VWVQErqbBjdoFHUnXeTQb7nTBvzA8G0eF7SQKhxTBnIXAHU+0nUQDeHVBXkwyGkZIOUQe82bBv/j2GEoz0RQXqSdBLUrtG02rITQ6o/gBX4f3GEfksSQ out_78_mFAP2b_singleloop_p01wA5_mFAP2b_0001_0001
LEtojBLFu9GkQglXQf/0kBf9o3GUHaVYQUNenBjAryGEYlHYQJbHpB3Mz3GUPKkXQdTSlBjVOAHkCX3YQCr9iBD0pHHE4mxYQ8ekiBLLHIHEWhCYQJZmjBDWp9G0XaoXQ/pajBjzaxGEm4fYQAjNnBzlMEHEQdxYQl9alBH5l8G0LFXZQQ6ZjBHQmPHEoR/YQZJLhBT0yEHUMhBZQGz2jBXZaOHUuIuXQgadgB3vXJHUFG3XQ out_78_mFAP2b_singleloop_p01wA5_mFAP2b_0001_0001
LSh7nBPIwoGkoFVYQ14VqBblDjGkqxHYQ35rpBrw1aGUdTKXQrcYnBXNeXGEsyBXQgqhmB3jClGUbnnYQk5OrB/hFfGkBYjYQMuzrBLGxoGkqo3XQ out_78_mFAP2b_singleloop_p01wA5_mFAP2b_0001_0001
EqGvrBvz3WG0isdWQJGUrBPc9NGkpbiVQW5grBf8SRGkVOEUQHvUtBzeUXG0gArTQWOUtBX46EGU6m0VQE4BtBP3WBGETHMXQHIusBjHA3F0p55UQpwltBb78ZGEEYlWQYHTpB/m2KGUoBsVQSZWvBLiwHGkgMqVQ3YurBvCC3FE/1PXQpFHuBHDSqF0y+HVQyP7sBLjn7FEux3TQ1srqBjAdxFkGBFVQ out_78_mFAP2b_singleloop_p01wA5_mFAP2b_0001_0001
EEYlpBDrcNGUy2RTQIFepBjpbPGEUN2RQktzpBHtIFGEnEDRQktzoB/9T5F0w1bRQsyxmBD/pUGUHahRQtMnmBTekfGkJdHSQJ9XmBbAwhGUI2aTQ75omBznwpGkkLdRQIhVmBf9WsGEUvnTQqUimBb1bxGkE0bSQQdwmBz7zsGkziKQQXpnmB7/P8GUU5ISQdK2mBXRa3GU6EtPQeKzmBPaC/GEKB0QQSMIoBPy2IG03PtTQiRGrBXn0UGU2HlRQ62JlBPtuPGUkA6RQX8jmBjnNVGEaScQQ/3QmBzuybGEUXNUQTsJmBrKtvG0YviUQQ1ymBv65mGUrO0OQ4mjmB3RVCHERp5SQgG9mBHLf5GEmUoNQMP4mBjBfHHkrnhQQ out_78_mFAP2b_singleloop_p01wA5_mFAP2b_0001_0001
EEtIrBzgAGG0LdzPQMIgrBTgV6F0257NQUN+oBHtI5FkQgVMQ8nKoBbktEG0xLNLQaR2tBnsd+FUHaBMQUoWuBrtfsFkVc/JQNLdvBn9IYF02tQLQoxkxBLkmYFEHgiMQ6gDuB3TUGFU+X6KQuz3rBrbSNGkVOUPQsK1rBDuurFUoJFPQJ2pvBDTdAGkVEJNQb/dtBTrkGGkiL6KQPYyvBHlHyFkldgIQRqdsBjpfoFkFLBJQzoruB7In4EU14tLQDxWsB/ueGFEcY2JQ out_78_mFAP2b_singleloop_p01wA5_mFAP2b_0001_0001
EoFpnBTLymFU46RMQkCHlBTgVmFUhr3KQKc9kBDqGVFU5QrIQHahlB3NJCFEVjHJQEY1iBz0NjFEmu5MQIRLgBXDvjFkWTdLQHeAjBDT+zFED9EPQQgVoB/RhZFEFuONQej0kBnDw1F0d64JQw8BjBnlnTFEp50NQMgKdBfvhhFE184MQ8MHgBfAMXFk919JQtP3fB7GOzFEIreKQ+rZhBHulxFE/GQQQze3iBnOwBGE+vNOQZq4kBvjjyFUZ3CQQ out_78_mFAP2b_singleloop_p01wA5_mFAP2b_0001_0001
EhALkBf++bFk/UjEQWO0jBj/UNFkTiBAQtI7gBz1jOFkpbS8PSMofBzKHgFUwKH7P78tlBnsdSFUIwK1P9teoBjiwQFEG9/5P0oNlBj93CFUOo9qvW5wjBb78rF0IbHEQEgQkBTiH9EUsvXBQozWlBPNviF0WiTvPIYOpBDd8eFExPk6PahjmBbsrGF08RU5vcDKjBXlVEF0Iv9yvUJklBHUiyEkQDpIv out_78_mFAP2b_singleloop_p01wA5_mFAP2b_0001_0001
EWOUfBvHF8EEEYl6PR2uZBjpb8EU5QL2PhrnYBvd+sEkuJxoviWkbBrFZdEEAAAwvVj3VB7Of3EEDCMAQPgHWBvgHGFECILFQkc0QBPZIAF0T55IQYXGSBT8LQFk+KzLQampgBT14tEE7Rh7PVdzYB7hbMFESPUwPjHWWBHEcnEk7cfBQpw0RB3s34EU3JS9Pqa0VBDMtWFUjQDEQvC4ZBvJqDFkwLMHQby+OBjAaNFEFsRNQdYLSBznBhFEO6QLQ4s3VBPKyLFElFpMQ out_78_mFAP2b_singleloop_p01wA5_mFAP2b_0001_0001
EoFZUBHDCyEEv0N4vktTSB7QLkEULyWAwXPKMBT2OjEEoa8/vO0iJBntzzEkQgV+v14FUBnBBsEkAr8FwGL1ZBbREtEUWZJGwVXNSB7CbcE02cIJwfUYSB7lu/E0HFu0v4G7TBngIUEEQ5k/vwkbSBTg07EUXHuGwIwSbBr/skEEL/QDwhUhTBXiAiEEDYFLweP5NBTJYbEkkOHJwYu5TBbqpMEkIHwIw out_78_mFAP2b_singleloop_p01wA5_mFAP2b_0001_0001
E99zJBPJGQE025bAwPK8DB/mEPEklDNAwamZBBjpbQE0fqxFwIFOEBPIwQEkvf6IwnEDCBT2O3D0NJG6vPHLDB7BGMDURtD/v7ZiDBTP3GDkFsgEwSEtDBD/bsCUbjC4vEtIMB3MzCEEnEDBwZdfCBHn2cEURk57v4Hf7ATq55D0Xnu4vcq7DB3F33DkmZ2ovZQdEBrOoNC0x1c6v2EaDBbdvyCkzNz+O out_78_mFAP2b_singleloop_p01wA5_mFAP2b_0001_0001
L1NJ4A/89PEUiBBGwQgVyAb5QREk/UjJwwfq0APdT+DEYljLwoFZyAjWkBEESh7NwO1TmAPg1REUk8+Iw+oleA3rAQE0GhdLw+wFHAbtAREUjL1Kw0sGAA3YEhE012zJwlzN4/aYsBEUuvXLwe++zArvfQEUiBhCwuqr0AbV+fE0gVkKwwUSkAfywgEUi18HwVTNkA39wEEEQ0RHwG7/gAXK4AEUEMdMw51UhALt5cEkYg1Mw out_78_mFAP2b_singleloop_p01wA5_mFAP2b_0001_0001
LGZ74ALv0ZDkSMoKwQgV7A/TN2CU5QbMw2OfDBf8S3CkVOUNwzhWFBjpbaCkWktOwHK84ADLYLCkPSELwMhCtAfNKECUyOmKwns4mAHqlMCUnoYMwp7NqA39ksBUnLdIw/pG7Ab5QXD0FZrIw/RS2AHIE5CELfMOwE+D9Avn9JCkvbJJwcgA8ArZoiBUpCTMw out_78_mFAP2b_singleloop_p01wA5_mFAP2b_0001_0001
LGEYGBT0iYDkCXfMwjs9LBXNedD025LNwHv0PBPHaFDkX6WLwdolUBLwKDD0HF+LwcSsEBrw1vDU14VLw5/BNB7YS/DUSwINwW/mMBbDVSDEvZOPw out_78_mFAP2b_singleloop_p01wA5_mFAP2b_0001_0001
ELH6NBTLyyCEBWJJwEtoRB/mEbCEBW5GwgqxUBT2O7C0kYwDwqxrSBzfqdDksdeCwoF5OBf++5BEsyBDwmB3LB7hxyA01hhFwfFaJBD0L2/T6eVBwj4TGBvgAaAEq857vdLyKBnfTj8TWBcBw2O/JBvco1CE/pmIwthRUB/OUICEikuIwDpXMBL2rOC0LQaAwU9+RBn8McBEXOlAwOPpOBfsSMAkY+4Hwz4sIBfC+MBkpGCIwxSUJBnV/jrDw1c9v/3WNBfdXd6jVOPEw out_78_mFAP2b_singleloop_p01wA5_mFAP2b_0001_0001
ElDtZBDrcwCUf/UCwy25cBfnvPDEAAA/vv0NeB7P1ED0d++tvHv0dB757fC04luJPb8ChBjU4WDkSMoCwBRjiBDOUvCUsN1Cwn2XgBnDglD0V5JIw8SXbBLwKTC0LdTDwFzqaBHZqtDUosn+voqPiBnGVvDkqLqAwwoUhB3z1VCUmu+CwIfNiB72nqDUOURJwANeeB7DmBE0/jEIwbBXeB7cBNDEkDKJw out_78_mFAP2b_singleloop_p01wA5_mFAP2b_0001_0001
EAAAgBvcolDklDtoP8S3gBvz3fDU6mE9P5l+iBrbSAEE+TNAQHaBjB/naSE0xLd8PzMzcBvz3jDEsyBCQ9FraBPsFGEU2i1BQ357fBjqxBEUc9ogvi6whBzfNADUc9z9P5l0dBrikcDULYHGQitwZBj+wNDUUZsAQMLZZBXI+IEkn7gFQ out_78_mFAP2b_singleloop_p01wA5_mFAP2b_0001_0001
EY6mkBnuJ1DkR2OEQnvfmB3NJKEE/pmGQAAwmBjWkHEkQgVKQmupmBvIbrDEBWZLQlYQpBf++JEkoF5DQPuLpBf3sSEEzDU8Pz/3rB7QFWEUfSY2PWhctB7aKHE0CXBzPDSbsBLLYqEkNjHxPU4akBvd+WDUHaxFQbtvlBX3OaE0ZI2FQ0hCqBvpbzD0q0yDQMKpqBP/uTEkNVNGQIjLoBryFiE0uHm8PtEFoBTLwHEUbkf2PIxKuBPRCuE0nongPR7DrBPcP2EE6IP0P out_78_mFAP2b_singleloop_p01wA5_mFAP2b_0001_0001
Lx1DnB7luZEEUNuLQ7RRnBb78ZEkSMoOQwKnnBvyhwEUMIwPQbnvoBHue+EU5QbOQsyBnBHDCoEkCXvKQj59oBn2LQEEJzPPQY9elBPtxSEENrfPQ out_78_mFAP2b_singleloop_p01wA5_mFAP2b_0001_0001
Ef/0mBPzMzEUiBJRQ/pGnBLwKHFEBW5RQ/pmkBnX6MFUKctSQQ1IjBzJx+E0FZLTQlDdpBb5QFF0Jx4SQy+PsBPB/CFUiBRSQ+iZuB7Zl+EEraUTQg5SuBjT2tEkm49TQEyUwBz71MFU6rfTQqG/lBbmZmEEaRmRQFzanBL1NUFkfLMRQj3HpBL/j3Ek1qiTQr7epBzsdTFE+OhTQM2vsBTVDSF0xswRQIpQsBrW61E0UZjRQCSwxBbYQKFU8ALUQ2LXwB/lmaFk638SQ out_78_mFAP2b_singleloop_p01wA5_mFAP2b_0001_0001
EoFJkBPy2hFEBW5SQ14FiBzfqpFEv01TQ5QbjBvxL3FUc94UQ++JlBT2OCGEEYlUQkCXfB3251FEVjPTQid0aBnz1oFEW9mSQtW1aB/aiUFEOxOSQpVgVBT+ewFkM3USQNc5VB/evOFU2ktRQGlqSBjqifF087wRQrc+SBvU6BG0Z3fSQYOeNBjskhFU2MYRQpDwNBrv3CGEr/GSQbjHLB33N1FkUYkRQ1NZlBXjXsF0FZbSQaSIhBrp4bFEReTUQy/ZgBLYlAGk/7fSQdHkdBzRY/F07uCUQgMLeBrcGKFEWRUSQBj2UBjZm/E0ySVRQOOBVBDqaIG0rs7SQ55NLBvaVUF06N8QQUdzLBnwSKGEEPQSQmmGHBjSR3FkENTRQ out_78_mFAP2b_singleloop_p01wA5_mFAP2b_0001_0001
EtIriBPzMzF0eUIWQaR2jB/na+FEAAQXQPKshB76RGG0HF2XQGE4eBLbnCGEaRCYQCsykBnYQuFEEYJYQ7vqmBfrxcFUoewXQVfZpBHkafF0qeoXQ2iImBrYWIFk3rVXQGOeqBLgSNF0TMKXQqYioBLtI/Ekg2+WQ7RRhBvconFECsSWQE2glBXwFEG0Xr5WQZZGjBrv8mF0T0XYQlW2lBv+y2F0/liYQY4KkBfWrAF0nfTXQIulsBvtgKFUUe9WQMMzoBLFjvE0AGpWQ out_78_mFAP2b_singleloop_p01wA5_mFAP2b_0001_0001
EzhWiBXjXQGU2ODYQVjXgBntzXGknvTYQFDChBrvfcGEVj/YQO0SjBzgAgG025HZQhrHgBb78gGU3koXQl1SeBTlzdGUqwRWQxM8gBvuMaGEH/WVQiJDZB/HkeGkvE6VQ/jJgBPlcXGkfYGUQ7EcXBPC3bGkVmpUQffGbBn1VYGErCwTQe+OkBDAATGkYQ4XQxO9cB/LjTGEeiXYQFlEiBf9XkGEZYgXQrSsdBPQBnG0qIBYQsPCjBT+kZGEdrpVQVuJWBrGUhGk9hnWQtymhBLemUG0QSYTQ6OQTBLZjcGUYzXUQtr4ZBjORWGUHiwSQ out_78_mFAP2b_singleloop_p01wA5_mFAP2b_0001_0001
Env/dBntzcGEqGbZQ8SXeBvcohGkTiFaQ357ZBPc9pGkDtMaQlYQVBzgAnGUbnPaQep7dBrEDZGUPKoaQ0CmdBT9WdGkLQWbQ5eRhBvgBjGEp9mbQipajBvsLeGERxrbQTN/gBzmVtGkBqwbQPKcaBXNeZGU46RZQuSGhB7HvlG07HIaQ6ysgBDdyTGEGQmaQkjaaBbCLUGk/PiaQp1ycBfhpWGENUrbQTZRaBv0DjGETzXbQxAiiBXigxGU5F8bQBZWeB/bFxG0wwrbQ out_78_mFAP2b_singleloop_p01wA5_mFAP2b_0001_0001
EmuJbBnCX0G0IbPaQgVOXBfnv8G0xLVaQfU4UBjVO8GU14BbQsHlXBLv04GkYQgbQZQgaBPc9GH0HFOaQVPFgBHo0DH0/IZaQFgVgBz3M4GkI3KaQr1JbBjxK0GkbVPaQVoFUB7h67G06t8ZQEg8YBv4XNHkeuiaQxqDaBzAyJH023sZQ0IagBHgyEHULt7aQgIghBrsMJHESOJaQ6tuhBjzZ0GkZmgaQml8gBL1b3GkLppZQ out_78_mFAP2b_singleloop_p01wA5_mFAP2b_0001_0001
L357PB325/GEaRGbQWOUNBvcoAH0z3vbQfUYLBXiBMHkDt4bQpbSLBHYlPHkQgdcQcSsIBntz4GEFuybQdXRKBXmCtG09WubQjnxNBHvfpGEggScQx+MPBDxYeG0+mOcQbA7SB/eQZGEDflcQD+wVBvOMeGEtADdQk9nTBrNEPG0zPdcQGE4NBLwKCHkqxraQCpMQBP7a+GkyhIcQ3h7FBHkg6G0XfZbQTCmGBDd25GES+QcQZRcMBnVyrGUJZQbQ9QsGBXDDoGESTubQPuqLB7wjqGkaswcQr/bRBfILuG0n1ScQKOLNB7MwZG0Wt4bQllJVBv+CmGkZ0IdQwJjYBfzHaGUOxTdQc/ORBbExLGU2oFcQHBWWBz0sKGkpVtcQ out_78_mFAP2b_singleloop_p01wA5_mFAP2b_0001_0001
LkC3JB/owRH0d+WbQ46xHBb6mcHkYQcbQBr8IBfSMiHEsyxaQcSMKBPIwcHkpbSaQgVuBB77ncHEVjjbQd499AnFkbHksc8aQ2O/JBzeUOHkQg5aQL62JBn3XgHkWA3bQADYABXnkjHkw30bQQbxABHgvVHE8e3bQwtX4A/qGWHE+9/aQ out_78_mFAP2b_singleloop_p01wA5_mFAP2b_0001_0001
LXkNIBHsysHEmutaQpw1IBnDtyH0HFGaQueUFBXMIuHERLiZQlYQGBLbnwH0bS8YQcSMHB/mE+HUwKTaQkoYIB/+p+H0ndCbQISDHBjWrzHEKOTbQ6VNIBP8usH0rLuaQkhENBn3iyHkjb8ZQ/1+CBfJS/HEWeMaQbbaJBLPACIEgZAaQ8M9FBvjfCIUKcRbQ5SmMBLuaAIETnHbQ0eyCBrSfzH0+IbbQ2JoJBf04xH0JkubQ out_78_mFAP2b_singleloop_p01wA5_mFAP2b_0001_0001
EsHFBBf++nHkWktZQ7Rh7APdTjHkDtMZQQ144ADrcXHkmZWZQ99TwA77nTHEEYJZQ2jCxAThrpHEsyJZQQajyAPmr1HEjrCZQ6wEyAbOi8HE3flZQi1h0AnYz5HEQXaYQc/hzAbvsDIkh3fZQSHB2A7hTCIE0sUYQQ8g1APUtFIEuS3YQIt/2AjqHLIEWqxYQf/UABjU4lHEoaMaQTq6/AfLdjHk4kuYQEJqsADIpoH0FrnZQzNAsAbGjmHUjrwYQsUjwAXeV5HE3WFaQPF90A7qn0HEOp+XQ+TKzALeYGIUAT7ZQXHl3AzI5DIknrpXQu4C2Ab06MI0clMZQ out_78_mFAP2b_singleloop_p01wA5_mFAP2b_0001_0001
EqGPABT0iRH0yhqZQ357+A3jCGH0Gv0ZQ5luEBnDt/G0JxwZQGE4IBHXPDHkQgBaQMIw6ArFZEHkU4iaQSXUxA3srKHEc3paQik/3AbLl4GUVlqaQDCsDBT2OVHUGE0ZQtsQ5ADHrCHU56dZQAeaAB7g1GHk6R5aQyj+sAj0lKHE2OQaQcpD1AXvn3G0HILbQGEA/AzUmzG0+TmaQMmzxA/MH2GkZ9TaQ out_78_mFAP2b_singleloop_p01wA5_mFAP2b_0001_0001
EFDiEBzKH2GE7RdZQ4PVJBXjXvGEBWZZQU4aIBjrHjGEoaYZQFueEBnuJfGECsGZQzhWMBTgVzGU46xYQKHVRBzAhtGEpxlYQaMhUBv7M0GUgV2XQVKHXB/x8+GEfeYYQ7RBBBrZmzGE99PZQ/z1LBrGqwG0LZ1ZQtDcNBLOs7Gk6f2YQQMrJBDa/yGkvTWYQH5YQBrFXlGURwbYQE3CUBjlItGEacAZQYeMZBD0QEH0/PDYQwu2ZB7t77GEapwYQc23TBvJQDHkm9nYQ out_78_mFAP2b_singleloop_p01wA5_mFAP2b_0001_0001
EEtIMBvHFdGUPKsZQ/pGMBrbSRG04lqZQaR2PB7QLNGU5QHZQlDNUBfTiRGEoaAZQrcoNB33PMG0isVaQM+WJBniiNGk/j5aQRJoEBjZAOGUYLwaQIa3KBrQmNGEvlebQ5lOPBjqxgGk8S7ZQhFDIBfznOGk4cjZQyaURBjg5PGks1gaQSgbOBTLwDG0aDRaQ out_78_mFAP2b_singleloop_p01wA5_mFAP2b_0001_0001
EIwKOB77nEGE7RxYQvJRRBblDAGEmuNYQyLdSB757nFkuJRYQam5OB33PbFU2ObYQzMTOBrEDCGksdGXQJReNBrEEOGUK/4WQWFfRBv+z6FUhQ7VQnJDKBfR2QGUFetVQx1jKBTgVBGEZ74YQUeKVBvA9DGkh0MYQYYYKB/gs8FEjpJXQjuSRBX+oRGUWlyWQ6JhLBvDdRGU2wwXQhTTPBnf19F07hBVQ5PASB7TrpFEbqCWQYaaVB7CRBGEa43VQOnqJBHPgZGkI1oVQivHGBz5TNG08K2VQU02LBHQxNGUTQzUQ out_78_mFAP2b_singleloop_p01wA5_mFAP2b_0001_0001
EKcdXB7OfhF0MzIYQtI7YBX3kKF0eUIYQO0CbBvcoDFU3k4WQf/UeB3MzOF01jSWQ6mEdBLEYFF0jCrYQStoeBzAztEk+eoYQivvaB76yKFUGmWZQgqRaB/S3sFksdCYQgQXVB7pLBFkcpPYQ+gSgBXXcOFUzzlYQT0ygB7rPqE02DBZQeDLgBLoQqE09NJYQBvFbBDc4jE0RdtYQiIrdBjiNHFUNVvZQ1qIXB/5QBFkz0bZQ4CvZBLKwbFUR3XZQ out_78_mFAP2b_singleloop_p01wA5_mFAP2b_0001_0001
EsyBZBbQgxE0jCXWQ++paBb5QpEUjXCVQ46ReBrFZVEUiBJVQIFOdBnDtGE0w17VQXktVBrw1jEEEYNUQBWZWBHZ7oEECs6WQ509cB7kr1EEYNiUQjs9WBXjXeE0HFOTQv0NTBLGEyEE/pGUQ35bTBb5QXEET3sUQ out_78_mFAP2b_singleloop_p01wA5_mFAP2b_0001_0001
EqxLhBLxgUE0JxQUQaRGjBf9oCEEEYNUQ0iMkBra86Dka8ySQO0ClBPy2LEU6mESQ35blBvyhIE0eUIVQdvmnBLXQwDkzfQVQuewpBjCc+DElvPWQjw/pB/qMSEERUnWQjPXrBXukfDksSsWQiBhhBTKchEUdTqTQ0VFiB/aSoDkWkiUQFcqkBjFqLEUHZIWQsDWmB3EXXEUidxUQirioB/+urDU3FSUQnMvmBjVNSD0VvmVQ5u0sBX1imDEM0VXQ4bHrB7bcBD0pEYWQ out_78_mFAP2b_singleloop_p01wA5_mFAP2b_0001_0001
LHvUkBjWkRD01jaSQqGflBrZmFD0coFRQueUkBDW5cCkpbaQQrcojBHYl7BkBBGRQ2OfjBLwK7CkEDCTQFgonBbigAD0nUMRQjtNlBvz6fDEDwYQQ out_78_mFAP2b_singleloop_p01wA5_mFAP2b_0001_0001
LMIQkB3MzcCk8SHOQ5QLjBfTixBEqGfMQqGPhBj/UHCU0iMKQc94hBblDlC0MzsIQqGflBjrH9AkEDSLQMoInB7hrcAE+uZNQwnakBP01l/zRqrJQZ78kBnCX3CEBWJNQ+zAiB3e1HB0MoyNQq9rmB36FmBEKc/JQw6CmBL+n3/j5QnOQF3EmBHR4c+jpL3IQozKjB7MAKAUmdDIQPbPjBPaqU+DMj/KQ out_78_mFAP2b_singleloop_p01wA5_mFAP2b_0001_0001
L46xdBzLdjBEaR2JQktzZBrw17BUdTiHQiWEYB/TN2AEW5wDQy2ZZBf8SX/DtIbEQzhWUBrw1LC0NJ2IQ/VmRBvrzPB0q9HKQiyGVBf1lpC0IxwKQ0H9LB/NvjBUPfnKQ789cBXjXyAEpwFLQ8fkbB74hWC0HLAFQME1RB/yvYCEROjGQyPjTBHWiABUhdBMQKGyRBTueYAEua1IQb3WRBDfqyCEtynLQveGXBviCFD0bD8JQkBfXBPnPaCUoWLMQfZDKBzbGuAEqBhLQhu/JBzmuxB0D/tIQghsLBjdNNCEdv5LQ out_78_mFAP2b_singleloop_p01wA5_mFAP2b_0001_0001
L2jCVBvIbPBka8S/PDXvSBHYlTAkR2O3PnEDXBXiBx+z4lutPzMTWBzgAr4zMzMrP3ySOB7Mn/+j/0u8PpCJKBT6EVAkE2HAQIFOUBPzMHCkZmZ+Pz9DRBTVF4AEdgnfPl84PBvW4u9ToKvBQOsvMBveIH9Tzt71P+z9JB3VXDBEvHN7P out_78_mFAP2b_singleloop_p01wA5_mFAP2b_0001_0001
LEtobB/na8/zisdePEtIgBf9og+zfqxrv2jChBjVO02D/pGxPiBBiBjWkt973P1YPTiBfBTLy28Dv0N+vNuZdBTKCt/D9RQDwmKafBDQx+A0VU+CwVqBaB3JBJ/zFOiGwZ78bBLwK/AUO0ikPoL0hBbec5/TmIZtvNK0bBHCRiy7Sny9v8URhBjMqI5zyEpAw out_78_mFAP2b_singleloop_p01wA5_mFAP2b_0001_0001
LlD9gBThrH6zyhW/PDC8hBT0iM9bktTDQT3kgB77nK+LtIbIQZQghBjAr8/7yh2JQMdDgBb5QL+jWkNBQ/hBkBPilb87fiUEQZj3hBH1Nh/7zcQBQ out_78_mFAP2b_singleloop_p01wA5_mFAP2b_0001_0001
EPK8cB325767z3PJQBrcaBT2Of8b3k4LQjsdcBrEDC7jTiBOQtd+cBDVjH/zMzcNQfUYUB7P1477xLtLQ8OjRB3fjI/rjXIKQ3YnRBbfa3AMsUkLQyXMPBrjjwA8fMOOQdy4JBHx+0AMeeuOQ++dGBrGDBB8VOwMQWrHIBvxitAsclmQQKcdbB33P16D99DIQPMhbBHQkQ/rQjhMQdtaTBD4Wj7TFQyKQOFrSBzB6v7rXptNQv1iTBLPrY/LD4MIQFmZNB/T4i+r/+yJQU+vVBTwoMB8c0zLQnOZPBDJ8mBsHEbKQa6qRBHmEnAsF4yPQq0zHBTo5GBsBw2KQTwfCBnklEBsS4INQoBvKB7zRkA8uOXRQXkKEBTk6wAcc7yQQ out_78_mFAP2b_singleloop_p01wA5_mFAP2b_0001_0001
ETihdBzLdTy7P1QQQgVOfBLxgg9T14VRQWOUbBX3kAA0LdrRQyLdWBTLym/j78tRQ/pmfB757n2rpbiSQerQgBjvR5+brj7RQQyWdBjDa5+LK7oQQadfdBDc6wzLSLPQQ98ihBrrJq+Dk7ERQYT6bBzO3szbAYITQ9NchBLTnv5j/0MTQpBNfBvcwOAsQaoSQTSaiBH41N/bouwRQF+NZBbYnk/73oyQQt4mfBjbMFAcRG4PQ out_78_mFAP2b_singleloop_p01wA5_mFAP2b_0001_0001
EPffdB/RhLBkuJBSQb8SaB7QLKC0isdSQzhWbBzfqVCE7R5TQIFufBTf/kCkR2OUQhrnbBjVO0CUGEwRQr34aBThKyCkTkYQQ8jXYBry2YD0rhTSQWJHdBnZxZDEQccPQ03vgBzgATB0Ld7RQwMFWB/ywBC0+PYSQCBjfBjCv6CkMG6RQwzoWBb6xvCUklLQQgP4cBvj9VCUqw+PQ++eZBfhp2D0HuzRQPnDZBHWKcDkFJYTQIaOUBLpFSDUusHSQCElcBDXxYDUG4UNQJJogBnXHdD0kw1PQxeFbBHq20Dk26HQQ out_78_mFAP2b_singleloop_p01wA5_mFAP2b_0001_0001
ERLSXBThrPCUf/sUQlYQXBLEYdCEZ7EWQhrHSBX461CkYQQWQMdzNB7OfjCEueEWQpbSXBfR2uBkqxDXQksLXB3NIIC0JbPYQSbLcBzDY2AUJTzWQ2jCUB/naAC0xLVUQgexaB7CRxCUXBQWQ48qTBzfQKB08u7WQqFHXBz6jaBElslYQAanTB3GsbCk1GUYQemvaBrsebCUKNVYQvZKcBvhrAAU4xfXQCbzfB3jHcBkrj8WQWaFcBTmDeAEXFyVQ out_78_mFAP2b_singleloop_p01wA5_mFAP2b_0001_0001
Ee+eSBHXPeDU5QrWQEYlNB34l2DUMI4WQW5QOBzfqPEkpbqXQlDtSBHueWEE/p+XQNeJWBDrcsDUHaxWQkJqKBrMziDkpcZXQbc3LBrH6+DEFQ6VQ out_78_mFAP2b_singleloop_p01wA5_mFAP2b_0001_0001
EMIwJBXiBZEU0iAYQShrJBrbSsEUgVaYQ14lEBDW54E057TYQxggABf++vEk8SHYQdTCKBf++lE03PJZQVsFFBLqTZEEnqWZQDowABXk+jEkNZoZQZp0EBXfNDE0mLQZQyJb4Abw1YE0Q7zZQazPABbkTwDUtvbZQ+H83A7z4CE0gmtZQCi2uAjVuvDknK5ZQHaRGBfSMSEkrHtXQZs/MBfae2E0UZQYQjAVKBnhT0EU6FdZQGIlNBH+PcEU+0OZQuM9ABbgQ1E0bNtZQ38LIBjsY1DkR+BZQP/pxAj0ThEEN4BaQ0JAABjLGODEZ3WZQLpevALjbSDECTwZQ out_78_mFAP2b_singleloop_p01wA5_mFAP2b_0001_0001
LhrnEBzgANFkYQgYQoFZ/AjU4YFEv0dYQKxAABfTivF0NJuYQpw1DBb781FUbnDZQOJGIBnBBUFE7RpYQm5N5AH1nQFksGwYQD+r8APrfZFEya5XQ out_78_mFAP2b_singleloop_p01wA5_mFAP2b_0001_0001
E2Of3A33P7F00NlYQ46R2A34lIGEoa0YQ03PzAvIbQGUy2RYQpbSuAvyhNGka8iXQEtIuAHXPJGET3YZQjQ2xAbd/DG0y4BaQKd4pAfWXFGE1zlaQXqjuAr5QBGkPlPbQkAA3AvLvIG0s3gbQ9owxATgV0FEXPSYQLx89AbMSLGk4FBZQAArmATQfFGkb+OZQqqbsA/7nRGE75fZQF8e5AXFfHGEWaLaQtFDzAnl92FEKk8ZQsfkiALd+AG0igeaQLn7nA3V0NG0PUpaQfbLyA3m8yF0M6JbQUsNoAroaAG03MnbQoJA6AfNyFGUWR8bQuTvzAn46PGU6kmbQ73R9APyyJGUchLbQ out_78_mFAP2b_singleloop_p01wA5_mFAP2b_0001_0001
EnED2AvyhaG00NZYQ357yAD/piGEaR2XQAAAxAPeptGkBBOYQbnv1A/S3wGUjXuYQ7Rh7APepjGEue0WQShr6AnsdcGkR2yYQS8TrAX4TgGUPFaXQGZ74ArbSpGEEYFWQEYl8A757bGkTiZWQKcdBB/9TmGkvfSXQ out_78_mFAP2b_singleloop_p01wA5_mFAP2b_0001_0001
E+TNqALbnzGUbnvXQIwKoAbkt+GUbnDYQ/pGqA757FH0gA7WQzMzpAzLdCHEmuxVQ7RhZAnYQAHEBWVYQbGFKAnYn9GUjTqXQlKBWALfJ5GUua8YQx1jmAbPKwGkqx7WQDVrtAnz7AHkVKdYQrUbXArsnIHETleYQhWDMAHEPCH0po5WQuB8FAzWZ6GkQ1IZQf43gAPyO7GEAAVZQk48XAPNzwGE+hzYQ out_78_mFAP2b_singleloop_p01wA5_mFAP2b_0001_0001
Epw1rA/mEQHEnELXQGZ7tAXNeXHU0iEWQJGEkA3MzbH0xLVVQQgVYAzgAfHET38VQU460AXNegHU14lWQPAX2ATdpoHkoglVQckr/AL/6bH0c97WQdoFsA34lSHkDtEYQ2moyAfwTTHEcHUVQjePxATW5jHUZVcXQIpc7Af46uHEf/8VQ7pruAzLDsHEzKTVQ/gF6Afu0kH0P7uUQLSVCB/VKiHUH5TXQx2nBB7npYHkEtCWQmO2+AbirVHE1GsXQ out_78_mFAP2b_singleloop_p01wA5_mFAP2b_0001_0001
LNepkAf9obHkCX/TQepbYAb6mfHkBBGTQXPKeAz1jqHUiBhSQ8naQADVjxH0kYYSQR2OVAblDYHEsy5RQ6XfMAvLVNHknPPSQrYNKALBFGHk4G/QQUqTx/GwHKHk1dDQQ2S7m/auQCHUka7NQyLdrA7luYH03PlTQvfuJA7oggHUb4qTQx2QiAXJzWH0PkaRQeDoKA/wybHEeXLRQGVB6/KAJOHkwzuSQ92pXA3qnJHktr7SQnRUGAvO79GEqESRQUaOZADT4FHUqDcQQ2f17/qzkRH0PjMPQLE5I/2JoLHEvyoQQJEp++y9QFHUcQwMQftfZ/q+W7GE0swOQ3UuAAz+oAHk6rwMQ out_78_mFAP2b_singleloop_p01wA5_mFAP2b_0001_0001
LlYQpAnX6rHERLKSQdoFtADAA2H0MzkRQDXP3AHtI4HkR2WSQBrc7AjWkwHUep7SQsHFwAXMI1H0w1DQQoHF6AH8QvHUb72PQfDNnAf7ZvHE2TlOQVjXuA3islHEoaUSQg58mADyF8HEzAuRQQS8wAzU38HkhiPPQaYH/ADztyHUUhjOQK8bpA/A3uHEUyeMQ9TlfALL9zHU4jxOQvL8lAvTenHUqKXPQ out_78_mFAP2b_singleloop_p01wA5_mFAP2b_0001_0001
LBrc8AjVuAI0P1QSQ9oQDBrbyBIEnE7SQnvfHBz0N7HUPKkSQTihLBLaR6HE7RRTQIFuEBPyWHIkZmZSQpmv+AffBKIE+DJSQ0Lp3AjnkFIESroRQxgX8ADKyAI0x5QSQ50nCB353BIkxtAUQHwKHBzn9GIkbRfRQ5WKHBvCgJIUr4ITQFFt/A79RNI0WUaRQ6Lu7Az32LIkiVETQlti4AHsbFIEYJjQQ9jYvAD5OGIE0Y9RQ out_78_mFAP2b_singleloop_p01wA5_mFAP2b_0001_0001
EzMzGBnsd1H0GvcRQIwqKBfTitHUepDRQIwKIBjrHjHUepjQQoFZKBntzdHEEYVPQ0iMOBrvfyHEAAAQQ01FLB7/l2H0iIeNQkDQGBjWA1HE82LNQxstNB7xt7HUkx4LQ8naDBPc91HkZm5QQT3ENB/XdrHEPa7RQI0GRBn/0sH034bPQLTSQB7hK5H0p1bQQ out_78_mFAP2b_singleloop_p01wA5_mFAP2b_0001_0001
EqxrDB/89fH0w1LRQdTCBB3MzVH0z33QQXkt9ADAAQHkBBGSQfU43APy2UHU3k4SQ14l4AzKHXHECsyPQHeI8AzyxbH0/oWNQOmDzAb8dMHkDgNPQdTCCB/89kH0eU4RQjl9DBDzcQHktzaQQsV4yAn3TcH0ZJWQQ5rM8AnUejHESZpNQUqZsA/F5NHUhu3NQu2BwATz/IHEPThQQl8p4Afv7GHkLwSOQ out_78_mFAP2b_singleloop_p01wA5_mFAP2b_0001_0001
EvJx/AbQgFH0gALSQhrH7A34l+GkQgNTQNzMyAHtI3GkBBuSQ99TzAHDCyGU5QrRQgqxBBb5Q3GEue0TQdROGBb017GEmanUQBI5JBvHsyG02HCVQ6Y8DBvmTBHkd00VQpwVCBDBWCHkrHdRQ4bi3Aj9pDH0Jf+TQ5goDB7bOzG00r/SQFcm/APnhxGETnaUQ0geIBjwfBH0rKBUQWWHNBzW01GUoJoVQwieLBrJwuG0pdJUQ3aqHBfF+sG0E7nVQanKHBrtrEHkRjbWQaYrBBLCk7GEZEbWQj1SBB/cjHHkZafVQ out_78_mFAP2b_singleloop_p01wA5_mFAP2b_0001_0001
ECsypAHZ71GkU4iTQ8S3gArbSuGkDtYTQ789jA/mEkG04lGUQpbSkAT14jG03PVVQDCsMAfTiyGU2O/TQBPky/CO9qGEBNxTQv2U5/mvohGkYYgTQeGq7+qMuuGkXl1TQ67npAf9o6GUwKXUQ6mWfAv6zsGkflUSQH92IAbBH6GkHWlTQag3OAH2rzG0Z5DVQ out_78_mFAP2b_singleloop_p01wA5_mFAP2b_0001_0001
EiBBnA757bGEv0VTQOJGsA7kYSG0eU4TQqxLmAThrHG0xL1TQIwKiA3NJEGkpbySQlDt2APzMRGUy2JTQd+t9ArVPaGEL9gTQcKz7ADr/GG0jvfTQHWJDBTSlbGUNzqSQoa8lATKccG03PVSQJYatArIkTGkkl8UQmbQ1AjgpRGUxyFSQRXgABnmqYGkbtcUQTuQ5AfFhhG0mJjTQcDrBBfNPGGUpG+SQ8ie2AjcmAGEFsMTQkwJ9AbkpGGkMakUQ+snFBjN/hGUWzATQfAoBB/VZdGE6isRQJJZFBLHZUGE0ypSQ out_78_mFAP2b_singleloop_p01wA5_mFAP2b_0001_0001
E/pGmADBWCGEVj/UQT3khAb5QvF0LdLVQmuJqA76RfFUiBpVQZ78sAHtIfFUf/0WQ14lQATgVwF03PNWQocyFA3TLaFkbVkWQdplPAbKJKFUhQWWQtL+n/yxvZF0guFXQ3kYpAXiBGG0w1zVQA+0cADOwpFkGROUQVVJEAfj56Fk8pzVQZvcWADVt3FEkIIXQ out_78_mFAP2b_singleloop_p01wA5_mFAP2b_0001_0001
EdTiuAfSMSFklDtUQFDC3ALFuCFEoaEVQaR2yA/owrE0bSEVQb8SuAT0ikE0GvEUQBWZABXiBDFk8SHUQ6jmCBL1+YFkNd9TQc15EBDHM0EEOQqUQCuaEBTeijF0usOVQWO0rA/mETFkCXvTQwf05AnQcGFkNxEWQavX+Ablb9EEMSITQ1kQ/Av4giFkG4eTQPv+FB/55XFUXBUTQ96SIBjlh0E0aa+TQ87dDBLV1jEkFCwUQNqLGBLM35E0R0oVQZd/FBPWQzFELp/UQRNiHBbU7ZFEDJtVQO3EBBrQMlF0fe5VQ out_78_mFAP2b_singleloop_p01wA5_mFAP2b_0001_0001
EhAr0AzeUgEECsKWQkCXxAzKHKE0NJWWQ2jC7AXO02D0yhOWQqxrBBzgA/DE+T1WQgVOsAHueGE0jCvXQ7I2iAzzhTEEfE4XQYVEpA/8qdDEPA6XQnvf4AfTinEkqx7WQOIqrAXpEGEk83jVQ9N9xAfo6KEESSQYQul4kAfNZiEUJa7XQt4elAnIEZDkFZcYQMoDwATvUJDEUr0XQEZTjAfM5UDUEaIXQ out_78_mFAP2b_singleloop_p01wA5_mFAP2b_0001_0001
EOJG6Ab6mUDEuecVQdTiBBb5Q3C0KHSVQUNeABTKcJC00NxVQLHa8ALwKfB00NBVQtd+CBHue0CU0i0TQyfhEBPbldDk39JTQ7QlABT+H4DUCFpSQalyJBvn9nDkuZATQL46BBfCUOEUzf+RQbgKLBrDYGE05bVSQOzPHBfDeTE0gO0RQzfpIBz4llEUPXIRQwKHzALGEQDUep7UQMU3EB7b0CDUV14VQcpX/ArLZnCEA3STQJ2TGBD6PeC0/WtTQLz34Ajk/vD0U5wSQ612MBLw4SDU+VaTQsEn9AjEkYE0H8kRQbLWPBTdlKE0o+MSQPWeMBndJlEkRf8QQ out_78_mFAP2b_singleloop_p01wA5_mFAP2b_0001_0001
LCB2BBrFZ7BUHaBXQfUYBBTKclA0FZjXQTiBEB/S3E/jEDqWQjX6BBLFue7Tc9gWQXkNEB/9TtAEW5cYQmaiDBXg4ECkwfoYQoLJEBztScC0N+9XQMc2BBLK+7BkRj/WQT6P6AnzsVAEM4rXQUubIB/3+ZAE+zZYQKvVCBLJ2BA0zJ0YQ/siGBnmeOC0uVAZQY+K/Abq2JCERG3YQ/QUIBLwagCEErzXQWN9BBzvP6CUPFAYQ out_78_mFAP2b_singleloop_p01wA5_mFAP2b_0001_0001
LU4aIBHsyx/DEY9VQiBBLBHsyh9z4lGVQgVuHBrFZ77j9o4TQzMzIBbmZG8r8SPTQy2ZQB3ist+z4lmUQM51PBXuSdA0SUvTQ6mEKBb6m0AUIwCWQYAnLBju5XzLvEsVQyjPSB7cKK8znJDUQ3gATBz+SL/z5XaVQ+M0RBbqkNAkUu6SQ out_78_mFAP2b_singleloop_p01wA5_mFAP2b_0001_0001
LCsyDBLGEo+j/UjTQTihABjqxL+zP1YSQBW51A/mEj8z3P1SQamZuAblDN8jZmBSQAAgABDW5YA0NJmRQNNMGBnZ22Ak2IKRQxazFBDYbFCEKqaQQeL6IBDzSj/zg7VQQyL9CBfnvHAkYQIUQovXCBLITf6zWOyRQgM29ALNEJBEnRPSQxI97AvJMTAUInuQQkHkIB3ftCBElFDSQ4fzJBzyLQCkAAKQQry8DBPa3cCEXEDRQp3aDBT3GBCkmWBPQol7MBXAiGAkMCEQQTUoGBvYmL/Tdb8OQZENJB/wdc9zDC7QQ out_78_mFAP2b_singleloop_p01wA5_mFAP2b_0001_0001
LQ140AvHFu6jDtIUQMIwqATf/U174luUQlYQkAz1jS+DqGPVQWO0UA76RR+z1jKVQkCX7ALwKH7zkYwUQBWNsAXOz78LIyjVQFjAmA/OEY8bMg/TQ out_78_mFAP2b_singleloop_p01wA5_mFAP2b_0001_0001
LRLypAjpbKAUiBxVQuz3kA7P1YBECsSWQ6mEdAb6mEC0IbPVQ2OfLAzeUUCU3kgVQZQgbAbmZGBknvfXQHewjA38fnAE6fWYQDfUrADL8QBkxJlYQD1hgAnHn++zOXnYQfU4xALGEIAEAAwVQqiOrAXp5BCU7ynWQDlSPArMyXAkApPXQ3eMTAb/lACUMHxXQsAPkATiUP+jfLBZQrxrUAzne/9TGfaYQ out_78_mFAP2b_singleloop_p01wA5_mFAP2b_0001_0001
EFDCjAjqxHC01jCUQKc9aAzLdfC0d++SQueUeA/TNODktzPTQZQgnA7QLaDkvfyTQBW5hA/89XCUJGkRQ0+4sAn8WoC0qddRQ2IThAHAYUBk65NRQYw1wAHVdsCEbkCQQLHaqAHZ70Bk++5TQ/ABKAz9YXCEbiBTQLF1aArokqCE/X3QQpP/xAPyJUCUchASQztAtAL6xHDUWx5RQ2VUkAD6KLBEpGOQQhkFSA/sV/AUDGRRQPADmAbFawAke96RQewz4A38o5C0Q9BQQK4grADLvBD0/m9OQGn5wA/aKNCkk7JPQ out_78_mFAP2b_singleloop_p01wA5_mFAP2b_0001_0001
ER2OPATf/oDUKc1SQxgATArFZLEUf/8SQamZWAfR2WEkSMoRQnEDMADAASE0eUoQQKc9AATLyWEUktrTQA9t9/GW0REESJJVQwoUb/i4OhEEr1vVQ0qBW/WFpfEUl9PXQycck8C6ZxEklvzXQhrHBAPHadD0codSQS31gALa2NEkXchTQDdlj/CZuSEkzKNTQABNDAvHFoEUE2lTQwwWOAb88TEEOWoVQwINz/WGVBEEkJSVQXg7a94zFeE03+UVQDXzm/+yhxE0OOfVQC0E7/KxpgEEhzqXQ0fQz+21YQEUU2hXQFcRk8Y9TwEkq1ZYQW7Ta/Iz3wE0IybXQ6hF8+WG+/EE3jiXQ out_78_mFAP2b_singleloop_p01wA5_mFAP2b_0001_0001
EcSMiAnX6mEkZmpRQzMzjAb5Q1EUc9gQQFDCgAfTiLFUxg4QQ3kYkAjWkVF0FZzRQ2OfvAPy21EEpwFQQUNemAvxLpE0kYgSQZZBeAneXvE0GSXPQQgVwArvfAFUgVeOQsHFyAvz3lEEVjnPQVjX0ALbn7E01j6QQ out_78_mFAP2b_singleloop_p01wA5_mFAP2b_0001_0001
E2OfPAHtITFEueMQQKxgGALaRoFkCXfQQiBBMAXMI4FEYlzOQGZ7GALFu0FE+TdMQ4P1Y/GtInFUeprQQygQL+ytI9FkVt2QQPsH++y10EGU0qKSQ8WGk+25xAGkV3RTQLIvb/Kg4OGUZIASQGZ7IA/89JFEmu5OQknZNAri/tF0rNbRQYJwK/mXgdFEXCkRQV+k4+KcCfFEuepPQe66Z/AwX6FUEs0QQbC66+SPrDG0TUBQQdytk/ey5TGEV/ySQfdth/mR3RGk1ZFRQ out_78_mFAP2b_singleloop_p01wA5_mFAP2b_0001_0001
LfU4WAf9oEG0hWkPQktzdAXNeMG0yhmNQGZ7kA34lVGEaR2OQc9oiAjqxYGEYljQQaR2aADVjFGkTixQQri6PAXUnPGElxiMQuG/jAHFmIGk8vHMQ out_78_mFAP2b_singleloop_p01wA5_mFAP2b_0001_0001
EW5QsA7QLaGUJGUNQ/pGyADBWjGkBBWOQZQg9AvyhkGkQgVNQ4PVABjrHgGUxgQLQXPKsATLytGUeprNQyehrArEgwGU31uKQWS0kAztq6Gk4uLKQqYMWAvk56GEUpxKQDZzpArfDDHkUJFJQUNetAvxLXG025bLQ8GzyADXhiG0cOQQQSiQwAPMc0GUaPnOQxvGkAP4gtGUQcgOQ5w8nAfazpGU9OqJQG/pzAHg6xGUaRAKQvQxlA34wJHUcSsIQta0xATF9CH0QUtIQ out_78_mFAP2b_singleloop_p01wA5_mFAP2b_0001_0001
EktzBBf9oqGkZm5OQlDNHB7QLuGUepLOQoacHB/TN6GEZ7sNQ/pGGB/9TAHk9ogPQT3kLBbmZrGkDtIQQ4okMBbwEgGUWuTQQkYZQBHxFwGkImjPQVYcQBbNgeGU+abRQ/UDAB/natGEShTQQ+0XIBLxMqGU8VVMQZWXKBjGkuGUIjGRQGEXOBff8cGU0UyOQotAJB3E0bGEI+eQQWWeTBr4euGkrQhQQn1tPBLua4GEtoaPQqsgRB/kssGE1WpNQASWRBPaZWGEvchRQVHxOB/MghGEYrWSQbXHUBfG0iGkfZNRQ out_78_mFAP2b_singleloop_p01wA5_mFAP2b_0001_0001
ERLSJBT0i9GEYlTLQXPqJBXiBJHUJGkKQbnPPBrFZMHEaRmJQ03vRBnX6GH0d++HQ3kYFBPzMMHEUNeIQmcIABrDnKHEdulJQGIAGBrnAYHkaPZHQtIbKBrGv3G04l+JQjmyIB3F1NHk4LVMQVU0FB7/MHHEriZFQ6M4+ArOaQH0Wu5KQxi8CBrzIaH05ofEQhx7JBP/ZZHU5poFQFXjFBL6/cHE10eJQ out_78_mFAP2b_singleloop_p01wA5_mFAP2b_0001_0001
E5lORBPHaVHUGEoKQIwqWBbmZZHUzMDKQHaxXB3MzdHUiBhGQwKnUBnBBkHUGEYEQCB2XB/naiHk9oAMQacadBTyFnHUEOAMQ8JJeBvhBxH01boOQ7pRiBrBZ2HE9u3NQam5OBvyhZHk789LQJ7dZBXjwSHkLIPKQx86WBrF+fHEG3/NQCaLVB7MCpHUvNhLQueNeBDc7qHkkCGKQPJMgBDBwgHEJuTMQBNyiBTdm8HEK/TPQJ5QiBHkw5HUvw2LQ5KujB7eHwH03q+NQ out_78_mFAP2b_singleloop_p01wA5_mFAP2b_0001_0001
LGZbcBntzaHkpbSEQEYleBbktfH0Gv0+PEtohBXMInHEDCsAQ789hBfTivHU3kY8PQgVgB7luXHUjX60PQKpcBrnUQH0pFfjP7KjYB3SCUHkaQlpvP9xdBbr5GHEoUhKPDCseBb5QVHEv0NGQI2bbB3SdkHU4DG7Pzk4hBHm0SH0swO6PZSUhB/bMcH0p3dDP out_78_mFAP2b_singleloop_p01wA5_mFAP2b_0001_0001
LRLSjBT14jH0w1jEQtdulBntzpHEW5wFQktjmBLEYnH0kYwJQ7RhlBntzfHEoa8KQZ78nB/mEmHkTiBCQ4O/oBDtIcH0uTtDQfU4iBDW5cH0OffGQ4HUlBXdVyHEgUVFQUChpB7K1rHUczjBQXVFnBXWClH0t0I8PU4DpBnKwXHUK2hAQ out_78_mFAP2b_singleloop_p01wA5_mFAP2b_0001_0001
Lf/koBnX6sH0P14KQ35rpB7P1qHUiBhNQCBmqBHXPfHUGE4NQzMDrBT14bHEoaEQQiBBsBLFuyHEtIrNQRzMrBbxz7Hk7z2LQWWwpBPNh2H0mLlJQMlkoBns/sHkNE3KQ2sLoBDLzsHUN5CPQ+03tBHUwuHECeBNQLnUsBDjP1HUCewPQQc+sBrdJAIUUsMLQuX7pBvxvAIUGP9MQlyQrBz6T0H0CwGIQtSPoBvb/7HUGCzIQ out_78_mFAP2b_singleloop_p01wA5_mFAP2b_0001_0001
EiWErBbPKZH0istLQOJ2rBLwKOHkArMMQR2OqBz1jGH0xLdKQKcNrBjU49GE7RxJQLy2uBzLdMHkoFpLQ6ZcvBvDhPHkph8IQ/AmwBDq+SHkmajNQlDtqBLbnbHEnEzJQJ9brBnhQMHU+SSOQHXUvB3BAEHkQA5LQI11tBv6ESHExlGIQyisyBr7fRHE2gHNQQgKwBDToQHkGgmPQeYLwBn1cbHkuAUNQ out_78_mFAP2b_singleloop_p01wA5_mFAP2b_0001_0001
E35rnBrbSJHkvf6JQv09lBzgACH0P1YIQBr8iB7P1DHkqxrIQjs9hBra8MHU2OfIQ5QrmBbPKCHEue0CQwfBlBXmR6GU7u/+Pq/4lBjOj5GUub/tPXHFoBTKq1GUh0taP0iJkBr7V9GEsnZuv789mBz1jQHEW5gKQ6nTmBTQ45GUgUGJQg+xoBHLPAHEN4RCQJzVmBrCKKH0oeOBQbA8iBzu58GUNX/+PacLlBrrYyG0oLUBQ08kkBnpI9GkG7Y7vCqViBj1fAHUwxZhv out_78_mFAP2b_singleloop_p01wA5_mFAP2b_0001_0001
EAAghB3256GUiBBJQEtIdBDrc6GktzHJQqGvaB3isxG0IbnGQXPKdBrbSpG0HFuFQhALbBPHa4GEUN+LQ+R8bB/m/AHkLiHOQUXSgBPcVCHkH/ZPQUbqXBLjCHHE3Q+OQpfggBr10JHk2ztQQ8yAYBHrVOHEcLfQQjntcBXrzPH01SGRQO0iiBjU4zGUepLJQOPjbBThFCH04NbIQ0D0cB7IBxGEF2tMQrw/WBfRV3G05PwLQes8hBbEi9G0xV0OQXO6TBr44FHUkXBOQn8XiBza6KHkQHORQh1fUBTx7SHE+HyQQdREdBfAnVHkHn5RQ out_78_mFAP2b_singleloop_p01wA5_mFAP2b_0001_0001
E8S3VBbQgzGEXPqEQfU4SBDrcrGkX6mBQTiBPBHtIlGE/pGFQv0tMBvyhpGkU4aIQR0zPBrYvwG0hPD6Px8VTBHVZ1GUSOSiPjuAQBH7n6GENP62vjxgTBvoo+G0INSAwUWZQBzm5EHUYeREwSMIUBThr6GEBWZFQwSuVB/EwlGEYf2/P7YVNBLRM3GknKN9P2EJNBr85qGEoSv0PshwVBfyCvGU1/9ovwPBWBPtW7GUIbcxPAzyNB3hWBHkZiNwvp6JNBT310GkUIn6vuMXVBHm23GUHCTCwShrWBTesDHEYLX9vk12SB/aaHHERMOHwdHuOBzeTLHUdndCw6ifNBHrPAHU4G2Fw out_78_mFAP2b_singleloop_p01wA5_mFAP2b_0001_0001
EEtIOBDAAbGUNepDQMIQKBvz3TGkpbSGQ8n6FBT14PG0OffCQ/pGHBDBWMGU6mE8PJMINBnFPKGEtVXIQB1ZJBfRACGkD0fJQDKmIBXFzvFEVrjIQTG8FBLUJDGkGQzLQsC5EBDQYlFknEHKQg8NDBLY6yFkDlGMQZW8EBjXfLGkrhmNQYgG/AnIpvFU0BJOQyvQBBnr2JGUcPpPQzQR9AXdRAG0t55PQ4PVQBPc9XGET3kAQV+RIBTXUYGUiTvIQt/xPB317MG01T9JQGYmPBzRaGGk1LsFQtYmKBzv6oFEnypFQhumDB7IOWFEPc1JQQnAHBjzHTGE7qZNQjU26AHRigFEsbYOQtwgABz4YQGUdQhQQdri3A/dh+F0w8wQQ out_78_mFAP2b_singleloop_p01wA5_mFAP2b_0001_0001
EfU4AB7kYQG0LdTEQXkt4AXjXMGUhrHBQRLyvAjrHIGE99zEQbnvqAT2OOGkCXvHQBuS0ATsLVG0Es+6P695qA37cRGkmpVwPTa4iAHKdOG0Mfp4P/a2rAzooRGk484yvIFOAB3MzTGUKc9HQG3i7ATwzFG0bFP9PQPn6ArrCYG0ztYzPgjsxA/A8bGkeZ2/P out_78_mFAP2b_singleloop_p01wA5_mFAP2b_0001_0001
EZ78tA/9T7F0IbnEQIMvlAHiPxFkLz5HQp1odALy/hFUqHpEQ/jIiAPhSaFE/MbAQ3W1qAjMblF0IaSKQlSXyAfMJyFkxCICQnmigAvSy9F0twuIQKomkAbfAeFUj7fLQISWvADPswFU9rgLQ5vMwAzOHZFUY6hJQ out_78_mFAP2b_singleloop_p01wA5_mFAP2b_0001_0001
EgSYKAj6sdFU4tnGQtXM5/GIbNF0fjQEQvjK3/6Os5EEi20HQ+/n1/qtc7EEyPXKQ+Wkw+yLTWFk82UDQEvpD/kB9GF0O6dAQsjp8/gpGRFEP3T+P6XlJA1L+YFEk6sCQyGFEAxR/QFkylKwPzyJFArO7lFUl/6IQzlWDAPLsIFkpvaAQNph4+uR6kFkSV9AQiV6k9A+daFEu4JHQF9FP/4iJ5EEsLCDQeHAv9w92BF0SMe5PvzCSARTdXFUtt7mPcs70/UGcKFUbdSjv out_78_mFAP2b_singleloop_p01wA5_mFAP2b_0001_0001
E/HL3/y25mEUjqVFQ/3n0/WSzSE0y9IIQD0Uj++4wQEU8BdJQhqCP/MYeXEkB7UIQzUw8/2rr/DEw8iEQYMCVAvVz8DUlpkCQdAdZAv+M8DUgdR6PqE/iAvft6DkUUJGQnYJnADvj5DU38Q1PNAatAzuB4DEypVEQREfvAbkd3DkPM19Pnp/4/mgimEkNlTBQuJkGAX23SEU+ZsJQ6ctn/W1+AEUHbFBQq1F1/yz+hDEdWnGQ3uQMAXu09DEaLKxPf5VhAP9K7D0qvNJQULxoAX3H5D0KadnvsV/zAXcY2DECGMHQwus3A3Qa1DkIF+6P out_78_mFAP2b_singleloop_p01wA5_mFAP2b_0001_0001
E86Cg+imdHE0K71LQjTIg/AHtBEUXJJNQKHfj/cXCTDExEdNQQpp7/gHJDDkDDIPQflqj/QAzMEEZF3PQiqFj/o4IlE0jjuPQAU5EAJTstEkyQOOQWP1EABqBGF0YRIOQHnfXAFSnOF0q+nMQtk6j/iITEE0FDyMQFfh6/gKIHEUqy4LQG1Bl+gsuHEETZkQQs/pAAlR9HE09zaQQzlWQ+MYcqEES0tOQ8pIj/sArrEUR73QQSegTAZVSoEEKNNPQKyyEA5/hnEkvvLMQg2Xs/0kkLFkkKLNQz4PFAZdWMF0sHFQQDi3WAJ8weF0ABnMQpAmiAF5zJF0mAhNQLcHXAdtGJFUlfuKQ out_78_mFAP2b_singleloop_p01wA5_mFAP2b_0001_0001
EpkZs+cqw7CkBc1LQte2g+0RYNCkSDGMQRCIs/gDovBU7WiKQtoyk/8tiKBkxdaIQr5Wj/Ccv6BEMWHLQCzpEAfI7QCU0WkMQbx2ZADrtECUmeTLQcgYeAfrz9AkMu3KQ15fjATPtkCUwItKQqMAP+iBlKDUhwYKQKRbu+McDFCEv1MOQ/mym/yxXECU4W/IQ6sFl/iKf1A00fWLQf4pEA/YuFC0UfoOQobMDA3+qzCUSAhMQ8AnqAbOneCEqg3JQLJWhA395CD0Q0FLQ out_78_mFAP2b_singleloop_p01wA5_mFAP2b_0001_0001
EuXfJAZ5s0BUwqmLQFvlcApfgdBUyEGKQHv4bAFVHAAEKcOJQbG7iA1TZP/T4JfGQRLToApxPvBEsQuLQ3jhqA9aqmC0XZBMQGg2mAphyADkHGaKQ5LewAtm9xCkSoDOQ+VELAh8kECk4pgNQRgJdAx8MCCkgKSIQ+ycnA91CTB0gQtNQmUKvAhY9QBESDxKQJuNyAZ41QD0kvWOQ7dRzA9lvbCEHAUPQ out_78_mFAP2b_singleloop_p01wA5_mFAP2b_0001_0001
LUsDQAtVNY+j2FuKQyh9PA1bsB67C6SKQA8H8/cqdr8rgyZIQuRy6/0Omn/7u38GQRYcNAZd7/9bCx8MQrGMgAVcbM97vs0OQn4FpABo6N9LRe4NQ9p2cAJxGk8LbrlQQdX5GAFKVK/TqDMMQUZMfAZBjK8rDtZJQ3t69/Am7o8bNO9NQClnLABFREAsP9jMQ out_78_mFAP2b_singleloop_p01wA5_mFAP2b_0001_0001
EJhSe/4eTF6jUHrHQtRjY+WY830bfvjEQJ1x39WaqB8Tyuy9PVG7E/o4HA/Tkj57PbXvu/uPK+7Dc4THQtcE4/KKPP5bJNQKQf5Dq/2rMr+LsasKQcIvHA/fMo7zr3+LQDJtj/4oAa+T6KgIQtf+n+GMhQ+bseOEQq/pq/ii8H/zQ3CIQvuIFAjXIF7T/6qEQWbWLAvpma0TBtvNQSDENA3cVv+TxqiLQ out_78_mFAP2b_singleloop_p01wA5_mFAP2b_0001_0001
EdFXS/i7mU4byNk0PFv+R/yg4U6zbesxvKXao/6mKd/zqZH0vEDNf/ujeYA0IiG+vFbx3/GHVy87VdM6voiL1/+8i1/7GyktvypKy/Wq7x+rVAu3PaYES/e8Zc4bM1/0P7cRc+0Cx+4z73G4vdtFMAnUlJ67oYf6vdb2t/KM8g97DXQBwuFyIAPcLjAMo9SxvTkaS/CvahA8/SWzvb4PJAfSoX+71V76P8Ouh/6qGIAspN88P out_78_mFAP2b_singleloop_p01wA5_mFAP2b_0001_0001
E+pe//qXrNAkqR2nP6TwIAbysjBE6IOlPPCru/+s1TCUfWyfPGHN2/ShR3C0YshrvATeWA7oE0BkT4f7P27plAXP8BBkUj37PVDOtALyFmBkP66BQ0gB3Aj7T0AkaCRCQas04A7zvr/je13FQ+LbxAPkuE/jy9sIQx2ABBTieY+z+72FQzAVCA/yiR/jJLf4PeW1SALnFpBEmz3yv2JaNADHHkBELUVBQSgeaA3N8bCkCN87PkKepA7TyDBU8pDwPdu/jAr8V//TCDD+PQydpA7limBkso2FQGRUvAfyoTCUqNyAQQ858Ab/eBBkceO/P/7YqA3JMCAExTtIQZgxyAXVSO9zpcDKQd62DBv2e2+D1EJDQb/rBB7Cyr7Dv5RIQ out_78_mFAP2b_singleloop_p01wA5_mFAP2b_0001_0001
LioCi+qc1ICU28jxPlZpV/EsPnCEiRgyPBbO6/Q8IfCEJaYvvSC2NANlvzCU9mDxvZWpx/gClkCkOCCAQ64jKA1KEFDkcPtAQLOoFAtidvDE22yBQDUwfAZqd4CEWQPAQ4C1VAFPkGEkZUaCQxf+nABVIWDEjt2AQ4ehlAVzJAEEz97BQDzltARb7OE0IRjCQnku992/PVBUiA02PnWs3+AxcHDkibpwP2sAV/o3VpC02pPDQsDV//4mwECEdAiAQg37p/giX5DUdbKCQcK0hA1+JXCEblw+PXF9RAl7NXEULARDQzpTwAxoOMDUU7eAQm+Y0ABa4HEE+DQCQ out_78_mFAP2b_singleloop_p01wA5_mFAP2b_0001_0001
E9YPv/oaABC0ws06vRNGGANPimBEDnpBw4KL9/EAVECEmkCHwNeODAJxTjBkK+mJwK3qHAZ5uEAUXR2BwpKjPAFxC7+jsJg5vM5KPA1e1P3jnrV3vll/XAtdZBAkVqhZvbVEXAVuJX4LPjfnPtphcAZ8BA+z6ix0PCXKE/4uhmBEeZP6vTRDWABc3/BUQ04AwbF9v/QhmT/D3tvCwdWdSAZrqj/zY8DFwc4raAVSdFBUYggcPKTyYAFBAR+7fDIzPY6fhAlcqO+TMCv9P out_78_mFAP2b_singleloop_p01wA5_mFAP2b_0001_0001
EkD7l/kX6nCEV66GwAH1K/EAe7Ck0f5JwRv2w/wzOhD0GpxKwvd4LAZ9RhDEaCZKwAUCf/sWx1CUMBXDwcf4I/w/ojCE0VfLwk4Ut+iTLGD03QkJw out_78_mFAP2b_singleloop_p01wA5_mFAP2b_0001_0001
EYntY/0xqAEkyM9LwxtKz/c0DTEEj4CNw5of5/kJakEERT8Kwf5yOApXyqE05LXKwpu5V/MoIcE0ilaPwsXJw/kl9tE0SWPQwxpv99CdHAEUxmGMwDWVJAp2xNEExwtNw1YZP/UW3PEUTaeQwaEWJ+qssgEEinyOw9pmBAdD4yEEvrGPw out_78_mFAP2b_singleloop_p01wA5_mFAP2b_0001_0001
ENwXM/ch/rE0yhzJwUvcP/AS88EkO5mHwQ3rE+8M60EU0EYCwtxI1+4wq9E00CN8v0+OC8+hFRFEaCwIwhYVs/av8LFkBOOJwH6/G/E/sZFEKDULw9WrT+652lEEe0VKwasG5/wPNBFUp76GwousN9w3WdFUmUaGwpnRv/Gtw8EkCncJwoPTi9wC8nF0X78Lw/Z60/A+ydFEWI9KwDlPD/QpjNFkLw3Mw out_78_mFAP2b_singleloop_p01wA5_mFAP2b_0001_0001
E4wCL/eXMkEkAWvCw3Srn/u1CaEk7iA8vyIGBAP90pEkdxAzvNaZ9/GwWrEEhlewP065E++sTQEEdvUyvAaQO/Uc9AE0HRT7vM7pY+wvlkD0A5SAwKUPAA93CEEkr/s6v/19Z/CdXeE0cAZGwurK9/afSNE0Dtl+vOj79+kwAdEkT8Snvj21F/2y3HEkeUpkPy8PKAdVp0DEu/n+vZ7BGAJRHQEE+Aq0v out_78_mFAP2b_singleloop_p01wA5_mFAP2b_0001_0001
EOwFPAX+i1EExI96vjjybAbHMGFEMmnzvYegpArIU/Ek7K6wvXfbuALJ92E06947vwv5aAzoIbF0YvR8v5xpDAHhuhFEUsR+vqUejA/L0sFUjT90vBPJu/OZ7lFE27Uwv3n+QAbz2yE0TubBwDwHVA/QQJFEyTYoPJIGhAbYoYF0bDDCw0QC3/O+MVFUOsYBw94SDAb5MwFU8ikBw10EjAPag7F0gFK7vOezrAjeIoF0Ls6yventfAn3fvFEHXviPLHF2+qdhqFUztd0v5SR9/uH1yFk2fmSPBFdt/aAfXFEDDUbP out_78_mFAP2b_singleloop_p01wA5_mFAP2b_0001_0001
EhQ2tAvm4CFEFnKyPeeK5ATu++E0YkQ2PcEU/Aj9AUF0DVw2PQMt8A7WdiFUb2i9PEKq6ATsGzE0db4AQIwHDBLN7wE0NX1CQHBQGBvD5iEU8C79PPSKDBXPfnE0NMOIQFCMpADkcIFkncE7PdCV8A72G1EkMA6aPFyX3ATdDjEEUaeAQtQK2AzPf7EUsQ+DQCvAFBbPpAFkdf5CQxbXKBLGWhEkrRWAQZOOGBbQLqE0I5/zPFTaEBzFHTE0Seh9PRxRHB718lEUqo6IQ3rRBBnlwXE0wOMIQ0S9ABDz+xEEbhkJQ out_78_mFAP2b_singleloop_p01wA5_mFAP2b_0001_0001
E/UDEB757VF0gArcPEYlGBXO0qFEv0NBPhrnMBf8SpF0fqxjPKxAPBvyhYF03P1YvRATFBj8n1F0Wgs6vM4qHBP5npFEgpnBwO5j+ADE12FEthZ8vUNeFBHsyJF0eU4uvGPCFBHu30FkW1+0Pi28GBXO4CGErHx6vgGDIBjn8aFE4BjAweI58AnHh+FU1aBCw3F86ArODAG0zX7zv79N7AbAvmFEwSa8v out_78_mFAP2b_singleloop_p01wA5_mFAP2b_0001_0001
LXPKPBDqG7F0gArwPe++UB3Mz6F057nyPiWkXB757HGET3k4P/UDVBzLdQGUGEY4PyL9MBPzMEG00NJ0PU5vWB3bD2F0QZNpvtGKWBHR2uFUKGN7P out_78_mFAP2b_singleloop_p01wA5_mFAP2b_0001_0001
E5lucBT2OHGkSMI7PyL9fBDVjQG0coF+PVjnhBPepOGUhrHEQpbyiBblDGG0eU4EQ6f3hB7quTGUBKyxPlKVgBTJBWGk7FCxvW3fjBbvidGUye23P8naeBjWk/FEnED7PveRdBHMPXGE1ns/PmHOjBjmHNGk4ZosPgKidBr7BaG0EoRqvAm0kBT1qfGU6AriPr5rkBnFzbGkqjB/P1+JiBX4MkGktDm5P out_78_mFAP2b_singleloop_p01wA5_mFAP2b_0001_0001
EjsthBXO0WGUJGkHQ99TjBvIbWGkWkNKQLymlBHueeGEqG/JQuzHlB7P1nG0jCXJQ3kohBX46ZGkoFpMQ5ldeBvZETG0/fcNQmKdZBbgOXG0/SEMQ826dB7RQTGkd1OQQLHqgBz1jdGkCXvGQz5HkB7WYOGEmNbKQlH5gB7G2hGkHDPMQ/27iB3tZaGEi0WOQaDBfBTZALGEOywMQyoHWBvLRSGUBBqMQ3x7ZBPo9WGUNi5JQ61sYBzVbfGUldrMQIugaBXhVOGEBphQQNzTdBrCebGEfMkQQDaxgBfbEQG0F+rQQ out_78_mFAP2b_singleloop_p01wA5_mFAP2b_0001_0001
E4PFoBnuJbGEaRmKQCBWqB7luiGkuJhKQWO0rB/mEjGU0iMNQaRGsB3jCbGEEYlOQFuOsB3NJgGE+TNIQvj5qBncehG0N37CQdwxsBnC3fG0xFr8PSvjuBHb/YG0BPB9PORasBvKKmG03JgwPSMYoBf8STGk/UDLQ3+jpBPKtqGU1WHKQpQ8sB/P8XGUiDZIQcs9tB3valGEp/SIQH0DqBzZjpGUBeqCQy1TpBjKlbGE8ulCQ9AmtBPuelG0Odnov075qBfwvrG0KifwP out_78_mFAP2b_singleloop_p01wA5_mFAP2b_0001_0001
EFDysB/nasGkR2+NQ357tBPc9sGEpwVQQGZrwB7P1nG0GvcQQShbyBT14pGUbnPPQkCHuBzLd4G0Mz0QQHY5uBX2o5GUrKSSQC+quBrE7EHkwPxSQPVrvB/P9FHU+xIUQmgOuBL+SEHk9+QVQ98rrBXdrBHUd1MVQCvYvBToSFH0ZxcWQCBmsB/89yGUHaxMQninsBvQsoG0ioBRQQlQsBnBi8G0H+qQQdonvBjOn8GkYtPQQ/69wBTJF3G0VkaSQ5sltBnWm0GUES5SQq0ksBz3bHHEfSwSQJ61vBfYJKHkrNISQbRoxB315HHks5PUQlpwqBzsBBHkVpTUQ/qnqBDEPAHE4dEWQ3tVxBHMQHH0HkgWQ1uTuBzlFEH0H3SXQ out_78_mFAP2b_singleloop_p01wA5_mFAP2b_0001_0001
E99DxB/TNhGkR2eRQXPqzBzeUcG0d+uRQamJ1B7kYiGkAr0SQmu5zBbQgnGUzMrTQ14VzB/RhQGUwKHSQynMyBbPzJGkhT/QQq/7xBXFB8F0VUVRQiWywB7I/1F0daWSQg5CzBrxkuFUHgeQQFDivBbmZfGEAAISQzj10BfMtcGkIW0QQY7AyBrQ1PG0MS+SQV7R1BXUPNGULlZSQXRfzBf4iKGk7eHQQ5wNwB7X4MG0pawQQHQ+yB/6reFETQnQQsR9zBTDJ0FEX9TPQ out_78_mFAP2b_singleloop_p01wA5_mFAP2b_0001_0001
L/Uz3BXO0hGkEDySQ03f5BXO0mGUdTyTQShb7B77neG0OfXUQIwK8B33PfGkvfiVQy+P8B3qdXGUdkrTQRLC7BrbSwGEShLTQOfP5Bvob5G0fIrSQGzx6BHv2CH0R+GSQSTM9BTWbCHkzmESQm5g5BrTgKHUt6tRQ5Qr4BD/pdGERLCSQsoO4BfB2pGUSolUQffP8BLQgtGE84VSQlNZ8Bv5lzGk2M7TQqd/3BXQN8GUy1fTQKp63BfIU2GEil5RQ out_78_mFAP2b_singleloop_p01wA5_mFAP2b_0001_0001
L+TNOB325FEUHahMQ6mETBf8SPEU6mkMQ++JXBvHFOEULymKQmuJbBLEYZEUIwaLQmuJgBz0NbEUGE4JQOJGaBfR2iEkqx7NQbnvdBHuewEEmuZPQqxLVBfR2cEE8nqOQtd+SBzKHiE0OfXQQAAgLBHYl3DEtILKQepbNBrED6D0hWEHQXPqKBHXPmDEBW5CQO0iMBHZ7oDk9ow7PPK8FBjqxPD0FZ7DQW5QDBjAr8CEqGv/Pnv/DBnuJNDU6mkIQ03vGBDW5gDUjXqKQHv0+ArFZ3C03PFJQMrAMBjOsFEUZeZOQOUjgBTQfSEEmggHQm6jgBXbUsE0TYMJQ5p+hBj/pUEUk28KQFSueBzoy+EkenLOQ6avgBDfjnEkry1PQax8bB7u11EkIQqQQkSCRBX2cFEknsEGQvPKFBTtbeDE0BrMQ out_78_mFAP2b_singleloop_p01wA5_mFAP2b_0001_0001
