# Supplementary material for: Incorporation of sensing modalities into de novo designed fluorescence-activating proteins
Source: Nat Commun. 2021 Feb 8;12:856. doi: 10.1038/s41467-020-18911-w (PMC7870846; doi:10.1038/s41467-020-18911-w)
Supplement: Supplementary file 24 — Source Data [file 41467_2020_18911_MOESM24_ESM.xlsx › raw_data_graphs/Supplementary_Figure_6b,c,d/1/silent_50.out]

SEQUENCE: SRAAQLLPGTWQVTMTNEDGQTSQGQWHFQPRSPYTMDIVAQGTISDGRPIVGYGKATVKTPDTLDIDITYPSLGNIKAQGQITMDSPTQFKWDAQFKQNDNPRYHGSTNILTGTLQRQEZ
SCORE:     score     fa_atr     fa_rep     fa_sol    fa_intra_rep    fa_intra_sol_xover4    lk_ball_wtd    fa_elec    pro_close    hbond_sr_bb    hbond_lr_bb    hbond_bb_sc    hbond_sc    dslf_fa13      omega     fa_dun    p_aa_pp    yhh_planarity        ref    rama_prepro    bref_irms    cen_irms    final_chainbreak    final_looprelax_score    irms       time                                      description
REMARK BINARY SILENTFILE
SCORE:  -480.080   -694.373     98.624    390.616           1.623                 23.424         -8.143   -258.967        2.163        -20.821        -79.930        -21.784     -34.120        0.000      3.747    133.547    -41.123            0.152     19.116          6.169        4.576       4.576               0.008                 -480.080   4.581   2850.000 out_50_mFAP2b_singleloop_p01wA5_mFAP2b_0001_0001
RES_NUM A:1-120 B:121 out_50_mFAP2b_singleloop_p01wA5_mFAP2b_0001_0001
FOLD_TREE  EDGE 1 120 -1  EDGE 1 121 1  out_50_mFAP2b_singleloop_p01wA5_mFAP2b_0001_0001
RT 0.092238 0.94843 0.303269 0.768097 -0.261588 0.584465 0.633655 0.17903 -0.752615 12.785 -5.805 20.9455   out_50_mFAP2b_singleloop_p01wA5_mFAP2b_0001_0001
ANNOTATED_SEQUENCE: S[SER:NtermProteinFull]RAAQLLPGTWQVTMTNEDGQTSQGQWHFQPRSPYTMDIVAQGTISDGRPIVGYGKATVKTPDTLDIDITYPSLGNIKAQGQITMDSPTQFKWDAQFKQNDNPRYHGSTNILTGTLQRQE[GLU:CtermProteinFull]Z[HBI] out_50_mFAP2b_singleloop_p01wA5_mFAP2b_0001_0001
CHAIN_ENDINGS  120 out_50_mFAP2b_singleloop_p01wA5_mFAP2b_0001_0001
LwfKMBvxLBIEoaMYQDCMMBf9IAIEZ78WQ67nRBLFu8HE99bWQ357UBT0i4H0hWMXQlDNIBf9o3HkoFpWQNbzJBLlEuHUloOXQiTgIBXhVCIUaeVYQPryOBPHFEIkmJTYQBdLNBHFt7HUsJcYQAQKLBfY1DIkXmbWQES2HBj+l2HU4kkVQzzTEBLw65Hk1fBXQ2u8HBjs6tH03dDYQ out_50_mFAP2b_singleloop_p01wA5_mFAP2b_0001_0001
HTihSB3NJ+H0kYIVQ/UjXBHCs6HkEDiUQkC3XBvcouHUgVmUQFDCcBjVOqHkvf6UQ5QLYB/9T+HUf/ETQGIGZBrvIFIk+04SQrj7aBnojGI0AVfRQHf1WBfouFIkBZdQQn3JTBPkbJI0v4FQQSVETBvxJOIUDprQQRMqPBP8VII0PIROQEtoPBzKnAIEsyhUQMv1aBzTP+H0KDGVQu4sUB3UH8HE8bgSQlekbBXhJ6HUdVoSQ7kHcBfAgGIk4EmTQ/DWVB7rOHIUWFFTQmzXeBnLFEIEr8ORQnEHcBP7vKI0P0dRQDNxWBrHKCIk8m8PQAGvVBnjAPIkfOaRQdaVQB7U6QIUm1ZQQZksPBvfpEIkefUNQPy7MB7dFLIUhptNQ out_50_mFAP2b_singleloop_p01wA5_mFAP2b_0001_0001
H3kYTBPzMpH0yhWUQiBhTB/RhdHUO0aUQXPKVBPIwZHkVO0VQEtoYBfR2SHkQg9VQiWEOBntzYHkArEUQnEDQBnCXtHklDFUQRXgWBforaHUCZtTQb8SOB7QLQH0IbHUQam5MB/TNbHkrHFTQEYFLBvcobHkvfyUQ out_50_mFAP2b_singleloop_p01wA5_mFAP2b_0001_0001
HPK8SBntzeHU2O3WQqGPUBjqxbHUbnHYQrcIaBnCXdHE8nSYQQgVcBb5QXHEDCsYQ8S3QBvHFiHUzMnYQXPKQBD/pkH0yhuWQ2rZTB/GRTHEgVLYQ9owRB7OffHknvHZQmupMBD/pgHk9ogYQ03vRBz1jqHEAAkYQ out_50_mFAP2b_singleloop_p01wA5_mFAP2b_0001_0001
H++pcB77nlHEoaAYQuzHhBra8nHkvfKYQy2JjB/RhjHEoaUXQnvflB/mEiHUdTqXQPffhBnBB0Hka8OYQ+emfBTW+4H0cLyYQOPcgBHMb0HUbQeZQRuuiBTD/0H038sZQBJ3cB//5vHkTjzZQsHlaBrZmqHUiBZXQOInhB7fLkHEs9oYQl47gBHM23HESchXQ/WljBLR11HkIEVYQ3oZbBDgX3HU4IrYQ8CKgBHOyAIUb3yYQpyedBPPxsHUZlQaQxeOZBLrmvHEPbmZQ out_50_mFAP2b_singleloop_p01wA5_mFAP2b_0001_0001
H46RiBTgVhHEv0FWQ46BkBT2OdHUIwCVQqxLkBblDRHUO0CVQCBWmBfTiMH0P14UQ78NjB76RhHkpbqTQVdClBbGXdHk74kSQzZ0nBnYIhHUQL5SQDFLkBblyhHEcNPRQaRWgBntziHUwK3VQXrCmBzDSgHUSxNVQEwNjBHe+pHUobqTQi4MhBTOfeH0Z9cTQqXBlB/otUHEbnjSQLELpBfzXeH0LqJSQ3kboBnB9dHUcH3TQsx2nBDa1pHUyJ7SQc1glBLX7eHECddQQWwPkBbhdqHEdNSRQfqLiBHBYfH0xJARQ out_50_mFAP2b_singleloop_p01wA5_mFAP2b_0001_0001
Ham5hBjArLH0xLNVQQg1hBTf//G0xLNVQHaRjBntz5GkWkVWQMdTkBLaRxGkpbCWQGZ7dBPc97GktzHVQkvPbBz2c9GkjhyTQMmjVBLT+6GE1O5TQ8/xdBH4v1GEUjySQrcIgBvcoPHkBBWVQ8T1iBL3I9GUxiTUQEKkbBbMEAHEY52VQdY5dBrLizGEFVWVQ8vqbB3koFHU3XeTQl2nTBLXB8Gk6G7SQ8jxTBPsXAH0W2nUQ8THVBDDxyGkrJOUQYw2bBvFk2G08z0RQWZSdBnVrtGUCsITQQk/gBDpf3G08jsSQ out_50_mFAP2b_singleloop_p01wA5_mFAP2b_0001_0001
LEtojBLFu9GkQglXQf/0kBf9o3GUHaVYQUNenBjAryGEYlHYQJbHpB3Mz3GUPKkXQdTSlBjVOAHkCX3YQzu9iBPDqHHktlxYQSokiBbaHIH0/fCYQHVmjBPLp9GEhZoXQ/pajBjzaxGEm4fYQUlNnBLYMEH0+dxYQp4alBH7l8G0UFXZQx/ZjBHdmPH0jQ/YQJKLhBTQzEH0PfBZQlG3jBPJaOH0gGuXQXmdgBvtYJH0fB3XQ out_50_mFAP2b_singleloop_p01wA5_mFAP2b_0001_0001
LSh7nBPIwoGkoFVYQ14VqBblDjGkqxHYQ35rpBrw1aGUdTKXQrcYnBXNeXGEsyBXQgqhmB3jClGUbnnYQk5OrB/hFfGkBYjYQMuzrBLGxoGkqo3XQ out_50_mFAP2b_singleloop_p01wA5_mFAP2b_0001_0001
EqGvrBvz3WG0isdWQJGUrBPc9NGkpbiVQW5grBf8SRGkVOEUQHvUtBzeUXG0gArTQWOUtBX46EGU6m0VQ93BtBz2WBGkRHMXQOIusBDIA3FUm55UQpwltBb78ZGEEYlWQYHTpB/m2KGUoBsVQTZWvBTiwHGUkMqVQ3+urBnu92FkTyPXQwFHuBnDSqFEv+HVQ+P7sBTkn7FUrx3TQ8srqBzAdxFU/AFVQ out_50_mFAP2b_singleloop_p01wA5_mFAP2b_0001_0001
EEYlpBDrcNGUy2RTQIFepBjpbPGEUN2RQktzpBHtIFGEnEDRQktzoB/9T5F0w1bRQsyxmBD/pUGUHahRQPNnmBfgkfGkkcHSQR7XmB/GwhGEV1aTQj9omB/nwpGUjKdRQlgVmBrEXsGEBunTQeXimBr4bxG0pybSQIkwmB73zsGkthKQQlunmBHCQ8GUd3ISQwT2mBXMa3Gk3BtPQ/SzmBLYC/GER/zQQSMIoBPy2IG03PtTQiRGrBXn0UGU2HlRQ82JlBPvuPGUAB6RQ67jmB3jNVGkZScQQdzQmB73ybGEuWNUQWqJmB/UtvG01tiUQw8ymBn05mG0DN0OQfrjmBbWVCHUGn5SQVS9mB3Cf5GkeRoNQsZ4mBb+eHHEdlhQQ out_50_mFAP2b_singleloop_p01wA5_mFAP2b_0001_0001
EEtIrBzgAGG0LdzPQMIgrBTgV6F0257NQUN+oBHtI5FkQgVMQ8nKoBbktEG0xLNLQaR2tBnsd+FUHaBMQAqWuB/jfsFEGe/JQYOdvBTBJYFUrxQLQj1kxBn3mYFUoiiMQikDuBTRUGFk+e6KQuz3rBrbSNGkVOUPQsK1rBDuurFUoJFPQy1pvBzadAG0ZEJNQf+dtBDnkGGEHK6KQrZyvB7ZHyFk/egIQbsdsBTQfoFU/MBJQZtruBrOn4EkSBuLQD0WsBffeGFkag2JQ out_50_mFAP2b_singleloop_p01wA5_mFAP2b_0001_0001
EoFpnBTLymFU46RMQkCHlBTgVmFUhr3KQKc9kBDqGVFU5QrIQHahlB3NJCFEVjHJQEY1iBz0NjFEmu5MQDQLgBDzxjFUXWdLQBrAjBnn8zF06IFPQQgVoB/RhZFEFuONQej0kBnDw1F0d64JQpzBjBDzmTFkOu0NQCeKdBvekhFk0/4MQVCHgBj3PXFEBw9JQhf3fBjtRzFEh5eKQv4ZhBDDkxF02MQQQ103iBnvvBG0JHOOQX34kBn8fyFE57CQQ out_50_mFAP2b_singleloop_p01wA5_mFAP2b_0001_0001
EhALkBf++bFk/UjEQWO0jBj/UNFkTiBAQtI7gBz1jOFkpbS8PSMofBzKHgFUwKH7P78tlBnsdSFUIwK1P+teoB/LwQFEF6/5PtmNlBHN4CFk769qvW5wjBb78rF0IbHEQEgQkBTiH9EUsvXBQI1WlBPTviF0C5TvPBdOpBf87eF0Okj6PUfjmB37rGFUkWU5vVBKjB/FWEFU4z9yvrFklB/diyEkZazIv out_50_mFAP2b_singleloop_p01wA5_mFAP2b_0001_0001
EWOUfBvHF8EEEYl6PR2uZBjpb8EU5QL2PhrnYBvd+sEkuJxoviWkbBrFZdEEAAAwvVj3VB7Of3EEDCMAQG1LWBb/3FFUTsNFQTN7QBbpx/EkGR8IQwTJSB3FQQFUXlzLQampgBT14tEE7Rh7PVdzYB7hbMFESPUwPA6SWBTxWnE0WbcBQIv0RBXRK5EEglU9PsZ5VBnXhWFU0JJEQqa9ZBDtPDFEn5LHQ5+CPBDuaNFU+pSNQtUJSBX6BhFEBZPLQHH8VB76NMFE0spMQ out_50_mFAP2b_singleloop_p01wA5_mFAP2b_0001_0001
EoFZUBHDCyEEv0N4vktTSB7QLkEULyWAwXPKMBT2OjEEoa8/vO0iJBntzzEkQgV+v14FUBnBBsEkAr8FwTL1ZBv3DtE0hbJGwORNSBrRbcE0LdIJwfUYSB7lu/E0HFu0v4G7TBngIUEEQ5k/v7obSB7o07EESFuGwFvSbBDjskEEQBRDwbOhTB3wAiEkYYFLwEJ5NBfrYbEEGOHJwGk5TBbwpMEkgIwIw out_50_mFAP2b_singleloop_p01wA5_mFAP2b_0001_0001
E99zJBPJGQE025bAwPK8DB/mEPEklDNAwamZBBjpbQE0fqxFwIFOEBPIwQEkvf6IwnEDCBT2O3D0NJG6v5VLDBX9FMDUddD/vANlDB/I6GDUnagEwhkqDBrhYsC0JeC4vEtIMB3MzCEEnEDBwZdfCBHn2cEURk57veDf7Av445DkH9u4vqg7DB7733DkR11ovanaEBfZkNCE7oc6v2iVDBflpyCkm2V+O out_50_mFAP2b_singleloop_p01wA5_mFAP2b_0001_0001
L1NJ4A/89PEUiBBGwQgVyAb5QREk/UjJwwfq0APdT+DEYljLwoFZyAjWkBEESh7NwO1TmAPg1REUk8+IwBa3hAjat6DENQiHwK2MMAvrb9DkvdVGwZuTBAfdmKEko7fIwp1GFAPXtnD0uCwCwe++zArvfQEUiBhCwuqr0AbV+fE0gVkKwYz+hAnk6UE0bj1KwTaikAjF8eE0nqOHwiwJmA/84zD0lj1DwWvSjAjZVgDE8VJJw out_50_mFAP2b_singleloop_p01wA5_mFAP2b_0001_0001
LGZ74ALv0ZDkSMoKwQgV7A/TN2CU5QbMw2OfDBf8S3CkVOUNwzhWFBjpbaCkWktOwHK84ADLYLCkPSELw//BtAfL9DCkH5nKwKz4mA7JIOCUIJYMwqZMqAbOYoBU7PiIw/pG7Ab5QXD0FZrIw/RS2AHIE5CELfMOwln/8A3ZGKC0O1IJwKQF8ArnqiBUcYSMw out_50_mFAP2b_singleloop_p01wA5_mFAP2b_0001_0001
LGEYGBT0iYDkCXfMwjs9LBXNedD025LNwHv0PBPHaFDkX6WLwdolUBLwKDD0HF+LwcSsEBrw1vDU14VLw5/BNB7YS/DUSwINwW/mMBbDVSDEvZOPw out_50_mFAP2b_singleloop_p01wA5_mFAP2b_0001_0001
ELH6NBTLyyCEBWJJwEtoRB/mEbCEBW5GwgqxUBT2O7C0kYwDwqxrSBzfqdDksdeCwoF5OBf++5BEsyBDwun2LBfD2yAUnihFwBcZJB/Ba2/jOgVBwueUGBnDPaAEMQ47vv8vKB/aWj8DbBdBw2O/JBvco1CE/pmIwthRUB/OUICEikuIw96XMBHKsOCUDBaAwP/+RB7ZIcB0pelAwjmoOBH4TMAk7C5Hw1lsIBnQHNBURFCIwT0RJBzMJPszx+e9vvsTNB7prc6TD6QEw out_50_mFAP2b_singleloop_p01wA5_mFAP2b_0001_0001
ElDtZBDrcwCUf/UCwy25cBfnvPDEAAA/vv0NeB7P1ED0d++tvHv0dB757fC04luJPb8ChBjU4WDkSMoCwyijiB/mWvCUUN0Cw61XgB/eWlDEbFKIw8SXbBLwKTC0LdTDwFzqaBHZqtDUosn+vxdPiBDIavDU5qqAwBIVhBfl3VCkSDCDwaeNiB3QeqDkWgRJw6wdeBfYgBE0PIFIw2ZXeBL0yMD0//JJw out_50_mFAP2b_singleloop_p01wA5_mFAP2b_0001_0001
EAAAgBvcolDklDtoP8S3gBvz3fDU6mE9P5l+iBrbSAEE+TNAQHaBjB/naSE0xLd8PzMzcBvz3jDEsyBCQqGraBjtFGEE0j1BQ357fBjqxBEUc9ogvi6whBzfNADUc9z9Prl0dB/akcDEBYHGQKtwZBHExNDEtYsAQX5YZBbn9IE0y3gFQ out_50_mFAP2b_singleloop_p01wA5_mFAP2b_0001_0001
EY6mkBnuJ1DkR2OEQnvfmB3NJKEE/pmGQAAwmBjWkHEkQgVKQmupmBvIbrDEBWZLQlYQpBf++JEkoF5DQXuLpBL9sSEE3EU8P5/3rBv4EWEEMKY2PrectBbxJHEEAJBzPUVbsBzsXqEEYYHxPU4akBvd+WDUHaxFQbtvlBX3OaE0ZI2FQkhCqBbobzDUrzyDQVKpqBr7uTE0zVNGQJmLoBHEGiEUeMm8PKCFoBPgwHEE1of2Pn0KuBjfBuEULimgPxAErB/MP2EkFDP0P out_50_mFAP2b_singleloop_p01wA5_mFAP2b_0001_0001
Lx1DnB7luZEEUNuLQ7RRnBb78ZEkSMoOQwKnnBvyhwEUMIwPQbnvoBHue+EU5QbOQsyBnBHDCoEkCXvKQj59oBn2LQEEJzPPQY9elBPtxSEENrfPQ out_50_mFAP2b_singleloop_p01wA5_mFAP2b_0001_0001
Ef/0mBPzMzEUiBJRQ/pGnBLwKHFEBW5RQ/pmkBnX6MFUKctSQQ1IjBzJx+E0FZLTQlDdpBb5QFF0Jx4SQ8+PsBvM/CFUiBRSQnjZuBn5l+EEwaUTQD/SuBnh2tEkG39TQ4tUwBr/2MFkvtfTQqG/lBbmZmEEaRmRQFzanBL1NUFkfLMRQF4HpBH6j3EEfqiTQB7epBzodTF0UPhTQ70vsB/fDSFUVswRQYqQsB7c61E0sZjRQFOwxBPqRKF02CLUQoDXwBj3naFEC78SQ out_50_mFAP2b_singleloop_p01wA5_mFAP2b_0001_0001
EoFJkBPy2hFEBW5SQ14FiBzfqpFEv01TQ5QbjBvxL3FUc94UQ++JlBT2OCGEEYlUQkCXfB3251FEVjPTQoC0aBTq1oFkKKnSQjx0aBngiUFk56OSQiofVBLYewF0hWVSQze4VBzTvOFUw9tRQqipSBDFifFk9hxRQjv9SB305BGE8hgSQ72cNBPvjhF0HEZRQdBvNBvD3CGUj7HSQyMGLBbhM1FURalRQ1NZlBXjXsF0FZbSQaSIhBrp4bFEReTUQu9ZgBfakAGUN0fSQNikdBLaa/F0WsCUQpwKeBD4GKF0hOUSQ6Y1UBbVm/EEzsVRQrxAVBTJaIGUiS8SQ3RMLBjdUUF0hK9QQxbyLBj6RKG0jTRSQFBFHBboP3F0bcURQ out_50_mFAP2b_singleloop_p01wA5_mFAP2b_0001_0001
EtIriBPzMzF0eUIWQaR2jB/na+FEAAQXQPKshB76RGG0HF2XQGE4eBLbnCGEaRCYQCsykBnYQuFEEYJYQCvqmBTmxcFEhewXQPeZpBndafFkVdoXQRhImBfPWIFUvsVXQNMeqBDVSNF0NLKXQfWioBfgI/EUv2+WQ7RRhBvconFECsSWQE2glBXwFEG0Xr5WQYZGjBT08mF0c0XYQTX2lB/9y2FU5liYQu2KkBDNrAFUlhTXQ7rlsBnggKFkdc9WQdJzoBL1ivEEuGpWQ out_50_mFAP2b_singleloop_p01wA5_mFAP2b_0001_0001
EzhWiBXjXQGU2ODYQVjXgBntzXGknvTYQFDChBrvfcGEVj/YQO0SjBzgAgG025HZQhrHgBb78gGU3koXQfISeBzzzdGUM0RWQ1k7gBHPMaG0/8WVQyUCZBLQleGU8Q6VQWnIgBjQcXGERZGUQ/maXBrV4bGEe1pUQhfEbBPaWYGkBMwTQe+OkBDAATGkYQ4XQxO9cB/LjTGEeiXYQQoEiBDQXkG0lRgXQwusdBvvBnG0gKBYQvqBjBnwjZGkaipVQYUJWB7zVhGEvynWQaolhBLklUGkcOYTQjrOTBvalcG0aJYUQZL2ZBb7RWGkrtwSQ out_50_mFAP2b_singleloop_p01wA5_mFAP2b_0001_0001
Env/dBntzcGEqGbZQ8SXeBvcohGkTiFaQ357ZBPc9pGkDtMaQlYQVBzgAnGUbnPaQep7dBrEDZGUPKoaQH4ldB/9WdGkFQWbQcVRhB/2BjGUJ+mbQ9iajBfXMeGU0xrbQE9+gBT4VtGk/qwbQPKcaBXNeZGU46RZQuSGhB7HvlG07HIaQ30sgBbmyTGkuQmaQ4naaBr4KUGUcPiaQKvycBvfpWGEFUrbQZIRaBfnDjGksyXbQjthiBDBhxGURH8bQM0VeBPcFxGUrxrbQ out_50_mFAP2b_singleloop_p01wA5_mFAP2b_0001_0001
EmuJbBnCX0G0IbPaQgVOXBfnv8G0xLVaQfU4UBjVO8GU14BbQsHlXBLv04GkYQgbQZQgaBPc9GH0HFOaQCPFgBHq0DHkcJZaQ5iVgBHCN4G0H2KaQyAKbBfkK0Gk6VPaQVoFUB7h67G06t8ZQYe8YBP6XNH0OuiaQ4sDaB39xJHEx3sZQuFagBvQyEHk2t7aQfIghBH7MJHE4PJaQZ2uhBD/Z0GU/jgaQ8i8gB3Sc3GEqnpZQ out_50_mFAP2b_singleloop_p01wA5_mFAP2b_0001_0001
L357PB325/GEaRGbQWOUNBvcoAH0z3vbQfUYLBXiBMHkDt4bQpbSLBHYlPHkQgdcQcSsIBntz4GEFuybQ0XRKB/lCtGEVXubQdlxNB/xfpG0LhScQq+MPBr0YeG03nOcQyD7SBvoQZG0tflcQaDxVBreMeGE7ADdQRCoTB/WEPG0uQdcQGE4NBLwKCHkqxraQCpMQBP7a+GkyhIcQ7i7FBXhg6GkNfZbQ/AmGB/f25GkK+QcQ1TcMBrSyrGEsZQbQXRsGB7CDoG0gTubQgpqLBjzjqGk6swcQ48bRBnNLuGkk2ScQxMLNBDMwZG0mu4bQ3pJVB7ODmGUb0IdQtRjYB/HIaGESxTdQaCPRBrIxLG0HqFcQaIWWBfCtKGkbWtcQ out_50_mFAP2b_singleloop_p01wA5_mFAP2b_0001_0001
LkC3JB/owRH0d+WbQ46xHBb6mcHkYQcbQBr8IBfSMiHEsyxaQcSMKBPIwcHkpbSaQgVuBB77ncHEVjjbQx499ADvjbHk1c8aQ2O/JBzeUOHkQg5aQL62JBn3XgHkWA3bQ5BYABrvkjHk120bQXcxABHqvVHk2f3bQcQa4AzlDWHkZ6/aQ out_50_mFAP2b_singleloop_p01wA5_mFAP2b_0001_0001
LXkNIBHsysHEmutaQpw1IBnDtyH0HFGaQueUFBXMIuHERLiZQlYQGBLbnwH0bS8YQcSMHB/mE+HUwKTaQULYIBXqp+H0aeCbQpyCHBj1qzHkvMTbQ8mNIBnsusHk+KuaQkhENBn3iyHkjb8ZQF7+CBHYS/HE0bMaQfraJBXPACIEcbAaQ+h8FBDSfCIUScRbQ6wlMBroaAIU8qHbQW3xCBfXezHUFDbbQMQnJBvZ4xHkTlubQ out_50_mFAP2b_singleloop_p01wA5_mFAP2b_0001_0001
EsHFBBf++nHkWktZQ7Rh7APdTjHkDtMZQQ144ADrcXHkmZWZQ99TwA77nTHEEYJZQ2jCxAThrpHEsyJZQaajyAbnr1H0DsCZQqGFyAbHi8HU2glZQzgh0Aziz5HEvXaYQyVizAXssDIk94fZQGzA2AbnTCIkvtUYQg9g1ArVtFI0HU3YQ+u/2AbsHLIUMsxYQf/UABjU4lHEoaMaQTq6/AfLdjHk4kuYQPGqsALDpoHU8qnZQXQAsALKjmHkTrwYQ+6jwAPQV5Hk3XFaQyf80Af7n0H0cp+XQT7KzA3XYGIE0U7ZQqik3A3R5DIEbtpXQymw1Abz7MIkOXMZQ out_50_mFAP2b_singleloop_p01wA5_mFAP2b_0001_0001
EqGPABT0iRH0yhqZQ357+A3jCGH0Gv0ZQ5luEBnDt/G0JxwZQGE4IBHXPDHkQgBaQMIw6ArFZEHkU4iaQ3zUxAPTsKHkb4paQLy+3AbUl4GURkqaQDCsDBT2OVHUGE0ZQtsQ5ADHrCHU56dZQElaABj90GH06R5aQX1CtATctKH0ZFQaQ+3C1AT4n3GEFHLbQU7++A7AmzG0JSmaQjlyxA/5H2GkV8TaQ out_50_mFAP2b_singleloop_p01wA5_mFAP2b_0001_0001
EFDiEBzKH2GE7RdZQ4PVJBXjXvGEBWZZQU4aIBjrHjGEoaYZQFueEBnuJfGECsGZQzhWMBTgVzGU46xYQYmVRBzIitGE21lYQXDhUBbDN0Gk3S2XQeoIXBbH8+GUmYYYQ7RBBBrZmzGE99PZQ/z1LBrGqwG0LZ1ZQjcbNBnns7Gkjd2YQLarJB7E+yGkqSWYQvEaQBfZXlG0/6bYQYaDUB/9LtGEsgAZQNyNZBrfPEHkfGDYQbn4ZB/N67GU1ewYQfE6TBbfQDHkO9nYQ out_50_mFAP2b_singleloop_p01wA5_mFAP2b_0001_0001
EEtIMBvHFdGUPKsZQ/pGMBrbSRG04lqZQaR2PB7QLNGU5QHZQlDNUBfTiRGEoaAZQrcoNB33PMG0isVaQG/WJBPmiNGUEk5aQEKoEBHgAOG0iLwaQwb3KBLUmNG0xlebQ5lOPBjqxgGk8S7ZQhFDIBfznOGk4cjZQmbURBXe5PGkm1gaQzebOBrKwDGEdDRaQ out_50_mFAP2b_singleloop_p01wA5_mFAP2b_0001_0001
EIwKOB77nEGE7RxYQvJRRBblDAGEmuNYQyLdSB757nFkuJRYQam5OB33PbFU2ObYQzMTOBrEDCGksdGXQaaeNBzFEOGE594WQRAfRB7Zz6FEzQ7VQ49CKBfT2QGUqgtVQx1jKBTgVBGEZ74YQUeKVBvA9DGkh0MYQgVYKBj6s8F0PqJXQz5SRB/soRG0feyWQ4ohLBfYdRGEbxwXQkOTPB3709FUNiBVQLEASBftqpFEnrCWQTYaVBvjQBG0933VQxjqJB/RgZG0h2oVQmiHGBPPUNGkPT2VQdS2LBr+wNG0KRzUQ out_50_mFAP2b_singleloop_p01wA5_mFAP2b_0001_0001
EKcdXB7OfhF0MzIYQtI7YBX3kKF0eUIYQO0CbBvcoDFU3k4WQf/UeB3MzOF01jSWQ6mEdBLEYFF0jCrYQmsoeB7/ytEUDfoYQ3vvaBT+yKFkFmWZQgqRaB/S3sFksdCYQgQXVB7pLBFkcpPYQGhSgBfVcOFkwzlYQ9zygBHrPqEU7DBZQBDLgBzkQqE0COJYQFuFbBDd4jEkZdtYQ4IrdB/lNHF0MVvZQ7qIXBX/QBFE20bZQtDvZBLOwbFUN3XZQ out_50_mFAP2b_singleloop_p01wA5_mFAP2b_0001_0001
EsyBZBbQgxE0jCXWQ++paBb5QpEUjXCVQ46ReBrFZVEUiBJVQIFOdBnDtGE0w17VQXktVBrw1jEEEYNUQBWZWBHZ7oEECs6WQ509cB7kr1EEYNiUQjs9WBXjXeE0HFOTQv0NTBLGEyEE/pGUQ35bTBb5QXEET3sUQ out_50_mFAP2b_singleloop_p01wA5_mFAP2b_0001_0001
EqxLhBLxgUE0JxQUQaRGjBf9oCEEEYNUQ0iMkBra86Dka8ySQO0ClBPy2LEU6mESQ35blBvyhIE0eUIVQZrmnBrfPwDkEjQVQsowpBjWe+DkVoPWQMr/pBPtNSE0CRnWQR3XrBLFqfDEt9rWQiBhhBTKchEUdTqTQ0VFiB/aSoDkWkiUQTbqkBb3qLEkWYIWQtHWmBfpWXEUqbxUQPbioBX5orDUuHSUQkHvmBvsOSDE/9mVQTh1sBnZqmD0rXVXQOPIrBP5hBDkzsXWQ out_50_mFAP2b_singleloop_p01wA5_mFAP2b_0001_0001
LHvUkBjWkRD01jaSQqGflBrZmFD0coFRQueUkBDW5cCkpbaQQrcojBHYl7BkBBGRQ2OfjBLwK7CkEDCTQFgonBbigAD0nUMRQjtNlBvz6fDEDwYQQ out_50_mFAP2b_singleloop_p01wA5_mFAP2b_0001_0001
LMIQkB3MzcCk8SHOQ5QLjBfTixBEqGfMQqGPhBj/UHCU0iMKQc94hBblDlC0MzsIQqGflBjrH9AkEDSLQNOInB3gYcAU3wZNQ4makBjbRm/TBDrJQZ78kBnCX3CEBWJNQ+zAiB3e1HB0MoyNQ2RsmBrIKmB0a3/JQLLBmB/3e8/DlcqOQD2EmBbTTd+D3k2IQUGLjBLjcKA0U0CIQEGPjBjK9U+jDh+KQ out_50_mFAP2b_singleloop_p01wA5_mFAP2b_0001_0001
L46xdBzLdjBEaR2JQktzZBrw17BUdTiHQiWEYB/TN2AEW5wDQy2ZZBf8SX/DtIbEQzhWUBrw1LC0NJ2IQhHnRBPx6PBk5wIKQrtGVBHrvpCUPLwKQ5A/LBThMkBkYhqKQ789cBXjXyAEpwFLQ8fkbB74hWC0HLAFQ8k0RBH6lYCkB/iGQuqmTBPLaABU2cBMQz9vRBfypYA0g91IQf0WRBD50yCkYNnLQ61FXBXTKFDUu26JQYcfXBrdiaCUt7KMQFyFKB3kouAkTmkLQ08+JBnMbyB0A1xIQWTxLBvSaNCUwD9LQ out_50_mFAP2b_singleloop_p01wA5_mFAP2b_0001_0001
L2jCVBvIbPBka8S/PDXvSBHYlTAkR2O3PnEDXBXiBx+z4lutPzMTWBzgAr4zMzMrP99TOB/TN++j9ow8PC0MKBTXeTAUS8TAQIFOUBPzMHCkZmZ+Pz9DRBTVF4AEdgnfPaj7PBf/6i9DKZoBQ6MsMBTnIM9TPls1PyGvIBDN4wAkzod6P out_50_mFAP2b_singleloop_p01wA5_mFAP2b_0001_0001
LEtobB/na8/zisdePEtIgBf9og+zfqxrv2jChBjVO02D/pGxPiBBiBjWkt973P1YPTiBfBTLy28Dv0N+vl/YdB3d/s/DkFQDwOrZfB7yu+AUcu+Cw/KAaBT++I/TuPhGwZ78bBLwK/AUO0ikPoL0hBbec5/TmIZtvIh0bB7Nnuy7eey9vjaRhBbWfK5jhSpAw out_50_mFAP2b_singleloop_p01wA5_mFAP2b_0001_0001
LlD9gBThrH6zyhW/PDC8hBT0iM9bktTDQT3kgB77nK+LtIbIQZQghBjAr8/7yh2JQMdDgBb5QL+jWkNBQ/hBkBPilb87fiUEQZj3hBH1Nh/7zcQBQ out_50_mFAP2b_singleloop_p01wA5_mFAP2b_0001_0001
EPK8cB325767z3PJQBrcaBT2Of8b3k4LQjsdcBrEDC7jTiBOQtd+cBDVjH/zMzcNQfUYUB7P1477xLtLQI6jRB/+pG/7KhFKQAzrRBTel3As8OdLQVcYPBXx0yA8fFJOQyNGKBTnE3A8c1sOQSllGBrc9ABMaZwMQZScIBbzpxAM0imQQKcdbB33P16D99DIQPMhbBHQkQ/rQjhMQ2oaTBHkvn7Dii0KQOoqSBPDO67rZktNQBDiTBLYLT/r/OJIQhbZNBrtdh+bz+xJQa60VBbGCNBMFtoLQtLaPB3bKmB8OPTKQbo7RBjKDrAcPfsPQx61HB7/QFB8ru1KQfYoCBn1XEB8toLNQFIILBDMEqAMwfWRQsNgEBjr50AMZL0QQ out_50_mFAP2b_singleloop_p01wA5_mFAP2b_0001_0001
ETihdBzLdTy7P1QQQgVOfBLxgg9T14VRQWOUbBX3kAA0LdrRQyLdWBTLym/j78tRQ/pmfB757n2rpbiSQByQgBvwQ5+7zj7RQS9WdBjkd5+7m7oQQHZfdBjdY0z7fLPQQ98ihBrrJq+Dk7ERQpP6bB7eSwzLtWITQ9KchBz88v5jM2MTQ6XNfBHswOA8paoSQiZaiB7avN/LXuwRQ2MOZBnMwk/bypyQQKJnfB71MFA86G4PQ out_50_mFAP2b_singleloop_p01wA5_mFAP2b_0001_0001
EPffdB/RhLBkuJBSQb8SaB7QLKC0isdSQzhWbBzfqVCE7R5TQIFufBTf/kCkR2OUQhrnbBjVO0CUGEwRQ+14aBnlKyC0WkYQQXlXYBn12YDUBiTSQQFHdBXmxZDkVccPQ03vgBzgATB0Ld7RQwMFWB/ywBC0+PYSQXBjfBD9u6CU6F6RQ4xoWBL1xvCE9lLQQYO4cBru9VCUMw+PQaAfZBLkp2DUcuzRQCqDZBfVKcDEYJYTQMbOUB/xFSD0WtHSQm+kcBPnxYDkQ4UNQKHogBntHdD0Aw1PQKaFbBDw20DUL7HQQ out_50_mFAP2b_singleloop_p01wA5_mFAP2b_0001_0001
ERLSXBThrPCUf/sUQlYQXBLEYdCEZ7EWQhrHSBX461CkYQQWQMdzNB7OfjCEueEWQpbSXBfR2uBkqxDXQK2LXBLPIIC0KbPYQLWLcB7vW2AkkRzWQ2jCUB/naAC0xLVUQgexaB7CRxCUXBQWQx5qTBrdRKB0Hw7WQQPHXB/+jaBEnslYQ9mnTBrmsbCUbHUYQlzvaBfPebCUmMVYQpUKcBjOqAAUUwfXQMZzfB/RFcBk7g8WQVOFcBfTCeAk0DyVQ out_50_mFAP2b_singleloop_p01wA5_mFAP2b_0001_0001
Ee+eSBHXPeDU5QrWQEYlNB34l2DUMI4WQW5QOBzfqPEkpbqXQlDtSBHueWEE/p+XQNeJWBDrcsDUHaxWQkJqKBrMziDkpcZXQbc3LBrH6+DEFQ6VQ out_50_mFAP2b_singleloop_p01wA5_mFAP2b_0001_0001
EMIwJBXiBZEU0iAYQShrJBrbSsEUgVaYQ14lEBDW54E057TYQxggABf++vEk8SHYQdTCKBf++lE03PJZQwuFFBPYTZEUcqWZQB1vABXC/jEUEKoZQ+k1EBX/LDEUBaQZQ5oZ4AH11YEEnrzZQWxQABzwPwD0g9bZQOY83ALt3CE0YltZQ422uAfWrvD06I5ZQHaRGBfSMSEkrHtXQZs/MBfae2E0UZQYQx8UKBHiT0EU8FdZQGKlNBjKQcEEE1OZQdt7ABP4R1EE3ysZQOjNIBrYU1D0eYCZQ6JnxAvfUhEkwcBaQwzBABrfAOD0aQXZQigdvAXScSD0lDwZQ out_50_mFAP2b_singleloop_p01wA5_mFAP2b_0001_0001
LhrnEBzgANFkYQgYQoFZ/AjU4YFEv0dYQKxAABfTivF0NJuYQpw1DBb781FUbnDZQOJGIBnBBUFE7RpYQm5N5AH1nQFksGwYQD+r8APrfZFEya5XQ out_50_mFAP2b_singleloop_p01wA5_mFAP2b_0001_0001
E2Of3A33P7F00NlYQ46R2A34lIGEoa0YQ03PzAvIbQGUy2RYQpbSuAvyhNGka8iXQEtIuAHXPJGET3YZQ3T2xAjk/DGk84BaQFf4pAzbXFGE7zlaQfvjuArIRBGEflPbQLBA3A7ivIGUn3gbQ9owxATgV0FEXPSYQLx89AbMSLGk4FBZQ/BrmA7KfFGEk+OZQFmbsA77nRG0q5fZQy8e5A/SfHGEbaLaQKPDzAb092F0ik8ZQXlkiATb+AG0xgeaQ8h7nADa0NGEDUpaQhlLyAvH9yFkv6JbQVyNoAb3aAG0KNnbQhMA6A/qyFGkXR8bQ1PvzAnO7PG0ikmbQk3R9ADKzJGUShLbQ out_50_mFAP2b_singleloop_p01wA5_mFAP2b_0001_0001
EnED2AvyhaG00NZYQ357yAD/piGEaR2XQAAAxAPeptGkBBOYQbnv1A/S3wGUjXuYQ7Rh7APepjGEue0WQShr6AnsdcGkR2yYQS8TrAX4TgGUPFaXQGZ74ArbSpGEEYFWQEYl8A757bGkTiZWQKcdBB/9TmGkvfSXQ out_50_mFAP2b_singleloop_p01wA5_mFAP2b_0001_0001
E+TNqALbnzGUbnvXQIwKoAbkt+GUbnDYQ/pGqA757FH0gA7WQzMzpAzLdCHEmuxVQ7RhZAnYQAHEBWVYQrGFKATtn9GUsSqXQV7AWAPOJ5Gk3Z8YQx1jmAbPKwGkqx7WQDVrtAnz7AHkVKdYQpfbXAHpnIHUQmeYQW5EMAj1OCHUdl5WQty7FA3FZ6G0a0IZQ0w3gAjRO7Gke/UZQVe8XAr/ywG0JgzYQ out_50_mFAP2b_singleloop_p01wA5_mFAP2b_0001_0001
Epw1rA/mEQHEnELXQGZ7tAXNeXHU0iEWQJGEkA3MzbH0xLVVQQgVYAzgAfHET38VQU460AXNegHU14lWQgKX2ATXpoHkGglVQOgr/Ar86bHEA/7WQdoFsA34lSHkDtEYQ2moyAfwTTHEcHUVQCaPxAXc5jHUtUcXQWzc7Aby6uHk++8VQi3ruAXHDsHkJJTVQnvF6AXi0kHUc7uUQBQVCBfTKiHkr6TXQG3nBBLfpYHESvCWQqC2+AXkrVH0zIsXQ out_50_mFAP2b_singleloop_p01wA5_mFAP2b_0001_0001
LNepkAf9obHkCX/TQepbYAb6mfHkBBGTQXPKeAz1jqHUiBhSQ8naQADVjxH0kYYSQR2OVAblDYHEsy5RQC+WMAbxWNHEMLPSQmVGKAnQGGH02D/QQP6jx/SlOKHEosCQQcdmn/qycCHERO4NQyLdrA7luYH03PlTQvfuJA7oggHUb4qTQjcRiAXbwWHks0aRQuhtKALL0bH02KLRQd5s5/OVNOHUZcuSQRxbXAv4nJH0o27SQDQ+FAnP+9G0p/RRQCRMZALbzFHUYlcQQHDY8/2JtRHUdpMPQ7o5I/CstLHE0SnQQcuRB/mmgFHEwJsMQlgUa/+rh7GUD+rOQk3LBAzc2AHkbzuMQ out_50_mFAP2b_singleloop_p01wA5_mFAP2b_0001_0001
LlYQpAnX6rHERLKSQdoFtADAA2H0MzkRQDXP3AHtI4HkR2WSQBrc7AjWkwHUep7SQsHFwAXMI1H0w1DQQlAF6APwQvHEN72PQD9MnALIavHUOTlOQVjXuA3islHEoaUSQg58mADyF8HEzAuRQ/b8wAzU38H0HjPPQJCI/ADfuyHUM2jOQz1bpAfN3uH0sxeMQDSlfAng9zH0bjxOQZ77lA/genHUaJXPQ out_50_mFAP2b_singleloop_p01wA5_mFAP2b_0001_0001
LBrc8AjVuAI0P1QSQ9oQDBrbyBIEnE7SQnvfHBz0N7HUPKkSQTihLBLaR6HE7RRTQIFuEBPyWHIkZmZSQkmv+AviBKIUJGJSQg8o3A3rkFIkOwoRQz6X8A3KyAIkL4QSQ50nCB353BIkxtAUQqqKHB3n9GI0gQfRQTcKHBTAgJI0/3ITQE+s/AT+RNI0lVaRQ4du7AX/2LIUGYETQEph4Ab7bFIEjNjQQMjYvAv1OGIkgk9RQ out_50_mFAP2b_singleloop_p01wA5_mFAP2b_0001_0001
EzMzGBnsd1H0GvcRQIwqKBfTitHUepDRQIwKIBjrHjHUepjQQoFZKBntzdHEEYVPQ0iMOBrvfyHEAAAQQA1FLB3Mm2HkGKeNQJBQGBTyA1HUM6LNQWttNBb5t7Hkmy4LQ8naDBPc91HkZm5QQT3ENB/XdrHEPa7RQCxGRBL80sHkE3bPQBXSQBrbK5H0/1bQQ out_50_mFAP2b_singleloop_p01wA5_mFAP2b_0001_0001
EqxrDB/89fH0w1LRQdTCBB3MzVH0z33QQXkt9ADAAQHkBBGSQfU43APy2UHU3k4SQ14l4AzKHXHECsyPQFeI8A/yxbHkApWNQVmDzAX8dMHkBgNPQdTCCB/89kH0eU4RQjl9DBDzcQHktzaQQoV4yAf3TcHUaJWQQT5M8A/TejHkcapNQbqZsA/F5NHUfu3NQ22BwALz/IH0NThQQw8p4Ajv7GHkIwSOQ out_50_mFAP2b_singleloop_p01wA5_mFAP2b_0001_0001
EvJx/AbQgFH0gALSQhrH7A34l+GkQgNTQNzMyAHtI3GkBBuSQ99TzAHDCyGU5QrRQgqxBBb5Q3GEue0TQELOGBfy17GEAdnUQ1N5JBDMsyGUrFCVQ1K8DBLxSBHEm50VQpwVCBDBWCHkrHdRQ4bi3Aj9pDH0Jf+TQNnoDBnpOzGkqr/SQzam/ALchxGkglaUQ+SeIBLOgBHEAQBUQxXHNBLZ01GUGJoVQIueLBTzwuGkgZJUQNoqHBjq9sGE91nVQmUKHBz1qEHkLqbWQ4RrBBDti7GUkGbWQJfSBBDkiHHEqifVQ out_50_mFAP2b_singleloop_p01wA5_mFAP2b_0001_0001
ECsypAHZ71GkU4iTQ8S3gArbSuGkDtYTQ789jA/mEkG04lGUQpbSkAT14jG03PVVQDCsMAfTiyGU2O/TQkloy/C06qGUAxxTQFke5/yVmhGU/EhTQ6bx7+G9puGkab2TQ67npAf9o6GUwKXUQ6mWfAv6zsGkflUSQNOzIA3ZF6G06AlTQuy5OAPZvzGkV0DVQ out_50_mFAP2b_singleloop_p01wA5_mFAP2b_0001_0001
EiBBnA757bGEv0VTQOJGsA7kYSG0eU4TQqxLmAThrHG0xL1TQIwKiA3NJEGkpbySQlDt2APzMRGUy2JTQHrs9AHORaG0EngTQR007A3OBHGULFgTQc/IDBDelbGkdgqSQoa8lATKccG03PVSQJYatArIkTGkkl8UQUGQ1AX5mRGELyFSQ4YfABbwvYGECfcUQWmO5A3kihGE8YiTQ33rBB/vQGGkEc+SQDHh2AjhmAGEbRNTQ0uL9A3vtGGENwkUQT2mFB//AiGE7QATQz+nBBPKWdGE8HsRQ9LZFB3vZUGUZ6pSQ out_50_mFAP2b_singleloop_p01wA5_mFAP2b_0001_0001
E/pGmADBWCGEVj/UQT3khAb5QvF0LdLVQmuJqA76RfFUiBpVQZ78sAHtIfFUf/0WQ14lQATgVwF03PNWQg51FAbqKaFULlkWQg/pPATPJKF0CdWWQupIo/C+tZFUKNGXQ3kYpAXiBGG0w1zVQA+0cADOwpFkGROUQ+pHEAji26FUKjzVQTwbWA/ww3FEODIXQ out_50_mFAP2b_singleloop_p01wA5_mFAP2b_0001_0001
EdTiuAfSMSFklDtUQFDC3ALFuCFEoaEVQaR2yA/owrE0bSEVQb8SuAT0ikE0GvEUQBWZABXiBDFk8SHUQbCnCBTV+YFU6m9TQAh5EBjkJ0EEfJqUQD7aEBL8fjF0N8OVQWO0rA/mETFkCXvTQwf05AnQcGFkNxEWQBfX+Ajwd9EUvPITQDQS/Ar2hiFUJAfTQ6b/FBLI5XFkzPUTQrmSIBfFf0EkvT+TQxQdDBjIzjE0H0vUQEeLGB3dy5E0BwoVQPDAGBvmNzFUm//UQIDiHB3R3ZF0YatVQS2EBBL+JlF0dp5VQ out_50_mFAP2b_singleloop_p01wA5_mFAP2b_0001_0001
EhAr0AzeUgEECsKWQkCXxAzKHKE0NJWWQ2jC7AXO02D0yhOWQqxrBBzgA/DE+T1WQgVOsAHueGE0jCvXQrz3iAXMmTEUhN4XQYdBpAzetdDkb25XQnvf4AfTinEkqx7WQOIqrAXpEGEk83jVQ8A+xAfX2KEEXSQYQOV7kAH5diEUwV6XQyCclAznGZDUPUcYQhd/vA7pQJDkka0XQcuPjAjSEVD0IQIXQ out_50_mFAP2b_singleloop_p01wA5_mFAP2b_0001_0001
EOJG6Ab6mUDEuecVQdTiBBb5Q3C0KHSVQUNeABTKcJC00NxVQLHa8ALwKfB00NBVQtd+CBHue0CU0i0TQ5/dEB3+pdD0ivJTQmVgABbrN3Dk3gmSQW2tJBD3CpDUrSCTQeYzBBf33NEEBu7RQ8LDLBX07GEk2HXSQFKHHBjfiTE00lzRQleeIB7frlEEKjHRQwKHzALGEQDUep7UQMU3EB7b0CDUV14VQsqZ/AbHFnCkX9STQrpVGBHAheC0EctTQD0v4ADdSuD0mqsSQ5QzMBnBvUDkHEeTQo6V9AHJvXEEmUgRQA8NPBDwiLEkxVQSQYtTMBHOalEUtF8QQ out_50_mFAP2b_singleloop_p01wA5_mFAP2b_0001_0001
LCB2BBrFZ7BUHaBXQfUYBBTKclA0FZjXQTiBEB/S3E/jEDqWQjX6BBLFue7Tc9gWQXkNEB/9TtAEW5cYQjkdDBTTuEC0A1oYQoqEEB3fhcCk1F/XQSr3BBfEa8Bkz3/WQT6P6AnzsVAEM4rXQMtcIBT47aAUEtZYQbUYCBDwHBAkFB0YQukbGB7IZOCUT7AZQ7t++A3IOJCE+O3YQPnPIBPeKhCkBe1XQSN1BBHzN6CUgtAYQ out_50_mFAP2b_singleloop_p01wA5_mFAP2b_0001_0001
LU4aIBHsyx/DEY9VQiBBLBHsyh9z4lGVQgVuHBrFZ77j9o4TQzMzIBbmZG8r8SPTQy2ZQB3ist+z4lmUQsI2PBXmzdAk99vTQ6mEKBb6m0AUIwCWQYAnLBju5XzLvEsVQpbOSBPhCL8TWmCUQNWBTBPEHK/zxXaVQShzRBnLcOAEfI7SQ out_50_mFAP2b_singleloop_p01wA5_mFAP2b_0001_0001
LCsyDBLGEo+j/UjTQTihABjqxL+zP1YSQBW51A/mEj8z3P1SQamZuAblDN8jZmBSQAAgABDW5YA0NJmRQn0MGBbW23AUgxLRQahzFBnHtFCUDibQQoqCJBnHsl/j4/YQQyL9CBfnvHAkYQIUQovXCBLITf6zWOyRQTIs9Av4xIBEO0OSQnqF8AHkwSA0b5tQQDZfIBzvoEBkJZFSQywzJBPv0QC0NBMQQnJ3DBn9FdCky9CRQ0OgDBbo6ACEAtBPQoXENBLxcIAUpQIQQvC2GBz2MM/TRSBPQNlVJBrwoi9z3o+QQ out_50_mFAP2b_singleloop_p01wA5_mFAP2b_0001_0001
LQ140AvHFu6jDtIUQMIwqATf/U174luUQlYQkAz1jS+DqGPVQWO0UA76RR+z1jKVQkCX7ALwKH7zkYwUQBWNsAXOz78LIyjVQFjAmA/OEY8bMg/TQ out_50_mFAP2b_singleloop_p01wA5_mFAP2b_0001_0001
LRLypAjpbKAUiBxVQuz3kA7P1YBECsSWQ6mEdAb6mEC0IbPVQ2OfLAzeUUCU3kgVQZQgbAbmZGBknvfXQGywjAza1nAkZjWYQk+PrA7w4RBk7YlYQuungAfMg++D0QnYQfU4xALGEIAEAAwVQqiOrAXp5BCU7ynWQGKVPAn0lXAUrtPXQiRJTAP5jACEt8wXQhZVkArsmP+D0GBZQ9H/UAnAS99TXPaYQ out_50_mFAP2b_singleloop_p01wA5_mFAP2b_0001_0001
EFDCjAjqxHC01jCUQKc9aAzLdfC0d++SQueUeA/TNODktzPTQZQgnA7QLaDkvfyTQThmhA/S3TCk8DlRQ7fJTArbEiC0OvgQQtBfsAn0IoCk7OVRQTLuXAnqPQCUvWROQLHaqAHZ70Bk++5TQ/ABKAz9YXCEbiBTQsBWiA/0diB0ulfRQzzFTAjk3EDEKhcQQsJGDAHMFYC0bYzQQWvRvA7yofC00YVQQEwKyALEhcCEyrESQGH0rATE1KDEiPaRQ6aqLAT8tbC0pj3MQa6SXAfDwaBUs6VOQ3fvjAbxwaCEYZnNQ out_50_mFAP2b_singleloop_p01wA5_mFAP2b_0001_0001
ER2OPATf/oDUKc1SQxgATArFZLEUf/8SQamZWAfR2WEkSMoRQnEDMADAASE0eUoQQKc9AATLyWEUktrTQbBx9/iO2REUbLJVQlNMa/+m/gEUsgvVQJp3T/m4OfEklhPXQArT98Y31wEEvLzXQhrHBAPHadD0codSQS31gALa2NEkXchTQNFlj/m5sSEUePNTQq+LDAjHFoEErvlTQYMUOA7XSUE08hoVQ6E2z/+aRBEkOUSVQ4Wri9gcsdEUO2TVQza6l/e2XxE0BhfVQsI15/i4TgE0/GrXQerav+yk5PEk9rgXQ9/8m9syovE00hZYQTDFd/EqPwE08iaXQ7xh1++Gf/EUjtiXQ out_50_mFAP2b_singleloop_p01wA5_mFAP2b_0001_0001
EcSMiAnX6mEkZmpRQzMzjAb5Q1EUc9gQQFDCgAfTiLFUxg4QQ3kYkAjWkVF0FZzRQ2OfvAPy21EEpwFQQUNemAvxLpE0kYgSQZZBeAneXvE0GSXPQQgVwArvfAFUgVeOQsHFyAvz3lEEVjnPQVjX0ALbn7E01j6QQ out_50_mFAP2b_singleloop_p01wA5_mFAP2b_0001_0001
E2OfPAHtITFEueMQQKxgGALaRoFkCXfQQiBBMAXMI4FEYlzOQGZ7GALFu0FE+TdMQeYwY/y/AnFkZ4pQQpTjT+qFp8FESkwQQuX1C/qqHEGEV+CSQqCBy+uHg/FE0HJTQhzXg/G9AOGEU/6RQGZ7IA/89JFEmu5OQknZNAri/tF0rNbRQxnZJ/iI6dF06WjRQR1X6+GUheFUsHnPQReMY/cbR6FEehuQQwWJB/yBTDGU491PQjhKo/2QPSGUtIvSQ832j/qKQRGUC4ARQ out_50_mFAP2b_singleloop_p01wA5_mFAP2b_0001_0001
LfU4WAf9oEG0hWkPQktzdAXNeMG0yhmNQGZ7kA34lVGEaR2OQc9oiAjqxYGEYljQQaR2aADVjFGkTixQQri6PAXUnPGElxiMQuG/jAHFmIGk8vHMQ out_50_mFAP2b_singleloop_p01wA5_mFAP2b_0001_0001
EW5QsA7QLaGUJGUNQ/pGyADBWjGkBBWOQZQg9AvyhkGkQgVNQ4PVABjrHgGUxgQLQXPKsATLytGUeprNQrnjrAjVhwGEv4uKQRR3kALhs6G0fwLKQWWSWA7K86GkkpxKQ8F3pAj4EDH0WLFJQUNetAvxLXG025bLQ8GzyADXhiG0cOQQQbfPwAz+b0GEsnnOQIIGkA/HgtGE8CgOQ8U/nArS1pGU48pJQ0rszAXs7xGE3sAKQVh1lAbmyJH0sTsIQ4H4xAX09CHUaXtIQ out_50_mFAP2b_singleloop_p01wA5_mFAP2b_0001_0001
EktzBBf9oqGkZm5OQlDNHB7QLuGUepLOQoacHB/TN6GEZ7sNQ/pGGB/9TAHk9ogPQT3kLBbmZrGkDtIQQiqkMBnwEgG06tTQQ/XZQB/0FwGEwmjPQrtbQBrGgeGU8jbRQ/UDAB/natGEShTQQ+0XIBLxMqGU8VVMQhVXKBXDkuGkOjGRQRtXOBb08cGkbbyOQerAJBP3zbGUjzeQQuVeTBf8euGUARhQQyztPBzxa4GE9paPQ/sgRB7rssGEPXpNQupVRBrUZWGk4lhRQ00vOBnxfhGU3wWSQUyGUBjO0iGE6sNRQ out_50_mFAP2b_singleloop_p01wA5_mFAP2b_0001_0001
ERLSJBT0i9GEYlTLQXPqJBXiBJHUJGkKQbnPPBrFZMHEaRmJQ03vRBnX6GH0d++HQ3kYFBPzMMHEUNeIQWcIABr4lKHUdnlJQnt/FBj9AYH0nuZHQtIbKBrGv3G04l+JQjmyIB3F1NHk4LVMQdn0FBToNHHEzWZFQ3a3+AbxYQHUHp5KQeI8CBnIJaH0vHgEQ3W7JBHObZHkGUpFQcpiFBLn/cHEWKfJQ out_50_mFAP2b_singleloop_p01wA5_mFAP2b_0001_0001
E5lORBPHaVHUGEoKQIwqWBbmZZHUzMDKQHaxXB3MzdHUiBhGQwKnUBnBBkHUGEYEQCB2XB/naiHk9oAMQwcadBrwFnHkeOAMQEKJeBrgBxHEJcoOQrpRiBrCZ2Hk2u3NQam5OBvyhZHk789LQJ7dZBXjwSHkLIPKQ776WBTG+fH0C3/NQraLVBnNCpHkcNhLQBgNeBrZ7qHE/CGKQHJMgBr+vgHU7uTMQrMyiBvem8H08+TPQh4QiBzkw5HEnw2LQ6KujB3gHwHkpq+NQ out_50_mFAP2b_singleloop_p01wA5_mFAP2b_0001_0001
LGZbcBntzaHkpbSEQEYleBbktfH0Gv0+PEtohBXMInHEDCsAQ789hBfTivHU3kY8PQgVgB7luXHUjX60PwNpcBnLUQH0J4ijPbOhYBzkAUHUliFpvfqzdBvE7GHE7p5+ODCseBb5QVHEv0NGQI2bbB3SdkHU4DG7Peq4hBn70SHkenO6PYLUhB7dMcH0JF+CP out_50_mFAP2b_singleloop_p01wA5_mFAP2b_0001_0001
LRLSjBT14jH0w1jEQtdulBntzpHEW5wFQktjmBLEYnH0kYwJQ7RhlBntzfHEoa8KQZ78nB/mEmHkTiBCQQS/oBf2IcHEYZtDQfU4iBDW5cH0OffGQ4HUlBXdVyHEgUVFQgAhpB7Q1rH0qtjBQhUFnBbHClH0J4I8P9vIpBHF3XH0gTgAQ out_50_mFAP2b_singleloop_p01wA5_mFAP2b_0001_0001
Lf/koBnX6sH0P14KQ35rpB7P1qHUiBhNQCBmqBHXPfHUGE4NQzMDrBT14bHEoaEQQiBBsBLFuyHEtIrNQP0MrBbtz7HUPy2LQkXwpBnEh2HkbKlJQ4jkoBrs/sH0vE3KQ2sLoBDLzsHUN5CPQQ13tBTSwuH0ffBNQMmUsBvnP1Hk0dwPQpd+sB/ZJAIEVqMLQwY7pBvxvAIUKM9MQN0QrBnnT0HkQwGIQbVPoBnU/7Hkt+yIQ out_50_mFAP2b_singleloop_p01wA5_mFAP2b_0001_0001
EiWErBbPKZH0istLQOJ2rBLwKOHkArMMQR2OqBz1jGH0xLdKQKcNrBjU49GE7RxJQLy2uBzLdMHkoFpLQkZcvBL9gPHEHh8IQ+AmwBrv+SHkaZjNQlDtqBLbnbHEnEzJQJ9brBnhQMHU+SSOQZXUvBvCAEHkjB5LQx31tBroFSH0kpGIQxisyBPBgRH0sfHNQfgKwBrdoQH0UfmPQLYLwBb6cbHUP+TNQ out_50_mFAP2b_singleloop_p01wA5_mFAP2b_0001_0001
E35rnBrbSJHkvf6JQv09lBzgACH0P1YIQBr8iB7P1DHkqxrIQjs9hBra8MHU2OfIQ5QrmBbPKCHEue0CQlZBlBv/R6GkXp/+PCV5lB/ih5GURtBuPbeFoBTTn1GkZWWbP/OKkBLvT9Gk6Aeuv789mBz1jQHEW5gKQ6nTmBTQ45GUgUGJQA9xoBzxOAHEV3RCQT5VmBLJKKHUnhOBQIC8iB7q78G0Sm9+Pc1KlB7aZyGEdrUBQB8lkBfGF9G0IuZ7vgUWiBToeAHEDfvhv out_50_mFAP2b_singleloop_p01wA5_mFAP2b_0001_0001
EAAghB3256GUiBBJQEtIdBDrc6GktzHJQqGvaB3isxG0IbnGQXPKdBrbSpG0HFuFQhALbBPHa4GEUN+LQOJ8bBvu/AHkBhHOQBSSgBf3VCHUX+ZPQwMqXBvdCHH0QO+OQfWggBPX1JHE9ytQQ2cAYBnrVOHEoJfQQiPtcBb/zPHUORGRQO0iiBjU4zGUepLJQOPjbBThFCH04NbIQwJ0cBbQBxGkb3tMQvx/WBjCV3G0aPwLQdp8hBHqi9GEKW0OQUB6TBnj4FHkpUBOQtyXiB/L7KHkhGORQDbfUBrm7SH0lFyQQbzDdBnZnVHUGl5RQ out_50_mFAP2b_singleloop_p01wA5_mFAP2b_0001_0001
E8S3VBbQgzGEXPqEQfU4SBDrcrGkX6mBQTiBPBHtIlGE/pGFQv0tMBvyhpGkU4aIQR0zPBrYvwG0hPD6PfpVTBTHO2G0RSJmPNCCQBfgp6GkZU42vTJ4MBfNfEH0jFFwvzTcQBDdmNHUa/6hvSMIUBThr6GEBWZFQwSuVB/EwlGEYf2/PbvENBT5t2G067R9PB9ZNB/yvqGEdV2zPVjOWBTgfwGU5AEjvpPhVBnrw8GkSKEzPNDQNBLHi0GU4JP6vw4qSBTB08GkGTC+vZxaKB/iiCH0Z6hrPtTPKBnt8GH0X+h6v34MOBLH9THUH5ZfPsTsSBf7kPHErUU3vS12SBH5dLHkFFwxP out_50_mFAP2b_singleloop_p01wA5_mFAP2b_0001_0001
EEtIOBDAAbGUNepDQMIQKBvz3TGkpbSGQ8n6FBT14PG0OffCQ/pGHBDBWMGU6mE8PJMINBnFPKGEtVXIQJyZJBDf+BGET9eJQfgmIBj2xvFkL9hIQWl7FBDOEDGEcUyLQ9M5EBzVSlFklvEKQ7kNDBP9uyFUKuEMQ1T7EBn0XLGUiOmNQMDF/AzwXvFk22GOQKWPBBzJsJGULooPQCxO9APYGAGUFY4PQ4PVQBPc9XGET3kAQV+RIBTXUYGUiTvIQE7wPBzh7MGEYy9JQ8enPBf+bGG0mjsFQPJnKBDZ+oFk6+lFQeGnDB7vIWFUhbyJQ3c/GBDsATGEMGaNQ3F16AD7PgFEiiVOQ98eABrdMQGEvMhQQMmf3AvkG+FUzEwQQ out_50_mFAP2b_singleloop_p01wA5_mFAP2b_0001_0001
EfU4AB7kYQG0LdTEQXkt4AXjXMGUhrHBQRLyvAjrHIGE99zEQbnvqAT2OOGkCXvHQBuS0ATsLVG0Es+6PV9prArVLRGU2/gtPZJklAfMXKGEjFD1PG4OrAfG+UG00q/yvIFOAB3MzTGUKc9HQG3i7ATwzFG0bFP9PLYy6AbomYGETci0P2+8wA3albGEI73/P out_50_mFAP2b_singleloop_p01wA5_mFAP2b_0001_0001
EZ78tA/9T7F0IbnEQIMvlAHiPxFkLz5HQFUzeAPttgF0JSvEQooaiATC3aFkqRSAQVExqAz18mFEBBaKQlSXyAfMJyFkxCICQIoKgAf6n9FUyRmIQ+sikALiifFEXsnLQEy3uA3pIzF05MlLQ7MfwAHvzaFE65xJQ out_50_mFAP2b_singleloop_p01wA5_mFAP2b_0001_0001
ELaNNAfOPZFURJEHQ/HiBArGBHFEAy4EQ53r8/63P2EUrjnIQR+75/2nf7EEYC/KQ+upP/qLCOF0WomCQfDKW/ayhdFUCQ47P1A/8+k5YgF0qZO0ParSp/wvlRFEF/EzPWluM/gvezFUyVZmPmQyHA/EXgF0tsNJQ8YBLATG//E0DgrBQFa/H+aHrVFELOvFQSNzQ+qRBAFkIQQBQJBby/aOaXF0aaV0PBYSl/6dFtFECb4+PZcvx/YTU2FkSjbovsnRQ8kKC/Fk60zpP out_50_mFAP2b_singleloop_p01wA5_mFAP2b_0001_0001
EbZW6/KTDiEkblmHQgPIu/qP0QE01KnJQLzYG9sKjLE0HJTJQjMLC/4nDJE02rIGQ+PiEAXWp5DEhTFJQ1/qbAroh+Dk0m1JQCAllADKgCEkdNyHQlAAhAXEr8DEljfMQ5VOwAPHwEEkuZlIQtmorAvzjAEEgMMNQaOQzAntxDEEL5OLQ+9mAAHFjeEkfOwDQmt0z/uoFWEkdUqLQ5vuDAH/exDEF17FQ+377/SExeDEa1MKQFuLjAPVQDEkcFmDQoa9VA3lm3D0ciCOQWVO2AfvSHE0uiEGQMBBuA3El/DU1PSPQt5o7AfEkFEEX7xLQ out_50_mFAP2b_singleloop_p01wA5_mFAP2b_0001_0001
EaFMP/E+3JE0pFjLQC4/BAlftCEE1FjLQBIGFANvWgD0+QfNQ/WQt/4+aVD0L1APQlqARAlVKVEk7GRMQEf/PAl1GoE0byWKQLF+YAV6TiEEipPHQ+6LZAVok1EUNchDQ3ucgAZH5vE0KVJ8Pf4+l+sVqNE07ZTNQSZ/FAh6G6DUs9iJQCtNNAxG/aE08GROQYGvgAdjZPEU+cTMQtc0+/oKOtEkoDIKQgSLZABzY1EUWWLLQ9lokABFVcEE9TsHQdFOPA1nvVEUlOdFQs3FJA1EI8EkNMNDQFPzhAVK6BF0y6KFQ32ZgA1gE9Ekjs72PfZ+nAROEqEE2qn8PZxLXAhmrkEkKU84P out_50_mFAP2b_singleloop_p01wA5_mFAP2b_0001_0001
EG8CYAZVHNDEJBbNQDxEdAV6MpCk2JLPQMHlkABnv3CUVF1QQywtnA9umdCUDbqRQfuGlABTkHCkJ6qNQP/4eAJD3oBUTzQLQnQhKAd5D6A0YlBMQZRsKAVCIBA0cEvNQ7Cox/A2zRB0/ewKQ8NohAN2oXD009HMQK6HOApulaCkw20PQhaksAh40VCEPv+MQ+WKnAFrCbBE0pBPQSsuaAlxFOCUwW4JQcMzkAJZc7AEWjSKQnIhL/QsN1AEoTLLQFvxy/I2IACEckYJQ out_50_mFAP2b_singleloop_p01wA5_mFAP2b_0001_0001
E8PMmA9WmhDkFq8QQs5QsAx4izDkFyDSQVD/kAdyUAEEhcNTQXokWAlzYCEk9jCTQO75yAZrvMEUPlmRQ/lI8AhtUREUkghSQMPG7Ax1sdEkYreTQ9tkCBlDlHEkUTQSQPXIjAl2f1DEg/PQQE1oxAN76aD00VcSQbnA2A9IsJEkhfmQQ4P2tA5I7aE045iRQu7xFBROBKEUWW1SQT/zCBhbZ7DkgJeRQ out_50_mFAP2b_singleloop_p01wA5_mFAP2b_0001_0001
LnKupARFlDEU9cYUQMb1jAFfrLEkNNiVQ15MhA9cTjEkWyWVQOsRTANufrEkDK9VQ6uPqAhMlIEUmv0WQw8QrAFHXiDEloOXQUbilAtacIDkUFsWQEmwxA50+YD0gWCYQskmxAF/WAEkMieUQ53tYAx3yCEkLpnVQNxPyAVQOPEEsmsWQn1ZmA9aUREkVvoXQ out_50_mFAP2b_singleloop_p01wA5_mFAP2b_0001_0001
E6IfnApCMuEEMzhUQvFBmANMCFFElCTUQASjmANw1JFU7jzSQZ12uAtShQF0ZuSSQA0RuAd6ASFk1uDVQhUYtAB7PPFEFDjWQ9nZmAl0xYFEoKMXQQ5T0AZbYCFU2+GXQ83btAN4bmE0z8CUQf0JcARBkJFk7spUQGWS2A9dPNFkYnvUQSoVtAt06iF07S0UQcAG0A1g7/EkcHDYQgj05AFPA7E0OPjWQ out_50_mFAP2b_singleloop_p01wA5_mFAP2b_0001_0001
E3LSbA9pZGFUHRHSQranaAh4xIFUueqQQYaAhA5+6eFEjeOQQQIEcAlLDvFk770QQM27CAVQJFFkSwVQQDz82/A4H2EEAlZRQpVDHA9oS9EkuDpSQRBHbAtuQGFUMiGSQmGUiAhLV8Ek/7MQQyen0/g/eUFkmgWQQZVRBAxlg+Ek7xpOQK85H/49B3EEPMgRQPIn+/QOilEknuHRQP/66/ACfJFUfTKTQGT5JA9gbvEkD7STQ out_50_mFAP2b_singleloop_p01wA5_mFAP2b_0001_0001
EUngnAxGmfFUMiWOQF0oqA1ryzF0irHNQDOGqAZJqyFU0GFKQXTlqAZKWhFEZX6IQQM71AhC75FUXp9NQNNU3A5PI+FEHBeQQPE5xA12FJGE114QQV01zABqiLGk6dSSQ+y5tARr1HG0KDUTQmMslAxwiBGEeBFTQfaVwARRiKGkTfjUQ1AXqAJowRFkCulNQLwJlAtUHAGUpBzNQs2c7AF7MtFUlLaNQSVY4AFjKEGUih5MQez5zAFX5wFU2XCRQl2z/Altk/F0q3sQQWD20AhevPG0rcSQQHuSpAdhRIGUNmvQQh/F6ABUXQGUUkgSQeP1jANq9+FUHTISQtZPhA9Ui9FU+K2TQklp2AZGYPGE1CvUQ3x4rAZxwHGUCnUVQ out_50_mFAP2b_singleloop_p01wA5_mFAP2b_0001_0001
LjtFpAlymCG0cqzIQNH0oAVZNDGElryDQJCqpARf1OGkQBBCQPUIoA1kLWGEWLNFQMmMdANLD8FkogoBQBWRJA1p8AG0wavEQw3x9/E1iKGExduDQgYYBAZQE0FUQXTIQ91wS/orNNG0jIkGQ4Rvc/g6Z5F01LuJQA62m+Q8PGGUJ4NJQimEV/qG6IGkBWoKQC5foA9maJGEsm4JQK6svA5ux9FUsmNCQqP1aAtlZAGk/386Piq5eAd9sqF0mQtBQw4FFAxs+PG0iDsAQpDjJAFi/kF0X+sIQUeSk+AIwUG0LHxFQOW9D/8hiuF0BePLQfm+n/uTgCGUa0RLQ out_50_mFAP2b_singleloop_p01wA5_mFAP2b_0001_0001
EaIGsAlMdQGk0E05PSMvsA5HMbGUNhlyPK7ohAp7sfGkdMQsPmBAgAROapG0Q/OtPDUVzAlmJbGU01Eyvdh6+AB+mYGkdAYtvCdUBBxFSOGkuL8ov83yDB5vCfGU9xPqvE5jGBdweOGUsYmdv5CKIBBGjYGkLIHgvAvitARqFKGEADHyP9BrwAJdggGUkD+6P17BwAJrRVG09El6vFQyyANf9iGUaq34vUl0DBlEwnGUeyPsvxIIJBRJhHGUJXRPP3v9LBZ2GbGE5GbJv out_50_mFAP2b_singleloop_p01wA5_mFAP2b_0001_0001
EtkEUAhamYGUU7MeP5RW8/Yh3bGEwQqjvBIe1/kYEdGUejd9v4teK/sJghGkedfAw4qxXAdEvQGk2LudPB3Im/QH9VGEJz+lPMvi1/8+ajGElhKqP out_50_mFAP2b_singleloop_p01wA5_mFAP2b_0001_0001
Eye+JA95FZGUk42BwsLiIAVanZGUqCrHwwGSs/EcrSGEPI1IwiBcY/EKOUGEp3CLw9AadAF+AWGE+7FJwxfagA5WELGkovqIwzN5WABhnVGUBZKAwF0fFAVM5hGkXfaIweBEdA5TqXG0Z4OLwSJTlA10kaGU+YPIwDnaYAl8aHGUQb/Jw out_50_mFAP2b_singleloop_p01wA5_mFAP2b_0001_0001
EqaIe/gBCLGkL/WGwXNj49qiwDGUCVzHwTv3Z/O4uAGk550Cwi8TO/6HcFGEX9H9v0wd2+AiNzFknvRJw0T6K/+P/mFkJSUKw2Rsm/QkllFkZzmGwOyWt/kIPKG0VewCwk3mR/Oq2HGEXySJwkAgi/UWu3FEEe7Kwn6li/m5DfF0dC5IwIyky/QAUXFke5TIwuLzAAppxuFkTWDFwnPyD/0c5gFE8/TDw out_50_mFAP2b_singleloop_p01wA5_mFAP2b_0001_0001
EHcF5/OmsxFUabZDwGTbJAnHFqF0sQ29vmOTQATO7SFExge/vC29MAfZuJFE2vAEwOM6cA34L4FUymL8vVbFlA7wf6F06zEDw2V5mA/r5qFklu+FwvbvoA7P1GGE7zHEw1fu8/KzzqFEdgBHwsLU//+AkqFEC/O1v7LcjAzGdxF00AuzvPhzXADvAEGUzTk5vB4MtAP2EIGkSuYHwr/EnAfM6MGkmRqBw out_50_mFAP2b_singleloop_p01wA5_mFAP2b_0001_0001
E0e6ZA7BlJF0/Ld2vIF2gAvcnzEUJlo3vyIusAPDlyEUfQRyvbF7yATZFoEUa3s6v0AHVAjz8kEU2hVLvSdY7/63YjE0HZuuvtzRfALC3OE0C4iQPL3ud/G7KYEk+iowPnq4bA3v5RF0Yl7TvMPZfAnUztEUw68/vbTIVAH21rE0mJq3PMxa5/6N0aEUbRQ7vV0pu/ibazE00NByvamLWA/osEE0XXZzPO61nAr9OQE0+cfsP+TQfA3zyHE01ba3vbaCa9wrsXEkN5KiP0C8e/u+0gE09+47PhVUq/Gy5HE0Y6HzP out_50_mFAP2b_singleloop_p01wA5_mFAP2b_0001_0001
E251vATxh9E0q2stPiO56A3dF9EkP4S2P9Sp/AnxhTFEjQE2PxXr7A3z8hFE2Nc8PcLg7AXxtzE0XHPBQWNUDBbLvzEEqp0DQ8LFHBD8vlEkjZjAQbN5CBXburEkQuxIQS0aqAHqYGFUAl62PSSh/AvU8yEkm2NmPLOt4AnVOjEkIGHBQtmK2AH/z8EEG80DQa46EBfZ9DFUsQ0DQsQCLB7FxlEEPAZCQhlXHBHiBsE0kW/4PYxiFB/pcVEESnbAQ9U2GBnMwrEE1lsJQ55SBBfwfbE0/CyIQbGPABDUL2EkBJ6JQ out_50_mFAP2b_singleloop_p01wA5_mFAP2b_0001_0001
E/UDEB757VF0gArcPEYlGBXO0qFEv0NBPhrnMBf8SpF0fqxjPKxAPBvyhYF03P1YvRATFBj8n1F0Wgs6vY/dHBDTHpFkEqoBw39j+APsu3FESFL8vUNeFBHsyJF0eU4uvGPCFBHu30FkW1+0P1pGHBPlvCGENJ66vbzZHBP6PaFksoqAwmN58AH9Z/FkCT6Bwj3P7AjbsAG0KebzvZY66An/5nF0uyC8v out_50_mFAP2b_singleloop_p01wA5_mFAP2b_0001_0001
LXPKPBDqG7F0gArwPe++UB3Mz6F057nyPiWkXB757HGET3k4P/UDVBzLdQGUGEY4PyL9MBPzMEG00NJ0PU5vWB3bD2F0QZNpvtGKWBHR2uFUKGN7P out_50_mFAP2b_singleloop_p01wA5_mFAP2b_0001_0001
E5lucBT2OHGkSMI7PyL9fBDVjQG0coF+PVjnhBPepOGUhrHEQpbyiBblDGG0eU4EQ6f3hB7quTGUBKyxPNKVgBPfBWGkR5Bxvp7fjBLhidGkIx23P8naeBjWk/FEnED7PveRdBHMPXGE1ns/PwEOjBPgHNGUwrnsPB+hdBHlBaGUMOQqvPq0kBPnqfGEQJsiPP+rkBrmybGk+nB/P+FKiBbwMkGEdYm5P out_50_mFAP2b_singleloop_p01wA5_mFAP2b_0001_0001
EjsthBXO0WGUJGkHQ99TjBvIbWGkWkNKQLymlBHueeGEqG/JQuzHlB7P1nG0jCXJQ3kohBX46ZGkoFpMQttdeBTLETGk/jcNQfXdZBDqMXGk4+DMQLd6dBL3RTGkd2OQQLHqgBz1jdGkCXvGQz5HkB7WYOGEmNbKQbD5gB7+1hG09APMQ837iBPBaaGUdzWOQQmBfBD1/KGk8LxMQQ7HWBnMPSGEMwpMQMX8ZBrf6WGkGQ5JQPosYBfwZfGU2yqMQ2ZgaBD9WOGUgrhQQO+SdBj8fbGUWCkQQBMxgBfIHQGUCIsQQ out_50_mFAP2b_singleloop_p01wA5_mFAP2b_0001_0001
E4PFoBnuJbGEaRmKQCBWqB7luiGkuJhKQWO0rB/mEjGU0iMNQaRGsB3jCbGEEYlOQFuOsB3NJgGE+TNIQ9d5qBbRdhG0S47CQOhxsBDozfGUjCr8PpPjuBb+6YGktvB9PLMasBb9FmGkkpewPSMYoBf8STGk/UDLQ3+jpBPKtqGU1WHKQub8sBLi8XGkTLZIQnl9tB3VblGUa3SIQd7DqBbfipGkH7pCQplTpBDjkbGUGXmCQZ2ltB7BZlGk11qovRE6qBTdsrGUhIdwP out_50_mFAP2b_singleloop_p01wA5_mFAP2b_0001_0001
EFDysB/nasGkR2+NQ357tBPc9sGEpwVQQGZrwB7P1nG0GvcQQShbyBT14pGUbnPPQkCHuBzLd4G0Mz0QQBa5uBj2o5G0aKSSQW+quBXD7EHU3PxSQmXrvBDQ9FH0rxIUQ2lOuB7tSEHkO/QVQVDsrB/5qBHkt2MVQB2YvBbbSFH0MxcWQCBmsB/89yGUHaxMQninsBvQsoG0ioBRQ0kQsB7/h8GEx+qQQbnnvBHQn8GU5sPQQn99wBHQF3GUQjaSQvwltBnRm0GUKS5SQa0ksBbvbHHUhTwSQS41vBLcJKHUbNISQEToxBPE6HHEp4PUQnuwqBjGBBHU+qTUQrznqBjUOAHUhfEWQB0VxBzNQHHEKjgWQ83TuBvMFEHUV3SXQ out_50_mFAP2b_singleloop_p01wA5_mFAP2b_0001_0001
E99DxB/TNhGkR2eRQXPqzBzeUcG0d+uRQamJ1B7kYiGkAr0SQmu5zBbQgnGUzMrTQ14VzB/RhQGUwKHSQqkMyB7RzJGkFU/QQ887xBnJB8F0xUVRQKLywBPH/1FUUYWSQ7ADzBT8kuFUcjeQQFDivBbmZfGEAAISQzj10BfMtcGkIW0QQV9AyBXR1PGk9S+SQw7R1BzRPNG0/jZSQEMfzBj7iKGUseHQQTtNwBHc4MGEjcwQQsY+yBrFseFUyTnQQ/f9zBnSJ0F0FIUPQ out_50_mFAP2b_singleloop_p01wA5_mFAP2b_0001_0001
L/Uz3BXO0hGkEDySQ03f5BXO0mGUdTyTQShb7B77neG0OfXUQIwK8B33PfGkvfiVQy+P8B3qdXGUdkrTQRLC7BrbSwGEShLTQOfP5Bzob5G0gIrSQEzx6Bvs2CH0o9GSQNTM9BPSbCH0ulESQm5g5BPRgKH0A6tRQ5Qr4BD/pdGERLCSQsoO4BfB2pGUSolUQefP8BPQgtGk74VSQmNZ8Br5lzGU2M7TQce/3BTTN8Gk81fTQao63BrHU2GU7l5RQ out_50_mFAP2b_singleloop_p01wA5_mFAP2b_0001_0001
L+TNOB325FEUHahMQ6mETBf8SPEU6mkMQ++JXBvHFOEULymKQmuJbBLEYZEUIwaLQmuJgBz0NbEUGE4JQOJGaBfR2iEkqx7NQbnvdBHuewEEmuZPQqxLVBfR2cEE8nqOQtd+SBzKHiE0OfXQQAAgLBHYl3DEtILKQepbNBrED6D0hWEHQXPqKBHXPmDEBW5CQO0iMBHZ7oDk9ow7PPK8FBjqxPD0FZ7DQW5QDBjAr8CEqGv/Pnv/DBnuJNDU6mkIQ03vGBDW5gDUjXqKQHv0+ArFZ3C03PFJQMrAMBjOsFEUZeZOQOUjgBTQfSEEmggHQm6jgBXbUsE0TYMJQ5p+hBj/pUEUk28KQFSueBzoy+EkenLOQ6avgBDfjnEkry1PQax8bB7u11EkIQqQQkSCRBX2cFEknsEGQvPKFBTtbeDE0BrMQ out_50_mFAP2b_singleloop_p01wA5_mFAP2b_0001_0001
