# Supplementary material for: Incorporation of sensing modalities into de novo designed fluorescence-activating proteins
Source: Nat Commun. 2021 Feb 8;12:856. doi: 10.1038/s41467-020-18911-w (PMC7870846; doi:10.1038/s41467-020-18911-w)
Supplement: Supplementary file 24 — Source Data [file 41467_2020_18911_MOESM24_ESM.xlsx › raw_data_graphs/Supplementary_Figure_6b,c,d/1/silent_44.out]

SEQUENCE: SRAAQLLPGTWQVTMTNEDGQTSQGQWHFQPRSPYTMDIVAQGTISDGRPIVGYGKATVKTPDTLDIDITYPSLGNIKAQGQITMDSPTQFKWDAQFKQNDNPRYHGSTNILTGTLQRQEZ
SCORE:     score     fa_atr     fa_rep     fa_sol    fa_intra_rep    fa_intra_sol_xover4    lk_ball_wtd    fa_elec    pro_close    hbond_sr_bb    hbond_lr_bb    hbond_bb_sc    hbond_sc    dslf_fa13      omega     fa_dun    p_aa_pp    yhh_planarity        ref    rama_prepro    bref_irms    cen_irms    final_chainbreak    final_looprelax_score    irms       time                                      description
REMARK BINARY SILENTFILE
SCORE:  -474.492   -704.521    100.902    405.850           1.666                 22.998         -6.032   -258.115        2.249        -29.509        -75.411        -22.809     -36.284        0.000      6.747    131.617    -39.209            0.034     19.116          6.219        3.019       3.019               0.024                 -474.492   2.526   2003.000 out_44_mFAP2b_singleloop_p01wA5_mFAP2b_0001_0001
RES_NUM A:1-120 B:121 out_44_mFAP2b_singleloop_p01wA5_mFAP2b_0001_0001
FOLD_TREE  EDGE 1 120 -1  EDGE 1 121 1  out_44_mFAP2b_singleloop_p01wA5_mFAP2b_0001_0001
RT 0.092238 0.94843 0.303269 0.768097 -0.261588 0.584465 0.633655 0.17903 -0.752615 12.785 -5.805 20.9455   out_44_mFAP2b_singleloop_p01wA5_mFAP2b_0001_0001
ANNOTATED_SEQUENCE: S[SER:NtermProteinFull]RAAQLLPGTWQVTMTNEDGQTSQGQWHFQPRSPYTMDIVAQGTISDGRPIVGYGKATVKTPDTLDIDITYPSLGNIKAQGQITMDSPTQFKWDAQFKQNDNPRYH[HIS_D]GSTNILTGTLQRQE[GLU:CtermProteinFull]Z[HBI] out_44_mFAP2b_singleloop_p01wA5_mFAP2b_0001_0001
CHAIN_ENDINGS  120 out_44_mFAP2b_singleloop_p01wA5_mFAP2b_0001_0001
LwfKMBvxLBIEoaMYQDCMMBf9IAIEZ78WQ67nRBLFu8HE99bWQ357UBT0i4H0hWMXQlDNIBf9o3HkoFpWQNsyJBbQFuHEg7OXQiTgIBXhVCIUaeVYQPryOBPHFEIkmJTYQBdLNBHFt7HUsJcYQAQKLBfY1DIkXmbWQIG3HBfdk2HEUlkVQzkTEBrv75HEPQBXQoqBIBDXEuHE8+DYQ out_44_mFAP2b_singleloop_p01wA5_mFAP2b_0001_0001
HTihSB3NJ+H0kYIVQ/UjXBHCs6HkEDiUQkC3XBvcouHUgVmUQFDCcBjVOqHkvf6UQ5QLYB/9T+HUf/ETQiIGZBnvIFIE/04SQxj7aBfojGIU/UfRQwe1WB7ouFIkFZdQQ13JTBTlbJIk14FQQkWETB7yJOIEGprQQBMqPB39VIIElIROQEtoPBzKnAIEsyhUQMv1aBzTP+H0KDGVQl4sUBbVH8HE9bgSQYekbB7gJ6H0bVoSQtlHcBHAgGIk1EmTQqEWVBLsOHIEcFFTQVzXeBHLFEIkj8ORQMFHcB/6vKIkO0dRQ4LxWBDIKCIUJn8PQqHvVBbkAPIkeOaRQLcVQBnW6QIUq1ZQQUjsPBPhpEIk4fUNQay7MB/fFLIU5ptNQ out_44_mFAP2b_singleloop_p01wA5_mFAP2b_0001_0001
H3kYTBPzMpH0yhWUQiBhTB/RhdHUO0aUQXPKVBPIwZHkVO0VQEtoYBfR2SHkQg9VQiWEOBntzYHkArEUQnEDQBnCXtHklDFUQRXgWBforaHUCZtTQb8SOB7QLQH0IbHUQam5MB/TNbHkrHFTQEYFLBvcobHkvfyUQ out_44_mFAP2b_singleloop_p01wA5_mFAP2b_0001_0001
HPK8SBntzeHU2O3WQqGPUBjqxbHUbnHYQrcIaBnCXdHE8nSYQQgVcBb5QXHEDCsYQ8S3QBvHFiHUzMnYQXPKQBD/pkH0yhuWQ2rZTB/GRTHEgVLYQ9owRB7OffHknvHZQmupMBD/pgHk9ogYQ03vRBz1jqHEAAkYQ out_44_mFAP2b_singleloop_p01wA5_mFAP2b_0001_0001
H++pcB77nlHEoaAYQuzHhBra8nHkvfKYQy2JjB/RhjHEoaUXQnvflB/mEiHUdTqXQPffhBnBB0Hka8OYQIqmfBvR+4HkrMyYQVicgBrcb0HkaReZQMEviBz1/0HUx7sZQDA4cB385vHEbmzZQsHlaBrZmqHUiBZXQOInhB7fLkHEs9oYQTz7gBDO23HkLdhXQ5XljBvS11HkxCVYQjyZbBrEX3HETMrYQcDKgBrNyAIUl3yYQt7fdBjYxsHkdoQaQbQPZBvMmvH0/fmZQ out_44_mFAP2b_singleloop_p01wA5_mFAP2b_0001_0001
H46RiBTgVhHEv0FWQ46BkBT2OdHUIwCVQqxLkBblDRHUO0CVQCBWmBfTiMH0P14UQ78NjB76RhHkpbqTQJdClBXFXdHE64kSQ4Z0nBnTIhHEZL5SQYFLkBHnyhHkeNPRQaRWgBntziHUwK3VQXrCmBzDSgHUSxNVQTwNjBHe+pHEmbqTQc4MhBHPfeHEd9cTQxWBlB/ntUHUPnjSQHELpBrtXeHkTqJSQkkboBn68dHEiH3TQdy2nB/U1pHkFK7SQo1glBHY7eHkDddQQYxPkB7idqHEqNSRQqqLiBrFYfHktJARQ out_44_mFAP2b_singleloop_p01wA5_mFAP2b_0001_0001
Ham5hBjArLH0xLNVQQg1hBTf//G0xLNVQHaRjBntz5GkWkVWQMdTkBLaRxGkpbCWQGZ7dBPc97GktzHVQdxPbBnsc9GEJhyTQipjVBv596GUuN5TQPJydBnyv1GkgjySQrcIgBvcoPHkBBWVQ8T1iBL3I9GUxiTUQLJkbBjSEAHkq42VQ5X5dBfNizGkHWWVQ9sqbBDboFHUOXeTQV7nTBX2A8GkgF7SQCixTBjPXAHk00nUQKcHVBHpwyGEzIOUQP72bB34j2Gk2z0RQYnSdBjPrtGUcsITQao/gBvuf3GEqksSQ out_44_mFAP2b_singleloop_p01wA5_mFAP2b_0001_0001
LEtojBLFu9GkQglXQf/0kBf9o3GUHaVYQUNenBjAryGEYlHYQJbHpB3Mz3GUPKkXQdTSlBjVOAHkCX3YQ9v9iB7HqHH0WlxYQZskiBTlHIHkjfCYQCUmjBfNp9GU0YoXQ/pajBjzaxGEm4fYQCmNnBDUMEHUNexYQJ3alBv7l8GkXFXZQ7AajBXfmPHEjQ/YQAKLhBHWzEHkXeBZQ8O3jB7IaOHkZGuXQmrdgBTMZJHEs/2XQ out_44_mFAP2b_singleloop_p01wA5_mFAP2b_0001_0001
LSh7nBPIwoGkoFVYQ14VqBblDjGkqxHYQ35rpBrw1aGUdTKXQrcYnBXNeXGEsyBXQgqhmB3jClGUbnnYQk5OrB/hFfGkBYjYQMuzrBLGxoGkqo3XQ out_44_mFAP2b_singleloop_p01wA5_mFAP2b_0001_0001
EqGvrBvz3WG0isdWQJGUrBPc9NGkpbiVQW5grBf8SRGkVOEUQHvUtBzeUXG0gArTQWOUtBX46EGU6m0VQ32BtBbyWBGkCHMXQSJusBLNA3FkA55UQpwltBb78ZGEEYlWQYHTpB/m2KGUoBsVQXZWvBrjwHGkJNqVQJJurBDiD3FUg2PXQzGHuBnISqFUJ+HVQ4R7sBHwn7F0Px3TQ7trqBHDdxFk0/EVQ out_44_mFAP2b_singleloop_p01wA5_mFAP2b_0001_0001
EEYlpBDrcNGUy2RTQIFepBjpbPGEUN2RQktzpBHtIFGEnEDRQktzoB/9T5F0w1bRQsyxmBD/pUGUHahRQZOnmBDlkfGkVbHSQg/XmBrVwhGE+zaTQ38omBXnwpGkDIdRQBlVmB7UXsGUYrnTQ8YimBv/bxG0RvbSQQgwmBTtzsGUxeKQQEvnmB3GQ8GUtyISQ2O2mBT/Z3GES5sPQNQzmBnSC/GUE6zQQSMIoBPy2IG03PtTQiRGrBXn0UGU2HlRQA3JlBnzuPGk8B6RQ+6jmB/bNVGkYScQQv5QmBvMzbGEKWNUQ7wJmBbstvGU6qiUQN3ymBHk5mG0kI0OQptjmBHhVCHUph5SQ5K9mBvte5GUQIoNQAW4mBn2eHHELfhQQ out_44_mFAP2b_singleloop_p01wA5_mFAP2b_0001_0001
EEtIrBzgAGG0LdzPQMIgrBTgV6F0257NQUN+oBHtI5FkQgVMQ8nKoBbktEG0xLNLQaR2tBnsd+FUHaBMQ7oWuBLqfsFU+c/JQCNdvB7AJYF0IvQLQ60kxBrtmYF0+eiMQMiDuB7VUGFEdc6KQuz3rBrbSNGkVOUPQsK1rBDuurFUoJFPQB2pvB3VdAGEXEJNQF/dtBzpkGGkBL6KQWYyvBjiHyFkydgIQ9qdsBfdfoFUKMBJQ2qruBXPn4EE49tLQJxWsB7reGFkze2JQ out_44_mFAP2b_singleloop_p01wA5_mFAP2b_0001_0001
EoFpnBTLymFU46RMQkCHlBTgVmFUhr3KQKc9kBDqGVFU5QrIQHahlB3NJCFEVjHJQEY1iBz0NjFEmu5MQ/QLgBLYvjFUtTdLQpfAjBTG+zFEd+EPQQgVoB/RhZFEFuONQej0kBnDw1F0d64JQr7BjBnfnTFkS40NQ8fKdBPEihFkL94MQrLHgBvdMXFUQ19JQkR3fBPiOzFE1seKQftZhBbhlxFkrHQQQah3iB7KwBG0tyNOQ7r4kBbIjyFk73CQQ out_44_mFAP2b_singleloop_p01wA5_mFAP2b_0001_0001
EhALkBf++bFk/UjEQWO0jBj/UNFkTiBAQtI7gBz1jOFkpbS8PSMofBzKHgFUwKH7P78tlBnsdSFUIwK1PBueoBbIvQF0Cx/5PZgNlBv74CFU5y+qvW5wjBb78rF0IbHEQEgQkBTiH9EUsvXBQq5WlBHlviFE+8UvPLwOpBrT6eFEjmg6PFZjmBHqsGFEYkU5vA7JjBvnXEF0BC+yvy6jlBf7iyE0+aSJv out_44_mFAP2b_singleloop_p01wA5_mFAP2b_0001_0001
EWOUfBvHF8EEEYl6PR2uZBjpb8EU5QL2PhrnYBvd+sEkuJxoviWkbBrFZdEEAAAwvsRFWBzbR3E0jVRAQfEmWBXAoGF0EE+EQho/QBfXEFF0oEwIQgWhTBD+0TF0OEjLQampgBT14tEE7Rh7PVdzYB7hbMFESPUwP/y8WBj8NnEkAZuBQvE7RBzKd3EUcK69Pzs4WBPN+WFE3BfDQt4OaBb+ADFk8hMHQrZgQB3wSUF0Z1HNQAfeUBrxGkFUwB7KQECIXBfWFMFUSfTMQ out_44_mFAP2b_singleloop_p01wA5_mFAP2b_0001_0001
EoFZUBHDCyEEv0N4vktTSB7QLkEULyWAwXPKMBT2OjEEoa8/vO0iJBntzzEkQgV+v14FUBnBBsEkAr8FwYL1ZBfuDtEUUcJGwAPNSB/WbcEkTdIJwfUYSB7lu/E0HFu0v4G7TBngIUEEQ5k/vbqbSBDs07E0hEuGwNuSbB78tkEEmvQDwOMhTBD2AiEUgYFLwwG5NB33YbE06NHJwYg5TBjypMEkAJwIw out_44_mFAP2b_singleloop_p01wA5_mFAP2b_0001_0001
E99zJBPJGQE025bAwPK8DB/mEPEklDNAwamZBBjpbQE0fqxFwIFOEBPIwQEkvf6IwnEDCBT2O3D0NJG6vO5LDBnyFMDkP3C/vfTlDBPV3GDUEHgEwgHsDBDLbsCkGXB4vEtIMB3MzCEEnEDBwZdfCBHn2cEURk57v64e7ADB35DEkxv4vBJ7DBL+53DU5d0ovqncEBjNnNC0yFb6vyaXDBHYuyC0wcSBP out_44_mFAP2b_singleloop_p01wA5_mFAP2b_0001_0001
L1NJ4A/89PEUiBBGwQgVyAb5QREk/UjJwwfq0APdT+DEYljLwoFZyAjWkBEESh7NwO1TmAPg1REUk8+Iwr+whADk+5D00gyHwZbxLALb37DkqT4GwaqMCArYsNEEISKIwVyLDAzVvdD0gXvEwe++zArvfQEUiBhCwuqr0AbV+fE0gVkKw5XAiA/ltVEE4R0KwtxlkAzDbeEUiuEHwmpslArbjyDE7uAEwGmjjAvlSgDknATJw out_44_mFAP2b_singleloop_p01wA5_mFAP2b_0001_0001
LGZ74ALv0ZDkSMoKwQgV7A/TN2CU5QbMw2OfDBf8S3CkVOUNwzhWFBjpbaCkWktOw3574A77nKCkZmJLwy+BtATM/BCUZAuKw870mAzsjMCEwNcMwxYUqAHnYgBEIfsIw/pG7Ab5QXD0FZrIw/RS2AHIE5CELfMOwmn/8AzLpIC0/BOJwC3M8A/ptiBU4aaMw out_44_mFAP2b_singleloop_p01wA5_mFAP2b_0001_0001
LGEYGBT0iYDkCXfMwjs9LBXNedD025LNwHv0PBPHaFDkX6WLwdolUBLwKDD0HF+LwcSsEBrw1vDU14VLw5/BNB7YS/DUSwINwW/mMBbDVSDEvZOPw out_44_mFAP2b_singleloop_p01wA5_mFAP2b_0001_0001
ELH6NBTLyyCEBWJJwEtoRB/mEbCEBW5GwgqxUBT2O7C0kYwDwqxrSBzfqdDksdeCwoF5OBf++5BEsyBDwHu2LB370yAUbihFweQZJBbCe2/DNgVBwPOVGBjvXaAEEE37vkguKBvcKj8DNsdBw2O/JBvco1CE/pmIwthRUB/OUICEikuIwi2XMBPFsOC0yEaAwx++RBvhJcB0nalAwN0oOB7wQMAEGy4Hw02sIBnAFNBENNCIw/HQJBXJjwrzIag9v+jRNB3Enb6DvCSEw out_44_mFAP2b_singleloop_p01wA5_mFAP2b_0001_0001
ElDtZBDrcwCUf/UCwy25cBfnvPDEAAA/vv0NeB7P1ED0d++tvHv0dB757fC04luJPb8ChBjU4WDkSMoCweVjiBL0UvCkj90Cwb2XgBHqdlDUY8JIw8SXbBLwKTC0LdTDwFzqaBHZqtDUosn+vanPiBPXWvD0eTqAwZwUhBXT2VCUGw/Cw8eNiBHdlqDkRXRJw8FeeB7okBE0FtEIwhHXeBHy9MDEsCKJw out_44_mFAP2b_singleloop_p01wA5_mFAP2b_0001_0001
EAAAgBvcolDklDtoP8S3gBvz3fDU6mE9P5l+iBrbSAEE+TNAQHaBjB/naSE0xLd8PzMzcBvz3jDEsyBCQYLraBf2FGEUIq1BQ357fBjqxBEUc9ogvi6whBzfNADUc9z9PSk0dBjojcDE9WHGQyqwZBroxNDkrUsAQS6ZZBfJ/IEkpOhFQ out_44_mFAP2b_singleloop_p01wA5_mFAP2b_0001_0001
EY6mkBnuJ1DkR2OEQnvfmB3NJKEE/pmGQAAwmBjWkHEkQgVKQmupmBvIbrDEBWZLQlYQpBf++JEkoF5DQZuLpBj+sSE0HFU8P9/3rB7/EWEEINY2P/gctBnAKHE0frBzP0SbsBfvXqE004GxPU4akBvd+WDUHaxFQbtvlBX3OaE0ZI2FQghCqBHobzDkbzyDQXKpqBv6uTEU9VNGQulLoBnDGiEk2Mm8PpCFoBPgwHEUunf2P7xKuBblBuE0tfkgPc8DrBDJP2EEFKO0P out_44_mFAP2b_singleloop_p01wA5_mFAP2b_0001_0001
Lx1DnB7luZEEUNuLQ7RRnBb78ZEkSMoOQwKnnBvyhwEUMIwPQbnvoBHue+EU5QbOQsyBnBHDCoEkCXvKQj59oBn2LQEEJzPPQY9elBPtxSEENrfPQ out_44_mFAP2b_singleloop_p01wA5_mFAP2b_0001_0001
Ef/0mBPzMzEUiBJRQ/pGnBLwKHFEBW5RQ/pmkBnX6MFUKctSQQ1IjBzJx+E0FZLTQlDdpBb5QFF0Jx4SQ4+PsBDI/CFUiBRSQVjZuB/ql+EUtaUTQR7SuBni2tE0f49TQHxUwBjX2MF0HsfTQqG/lBbmZmEEaRmRQFzanBL1NUFkfLMRQ33HpBL8j3EUoqiTQS7epBbqdTFkLPhTQg1vsBHcDSFUlswRQ1pQsBPb61EUfZjRQORwxB/6QKFULBLUQuJXwBDDnaFUP48SQ out_44_mFAP2b_singleloop_p01wA5_mFAP2b_0001_0001
EoFJkBPy2hFEBW5SQ14FiBzfqpFEv01TQ5QbjBvxL3FUc94UQ++JlBT2OCGEEYlUQkCXfB3251FEVjPTQUO0aBTu1oF0lEnSQ2c0aBPfgUFkeRPSQxjgVBPChwF0sqUSQBj4VBzSuOFEpCuRQUXqSBz3jfFEy+wRQSZ/SBLn8BGEMOfSQISeNBjdnhFEFDYRQjRxNBT06CGk7JGSQ6VILBHIT1FEzxjRQ1NZlBXjXsF0FZbSQaSIhBrp4bFEReTUQo+ZgBT1kAG0l3fSQlWkdB7eZ/F0etCUQ/zJeBDuCKFk8EVSQFN1UBXDk/EUMBWRQJgCVB/UdIGkb36SQznNLB/iXUF0DQ8QQgO1LBD1WKGERDPSQ+mHHBb5X3FUNcSRQ out_44_mFAP2b_singleloop_p01wA5_mFAP2b_0001_0001
EtIriBPzMzF0eUIWQaR2jB/na+FEAAQXQPKshB76RGG0HF2XQGE4eBLbnCGEaRCYQCsykBnYQuFEEYJYQ3xqmBz2xcFE4ewXQEhZpBLAbfFUOfoXQ8mImBfgWIFEGsVXQyReqBnCTNFUBNKXQzdioBnDJ/E0B3+WQ7RRhBvconFECsSWQE2glBXwFEG0Xr5WQaZGjBnl8mFEA0XYQCV2lBbAz2FUOmiYQN9KkBLSrAF0ofTXQMylsBHdhKF0Rf9WQ/SzoBDdjvE0lGpWQ out_44_mFAP2b_singleloop_p01wA5_mFAP2b_0001_0001
EzhWiBXjXQGU2ODYQVjXgBntzXGknvTYQFDChBrvfcGEVj/YQO0SjBzgAgG025HZQhrHgBb78gGU3koXQC4SeBfkzdGEewRWQKP8gBr2MaGU9+WVQ4LDZBH+jeGEWE6VQenJgB3scXGULYGUQcJcXB/32bG0xlpUQSmGbBL0VYGEKCwTQe+OkBDAATGkYQ4XQxO9cB/LjTGEeiXYQ6kEiB7/XkG0wYgXQKRsdBjOBnGUkIBYQISCjBfNlZG0drpVQ4uJWBz1ThG0hhnWQI3mhBzsmUGE/RYTQSTQTBrHjcGUqyXUQM04ZB/MRWGkehwSQ out_44_mFAP2b_singleloop_p01wA5_mFAP2b_0001_0001
Env/dBntzcGEqGbZQ8SXeBvcohGkTiFaQ357ZBPc9pGkDtMaQlYQVBzgAnGUbnPaQep7dBrEDZGUPKoaQ+BmdBX9WdGELQWbQkdRhBLoBjGki9mbQzoajBT5LeGUaxrbQiK/gB/uVtGUkpwbQPKcaBXNeZGU46RZQuSGhB7HvlG07HIaQEzsgBzdyTGUJQmaQ6jaaBrBLUG08PiaQk3ycBngpWG0OUrbQaWRaB/vDjG0UzXbQX9hiBPvgxGEXF8bQnSWeBrfFxGEHwrbQ out_44_mFAP2b_singleloop_p01wA5_mFAP2b_0001_0001
EmuJbBnCX0G0IbPaQgVOXBfnv8G0xLVaQfU4UBjVO8GU14BbQsHlXBLv04GkYQgbQZQgaBPc9GH0HFOaQmPFgBTm0DHEmIZaQheVgBXyM4GUV3KaQ3vJbB/3K0G0+UPaQVoFUB7h67G06t8ZQlh8YBb3XNHksuiaQ4oDaBbDyJHE83sZQ9KagBnlyEH0ps7aQeIghBLlMJHUSNJaQxpuhBfsZ0GEMngaQWm8gBXnb3GUmppZQ out_44_mFAP2b_singleloop_p01wA5_mFAP2b_0001_0001
L357PB325/GEaRGbQWOUNBvcoAH0z3vbQfUYLBXiBMHkDt4bQpbSLBHYlPHkQgdcQcSsIBntz4GEFuybQmXRKBPmCtG0GXubQenxNBvwfpGUtgScQ8+MPBnyYeG0TnOcQjD7SB3jQZGUFflcQPExVBXXMeGkSADdQaAoTB7REPG0BQdcQGE4NBLwKCHkqxraQCpMQBP7a+GkyhIcQSi7FBDjg6G0TfZbQyBmGBPe25GEP+QcQwRcMBPUyrGUUZQbQJRsGBHDDoGUdTubQ5tqLBnzjqGEmswcQg/bRBbKLuG0z1ScQIMLNBvLwZGkCu4bQ8rJVB3HDmGU2zIdQHSjYBn+HaGEmwTdQy/ORBnFxLGUbpFcQEGWWBX7sKGErVtcQ out_44_mFAP2b_singleloop_p01wA5_mFAP2b_0001_0001
LkC3JB/owRH0d+WbQ46xHBb6mcHkYQcbQBr8IBfSMiHEsyxaQcSMKBPIwcHkpbSaQgVuBB77ncHEVjjbQ3499ADpjbHE4c8aQ2O/JBzeUOHkQg5aQL62JBn3XgHkWA3bQmBYAB7xkjH0l20bQpcxABvsvVHEGg3bQ0GZ4ALwEWHkr8/aQ out_44_mFAP2b_singleloop_p01wA5_mFAP2b_0001_0001
LXkNIBHsysHEmutaQpw1IBnDtyH0HFGaQueUFBXMIuHERLiZQlYQGBLbnwH0bS8YQcSMHB/mE+HUwKTaQRYYIBfzp+HUEeCbQE8CHB/GrzHUeNTbQOhNIB7wusHU2LuaQkhENBn3iyHkjb8ZQ14+CBrRS/H07cMaQYkaJBPPACIElaAaQf38FBLcfCIEKcRbQ0AmMBznaAIEVpHbQwCyCBn3ezHE/EbbQtfnJBzq4xHUdlubQ out_44_mFAP2b_singleloop_p01wA5_mFAP2b_0001_0001
EsHFBBf++nHkWktZQ7Rh7APdTjHkDtMZQQ144ADrcXHkmZWZQ99TwA77nTHEEYJZQ2jCxAThrpHEsyJZQOajyADmr1HEdrCZQ19EyA7Ni8H00flZQ3oh0AbYz5HEAXaYQnMizADvsDIUZ3fZQ16A2ArhTCIEesUYQq8g1A7TtFI0bS3YQyt/2ADqHLI09pxYQf/UABjU4lHEoaMaQTq6/AfLdjHk4kuYQmJqsA/IpoHkHrnZQVNAsAvFjmHEmrwYQnrjwA3dV5HU8WFaQiu80A7qn0HEoo+XQVrKzArdYGI06S7ZQ6wk3AnI5DIEsqpXQs/E2A/s6MI0smMZQ out_44_mFAP2b_singleloop_p01wA5_mFAP2b_0001_0001
EqGPABT0iRH0yhqZQ357+A3jCGH0Gv0ZQ5luEBnDt/G0JxwZQGE4IBHXPDHkQgBaQMIw6ArFZEHkU4iaQkiUxAD8rKHE13paQpQ/3A/Ol4Gk6kqaQDCsDBT2OVHUGE0ZQtsQ5ADHrCHU56dZQzgaAB/S1GHk6R5aQ5I+sAjRlKHk5QQaQ5VD1A3yn3GktHLbQWn/+A7MmzGkQTmaQpMzxAzeH2G0+8TaQ out_44_mFAP2b_singleloop_p01wA5_mFAP2b_0001_0001
EFDiEBzKH2GE7RdZQ4PVJBXjXvGEBWZZQU4aIBjrHjGEoaYZQFueEBnuJfGECsGZQzhWMBTgVzGU46xYQEFWRBDQjtGU/5lYQsRhUBT8N0GEmX2XQrMKXBPs7+GU8aYYQ7RBBBrZmzGE99PZQ/z1LBrGqwG0LZ1ZQ71aNBbAt7GUOb2YQAorJB/w8yGUnRWYQUMbQBz+XlGUUCcYQqxDUBrkOtGk4lAZQ5XPZBnzOEHk7HDYQVY6ZBTi47GULdwYQrP8TBzxQDHEeEoYQ out_44_mFAP2b_singleloop_p01wA5_mFAP2b_0001_0001
EEtIMBvHFdGUPKsZQ/pGMBrbSRG04lqZQaR2PB7QLNGU5QHZQlDNUBfTiRGEoaAZQrcoNB33PMG0isVaQJ/WJBbmiNGkEk5aQKKoEBHiAOG0iLwaQvb3KBrSmNGUylebQ5lOPBjqxgGk8S7ZQhFDIBfznOGk4cjZQobURBTe5PGUm1gaQvebOBnKwDGEdDRaQ out_44_mFAP2b_singleloop_p01wA5_mFAP2b_0001_0001
EIwKOB77nEGE7RxYQvJRRBblDAGEmuNYQyLdSB757nFkuJRYQam5OB33PbFU2ObYQzMTOBrEDCGksdGXQfEeNBHDEOGE5A5WQRMfRBDx06FEJQ7VQL1CKBDM2QGUFhtVQx1jKBTgVBGEZ74YQUeKVBvA9DGkh0MYQTcYKBL+r8F0loJXQ+dSRBjMpRGEgmyWQs9gLBjzcRGEizwXQRaTPBbQ29FEkhBVQ5fASBfIspFkzoCWQNdaVBntRBGkA53VQ/JqJBvIgZGkU5oVQJfHGB3jTNG0jO2VQ+e2LBDZxNGkbSzUQ out_44_mFAP2b_singleloop_p01wA5_mFAP2b_0001_0001
EKcdXB7OfhF0MzIYQtI7YBX3kKF0eUIYQO0CbBvcoDFU3k4WQf/UeB3MzOF01jSWQ6mEdBLEYFF0jCrYQMtoeBrAztEU/eoYQkvvaBX7yKFEGmWZQgqRaB/S3sFksdCYQgQXVB7pLBFkcpPYQ/gSgBHXcOFEzzlYQQ0ygB3rPqEU3DBZQbDLgBvnQqEk+NJYQ5uFbBLc4jE0SdtYQlIrdB/iNHFUNVvZQ2qIXBr6QBF0z0bZQ/CvZBvKwbFkQ3XZQ out_44_mFAP2b_singleloop_p01wA5_mFAP2b_0001_0001
EsyBZBbQgxE0jCXWQ++paBb5QpEUjXCVQ46ReBrFZVEUiBJVQIFOdBnDtGE0w17VQXktVBrw1jEEEYNUQBWZWBHZ7oEECs6WQ509cB7kr1EEYNiUQjs9WBXjXeE0HFOTQv0NTBLGEyEE/pGUQ35bTBb5QXEET3sUQ out_44_mFAP2b_singleloop_p01wA5_mFAP2b_0001_0001
EqxLhBLxgUE0JxQUQaRGjBf9oCEEEYNUQ0iMkBra86Dka8ySQO0ClBPy2LEU6mESQ35blBvyhIE0eUIVQUwmnBDjQwD0GfQVQljwpBbEd+D08rPWQo0/pB/QNSEkvPnWQyYXrB7TmfDkhNsWQiBhhBTKchEUdTqTQ0VFiB/aSoDkWkiUQPcqkB36pLEkRZIWQ0CWmBvKXXE07dxUQXoioBbdurDEaESUQPPvmBTwNSDU/wmVQ760sBT/kmDUEtVXQolHrBH4dBD0QAYWQ out_44_mFAP2b_singleloop_p01wA5_mFAP2b_0001_0001
LHvUkBjWkRD01jaSQqGflBrZmFD0coFRQueUkBDW5cCkpbaQQrcojBHYl7BkBBGRQ2OfjBLwK7CkEDCTQFgonBbigAD0nUMRQjtNlBvz6fDEDwYQQ out_44_mFAP2b_singleloop_p01wA5_mFAP2b_0001_0001
LMIQkB3MzcCk8SHOQ5QLjBfTixBEqGfMQqGPhBj/UHCU0iMKQc94hBblDlC0MzsIQqGflBjrH9AkEDSLQGpInBfMscAk5uZNQynakBj20l/zprrJQZ78kBnCX3CEBWJNQ+zAiB3e1HB0MoyNQ98rmBXxFmBENb/JQOFDmB3pB3/jl3mOQI3EmBvU3c+TAN3IQ+yKjBfN/JA0CfDIQ/bPjBjwpU+Dgl/KQ out_44_mFAP2b_singleloop_p01wA5_mFAP2b_0001_0001
L46xdBzLdjBEaR2JQktzZBrw17BUdTiHQiWEYB/TN2AEW5wDQy2ZZBf8SX/DtIbEQzhWUBrw1LC0NJ2IQv1mRBbN4PB0heIKQcvGVBfJspCE3YwKQAi+LB7xGkBUizpKQ789cBXjXyAEpwFLQ8fkbB74hWC0HLAFQJw0RBTdpYCkcEjGQS0lTB7tWABErTBMQ+MwRB3joYA0fo1IQk1WRBbKxyCEzanLQmEGXB3hHFD0QS7JQzSfXB7sbaCUaFLMQEHFKBXDhuAEhrjLQvC/JBfWWyBE29wIQrTwLBbvWNC0HY8LQ out_44_mFAP2b_singleloop_p01wA5_mFAP2b_0001_0001
L2jCVBvIbPBka8S/PDXvSBHYlTAkR2O3PnEDXBXiBx+z4lutPzMTWBzgAr4zMzMrP3ySOB7Mn/+j/0u8PSrJKBD4GVAErGJAQIFOUBPzMHCkZmZ+Pz9DRBTVF4AEdgnfPKL5PBH9Bu9TJfuBQm8uMBjd4H9TeV61PE22IBPjcyAEqRD6P out_44_mFAP2b_singleloop_p01wA5_mFAP2b_0001_0001
LEtobB/na8/zisdePEtIgBf9og+zfqxrv2jChBjVO02D/pGxPiBBiBjWkt973P1YPTiBfBTLy28Dv0N+v59YdBjX/s/DHFQDwtYZfB7aw+AkAh+CwiYAaB7G7I/zdchGwZ78bBLwK/AUO0ikPoL0hBbec5/TmIZtv+h0bBnCEvybKey9vwaRhBTojK5zBTpAw out_44_mFAP2b_singleloop_p01wA5_mFAP2b_0001_0001
LlD9gBThrH6zyhW/PDC8hBT0iM9bktTDQT3kgB77nK+LtIbIQZQghBjAr8/7yh2JQMdDgBb5QL+jWkNBQ/hBkBPilb87fiUEQZj3hBH1Nh/7zcQBQ out_44_mFAP2b_singleloop_p01wA5_mFAP2b_0001_0001
EPK8cB325767z3PJQBrcaBT2Of8b3k4LQjsdcBrEDC7jTiBOQtd+cBDVjH/zMzcNQfUYUB7P1477xLtLQ9rjRBrHSH/bjcGKQsUoRBL8Z3AMwFgLQfDRPB/CjxA8B9KOQV/9JBnaa1A8/1sOQKKgGBHc7/AM/WvMQuaQIBfK/uAsqKmQQKcdbB33P16D99DIQPMhbBHQkQ/rQjhMQbqaTB/BVm7DfyzKQqxqSB3O227rYmtNQRYjTBTDmV/bNwKIQK8ZNBfMhh+bEkxJQA2wVBzCBNBMkltLQOxXPBvURmBsVTWKQVAyRBP0QpAccGvPQFSzHBvSAFBcnR1KQYUiCBzUDDBckNJNQLG6KBLi6mAsMhWRQFtTEBDk8xA89GzQQ out_44_mFAP2b_singleloop_p01wA5_mFAP2b_0001_0001
ETihdBzLdTy7P1QQQgVOfBLxgg9T14VRQWOUbBX3kAA0LdrRQyLdWBTLym/j78tRQ/pmfB757n2rpbiSQ6uQgBjOR5+7vj7RQrCXdB7jZ5+Lx5oQQzXfdBn39tzLxNPQQ98ihBrrJq+Dk7ERQbR6bBfaquzrUXITQYMchBPryv5Do1MTQtENfBDhwOAMhZoSQgWaiBfV0N/LpwwRQVTOZBjzwk/rqkyQQbZnfBX0HFA8KC4PQ out_44_mFAP2b_singleloop_p01wA5_mFAP2b_0001_0001
EPffdB/RhLBkuJBSQb8SaB7QLKC0isdSQzhWbBzfqVCE7R5TQIFufBTf/kCkR2OUQhrnbBjVO0CUGEwRQL34aBjiKyCUUkYQQXkXYBjz2YDEyhTSQSHHdB3gxZD0UccPQ03vgBzgATB0Ld7RQwMFWB/ywBC0+PYSQIBjfB7Av6CEHG6RQPzoWBTzxvCEslLQQwP4cB7p9VCUew+PQZ/eZBTip2D0NuzRQEoDZB7VKcDELJYTQcaOUBzrFSDU6sHSQjBlcBXfxYDUM4UNQGIogB/mHdDUcw1PQ/bFbBTs20Dk/6HQQ out_44_mFAP2b_singleloop_p01wA5_mFAP2b_0001_0001
ERLSXBThrPCUf/sUQlYQXBLEYdCEZ7EWQhrHSBX461CkYQQWQMdzNB7OfjCEueEWQpbSXBfR2uBkqxDXQwzLXB3OIICkKbPYQdXLcB7EX2A09RzWQ2jCUB/naAC0xLVUQgexaB7CRxCUXBQWQj6qTBLORKBE1v7WQ2MHXB79jaBkmslYQujnTBvesbC0RHUYQTwvaBzWebCUvMVYQ6VKcBXjqAAUtwfXQqZzfBj2FcBknh8WQWRFcBLoCeAENEyVQ out_44_mFAP2b_singleloop_p01wA5_mFAP2b_0001_0001
Ee+eSBHXPeDU5QrWQEYlNB34l2DUMI4WQW5QOBzfqPEkpbqXQlDtSBHueWEE/p+XQNeJWBDrcsDUHaxWQkJqKBrMziDkpcZXQbc3LBrH6+DEFQ6VQ out_44_mFAP2b_singleloop_p01wA5_mFAP2b_0001_0001
EMIwJBXiBZEU0iAYQShrJBrbSsEUgVaYQ14lEBDW54E057TYQxggABf++vEk8SHYQdTCKBf++lE03PJZQstFFBHgTZEEhqWZQiOwABjx+jEkpRoZQmH1EB/tMDEkxSQZQnZa4A/v1YEEczzZQ7SQAB3lRwD0j2bZQ6Q83AbN4CE06ltZQht2uA3tsvDkuJ5ZQHaRGBfSMSEkrHtXQZs/MBfae2E0UZQYQb+UKB3hT0EU7FdZQOJlNBHFQcEkB1OZQ4c8ABvKR1E0LAtZQlwMIB7gW1DkULCZQnkoxAzGUhEEgqBaQj/AABXQDODE1DXZQYEgvA7dXSDkybwZQ out_44_mFAP2b_singleloop_p01wA5_mFAP2b_0001_0001
LhrnEBzgANFkYQgYQoFZ/AjU4YFEv0dYQKxAABfTivF0NJuYQpw1DBb781FUbnDZQOJGIBnBBUFE7RpYQm5N5AH1nQFksGwYQD+r8APrfZFEya5XQ out_44_mFAP2b_singleloop_p01wA5_mFAP2b_0001_0001
E2Of3A33P7F00NlYQ46R2A34lIGEoa0YQ03PzAvIbQGUy2RYQpbSuAvyhNGka8iXQEtIuAHXPJGET3YZQBS2xAng/DGE34BaQxd4pAbYXFGU3zlaQEsjuAL/QBGkVlPbQ+AA3A/TvIG0p3gbQ9owxATgV0FEXPSYQLx89AbMSLGk4FBZQ4ArmA7NfFGUf+OZQpobsA77nRG0z5fZQN8e5AnLfHGEZaLaQOKDzATs92FkUk8ZQ9hkiAHc+AGEngeaQtk7nAPX0NGULUpaQpeLyAny8yFUa6JbQXuNoAjuaAGU/MnbQzKA6AHYyFGEWR8bQzSvzAnA7PGEwkmbQ+3R9AT6yJGUXhLbQ out_44_mFAP2b_singleloop_p01wA5_mFAP2b_0001_0001
EnED2AvyhaG00NZYQ357yAD/piGEaR2XQAAAxAPeptGkBBOYQbnv1A/S3wGUjXuYQ7Rh7APepjGEue0WQShr6AnsdcGkR2yYQS8TrAX4TgGUPFaXQGZ74ArbSpGEEYFWQEYl8A757bGkTiZWQKcdBB/9TmGkvfSXQ out_44_mFAP2b_singleloop_p01wA5_mFAP2b_0001_0001
E+TNqALbnzGUbnvXQIwKoAbkt+GUbnDYQ/pGqA757FH0gA7WQzMzpAzLdCHEmuxVQ7RhZAnYQAHEBWVYQYGFKATUn9G0uTqXQxNBWAviJ5G05a8YQx1jmAbPKwGkqx7WQDVrtAnz7AHkVKdYQYSbXAXtnIHEGleYQTBDMAbHPCH0Vp5WQ3E8FAXaZ6Gkb1IZQF63gAD5O7GEHAVZQD+8XADQzwGUWizYQ out_44_mFAP2b_singleloop_p01wA5_mFAP2b_0001_0001
Epw1rA/mEQHEnELXQGZ7tAXNeXHU0iEWQJGEkA3MzbH0xLVVQQgVYAzgAfHET38VQU460AXNegHU14lWQNEX2A/apoHUbglVQzir/AL+6bHED+7WQdoFsA34lSHkDtEYQ2moyAfwTTHEcHUVQ0cPxAnY5jHUIVcXQFtc7AH26uHkS/8VQMvruADKDsHUKKTVQpmF6Azp0kH0U7uUQVRVCB/UKiHEu5TXQ52nBBjkpYHE7tCWQ/J2+ALjrVHEmHsXQ out_44_mFAP2b_singleloop_p01wA5_mFAP2b_0001_0001
LNepkAf9obHkCX/TQepbYAb6mfHkBBGTQXPKeAz1jqHUiBhSQ8naQADVjxH0kYYSQR2OVAblDYHEsy5RQ+FgMAHDVNHk/PPSQMxOKAPxEGHknH/QQHLSx/GUGKHEdjDQQj/5m/6rOCHkRu7NQyLdrA7luYH03PlTQvfuJA7oggHUb4qTQezQiAPYzWHE2iaRQmlnKAPpybHUjYLRQXiC6/2nIOH0nzuSQhwqXAfxnJH0os7SQrPYGA7s69GkJGSRQVQPZAHH5FHUVAcQQXrv7/2fjRHkOmMPQcH4I/CKmLHE78oQQ6YY++eJOFHUbqwMQRGlZ/uzU7GEUIxOQRMtAATcnAHkX3wMQ out_44_mFAP2b_singleloop_p01wA5_mFAP2b_0001_0001
LlYQpAnX6rHERLKSQdoFtADAA2H0MzkRQDXP3AHtI4HkR2WSQBrc7AjWkwHUep7SQsHFwAXMI1H0w1DQQqDF6Ab1QvHUT72PQ3/MnAnCavHkfTlOQVjXuA3islHEoaUSQg58mADyF8HEzAuRQvX8wAzU38HE3iPPQC0H/AfRuyH0/ujOQl4bpADI3uHE+xeMQ4SlfAPX9zHUojxOQiC8lALbenHU9JXPQ out_44_mFAP2b_singleloop_p01wA5_mFAP2b_0001_0001
LBrc8AjVuAI0P1QSQ9oQDBrbyBIEnE7SQnvfHBz0N7HUPKkSQTihLBLaR6HE7RRTQIFuEBPyWHIkZmZSQsmv+AHeBKIEEDJSQUUp3AfmkFI0VooRQ7OX8ALKyAI0e6QSQ50nCB353BIkxtAUQZyKHBzn9GIE0RfRQoUKHBzDgJIU94ITQ8It/Ab/RNIUVUaRQ7Bu7AXy2LIEoUETQtWj4AjlbFIk5GjQQujYvAr8OGIkxR9RQ out_44_mFAP2b_singleloop_p01wA5_mFAP2b_0001_0001
EzMzGBnsd1H0GvcRQIwqKBfTitHUepDRQIwKIBjrHjHUepjQQoFZKBntzdHEEYVPQ0iMOBrvfyHEAAAQQQ1FLB/Im2HUoJeNQrBQGBnrA1HEc5LNQbttNBb1t7HkCy4LQ8naDBPc91HkZm5QQT3ENB/XdrHEPa7RQ+xGRBP90sHkn3bPQ3VSQBjdK5HU51bQQ out_44_mFAP2b_singleloop_p01wA5_mFAP2b_0001_0001
EqxrDB/89fH0w1LRQdTCBB3MzVH0z33QQXkt9ADAAQHkBBGSQfU43APy2UHU3k4SQ14l4AzKHXHECsyPQddI8AH2xbHUVpWNQmoDzAz7dMH0TfNPQdTCCB/89kH0eU4RQjl9DBDzcQHktzaQQcU4yAb1TcHEjJWQQlMM8AXZejHksXpNQlsZsAXF5NH0zt3NQl5BwAHw/IHEvShQQSAq4AHx7GH0HvSOQ out_44_mFAP2b_singleloop_p01wA5_mFAP2b_0001_0001
EvJx/AbQgFH0gALSQhrH7A34l+GkQgNTQNzMyAHtI3GkBBuSQ99TzAHDCyGU5QrRQgqxBBb5Q3GEue0TQCYOGBX217G0HYnUQaO5JBDJsyGkQFCVQBp8DBD3TBHEGy0VQpwVCBDBWCHkrHdRQ4bi3Aj9pDH0Jf+TQaaoDB3NOzGU/r/SQadm/AjyhxGEJpaUQTleIB/pfBHkdGBUQjhHNBvZ01GERFoVQNieLBnAwuGEAbJUQRjqHBLP+sGkO6nVQe8KHBr/rEH0GfbWQkqrBB/ak7GkyDbWQdFTBBbtjHHELYfVQ out_44_mFAP2b_singleloop_p01wA5_mFAP2b_0001_0001
ECsypAHZ71GkU4iTQ8S3gArbSuGkDtYTQ789jA/mEkG04lGUQpbSkAT14jG03PVVQDCsMAfTiyGU2O/TQKuly/6Y8qGUXZxTQPMY5/KYohGUXXgTQ73r7+eUsuGkXI2TQ67npAf9o6GUwKXUQ6mWfAv6zsGkflUSQGr1IA/dG6G00OlTQ0S4OAHEtzG0r3DVQ out_44_mFAP2b_singleloop_p01wA5_mFAP2b_0001_0001
EiBBnA757bGEv0VTQOJGsA7kYSG0eU4TQqxLmAThrHG0xL1TQIwKiA3NJEGkpbySQlDt2APzMRGUy2JTQpJu9AbFPaGEJAhTQM8y7Ard/GGUpsfTQFWKDBDJjbGkwFrSQoa8lATKccG03PVSQJYatArIkTGkkl8UQfeQ1AD3pRGE3yFSQ7bfAB3KrYGE54cUQtjR5ADUhhGkt6iTQY8qBBTAPGGUwD+SQ3Me2A/bmAGkDnMTQjfJ9AjApGGUOXkUQQroFBz/8hGU9HBTQrEqBBfTWdGULtsRQGzZFBTgWUGEMXqSQ out_44_mFAP2b_singleloop_p01wA5_mFAP2b_0001_0001
E/pGmADBWCGEVj/UQT3khAb5QvF0LdLVQmuJqA76RfFUiBpVQZ78sAHtIfFUf/0WQ14lQATgVwF03PNWQgmEGArHIaFENolWQTo9OA/oGKFk30PWQ8f6q/+3nZFEKrPXQ3kYpAXiBGG0w1zVQA+0cADOwpFkGROUQSmAEArnp6FErGzVQ3dXWATU/3FkEsHXQ out_44_mFAP2b_singleloop_p01wA5_mFAP2b_0001_0001
EdTiuAfSMSFklDtUQFDC3ALFuCFEoaEVQaR2yA/owrE0bSEVQb8SuAT0ikE0GvEUQBWZABXiBDFk8SHUQKjmCB71+YFU+c9TQ815EBDLM0EkYQqUQrAbEBnCijF0rrOVQWO0rA/mETFkCXvTQwf05AnQcGFkNxEWQ0vX+A/hb9E0PSITQnWQ/AvGhiF0X7eTQ5k+FBjE6XF079TTQd7SIBbph0EUla+TQA9dDBnY1jEkbCwUQgqLGBnT35EkY0oVQqt/FBv9PzFk9n/UQPmiHBXr6ZFkWEtVQ0TFBBrqLlF0pg5VQ out_44_mFAP2b_singleloop_p01wA5_mFAP2b_0001_0001
EhAr0AzeUgEECsKWQkCXxAzKHKE0NJWWQ2jC7AXO02D0yhOWQqxrBBzgA/DE+T1WQgVOsAHueGE0jCvXQTU7iALSvTEEcg4XQ2d7oAf7ydDkDi5XQnvf4AfTinEkqx7WQOIqrAXpEGEk83jVQop/xAvctKEEeSQYQuQDlAbtjiEUWu7XQlHWlAv+LZDUKKcYQFw2vA7YIJDkq3zXQ+GIjAbpbVDEn7HXQ out_44_mFAP2b_singleloop_p01wA5_mFAP2b_0001_0001
EOJG6Ab6mUDEuecVQdTiBBb5Q3C0KHSVQUNeABTKcJC00NxVQLHa8ALwKfB00NBVQtd+CBHue0CU0i0TQu7gEBnLmdDkj7JTQGakAB/iA4DUcxoSQF3xJBT8GoD0amATQJl5BBnhQOE0CK+RQsVJLBP8cGEkfmVSQmWOHBD3eTEk9H0RQbonIBv6mlEUxOIRQwKHzALGEQDUep7UQMU3EB7b0CDUV14VQD+X/AP8VnCUB4STQ3IUGBvpSeC00XtTQFV24AbaxvD06ZwSQnW2MBTdITDEMwaTQ5Bk9ATVdYE0yYkRQ74UPBTutKEEHVNSQmdcMBThLlEUlU8QQ out_44_mFAP2b_singleloop_p01wA5_mFAP2b_0001_0001
LCB2BBrFZ7BUHaBXQfUYBBTKclA0FZjXQTiBEB/S3E/jEDqWQjX6BBLFue7Tc9gWQXkNEB/9TtAEW5cYQnldDBnVuECU80oYQTvEEBPfhcC0vF/XQtp3BBf+a8B0s3/WQT6P6AnzsVAEM4rXQ/scIB/q7aA0FtZYQ3TYCBD6HBAkHB0YQlkbGBbEZOC0a7AZQhu++AvVOJC0oO3YQssPIBbsJhCUyd1XQgX1BBDNO6CkjtAYQ out_44_mFAP2b_singleloop_p01wA5_mFAP2b_0001_0001
LU4aIBHsyx/DEY9VQiBBLBHsyh9z4lGVQgVuHBrFZ77j9o4TQzMzIBbmZG8r8SPTQy2ZQB3ist+z4lmUQu71PBPRYdAERbvTQ6mEKBb6m0AUIwCWQYAnLBju5XzLvEsVQsXPSBnwTK8DsDDUQ2pATBrPGL/D6XaVQOc0RBLvwNA0Q16SQ out_44_mFAP2b_singleloop_p01wA5_mFAP2b_0001_0001
LCsyDBLGEo+j/UjTQTihABjqxL+zP1YSQBW51A/mEj8z3P1SQamZuAblDN8jZmBSQAAgABDW5YA0NJmRQMmMGB37c3AU6HLRQJkzFBzzpFCkrYbQQr++IBXK6k/T9kXQQyL9CBfnvHAkYQIUQovXCBLITf6zWOyRQgHw9APR5IBUEAPSQtQC8Avb7SAUcLuQQChhIBPrtDBkueESQAxzJBD/nQC0yaLQQ+t5DBjsBdCUAWDRQm9dDBPXIBCEU+BPQZlANBDMxHAUPYGQQTDwGBHOcM/zY8+OQj2RJB/bKg9jT38QQ out_44_mFAP2b_singleloop_p01wA5_mFAP2b_0001_0001
LQ140AvHFu6jDtIUQMIwqATf/U174luUQlYQkAz1jS+DqGPVQWO0UA76RR+z1jKVQkCX7ALwKH7zkYwUQBWNsAXOz78LIyjVQFjAmA/OEY8bMg/TQ out_44_mFAP2b_singleloop_p01wA5_mFAP2b_0001_0001
LRLypAjpbKAUiBxVQuz3kA7P1YBECsSWQ6mEdAb6mEC0IbPVQ2OfLAzeUUCU3kgVQZQgbAbmZGBknvfXQJvwjAHNynAU4iWYQnHRrA32sRB08UlYQUVmgAzgn++zqTnYQfU4xALGEIAEAAwVQqiOrAXp5BCU7ynWQXxUPA/qnXAU+sPXQPwJTAbNkACUR+wXQz5TkAzlqP+jgJBZQBe6UA/m899j9UaYQ out_44_mFAP2b_singleloop_p01wA5_mFAP2b_0001_0001
EFDCjAjqxHC01jCUQKc9aAzLdfC0d++SQueUeA/TNODktzPTQZQgnA7QLaDkvfyTQBW5hA/89XCUJGkRQx0vsAntupCERkcRQMAqhADp/TBUCFPRQiX2wALVZrCE9yBQQLHaqAHZ70Bk++5TQ/ABKAz9YXCEbiBTQIaeaA/ospC0LH3QQQx8xAnOgXCki1CSQVghsADBBKDU2n0RQo3qkAbJxKBU8QPQQDD/SAn838AEb5SRQx4kmAzW2xAUpX8RQJas4A7Nt5CkbWAQQwSarA7no+CUhT1OQrXQxAbCOLCkw5QPQ out_44_mFAP2b_singleloop_p01wA5_mFAP2b_0001_0001
ER2OPATf/oDUKc1SQxgATArFZLEUf/8SQamZWAfR2WEkSMoRQnEDMADAASE0eUoQQJ3VAATizVEUPqsTQ+A///aHaREUHhMVQHsVe/ebYfEU4x5VQTIQk/+5OeEEQhaXQzV2q+u8+uEkpdDYQhrHBAPHadD0codSQS31gALa2NEkXchTQ8Aii/WvIQEka2RTQNF6AA/4FnEUOnjTQCdxPATrlUE0qdnVQFkI4/CzpAEEKqXVQWac/8scHaE01poVQkeDj/uR8vEEfVlVQ4m6CADcRgEUORrXQRvzT/CgkOEUFKxXQ8Lv7+yTrtEUBajYQMnNJ/c2DtEkSy4XQi83I/COm9Ek3XzXQ out_44_mFAP2b_singleloop_p01wA5_mFAP2b_0001_0001
EcSMiAnX6mEkZmpRQzMzjAb5Q1EUc9gQQFDCgAfTiLFUxg4QQ3kYkAjWkVF0FZzRQ2OfvAPy21EEpwFQQUNemAvxLpE0kYgSQZZBeAneXvE0GSXPQQgVwArvfAFUgVeOQsHFyAvz3lEEVjnPQVjX0ALbn7E01j6QQ out_44_mFAP2b_singleloop_p01wA5_mFAP2b_0001_0001
E2OfPAHtITFEueMQQKxgGALaRoFkCXfQQiBBMAXMI4FEYlzOQGZ7GALFu0FE+TdMQeYwY/y/AnFkZ4pQQnY9S+WZp8F0MNvQQCh3B/qOPEGkMTBSQXZzt+2o+/F0EwHTQXXLg/SPGOGUJt4RQGZ7IA/89JFEmu5OQknZNAri/tF0rNbRQ5gaJ/u4HeF0c5jRQKnk6+6UTeF0aIoPQ86TY/4JQ6FEynsQQHTdB/2oODGUqwyPQ9Wun/yJZSGUrnsSQ7EIk/iIPRG0SX+QQ out_44_mFAP2b_singleloop_p01wA5_mFAP2b_0001_0001
LfU4WAf9oEG0hWkPQktzdAXNeMG0yhmNQGZ7kA34lVGEaR2OQc9oiAjqxYGEYljQQaR2aADVjFGkTixQQri6PAXUnPGElxiMQuG/jAHFmIGk8vHMQ out_44_mFAP2b_singleloop_p01wA5_mFAP2b_0001_0001
EW5QsA7QLaGUJGUNQ/pGyADBWjGkBBWOQZQg9AvyhkGkQgVNQ4PVABjrHgGUxgQLQse5rADHltGEUesNQEBUrAnQLwGkyvuKQdrqkAT7E6GkPwKKQPGBWAv+R6GUWYrKQIqzpAvCXCH0LJHJQUNetAvxLXG025bLQ8GzyADXhiG0cOQQQiWnvAXGW0Gk1XtOQinvjAPc4sGEbmcOQ/PsnAPNcpGkmsrJQtsYzAbDkxGUc6+JQXw1lAnXHJH0YmsIQcPpxADp2BH0XtuIQ out_44_mFAP2b_singleloop_p01wA5_mFAP2b_0001_0001
EktzBBf9oqGkZm5OQlDNHB7QLuGUepLOQoacHB/TN6GEZ7sNQ/pGGB/9TAHk9ogPQT3kLBbmZrGkDtIQQQVlMBH1EgGE8iTQQPJZQBLYHwGEt2jPQiedQBjJgeGkyJbRQ/UDAB/natGEShTQQ+0XIBLxMqGU8VVMQC/WKBvwiuGErlGRQbrXOBfz9cG0U0xOQvsBJBbLzbGE1yeQQjFeTBTfguGkVZhQQCFtPBzOc4G0HKbPQg1gRBjfvsGUshpNQd3XRBLeZWGELDhRQPTyOBz6ehGkyeWSQ8JIUB7E1iG0HINRQ out_44_mFAP2b_singleloop_p01wA5_mFAP2b_0001_0001
ERLSJBT0i9GEYlTLQXPqJBXiBJHUJGkKQbnPPBrFZMHEaRmJQ03vRBnX6GH0d++HQ3kYFBPzMMHEUNeIQocIAB3OnKHkfvlJQCMAGBbkAYH0wKZHQtIbKBrGv3G04l+JQjmyIB3F1NHk4LVMQfR0FB35MHHkckZFQW64+ALmZQHEnA6KQsm8CBjwIaHUTkfEQf17JBbzZZH0mjoFQ4djFB/8/cHknxeJQ out_44_mFAP2b_singleloop_p01wA5_mFAP2b_0001_0001
E5lORBPHaVHUGEoKQIwqWBbmZZHUzMDKQHaxXB3MzdHUiBhGQwKnUBnBBkHUGEYEQCB2XB/naiHk9oAMQjcadBnxFnHEPOAMQvJJeBjiBxHksboOQrpRiBXDZ2HEku3NQam5OBvyhZHk789LQJ7dZBXjwSHkLIPKQb86WB7F+fH0E3/NQTaLVBLNCpHknNhLQcfNeBLa7qHkpCGKQLJMgBPAwgHEuuTMQpMyiBzfm8H0j+TPQw4QiBvkw5HkPw2LQzKujBLhHwH0oq+NQ out_44_mFAP2b_singleloop_p01wA5_mFAP2b_0001_0001
LGZbcBntzaHkpbSEQEYleBbktfH0Gv0+PEtohBXMInHEDCsAQ789hBfTivHU3kY8PQgVgB7luXHUjX60PYMpcBnWUQH0wYhjPF+iYBjtBUHEWVhpvPNydBXl5GHEGNUKPDCseBb5QVHEv0NGQI2bbB3SdkHU4DG7PPo4hBHz0SH0GrO6PIOUhBLdMcHUIlKDP out_44_mFAP2b_singleloop_p01wA5_mFAP2b_0001_0001
LRLSjBT14jH0w1jEQtdulBntzpHEW5wFQktjmBLEYnH0kYwJQ7RhlBntzfHEoa8KQZ78nB/mEmHkTiBCQiS/oBT3IcH02ZtDQfU4iBDW5cH0OffGQ4HUlBXdVyHEgUVFQXAhpBbR1rHULtjBQcUFnBLGClHkc4I8PNYFpBfNyXHUnchAQ out_44_mFAP2b_singleloop_p01wA5_mFAP2b_0001_0001
Lf/koBnX6sH0P14KQ35rpB7P1qHUiBhNQCBmqBHXPfHUGE4NQzMDrBT14bHEoaEQQiBBsBLFuyHEtIrNQm0MrB7rz7HEnx2LQ+WwpBzBh2H0mKlJQIkkoBzp/sHUrF3KQ2sLoBDLzsHUN5CPQW13tBrRwuHkCgBNQ1lUsBfpP1HkvdwPQOe+sBjXJAIU5oMLQ2Z7pBryvAIUUL9MQ8yQrB/kT0H0vvGIQTUPoB7Q/7H0g/yIQ out_44_mFAP2b_singleloop_p01wA5_mFAP2b_0001_0001
EiWErBbPKZH0istLQOJ2rBLwKOHkArMMQR2OqBz1jGH0xLdKQKcNrBjU49GE7RxJQLy2uBzLdMHkoFpLQGacvBrHhPHE+h8IQABmwBnm+SHUUbjNQlDtqBLbnbHEnEzJQJ9brBnhQMHU+SSOQ9WUvBXBAEH0e/4LQiz1tBreESHUcjGIQzisyBX4fRHEihHNQHgKwBrMoQHkkgmPQpYLwBrycbHkOCUNQ out_44_mFAP2b_singleloop_p01wA5_mFAP2b_0001_0001
E35rnBrbSJHkvf6JQv09lBzgACH0P1YIQBr8iB7P1DHkqxrIQjs9hBra8MHU2OfIQ5QrmBbPKCHEue0CQpcBlBHzR6GUIs/+PbA5lBzGj5Gkao/tPNIFoBD2p1G0BKzaP9mJkBrvV9Gk/Yauv789mBz1jQHEW5gKQ6nTmBTQ45GUgUGJQv9xoBX+OAH0w3RCQP2VmB/FKKH0IgOBQN/7iBbT68GUPF/+PRSLlBD6YyGEXOUBQpDlkBTQI9GEtEZ7vEuViB/zfAH00Ldhv out_44_mFAP2b_singleloop_p01wA5_mFAP2b_0001_0001
EAAghB3256GUiBBJQEtIdBDrc6GktzHJQqGvaB3isxG0IbnGQXPKdBrbSpG0HFuFQhALbBPHa4GEUN+LQgS8bBfm/AHEQiHOQAYSgBndVCHEV+ZPQubqXBHgCHHk6R+OQngggBf20JHkgztQQ7zAYBbnVOHkBMfQQTptcBnpzPHk/SGRQO0iiBjU4zGUepLJQOPjbBThFCH04NbIQdD0cBfIBxGk/1tMQnw/WBbSV3G07PwLQPt8hBzHi9GEOU0OQLO6TB/z4FHUUZBOQ59XiBLd6KHkkGORQY2fUBfr7SHE9IyQQrTEdBT+mVH0Tn5RQ out_44_mFAP2b_singleloop_p01wA5_mFAP2b_0001_0001
E8S3VBbQgzGEXPqEQfU4SBDrcrGkX6mBQTiBPBHtIlGE/pGFQv0tMBvyhpGkU4aIQR0zPBrYvwG0hPD6Ph9VTBXFa1GEAlViP1uAQBTio6GE3i52vX6gTBf4r+GkLWRAw7GZQBDp6EHE4LREwSMIUBThr6GEBWZFQwSuVB/EwlGEYf2/PhJVNBz2L3GkDQN9PrTJNB/x5qGEjeu0P2zwVBX+DvGU3c8ov//AWBXsX7G03DexP17xNBLzVBHUJEMwvwrKNBXx10GkXPo6vN9YVBDP73GUM2RCwHbqWB7/xDHUjNU9vps2SBXTdHHEAbNHwRXsOBPQTLH03ndCwXdgNBvnOAHU/Y2Fw out_44_mFAP2b_singleloop_p01wA5_mFAP2b_0001_0001
EEtIOBDAAbGUNepDQMIQKBvz3TGkpbSGQ8n6FBT14PG0OffCQ/pGHBDBWMGU6mE8PJMINBnFPKGEtVXIQV3ZJB/fBCGkaZgJQcQoIBbuvvFUZzlIQy/5FBvBPDGUa4yLQJc6EBbnZlFkaRJKQ5xMDBHyEzFkrQHMQ6p3EBrapLGEJhkNQ3CB/AP56vFkxLJOQ8eKBBXaEKGEDtmPQ2pG9ATneAGkya4PQ4PVQBPc9XGET3kAQV+RIBTXUYGUiTvIQduyPBPD8MGk4+8JQknlPBrHZGG027rFQWaqKBTEwoFk6FwFQPTpDBPyMWFkgp4JQiJ7GBTUSTGUS0WNQ4Ty6AbQzgFkDaZOQyeYABL/pQG0aWfQQOgV3AzsB/FEt+vQQ out_44_mFAP2b_singleloop_p01wA5_mFAP2b_0001_0001
EfU4AB7kYQG0LdTEQXkt4AXjXMGUhrHBQRLyvAjrHIGE99zEQbnvqAT2OOGkCXvHQBuS0ATsLVG0Es+6PGXOrA7qURG0lgRvPPOnjAL/BNG0Or53P6x/rALCtSGkgTbzvIFOAB3MzTGUKc9HQG3i7ATwzFG0bFP9Phss6ATeSYGUja4zPXnXxAvfybG0ll3/P out_44_mFAP2b_singleloop_p01wA5_mFAP2b_0001_0001
EZ78tA/9T7F0IbnEQIMvlAHiPxFkLz5HQ7HjaAjHxmF0CyYEQN7pSAXfaVFED9nFQlssqAjG4gFkbT1JQlSXyAfMJyFkxCICQZo4hA/Ar9FEC8IJQ69bkAzndZF0zMCLQIAbwAD1zoF0uSJLQ0lyuA7ZoUFE93qIQ out_44_mFAP2b_singleloop_p01wA5_mFAP2b_0001_0001
EqJCVADWaxFEkw//P4MjFAHk0oFkfwZ4PKaRb/2cyqF0C5r8PExMF+mjC4F0m374PAEPHAT5R0FU4BkpvwT4cAbIAyFkGlm3vcxhcATzf5F0Y8qBwMGFUAPpjuFUOlMFwWA3iA7gHGGUr3qCw9XvbAT10/FUa+i+P01+IAbb5XFUjTY2PMYEEAHUpCGko/aivZPN2/GwCuFEHSp3vNOygAfLNhF0BFY3vRaSkAjsl7FEkQ1tvyZ/iAXSAJGkB2ZGwURMmAbzSKGUymY/v out_44_mFAP2b_singleloop_p01wA5_mFAP2b_0001_0001
EQILG/GdhdFUS/RCQw3cJ/ol8fFUUsQFQxnm7/cLSfFEgtlBQWo5NAdh3pF07NnCQysNR/MQZOF0C8vIQFMT//EenQFUdpgKQpzUAANCBgF0NXgMQylNRA5EVDFk/KLKQajHSAx5EiF0EIIOQUQghARpVFF0kxyLQ/juhAhWvUFEfYxNQylKn/urcRF0JDPDQDruI/02dvFE2cQHQ73k79mKhOFEcJBKQ8qDU/g90+E0ZDjHQShNl/wUjqF0bcyMQFC3QA1rK3E0DHnIQw3bSAF3PuFU99rPQ0eWoAtRy6EEpmgLQDovoAVMXWFU1/CPQ out_44_mFAP2b_singleloop_p01wA5_mFAP2b_0001_0001
Epaa4/MYySFEYdn6PdnoOApSGOFkNIcvPOHFXARzoiFE7MShv75qkAh3gjFk0mpxvaJxIAtP49E0hBpxvj6dz/kheGFUOAZ9vuOWo/0gS1EEvixCwLKll+sMs9E09g+GwxUi59SlusEkNaaJw6ibX/IsXMFEYYv4PybObAVXSHFEKR24P9LSXAhEU4EkWyx4vPpJBANOAwEE6vPhv7ZIM/EkLMFkJ0p5viFUBAB62TFUF2vAwrnvCA9T1vE0ZGwEwxGeT/ImsnEEyjvAw3GQG/ez7DFEbTBFw9g2Q/UOtKFkqAmIwjFIQ/es7yEEsUxKwMyKN/QSBnE0/DXKwa4QE/G3sgEkImaIw out_44_mFAP2b_singleloop_p01wA5_mFAP2b_0001_0001
EHxrJAxGJzFkz+bivWamPA9GyDG0DGN0vgH/gAVGHJGEs2/HvGNXmAx0KQGEk/ywv0vy4/kcYLGkOey0vWnLM/oNJIGEO8Q+vgXA7+WoCQGEuqg+vNpRP/a9fVGkeWL1vsHck/+ksQGEU+zDwFGD2/c3fxFE9I9nPtd5UAZTVCGUfBS+v0faq/0h1LG05ETkPXiyBApjZTGkWng4vaJ6j/AKuHGUsUIDw3yDm+gJWAG07887vT2F9/GOxVGkbcIEwq7TY/C3HMG0xT7Gw out_44_mFAP2b_singleloop_p01wA5_mFAP2b_0001_0001
E13viA9MsFG0ZKy5PfZMrAx0OKGkSlNAQH121AdgnEGEhQn+PGD19ABlIHG05M6BQSEJoANswJGUKVFGQkTNeAVrNRGUsqcHQIDLdAN+OaGUz2bFQt77PApynNGk+laJQu/OcAZfl/Fk2xy8Px2SsAF9lSG0d/K+PuCzlANZnBGEAxHHQF7DvA1j0LG0L7QIQxYjDAh8OSGE8W8JQwGaRABWRGGk9iLKQ out_44_mFAP2b_singleloop_p01wA5_mFAP2b_0001_0001
Ltx81Apx/5Fko3Z2Pqqw/AVzzuF0AekwP4W7BB10/hFUWvz9PSBrGBZ+siFUtYNAQ91KEB56l+F0ldhYPYllIBl37zFEL14zvtwjHBx/kjFEAtq6vEn8MB5PQ8FUJgN0vB8CvAN7D2FkAW+tPoV+9ABC0jF0yU/ovZsUCBxDgFGU2HuwvJm9FBpUNDGkWW62P out_44_mFAP2b_singleloop_p01wA5_mFAP2b_0001_0001
E2Jp8ABlSWFETQfBQzln/AxcXIF0xL7FQmZV7AxQ0xEUhjDFQf0bzAVmZrEkfQhHQ3vo7AxeSRFEQqmJQuvhAB5V6lFkqpWKQtJNFBF3BmFkX+JLQU0W7AdgX3FEd+GKQwl50ANnDXFE/ZWAQPeKEB1JXHFEdoFGQmFCzANoCUF0iCfJQLfA9ABtmFFUA6LLQ5Ej+AN1xCGk5DlKQ4O0zARfh2Fkq8cJQ out_44_mFAP2b_singleloop_p01wA5_mFAP2b_0001_0001
EA9SABZK2lEU5XiBQYb98AdpbQE0PrGAQlU2/AVQKAE0P4ZEQ9RP+AVk3ZDEo0sDQqDdBBxl0LE0YMfzPCFjGBlADYE0jkh1Pcc9EBteesEUFAT8PpnXABxmulEUb2cBQfkQ0ABxuQEELn5+PJRGCBFMA1Dk53txPsxC+AFIAREUGz7gvzhfJBtZvOE0T0W7PAZTIBJg2aEk/lehvk1TIBlwOyE0dKnAQvn1DB1Xh4EUEnk0P out_44_mFAP2b_singleloop_p01wA5_mFAP2b_0001_0001
E1+DCB5p+HE04hbIQ7F0DBdNI0DEybmKQmxL+ARW2mDEynVMQWbJ/AxbeKDkU1BOQow/HBpYSFEEuyTMQ7NNNBVmYKEkGE4KQ/nqQBBGxYEUDSfMQKNbOBBkKuEESPtMQUUTQBFPj9EEqCWOQ2WcUBx/q5EUa/4PQHs+NB1tiQFkxXZOQYBfCBFX+XEUKBoIQuqmFBNGfXDUEAvJQfiXGB1YSUEkb6DNQvk9IBZgs2D03MCOQXSZPB11M3Dk68fKQYlVMB9ZRSE08r+IQEzGRB58QSEEd6fOQljlUBVUBaEUnRjLQM7OLB1DwxEExDjLQD+NWB53JrEUgc2PQwX2VBh7MFF0BxjQQV4yKBxmhTFkCSNNQxpYPBBPEcFEl3nPQ out_44_mFAP2b_singleloop_p01wA5_mFAP2b_0001_0001
LwgD1Ad7h7Dk6T6LQWpqrApgd0DEdYlNQeAwiAJX6eD03NAMQRgwhAJ2PlDEsglJQGavnAF/YPEEKWxOQR45vAVMdaE0wxQQQQ2+3AJekmEEO2XPQmDUvAVafYE0BEpRQTCc/ABTrwEUlKfQQZLx2AZJmiEEDTcSQfdz+AZZpuEUpo3RQAXHDB1mt4E02qqSQd4m0AFNWIE0Y3YKQif5tAJjPfD0YQOPQpLjlANETaEEKHKNQ/RlgAxTiMEkIl9PQKlc4AVWHoEU2CNNQbJ+oAxW9OEEOBGSQ5D5CBdSM6EE1NCQQjsT2AJkChEUzshTQGbSCBZtC2EUZulTQ out_44_mFAP2b_singleloop_p01wA5_mFAP2b_0001_0001
EvOjYAZnaFDE+eYNQm82FAlpixCk1EKMQte2s/gGcTDEX1HLQYJ5F/Yk9KDEpEWJQTwu0/0LVUC0Q9JOQB90e/As+rCkElMQQmks1/k+17CUV2RRQOubo+Seb2C0HtZQQWvfV/ICFPDkfgGSQSQhw+GJOMD0j6lRQVMvbAx2p/CEKHVPQ6r4KAlKBeCEgvdKQKg8Y/cZmBCUcMHNQbCzFANl17BUBNBPQlRvKARHk7CUAcZRQWSLn/S6vwCU5opPQj7Lm/cl1dD0faBTQ out_44_mFAP2b_singleloop_p01wA5_mFAP2b_0001_0001
E4Uxv/cb35D0grPMQNimJ/UOtOE0zJZLQiIUV/I+bTEEuUbIQ3QdG9Sw7cE0fsTGQcPnCANsk+DU1guNQcyhy+iT5KEUZzyLQVGRZ/oP5cEE21jMQ out_44_mFAP2b_singleloop_p01wA5_mFAP2b_0001_0001
ENhD//kjwMEU6BrGQymjEAVwvQE0zLEBQpEht/4J/CE0V7z6P3X/r/QhfGEUWiBhPDhCcAF/UME0jFBAQl8PgAt70sDEVWaAQBuJKAdltEE0KoeIQmDSBAdxhhEkNAMAQoHJgANvCSE0m4E4P8K4iAZIIVEEq04CQXXAjA9scoD01F9DQ out_44_mFAP2b_singleloop_p01wA5_mFAP2b_0001_0001
E5IeP/kbomDE7sf/PGjPX+uNjMDk62l5PUhn0/GNzZDEtTO8PwRHJA7XYRDEGFK0PTJM78qancCkXpB8PTtVl+KHyUCk2GkDQNDfs/AWmOCE/hZ5PMkDZ/4NugDkOJrDQNomX9+SlRDENqdgPwKvO/m/9JCUjHg2PMtJn9gIprCU5qqFQyeHw/AOSZBU0oK7Pxx2y/INLUC0WaDfPr6hBAB/6gCUCIN+P out_44_mFAP2b_singleloop_p01wA5_mFAP2b_0001_0001
EuiK6/66kuD0VlsCQ/BHSAjhh9DEoUZEQcEDYAvV3TEEg7uBQ8eAZA7fhkE0PXWEQJj8SAfi6AEkxCOJQsynkATCwEEUxbPKQQzYsAz0DEEkpktIQmIklAHIyIEkDHzMQorlg/iQK0DEGOEFQxWCeAXWDmDEJnJDQ1DrMADoxkDUt8IKQ3jwIALqJOEEJO2JQ+uysAzqdLEEMwlNQQJIeA33LJEUvh9NQ out_44_mFAP2b_singleloop_p01wA5_mFAP2b_0001_0001
EafBcAHhDTEkwEC5PQTJfAXLamE0z31qPqYerAL2SqEkfiWfPrPuwAjxkeEESm7xvHscTA/4pkEE6AG4vyhB4/2SbeE0P/u0vuqBVAngn5E0kPO+vs9Og/GDItEEV2YhPl75cA/SqEEEAcxyPqoeYAnc5zEEq9N2PywraAnD+XEUHr28vCeW2/6SOOE0+LusvqBVn/CPceEkAsB+vtpqMALaG4EUSv6CwAF5iAnOZ9E0AFs/vXxvNArwZGFEEbi5v7cRw8M3rnE0Ut6nPYaig/qpX9EE9EDovD4sv/a47sE0Pv+4P out_44_mFAP2b_singleloop_p01wA5_mFAP2b_0001_0001
EJdsvAzT06EEDCT0P0TE7A/cx7EUlds4PjGQ/AjrkSF0wLX3PB596APkXhFkFgk8P19A9ADHWzEk1tBCQ+iXEBzcuyEU0s1DQ3gkHB7UikE0bDEAQRArEB3vfqE0j3xIQEo5qAD9BHFEWyY4PYZY/AbtsxEkTLKsPVJ35APFJjEE74SCQoko4AbUZ9E0/i1EQzpDGBXqyCFUAkpDQADvLBLTGkE0ecWBQ6QWHBv29qEEdFC4Pgf7FBnBZUEUZgHAQim1IB3UEqEEIIbJQyS/CBnCbaE0hC4IQEKaCBH2F1EUVxFKQ out_44_mFAP2b_singleloop_p01wA5_mFAP2b_0001_0001
E/UDEB757VF0gArcPEYlGBXO0qFEv0NBPhrnMBf8SpF0fqxjPKxAPBvyhYF03P1YvRATFBj8n1F0Wgs6vw2YHBvE7oFEr9oBw9Xk+AHUF4FELgF8vUNeFBHsyJF0eU4uvGPCFBHu30FkW1+0P4aKHBL+rCGUdw96vvDwHB3mWaF0NceAwjn58AHRw/Fk9i3BwBIY7ArY8AGUzZPzvAPz6Av3XoF0il57v out_44_mFAP2b_singleloop_p01wA5_mFAP2b_0001_0001
LXPKPBDqG7F0gArwPe++UB3Mz6F057nyPiWkXB757HGET3k4P/UDVBzLdQGUGEY4PyL9MBPzMEG00NJ0PU5vWB3bD2F0QZNpvtGKWBHR2uFUKGN7P out_44_mFAP2b_singleloop_p01wA5_mFAP2b_0001_0001
E5lucBT2OHGkSMI7PyL9fBDVjQG0coF+PVjnhBPepOGUhrHEQpbyiBblDGG0eU4EQ6f3hB7quTGUBKyxPjKVgBzLBWGEfECxv23fjBztidGk4g23P8naeBjWk/FEnED7PveRdBHMPXGE1ns/PRHOjBzlHNGEnUosPJ5hdBfDBaGUr+Qqvfm0kBrzqfGkLJriPM6rkBHCzbGEKkB/Pp/JiBf3MkGUFGm5P out_44_mFAP2b_singleloop_p01wA5_mFAP2b_0001_0001
EjsthBXO0WGUJGkHQ99TjBvIbWGkWkNKQLymlBHueeGEqG/JQuzHlB7P1nG0jCXJQ3kohBX46ZGkoFpMQRndeBLXETGEtgcNQ/MdZBrKOXGUKPEMQ9x6dB/kQTGUo1OQQLHqgBz1jdGkCXvGQz5HkB7WYOGEmNbKQ2G5gBfF2hGUvCPMQJ37iBPxZaGEW0WOQyJBfBrSALGU+2wMQKsHWBb0QSGEx9pMQ347ZBLD9WG0ve5JQZzsYBPDbfG0hVrMQHqgaBvyVOGkcphQQNpTdBnZebG0kKkQQUXxgBz7EQGU8/rQQ out_44_mFAP2b_singleloop_p01wA5_mFAP2b_0001_0001
E4PFoBnuJbGEaRmKQCBWqB7luiGkuJhKQWO0rB/mEjGU0iMNQaRGsB3jCbGEEYlOQFuOsB3NJgGE+TNIQej5qBHZehGER37CQPxxsBrS3fGU5Fr8Pm0juB/9/YGUTPB9P2NasBrWKmG0xJgwPSMYoBf8STGk/UDLQ3+jpBPKtqGU1WHKQLR8sBzQ8XGk5DZIQHs9tBnxalGUQ/SIQDwDqBPQjpGkPgqCQU4TpBb7kbGU1slCQB+ltBjGflGkadnovw05qBjsvrGU0hfwP out_44_mFAP2b_singleloop_p01wA5_mFAP2b_0001_0001
EFDysB/nasGkR2+NQ357tBPc9sGEpwVQQGZrwB7P1nG0GvcQQShbyBT14pGUbnPPQkCHuBzLd4G0Mz0QQzZ5uBj2o5G0cKSSQn/quBbE7EHkqPxSQyYrvBnQ9FHUgxIUQMmOuBT5SEH0B/QVQ5CsrBrRrBHkd2MVQU2YvB3kSFHUCxcWQCBmsB/89yGUHaxMQninsBvQsoG0ioBRQ3kQsBLAi8GUs+qQQjnnvB7Pn8G08sPQQ/89wBfLF3GUejaSQovltBXVm0G0MS5SQC2ksBL1bHH0LTwSQY61vB3ZJKHELNISQ0UoxBj75HHkg4PUQOuwqB3fBBHEsqTUQiynqBT0OAH0QfEWQ60VxB3NQHHECjgWQo3TuBTeFEHkJ3SXQ out_44_mFAP2b_singleloop_p01wA5_mFAP2b_0001_0001
E99DxB/TNhGkR2eRQXPqzBzeUcG0d+uRQamJ1B7kYiGkAr0SQmu5zBbQgnGUzMrTQ14VzB/RhQGUwKHSQfmMyBfQzJGkwT/QQH+7xBvHB8FkmUVRQkUywBPM/1FUoaWSQO4CzBLzkuF0ggeQQFDivBbmZfGEAAISQzj10BfMtcGkIW0QQM8AyB/Q1PGEhS+SQg7R1BTTPNGEskZSQWPfzBr4iKGk4eHQQivNwBfa4MG0UbwQQsO+yBn8reFUuQnQQwQ9zBDEJ0FkT+TPQ out_44_mFAP2b_singleloop_p01wA5_mFAP2b_0001_0001
L/Uz3BXO0hGkEDySQ03f5BXO0mGUdTyTQShb7B77neG0OfXUQIwK8B33PfGkvfiVQy+P8B3qdXGUdkrTQRLC7BrbSwGEShLTQNfP5Bbob5G0aIrSQEzx6Brt2CHk49GSQPTM9BPUbCH0PmESQl5g5B/RgKHkP6tRQ5Qr4BD/pdGERLCSQsoO4BfB2pGUSolUQmfP8BHQgtGk+4VSQfNZ8BD6lzG03M7TQ7d/3BjRN8Gku1fTQ5o63BbHU2GUnl5RQ out_44_mFAP2b_singleloop_p01wA5_mFAP2b_0001_0001
L+TNOB325FEUHahMQ6mETBf8SPEU6mkMQ++JXBvHFOEULymKQmuJbBLEYZEUIwaLQmuJgBz0NbEUGE4JQOJGaBfR2iEkqx7NQbnvdBHuewEEmuZPQqxLVBfR2cEE8nqOQtd+SBzKHiE0OfXQQAAgLBHYl3DEtILKQepbNBrED6D0hWEHQXPqKBHXPmDEBW5CQO0iMBHZ7oDk9ow7PPK8FBjqxPD0FZ7DQW5QDBjAr8CEqGv/Pnv/DBnuJNDU6mkIQ03vGBDW5gDUjXqKQHv0+ArFZ3C03PFJQMrAMBjOsFEUZeZOQOUjgBTQfSEEmggHQm6jgBXbUsE0TYMJQ5p+hBj/pUEUk28KQFSueBzoy+EkenLOQ6avgBDfjnEkry1PQax8bB7u11EkIQqQQkSCRBX2cFEknsEGQvPKFBTtbeDE0BrMQ out_44_mFAP2b_singleloop_p01wA5_mFAP2b_0001_0001
