# Supplementary material for: Incorporation of sensing modalities into de novo designed fluorescence-activating proteins
Source: Nat Commun. 2021 Feb 8;12:856. doi: 10.1038/s41467-020-18911-w (PMC7870846; doi:10.1038/s41467-020-18911-w)
Supplement: Supplementary file 24 — Source Data [file 41467_2020_18911_MOESM24_ESM.xlsx › raw_data_graphs/Supplementary_Figure_6b,c,d/1/silent_149.out]

SEQUENCE: SRAAQLLPGTWQVTMTNEDGQTSQGQWHFQPRSPYTMDIVAQGTISDGRPIVGYGKATVKTPDTLDIDITYPSLGNIKAQGQITMDSPTQFKWDAQFKQNDNPRYHGSTNILTGTLQRQEZ
SCORE:     score     fa_atr     fa_rep     fa_sol    fa_intra_rep    fa_intra_sol_xover4    lk_ball_wtd    fa_elec    pro_close    hbond_sr_bb    hbond_lr_bb    hbond_bb_sc    hbond_sc    dslf_fa13      omega     fa_dun    p_aa_pp    yhh_planarity        ref    rama_prepro    bref_irms    cen_irms    final_chainbreak    final_looprelax_score    irms       time                                       description
REMARK BINARY SILENTFILE
SCORE:  -490.468   -699.846     99.595    408.797           1.579                 21.160         -3.415   -269.660        2.018        -22.618        -79.729        -27.818     -39.963        0.000      4.731    132.771    -41.809            0.036     19.116          4.586        3.315       3.315               0.011                 -490.468   2.723   2614.000 out_149_mFAP2b_singleloop_p01wA5_mFAP2b_0001_0001
RES_NUM A:1-120 B:121 out_149_mFAP2b_singleloop_p01wA5_mFAP2b_0001_0001
FOLD_TREE  EDGE 1 120 -1  EDGE 1 121 1  out_149_mFAP2b_singleloop_p01wA5_mFAP2b_0001_0001
RT 0.092238 0.94843 0.303269 0.768097 -0.261588 0.584465 0.633655 0.17903 -0.752615 12.785 -5.805 20.9455   out_149_mFAP2b_singleloop_p01wA5_mFAP2b_0001_0001
ANNOTATED_SEQUENCE: S[SER:NtermProteinFull]RAAQLLPGTWQVTMTNEDGQTSQGQWHFQPRSPYTMDIVAQGTISDGRPIVGYGKATVKTPDTLDIDITYPSLGNIKAQGQITMDSPTQFKWDAQFKQNDNPRYHGSTNILTGTLQRQE[GLU:CtermProteinFull]Z[HBI] out_149_mFAP2b_singleloop_p01wA5_mFAP2b_0001_0001
CHAIN_ENDINGS  120 out_149_mFAP2b_singleloop_p01wA5_mFAP2b_0001_0001
LwfKMBvxLBIEoaMYQDCMMBf9IAIEZ78WQ67nRBLFu8HE99bWQ357UBT0i4H0hWMXQlDNIBf9o3HkoFpWQhtxJBjKGuHkhUPXQiTgIBXhVCIUaeVYQPryOBPHFEIkmJTYQBdLNBHFt7HUsJcYQAQKLBfY1DIkXmbWQIL4HBrci2HkAmkVQPRTEBbD95HEf7AXQZGMIBHDVuHU90EYQ out_149_mFAP2b_singleloop_p01wA5_mFAP2b_0001_0001
HTihSB3NJ+H0kYIVQ/UjXBHCs6HkEDiUQkC3XBvcouHUgVmUQFDCcBjVOqHkvf6UQ5QLYB/9T+HUf/ETQZIGZBnvIFIE/04SQPj7aBjojGIU9UfRQ7d1WBHpuFIEIZdQQd2JTBTlbJIUF5FQQ6UETBnyJOIkfprQQZKqPB79VII0KJROQEtoPBzKnAIEsyhUQMv1aBzTP+H0KDGVQo4sUBPVH8H08bgSQcekbBDhJ6HUcVoSQvlHcBLAgGIUyEmTQiEWVBHsOHIUgFFTQtyXeBPLFEIUd8ORQrEHcBH7vKIUM0dRQQLxWBfIKCIEAn8PQMGvVB/jAPI01OaRQHaVQBHW6QIkN2ZQQ6hsPBjhpEIEPgUNQZw7MB7fFLIUyqtNQ out_149_mFAP2b_singleloop_p01wA5_mFAP2b_0001_0001
H3kYTBPzMpH0yhWUQiBhTB/RhdHUO0aUQXPKVBPIwZHkVO0VQEtoYBfR2SHkQg9VQiWEOBntzYHkArEUQnEDQBnCXtHklDFUQRXgWBforaHUCZtTQb8SOB7QLQH0IbHUQam5MB/TNbHkrHFTQEYFLBvcobHkvfyUQ out_149_mFAP2b_singleloop_p01wA5_mFAP2b_0001_0001
HPK8SBntzeHU2O3WQqGPUBjqxbHUbnHYQrcIaBnCXdHE8nSYQQgVcBb5QXHEDCsYQ8S3QBvHFiHUzMnYQXPKQBD/pkH0yhuWQ2rZTB/GRTHEgVLYQ9owRB7OffHknvHZQmupMBD/pgHk9ogYQ03vRBz1jqHEAAkYQ out_149_mFAP2b_singleloop_p01wA5_mFAP2b_0001_0001
H++pcB77nlHEoaAYQuzHhBra8nHkvfKYQy2JjB/RhjHEoaUXQnvflB/mEiHUdTqXQPffhBnBB0Hka8OYQ94mfBvL+4HEUOyYQX7cgBbxb0HEtSeZQ4gviBf2A1HEW6sZQFI5cBb35vHEdqzZQsHlaBrZmqHUiBZXQOInhB7fLkHEs9oYQSs7gBnQ23HUYehXQGZljB3U11HE+AVYQb/ZbBfhW3HUyQrYQYEKgBDNyAIU23yYQQbhdB3ixsHUasQaQhRQZB3jlvHULmmZQ out_149_mFAP2b_singleloop_p01wA5_mFAP2b_0001_0001
H46RiBTgVhHEv0FWQ46BkBT2OdHUIwCVQqxLkBblDRHUO0CVQCBWmBfTiMH0P14UQ78NjB76RhHkpbqTQEdClB/EXdHk54kSQ2Z0nBzSIhHUWL5SQTFLkBnmyhH0dNPRQaRWgBntziHUwK3VQXrCmBzDSgHUSxNVQZwNjBHe+pHUlbqTQa4MhBbPfeHUe9cTQnWBlBnntUHEQnjSQCELpBjsXeHkQqJSQikboB358dHkfH3TQhy2nBLU1pHkBK7SQf1glBTX7eHkCddQQXxPkBfidqHUoNSRQiqLiBbFYfHUuJARQ out_149_mFAP2b_singleloop_p01wA5_mFAP2b_0001_0001
Ham5hBjArLH0xLNVQQg1hBTf//G0xLNVQHaRjBntz5GkWkVWQMdTkBLaRxGkpbCWQGZ7dBPc97GktzHVQLwPbBjzc9GEbhyTQIojVBXC+6GkNO5TQKGydB/8v1GkFjySQrcIgBvcoPHkBBWVQ8T1iBL3I9GUxiTUQyJkbBbOEAHUJ52VQRY5dBPMizGkaVWVQHsqbBPjoFH0CYeTQ/4nTBDEB8G0MG7SQ7hxTBrVXAHkz1nUQUaHVBfwwyGEwIOUQM32bBPIk2Gknz0RQ5jSdBjYrtG0frITQ5m/gB73f3G0EksSQ out_149_mFAP2b_singleloop_p01wA5_mFAP2b_0001_0001
LEtojBLFu9GkQglXQf/0kBf9o3GUHaVYQUNenBjAryGEYlHYQJbHpB3Mz3GUPKkXQdTSlBjVOAHkCX3YQEx9iBbMqHH0AlxYQyykiBr7HIHEFfCYQkPmjB3Tp9GEhXoXQ/pajBjzaxGEm4fYQtmNnBDQMEHEbexYQs1alBT8l8GUaFXZQABajBXemPH0IR/YQKJLhBjWzEHU9cBZQ4d3jBnJaOHEMHuXQN0dgB7LaJH0L92XQ out_149_mFAP2b_singleloop_p01wA5_mFAP2b_0001_0001
LSh7nBPIwoGkoFVYQ14VqBblDjGkqxHYQ35rpBrw1aGUdTKXQrcYnBXNeXGEsyBXQgqhmB3jClGUbnnYQk5OrB/hFfGkBYjYQMuzrBLGxoGkqo3XQ out_149_mFAP2b_singleloop_p01wA5_mFAP2b_0001_0001
EqGvrBvz3WG0isdWQJGUrBPc9NGkpbiVQW5grBf8SRGkVOEUQHvUtBzeUXG0gArTQWOUtBX46EGU6m0VQi5BtBD9WBGEnHMXQtGusBnAA3FEc65UQpwltBb78ZGEEYlWQYHTpB/m2KGUoBsVQNZWvBTgwHG0uLqVQrWurB7pC3FUZ3PXQQEHuBX8RqFUl/HVQPN7sBfTn7F0Sy3TQhrrqBf9cxFUqCFVQ out_149_mFAP2b_singleloop_p01wA5_mFAP2b_0001_0001
EEYlpBDrcNGUy2RTQIFepBjpbPGEUN2RQktzpBHtIFGEnEDRQktzoB/9T5F0w1bRQsyxmBD/pUGUHahRQPOnmBbkkfGEgbHSQX+XmBrTwhG0H0aTQj9omBjnwpGEaIdRQCkVmBvSXsGEurnTQEZimBz+bxG0vvbSQFiwmB3uzsG0MfKQQwvnmBPGQ8G0YzISQQR2mBLBa3G0j6sPQESzmBbTC/Gk16zQQSMIoBPy2IG03PtTQiRGrBXn0UGU2HlRQA3JlBDzuPG00B6RQG7jmB/cNVGkYScQQy3QmB3JzbGkLWNUQSvJmBPptvGURriUQe5ymBjm5mGUPJ0OQ6tjmBnfVCHEbi5SQNO9mBvwe5G0pJoNQXY4mBv3eHHEHghQQ out_149_mFAP2b_singleloop_p01wA5_mFAP2b_0001_0001
EEtIrBzgAGG0LdzPQMIgrBTgV6F0257NQUN+oBHtI5FkQgVMQ8nKoBbktEG0xLNLQaR2tBnsd+FUHaBMQwoWuBLrfsFkyc/JQTNdvBPCJYF0puQLQk1kxBXvmYFk0diMQXiDuBDXUGFkdc6KQuz3rBrbSNGkVOUPQsK1rBDuurFUoJFPQD2pvBDVdAG0WEJNQL/dtBPqkGGELL6KQ2XyvB/kHyFUYdgIQpqdsBjdfoFkSMBJQSrruBrQn4E0t9tLQ+wWsBvseGF0Wf2JQ out_149_mFAP2b_singleloop_p01wA5_mFAP2b_0001_0001
EoFpnBTLymFU46RMQkCHlBTgVmFUhr3KQKc9kBDqGVFU5QrIQHahlB3NJCFEVjHJQEY1iBz0NjFEmu5MQrRLgBjrtjFE3RdLQqXAjBnI/zF0G3EPQQgVoB/RhZFEFuONQej0kBnDw1F0d64JQTBCjB7+nTFEW/0NQThKdB3XghFEW74MQQSHgBDFKXF0849JQ1H3fBfTMzFk8jeKQllZhBfjmxFEDEQQQyT3iB/dwBGEYkNOQ5j4kBPXlyFEJ1CQQ out_149_mFAP2b_singleloop_p01wA5_mFAP2b_0001_0001
EhALkBf++bFk/UjEQWO0jBj/UNFkTiBAQtI7gBz1jOFkpbS8PSMofBzKHgFUwKH7P78tlBnsdSFUIwK1PAueoB7cvQFUyz/5PTiNlBnt4CFk7h+qvW5wjBb78rF0IbHEQEgQkBTiH9EUsvXBQS4WlBrfviFkXoUvPhxOpBLp6eFEOCg6P+ajmBDcsGFUMgU5v78JjBHKXEFkv99yvG+jlBjyiyEELBJJv out_149_mFAP2b_singleloop_p01wA5_mFAP2b_0001_0001
EWOUfBvHF8EEEYl6PR2uZBjpb8EU5QL2PhrnYBvd+sEkuJxoviWkbBrFZdEEAAAwvVj3VB7Of3EEDCMAQMxNWBj3wFF0N1OFQID4QB/REAFkt86IQCNJSBnHRQFE6fzLQampgBT14tEE7Rh7PVdzYB7hbMFESPUwPlcRWB3eUnEk4DbBQ3v0RB3oS5EE/tV9PxBCWBLtcWFUCOLEQQE9ZBD3wCFE7QPHQuCAPBniqNFk5fRNQXiQSBrdEhFUbNQLQ2T5VBPJ0LFE2gqMQ out_149_mFAP2b_singleloop_p01wA5_mFAP2b_0001_0001
EoFZUBHDCyEEv0N4vktTSB7QLkEULyWAwXPKMBT2OjEEoa8/vO0iJBntzzEkQgV+v14FUBnBBsEkAr8FwbL1ZB/pDtEkscJGw8NNSBjZbcEEXdIJwfUYSB7lu/E0HFu0v4G7TBngIUEEQ5k/vJrbSBjt07E0KEuGwLuSbBfZtkEEj1QDwLLhTBj4AiEEkYFLwpF5NBz9YbEk1NHJwne5TBnzpME0PJwIw out_149_mFAP2b_singleloop_p01wA5_mFAP2b_0001_0001
E99zJBPJGQE025bAwPK8DB/mEPEklDNAwamZBBjpbQE0fqxFwIFOEBPIwQEkvf6IwnEDCBT2O3D0NJG6vnwLDBL1FMDkkAD/vf5kDB/c3GDUMNgEwLLsDBDKbsCU+kB4vEtIMB3MzCEEnEDBwZdfCBHn2cEURk57vf7e7APe35D0xkv4vyO7DBbe53D0Kz0ovJncEB3NnNCk8Zb6vlsXDB7SuyCUqm7AP out_149_mFAP2b_singleloop_p01wA5_mFAP2b_0001_0001
L1NJ4A/89PEUiBBGwQgVyAb5QREk/UjJwwfq0APdT+DEYljLwoFZyAjWkBEESh7NwO1TmAPg1REUk8+IwtohhArmq4D0i4MIwOSILAv0J6D02SzHwg4gDAPF1JE0ultEwFFdAAfvvhDEH8NJwe++zArvfQEUiBhCwuqr0AbV+fE0gVkKwN9EiAjIjXEUUEwKwj+skAPxFdEEOAvGw5QClAnIbuDUp6nEw6hnjAHAGhDUQ9tJw out_149_mFAP2b_singleloop_p01wA5_mFAP2b_0001_0001
LGZ74ALv0ZDkSMoKwQgV7A/TN2CU5QbMw2OfDBf8S3CkVOUNwzhWFBjpbaCkWktOwHK84ADLYLCkPSELwPsDtA3biECEqHjKwvaxmArc+OCkX8QMwJcYqAH34pB0YTcIw/pG7Ab5QXD0FZrIw/RS2AHIE5CELfMOw4BM9ALBtJC0tlKJwlj37AP1kiBE1PUMw out_149_mFAP2b_singleloop_p01wA5_mFAP2b_0001_0001
LGEYGBT0iYDkCXfMwjs9LBXNedD025LNwHv0PBPHaFDkX6WLwdolUBLwKDD0HF+LwcSsEBrw1vDU14VLw5/BNB7YS/DUSwINwW/mMBbDVSDEvZOPw out_149_mFAP2b_singleloop_p01wA5_mFAP2b_0001_0001
ELH6NBTLyyCEBWJJwEtoRB/mEbCEBW5GwgqxUBT2O7C0kYwDwqxrSBzfqdDksdeCwoF5OBf++5BEsyBDwFK3LBPDwyAElhhFwSAbJB/n31/D7dVBw2xVGBbtwZAE3u37v+syKBHDmi8DJOdBw2O/JBvco1CE/pmIwthRUB/OUICEikuIwLjXMBnvrOCUJVaAwr8+RB3bOcBkBJlAw/UpOBzJYMAEbd5HwllsIB776MBEX3BIwiTVJBflPfsbkYf9vDnWNBnQic6jISREw out_149_mFAP2b_singleloop_p01wA5_mFAP2b_0001_0001
ElDtZBDrcwCUf/UCwy25cBfnvPDEAAA/vv0NeB7P1ED0d++tvHv0dB757fC04luJPb8ChBjU4WDkSMoCwbqjiBbpXvCkoxzCwo1XgBTXSlDklKKIw8SXbBLwKTC0LdTDwFzqaBHZqtDUosn+vOYPiB/RcvDkX4qAwgTVhB/02VC06g/CwIeNiBjIaqDkilRJw5kdeBz7dBEUzXFIwbkXeBXhsMDUa+JJw out_149_mFAP2b_singleloop_p01wA5_mFAP2b_0001_0001
EAAAgBvcolDklDtoP8S3gBvz3fDU6mE9P5l+iBrbSAEE+TNAQHaBjB/naSE0xLd8PzMzcBvz3jDEsyBCQK/qaBXfFGEEvZ1BQ357fBjqxBEUc9ogvi6whBzfNADUc9z9P5n0dBbrlcDEtZHGQ+wwZBzJwND0HfsAQtRZZB7n+IE080gFQ out_149_mFAP2b_singleloop_p01wA5_mFAP2b_0001_0001
EY6mkBnuJ1DkR2OEQnvfmB3NJKEE/pmGQAAwmBjWkHEkQgVKQmupmBvIbrDEBWZLQlYQpBf++JEkoF5DQRwLpBbMuSEUwTU8PgC4rB/4FWEUvuY2POhctB/rKHE0SFCzPmYbsBPmYqEkVnHxPU4akBvd+WDUHaxFQbtvlBX3OaE0ZI2FQKeCqBHWbzDE1lyDQWMpqBXJuTEkMeNGQhsLoB/jHiE0Z2m8PnAFoBbmyHEEYjf2PZ4KuB7OCuEknongPEEErBnLQ2EEt+O0P out_149_mFAP2b_singleloop_p01wA5_mFAP2b_0001_0001
Lx1DnB7luZEEUNuLQ7RRnBb78ZEkSMoOQwKnnBvyhwEUMIwPQbnvoBHue+EU5QbOQsyBnBHDCoEkCXvKQj59oBn2LQEEJzPPQY9elBPtxSEENrfPQ out_149_mFAP2b_singleloop_p01wA5_mFAP2b_0001_0001
Ef/0mBPzMzEUiBJRQ/pGnBLwKHFEBW5RQ/pmkBnX6MFUKctSQQ1IjBzJx+E0FZLTQlDdpBb5QFF0Jx4SQH/PsBba/CFUiBRSQkjZuBzzl+EEjaUTQo7SuB3k2tEEr39TQPxUwBrf2MFUisfTQqG/lBbmZmEEaRmRQFzanBL1NUFkfLMRQt4HpBD0j3EkEqiTQQ6epBHkdTF0vPhTQG1vsBz3DSFEhtwRQ2qQsBn461E0sYjRQWRwxB/8QKFEgBLUQvJXwBvQnaF0M58SQ out_149_mFAP2b_singleloop_p01wA5_mFAP2b_0001_0001
EoFJkBPy2hFEBW5SQ14FiBzfqpFEv01TQ5QbjBvxL3FUc94UQ++JlBT2OCGEEYlUQkCXfB3251FEVjPTQmK0aB/s1oFUXGnSQcf0aBD6gUFERNPSQOVgVBbdgwF0S1USQPf4VBjfuOFE1CuRQJJqSBXejfF05HxRQ/A/SB/A8BG0lhfSQ46dNBjpmhFEOTYRQOwwNBvA6CGUXkGSQF1HLB/sR1FEoKkRQ1NZlBXjXsF0FZbSQaSIhBrp4bFEReTUQV+ZgBzskAG0g2fSQRakdBzxZ/FEItCUQY/JeB/lDKFEi5USQEM1UBHhk/EEO+VRQpHCVBjpcIGkIM7SQ4QNLBX3WUFEGf8QQ8l0LBzxVKGEekPSQa/GHBfHW3F0m6SRQ out_149_mFAP2b_singleloop_p01wA5_mFAP2b_0001_0001
EtIriBPzMzF0eUIWQaR2jB/na+FEAAQXQPKshB76RGG0HF2XQGE4eBLbnCGEaRCYQCsykBnYQuFEEYJYQvvqmBbqxcF0mewXQ7eZpBzmafFEudoXQtiImBTTWIFEqsVXQmNeqB3gSNF0mLKXQVYioBHpI/EU22+WQ7RRhBvconFECsSWQE2glBXwFEG0Xr5WQYZGjBnw8mFkV0XYQvW2lBn+y2Fk+liYQZ4KkBXNrAFUQhTXQetlsBfwgKFUDd9WQ3LzoBv+ivEExGpWQ out_149_mFAP2b_singleloop_p01wA5_mFAP2b_0001_0001
EzhWiBXjXQGU2ODYQVjXgBntzXGknvTYQFDChBrvfcGEVj/YQO0SjBzgAgG025HZQhrHgBb78gGU3koXQb4SeBXkzdGEcwRWQjP8gBz3MaGE8+WVQSMDZBn8jeGkRE6VQCoJgB/tcXGkIYGUQMKcXBb22bGkrlpUQanGbB7zVYG0ECwTQe+OkBDAATGkYQ4XQxO9cB/LjTGEeiXYQ4kEiBXAYkGk0YgXQ6QsdBTOBnGUjIBYQhSCjBzPlZGkerpVQ/uJWBTzThGkchnWQ13mhB/umUG08RYTQBUQTB/EjcGEiyXUQl14ZBrMRWGEYhwSQ out_149_mFAP2b_singleloop_p01wA5_mFAP2b_0001_0001
Env/dBntzcGEqGbZQ8SXeBvcohGkTiFaQ357ZBPc9pGkDtMaQlYQVBzgAnGUbnPaQep7dBrEDZGUPKoaQF7ldBz9WdGUHQWbQaXRhBb3BjG019mbQpkajBrWMeG0rxrbQv/+gB36VtGUNqwbQPKcaBXNeZGU46RZQuSGhB7HvlG07HIaQU0sgBzjyTGUjQmaQrmaaBX7KUGEmPiaQ0zycBXfpWGEKUrbQSLRaB3mDjG08yXbQkwhiBPEhxG0PG8bQ95VeBvfFxGkwwrbQ out_149_mFAP2b_singleloop_p01wA5_mFAP2b_0001_0001
EmuJbBnCX0G0IbPaQgVOXBfnv8G0xLVaQfU4UBjVO8GU14BbQsHlXBLv04GkYQgbQZQgaBPc9GH0HFOaQlPFgBbm0DHkoIZaQxfVgBT3M4G0f2KaQ91JbBDvK0G0fVPaQVoFUB7h67G06t8ZQdh8YBj3XNHUruiaQDpDaBPDyJHk73sZQAKagBjbyEH0ys7aQaIghB/rMJHE4NJaQQvuhBXyZ0G0TlgaQ/i8gBT3b3GEXopZQ out_149_mFAP2b_singleloop_p01wA5_mFAP2b_0001_0001
L357PB325/GEaRGbQWOUNBvcoAH0z3vbQfUYLBXiBMHkDt4bQpbSLBHYlPHkQgdcQcSsIBntz4GEFuybQuXRKBHmCtGkOXubQ2pxNBrzfpG0rgScQCCNPB31YeGkWnOcQEG7SB/nQZGURflcQbFxVBPcMeG0kADdQwDoTBHWEPGkQQdcQGE4NBLwKCHkqxraQCpMQBP7a+GkyhIcQoi7FBLig6GUQfZbQXBmGBLf25GkM+QcQJQcMBPSyrGEVZQbQbRsGBjCDoGE4TubQ0xqLBb3jqG0qswcQgBcRBnOLuG0h1ScQQQLNBbOwZGEBu4bQgsJVBrMDmGkG0IdQ5SjYBHEIaGE/wTdQLEPRBLJxLGkkpFcQDJWWBPAtKGUAWtcQ out_149_mFAP2b_singleloop_p01wA5_mFAP2b_0001_0001
LkC3JB/owRH0d+WbQ46xHBb6mcHkYQcbQBr8IBfSMiHEsyxaQcSMKBPIwcHkpbSaQgVuBB77ncHEVjjbQD599AbbjbHk9c8aQ2O/JBzeUOHkQg5aQL62JBn3XgHkWA3bQ7AYAB72kjHEC20bQUdxABzyvVHkpg3bQnPY4AHgFWHEx+/aQ out_149_mFAP2b_singleloop_p01wA5_mFAP2b_0001_0001
LXkNIBHsysHEmutaQpw1IBnDtyH0HFGaQueUFBXMIuHERLiZQlYQGBLbnwH0bS8YQcSMHB/mE+HUwKTaQkeYIB73p+HU5dCbQDGDHBHMrzHEtNTbQTcNIBH2usH0mLuaQkhENBn3iyHkjb8ZQv3+CBfOS/HkedMaQ7gaJBPPACIkKaAaQ++8FBXefCI0LcRbQhHmMBXraAI0ioHbQjPyCBHAfzHUwGbbQOznJB3s4xHkvkubQ out_149_mFAP2b_singleloop_p01wA5_mFAP2b_0001_0001
EsHFBBf++nHkWktZQ7Rh7APdTjHkDtMZQQ144ADrcXHkmZWZQ99TwA77nTHEEYJZQ2jCxAThrpHEsyJZQFajyA3kr1HE9qCZQlqEyAjUi8HE4elZQL7h0ArOz5HkgWaYQ14hzA/xsDIUA2fZQpMB2AbcTCI0irUYQg7g1AfStFI0DR3YQGs/2APoHLI0JoxYQf/UABjU4lHEoaMaQTq6/AfLdjHk4kuYQXMqsAzNpoHkQrnZQ2KAsADCjmHk1rwYQxJjwATrV5HU/VFaQoP90ALbn0HUVo+XQhIKzArjYGIULR7ZQVRl3A7/4DIk2opXQMrJ2Abc6MIEVoMZQ out_149_mFAP2b_singleloop_p01wA5_mFAP2b_0001_0001
EqGPABT0iRH0yhqZQ357+A3jCGH0Gv0ZQ5luEBnDt/G0JxwZQGE4IBHXPDHkQgBaQMIw6ArFZEHkU4iaQvcUxAL0rKHUo3paQ6a/3AHNl4GUIlqaQDCsDBT2OVHUGE0ZQtsQ5ADHrCHU56dZQWfaABLa1GHk6R5aQm58sAjFjKHE/TQaQ+fD1ADxn3GE7HLbQM2/+A/QmzGUoTmaQ1ZzxAnVH2GkM9TaQ out_149_mFAP2b_singleloop_p01wA5_mFAP2b_0001_0001
EFDiEBzKH2GE7RdZQ4PVJBXjXvGEBWZZQU4aIBjrHjGEoaYZQFueEBnuJfGECsGZQzhWMBTgVzGU46xYQSeWRB7KktGkZ9lYQYHhUBn7N0GEhU2XQM1LXBzh6+G0uVYYQ7RBBBrZmzGE99PZQ/z1LBrGqwG0LZ1ZQFWaNBzUt7G0SZ2YQezrJB3r7yGUwQWYQDKcQBvNYlGUeLcYQVPEUBDbRtG0MpAZQa6QZBn/MEHkj/CYQ0Y8ZBjN27GU2SwYQgt+TB3tQDH0SFoYQ out_149_mFAP2b_singleloop_p01wA5_mFAP2b_0001_0001
EEtIMBvHFdGUPKsZQ/pGMBrbSRG04lqZQaR2PB7QLNGU5QHZQlDNUBfTiRGEoaAZQrcoNB33PMG0isVaQq/WJBjoiNGUHk5aQjKoEB/jAOGUpLwaQyc3KBnWmNGkzlebQ5lOPBjqxgGk8S7ZQhFDIBfznOGk4cjZQGcURBDd5PG0i1gaQ4dbOBTKwDGUeDRaQ out_149_mFAP2b_singleloop_p01wA5_mFAP2b_0001_0001
EIwKOB77nEGE7RxYQvJRRBblDAGEmuNYQyLdSB757nFkuJRYQam5OB33PbFU2ObYQzMTOBrEDCGksdGXQhVeNBLFEOG0j+4WQ9CfRBXtz6F0pQ7VQl9CKB7R2QGUdgtVQx1jKBTgVBGEZ74YQUeKVBvA9DGkh0MYQBXYKBDts8FU4pJXQpzSRBb0oRGEqgyWQ4dhLBvPdRGUvxwXQLRTPBvO19FEEiBVQXKASBvBrpFE/qCWQZZaVBL0QBG0M43VQkfqJB/PgZG032oVQXjHGBPFUNGEhR2VQUY2LBPFxNGETRzUQ out_149_mFAP2b_singleloop_p01wA5_mFAP2b_0001_0001
EKcdXB7OfhF0MzIYQtI7YBX3kKF0eUIYQO0CbBvcoDFU3k4WQf/UeB3MzOF01jSWQ6mEdBLEYFF0jCrYQpsoeB//ytEEDfoYQ2vvaBH+yKF0FmWZQgqRaB/S3sFksdCYQgQXVB7pLBFkcpPYQFhSgBnVcOFkwzlYQ+zygBLrPqEE7DBZQDDLgBDlQqEkCOJYQJuFbBDd4jEEZdtYQ2IrdBvlNHF0MVvZQ7qIXB/+QBF010bZQpDvZB7NwbFkN3XZQ out_149_mFAP2b_singleloop_p01wA5_mFAP2b_0001_0001
EsyBZBbQgxE0jCXWQ++paBb5QpEUjXCVQ46ReBrFZVEUiBJVQIFOdBnDtGE0w17VQXktVBrw1jEEEYNUQBWZWBHZ7oEECs6WQ509cB7kr1EEYNiUQjs9WBXjXeE0HFOTQv0NTBLGEyEE/pGUQ35bTBb5QXEET3sUQ out_149_mFAP2b_singleloop_p01wA5_mFAP2b_0001_0001
EqxLhBLxgUE0JxQUQaRGjBf9oCEEEYNUQ0iMkBra86Dka8ySQO0ClBPy2LEU6mESQ35blBvyhIE0eUIVQxumnB7NQwDUWgQVQZlwpBPhd+DEqqPWQxy/pBzdNSE0XPnWQwhXrB7fnfDk+IsWQiBhhBTKchEUdTqTQ0VFiB/aSoDkWkiUQ8bqkB3NqLEE/YIWQXEWmBTAXXEEOdxUQDkioBHqsrDUaFSUQ4MvmBjEOSD0N1mVQcG1sB7tmmD0tmVXQYxHrBLFfBDUE7XWQ out_149_mFAP2b_singleloop_p01wA5_mFAP2b_0001_0001
LHvUkBjWkRD01jaSQqGflBrZmFD0coFRQueUkBDW5cCkpbaQQrcojBHYl7BkBBGRQ2OfjBLwK7CkEDCTQFgonBbigAD0nUMRQjtNlBvz6fDEDwYQQ out_149_mFAP2b_singleloop_p01wA5_mFAP2b_0001_0001
LMIQkB3MzcCk8SHOQ5QLjBfTixBEqGfMQqGPhBj/UHCU0iMKQc94hBblDlC0MzsIQqGflBjrH9AkEDSLQ9lInBT5pcA0IvZNQrnakBzL4l/z5mrJQZ78kBnCX3CEBWJNQ+zAiB3e1HB0MoyNQZ/rmBLSGmB0fe/JQZTDmBXRp1/DS+lOQ/2EmBfl6c+zTI3IQO1KjBroCKA0CaDIQaZPjBzAsU+Tgd/KQ out_149_mFAP2b_singleloop_p01wA5_mFAP2b_0001_0001
L46xdBzLdjBEaR2JQktzZBrw17BUdTiHQiWEYB/TN2AEW5wDQy2ZZBf8SX/DtIbEQzhWUBrw1LC0NJ2IQNGpRBLeNQBUAzKKQIgGVBriIqC00puKQwTDMBvqHlBE54wKQ789cBXjXyAEpwFLQ8fkbB74hWC0HLAFQ2VzRBboMYCEEaiGQ69tTB/ScAB025BMQhYsRBT/8YA0x33IQyrWRBzNPzCUZtlLQTMEXBjodFDUsy3JQHfgXBLZSbCka1JMQQYLKB7owvAEiXsLQ049JBL/mzBE9x5IQTI7LBb53NC00mDMQ out_149_mFAP2b_singleloop_p01wA5_mFAP2b_0001_0001
L2jCVBvIbPBka8S/PDXvSBHYlTAkR2O3PnEDXBXiBx+z4lutPzMTWBzgAr4zMzMrP3ySOB7Mn/+j/0u8PVqMKBD8OVA0k7OAQIFOUBPzMHCkZmZ+Pz9DRBTVF4AEdgnfPOM6PBjGHq9z3SrBQNgrMBT+YL9DRJ01PHLeHB77WUAkDrD7P out_149_mFAP2b_singleloop_p01wA5_mFAP2b_0001_0001
LEtobB/na8/zisdePEtIgBf9og+zfqxrv2jChBjVO02D/pGxPiBBiBjWkt973P1YPTiBfBTLy28Dv0N+vv+bdB7NKt/jJ4QDwQddfB3ft+AkKh+Cw3iEaB/IgJ/z6sjGwZ78bBLwK/AUO0ikPoL0hBbec5/TmIZtvgDzbBXzx3xb7Cz9vWDRhBL8/C5zOaoAw out_149_mFAP2b_singleloop_p01wA5_mFAP2b_0001_0001
LlD9gBThrH6zyhW/PDC8hBT0iM9bktTDQT3kgB77nK+LtIbIQZQghBjAr8/7yh2JQMdDgBb5QL+jWkNBQ/hBkBPilb87fiUEQZj3hBH1Nh/7zcQBQ out_149_mFAP2b_singleloop_p01wA5_mFAP2b_0001_0001
EPK8cB325767z3PJQBrcaBT2Of8b3k4LQjsdcBrEDC7jTiBOQtd+cBDVjH/zMzcNQXuYUB/vsH87/nrLQGcZRB3pxY9btMQOQ6FjLB7YD49L6syNQtFrIBnbCj+LC3HQQ3ysDBnzJl/L3DLQQ7+GBBH+aDAsjnHOQfQbBB3eECAML1VRQKcdbB33P16D99DIQPMhbBHQkQ/rQjhMQRs9SBnG5b+7tmJKQ2EQTBzKC07j7UELQ1UESBL/iJ17O5sPQfU2SBnyLl/rdiEPQ9cyKBfGgi/LASXMQ2cAKBD/W4zL/8/MQlbiKBDy1K+LwAARQ6O2CB//Jv/bsTVMQO5w6AjgMcA8jaMOQ0waDBv8Oq/7wnMSQktZ7AHI1aAslOYRQ out_149_mFAP2b_singleloop_p01wA5_mFAP2b_0001_0001
ETihdBzLdTy7P1QQQgVOfBLxgg9T14VRQWOUbBX3kAA0LdrRQyLdWBTLym/j78tRQ/pmfB757n2rpbiSQU4PgBbUZ5+7qi7RQNHVdBHJD5+746oQQu+edBvtQYzrzPPQQ98ihBrrJq+Dk7ERQtw6bBTTGSz7JiITQSlchBbn9s5DkrMTQpkKfBPluOAsGZoSQ3YZiBPnkO/7hswRQLBMZBPH1j/7aoyQQUokfBrSGFAsYA4PQ out_149_mFAP2b_singleloop_p01wA5_mFAP2b_0001_0001
EPffdB/RhLBkuJBSQb8SaB7QLKC0isdSQzhWbBzfqVCE7R5TQIFufBTf/kCkR2OUQhrnbBjVO0CUGEwRQJc4aBDnLyCEIlYQQC7XYB/h3YD0FnTSQe5LdBbqcZDEJJcPQ03vgBzgATB0Ld7RQwMFWB/ywBC0+PYSQRGjfBrot6C0nB6RQwEoWB/hWwC01oLQQO/zcBrbsVCk79+PQOWfZBrMq2D0TzzRQgUEZBPMKcDUxNYTQXrOUBH4HSDE92HSQ4jpcB/KdYD08lUNQCvqgB7/PcDENY1PQK6NbB7e00D0wrHQQ out_149_mFAP2b_singleloop_p01wA5_mFAP2b_0001_0001
ERLSXBThrPCUf/sUQlYQXBLEYdCEZ7EWQhrHSBX461CkYQQWQMdzNB7OfjCEueEWQpbSXBfR2uBkqxDXQR2LXBLPIIC0KbPYQHWLcB7uW2AUjRzWQ2jCUB/naAC0xLVUQgexaB7CRxCUXBQWQv5qTBbeRKB0Iw7WQXPHXBD/jaBEnslYQHnnTBDnsbCkbHUYQvzvaBLPebCEmMVYQlUKcBjNqAAUTwfXQLZzfBTQFcBk5g8WQMOFcBfSCeAUzDyVQ out_149_mFAP2b_singleloop_p01wA5_mFAP2b_0001_0001
Ee+eSBHXPeDU5QrWQEYlNB34l2DUMI4WQW5QOBzfqPEkpbqXQlDtSBHueWEE/p+XQNeJWBDrcsDUHaxWQkJqKBrMziDkpcZXQbc3LBrH6+DEFQ6VQ out_149_mFAP2b_singleloop_p01wA5_mFAP2b_0001_0001
EMIwJBXiBZEU0iAYQShrJBrbSsEUgVaYQ14lEBDW54E057TYQxggABf++vEk8SHYQdTCKBf++lE03PJZQZfFFBfKVZEUhrWZQaMwABXACkEk1RoZQPg0EBLVODEkfVQZQO8Z4Ajf6YEkg0zZQGfPAB72XwD0J6bZQuB73Ar58CEksotZQeF1uArH5vDEYN5ZQHaRGBfSMSEkrHtXQZs/MBfae2E0UZQYQyUVKB3eT0EEvFdZQY9kNBX7OcE0f0OZQWu8AB3bU1E0B/sZQg/LIBPSX1DUsOCZQjaoxA/EahEE7qBaQow//AXeJODUwIXZQamgvAfrdSD0c3wZQ out_149_mFAP2b_singleloop_p01wA5_mFAP2b_0001_0001
LhrnEBzgANFkYQgYQoFZ/AjU4YFEv0dYQKxAABfTivF0NJuYQpw1DBb781FUbnDZQOJGIBnBBUFE7RpYQm5N5AH1nQFksGwYQD+r8APrfZFEya5XQ out_149_mFAP2b_singleloop_p01wA5_mFAP2b_0001_0001
E2Of3A33P7F00NlYQ46R2A34lIGEoa0YQ03PzAvIbQGUy2RYQpbSuAvyhNGka8iXQEtIuAHXPJGET3YZQ+T2xAzk/DG084BaQ1g4pAHfXFGU/zlaQVwjuAvIRBG0flPbQZDA3AXgvIGEv3gbQ9owxATgV0FEXPSYQLx89AbMSLGk4FBZQDCrmAvKfFGUk+OZQ8lbsA77nRGUq5fZQI+e5AjRfHGkVaLaQ4MDzA/z92FUmk8ZQwkkiAbi+AGk3geaQ7n7nAPe0NGELUpaQ4kLyAHH9yFUp6JbQ8yNoAb3aAGkKNnbQGOA6AXmyFG0cR8bQaTvzAbM7PGExkmbQC6R9AfHzJGkbhLbQ out_149_mFAP2b_singleloop_p01wA5_mFAP2b_0001_0001
EnED2AvyhaG00NZYQ357yAD/piGEaR2XQAAAxAPeptGkBBOYQbnv1A/S3wGUjXuYQ7Rh7APepjGEue0WQShr6AnsdcGkR2yYQS8TrAX4TgGUPFaXQGZ74ArbSpGEEYFWQEYl8A757bGkTiZWQKcdBB/9TmGkvfSXQ out_149_mFAP2b_singleloop_p01wA5_mFAP2b_0001_0001
E+TNqALbnzGUbnvXQIwKoAbkt+GUbnDYQ/pGqA757FH0gA7WQzMzpAzLdCHEmuxVQ7RhZAnYQAHEBWVYQbGFKAnYn9GUjTqXQnKBWAPfJ5Gkua8YQx1jmAbPKwGkqx7WQDVrtAnz7AHkVKdYQqUbXArsnIH0SleYQrDEMAvsOCHk5m5WQwB8FA3WZ6GkQ1IZQg43gATyO7GEAAVZQo48XAPNzwGU+hzYQ out_149_mFAP2b_singleloop_p01wA5_mFAP2b_0001_0001
Epw1rA/mEQHEnELXQGZ7tAXNeXHU0iEWQJGEkA3MzbH0xLVVQQgVYAzgAfHET38VQU460AXNegHU14lWQIaX2ALOpoHkSflVQyZr/A746bHEXB8WQdoFsA34lSHkDtEYQ2moyAfwTTHEcHUVQJTPxAnl5jHUqTcXQ8Cd7ALp6uHEN+8VQSMsuAjADsH0oGTVQ6FG6A/P0kHUv7uUQuMVCBzPKiHEE9TXQn3nBB7RpYHkpyCWQdw1+ATnrVHU1LsXQ out_149_mFAP2b_singleloop_p01wA5_mFAP2b_0001_0001
LNepkAf9obHkCX/TQepbYAb6mfHkBBGTQXPKeAz1jqHUiBhSQ8naQADVjxH0kYYSQR2OVAblDYHEsy5RQeLfMADOVNHUhPPSQE7MKAjGFGHkoG/QQm4Sx/C/HKH04dDQQfJ5m/m5QCHEKd7NQyLdrA7luYH03PlTQvfuJA7oggHUb4qTQq3QiAXFzWHUokaRQiLoKAHzybHULXLRQQEB6/yGJOHkC0uSQpppXALonJH0Pr7SQxlTGAbV79G0PESRQu6NZATS4FHkODcQQsd17/u5kRHU9gMPQPU4I/uroLHERzoQQ3Eh++mPRFHUWTwMQYCaZ/OSX7GkoxwOQ2CtAAP4oAHkrtwMQ out_149_mFAP2b_singleloop_p01wA5_mFAP2b_0001_0001
LlYQpAnX6rHERLKSQdoFtADAA2H0MzkRQDXP3AHtI4HkR2WSQBrc7AjWkwHUep7SQsHFwAXMI1H0w1DQQDIF6Az8QvHEc72PQ3DNnAv6ZvHk4TlOQVjXuA3islHEoaUSQg58mADyF8HEzAuRQrR8wAzU38HEfiPPQduH/ADSuyHklrjOQi8bpATA3uHkWyeMQEUlfA7J9zHE6jxOQuM8lA7SenHEvKXPQ out_149_mFAP2b_singleloop_p01wA5_mFAP2b_0001_0001
LBrc8AjVuAI0P1QSQ9oQDBrbyBIEnE7SQnvfHBz0N7HUPKkSQTihLBLaR6HE7RRTQIFuEBPyWHIkZmZSQwmv+AnbBKIEZBJSQ8Vp3AjfkFIUxooRQhcX8AXHyAIUe7QSQ50nCB353BIkxtAUQl2KHBvn9GIUhSfRQeQKHBrFgJIke5ITQ1Jt/A72RNIkARaRQGAu7AX32LIE7RETQ+Oj4AjabFIUPHjQQRnYvAP0OGI0KT9RQ out_149_mFAP2b_singleloop_p01wA5_mFAP2b_0001_0001
EzMzGBnsd1H0GvcRQIwqKBfTitHUepDRQIwKIBjrHjHUepjQQoFZKBntzdHEEYVPQ0iMOBrvfyHEAAAQQg1FLBDFm2HEKJeNQRCQGBbkA1HEo4LNQbttNB7xt7H0ix4LQ8naDBPc91HkZm5QQT3ENB/XdrHEPa7RQ6yGRBP+0sHUK4bPQtUSQBffK5Hky1bQQ out_149_mFAP2b_singleloop_p01wA5_mFAP2b_0001_0001
EqxrDB/89fH0w1LRQdTCBB3MzVH0z33QQXkt9ADAAQHkBBGSQfU43APy2UHU3k4SQ14l4AzKHXHECsyPQXcI8Ar7xbHU5pWNQksDzA36dMHUEeNPQdTCCB/89kH0eU4RQjl9DBDzcQHktzaQQWS4yAzxTcHUyJWQQ6TO8A7VejHUukpNQXwZsAXE5NH0ns3NQX+BwA3q/IH05RhQQdGq4Avz7GHEXtSOQ out_149_mFAP2b_singleloop_p01wA5_mFAP2b_0001_0001
EvJx/AbQgFH0gALSQhrH7A34l+GkQgNTQNzMyAHtI3GkBBuSQ99TzAHDCyGU5QrRQgqxBBb5Q3GEue0TQEOOGBXz17G03bnUQ/H5JBnIsyG06HCVQCR8DBHUTBH0c20VQpwVCBDBWCHkrHdRQ4bi3Aj9pDH0Jf+TQPkoDBLjOzGUvr/SQZbm/AXhhxGUWmaUQ7beIBP6fBHUMNBUQ6THNBvW01GUlKoVQ/leLBPXwuGkMdJUQXcqHBv79sGk55nVQAdKHB/ZrEHkMmbWQESrBBzkj7GkIFbWQerSBBXJjHH0MdfVQ out_149_mFAP2b_singleloop_p01wA5_mFAP2b_0001_0001
ECsypAHZ71GkU4iTQ8S3gArbSuGkDtYTQ789jA/mEkG04lGUQpbSkAT14jG03PVVQDCsMAfTiyGU2O/TQMLky/KQ9qGEhMxTQOuU5/KzohGk+WgTQ39p7+KPuuGkal1TQ67npAf9o6GUwKXUQ6mWfAv6zsGkflUSQaA3IAzCH6GkaWlTQXe3OA/yrzGUe5DVQ out_149_mFAP2b_singleloop_p01wA5_mFAP2b_0001_0001
EiBBnA757bGEv0VTQOJGsA7kYSG0eU4TQqxLmAThrHG0xL1TQIwKiA3NJEGkpbySQlDt2APzMRGUy2JTQHbq9AraUaGU/AgTQpp37An8DHGEKqgTQZUJDBzujbG0jQqSQoa8lATKccG03PVSQJYatArIkTGkkl8UQtiP1AHaiRGUXxFSQipcABT15YGk7OcUQifL5ALblhG0GwgTQtRtBBfbTGGkuA/SQMhl2ADumAGEhROTQUGP9An90GG0oVlUQCOmFBvICiGU4l/SQ1+pBB3SNdGUUhrRQ45ZFBTfYUG0vsqSQ out_149_mFAP2b_singleloop_p01wA5_mFAP2b_0001_0001
E/pGmADBWCGEVj/UQT3khAb5QvF0LdLVQmuJqA76RfFUiBpVQZ78sAHtIfFUf/0WQ14lQATgVwF03PNWQlU0FAP9KaF0+dkWQ3hpPA/XJKF0OlWWQFnAo/+quZF0QxFXQ3kYpAXiBGG0w1zVQA+0cADOwpFkGROUQ+aIEAz636FkQmzVQMNcWAjMv3FkqFIXQ out_149_mFAP2b_singleloop_p01wA5_mFAP2b_0001_0001
EdTiuAfSMSFklDtUQFDC3ALFuCFEoaEVQaR2yA/owrE0bSEVQb8SuAT0ikE0GvEUQBWZABXiBDFk8SHUQr0mCBvj+YFkii9TQOq5EBvtK0EUhMqUQK0aEB/GhjF0R1OVQWO0rA/mETFkCXvTQwf05AnQcGFkNxEWQZmX+A3xc9E01QITQXgR/A/ZhiFUV8eTQSI/FBLe5XF0dJUTQ0vSIBjNg0EEwW+TQOkdDB3H0jEka6vUQjjLGBDm05Ek8xoVQRx/FBf3OzFEi1/UQXGiHB/I5ZF0zStVQK1EBBbCLlFUZk5VQ out_149_mFAP2b_singleloop_p01wA5_mFAP2b_0001_0001
EhAr0AzeUgEECsKWQkCXxAzKHKE0NJWWQ2jC7AXO02D0yhOWQqxrBBzgA/DE+T1WQgVOsAHueGE0jCvXQ+x2iA/fjTEk9H4XQgODpA76rdDUd85XQnvf4AfTinEkqx7WQOIqrAXpEGEk83jVQph9xAb/4KEEUSQYQ5O7kA7yViEkjg+XQpydlAjFFZDEOXcYQiBCwADKTJDU3k0XQp+RjAbd9UDUPWIXQ out_149_mFAP2b_singleloop_p01wA5_mFAP2b_0001_0001
EOJG6Ab6mUDEuecVQdTiBBb5Q3C0KHSVQUNeABTKcJC00NxVQLHa8ALwKfB00NBVQtd+CBHue0CU0i0TQJpdEBXbqdD0FuJTQXqfAB7pP3D0ItmSQgctJBzQCpDUXCCTQdVyBBbG5NE0E57RQIaCLB3w7GEEQ2WSQcDGHBDNjTE01hzRQM/cIBXdslE0vdHRQwKHzALGEQDUep7UQMU3EB7b0CDUV14VQA4Z/AfFDnCUB+STQV1VGBrvieCklctTQ5iu4AvPVuDkkCtSQMHzMBvOtUDkGpdTQpUT9Af+wXEUdqgRQHHNPBjSiLEkY4PSQ1PSMBXsclE0OC8QQ out_149_mFAP2b_singleloop_p01wA5_mFAP2b_0001_0001
LCB2BBrFZ7BUHaBXQfUYBBTKclA0FZjXQTiBEB/S3E/jEDqWQjX6BBLFue7Tc9gWQXkNEB/9TtAEW5cYQBciDBPj4ECUqfoYQGPJEBvqScCk+99XQaa2BB/s+7BEMj/WQT6P6AnzsVAEM4rXQBubIBPm+ZAEA0ZYQauVCBzW2BAU2J0YQFuiGB3keOCEtVAZQwAL/Ab42JCUDG3YQ4UUIBPHagCkkqzXQFV9BBjAQ6CkLFAYQ out_149_mFAP2b_singleloop_p01wA5_mFAP2b_0001_0001
LU4aIBHsyx/DEY9VQiBBLBHsyh9z4lGVQgVuHBrFZ77j9o4TQzMzIBbmZG8r8SPTQy2ZQB3ist+z4lmUQ531PB/1PdAUrQvTQ6mEKBb6m0AUIwCWQYAnLBju5XzLvEsVQDqPSB7oFK8zsMDUQMcATBnlZL/T5XaVQfR3RBXi3NAkaC7SQ out_149_mFAP2b_singleloop_p01wA5_mFAP2b_0001_0001
LCsyDBLGEo+j/UjTQTihABjqxL+zP1YSQBW51A/mEj8z3P1SQamZuAblDN8jZmBSQAAgABDW5YA0NJmRQuZNGBfWI9AE9aURQuRzFBLWBICUWGjQQi6lJBban1/Tk1mQQyL9CBfnvHAkYQIUQovXCBLITf6zWOyRQBs48AzADHBUxBMSQv108Ar2rQA0PdqQQkwFIBfAOMBkUMRSQQpyJBH5/UC0EpZQQTedDBb6feCUr9GRQA35DBjnECC0IdKPQ7WnNBThJUAE2McQQ59yHBvUtX/Dt7WPQO13JBHXNC+jfPNRQ out_149_mFAP2b_singleloop_p01wA5_mFAP2b_0001_0001
LQ140AvHFu6jDtIUQMIwqATf/U174luUQlYQkAz1jS+DqGPVQWO0UA76RR+z1jKVQkCX7ALwKH7zkYwUQBWNsAXOz78LIyjVQFjAmA/OEY8bMg/TQ out_149_mFAP2b_singleloop_p01wA5_mFAP2b_0001_0001
LRLypAjpbKAUiBxVQuz3kA7P1YBECsSWQ6mEdAb6mEC0IbPVQ2OfLAzeUUCU3kgVQZQgbAbmZGBknvfXQgzwjAr82nAUpjWYQI9PrALN7RB04YlYQd0ngAz2j++zlRnYQfU4xALGEIAEAAwVQqiOrAXp5BCU7ynWQ4VVPAX8kXAkAuPXQ8CJTAjvjACE97wXQXgVkATXsP+zxHBZQxX/UAjPW99DXQaYQ out_149_mFAP2b_singleloop_p01wA5_mFAP2b_0001_0001
EFDCjAjqxHC01jCUQKc9aAzLdfC0d++SQueUeA/TNODktzPTQZQgnA7QLaDkvfyTQThmhA/S3TCk8DlRQQ5cSA/oIfCEpOhQQrZGsATKtqC07xSRQwBgXAnIuNC0xgSOQLHaqAHZ70Bk++5TQ/ABKAz9YXCEbiBTQ6L5iAnY4iBUCGhRQIq+QAzqyBDUmdcQQh15CAzGrSCULv0QQca5uAP9KiCE19SQQAbDyAH4JhCEO9BSQZM4qAX8MNDEbRWRQiw5KAn/AXCELb5MQeRfYADL0VBkkNYOQsbXjAzxpaC0V1mNQ out_149_mFAP2b_singleloop_p01wA5_mFAP2b_0001_0001
ER2OPATf/oDUKc1SQxgATArFZLEUf/8SQamZWAfR2WEkSMoRQnEDMADAASE0eUoQQKc9AATLyWEUktrTQshw9/C71REEFLJVQ2H8b/GDYhEkk/vVQxo3W/SI0fEUwIQXQ+FyJ9yprxEkjA0XQhrHBAPHadD0codSQS31gALa2NEkXchTQCJlj/CJtSEEuONTQYJMDAnHFoEEtwlTQLMaOAfm3TEkVOoVQTRBz/SLZBE0VQSVQeIoT9glVeE0xUVVQVAUn/KsoxEERRfVQbIj7/KktgE00yqXQzPJ0+ugnQEk5JiXQjVh+7uzmwE0d+ZYQz76Y/wRQxEEBOcXQF2y/++KMAFUesiXQ out_149_mFAP2b_singleloop_p01wA5_mFAP2b_0001_0001
EcSMiAnX6mEkZmpRQzMzjAb5Q1EUc9gQQFDCgAfTiLFUxg4QQ3kYkAjWkVF0FZzRQ2OfvAPy21EEpwFQQUNemAvxLpE0kYgSQZZBeAneXvE0GSXPQQgVwArvfAFUgVeOQsHFyAvz3lEEVjnPQVjX0ALbn7E01j6QQ out_149_mFAP2b_singleloop_p01wA5_mFAP2b_0001_0001
E2OfPAHtITFEueMQQKxgGALaRoFkCXfQQiBBMAXMI4FEYlzOQGZ7GALFu0FE+TdMQ4P1Y/GtInFUeprQQQ5OL+qwI9FENq2QQevE++2L1EG0ZmKSQ9fCk++fyAGEwzRTQzQtb/K14OGE5BASQGZ7IA/89JFEmu5OQknZNAri/tF0rNbRQVOwK/+1gdFUrDkRQ9bl4+q7BfFU4gpPQqQ7Z/YuX6FUho0QQqH66+aErDGEKQBQQHgsk/GU6TGkx3ySQXush/OZ3RGEtSFRQ out_149_mFAP2b_singleloop_p01wA5_mFAP2b_0001_0001
LfU4WAf9oEG0hWkPQktzdAXNeMG0yhmNQGZ7kA34lVGEaR2OQc9oiAjqxYGEYljQQaR2aADVjFGkTixQQri6PAXUnPGElxiMQuG/jAHFmIGk8vHMQ out_149_mFAP2b_singleloop_p01wA5_mFAP2b_0001_0001
EW5QsA7QLaGUJGUNQ/pGyADBWjGkBBWOQZQg9AvyhkGkQgVNQ4PVABjrHgGUxgQLQXPKsATLytGUeprNQBqhrATLgwGEG2uKQgb0kA3yq6G01uLKQw8MWAj156GUFyxKQ2WzpAfWDDHUW/EJQUNetAvxLXG025bLQ8GzyADXhiG0cOQQQzcQwAHLc0GEaRnOQgsGkAP0gtGULagOQjD9nAHizpGURNqJQyMqzA/r6xGE/TAKQxMxlAHuwJHE7HsIQ8S0xAnz8CHU9CtIQ out_149_mFAP2b_singleloop_p01wA5_mFAP2b_0001_0001
EktzBBf9oqGkZm5OQlDNHB7QLuGUepLOQoacHB/TN6GEZ7sNQ/pGGB/9TAHk9ogPQT3kLBbmZrGkDtIQQuslMBz3EgGU6cTQQFBZQBjOIwG0e/jPQ3+cQBH9feGkVPbRQ/UDAB/natGEShTQQ+0XIBLxMqGU8VVMQvyWKBTDiuGkAnGRQi8YOBP7+cGUEvxOQNHCJBDcybGEbdeQQn8dTBfVhuG06dhQQUrsPBrBd4GEzbbPQG6gRBHCxsGUenpNQHqXRBXXZWG0CFhRQu5wOB7pdhGENhWSQapHUB/t1iGkddNRQ out_149_mFAP2b_singleloop_p01wA5_mFAP2b_0001_0001
ERLSJBT0i9GEYlTLQXPqJBXiBJHUJGkKQbnPPBrFZMHEaRmJQ03vRBnX6GH0d++HQ3kYFBPzMMHEUNeIQmcIABjFnKHUoulJQxIAGBHnAYH0nOZHQtIbKBrGv3G04l+JQjmyIB3F1NHk4LVMQ2T0FB3+MHHU+iZFQUo4+ArrZQHUh65KQcj8CBLzIaHkHofEQMy7JBP9ZZH00ooFQPYjFBn6/cHES0eJQ out_149_mFAP2b_singleloop_p01wA5_mFAP2b_0001_0001
E5lORBPHaVHUGEoKQIwqWBbmZZHUzMDKQHaxXB3MzdHUiBhGQwKnUBnBBkHUGEYEQCB2XB/naiHk9oAMQwcadBrwFnH0eOAMQDKJeBvgBxHkIcoOQipRiBjDZ2H0pu3NQam5OBvyhZHk789LQJ7dZBXjwSHkLIPKQ776WBTG+fH0C3/NQsaLVBnNCpHUcNhLQDgNeBnZ7qHE/CGKQHJMgBr+vgHk8uTMQhMyiBvfm8Hku+TPQN4QiBvlw5H0aw2LQ4KujBHiHwH0Wq+NQ out_149_mFAP2b_singleloop_p01wA5_mFAP2b_0001_0001
LGZbcBntzaHkpbSEQEYleBbktfH0Gv0+PEtohBXMInHEDCsAQ789hBfTivHU3kY8PQgVgB7luXHUjX60PKGpcB7IVQHUFnajP3JjYBHQDUHE0mmpvIzxdBbP6GHkNxTJPDCseBb5QVHEv0NGQI2bbB3SdkHU4DG7PHe4hBrM0SHkk7O6PraUhBnZMcHEDfDEP out_149_mFAP2b_singleloop_p01wA5_mFAP2b_0001_0001
LRLSjBT14jH0w1jEQtdulBntzpHEW5wFQktjmBLEYnH0kYwJQ7RhlBntzfHEoa8KQZ78nB/mEmHkTiBCQkT/oBP6IcHkmbtDQfU4iBDW5cH0OffGQ4HUlBXdVyHEgUVFQz/gpBPT1rH0YrjBQLUFnBjBClH0g5I8PxfGpBbyzXHELGhAQ out_149_mFAP2b_singleloop_p01wA5_mFAP2b_0001_0001
Lf/koBnX6sH0P14KQ35rpB7P1qHUiBhNQCBmqBHXPfHUGE4NQzMDrBT14bHEoaEQQiBBsBLFuyHEtIrNQD0MrBPuz7Hkky2LQ/WwpBbGh2HE3KlJQYkkoBvr/sHU4E3KQ2sLoBDLzsHUN5CPQM13tBrSwuHUNfBNQZmUsBzmP1HU3dwPQZd+sBXaJAI0fqMLQyY7pBDyvAIk0M9MQSzQrB3sT0HkBwGIQMUPoBrV/7H0CAzIQ out_149_mFAP2b_singleloop_p01wA5_mFAP2b_0001_0001
EiWErBbPKZH0istLQOJ2rBLwKOHkArMMQR2OqBz1jGH0xLdKQKcNrBjU49GE7RxJQLy2uBzLdMHkoFpLQVacvBPMhPHUWi8IQBBmwBri+SHkJcjNQlDtqBLbnbHEnEzJQJ9brBnhQMHU+SSOQxWUvBzAAEHkk+4LQ3u1tBnKDSH0dcGIQzisyBf0fRHUViHNQ9fKwBPFoQHUHhmPQ2YLwBTvcbHE+DUNQ out_149_mFAP2b_singleloop_p01wA5_mFAP2b_0001_0001
E35rnBrbSJHkvf6JQv09lBzgACH0P1YIQBr8iB7P1DHkqxrIQjs9hBra8MHU2OfIQ5QrmBbPKCHEue0CQKcBlBH1R6GEsr/+Pu84lBLXj5GkgT/tPhCFoBv/p1GEE/taPqiJkBvUW9GUK4Zuv789mBz1jQHEW5gKQ6nTmBTQ45GUgUGJQo9xoBX8OAHUs3RCQv2VmBfGKKH0XgOBQO+7iBXP68GkNR/+PSULlBv4YyG0tJUBQQ9kkB7/I9GUn+Y7varViBbegAHEukahv out_149_mFAP2b_singleloop_p01wA5_mFAP2b_0001_0001
EAAghB3256GUiBBJQEtIdBDrc6GktzHJQqGvaB3isxG0IbnGQXPKdBrbSpG0HFuFQhALbBPHa4GEUN+LQVW8bBHj/AHkwiHOQOaSgBzQVCH05+ZPQOiqXBfjCHHkyS+OQfkggB/m0JHUB0tQQs9AYBToVOHUrMfQQuztcB/gzPHkrTGRQO0iiBjU4zGUepLJQOPjbBThFCH04NbIQ3A0cBPFBxG0Z1tMQJw/WB7YV3GUJQwLQZu8hBr1h9GUgU0OQLU6TB7+4FHkIaBOQBCYiBDG6KH0GHORQLCgUB/x7SH0vJyQQsgEdBfzmVH0Ko5RQ out_149_mFAP2b_singleloop_p01wA5_mFAP2b_0001_0001
E8S3VBbQgzGEXPqEQfU4SBDrcrGkX6mBQTiBPBHtIlGE/pGFQv0tMBvyhpGkU4aIQR0zPBrYvwG0hPD6Pc8VTB7/Y1GE8vQiPIrAQBbLl6GEVV92v8+gTBLup+G0R7RAw8hYQBfNyEHUHrTEwSMIUBThr6GEBWZFQwSuVB/EwlGEYf2/PtfVNBvcM3G0NIN9PU+INBXB6qGUipv0PKJxVBToCvGkLI5ovspAWBLvX7Gkc/axPEywNB/gRBHEYASwvEmLNBbww0GELkq6vSmbVBXB63G0PyQCw3goWBbk0DHkpMV9vfO2SBT4VHHUjmPHwnYpOBP9JLH09ohCw5uhNBnyBAHUH94Fw out_149_mFAP2b_singleloop_p01wA5_mFAP2b_0001_0001
EEtIOBDAAbGUNepDQMIQKBvz3TGkpbSGQ8n6FBT14PG0OffCQ/pGHBDBWMGU6mE8PJMINBnFPKGEtVXIQJuZJB746BGkFOdJQSJoIBD3tvF000eIQ1p5FB/w6CGUiCwLQaK6EBveFlFU4PAKQBXMDB35YyFkRuAMQdM3EBbZKLGEUxkNQz0/+Az62uFEC8BOQS1JBBbUZJGU1PmPQQNF9AbLk/FkyT0PQ4PVQBPc9XGET3kAQV+RIBTXUYGUiTvIQNvuPBT36MGExv+JQ2tpPBTbfGGkJVtFQ7bqKBnxCpFE4qfFQkApDBPF8VF0YwsJQwv6GBnZ0SGUo+ZNQF+w6AnmsfFU6RPOQVvXAB/j2PGUYVgQQawT3AzbV9FUrstQQ out_149_mFAP2b_singleloop_p01wA5_mFAP2b_0001_0001
EfU4AB7kYQG0LdTEQXkt4AXjXMGUhrHBQRLyvAjrHIGE99zEQbnvqAT2OOGkCXvHQBuS0ATsLVG0Es+6PJDurAnHKRG0THRtPLbuoA7bAIGk6KVwPU5PoAneRXGUzVPtvIFOAB3MzTGUKc9HQG3i7ATwzFG0bFP9PdEz6AzgpYG0Fmo0PzL5wAvdjbGEI33/P out_149_mFAP2b_singleloop_p01wA5_mFAP2b_0001_0001
EZ78tA/9T7F0IbnEQIMvlAHiPxFkLz5HQNTMgAP+7eF0WR/EQ3BKkA7cBXF0tE8AQU9gqA/tGpFUvzjKQlSXyAfMJyFkxCICQV/WfAjfP9F0wNaIQ1iRkALikhF0hYwLQYF8tA/Ce2FUmxqLQqIwwAX2cdF03BIKQ out_149_mFAP2b_singleloop_p01wA5_mFAP2b_0001_0001
E69/NAHSRYF0fpEHQwyjDALTwEFEasOFQ9g5AAz/p0EEjL4IQbAfBAb1c6EEHtOLQvP7W/ys9JFkfgxCQEIYb/+GsXFU9Fi7PeaQ3+AsKgFELuN4PwHvX/YEDxFE8S87P97aj/oBfUFU7NYhP2+EHA7d8gFkDTAJQoziNAjGc9E0pKKCQGise+6GWSF02MtFQ7Q/r+6KJ7EEzMwBQz8Yq/OxEOF0NW+xPr/oy/S2SlFkMsD9PMKKAANiRZFk9qiivB9qN/EX5GFkYWLlv out_149_mFAP2b_singleloop_p01wA5_mFAP2b_0001_0001
E3c87/2aagE0Y0JIQnPqu/ObHQEUtUEKQZhMn8w8sKEkbswJQUHsv+Ur8yDEsKzIQGBmEA/8c3DE1guJQn1FcAXVr9Dk5aOKQWo+kATCIDE0wHIIQFDMiAv6/6DUwtyMQwhyvATp/FEUTVlIQ5W/sA3vVAE0vRQNQK9yzA3SmEEEsWJLQkXaAArJNcE0JEdEQZwzz/ecSWEEZTFMQ8rlCA3PNrDEM8ZHQQqk9/Ss/eDUpTGLQg5zhAPiNEEUbwMEQ7qnZAzIS0DUSTdOQBYJ1AT3WJEErQ1FQfPJwA/Le+DklBSPQ4+T8AX23GEEoggLQ out_149_mFAP2b_singleloop_p01wA5_mFAP2b_0001_0001
ERgPY/kBhZEkKWlKQHP/EAhxgXE013GKQvzfOA91QEEE2JjLQxkkfABiz4DUfF0KQIhjQAR07rEEgT+KQFbnLAR2c/EkceQJQ7AWXARFLTFEudRKQ3oKSA5pwmF0DelIQ4zHdA50S6F0ZHmJQ8V9B/Y/fmEUXGkLQD/kHAdfMVEkYK8HQH9QMAtOwvEkgFCNQ8W5gAxOTpEk2u6KQ1xcQARsW8EkESZGQSH70/E3iCF08ZSJQm9uSANqSWF0ezVMQRaRkANuVQFERZNKQfeHXA5t8jFkedDFQ6w8AAdCipFkAfmIQxwRZApwcDGkSPbIQucaYAR0O9FEkmfLQFyjmApIC4FUqejJQ out_149_mFAP2b_singleloop_p01wA5_mFAP2b_0001_0001
ELDWDAxtd5DUF0mNQwaGLAdS5VD0ebOPQtF8EAhLjrC0qY7NQ2MWLA50WJCUkf2OQeaHCAlvVYD0lPCRQ+z1JAx6v+D0yM1RQAuYAA58EAE0RkOTQQ6Db/ovDwDUb4dTQ62DMAxeuJE0BMKUQGUQq/UIgDE0g3DOQ7dfcApbyXD0UPVPQwbZh/YClZDECr/QQEahGA5dh7C0IXlRQSFNbA9oL9Dk566RQK7LFABv8NE03tTRQUcpGAB6rKEE3WGVQ6/QaA1fCQEEjA7TQ out_149_mFAP2b_singleloop_p01wA5_mFAP2b_0001_0001
ECv7w/AYCuCUKByLQy91h/si2HC0pYZKQMv7CA9MHmBk3uzIQ0JxRApOqICEx+0HQHBU59uXZSC0G/kIQKm4R/aoHWBkn28GQf2Ai/SBQZAkN08IQByJh/KEKWBU/V0BQryMo/MWILD032FLQcseO/U3UhBUVz4LQ/uYW/+tDlCkxtrJQ7XLc+wWDmCU/O1FQrdVv/68fjA01VIAQEqgS/KcZECkErK/P out_149_mFAP2b_singleloop_p01wA5_mFAP2b_0001_0001
L2DjBAtc+RAEmsdIQLZ2QAphlG/z9boFQhR5LANxCg/DuEc/PeY70/IXfMAk0/i8PF+eQAxR191z3gCHQl8hiAhHTo8r7NgFQ9yMpAhG4F1rRk/CQFtnjANpin/7Cu2GQ89Kr/4kCj/TZgXJQBIagA54t4/T2dbGQAD8NA54rm1LweqJQMKIDAha5W7bc9/EQ out_149_mFAP2b_singleloop_p01wA5_mFAP2b_0001_0001
Ea+UbA15h1+DANo4P+ILZA545R/DjjZrvSRZgAdLVT7zQ++4vTesoAZRdk7DLxR+vGZtiA9aK4AUARm0vXgzeA1faDCEYElNvhIsNA9OmVCUHYyovFQBmARs5QCE7UV2Pl1ckAJjLA+z6ce7PrlRIAhbBl/jn9XxvQbQrA9XwtAEMzOyvkVbhANzVDBUx5z+vrDPkA9p7qC0qIe7Pay2sAFoMBC0FJg4P out_149_mFAP2b_singleloop_p01wA5_mFAP2b_0001_0001
ED0jUAVIir8L1VP4vSmmaARdI3/rQpQ9vz02XAdECw/bFirEwghJgAp29tAcESlHwBDLLAxHz7AMK8I4vG0Ew/UziHA8M4nyv09HBAZ3PN9rjaClvoHmUAZV/q8Lg3N4vrSplANHmKAMOBM7v6JgHAp7dvBMJA19vOztSAhAxZB8oyAhvsG8V/onxAAsCaT8vG+la/cj1nAMRiEfP5AHr/gRQarjRJDtv6mwEAp/Cb9LII81P out_149_mFAP2b_singleloop_p01wA5_mFAP2b_0001_0001
EwCAMA5Zqg9bN4jGwfkZHAhLx987DEIKw5KhbAhKyM7rgEtLwYRCkA9liq7DuS5Kw7CQt/8HZs6jB0lKwwhkX/EjVO7TlQbNwAzey++tWX+z/wjNwzWpM+aJFmAE2vBNww/8k/uwAgBUK6pMwMynGADeDIBUWvwMwHicW/CndYCEBqLMwtXBGABUwI5rcx+Dw6DFBA9WRY/Lr22KwK9jE/on4y4zPAQJweAz6/M/Do+z5iHKwzLPz/0doh9jleuOwCMuK/cOSb8L9YJOwrSEV/uEEL+TXDjPwqJFj/iQNN9DI7EMwrKCS/QF86Ak6i7Mw0yVKA7ANKAkW3HNwvIYSAzBezBE+3eMwaeJ89EJrhCE1ZGMw5Huy/2GKuCESz5Lw out_149_mFAP2b_singleloop_p01wA5_mFAP2b_0001_0001
Lu/feARa0J+rNe9NwK2soApxVf9LcrnPwdVZqAxTib8jVgGQwXVXzAxdJO+DhuBQw3VynApD4T/7ZrHRwkHTxA5N89+7mgCSwJud6AVbXPAM7u1Rwmz2wAtrHS8LQOFTwf3kBBBWWFAsydrSwfvi5ANaHU7Lp86TwgJVBBlTUV+bNPuTw9BqFBxUXB+rKwjUwKtYTAZOAg/7AoiOwPVrvA9dOe+7JCiOwa35mAR99tAsoo5Qw17ogAV2Nr+rHCqRwj+z6ANmT9A8iSBRwCEqpAFWyFzzMOPTwlQLFBBVXrAcfbhSwFpM5A5rub6DGXvUwQHeIBN4SN/bAMSUw out_149_mFAP2b_singleloop_p01wA5_mFAP2b_0001_0001
ERkuhAROhm+zjybQwz3aiAN1VrAkyF6QwGrWiAJxMpBEFfdPw3hPiAlFjbC0mA1PwgSVSAFmLABk862Rw1XKTA9W1PAkMlJTw52GhA95UgAE2+HUw33zGABmHf+TRIoTwCMFfAdHTY/j7YJVw1qjOAhETq9Tfp3UwqX8UAFlAd9Di2WQwG+4pAxNR0Akq5cRwhgKDABsvxAUdlXRwrqaSAZJMCCkYfFSwhXfy/sc/H9zNtHTwaERkAdwsU/DI+DWwwZhIABmvI5DoFeVw out_149_mFAP2b_singleloop_p01wA5_mFAP2b_0001_0001
EyJbiApkDGB0ynCNw76NiAppD6BkusnKw41oOAN19RCEJTPKw9vO+/MtgGCkBykLwrDoiANCqFAEj83MwTaFkAlzFSBkhS5IwaKZoAtKjVC0WXvKw out_149_mFAP2b_singleloop_p01wA5_mFAP2b_0001_0001
EA4kNAlotwCE+IaIwhu/y/cINGDU0WjHwHtC8/8TdwD0M5uEwnjqOAxbt1DU4sLCwnSUO/kt8pCkTzDEw/QH++OCU+CUFL0CwYlBbAl/a5CkR/2GwXlCi/oRnMDEKBpJwZIZB/Uz8LCkTSIGwGvOo/4oNiCE9tYAwWXra/mM3DDEsNLGw out_149_mFAP2b_singleloop_p01wA5_mFAP2b_0001_0001
Efrbc/ssQHE0aMNFwIWjg/4uQbEUR/NCwzt7h9cs6aEUK166v+IdD9AZ5pEki0Dxv9opM/4RfuEk5h2FwlXEH/6h8rEkOhDIwhPC3/A1NwEELxKJwcjQK+YKxEEUIzsHwAWhAABAJdEEZ1sAwlcxN/UuJ9EUVnfDwGAMg/a2/eEU4xxGwmnTv/MJ59EE4lbKwBbbLAVcVyEkfQUIwnGa2/sSqhEUIaXKw out_149_mFAP2b_singleloop_p01wA5_mFAP2b_0001_0001
EryTN/uBvJEUgFB6vAt7x/y2WGEELJTbvYMoGAnb/ZEklkDlPCgfIA7j1gEEba06PsfaO/ytcAEkEd/4PR52H8ae7WD02wR3PFv3I/ypr1Ck9ZkzPJ2Zp/EnzXDE07h4PzdLN/GYd9D0Jw7/vLY4DAfPWyDEL1tpvre5S8kR9ME00le6PWLvr/i89+DU3zAAQuoU6/0+08CU8Ua3PNMX4/wbbzDkqOC6P out_149_mFAP2b_singleloop_p01wA5_mFAP2b_0001_0001
EmUKQAXo/iEkoCe1veztcATzi2E0M0XzvF6BqA3qoxE0kAwsvYxkuAjTSiE0nYu2v5ZkbAT5HEF0hl8/vWVGFAjQdNFkkcrAwDmGmAHz3VFUMZp/veLWBAbmgXFEeRGGwoDrOATjHcEU0jA+vlUNWATH6/EkjMeePaEmeAzb/5EUzCcDwtYQCATtkZFUlUQ7vvNey/Oy3AFEl5GAwXWllArdUfFkGleDwU2DuAfv4OFEmlA/vAPokAD0JgFUtfw4vw4Ji/6UwdFEE1SGwGwjDA7afLF07xmIwoArMAn7hkF013sGw out_149_mFAP2b_singleloop_p01wA5_mFAP2b_0001_0001
EgK2uA/tw+E0UuluPpKN6AfA08EUxDO0PmQc/AfcySF09Ta1PDT17AXTxgFEZQo8Pbtx7A/O7wEEOWXAQmjnDBTsswE0L2jCQ15NHBnvMkEkhVi9P8yoDB3d1mEkv9DIQJvhqA33YKFkGYd2PLvB+ArOozEUy0GPvsmQ5AHVYgE0Xqr/Pweq2AnKS4EEjRYDQxnIFBjCCBFE5sxCQqfSLBzkCkEU++UAQOHMHBLByrEUjdXzPpiwFBfa1TE0Yl18P8btHB33rmEEX81IQiHICBDofWEkAT6HQTzFBB73PwEUPkYJQ out_149_mFAP2b_singleloop_p01wA5_mFAP2b_0001_0001
E/UDEB757VF0gArcPEYlGBXO0qFEv0NBPhrnMBf8SpF0fqxjPKxAPBvyhYF03P1YvRATFBj8n1F0Wgs6vh7SHB7etoFkJQpBwfGl+AbMf4F0pL/7vUNeFBHsyJF0eU4uvGPCFBHu30FkW1+0PDrOHBLsnCGUG8B7v0OjHBvMGaFE9GfAwsV68AX5EAG0gb0BwP6h7APfOBGUT6Bzvqbr6ATW6oF0bEv7v out_149_mFAP2b_singleloop_p01wA5_mFAP2b_0001_0001
LXPKPBDqG7F0gArwPe++UB3Mz6F057nyPiWkXB757HGET3k4P/UDVBzLdQGUGEY4PyL9MBPzMEG00NJ0PU5vWB3bD2F0QZNpvtGKWBHR2uFUKGN7P out_149_mFAP2b_singleloop_p01wA5_mFAP2b_0001_0001
E5lucBT2OHGkSMI7PyL9fBDVjQG0coF+PVjnhBPepOGUhrHEQpbyiBblDGG0eU4EQ6f3hB7quTGUBKyxPSKVgBPbBWGEl7Bxv36fjBzjidG0yt23P8naeBjWk/FEnED7PveRdBHMPXGE1ns/PRFOjBXhHNGkJ0nsPYbhdBbs/ZGUPXPqvdp0kBzpqfG0F8riPa9rkBTsybGUMnB/PrEKiB3xMkGkrUm5P out_149_mFAP2b_singleloop_p01wA5_mFAP2b_0001_0001
EjsthBXO0WGUJGkHQ99TjBvIbWGkWkNKQLymlBHueeGEqG/JQuzHlB7P1nG0jCXJQ3kohBX46ZGkoFpMQSWdeBn2ETGkAYcNQoQdZB/vOXGk50DMQX+5dBXrRTG0awOQQLHqgBz1jdGkCXvGQz5HkB7WYOGEmNbKQ4P5gB3W2hG0aHPMQC17iBDHZaGkr2WOQj3AfBXnALGk+1wMQajHWB/vRSG0ndpMQNV8ZBHM9WGEFG5JQQ5sYBXzbfG04yqMQNqfaBnPXOGELhhQQN3SdBzqfbGUYBkQQd2wgB38FQGEKBsQQ out_149_mFAP2b_singleloop_p01wA5_mFAP2b_0001_0001
E4PFoBnuJbGEaRmKQCBWqB7luiGkuJhKQWO0rB/mEjGU0iMNQaRGsB3jCbGEEYlOQFuOsB3NJgGE+TNIQ3i5qBPRehGEY37CQ1vxsB/+2fGkjFr8PqyjuBTo/YGk3TB9PVMasB36JmGUJ9fwPSMYoBf8STGk/UDLQ3+jpBPKtqGU1WHKQVS8sBvS8XGktEZIQar9tBn1alGUZ+SIQTwDqBXJjpGUEdqCQB3TpBv1kbGEjwlCQ+7ltBrielGEe5novsz5qBvSvrG0VNfwP out_149_mFAP2b_singleloop_p01wA5_mFAP2b_0001_0001
EFDysB/nasGkR2+NQ357tBPc9sGEpwVQQGZrwB7P1nG0GvcQQShbyBT14pGUbnPPQkCHuBzLd4G0Mz0QQxb5uBz2o5GkLKSSQrBruBXE7EHkhPxSQ3arvBbP9FHEYxIUQ+oOuBLtSEH03+QVQYGsrBv6qBHkR2MVQF5YvBHZSFHE4wcWQCBmsB/89yGUHaxMQninsBvQsoG0ioBRQakQsBb+h8GEX/qQQfmnvBjRn8GkcsPQQR/9wBXNF3GUeiaSQtyltBXUm0GUXS5SQH4ksBb1bHH0ETwSQf81vBHaJKHkFNISQZWoxBfC6HHEZ4PUQsxwqBfIBBH0gqTUQm2nqBPVOAH0CfEWQJ3VxBbKQHHE5igWQ66TuBXKFEHU+2SXQ out_149_mFAP2b_singleloop_p01wA5_mFAP2b_0001_0001
E99DxB/TNhGkR2eRQXPqzBzeUcG0d+uRQamJ1B7kYiGkAr0SQmu5zBbQgnGUzMrTQ14VzB/RhQGUwKHSQLkMyBTSzJGULU/QQ867xBfMB8FUJVVRQVQywBzU/1FU9aWSQg1CzBj0kuFUaheQQFDivBbmZfGEAAISQzj10BfMtcGkIW0QQo9AyBfR1PGEFT+SQ07R1BXRPNGE0jZSQ7LfzBD4iKGk2eHQQQtNwB7f4MG0acwQQfL+yBX+reF0uRnQQ6O9zBbCJ0FkbAUPQ out_149_mFAP2b_singleloop_p01wA5_mFAP2b_0001_0001
L/Uz3BXO0hGkEDySQ03f5BXO0mGUdTyTQShb7B77neG0OfXUQIwK8B33PfGkvfiVQy+P8B3qdXGUdkrTQRLC7BrbSwGEShLTQOfP5Bvob5G0fIrSQCzx6Bjq2CHkC9GSQJTM9B7ObCHk2kESQk5g5BfOgKH0P5tRQ5Qr4BD/pdGERLCSQsoO4BfB2pGUSolUQffP8BLQgtGE84VSQlNZ8Bv5lzGk2M7TQGf/3BzVN8GkC2fTQyn63BrGU2GUPm5RQ out_149_mFAP2b_singleloop_p01wA5_mFAP2b_0001_0001
L+TNOB325FEUHahMQ6mETBf8SPEU6mkMQ++JXBvHFOEULymKQmuJbBLEYZEUIwaLQmuJgBz0NbEUGE4JQOJGaBfR2iEkqx7NQbnvdBHuewEEmuZPQqxLVBfR2cEE8nqOQtd+SBzKHiE0OfXQQAAgLBHYl3DEtILKQepbNBrED6D0hWEHQXPqKBHXPmDEBW5CQO0iMBHZ7oDk9ow7PPK8FBjqxPD0FZ7DQW5QDBjAr8CEqGv/Pnv/DBnuJNDU6mkIQ03vGBDW5gDUjXqKQHv0+ArFZ3C03PFJQMrAMBjOsFEUZeZOQOUjgBTQfSEEmggHQm6jgBXbUsE0TYMJQ5p+hBj/pUEUk28KQFSueBzoy+EkenLOQ6avgBDfjnEkry1PQax8bB7u11EkIQqQQkSCRBX2cFEknsEGQvPKFBTtbeDE0BrMQ out_149_mFAP2b_singleloop_p01wA5_mFAP2b_0001_0001
