# Supplementary material for: Incorporation of sensing modalities into de novo designed fluorescence-activating proteins
Source: Nat Commun. 2021 Feb 8;12:856. doi: 10.1038/s41467-020-18911-w (PMC7870846; doi:10.1038/s41467-020-18911-w)
Supplement: Supplementary file 24 — Source Data [file 41467_2020_18911_MOESM24_ESM.xlsx › raw_data_graphs/Supplementary_Figure_6b,c,d/1/silent_161.out]

SEQUENCE: SRAAQLLPGTWQVTMTNEDGQTSQGQWHFQPRSPYTMDIVAQGTISDGRPIVGYGKATVKTPDTLDIDITYPSLGNIKAQGQITMDSPTQFKWDAQFKQNDNPRYHGSTNILTGTLQRQEZ
SCORE:     score     fa_atr     fa_rep     fa_sol    fa_intra_rep    fa_intra_sol_xover4    lk_ball_wtd    fa_elec    pro_close    hbond_sr_bb    hbond_lr_bb    hbond_bb_sc    hbond_sc    dslf_fa13      omega     fa_dun    p_aa_pp    yhh_planarity        ref    rama_prepro    bref_irms    cen_irms    final_chainbreak    final_looprelax_score    irms       time                                       description
REMARK BINARY SILENTFILE
SCORE:  -476.801   -694.547    102.035    397.130           1.604                 21.076         -3.493   -258.600        2.413        -21.619        -79.585        -27.487     -35.969        0.000      4.949    131.726    -39.502            0.041     19.116          3.911        3.149       3.149               0.010                 -476.801   2.139   2562.000 out_161_mFAP2b_singleloop_p01wA5_mFAP2b_0001_0001
RES_NUM A:1-120 B:121 out_161_mFAP2b_singleloop_p01wA5_mFAP2b_0001_0001
FOLD_TREE  EDGE 1 120 -1  EDGE 1 121 1  out_161_mFAP2b_singleloop_p01wA5_mFAP2b_0001_0001
RT 0.092238 0.94843 0.303269 0.768097 -0.261588 0.584465 0.633655 0.17903 -0.752615 12.785 -5.805 20.9455   out_161_mFAP2b_singleloop_p01wA5_mFAP2b_0001_0001
ANNOTATED_SEQUENCE: S[SER:NtermProteinFull]RAAQLLPGTWQVTMTNEDGQTSQGQWHFQPRSPYTMDIVAQGTISDGRPIVGYGKATVKTPDTLDIDITYPSLGNIKAQGQITMDSPTQFKWDAQFKQNDNPRYHGSTNILTGTLQRQE[GLU:CtermProteinFull]Z[HBI] out_161_mFAP2b_singleloop_p01wA5_mFAP2b_0001_0001
CHAIN_ENDINGS  120 out_161_mFAP2b_singleloop_p01wA5_mFAP2b_0001_0001
LwfKMBvxLBIEoaMYQDCMMBf9IAIEZ78WQ67nRBLFu8HE99bWQ357UBT0i4H0hWMXQlDNIBf9o3HkoFpWQXxzJB3QEuHUnfOXQiTgIBXhVCIUaeVYQPryOBPHFEIkmJTYQBdLNBHFt7HUsJcYQAQKLBfY1DIkXmbWQb51HBXsm2HkskkVQ+6TEBDS65HENnBXQVp/HBfV8tHEOkDYQ out_161_mFAP2b_singleloop_p01wA5_mFAP2b_0001_0001
HTihSB3NJ+H0kYIVQ/UjXBHCs6HkEDiUQkC3XBvcouHUgVmUQFDCcBjVOqHkvf6UQ5QLYB/9T+HUf/ETQHHGZBzvIFIk904SQbi7aB/ojGIU/UfRQqd1WBHpuFI0CZdQQU2JTBDlbJIUz4FQQXUETBnyJOI0GprQQwKqPBT9VIIEbIROQEtoPBzKnAIEsyhUQMv1aBzTP+H0KDGVQC5sUBnTH8HU5bgSQCfkbBfiJ6H0gVoSQvjHcBLBgGIU3EmTQqCWVBbrOHIUVFFTQRyXeBDMFEIUl8ORQZDHcBn7vKI0Q0dRQTLxWBTIKCIU/m8PQPFvVBTkAPIUhOaRQpZVQB7V6QIUr1ZQQmisPBzgpEIEqfUNQ2w7MBHfFLIEwptNQ out_161_mFAP2b_singleloop_p01wA5_mFAP2b_0001_0001
H3kYTBPzMpH0yhWUQiBhTB/RhdHUO0aUQXPKVBPIwZHkVO0VQEtoYBfR2SHkQg9VQiWEOBntzYHkArEUQnEDQBnCXtHklDFUQRXgWBforaHUCZtTQb8SOB7QLQH0IbHUQam5MB/TNbHkrHFTQEYFLBvcobHkvfyUQ out_161_mFAP2b_singleloop_p01wA5_mFAP2b_0001_0001
HPK8SBntzeHU2O3WQqGPUBjqxbHUbnHYQrcIaBnCXdHE8nSYQQgVcBb5QXHEDCsYQ8S3QBvHFiHUzMnYQXPKQBD/pkH0yhuWQ2rZTB/GRTHEgVLYQ9owRB7OffHknvHZQmupMBD/pgHk9ogYQ03vRBz1jqHEAAkYQ out_161_mFAP2b_singleloop_p01wA5_mFAP2b_0001_0001
H++pcB77nlHEoaAYQuzHhBra8nHkvfKYQy2JjB/RhjHEoaUXQnvflB/mEiHUdTqXQPffhBnBB0Hka8OYQNfmfBPW+4HkeLyYQRWcgBvnb0H0wQeZQz1uiBXFA1HUi8sZQ4h3cBfI6vHUqkzZQsHlaBrZmqHUiBZXQOInhB7fLkHEs9oYQe47gBLM23HUTchXQBXljBPR11H0GEVYQ1pZbBXHX3H03JrYQs9JgBDQyAIUS2yYQ4UfdBXoxsH0/mQaQb2OZBjUmvH0GdmZQ out_161_mFAP2b_singleloop_p01wA5_mFAP2b_0001_0001
H46RiBTgVhHEv0FWQ46BkBT2OdHUIwCVQqxLkBblDRHUO0CVQCBWmBfTiMH0P14UQ78NjB76RhHkpbqTQjcClBHCXdHE24kSQkZ0nBLPIhHU8K5SQcELkB3hyhHkXNPRQaRWgBntziHUwK3VQXrCmBzDSgHUSxNVQAxNjBHe+pHUfbqTQK4MhBnRfeHEn9cTQ1VBlBvktUH0bnjSQaDLpB7mXeHkzpJSQgkboBr38dHkHH3TQhy2nBnQ1pHEYJ7SQR0glBfQ7eHk5cdQQzwPkBvddqHESNSRQipLiBPBYfHk3JARQ out_161_mFAP2b_singleloop_p01wA5_mFAP2b_0001_0001
Ham5hBjArLH0xLNVQQg1hBTf//G0xLNVQHaRjBntz5GkWkVWQMdTkBLaRxGkpbCWQGZ7dBPc97GktzHVQKwPbBrzc9GUbhyTQpojVBH996G0DO5TQIIydBXBw1GU5iySQrcIgBvcoPHkBBWVQ8T1iBL3I9GUxiTUQzJkbBTOEAHEK52VQSY5dBPMizGkZVWVQTqqbBXkoFHkTYeTQg5nTB3+A8GUDG7SQChxTBXNXAHky1nUQocHVBLqwyG0VIOUQN52bBvMk2GEbz0RQonSdB3brtGUDrITQsn/gBXAg3GEAksSQ out_161_mFAP2b_singleloop_p01wA5_mFAP2b_0001_0001
LEtojBLFu9GkQglXQf/0kBf9o3GUHaVYQUNenBjAryGEYlHYQJbHpB3Mz3GUPKkXQdTSlBjVOAHkCX3YQlx9iBfOqHHk2kxYQOukiB/gHIHUBfCYQqUmjBvDp9GEEZoXQ/pajBjzaxGEm4fYQBnNnBLOMEHkhexYQB1alBj8l8GUbFXZQPEajB7nmPHEiP/YQ+KLhBDnzEHECeBZQlR3jBX/ZOHklEuXQntdgBbKZJHEa+2XQ out_161_mFAP2b_singleloop_p01wA5_mFAP2b_0001_0001
LSh7nBPIwoGkoFVYQ14VqBblDjGkqxHYQ35rpBrw1aGUdTKXQrcYnBXNeXGEsyBXQgqhmB3jClGUbnnYQk5OrB/hFfGkBYjYQMuzrBLGxoGkqo3XQ out_161_mFAP2b_singleloop_p01wA5_mFAP2b_0001_0001
EqGvrBvz3WG0isdWQJGUrBPc9NGkpbiVQW5grBf8SRGkVOEUQHvUtBzeUXG0gArTQWOUtBX46EGU6m0VQQ5BtB77WBGUjHMXQ+GusB7BA3FkS65UQpwltBb78ZGEEYlWQYHTpB/m2KGUoBsVQOZWvBrgwHGU4LqVQgqurBnVA3F0R1PXQhEHuBr9RqF0b/HVQuN7sBfWn7F0Ly3TQxrrqBH+cxFUXCFVQ out_161_mFAP2b_singleloop_p01wA5_mFAP2b_0001_0001
EEYlpBDrcNGUy2RTQIFepBjpbPGEUN2RQktzpBHtIFGEnEDRQktzoB/9T5F0w1bRQsyxmBD/pUGUHahRQwLnmBjakfGkKeHSQM9XmBr0vhG0Z3aTQ32omB3nwpGkfNdRQ4fVmBfwWsGkixnTQgRimBrvbxGEt2bSQeYwmBfD0sGE+kKQQXknmBD8P8GE58ISQ2D2mBDba3GUFLtPQwDzmBXeC/G07E0QQSMIoBPy2IG03PtTQiRGrBXn0UGU2HlRQ22JlBrpuPGky/5RQJ9jmB/tNVG0aScQQs5QmBTeybGEFYNUQgrJmB/3svGk9xiUQiwymB3G6mGU7R0OQyhjmBfJVCHkZt5SQj+8mB/af5GEFboNQ+G4mBbHfHHUMshQQ out_161_mFAP2b_singleloop_p01wA5_mFAP2b_0001_0001
EEtIrBzgAGG0LdzPQMIgrBTgV6F0257NQUN+oBHtI5FkQgVMQ8nKoBbktEG0xLNLQaR2tBnsd+FUHaBMQrpWuB3lfsFkwd/JQVOdvBPCJYFE3wQLQu1kxBr3mYFUbhiMQdkDuBXSUGFULe6KQuz3rBrbSNGkVOUPQsK1rBDuurFUoJFPQ21pvBTZdAGEZEJNQq+dtB3nkGGkYK6KQEZyvBPdHyFUeegIQ7rdsBvSfoF07MBJQftruBDPn4EEMAuLQxzWsBPheGFk7f2JQ out_161_mFAP2b_singleloop_p01wA5_mFAP2b_0001_0001
EoFpnBTLymFU46RMQkCHlBTgVmFUhr3KQKc9kBDqGVFU5QrIQHahlB3NJCFEVjHJQEY1iBz0NjFEmu5MQ3RLgB/NtjFEXRdLQgVAjBna/zF0G1EPQQgVoB/RhZFEFuONQej0kBnDw1F0d64JQ1CCjBfHoTF0QB1NQrhKdBX6fhFE264MQCUHgBjbJXFU959JQLF3fBrsLzFUiheKQbjZhBb1mxF0DDQQQFQ3iBLjwBGUegNOQth4kBD+lyFUY0CQQ out_161_mFAP2b_singleloop_p01wA5_mFAP2b_0001_0001
EhALkBf++bFk/UjEQWO0jBj/UNFkTiBAQtI7gBz1jOFkpbS8PSMofBzKHgFUwKH7P78tlBnsdSFUIwK1P9teoB/zwQF0a//5PcqNlBjx3CFkyZ9qvW5wjBb78rF0IbHEQEgQkBTiH9EUsvXBQdyWlBnIviF02QTvPvKOpBXB9eFkGvm6PBjjmBfgrGFEZOU5vFFKjBPMVEFker9yvIMklBjMiyEkwDhIv out_161_mFAP2b_singleloop_p01wA5_mFAP2b_0001_0001
EWOUfBvHF8EEEYl6PR2uZBjpb8EU5QL2PhrnYBvd+sEkuJxoviWkbBrFZdEEAAAwvVj3VB7Of3EEDCMAQR6PWBH4oFF0PFQFQV36QBrN7/EE/67IQCBLSBPsQQFUY0zLQampgBT14tEE7Rh7PVdzYB7hbMFESPUwPc0PWBDBSnEkuiZBQux0RBf6b5EEEAX9PyEFWBfeWWFEBFOEQcd/ZBnwhCFEVXPHQBNCPBHwpNFUo/RNQL+QSBbzChFEn4PLQZj7VB3j6LFkQ6qMQ out_161_mFAP2b_singleloop_p01wA5_mFAP2b_0001_0001
EoFZUBHDCyEEv0N4vktTSB7QLkEULyWAwXPKMBT2OjEEoa8/vO0iJBntzzEkQgV+v14FUBnBBsEkAr8FwQL1ZBf+DtEE9aJGw1SNSBvNbcEUGdIJwfUYSB7lu/E0HFu0v4G7TBngIUEEQ5k/v1nbSBrm07EE1FuGwNvSbBTHtkEka7QDwCQhTBDtAiE0SYFLwwK5NBfiYbEEOOHJwzm5TBzupMEUJIwIw out_161_mFAP2b_singleloop_p01wA5_mFAP2b_0001_0001
E99zJBPJGQE025bAwPK8DB/mEPEklDNAwamZBBjpbQE0fqxFwIFOEBPIwQEkvf6IwkxJCB7tn1DkyDw6v6zZDBng3NDEshhAwwnQEBH8uPDk85YFwenhDBzV6pCkA8r7vEtIMB3MzCEEnEDBwZdfCBHn2cEURk57v99s7Azl+2DkW8U5v1PHEB/UfzDE+y6rv8jVEBHDcOCErid/vzrzCBfX5pCUYCSvv out_161_mFAP2b_singleloop_p01wA5_mFAP2b_0001_0001
L1NJ4A/89PEUiBBGwQgVyAb5QREk/UjJwwfq0APdT+DEYljLwoFZyAjWkBEESh7NwO1TmAPg1REUk8+Iw9hlhAXR84D033HIwSCtLAjCp7D0cO+Gwyb5FAzjiKEUk3oDwtAI//2jOkDUnxqIwe++zArvfQEUiBhCwuqr0AbV+fE0gVkKwyrDiAv2FXEkhSxKwjQrkArQcdEkXQ0Gw441lArTptD0PrtEwnxziATdshD0A4tJw out_161_mFAP2b_singleloop_p01wA5_mFAP2b_0001_0001
LGZ74ALv0ZDkSMoKwQgV7A/TN2CU5QbMw2OfDBf8S3CkVOUNwzhWFBjpbaCkWktOwHK84ADLYLCkPSELwnmBtALmxDC0KXpKwP96mAPNDOCkIBaMwuJJqA3UinBk8akIw/pG7Ab5QXD0FZrIw/RS2AHIE5CELfMOwhv78A7HOKCUvTIJwibJ8AzwsiBUiyRMw out_161_mFAP2b_singleloop_p01wA5_mFAP2b_0001_0001
LGEYGBT0iYDkCXfMwjs9LBXNedD025LNwHv0PBPHaFDkX6WLwdolUBLwKDD0HF+LwcSsEBrw1vDU14VLw5/BNB7YS/DUSwINwW/mMBbDVSDEvZOPw out_161_mFAP2b_singleloop_p01wA5_mFAP2b_0001_0001
ELH6NBTLyyCEBWJJwEtoRB/mEbCEBW5GwgqxUBT2O7C0kYwDwqxrSBzfqdDksdeCwkAvOB3iR4BETuIDwE4qLBvbuxA0Ww+FwVGfIBvY60/zWAJCwJiUFBL/xaAkcy39vGjTJBvvca8zvOcCw2O/JBvco1CE/pmIwthRUB/OUICEikuIwrc6LBDv4NCEHTqAw99nRBLrPaB0/zdAwlPgOB/E2IA0u4CIwQQ5IBrYsOBEWDaIwRVUHBXmWLybleAAwyK6LB/cax5zhUGFw out_161_mFAP2b_singleloop_p01wA5_mFAP2b_0001_0001
ElDtZBDrcwCUf/UCwy25cBfnvPDEAAA/vv0NeB7P1ED0d++tvHv0dB757fC04luJPb8ChBjU4WDkSMoCwBajiBPbVvCkGt0CwQ2XgBnNblDEe/JIw8SXbBLwKTC0LdTDwFzqaBHZqtDUosn+vIkPiBbpXvDUdbqAwk8UhBvMzVCk3UzCwweNiBLAjqDUYaRJww+deBDMjBEEX2EIwwNXeBrC6MDEyBKJw out_161_mFAP2b_singleloop_p01wA5_mFAP2b_0001_0001
EAAAgBvcolDklDtoP8S3gBvz3fDU6mE9P5l+iBrbSAEE+TNAQHaBjB/naSE0xLd8PzMzcBvz3jDEsyBCQHKraBH0FGEEco1BQ357fBjqxBEUc9ogvi6whBzfNADUc9z9Pqk0dBD2jcDUPXHGQarwZB3exNDUwVsAQJPZZBvC+IE0yBhFQ out_161_mFAP2b_singleloop_p01wA5_mFAP2b_0001_0001
EY6mkBnuJ1DkR2OEQnvfmB3NJKEE/pmGQAAwmBjWkHEkQgVKQmupmBvIbrDEBWZLQlYQpBf++JEkoF5DQptLpBvesSE0J/T8P8+3rBfqEWEUHAY2PHfctBjsJHE0f/AzPgSbsB3hXqE00OHxPU4akBvd+WDUHaxFQbtvlBX3OaE0ZI2FQ4iCqBfvbzDU/4yDQkJpqB7OvTE0lSNGQyiLoBfbFiEUx7l8PoDFoBnovHEEOpf2PgxKuBHfBuEkg/lgP18DrB75O2E0B5O0P out_161_mFAP2b_singleloop_p01wA5_mFAP2b_0001_0001
Lx1DnB7luZEEUNuLQ7RRnBb78ZEkSMoOQwKnnBvyhwEUMIwPQbnvoBHue+EU5QbOQsyBnBHDCoEkCXvKQj59oBn2LQEEJzPPQY9elBPtxSEENrfPQ out_161_mFAP2b_singleloop_p01wA5_mFAP2b_0001_0001
Ef/0mBPzMzEUiBJRQ/pGnBLwKHFEBW5RQ/pmkBnX6MFUKctSQQ1IjBzJx+E0FZLTQlDdpBb5QFF0Jx4SQc+PsBPl+CFkiBRSQ5hZuBvmk+EkqaUTQ+0SuBnl1tEE/49TQF0UwBLv0MFEerfTQqG/lBbmZmEEaRmRQFzanBL1NUFkfLMRQR2HpBjLk3E0rriTQQ9epBb2dTF0GOhTQQ4vsBv0CSFE2swRQsmQsBT751EURZjRQpTwxBP8OKFEfALUQsQXwBnVlaFkJ38SQ out_161_mFAP2b_singleloop_p01wA5_mFAP2b_0001_0001
EoFJkBPy2hFEBW5SQ14FiBzfqpFEv01TQ5QbjBvxL3FUc94UQ++JlBT2OCGEEYlUQkCXfB3251FEVjPTQPl0aBX21oFUr5mSQx+0aBrjgUFkVHPSQzHhVBDYhwFULSUSQuY5VBnhuOFEVstRQfOrSBHRkfF0vfwRQf6/SBz28BGUnueSQaZfNBPDohFk8WXRQ7CyNBLK7CG0LdFSQsZJLBz2T1F0C/iRQ1NZlBXjXsF0FZbSQaSIhBrp4bFEReTUQYAagBzplAGUO+fSQ0/jdBvqX/F0qvCUQLQKeBDpCKFEkDVSQ8O2UB3Rk/EkzoVRQgyCVBfjdIG0gc6SQ/9OLBfLYUFEwe7QQO91LBjOXKGEGROSQG2IHB/xY3FEUfRRQ out_161_mFAP2b_singleloop_p01wA5_mFAP2b_0001_0001
EtIriBPzMzF0eUIWQaR2jB/na+FEAAQXQPKshB76RGG0HF2XQGE4eBLbnCGEaRCYQCsykBnYQuFEEYJYQ6xqmBH3xcFk4ewXQKhZpBz/afF0bfoXQAnImBvhWIFU7rVXQ7ReqBrCTNFkLNKXQ6dioBrEJ/EU92+WQ7RRhBvconFECsSWQE2glBXwFEG0Xr5WQaZGjBXl8mFk/zXYQ/U2lBbAz2F0OmiYQP9KkBHUrAFESfTXQXylsBzchKF0jf9WQHTzoBnejvEkbGpWQ out_161_mFAP2b_singleloop_p01wA5_mFAP2b_0001_0001
EzhWiBXjXQGU2ODYQVjXgBntzXGknvTYQFDChBrvfcGEVj/YQO0SjBzgAgG025HZQhrHgBb78gGU3koXQjpSeBLpzdGkmxRWQFB8gB/KMaGEu/WVQt9CZBf1keG01G6VQ5SJgBHDcXGE5ZGUQaubXBnx3bG0OppUQ59FbB78VYG0MFwTQe+OkBDAATGkYQ4XQxO9cB/LjTGEeiXYQ8lEiBXxXkGElWgXQKasdBrYBnGUKJBYQ6DCjBT5jZG0IrpVQMrJWBzTVhG0WknWQKdmhBLclUGUYTYTQz4PTB7pkcG0L3XUQzB4ZB7WRWGkPlwSQ out_161_mFAP2b_singleloop_p01wA5_mFAP2b_0001_0001
Env/dBntzcGEqGbZQ8SXeBvcohGkTiFaQ357ZBPc9pGkDtMaQlYQVBzgAnGUbnPaQep7dBrEDZGUPKoaQICmdBX9WdGELQWbQ1cRhBnwBjGEU9mbQbpajBvJMeGkywrbQlH/gBb1VtGEmpwbQPKcaBXNeZGU46RZQuSGhB7HvlG07HIaQCzsgBrdyTG0IQmaQ2jaaBzBLUGU9PiaQZ7ycBjfpWGUSUrbQRURaBfqDjG0czXbQx5hiB36gxGkQF8bQiKWeBbfFxG0dwrbQ out_161_mFAP2b_singleloop_p01wA5_mFAP2b_0001_0001
EmuJbBnCX0G0IbPaQgVOXBfnv8G0xLVaQfU4UBjVO8GU14BbQsHlXBLv04GkYQgbQZQgaBPc9GH0HFOaQlRFgBzY0DHEmFZaQjXVgBzcM4GkW1KaQ+fJbBH6K0GU8VPaQVoFUB7h67G06t8ZQ5s8YBbtXNHkUwiaQ1aDaBLXyJHEj4sZQlXagBrlyEH0Jp7aQ7HghBPHMJHk/HJaQ3luhBPVZ0GUWkgaQcX8gBr+a3GUJnpZQ out_161_mFAP2b_singleloop_p01wA5_mFAP2b_0001_0001
L357PB325/GEaRGbQWOUNBvcoAH0z3vbQfUYLBXiBMHkDt4bQpbSLBHYlPHkQgdcQcSsIBntz4GEFuybQqXRKBLmCtGkKXubQemxNBvwfpGk3gScQZ+MPBzyYeGUfnOcQ1D7SBTlQZGkMflcQCFxVB7ZMeGkTADdQ/AoTBTTEPGELQdcQGE4NBLwKCHkqxraQCpMQBP7a+GkyhIcQci7FBnig6GUSfZbQlBmGBre25G0N+QcQrScMB/TyrGEcZQbQLRsGBHDDoGkaTubQ5rqLBDzjqGEsswcQX+bRB3KLuGkG2ScQQLLNBHLwZG0Su4bQesJVBbKDmG01zIdQiTjYBDCIaGkjwTdQ8/ORBDGxLGUppFcQSHWWBn9sKGExVtcQ out_161_mFAP2b_singleloop_p01wA5_mFAP2b_0001_0001
LkC3JB/owRH0d+WbQ46xHBb6mcHkYQcbQBr8IBfSMiHEsyxaQcSMKBPIwcHkpbSaQgVuBB77ncHEVjjbQy499AHujbHE2c8aQ2O/JBzeUOHkQg5aQL62JBn3XgHkWA3bQ2BYABDwkjHEz20bQZcxABjqvVH04f3bQA7Z4AH8DWHEC7/aQ out_161_mFAP2b_singleloop_p01wA5_mFAP2b_0001_0001
LXkNIBHsysHEmutaQpw1IBnDtyH0HFGaQueUFBXMIuHERLiZQlYQGBLbnwH0bS8YQcSMHB/mE+HUwKTaQNcYIBP2p+HU9dCbQ1CDHB3JrzH0mNTbQ7dNIBf0usHkoLuaQkhENBn3iyHkjb8ZQJ4+CBrPS/HkRdMaQOiaJBPPACIkUaAaQ478FBPdfCI0LcRbQ6EmMBbqaAI01oHbQdLyCBP8ezHELGbbQEtnJBfr4xH07kubQ out_161_mFAP2b_singleloop_p01wA5_mFAP2b_0001_0001
EsHFBBf++nHkWktZQ7Rh7APdTjHkDtMZQQ144ADrcXHkmZWZQ99TwA77nTHEEYJZQ2jCxAThrpHEsyJZQWajyA/mr1H02rCZQx0EyALLi8HUYglZQDyh0Azdz5HUoXaYQeDizADusDIUU4fZQ9DB2AzkTCIEetUYQq8g1ALVtFIElT3YQst/2AvrHLI0erxYQf/UABjU4lHEoaMaQTq6/AfLdjHk4kuYQXHqsAHFpoHEArnZQWPAsArIjmH0ZrwYQZbjwAjXV5HkUXFaQ1+80APzn0HUqp+XQ9aKzAPbYGIU9T7ZQMBl3AfN5DIECtpXQ+b11AHj7MI0DbMZQ out_161_mFAP2b_singleloop_p01wA5_mFAP2b_0001_0001
EqGPABT0iRH0yhqZQ357+A3jCGH0Gv0ZQ5luEBnDt/G0JxwZQGE4IBHXPDHkQgBaQMIw6ArFZEHkU4iaQkqUxAzGsKH0G4paQiC/3AfRl4GknkqaQDCsDBT2OVHUGE0ZQtsQ5ADHrCHU56dZQxiaABDJ1GH06R5aQZjBtADKrKHkGIQaQCID1AX1n3G0aHLbQ9S/+AXHmzG0vSmaQi6yxAXrH2Gkr8TaQ out_161_mFAP2b_singleloop_p01wA5_mFAP2b_0001_0001
EFDiEBzKH2GE7RdZQ4PVJBXjXvGEBWZZQU4aIBjrHjGEoaYZQFueEBnuJfGECsGZQzhWMBTgVzGU46xYQl3VRBrwitGkK4lYQaJhUBDfN0GE5U2XQh8KXBLC6+G0ibYYQ7RBBBrZmzGE99PZQ/z1LBrGqwG0LZ1ZQ7GbNBj1s7GEQc2YQ6hrJB7V9yG0ESWYQEtaQB3sXlGkX/bYQZoDUBPfNtG0gjAZQESQZBzCNEHEIJDYQ8H7ZB/v17G0gbwYQGY9TB/mPDHE9HoYQ out_161_mFAP2b_singleloop_p01wA5_mFAP2b_0001_0001
EEtIMBvHFdGUPKsZQ/pGMBrbSRG04lqZQaR2PB7QLNGU5QHZQlDNUBfTiRGEoaAZQrcoNB33PMG0isVaQk+WJBHkiNGUBk5aQmJoEBjcAOGUcLwaQxa3KBvRmNGUwlebQ5lOPBjqxgGk8S7ZQhFDIBfznOGk4cjZQHbURBrf5PGEq1gaQsfbOBDLwDG0bDRaQ out_161_mFAP2b_singleloop_p01wA5_mFAP2b_0001_0001
EIwKOB77nEGE7RxYQvJRRBblDAGEmuNYQyLdSB757nFkuJRYQam5OB33PbFU2ObYQzMTOBrEDCGksdGXQCPeNBbEEOGkc/4WQgGfRBHH06FUdQ7VQxVCKB/M2QGkQntVQx1jKBTgVBGEZ74YQUeKVBvA9DGkh0MYQBZYKBLbs8F0YpJXQIqSRBD0oRGUpayWQ0vhLBPRdRGU51wXQpUTPBvn19FE4hBVQkSASBrcrpF0JqCWQ2aaVBDKRBGkg43VQS1pJBvKgZGE89oVQl/GGB7/TNG0Zf2VQ+W1LBz9wNGkEVzUQ out_161_mFAP2b_singleloop_p01wA5_mFAP2b_0001_0001
EKcdXB7OfhF0MzIYQtI7YBX3kKF0eUIYQO0CbBvcoDFU3k4WQf/UeB3MzOF01jSWQ6mEdBLEYFF0jCrYQxsoeBHAztEECfoYQyvvaBf9yKF0FmWZQgqRaB/S3sFksdCYQgQXVB7pLBFkcpPYQEhSgB7VcOFUxzlYQC0ygBTrPqEU6DBZQIDLgBnlQqEkBOJYQUuFbBzc4jEkXdtYQyIrdBHlNHF0MVvZQ6qIXBD+QBFk10bZQgDvZBLNwbFUO3XZQ out_161_mFAP2b_singleloop_p01wA5_mFAP2b_0001_0001
EsyBZBbQgxE0jCXWQ++paBb5QpEUjXCVQ46ReBrFZVEUiBJVQIFOdBnDtGE0w17VQXktVBrw1jEEEYNUQBWZWBHZ7oEECs6WQ509cB7kr1EEYNiUQjs9WBXjXeE0HFOTQv0NTBLGEyEE/pGUQ35bTBb5QXEET3sUQ out_161_mFAP2b_singleloop_p01wA5_mFAP2b_0001_0001
EqxLhBLxgUE0JxQUQaRGjBf9oCEEEYNUQ0iMkBra86Dka8ySQO0ClBPy2LEU6mESQ35blBvyhIE0eUIVQPqmnB3PPwDEAkQVQOvwpB/zf+DEhjPWQNy/pB/qOSE0HJnWQ/DYrBzfsfDEa3rWQiBhhBTKchEUdTqTQ0VFiB/aSoDkWkiUQGbqkBrFrLE0IYIWQ3IWmBvhWXEUIbxUQETioBfMmrDEtHSUQ+GvmB7dPSD0rEnVQOz1sBz8tmD0qNVXQWbIrBL5jBDkGpXWQ out_161_mFAP2b_singleloop_p01wA5_mFAP2b_0001_0001
LHvUkBjWkRD01jaSQqGflBrZmFD0coFRQueUkBDW5cCkpbaQQrcojBHYl7BkBBGRQ2OfjBLwK7CkEDCTQFgonBbigAD0nUMRQjtNlBvz6fDEDwYQQ out_161_mFAP2b_singleloop_p01wA5_mFAP2b_0001_0001
LMIQkB3MzcCk8SHOQ5QLjBfTixBEqGfMQqGPhBj/UHCU0iMKQc94hBblDlC0MzsIQqGflBjrH9AkEDSLQPYInBP2fcA0JwZNQNnakBzwGm/zJSrJQZ78kBnCX3CEBWJNQ+zAiB3e1HB0MoyNQEKsmB/gImBE5s/JQ2qBmBLSY7/zRupOQb2EmB/2Id+D0z2IQF/KjB3mRKAEOEDIQNOPjBr51U+Tk6+KQ out_161_mFAP2b_singleloop_p01wA5_mFAP2b_0001_0001
L46xdBzLdjBEaR2JQktzZBrw17BUdTiHQiWEYB/TN2AEW5wDQy2ZZBf8SX/DtIbEQzhWUBrw1LC0NJ2IQe8mRBbL5PB0flIKQxuGVBHftpCksTwKQdM+LBvn8jB0RIpKQ789cBXjXyAEpwFLQ8fkbB74hWC0HLAFQ5r0RBHHoYCkYCjGQyLlTBLXoABUfvBMQxdxRBf9hYAk8F2IQK1WRB/kyyCktVnLQC/FXBTlIFDU0H7JQcWfXBHReaCEvBLMQO4EKBHqXuA0mGjLQPd/JBvf7xBkL+vIQn0uLBfVVNCEEW7LQ out_161_mFAP2b_singleloop_p01wA5_mFAP2b_0001_0001
L2jCVBvIbPBka8S/PDXvSBHYlTAkR2O3PnEDXBXiBx+z4lutPzMTWBzgAr4zMzMrP3ySOB7Mn/+j/0u8PlXLKBfrLVAEObMAQIFOUBPzMHCkZmZ+Pz9DRBTVF4AEdgnfPvw5PBnzyr9zVrsBQ/+sMBv63J9TIx21PkAvJBbceABEemA7P out_161_mFAP2b_singleloop_p01wA5_mFAP2b_0001_0001
LEtobB/na8/zisdePEtIgBf9og+zfqxrv2jChBjVO02D/pGxPiBBiBjWkt973P1YPEoFfBLNo28zWkJ+vdc7dBzeLo/DD0HDwb7GfB/Wz8A0Md+BwEC4bBXHAB/zcfUHwZ78bBLwK/AUO0ikPoL0hBbec5/TmIZtvcopbBvOkz0DSpz9v50PhBfw+F4TWBfAw out_161_mFAP2b_singleloop_p01wA5_mFAP2b_0001_0001
LlD9gBThrH6zyhW/PDC8hBT0iM9bktTDQT3kgB77nK+LtIbIQZQghBjAr8/7yh2JQMdDgBb5QL+jWkNBQ/hBkBPilb87fiUEQZj3hBH1Nh/7zcQBQ out_161_mFAP2b_singleloop_p01wA5_mFAP2b_0001_0001
EPK8cB325767z3PJQBrcaBT2Of8b3k4LQjsdcBrEDC7jTiBOQtd+cBDVjH/zMzcNQXuYUB/vsH87/nrLQ8szRBTloI/7ot3JQW87LBXS7u+7N+pJQycPJBPTKN/b9GMMQfTIEBjj+h+bCktMQREOBB388t8LUK3KQtnCCBDHBD/bcaFPQKcdbB33P16D99DIQPMhbBHQkQ/rQjhMQ18QTBrVOo7Tow7KQ3hoSBvf5j8LWmqNQvEiSBrIIkAcTMrKQwyhTB/Bc/+rlgvHQ+VTKB/SpDAMKmLIQ7ZHLBboVv6rCYCJQKjWLBjwUDAsdZqNQYQ0CBrX427LfFDJQ3yx6ADFda7b4OQLQS1REBPQs8/7wOQQQbLb8AnEri+rGeePQ out_161_mFAP2b_singleloop_p01wA5_mFAP2b_0001_0001
ETihdBzLdTy7P1QQQgVOfBLxgg9T14VRQWOUbBX3kAA0LdrRQyLdWBTLym/j78tRQ/pmfB757n2rpbiSQOuQgBLVR5+7uj7RQq4WdB3Ib5+7E7oQQmYfdBz/UxzbJMPQQ98ihBrrJq+Dk7ERQ0R6bB3PTuzbdXITQsMchBzYwv5zf1MTQjJNfBjiwOA8QaoSQaVaiBjezN/L4uwRQHHOZBn2sk/rYoyQQvEnfBjXLFA8dF4PQ out_161_mFAP2b_singleloop_p01wA5_mFAP2b_0001_0001
EPffdB/RhLBkuJBSQb8SaB7QLKC0isdSQzhWbBzfqVCE7R5TQIFufBTf/kCkR2OUQhrnbBjVO0CUGEwRQq44aBzeKyCkRkYQQHjXYB/w2YDUfhTSQhJHdBLbxZD0UccPQ03vgBzgATB0Ld7RQwMFWB/ywBC0+PYSQ2AjfBzFv6CEXG6RQ90oWBLvxvCEXlLQQqR4cB/k9VC0zw+PQI+eZB/fp2D07tzRQnlDZBfWKcD06IYTQgZOUBDkFSD0WsHSQ9ElcBvWxYDEI4UNQHJogBrhHdDk/w1PQzdFbBzn20DEy6HQQ out_161_mFAP2b_singleloop_p01wA5_mFAP2b_0001_0001
ERLSXBThrPCUf/sUQlYQXBLEYdCEZ7EWQhrHSBX461CkYQQWQMdzNB7OfjCEueEWQpbSXBfR2uBkqxDXQj1LXBHPIIC0KbPYQfWLcBP1W2AErRzWQ2jCUB/naAC0xLVUQgexaB7CRxCUXBQWQ+5qTBvZRKBEDw7WQpOHXBv+jaBEnslYQJmnTBrksbC0YHUYQwyvaBXRebCkoMVYQ9UKcBzTqAA0awfXQUZzfBPbFcB0Gh8WQGPFcBvYCeA06DyVQ out_161_mFAP2b_singleloop_p01wA5_mFAP2b_0001_0001
Ee+eSBHXPeDU5QrWQEYlNB34l2DUMI4WQW5QOBzfqPEkpbqXQlDtSBHueWEE/p+XQNeJWBDrcsDUHaxWQkJqKBrMziDkpcZXQbc3LBrH6+DEFQ6VQ out_161_mFAP2b_singleloop_p01wA5_mFAP2b_0001_0001
EMIwJBXiBZEU0iAYQShrJBrbSsEUgVaYQ14lEBDW54E057TYQxggABf++vEk8SHYQdTCKBf++lE03PJZQ6uFFB/WTZEkbqWZQjHwAB3o+jEkhPoZQWS1EBPaMDEUnUQZQ7Na4Azd1YEEMxzZQyeQABHrQwD0Q4bZQGY83A/w3CE0lltZQ522uA/hrvDERJ5ZQHaRGBfSMSEkrHtXQZs/MBfae2E0UZQYQh8UKBHiT0Ek8FdZQPKlNBbLQcEkE1OZQhO8AB/JR1EEj8sZQ5BNIBf3V1DUxOCZQ9LoxAH1ThEUpmBaQvSBABDFCODEBHXZQTPfvAzkYSDEjSwZQ out_161_mFAP2b_singleloop_p01wA5_mFAP2b_0001_0001
LhrnEBzgANFkYQgYQoFZ/AjU4YFEv0dYQKxAABfTivF0NJuYQpw1DBb781FUbnDZQOJGIBnBBUFE7RpYQm5N5AH1nQFksGwYQD+r8APrfZFEya5XQ out_161_mFAP2b_singleloop_p01wA5_mFAP2b_0001_0001
E2Of3A33P7F00NlYQ46R2A34lIGEoa0YQ03PzAvIbQGUy2RYQpbSuAvyhNGka8iXQEtIuAHXPJGET3YZQIS2xAzg/DGU34BaQse4pALaXFGk5zlaQWtjuAbBRBG0XlPbQVBA3ALXvIG0s3gbQ9owxATgV0FEXPSYQLx89AbMSLGk4FBZQ8ArmAvNfFGkf+OZQfobsA77nRGUz5fZQ58e5ALLfHGUWaLaQQJDzATs92F0Wk8ZQUikiAbe+AG0sgeaQfm7nATZ0NGULUpaQ4gLyA738yFUc6JbQsvNoA7vaAGUBNnbQcLA6AnbyFGEZR8bQRSvzAXD7PGUzkmbQQ4R9AT+yJGkahLbQ out_161_mFAP2b_singleloop_p01wA5_mFAP2b_0001_0001
EnED2AvyhaG00NZYQ357yAD/piGEaR2XQAAAxAPeptGkBBOYQbnv1A/S3wGUjXuYQ7Rh7APepjGEue0WQShr6AnsdcGkR2yYQS8TrAX4TgGUPFaXQGZ74ArbSpGEEYFWQEYl8A757bGkTiZWQKcdBB/9TmGkvfSXQ out_161_mFAP2b_singleloop_p01wA5_mFAP2b_0001_0001
E+TNqALbnzGUbnvXQIwKoAbkt+GUbnDYQ/pGqA757FH0gA7WQzMzpAzLdCHEmuxVQ7RhZAnYQAHEBWVYQlGFKA7ln9G0/SqXQxABWATUJ5GELa8YQx1jmAbPKwGkqx7WQDVrtAnz7AHkVKdYQvbbXAXqnIHk6leYQT5DMAnJPCHktn5WQE47FA7LZ6G0t0IZQjz3gALdO7Gkq/UZQsn8XAjEzwGUzgzYQ out_161_mFAP2b_singleloop_p01wA5_mFAP2b_0001_0001
Epw1rA/mEQHEnELXQGZ7tAXNeXHU0iEWQJGEkA3MzbH0xLVVQQgVYAzgAfHET38VQU460AXNegHU14lWQUCX2AHcpoHkhglVQljr/Ar+6bHEx97WQdoFsA34lSHkDtEYQ2moyAfwTTHEcHUVQpdPxAjX5jHUQVcXQMrc7AP36uHkY/8VQssruA3KDsH0dKTVQ9jF6A/r0kHUS7uUQvRVCBfVKiHkb5TXQ12nBBLmpYHEhtCWQLM2+AzirVH0OHsXQ out_161_mFAP2b_singleloop_p01wA5_mFAP2b_0001_0001
LNepkAf9obHkCX/TQepbYAb6mfHkBBGTQXPKeAz1jqHUiBhSQ8naQADVjxH0kYYSQR2OVAblDYHEsy5RQVcTMAncXNHESJPSQiJzJAD3JGHkf4+QQlppx/ixhKHUaDCQQ6JFn/K70CH08j2NQyLdrA7luYH03PlTQvfuJA7oggHUb4qTQAsRiALSvWH0n7aRQe1vKAzw0bHElFLRQ+vv5/yWPOHU++uSQtLcXAjclJH0HU7SQFlMFA3cF+G0dmRRQjy7YAnNqFHkm2cQQTQZ9/Ce7RHkjwLPQNILJ/WpNMHkmPmQQTSNB/eDDGHUG4pMQ8+jX/uh+7GkU7pOQrW5AAL3CBHUw4tMQ out_161_mFAP2b_singleloop_p01wA5_mFAP2b_0001_0001
LlYQpAnX6rHERLKSQdoFtADAA2H0MzkRQDXP3AHtI4HkR2WSQBrc7AjWkwHUep7SQsHFwAXMI1H0w1DQQMHF6Ab7QvHUa72PQGDNnAT8ZvH0zTlOQVjXuA3islHEoaUSQg58mADyF8HEzAuRQ2S8wAzU38H0jiPPQ2IH/A7ctyHEHajOQx7bpAzB3uH0RyeMQ1TlfAfM9zHk2jxOQwK8lAjUenHklKXPQ out_161_mFAP2b_singleloop_p01wA5_mFAP2b_0001_0001
LBrc8AjVuAI0P1QSQ9oQDBrbyBIEnE7SQnvfHBz0N7HUPKkSQTihLBLaR6HE7RRTQIFuEBPyWHIkZmZSQqmv+A3eBKIkiDJSQNQp3ALnkFIUvpoRQGXX8APKyAIEI6QSQ50nCB353BIkxtAUQMxKHBzn9GIUnRfRQ1VKHBPDgJI0z4ITQEHt/A7+RNIkbUaRQwGu7Az02LIkIVETQQDj4A/obFI0EIjQQujYvAL7OGIkGV9RQ out_161_mFAP2b_singleloop_p01wA5_mFAP2b_0001_0001
EzMzGBnsd1H0GvcRQIwqKBfTitHUepDRQIwKIBjrHjHUepjQQoFZKBntzdHEEYVPQ0iMOBrvfyHEAAAQQL2FLBP6l2Hk2HeNQ/DQGB/PA1H0R2LNQVttNBzot7HURw4LQ8naDBPc91HkZm5QQT3ENB/XdrHEPa7RQf1GRBLB1sHkq5bPQeRSQBrkK5HEg1bQQ out_161_mFAP2b_singleloop_p01wA5_mFAP2b_0001_0001
EqxrDB/89fH0w1LRQdTCBB3MzVH0z33QQXkt9ADAAQHkBBGSQfU43APy2UHU3k4SQ14l4AzKHXHECsyPQ4fI8AzpxbHEFoWNQxfDzA/9dMHEFiNPQdTCCB/89kH0eU4RQjl9DBDzcQHktzaQQFZ4yAf9TcH0AJWQQenL8AzQejH0uQpNQLkZsArH5NHUdw3NQ9uBwA37/IHEmUhQQiyp4APr7GHEDzSOQ out_161_mFAP2b_singleloop_p01wA5_mFAP2b_0001_0001
EvJx/AbQgFH0gALSQhrH7A34l+GkQgNTQNzMyAHtI3GkBBuSQ99TzAHDCyGU5QrRQgqxBBb5Q3GEue0TQW/NGB7u17G0ZhnUQtB5JBTJsyGklKCVQDu7DBXWSBHEo90VQpwVCBDBWCHkrHdRQ4bi3Aj9pDH0Jf+TQwyoDBrCPzGUYr/SQdYm/ADIhxGUOiaUQhLeIBTYgBHkcXBUQCDHNBnT01G0JRoVQcueLBbBxuGUpeJUQ7XqHBTa9sGk03nVQ+uJHB/XqEHkaxbWQ5wqBBfEi7GkhHbWQPDSBBHJiHHEPmfVQ out_161_mFAP2b_singleloop_p01wA5_mFAP2b_0001_0001
ECsypAHZ71GkU4iTQ8S3gArbSuGkDtYTQ789jA/mEkG04lGUQpbSkAT14jG03PVVQDCsMAfTiyGU2O/TQs5ny/CM7qGkXrxTQ1Bd5/+8lhGkjZhTQVZx7++SruGEL31TQ67npAf9o6GUwKXUQ6mWfAv6zsGkflUSQmzzIALqF6GkOElTQ7b5OAr1uzGEJ1DVQ out_161_mFAP2b_singleloop_p01wA5_mFAP2b_0001_0001
EiBBnA757bGEv0VTQOJGsA7kYSG0eU4TQqxLmAThrHG0xL1TQIwKiA3NJEGkpbySQlDt2APzMRGUy2JTQHmq9ALLUaGU5DgTQ2b37ATvDHGUWngTQptJDBf8ibGkAZqSQoa8lATKccG03PVSQJYatArIkTGkkl8UQXlP1A/viRGkaxFSQ3YcABTo5YGURUcUQr+L5AjYlhGEnugTQ4KtBBTOTGGU89+SQsLl2A7smAG0oMOTQ91O9AXa0GGUzSlUQUpmFBnMBiGkXw/SQbvqBB7cMdGUdnrRQyIaFBTgXUG0m5qSQ out_161_mFAP2b_singleloop_p01wA5_mFAP2b_0001_0001
E/pGmADBWCGEVj/UQT3khAb5QvF0LdLVQmuJqA76RfFUiBpVQZ78sAHtIfFUf/0WQ14lQATgVwF03PNWQefzFAPHLaFkMakWQmvmPAPKJKFETSWWQc0Bo/iPvZFEz5FXQ3kYpAXiBGG0w1zVQA+0cADOwpFkGROUQy0IEALp46FE5nzVQWccWArXu3F08GIXQ out_161_mFAP2b_singleloop_p01wA5_mFAP2b_0001_0001
EdTiuAfSMSFklDtUQFDC3ALFuCFEoaEVQaR2yA/owrE0bSEVQb8SuAT0ikE0GvEUQBWZABXiBDFk8SHUQpxmCB3m+YF0kh9TQQs5EB79K0EUMNqUQqEbEBX5gjFUHzOVQWO0rA/mETFkCXvTQwf05AnQcGFkNxEWQBoX+A/jc9EUFRITQzKR/AXihiFUy+eTQL7+FB/r5XFEJFUTQ2xSIBfdg0EkaX+TQhodDB3V0jEkz7vUQwkLGBHE15E0XyoVQo9/FB3tOzFkry/UQleiHBL24ZFEFNtVQDQFBB7pKlFUll5VQ out_161_mFAP2b_singleloop_p01wA5_mFAP2b_0001_0001
EhAr0AzeUgEECsKWQkCXxAzKHKE0NJWWQ2jC7AXO02D0yhOWQqxrBBzgA/DE+T1WQgVOsAHueGE0jCvXQ2g2iA7yiTE0gG4XQEsDpADhrdDEC+5XQnvf4AfTinEkqx7WQOIqrAXpEGEk83jVQcZ9xAPr5KEUTSQYQVB5kAPqaiEkR16XQ3PelADsEZDEAYcYQWsCwAL0TJDkjn0XQVkSjAfr7UDU1XIXQ out_161_mFAP2b_singleloop_p01wA5_mFAP2b_0001_0001
EOJG6Ab6mUDEuecVQdTiBBb5Q3C0KHSVQUNeABTKcJC00NxVQLHa8ALwKfB00NBVQtd+CBHue0CU0i0TQzyeEBT+odDEzyJTQQdhAB3WZ3Dk7/mSQm8uJBbs0oDkV9BTQ9G1BBXd9NEEHQ8RQT5ELB/c0GEEc1WSQ2KJHBvchTEU/uzRQ5DhIBXKqlEE8uHRQwKHzALGEQDUep7UQMU3EB7b0CDUV14VQCNZ/AvqJnCk67STQjPVGBnGdeCk7atTQ4lx4APeouDkCdtSQYG0MBj9WUD0BZdTQF3Z9Azu5XEEiMhRQB4PPBHMWLE03vPSQMPWMBfjWlEExN8QQ out_161_mFAP2b_singleloop_p01wA5_mFAP2b_0001_0001
LCB2BBrFZ7BUHaBXQfUYBBTKclA0FZjXQTiBEB/S3E/jEDqWQjX6BBLFue7Tc9gWQXkNEB/9TtAEW5cYQtjdDBfRuECkE1oYQWAFEB/xhcCE/G/XQSj3BBTTg8BUr3/WQT6P6AnzsVAEM4rXQXtcIBHD8aAEDtZYQ4UYCB3nHBAEEB0YQNZbGBjkYOC048AZQOf++AzZOJCEJN3YQXBQIBn0GhC0Rf1XQy/1BBTOQ6CkwuAYQ out_161_mFAP2b_singleloop_p01wA5_mFAP2b_0001_0001
LU4aIBHsyx/DEY9VQiBBLBHsyh9z4lGVQgVuHBrFZ77j9o4TQzMzIBbmZG8r8SPTQy2ZQB3ist+z4lmUQ/H2PBXLydAEJ8vTQ6mEKBb6m0AUIwCWQYAnLBju5XzLvEsVQyeOSBHDAL8T4nCUQ5TBTBvXKK/jyXaVQjE0RBTwdOAEJL7SQ out_161_mFAP2b_singleloop_p01wA5_mFAP2b_0001_0001
LCsyDBLGEo+j/UjTQTihABjqxL+zP1YSQBW51A/mEj8z3P1SQamZuAblDN8jZmBSQAAgABDW5YA0NJmRQ4iMGBrfX3AkA/KRQZjzFBfFoFC0MTbQQyR+IBjesk/j9UXQQyL9CBfnvHAkYQIUQovXCBLITf6zWOyRQR+w9AP16IB0kCPSQOiB8Arx9SAkUPuQQC6hIBfxjDBELSESQYvzJBTTkQCkEPLQQlL6DB7XAdC0WVDRQ/gdDBP5IBCk56BPQ82/MBLcmHAk8BGQQq6uGB3KXM/DYj+OQpJRJBj4of9z4k8QQ out_161_mFAP2b_singleloop_p01wA5_mFAP2b_0001_0001
LQ140AvHFu6jDtIUQMIwqATf/U174luUQlYQkAz1jS+DqGPVQWO0UA76RR+z1jKVQkCX7ALwKH7zkYwUQBWNsAXOz78LIyjVQFjAmA/OEY8bMg/TQ out_161_mFAP2b_singleloop_p01wA5_mFAP2b_0001_0001
LRLypAjpbKAUiBxVQuz3kA7P1YBECsSWQ6mEdAb6mEC0IbPVQ2OfLAzeUUCU3kgVQZQgbAbmZGBknvfXQkawjAbNcnAETfWYQVvVrArguQBEVFlYQ6RggAbMv++jVanYQfU4xALGEIAEAAwVQqiOrAXp5BCU7ynWQVISPADX0XA0MoPXQsCNTAnWmACUBJxXQZWNkAbmYP+TZOBZQComUA/VHA+DQlaYQ out_161_mFAP2b_singleloop_p01wA5_mFAP2b_0001_0001
EFDCjAjqxHC01jCUQKc9aAzLdfC0d++SQueUeA/TNODktzPTQZQgnA7QLaDkvfyTQThmhA/S3TCk8DlRQMX6sAjCclCkFvXRQKDahAnnRHB0pDYRQxjNxALqreCkqp8PQLHaqAHZ70Bk++5TQ/ABKAz9YXCEbiBTQF3DZAXZ3iCE970QQlqXyAT5NWC0oxESQzJ/sAzTrHDEtJlRQXZWkAPkA4AkMNYQQ49eSA3P7vAE/5eRQnyfmAnyroAEpvHSQPUQ5ATn/rCUTtzPQLvAsAz/puCE7jgOQIoexAXJI5BEOkgPQ out_161_mFAP2b_singleloop_p01wA5_mFAP2b_0001_0001
ER2OPATf/oDUKc1SQxgATArFZLEUf/8SQamZWAfR2WEkSMoRQnEDMADAASE0eUoQQKc9AATLyWEUktrTQpdo9/O/wREUaFJVQzccb/2KPhEEm5vVQEWGW/idmfEUjAQXQcvju8qFZxE0I7zXQhrHBAPHadD0codSQS31gALa2NEkXchTQZImj/yDxSEUfCNTQW3ODAnHFoEkgBmTQXWUOA/DzTEErWoVQRd8y/uHTBEUP5RVQfM3Z947LeEEWAVVQ7gBn/+NhxEEYbfVQIXH7/mmigEkH4qXQHf9y+uPXQEEpwhXQ56bW8sIRwEEI7ZYQQv/Z/YK7wE0Y8bXQgEJ9++M8/EUs3iXQ out_161_mFAP2b_singleloop_p01wA5_mFAP2b_0001_0001
EcSMiAnX6mEkZmpRQzMzjAb5Q1EUc9gQQFDCgAfTiLFUxg4QQ3kYkAjWkVF0FZzRQ2OfvAPy21EEpwFQQUNemAvxLpE0kYgSQZZBeAneXvE0GSXPQQgVwArvfAFUgVeOQsHFyAvz3lEEVjnPQVjX0ALbn7E01j6QQ out_161_mFAP2b_singleloop_p01wA5_mFAP2b_0001_0001
E2OfPAHtITFEueMQQKxgGALaRoFkCXfQQiBBMAXMI4FEYlzOQGZ7GALFu0FE+TdMQ4P1Y/GtInFUeprQQGzUL++lI9Fko12QQ1Pe9+WFyEGEHFLSQZUri+GMtAGk3FSTQBekb/mv1OG0l+ASQGZ7IA/89JFEmu5OQknZNAri/tF0rNbRQL8vK/OHfdF03+jRQ6vj4+WyDfF0AZpPQuv5Z/QmY6F03d0QQt1e7+assDGkCsBQQlRik/aY1TGUMD0SQUPyh/aK2RGUHYGRQ out_161_mFAP2b_singleloop_p01wA5_mFAP2b_0001_0001
LfU4WAf9oEG0hWkPQktzdAXNeMG0yhmNQGZ7kA34lVGEaR2OQc9oiAjqxYGEYljQQaR2aADVjFGkTixQQri6PAXUnPGElxiMQuG/jAHFmIGk8vHMQ out_161_mFAP2b_singleloop_p01wA5_mFAP2b_0001_0001
EW5QsA7QLaGUJGUNQ/pGyADBWjGkBBWOQZQg9AvyhkGkQgVNQ4PVABjrHgGUxgQLQXPKsATLytGUeprNQx9hrA/WgwGEg2uKQhA1kA7Jr6GkTvLKQZGOWALc66GE9xxKQxK0pAPmDDHEhAFJQUNetAvxLXG025bLQ8GzyADXhiG0cOQQQLTQwAPJc0GU6UnOQxmGkATtgtG0hWgOQqT9nAr2zpGU8KqJQdmqzA3u6xGkdXAKQHMylAzExJHEKJsIQDH1xAb28CHEoEtIQ out_161_mFAP2b_singleloop_p01wA5_mFAP2b_0001_0001
EktzBBf9oqGkZm5OQlDNHB7QLuGUepLOQoacHB/TN6GEZ7sNQ/pGGB/9TAHk9ogPQT3kLBbmZrGkDtIQQf0lMBr4EgGk6aTQQY+YQBjgIwGEZCkPQ9fdQBz/feGE7HbRQ/UDAB/natGEShTQQ+0XIBLxMqGU8VVMQquWKBP0huGkcnGRQMxYOBzB/cGkylxOQVUCJBPXybG0GgeQQp5dTBbnhuGEcfhQQyisPBfSd4G0phbPQm7gRBvixsGEZppNQIQYRBDbZWGE87gRQNuxOBDndhGkRcWSQLEIUBr21iGEORNRQ out_161_mFAP2b_singleloop_p01wA5_mFAP2b_0001_0001
ERLSJBT0i9GEYlTLQXPqJBXiBJHUJGkKQbnPPBrFZMHEaRmJQ03vRBnX6GH0d++HQ3kYFBPzMMHEUNeIQncIABTMnKHkQvlJQJLAGBLlAYHk0LZHQtIbKBrGv3G04l+JQjmyIB3F1NHk4LVMQIS0FBP7MHHkCkZFQde4+AjIaQHUY05KQzl8CBTxIaHUWlfEQl07JBH2ZZHkCloFQVcjFBT8/cHUWyeJQ out_161_mFAP2b_singleloop_p01wA5_mFAP2b_0001_0001
E5lORBPHaVHUGEoKQIwqWBbmZZHUzMDKQHaxXB3MzdHUiBhGQwKnUBnBBkHUGEYEQCB2XB/naiHk9oAMQBcadBL0FnHEmNAMQWJJeBHlBxHkBboOQ6pRiB/CZ2Hkau3NQam5OBvyhZHk789LQJ7dZBXjwSHkLIPKQu96WB/E+fH0J3/NQTZLVBHMCpH0EOhLQkdNeBPd7qH07BGKQVJMgBDEwgH0rtTMQ+MyiBTfm8HUc+TPQi5QiBHkw5H0Dw2LQrKujBnfHwH0zq+NQ out_161_mFAP2b_singleloop_p01wA5_mFAP2b_0001_0001
LGZbcBntzaHkpbSEQEYleBbktfH0Gv0+PEtohBXMInHEDCsAQ789hBfTivHU3kY8PQgVgB7luXHUjX60PZHpcB7+UQHUg9bjP6EjYBX7CUHUm7kpva6xdBfJ6GHEAYWJPDCseBb5QVHEv0NGQI2bbB3SdkHU4DG7PIg4hBXU0SH0S4O6PLYUhBTaMcH0rI4DP out_161_mFAP2b_singleloop_p01wA5_mFAP2b_0001_0001
LRLSjBT14jH0w1jEQtdulBntzpHEW5wFQktjmBLEYnH0kYwJQ7RhlBntzfHEoa8KQZ78nB/mEmHkTiBCQwS/oB73IcH0OatDQfU4iBDW5cH0OffGQ4HUlBXdVyHEgUVFQPAhpBzR1rH0ysjBQYUFnBLFClHEr4I8PhJHpBjv0XHkn1gAQ out_161_mFAP2b_singleloop_p01wA5_mFAP2b_0001_0001
Lf/koBnX6sH0P14KQ35rpB7P1qHUiBhNQCBmqBHXPfHUGE4NQzMDrBT14bHEoaEQQiBBsBLFuyHEtIrNQC0MrBPuz7Hkly2LQBXwpBfGh2Hk2KlJQXkkoBzr/sHU2E3KQ2sLoBDLzsHUN5CPQM13tBrSwuHUMfBNQZmUsBvmP1Hk3dwPQYd+sBbaJAIUiqMLQwY7pB/xvAI01M9MQUzQrB7sT0H0CwGIQPUPoBzV/7H0AAzIQ out_161_mFAP2b_singleloop_p01wA5_mFAP2b_0001_0001
EiWErBbPKZH0istLQOJ2rBLwKOHkArMMQR2OqBz1jGH0xLdKQKcNrBjU49GE7RxJQLy2uBzLdMHkoFpLQ3ZcvB/ChPHklh8IQ/AmwBrq+SHEeajNQlDtqBLbnbHEnEzJQJ9brBnhQMHU+SSOQJXUvB/BAEH0ZA5LQ811tB/IFSHE9mGIQyisyBT8fRH0tgHNQSgKwBPUoQHEBgmPQcYLwBH2cbH0cAUNQ out_161_mFAP2b_singleloop_p01wA5_mFAP2b_0001_0001
E35rnBrbSJHkvf6JQv09lBzgACH0P1YIQBr8iB7P1DHkqxrIQjs9hBra8MHU2OfIQ5QrmBbPKCHEue0CQteBlBrqR6G0+t/+PP94lBXYj5GE6P/tPoCFoBvEq1GkaPraPxhJkB/bW9GU+YZuv789mBz1jQHEW5gKQ6nTmBTQ45GUgUGJQP+xoBzGPAHkD4RCQM0VmBzDKKHEJfOBQd/7iBP058GUjb/+PhbLlB/tYyGE/IUBQ+6kkB/OJ9G0P4Y7v3qViBbigAHUKkYhv out_161_mFAP2b_singleloop_p01wA5_mFAP2b_0001_0001
EAAghB3256GUiBBJQEtIdBDrc6GktzHJQqGvaB3isxG0IbnGQXPKdBrbSpG0HFuFQhALbBPHa4GEUN+LQAR8bB3n/AHkDiHOQ9WSgBHhVCHUh+ZPQaZqXBfgCHHEIR+OQ5eggBL70JHkgztQQSwAYB7oVOHEiLfQQFltcBPtzPHksSGRQO0iiBjU4zGUepLJQOPjbBThFCH04NbIQeE0cBzJBxGkO2tMQyw/WB3PV3Gk2PwLQgs8hBDMi9G03U0OQUM6TBry4FH0NYBOQ87XiBfj6KHkuGORQJyfUBHs7SHkOIyQQZOEdB3CnVHE8m5RQ out_161_mFAP2b_singleloop_p01wA5_mFAP2b_0001_0001
E8S3VBbQgzGEXPqEQfU4SBDrcrGkX6mBQTiBPBHtIlGE/pGFQv0tMBvyhpGkU4aIQR0zPBrYvwG0hPD6Pu9VTBrSa1GkegWiP1mAQBDph6Gk7SB3vVHhTB/pn+GEsbSAwzGYQB/9pEHEuEWEwSMIUBThr6GEBWZFQwSuVB/EwlGEYf2/PQFVNBjvL3GkjRN9PyXJNBDv5qGkIQu0Pv/yVB3WFvGErKsov36+VBvHc7G04ccxPivuNBzhMBHUE5awvfSNNBT+p0GkX0s6vAXeVBzF53GUOrPCwRlmWBrL3DHUR1V9v881SBz0OHHEdnRHwSgmOBTrALHkzilCwIPjNBzM1/GEmh7Fw out_161_mFAP2b_singleloop_p01wA5_mFAP2b_0001_0001
EEtIOBDAAbGUNepDQMIQKBvz3TGkpbSGQ8n6FBT14PG0OffCQ/pGHBDBWMGU6mE8PJMINBnFPKGEtVXIQkuZJBrZ7BGEBedJQA5nIB7cuvF0DRfIQY85FBbG8CG07XwLQlA6EB7UHlF0y4AKQciMDBHCcyFUOTBMQX03EBLSMLG0w/kNQnmA/ATk7uFkypCOQtqKBB/9bJG0HnmPQcpG9Ar5p/FEV60PQ4PVQBPc9XGET3kAQV+RIBTXUYGUiTvIQRDvPBj96MGkBn+JQdZpPBr7eGG08NtFQi7pKBbMCpFU7igFQYtoDBf69VF01jtJQid7GBvH2SG0+AaNQ3kx6ALnxfFUzLQOQX1YABvo5PGkRegQQqiV3ALXc9F0PDuQQ out_161_mFAP2b_singleloop_p01wA5_mFAP2b_0001_0001
EfU4AB7kYQG0LdTEQXkt4AXjXMGUhrHBQRLyvAjrHIGE99zEQbnvqAT2OOGkCXvHQBuS0ATsLVG0Es+6Pn7urAH3JRG0otNtPDtvoAPAAIG0ZgSwP/CRoAzMRXGESYTtvIFOAB3MzTGUKc9HQG3i7ATwzFG0bFP9PtNz6AXIqYG046p0PrX4wArCjbGUC23/P out_161_mFAP2b_singleloop_p01wA5_mFAP2b_0001_0001
EZ78tA/9T7F0IbnEQIMvlAHiPxFkLz5HQhs7fA3+XfFUdd7EQkTzjAbKkXF0Te1AQzklqAz2hoFUcZhKQlSXyAfMJyFkxCICQFzmfALCX9Fk/ZdIQ4RWkArfBhF0IMuLQAGMuAvDm1FEHqpLQBkswAz2ucFkaYCKQ out_161_mFAP2b_singleloop_p01wA5_mFAP2b_0001_0001
ENGdNA/l9YF0IvAHQ5dgDAje0EFEBJcFQyQVAAreh2EU76JJQ+MK//afM+Ek76aLQolVY/eE6IFEUppCQgA0f/qu3UFEC5w6PCLQt+Y6BZFUDvSzPCNiU/0PSrFk5layPaIVf/8xFIFUZp6lPqBHGALCSiFUXI4IQecIOA3Vp8EUnspCQY1Rb+2oJSF0BNSFQ/3Px+Scs5E0Aj3BQaABz/GLXLFUkldyP4lXv/m9OkF0naN8PeIU8/0I2JFkR22lvywwE/cgk5EUqeDpP out_161_mFAP2b_singleloop_p01wA5_mFAP2b_0001_0001
EAA98/KnshEk4KrIQ59gx/6mlSE0AzxKQvAfe9SKTNE0XNsKQyKwB/sWbLEkeniIQmHvFAfN47DklMhKQeUYdAX//AEEZn5KQYXHlArOgHEEUjyIQWMajA7uy6D0QoXNQvi/vA37UKEUO4IJQ73RuAT6LAEENSuNQa2k0AHoqGEE2rmLQRGGBAbNMcEEA5mFQYHn4/Kg5ZEkBYtMQMBJDATn/tDk0AjIQfqLAAnEvkDEDg/LQ+dfhA3ZYKEkXarFQxf3cAbUkwDUfwCPQNm80AvhcPE0PU7GQr74xAvGl6DkQIrPQpRJ9A/v5IE0eb4LQ out_161_mFAP2b_singleloop_p01wA5_mFAP2b_0001_0001
EtqpC/g/5KEkHlCNQY4n+/EsiFEEMHPNQdS0CAdHRbD0gr1MQ4FAq/oDQBD024fNQHsWIAZrmMEkXC8PQ9oqIAh8ukEUxiLQQuLWSAZ8gqEEY1hRQjknSA9anCFU9ivRQuS8bA1TgIFUD9DTQ2vZo7Am2MEUDAvOQyn4HAlC+NEUS8pLQ1N29/sQhFEUlbxQQmBtYAdVwGE0DrEQQTPDSAZARsEE5+xOQExxw/QV7qEksfIQQubCJA9MEjE0r0USQHLWhARzfkEk/NlRQXn/bA1RLKFEuL9QQMfVCA5SzIFEwHsRQ200bA1UlYFkEkKTQDmLTAZH0BFU8QzTQI4klARuHDFEPbHTQ out_161_mFAP2b_singleloop_p01wA5_mFAP2b_0001_0001
E1TYVA5G4PDknbwLQiHkbAJpFjCUEkfLQMF7pAxuHfCUULaLQgKovAp6L/CE7UTLQmIvRAVoQPCUXh+IQuiLaA1F1hCELAwEQ252SA93nICkvBz/PDSTAAdk12BUB3F/P3UtgAhpyBCkO6P4Pw2dfAVj1mDUHZGLQG7oVAd8qRCkhvONQ9fzUAFY2ZBUJg9IQyVcAANltTCk7nAJQFCbUAV8lCDUKAWEQXrzlAtLchC0wO2EQUEhdAJusiBUIWRlPxFJoAtaENCk+JJ5P out_161_mFAP2b_singleloop_p01wA5_mFAP2b_0001_0001
ETO1tARbLvBE/TdLQO/R5AZhieBEGlQLQZY98AZLKaBku5WIQknk2A1nLKBELmGFQVsJ8ARmmMAkJQuMQ/266A5BiUA0DCtPQeqB/AhP4QBECxdQQ+0V1AJRfx+jpkcQQmWvoA9YU9AEB0oLQwOk9ApTyJC07NMMQXlD3Ax6Qx+jsCBMQC5MCBZMf2/zPYRMQecQ0ARqd1+D0+bRQFdKyAZYYk8zWl0PQ out_161_mFAP2b_singleloop_p01wA5_mFAP2b_0001_0001
LIXpDBRUcoBErN2HQGb3FB5a4qBEhMdCQHDPIBxwTUA0ag9AQk+BLBp8PMAUvM45Ph8JKBNHNYC0aTACQOy4HBFBQFDEShgCQbDwDBxOcNDkblOAQqAUKBR3BfDkiuKFQIXGGBpm2xB0gFgJQ1mpCBpLz5BUwoU/PtnJNBhYjTCkDvHFQdrLMBJWaVC00TU8P out_161_mFAP2b_singleloop_p01wA5_mFAP2b_0001_0001
EicGHBVHVn+DrOOEQ6KzIBtK5m1r+MDDQbAbGBJbQQ8LV6o7PHeuBB1liq6babU5PoUVHBFQc79rQaoHQiGCKBNcmUA8/eOHQoqTIBV4RMBM7jKEQ4NPOB19TgAc2NIJQ9eAFBJGk++jScmHQlwINBZ3YA2bMDkCQ+zcIBR4qE8bIatJQN9ADBlW+Q+7wQsHQlgMQBdhIYBMT7EJQmlfPBps+i/rYkVKQ out_161_mFAP2b_singleloop_p01wA5_mFAP2b_0001_0001
EjQsJBhiqg+bvRsyPQUFIB9mrX/Lrppyv4U5CBlxzeAcDamxvxB7/AZLtkAMwHr8vI+xMBlMejA8LqA5vC0iRBtGR3/LdBZvvktmPBlPBD/La4J2PHn3JBZxqh+rtCfyPdGoHBlwPN9LPYf6vkZJMB9PNmBsMcB1vNeBNBtJbjAsKg5AwOG3UBBrzpA8IvAuvtE9SB9T9J+706n4vxKPQBtbbWAcgdv8P4GxRBFNlf8r2rs5P out_161_mFAP2b_singleloop_p01wA5_mFAP2b_0001_0001
EcVyBBFXkDBscKDxPIRF6AF2h4Bc74+zPMnDwA9zZCBsptAxPxxinAdPdjBMnCOmP32B6AFkqQC8uZhAQlp+AB9tF1CMxeQBQH7/ABt5MFDMGO2GQOqxEBVOHoDsrTkHQYX9FBdtS6Ds/3JKQcfoDBxSjsDcAbWMQ+SdJBhE+MEcQaRKQa5SEBB3l6As/fw6PqpM6AdEuVCMVxT1ONm07A5L6wBMDjhDQjoEyA5XKdCccoYBQUv0/AVkfPDMJoO9Pyx/EBdw6pCsubSAQAVHCBxjXrC8xsxIQCCD6A5x0QDsok4HQrYpGB9XjzDMvxREQQU9ABdCXUDMXqQMQgOhEB9OL6DM/HIOQvxPLBhMQSEMUVlIQ//VKB1yxTEsIDDMQ out_161_mFAP2b_singleloop_p01wA5_mFAP2b_0001_0001
L7aHxAdHFe/7hdo0PMG/nAFnNU97KZ2zPginlAVLE96b3e5yvjevsAhhxq67ohP8vfh4pAl28F7jIdH9P4o+oAJaps2TJDeEQ5iovAtgvc976gyGQUwfhA1/4A9j6ekHQXrzuAputR+7eBGKQQ5qgAFXb07T8+eKQqlSnAd3st7bJ1oLQz7dmAJFQ98bc5UOQK1b4A56cu+LocA4Plt8gAFOKu+7nc14P6H2xAZ1hK9jMYm7PdCHkANINV+TclK7Pz/g1ANGtx+7mhWEQgdhYAdlj/+jUxvFQ5OC0Ah34w/bXVALQNRkVAldXA+Te9sLQzR6gAtkhL5LZCGPQ out_161_mFAP2b_singleloop_p01wA5_mFAP2b_0001_0001
EF0IXAFo4TyrK/82vGByQA5R2G8z0L6AwhvXZAhDJ4/TXmsBwQ/zdA1PepAEAGq7vk+uw/cRNI8j3bdBwxT6a/UZNW9rQWvBwNP2j/4BeX/rfVBGwtoK/9AqtA/rJZj8vhNX8+MbM0A8gFLFwEhEE+mA4uAMJZgAwRb+LA5fjG47Bvolv2DTXAVncB3ryQGEwZLpi/YnJH+j1FI8vqftn/0KpJ+D+NEFw6Wwd+KYyR+LazvxvmuN5+42/qBsHi3HwnRmN/WC6cB8H1p9v out_161_mFAP2b_singleloop_p01wA5_mFAP2b_0001_0001
EhcrbAhj1VA0HpuGwTozhA9QErBkVEBIw60NSANOcXCEYiiHwle3VA17A9CUjgWIwdm1XAdFra/z2R3Iwr5aoA5TR7BUUJYFw9U8kAdfRrBkgKDKw out_161_mFAP2b_singleloop_p01wA5_mFAP2b_0001_0001
EFQk+/AL9JCEwpzFwJnEV/EIJnC0nSKFwk8Vm/sA3LD0a1bBwO7BAA9GiGDkA6h7v01Dw+ybYPCkW7+CweW2t/G6lrCkpD8Bw9Ap6/c+WVB0ri6EwSFvE/8rT0Ck0RiIwKffM/iTnuBE9Y3Fw5+Uy9yFb9BUIIp+vV0z0/Ogr4C0VXTFw out_161_mFAP2b_singleloop_p01wA5_mFAP2b_0001_0001
ENmzG/UrIxDkhkZCwTyTW/kXSLEklSH+v3RQi+S+COEED93zvGyHe+ij3cE07ruYPLWme/0QrfEEneeCwkVtW+i+kiEk6DlFwgLzCAB8BeEEnTNGwCPy48GZmzDUD3hFwtFJ5/cA8IE0BF05vf9Yj/g7ftEERLv/vnCZV/CeSXEEBVyEw+BBEAlHlsEE26SIweSWRA5ZAcEUP82DwhfxAAB0UQEUVPbIw out_161_mFAP2b_singleloop_p01wA5_mFAP2b_0001_0001
EUj4n/WxX/DU5Ik0v9NsEATCD+DUT2omPZGVOA3jOVEkHbAtPwkARAbU1cE0KJP8PACK4/CVEtD0x7W8PVLak/6VaBDUjOR7PfJe1/aZmlC0FXWzPEDTw8Gv26CEEUQAQoJgo/eu5pDU2eU8vR2WRAHruoDUfoFfv5hIg/qDjBEkyze/PMrAJA7+brDktQGBQ6IS3+0uZeCUcnCAQCZqv+EfRSDEKFeCQ out_161_mFAP2b_singleloop_p01wA5_mFAP2b_0001_0001
EHJhTAHAkfEkLdVzvhdJeAXlU0EU9z0yvDZGrAzXGyEUXfJvvc2YwAT3ulEUfcV5vSoDaArd8AFktjy/vWuQCADZVGF0gAcAwLOwjAvEOVFkBAAAwFSy3/WEtNFkwO+FwFeAQA7Y3YEU0vz8vsaxXAfNe9EUVnRiPvyQeAjtE3E0IHVDwTLK8/ix4SFUc2M7vJMcx/GlS4E0Kt3+v9KNiAz+8dFEOVsDwMvMsAz2ARFkRrl/vKMrhAz6PfFUmIL5v9pOL/qtNRFk6rCGwfZ2+/aEIBFUjpbIwV90EAPIFcFEKdAHw out_161_mFAP2b_singleloop_p01wA5_mFAP2b_0001_0001
E8RYvA3pJ+E0nPavPpCv6ATbC9EE0o60PwWu/A/lQTFEC4t1Pb9F8A/vJhF0cg08Ps4V8AjFwxE0ihnAQTm7DBbFTxE0rquCQAWcHBvGpkEUArx9PqbAEB/5cnEEuaJIQVNpqArHWIFUw+63Pupx+ADD3zEkD+0PPlho5AzyQhEUyhPAQutZ3AP7s5EUiCnDQ6ffFBzekBFUx36CQvUiLBPqUkEkF2YAQiHYHBPrNsEkP61zPFB8FBPjVUEkXHI9PxdGIBPCJnE0ff5IQ86cCBLALXEUHbDIQRdhBBzZ+wEUWIfJQ out_161_mFAP2b_singleloop_p01wA5_mFAP2b_0001_0001
E/UDEB757VF0gArcPEYlGBXO0qFEv0NBPhrnMBf8SpF0fqxjPKxAPBvyhYF03P1YvRATFBj8n1F0Wgs6vULVHBrkyoFEqJpBwzyk+ALaV4FkGkB8vUNeFBHsyJF0eU4uvGPCFBHu30FkW1+0PmENHB/UpCG0gWA7vpIkHBXaJaFEvNgAwLC68AjEAAGkrm1BwvKe7AbqHBGUS+GzvfVu6AnRtoFE1Cz7v out_161_mFAP2b_singleloop_p01wA5_mFAP2b_0001_0001
LXPKPBDqG7F0gArwPe++UB3Mz6F057nyPiWkXB757HGET3k4P/UDVBzLdQGUGEY4PyL9MBPzMEG00NJ0PU5vWB3bD2F0QZNpvtGKWBHR2uFUKGN7P out_161_mFAP2b_singleloop_p01wA5_mFAP2b_0001_0001
E5lucBT2OHGkSMI7PyL9fBDVjQG0coF+PVjnhBPepOGUhrHEQpbyiBblDGG0eU4EQ6f3hB7quTGUBKyxPaKVgBjTBWGUCACxvW5fjBzoidGkVn23P8naeBjWk/FEnED7PveRdBHMPXGE1ns/PRGOjBnjHNGUZEosP5kidB/cDaGEe9Rqv+n0kBvuqfGUniriPz7rkBP3ybGErlB/PKCKiBr0MkGEYNm5P out_161_mFAP2b_singleloop_p01wA5_mFAP2b_0001_0001
EjsthBXO0WGUJGkHQ99TjBvIbWGkWkNKQLymlBHueeGEqG/JQuzHlB7P1nG0jCXJQ3kohBX46ZGkoFpMQ17ceBrnFTG0dKcNQpcdZBb/OXGEe+CMQSZ4dBvRUTGkpnOQQLHqgBz1jdGkCXvGQz5HkB7WYOGEmNbKQ+d5gBzx2hGkuOPMQux7iBPFYaG0T6WOQHmAfBb8ALGEI/wMQFcHWBriSSGEReoMQuW9ZB7G8WGUYT4JQK+sYBzccfGkMkpMQ3xdaBfZaOGErThQQpJRdBvsibGE6sjQQA3vgBP4IQGkZHsQQ out_161_mFAP2b_singleloop_p01wA5_mFAP2b_0001_0001
E4PFoBnuJbGEaRmKQCBWqB7luiGkuJhKQWO0rB/mEjGU0iMNQaRGsB3jCbGEEYlOQFuOsB3NJgGE+TNIQMo5qBTWfhG0a27CQX4xsB3n4fG02Hr8PLDkuBnyBZG00ZB9PtOasBXdLmGE2AgwPSMYoBf8STGk/UDLQ3+jpBPKtqGU1WHKQKI8sBDC8XGkk9YIQqx9tBnSalG08FTIQl5DqBjXkpGkCvqCQ75TpBTKmbGUNalCQDAmtBvbglG0Wnnovhv5qB/YwrGE1KfwP out_161_mFAP2b_singleloop_p01wA5_mFAP2b_0001_0001
EFDysB/nasGkR2+NQ357tBPc9sGEpwVQQGZrwB7P1nG0GvcQQShbyBT14pGUbnPPQkCHuBzLd4G0Mz0QQEc5uB32o5GEJKSSQ5CruBDF7EH0XPxSQBcrvBfP9FHUPxIUQppOuBbzSEH0t+QVQkGsrBPIrBHUF2MVQu5YvBDeSFH0vwcWQCBmsB/89yGUHaxMQninsBvQsoG0ioBRQWkQsBL+h8Gkd/qQQVmnvBzRn8G0XsPQQY/9wB/KF3G0YiaSQtyltBXWm0GEbS5SQj5ksB74bHHE2SwSQO+1vBvYJKHk6MISQ5XoxBD95HHkS4PUQ7xwqBHXBBHETqTUQY2nqBTnOAHE2eEWQI4VxBvJQHH0yigWQM7TuB3TFEHE12SXQ out_161_mFAP2b_singleloop_p01wA5_mFAP2b_0001_0001
E99DxB/TNhGkR2eRQXPqzBzeUcG0d+uRQamJ1B7kYiGkAr0SQmu5zBbQgnGUzMrTQ14VzB/RhQGUwKHSQslMyBHRzJG05T/QQ+67xBTMB8FULVVRQ1OywBHc/1FEvaWSQ/1CzBjtkuFUAieQQFDivBbmZfGEAAISQzj10BfMtcGkIW0QQs8AyBLR1PGktS+SQn7R1BrSPNGkYkZSQCPfzBTziKGUIfHQQavNwBfg4MGkJbwQQFL+yBL4reFEkSnQQqQ9zBX1I0FEACUPQ out_161_mFAP2b_singleloop_p01wA5_mFAP2b_0001_0001
L/Uz3BXO0hGkEDySQ03f5BXO0mGUdTyTQShb7B77neG0OfXUQIwK8B33PfGkvfiVQy+P8B3qdXGUdkrTQRLC7BrbSwGEShLTQNfP5BTob5GEZIrSQFzx6Bbu2CH0F+GSQRTM9BnVbCH0nmESQk5g5BzSgKH0d6tRQ5Qr4BD/pdGERLCSQsoO4BfB2pGUSolUQofP8BDQgtGk/4VSQdNZ8BL6lzGU4M7TQnd/3BbQN8G0o1fTQMp63BjHU2GUcl5RQ out_161_mFAP2b_singleloop_p01wA5_mFAP2b_0001_0001
L+TNOB325FEUHahMQ6mETBf8SPEU6mkMQ++JXBvHFOEULymKQmuJbBLEYZEUIwaLQmuJgBz0NbEUGE4JQOJGaBfR2iEkqx7NQbnvdBHuewEEmuZPQqxLVBfR2cEE8nqOQtd+SBzKHiE0OfXQQAAgLBHYl3DEtILKQepbNBrED6D0hWEHQXPqKBHXPmDEBW5CQO0iMBHZ7oDk9ow7PPK8FBjqxPD0FZ7DQW5QDBjAr8CEqGv/Pnv/DBnuJNDU6mkIQ03vGBDW5gDUjXqKQHv0+ArFZ3C03PFJQMrAMBjOsFEUZeZOQOUjgBTQfSEEmggHQm6jgBXbUsE0TYMJQ5p+hBj/pUEUk28KQFSueBzoy+EkenLOQ6avgBDfjnEkry1PQax8bB7u11EkIQqQQkSCRBX2cFEknsEGQvPKFBTtbeDE0BrMQ out_161_mFAP2b_singleloop_p01wA5_mFAP2b_0001_0001
