# Supplementary material for: Incorporation of sensing modalities into de novo designed fluorescence-activating proteins
Source: Nat Commun. 2021 Feb 8;12:856. doi: 10.1038/s41467-020-18911-w (PMC7870846; doi:10.1038/s41467-020-18911-w)
Supplement: Supplementary file 24 — Source Data [file 41467_2020_18911_MOESM24_ESM.xlsx › raw_data_graphs/Supplementary_Figure_6b,c,d/1/silent_175.out]

SEQUENCE: SRAAQLLPGTWQVTMTNEDGQTSQGQWHFQPRSPYTMDIVAQGTISDGRPIVGYGKATVKTPDTLDIDITYPSLGNIKAQGQITMDSPTQFKWDAQFKQNDNPRYHGSTNILTGTLQRQEZ
SCORE:     score     fa_atr     fa_rep     fa_sol    fa_intra_rep    fa_intra_sol_xover4    lk_ball_wtd    fa_elec    pro_close    hbond_sr_bb    hbond_lr_bb    hbond_bb_sc    hbond_sc    dslf_fa13      omega     fa_dun    p_aa_pp    yhh_planarity        ref    rama_prepro    bref_irms    cen_irms    final_chainbreak    final_looprelax_score    irms       time                                       description
REMARK BINARY SILENTFILE
SCORE:  -476.759   -702.542    102.575    402.340           1.708                 23.057         -6.524   -264.680        2.067        -23.899        -79.021        -20.691     -37.612        0.000      4.911    136.232    -39.766            0.040     19.116          5.932        4.444       4.444               0.035                 -476.759   2.446   2246.000 out_175_mFAP2b_singleloop_p01wA5_mFAP2b_0001_0001
RES_NUM A:1-120 B:121 out_175_mFAP2b_singleloop_p01wA5_mFAP2b_0001_0001
FOLD_TREE  EDGE 1 120 -1  EDGE 1 121 1  out_175_mFAP2b_singleloop_p01wA5_mFAP2b_0001_0001
RT 0.092238 0.94843 0.303269 0.768097 -0.261588 0.584465 0.633655 0.17903 -0.752615 12.785 -5.805 20.9455   out_175_mFAP2b_singleloop_p01wA5_mFAP2b_0001_0001
ANNOTATED_SEQUENCE: S[SER:NtermProteinFull]RAAQLLPGTWQVTMTNEDGQTSQGQWHFQPRSPYTMDIVAQGTISDGRPIVGYGKATVKTPDTLDIDITYPSLGNIKAQGQITMDSPTQFKWDAQFKQNDNPRYH[HIS_D]GSTNILTGTLQRQE[GLU:CtermProteinFull]Z[HBI] out_175_mFAP2b_singleloop_p01wA5_mFAP2b_0001_0001
CHAIN_ENDINGS  120 out_175_mFAP2b_singleloop_p01wA5_mFAP2b_0001_0001
LwfKMBvxLBIEoaMYQDCMMBf9IAIEZ78WQ67nRBLFu8HE99bWQ357UBT0i4H0hWMXQlDNIBf9o3HkoFpWQfazJBzlEuHE4oOXQiTgIBXhVCIUaeVYQPryOBPHFEIkmJTYQBdLNBHFt7HUsJcYQAQKLBfY1DIkXmbWQ4S2HBD9l2Hk4kkVQkzTEBLx65HUmfBXQcM+HBDg8tH0UkDYQ out_175_mFAP2b_singleloop_p01wA5_mFAP2b_0001_0001
HTihSB3NJ+H0kYIVQ/UjXBHCs6HkEDiUQkC3XBvcouHUgVmUQFDCcBjVOqHkvf6UQ5QLYB/9T+HUf/ETQNgGZBHsIFIkW14SQnJ7aBnljGIUURfRQR9zWBDMwFIUJidQQQ8ITBrPeJI0UXGQQJHFTBHJMOIkfSsQQEJoPBHCaII0kZSOQEtoPBzKnAIEsyhUQMv1aBzTP+H0KDGVQIxsUBH0H8H08cgSQfTkbBfGJ6HUHUoSQfhIcBjnfGIkE+lTQRvWVB/6OHIEXQFTQ0cWeBnOEEIUVpORQ13HcBjivKIU/ydRQYWuWB79LCIUtp8PQ7uwVBD2BPIkSwaRQvoWQB3h9QIk/uaQQDLpPBP2tEI0BgVNQRL6MBLZKLIEoavNQ out_175_mFAP2b_singleloop_p01wA5_mFAP2b_0001_0001
H3kYTBPzMpH0yhWUQiBhTB/RhdHUO0aUQXPKVBPIwZHkVO0VQEtoYBfR2SHkQg9VQiWEOBntzYHkArEUQnEDQBnCXtHklDFUQRXgWBforaHUCZtTQb8SOB7QLQH0IbHUQam5MB/TNbHkrHFTQEYFLBvcobHkvfyUQ out_175_mFAP2b_singleloop_p01wA5_mFAP2b_0001_0001
HPK8SBntzeHU2O3WQqGPUBjqxbHUbnHYQrcIaBnCXdHE8nSYQQgVcBb5QXHEDCsYQ8S3QBvHFiHUzMnYQXPKQBD/pkH0yhuWQ2rZTB/GRTHEgVLYQ9owRB7OffHknvHZQmupMBD/pgHk9ogYQ03vRBz1jqHEAAkYQ out_175_mFAP2b_singleloop_p01wA5_mFAP2b_0001_0001
H++pcB77nlHEoaAYQuzHhBra8nHkvfKYQy2JjB/RhjHEoaUXQnvflB/mEiHUdTqXQPffhBnBB0Hka8OYQvnmfBvS+4H0aMyYQfbcgBzNb0HkEReZQm8uiBrP/0HEI8sZQYq3cBX65vH0OlzZQsHlaBrZmqHUiBZXQOInhB7fLkHEs9oYQb07gBnN23HU/chXQtXljBbS11HUEDVYQKwZbBjUX3H0LLrYQhFKgB/MyAIkB4yYQcefdBnMxsHkLnQaQV8OZBDdmvH0QemZQ out_175_mFAP2b_singleloop_p01wA5_mFAP2b_0001_0001
H46RiBTgVhHEv0FWQ46BkBT2OdHUIwCVQqxLkBblDRHUO0CVQCBWmBfTiMH0P14UQ78NjB76RhHkpbqTQEdClB/EXdH054kSQ9Z0nBvQIhHEhL5SQrFLkBroyhH0gNPRQaRWgBntziHUwK3VQXrCmBzDSgHUSxNVQYwNjBHe+pHUlbqTQa4MhBbPfeHUe9cTQSWBlBrntUHkGnjSQJELpBXqXeHkbqJSQYkboBT28dHUoH3TQ+y2nBDS1pHEWK7SQ41glBXZ7eHkFddQQGyPkBbkdqH00NSRQ3qLiBDJYfH0pJARQ out_175_mFAP2b_singleloop_p01wA5_mFAP2b_0001_0001
Ham5hBjArLH0xLNVQQg1hBTf//G0xLNVQHaRjBntz5GkWkVWQMdTkBLaRxGkpbCWQGZ7dBPc97GktzHVQzwPbBPwc9GUShyTQTojVBPD+6GEIO5TQxFydBL0v1GUdjySQrcIgBvcoPHkBBWVQ8T1iBL3I9GUxiTUQfJkbBXQEAHk642VQGY5dBzMizGEwVWVQKuqbBbeoFHkbXeTQn5nTBbCB8GUBG7SQyixTBbaXAHkX1nUQCZHVB3ywyGUJJOUQN32bBD9j2G05z0RQFiSdBbRrtGkVsITQ3m/gB/rf3GUaksSQ out_175_mFAP2b_singleloop_p01wA5_mFAP2b_0001_0001
LEtojBLFu9GkQglXQf/0kBf9o3GUHaVYQUNenBjAryGEYlHYQJbHpB3Mz3GUPKkXQdTSlBjVOAHkCX3YQIv9iBnEqHHEnlxYQcqkiBTiHIHU2fCYQqVmjBbRp9GE8YoXQ/pajBjzaxGEm4fYQilNnB/WMEHEDexYQN4alBT7l8GkVFXZQs/ZjBfcmPH0yQ/YQ0JLhB7PzEHUxeBZQcK3jBPOaOHU8GuXQCpdgBT9YJH0pA3XQ out_175_mFAP2b_singleloop_p01wA5_mFAP2b_0001_0001
LSh7nBPIwoGkoFVYQ14VqBblDjGkqxHYQ35rpBrw1aGUdTKXQrcYnBXNeXGEsyBXQgqhmB3jClGUbnnYQk5OrB/hFfGkBYjYQMuzrBLGxoGkqo3XQ out_175_mFAP2b_singleloop_p01wA5_mFAP2b_0001_0001
EqGvrBvz3WG0isdWQJGUrBPc9NGkpbiVQW5grBf8SRGkVOEUQHvUtBzeUXG0gArTQWOUtBX46EGU6m0VQh4BtB/4WBGEZHMXQsHusBbFA3FE555UQpwltBb78ZGEEYlWQYHTpB/m2KGUoBsVQRZWvBnhwHGkRMqVQi5urBrd+2FUQzPXQOFHuBDBSqFEC/HVQAP7sBben7FE5x3TQcsrqBn/cxF0kBFVQ out_175_mFAP2b_singleloop_p01wA5_mFAP2b_0001_0001
EEYlpBDrcNGUy2RTQIFepBjpbPGEUN2RQktzpBHtIFGEnEDRQktzoB/9T5F0w1bRQsyxmBD/pUGUHahRQ1MnmB3ekfGEAdHSQ86XmB/BwhGk21aTQn8omBDowpGUYLdRQ0fVmBL/WsGE9unTQVWimBP2bxGEyzbSQ6iwmBT7zsG0piKQQ7snmBfAQ8GUA5ISQBS2mBjQa3GUkEtPQCRzmB7ZC/Gk6A0QQSMIoBPy2IG03PtTQiRGrBXn0UGU2HlRQ62JlBvtuPGUrA6RQQ8jmBnmNVG0ZScQQfzQmB3wybGEBXNUQjpJmBDNtvGk6uiUQs7ymB755mGkeO0OQqpjmBzSVCHk4o5SQYQ9mBvJf5GUVUoNQWX4mB/AfHHUbnhQQ out_175_mFAP2b_singleloop_p01wA5_mFAP2b_0001_0001
EEtIrBzgAGG0LdzPQMIgrBTgV6F0257NQUN+oBHtI5FkQgVMQ8nKoBbktEG0xLNLQaR2tBnsd+FUHaBMQzpWuBPlfsFE4d/JQXOdvB/BJYF0IxQLQF2kxBn2mYF0LhiMQFkDuBTTUGFELf6KQuz3rBrbSNGkVOUPQsK1rBDuurFUoJFPQ11pvBzZdAGUZEJNQm+dtBnnkGGkSK6KQQZyvBLcHyFEpegIQGsdsBzRfoF09MBJQDtruBXQn4EkUBuLQJzWsBzieGFkVh2JQ out_175_mFAP2b_singleloop_p01wA5_mFAP2b_0001_0001
EoFpnBTLymFU46RMQkCHlBTgVmFUhr3KQKc9kBDqGVFU5QrIQHahlB3NJCFEVjHJQEY1iBz0NjFEmu5MQjRLgBj+tjF0LSdLQEZAjB/8+zFEZ4EPQQgVoB/RhZFEFuONQej0kBnDw1F0d64JQUACjBb5nTFEH+0NQEhKdBzqghFkq74MQGRHgBvfKXFUT49JQiJ3fBfsMzFEgleKQ9mZhB7XmxF0rEQQQLW3iBrawBGk4mNOQTl4kBP+kyFUo1CQQ out_175_mFAP2b_singleloop_p01wA5_mFAP2b_0001_0001
EhALkBf++bFk/UjEQWO0jBj/UNFkTiBAQtI7gBz1jOFkpbS8PSMofBzKHgFUwKH7P78tlBnsdSFUIwK1P/teoB75vQFUq3/5PBlNlBnZ4CFk7J+qvW5wjBb78rF0IbHEQEgQkBTiH9EUsvXBQW2WlBDYviFUPLUvPkgOpBzi7eFkTGj6PpdjmBPIsGFURaU5vp/JjBLgWEFEr39yvxCklB3liyE0Ju7Iv out_175_mFAP2b_singleloop_p01wA5_mFAP2b_0001_0001
EWOUfBvHF8EEEYl6PR2uZBjpb8EU5QL2PhrnYBvd+sEkuJxoviWkbBrFZdEEAAAwvVj3VB7Of3EEDCMAQjTLWBf55FFEhYNFQhz+QBrqg/EE1n9IQlXMSBzEEQFEGj0LQampgBT14tEE7Rh7PVdzYB7hbMFESPUwPHTTWBfZXnEE7ycBQFv0RB7AI5E0MSU9PJY0VBP6hWF0/3IEQul+ZBTFgDFk7dJHQ9aIPB7lDNFUggUNQr3HSB/q1gFUlUQLQDCBWBvFQMFkklpMQ out_175_mFAP2b_singleloop_p01wA5_mFAP2b_0001_0001
EoFZUBHDCyEEv0N4vktTSB7QLkEULyWAwXPKMBT2OjEEoa8/vO0iJBntzzEkQgV+v14FUBnBBsEkAr8FwXL1ZBvxDtEkCcJGwyPNSBHVbcE0QdIJwfUYSB7lu/E0HFu0v4G7TBngIUEEQ5k/v5pbSB7q07E0yEuGwjuSbB/UtkEEV3QDwANhTBP0AiEkdYFLwkH5NBjzYbE0+NHJwsh5TBzxpMEU1IwIw out_175_mFAP2b_singleloop_p01wA5_mFAP2b_0001_0001
E99zJBPJGQE025bAwPK8DB/mEPEklDNAwamZBBjpbQE0fqxFwIFOEBPIwQEkvf6IwnEDCBT2O3D0NJG6vqvLDBf1FMDEnBD/vS1kDB7b3GDk8NgEwFNsDBHMbsCkVmB4vEtIMB3MzCEEnEDBwZdfCBHn2cEURk57vx7e7Afh35D0Wjv4vbP7DB3a53Dki10ovvocEBPQnNCk+bb6vFxXDBHWuyCk3l5AP out_175_mFAP2b_singleloop_p01wA5_mFAP2b_0001_0001
L1NJ4A/89PEUiBBGwQgVyAb5QREk/UjJwwfq0APdT+DEYljLwoFZyAjWkBEESh7NwO1TmAPg1REUk8+IwHGdiAr/PmE0e4QHwu42iAXTa5EkslcJwIq0bAHD04EUvRhLwhrHoAr4qIFEmjwIwe++zArvfQEUiBhCwuqr0AbV+fE0gVkKwE8JkAzTZEE0V7ZHw2V6hAzNDQEU9k2KwR2bnALaWpEEqXxDwBhiUAHL5jEE9D5Fw out_175_mFAP2b_singleloop_p01wA5_mFAP2b_0001_0001
LGZ74ALv0ZDkSMoKwQgV7A/TN2CU5QbMw2OfDBf8S3CkVOUNwzhWFBjpbaCkWktOwHK84ADLYLCkPSELwklDtATfgEC0uXjKwIlxmAjwHPC0E/QMwY/XqAPhbpBE98cIw/pG7Ab5QXD0FZrIw/RS2AHIE5CELfMOwgYL9AbXuJC0pfKJwBS47A7FliBEsJUMw out_175_mFAP2b_singleloop_p01wA5_mFAP2b_0001_0001
LGEYGBT0iYDkCXfMwjs9LBXNedD025LNwHv0PBPHaFDkX6WLwdolUBLwKDD0HF+LwcSsEBrw1vDU14VLw5/BNB7YS/DUSwINwW/mMBbDVSDEvZOPw out_175_mFAP2b_singleloop_p01wA5_mFAP2b_0001_0001
ELH6NBTLyyCEBWJJwEtoRB/mEbCEBW5GwgqxUBT2O7C0kYwDwqxrSBzfqdDksdeCwoF5OBf++5BEsyBDwm62LBTwyyAUDihFwZraJBfv+1/jseVBwCvVGBbQ2ZA0rY37vf/xKBXEui8TecdBw2O/JBvco1CE/pmIwthRUB/OUICEikuIw5tXMBn7rOCkFMaAw29+RB7tLcBUxSlAwB8oOBvXZMA0/i5HwAYsIBvcANBUK1BIwLhUJB3iKxrrY3f9v6rVNBDClc6zxpREw out_175_mFAP2b_singleloop_p01wA5_mFAP2b_0001_0001
ElDtZBDrcwCUf/UCwy25cBfnvPDEAAA/vv0NeB7P1ED0d++tvHv0dB757fC04luJPb8ChBjU4WDkSMoCwLXjiBvCVvC0a30CwX2XgBvvclDUi9JIw8SXbBLwKTC0LdTDwFzqaBHZqtDUosn+vLmPiB71WvDEdWqAwgzUhBrp2VC0SjADw4eNiBjikqD0bYRJwRDeeBTGkBEUjwEIw2JXeBzY8MDUWCKJw out_175_mFAP2b_singleloop_p01wA5_mFAP2b_0001_0001
EAAAgBvcolDklDtoP8S3gBvz3fDU6mE9P5l+iBrbSAEE+TNAQHaBjB/naSE0xLd8PzMzcBvz3jDEsyBCQzAraBfiFGEk7b1BQ357fBjqxBEUc9ogvi6whBzfNADUc9z9Pan0dB7ZlcDkVZHGQJwwZBjWwNDUudsAQNeZZBn4+IEUP6gFQ out_175_mFAP2b_singleloop_p01wA5_mFAP2b_0001_0001
EY6mkBnuJ1DkR2OEQnvfmB3NJKEE/pmGQAAwmBjWkHEkQgVKQmupmBvIbrDEBWZLQlYQpBf++JEkoF5DQfuLpB/BtSEExFU8PFA4rB7GFWEkUQY2PqfctBzEKHEE/PBzPpUbsBP9XqE0UhHxPU4akBvd+WDUHaxFQbtvlBX3OaE0ZI2FQXhCqBTnbzDU1yyDQdKpqBj4uTEkUWNGQnlLoBLGGiEEaOm8P7CFoBXkwHE0xmf2P7zKuBH2BuEktRngPc/DrB3YP2E0LLP0P out_175_mFAP2b_singleloop_p01wA5_mFAP2b_0001_0001
Lx1DnB7luZEEUNuLQ7RRnBb78ZEkSMoOQwKnnBvyhwEUMIwPQbnvoBHue+EU5QbOQsyBnBHDCoEkCXvKQj59oBn2LQEEJzPPQY9elBPtxSEENrfPQ out_175_mFAP2b_singleloop_p01wA5_mFAP2b_0001_0001
Ef/0mBPzMzEUiBJRQ/pGnBLwKHFEBW5RQ/pmkBnX6MFUKctSQQ1IjBzJx+E0FZLTQlDdpBb5QFF0Jx4SQx+PsBf/+CFUiBRSQTjZuBrrl+EE0aUTQC8SuBTk2tE0u49TQUwUwBDf2MF0LsfTQqG/lBbmZmEEaRmRQFzanBL1NUFkfLMRQe3HpB//j3E04qiTQx7epBXtdTF06OhTQh1vsB7NDSFE9rwRQepQsBPL61EUBajRQeQwxBrIRKFkTBLUQSIXwBnJnaFUM48SQ out_175_mFAP2b_singleloop_p01wA5_mFAP2b_0001_0001
EoFJkBPy2hFEBW5SQ14FiBzfqpFEv01TQ5QbjBvxL3FUc94UQ++JlBT2OCGEEYlUQkCXfB3251FEVjPTQDR0aBPv1oFUSDnSQbu0aBvNhUFUfGPSQgZgVBHNgwFkyyUSQrx4VBztuOFUP6tRQKVqSB/WjfFE4BxRQn9+SBXt7BGUOifSQGHeNBHVmhFExMYRQFtwNBjm5CGkikGSQe5HLB3BR1FkYHkRQ1NZlBXjXsF0FZbSQaSIhBrp4bFEReTUQ1+ZgBn7kAGUY4fSQ2TkdBDRZ/FkvtCUQESKeBjJEKF0XxUSQHl1UBj6k/EUtyVRQU+BVB/RcIG0cP7SQIjNLBrpWUFU4V8QQ5c0LBfOVKGUDnPSQsDHHB3QV3F0H3SRQ out_175_mFAP2b_singleloop_p01wA5_mFAP2b_0001_0001
EtIriBPzMzF0eUIWQaR2jB/na+FEAAQXQPKshB76RGG0HF2XQGE4eBLbnCGEaRCYQCsykBnYQuFEEYJYQMwqmB/sxcFkqewXQwfZpBzjafF0bfoXQNjImBXdWIFkRrVXQtOeqBvhSNFU5MKXQPZioBvxI/E0R2+WQ7RRhBvconFECsSWQE2glBXwFEG0Xr5WQZZGjBTu8mFER0XYQYW2lB/+y2F0BmiYQp4KkBPdrAF0WeTXQ5ulsBbugKF0Wf9WQ3MzoBjLjvE0dFpWQ out_175_mFAP2b_singleloop_p01wA5_mFAP2b_0001_0001
EzhWiBXjXQGU2ODYQVjXgBntzXGknvTYQFDChBrvfcGEVj/YQO0SjBzgAgG025HZQhrHgBb78gGU3koXQ2mSeBDqzdGE0xRWQQ/7gB/XMaG08+WVQU5CZBfrkeGENI6VQwPJgBfRcXGUSZGUQXnbXB7o3bGkwqpUQ61FbBbAWYGUvFwTQe+OkBDAATGkYQ4XQxO9cB/LjTGEeiXYQImEiBruXkG0KWgXQ2bsdBjaBnGURJBYQwCCjB/OkZG0cppVQjnJWBLAVhG0fmnWQpZmhBP0lUG0+RYTQawPTBfYkcG0o5XUQs33ZBjbRWGU6lwSQ out_175_mFAP2b_singleloop_p01wA5_mFAP2b_0001_0001
Env/dBntzcGEqGbZQ8SXeBvcohGkTiFaQ357ZBPc9pGkDtMaQlYQVBzgAnGUbnPaQep7dBrEDZGUPKoaQsDmdBT9WdGEMQWbQSfRhBviBjGUg9mbQCqajBrvLeGENxrbQjN/gBfpVtGkrpwbQPKcaBXNeZGU46RZQuSGhB7HvlG07HIaQwysgBTcyTG0CQmaQNjaaBPDLUGkCQiaQz3ycBLhpWGUPUrbQqZRaBXzDjGkZzXbQ/AiiBXmgxG0cF8bQYZWeBzdFxGUXwrbQ out_175_mFAP2b_singleloop_p01wA5_mFAP2b_0001_0001
EmuJbBnCX0G0IbPaQgVOXBfnv8G0xLVaQfU4UBjVO8GU14BbQsHlXBLv04GkYQgbQZQgaBPc9GH0HFOaQ8OFgBrq0DHkkJZaQThVgBf7M4GEm3KaQt3JbBPzK0Gk7UPaQVoFUB7h67G06t8ZQ6d8YBr6XNHkKuiaQdtDaBD9xJHkv3sZQfGagBDhyEHU1t7aQnIghBzxMJHkPPJaQituhBn2Z0G0PngaQip8gBf7b3G00ppZQ out_175_mFAP2b_singleloop_p01wA5_mFAP2b_0001_0001
L357PB325/GEaRGbQWOUNBvcoAH0z3vbQfUYLBXiBMHkDt4bQpbSLBHYlPHkQgdcQcSsIBntz4GEFuybQkXRKBPmCtGUFXubQdnxNBbwfpGUrgScQb/MPBryYeGkNnOcQ9E7SBjkQZG03elcQNGxVBbYMeGkAADdQJCoTBzSEPGkxPdcQGE4NBLwKCHkqxraQCpMQBP7a+GkyhIcQNi7FBPjg6GkUfZbQ4BmGBDe25GkP+QcQuRcMBbUyrGkSZQbQHRsGBLDDoGEbTubQttqLBLyjqG0jswcQS/bRBzKLuG001ScQQMLNBjLwZGU/t4bQotJVBvIDmGkmzIdQxUjYBDAIaGUOwTdQDBPRBLGxLG0OpFcQgIWWBr8sKGEVVtcQ out_175_mFAP2b_singleloop_p01wA5_mFAP2b_0001_0001
LkC3JB/owRH0d+WbQ46xHBb6mcHkYQcbQBr8IBfSMiHEsyxaQcSMKBPIwcHkpbSaQgVuBB77ncHEVjjbQ1499AfqjbHk3c8aQ2O/JBzeUOHkQg5aQL62JBn3XgHkWA3bQrBYABXxkjHkp20bQlcxABHsvVHUCg3bQf0Y4AXFFWHUI9/aQ out_175_mFAP2b_singleloop_p01wA5_mFAP2b_0001_0001
LXkNIBHsysHEmutaQpw1IBnDtyH0HFGaQueUFBXMIuHERLiZQlYQGBLbnwH0bS8YQcSMHB/mE+HUwKTaQEgYIB/4p+Hk2dCbQVIDHBXNrzHkwNTbQGbNIBT3usHkjLuaQkhENBn3iyHkjb8ZQe3+CBvNS/H0mdMaQGgaJBPPACIEEaAaQzA9FB7efCIEMcRbQIJmMBHsaAIEXoHbQfSyCBTCfzH0KHbbQs3nJBbt4xHUlkubQ out_175_mFAP2b_singleloop_p01wA5_mFAP2b_0001_0001
EsHFBBf++nHkWktZQ7Rh7APdTjHkDtMZQQ144ADrcXHkmZWZQ99TwA77nTHEEYJZQ2jCxAThrpHEsyJZQKajyAflr1HEOrCZQnKFyAvOi8HkkflZQOch0ADWz5HkkWaYQmZizAPvsDIE72fZQXuA2ATgTCIk0rUYQ98g1ALTtFIExR3YQRu/2ADpHLIEFpxYQf/UABjU4lHEoaMaQTq6/AfLdjHk4kuYQ4KqsALLpoH0LrnZQLMAsA/DjmHUtrwYQWCkwADgV5HE2WFaQ7X80Ajnn0HEyn+XQbCLzAXeYGIkbS7ZQfak3AfG5DIkEppXQOov1AH37MIk6SMZQ out_175_mFAP2b_singleloop_p01wA5_mFAP2b_0001_0001
EqGPABT0iRH0yhqZQ357+A3jCGH0Gv0ZQ5luEBnDt/G0JxwZQGE4IBHXPDHkQgBaQMIw6ArFZEHkU4iaQYnUxAfCsKH0/3paQLI/3AfQl4GEvkqaQDCsDBT2OVHUGE0ZQtsQ5ADHrCHU56dZQ/haAB/M1GH06R5aQnxCtArKtKHEnEQaQkND1AX0n3GUiHLbQHb/+AnJmzG08SmaQxBzxAXmH2GUz8TaQ out_175_mFAP2b_singleloop_p01wA5_mFAP2b_0001_0001
EFDiEBzKH2GE7RdZQ4PVJBXjXvGEBWZZQU4aIBjrHjGEoaYZQFueEBnuJfGECsGZQzhWMBTgVzGU46xYQFyVRB7jitGEb3lYQAJhUBfZN0GkuU2XQSUKXBnl6+GUUbYYQ7RBBBrZmzGE99PZQ/z1LBrGqwG0LZ1ZQ2NbNBHxs7G0qc2YQbfrJB7k9yGERSWYQ+faQBvnXlGUw9bYQLjDUBD9MtGUriAZQqnPZBnuNEHUNJDYQOb6ZBn627GEDdwYQ3d8TBT0PDHUkFoYQ out_175_mFAP2b_singleloop_p01wA5_mFAP2b_0001_0001
EEtIMBvHFdGUPKsZQ/pGMBrbSRG04lqZQaR2PB7QLNGU5QHZQlDNUBfTiRGEoaAZQrcoNB33PMG0isVaQF/WJBLmiNGEEk5aQHKoEBzhAOGEiLwaQob3KBTSmNGEylebQ5lOPBjqxgGk8S7ZQhFDIBfznOGk4cjZQlbURBbe5PG0m1gaQ1ebOBrKwDGEdDRaQ out_175_mFAP2b_singleloop_p01wA5_mFAP2b_0001_0001
EIwKOB77nEGE7RxYQvJRRBblDAGEmuNYQyLdSB757nFkuJRYQam5OB33PbFU2ObYQzMTOBrEDCGksdGXQlLeNB/DEOG06/4WQZIfRB3U06F0WQ7VQJvCKBzN2QG0hitVQx1jKBTgVBGEZ74YQUeKVBvA9DGkh0MYQGaYKBrRs8FEIpJXQrmSRBDApRGU7hyWQ8ShLBfCdRGEszwXQfWTPBH119FkxhBVQ7WASB/qrpFktpCWQobaVBrVRBGEr43VQHKqJBHLgZGU55oVQAYHGBrzTNGUsT2VQjK2LB3MxNG00SzUQ out_175_mFAP2b_singleloop_p01wA5_mFAP2b_0001_0001
EKcdXB7OfhF0MzIYQtI7YBX3kKF0eUIYQO0CbBvcoDFU3k4WQf/UeB3MzOF01jSWQ6mEdBLEYFF0jCrYQ3soeBPAztEkBfoYQvvvaB/8yKF0FmWZQgqRaB/S3sFksdCYQgQXVB7pLBFkcpPYQDhSgBPWcOFkxzlYQF0ygBbrPqEk5DBZQNDLgBHmQqE0AOJYQduFbBrc4jEkWdtYQvIrdBnkNHFENVvZQ5qIXBP9QBFE10bZQYDvZBnMwbF0O3XZQ out_175_mFAP2b_singleloop_p01wA5_mFAP2b_0001_0001
EsyBZBbQgxE0jCXWQ++paBb5QpEUjXCVQ46ReBrFZVEUiBJVQIFOdBnDtGE0w17VQXktVBrw1jEEEYNUQBWZWBHZ7oEECs6WQ509cB7kr1EEYNiUQjs9WBXjXeE0HFOTQv0NTBLGEyEE/pGUQ35bTBb5QXEET3sUQ out_175_mFAP2b_singleloop_p01wA5_mFAP2b_0001_0001
EqxLhBLxgUE0JxQUQaRGjBf9oCEEEYNUQ0iMkBra86Dka8ySQO0ClBPy2LEU6mESQ35blBvyhIE0eUIVQmumnBjLQwDUfgQVQunwpBHCe+DE8oPWQxx/pBXrNSEExOnWQDqXrB7lofDkXEsWQiBhhBTKchEUdTqTQ0VFiB/aSoDkWkiUQ6bqkB/PqLEE9YIWQiEWmBH/WXEEJdxUQihioBv5rrDENFSUQFNvmBnUOSD0I3mVQsQ1sBnMomD0vgVXQN8HrBrOgBD0o1XWQ out_175_mFAP2b_singleloop_p01wA5_mFAP2b_0001_0001
LHvUkBjWkRD01jaSQqGflBrZmFD0coFRQueUkBDW5cCkpbaQQrcojBHYl7BkBBGRQ2OfjBLwK7CkEDCTQFgonBbigAD0nUMRQjtNlBvz6fDEDwYQQ out_175_mFAP2b_singleloop_p01wA5_mFAP2b_0001_0001
LMIQkB3MzcCk8SHOQ5QLjBfTixBEqGfMQqGPhBj/UHCU0iMKQc94hBblDlC0MzsIQqGflBjrH9AkEDSLQhYInB3DgcAkIwZNQNnakBDdGm/DmSrJQZ78kBnCX3CEBWJNQ+zAiB3e1HB0MoyNQ1JsmB/dImBkls/JQSuBmBrGI7/jMkpOQc2EmBrjId+zP02IQ4+KjBnSRKAkrEDIQdOPjBPs1U+jT7+KQ out_175_mFAP2b_singleloop_p01wA5_mFAP2b_0001_0001
L46xdBzLdjBEaR2JQktzZBrw17BUdTiHQiWEYB/TN2AEW5wDQy2ZZBf8SX/DtIbEQzhWUBrw1LC0NJ2IQ/DnRBrQ6PBkQtIKQCuGVBb+upCE8NwKQIs+LBLBGkBk49pKQ789cBXjXyAEpwFLQ8fkbB74hWC0HLAFQKn0RBLnmYCEGAjGQYFmTB7mgABErlBMQjmwRBHdmYA0pC2IQt0WRBzJ0yC0CQnLQ14FXBPwJFD0L86JQfafXB7HhaCko9KMQ1bFKBfwhuAk3AkLQSK/JBjvNyBUMFxIQnSwLBnZYNCULX8LQ out_175_mFAP2b_singleloop_p01wA5_mFAP2b_0001_0001
L2jCVBvIbPBka8S/PDXvSBHYlTAkR2O3PnEDXBXiBx+z4lutPzMTWBzgAr4zMzMrP3ySOB7Mn/+j/0u8PLjLKBHKMVAUzxMAQIFOUBPzMHCkZmZ+Pz9DRBTVF4AEdgnfPp05PB7njr9T8esBQpxsMBfiFK9jQZ21PjbfHBjTtUAE4m66P out_175_mFAP2b_singleloop_p01wA5_mFAP2b_0001_0001
LEtobB/na8/zisdePEtIgBf9og+zfqxrv2jChBjVO02D/pGxPiBBiBjWkt973P1YPTiBfBTLy28Dv0N+vw+YdBza/s/DWFQDw0ZZfBnaw+A08g+Cw0ZAaB3Q7I/DMdhGwZ78bBLwK/AUO0ikPoL0hBbec5/TmIZtvih0bBbO1uyLVey9vqaRhBfbhK5TxSpAw out_175_mFAP2b_singleloop_p01wA5_mFAP2b_0001_0001
LlD9gBThrH6zyhW/PDC8hBT0iM9bktTDQT3kgB77nK+LtIbIQZQghBjAr8/7yh2JQMdDgBb5QL+jWkNBQ/hBkBPilb87fiUEQZj3hBH1Nh/7zcQBQ out_175_mFAP2b_singleloop_p01wA5_mFAP2b_0001_0001
EPK8cB325767z3PJQBrcaBT2Of8b3k4LQjsdcBrEDC7jTiBOQtd+cBDVjH/zMzcNQfUYUB7P1477xLtLQnaiRB/OzK/b75LKQ75aRB3Ri2Ac+suLQm70OBPMirA8FFVOQfVfJBjl8uAcmHwOQFvMGBTZ29AsDnvMQU/jHBXZqjAsJ/lQQKcdbB33P16D99DIQPMhbBHQkQ/rQjhMQKyaTB/7vd7T0evKQPprSBjSSj7LBrtNQtYnTBP3Yh/bZ3SIQvlbNBjgXj+L4kxJQd3gVBPZZMBMlgEMQRtOPB3nBnBcuCnKQ67MRBDyxfA81T7PQDaqHBLVpGBcBU4KQs9MCBHlnABcLXENQ+AFKB3hNYA8gfXRQoVlDBr6QmAMUYwQQ out_175_mFAP2b_singleloop_p01wA5_mFAP2b_0001_0001
ETihdBzLdTy7P1QQQgVOfBLxgg9T14VRQWOUbBX3kAA0LdrRQyLdWBTLym/j78tRQ/pmfB757n2rpbiSQwrQgB7sR5+rrj7RQLyWdBjUa5+rQ7oQQZcfdBz9Mxz7ULPQQ98ihBrrJq+Dk7ERQOT6bBDYAtz78XITQ1NchB/Mov5zC1MTQBDNfBjdwOAsUaoSQlSaiBzg1N/rguwRQQ+NZBr5nk/bHpyQQn4mfBLhMFA8YG4PQ out_175_mFAP2b_singleloop_p01wA5_mFAP2b_0001_0001
EPffdB/RhLBkuJBSQb8SaB7QLKC0isdSQzhWbBzfqVCE7R5TQIFufBTf/kCkR2OUQhrnbBjVO0CUGEwRQNR3aBvlOyCUanYQQG6YYB3h5YDkx1TSQTEGdBHJyZDUqXcPQ03vgBzgATB0Ld7RQwMFWB/ywBC0+PYSQXUjfB7zp6CkK15RQI6mWBTE/vC0h7LQQ0S1cBzT+VCEge+PQtVgZBbBs2DkZB0RQ1PGZB/vJcDUdaYTQlaPUBT8NSD0ySISQ1wicB3L1YD0J4UNQAxngBbQ/cDUeH1PQOuFbBzx60DkxEIQQ out_175_mFAP2b_singleloop_p01wA5_mFAP2b_0001_0001
ERLSXBThrPCUf/sUQlYQXBLEYdCEZ7EWQhrHSBX461CkYQQWQMdzNB7OfjCEueEWQpbSXBfR2uBkqxDXQxyLXBvOIICkKbPYQ+XLcBjNX2AEISzWQ2jCUB/naAC0xLVUQgexaB7CRxCUXBQWQ36qTB3HRKBUtv7WQ3LHXBf9jaBUmslYQYinTBbbsbC0NHUYQ8uvaBzZebCEzMVYQcWKcB7rqAAk3wfXQ2ZzfBjFGcB05h8WQlSFcBrwCeAUXEyVQ out_175_mFAP2b_singleloop_p01wA5_mFAP2b_0001_0001
Ee+eSBHXPeDU5QrWQEYlNB34l2DUMI4WQW5QOBzfqPEkpbqXQlDtSBHueWEE/p+XQNeJWBDrcsDUHaxWQkJqKBrMziDkpcZXQbc3LBrH6+DEFQ6VQ out_175_mFAP2b_singleloop_p01wA5_mFAP2b_0001_0001
EMIwJBXiBZEU0iAYQShrJBrbSsEUgVaYQ14lEBDW54E057TYQxggABf++vEk8SHYQdTCKBf++lE03PJZQE0FFBvwSZEkEqWZQY/vABvp9jEU0MoZQwp1EBjnLDEEPWQZQyGa4AT6zYEkGuzZQu6QABf8NwDUf5bZQI183AjB2CEkektZQ+c3uAn6mvDExH5ZQHaRGBfSMSEkrHtXQZs/MBfae2E0UZQYQe0UKBLjT0EEBGdZQfOlNB7lQcE0Q1OZQJ47ABDUQ1EUS4sZQ9jNIBn3U1DEPSCZQvvnxAP+RhEkthBaQx8BABvC/ND0wJXZQbNfvAH+VSDUvJwZQ out_175_mFAP2b_singleloop_p01wA5_mFAP2b_0001_0001
LhrnEBzgANFkYQgYQoFZ/AjU4YFEv0dYQKxAABfTivF0NJuYQpw1DBb781FUbnDZQOJGIBnBBUFE7RpYQm5N5AH1nQFksGwYQD+r8APrfZFEya5XQ out_175_mFAP2b_singleloop_p01wA5_mFAP2b_0001_0001
E2Of3A33P7F00NlYQ46R2A34lIGEoa0YQ03PzAvIbQGUy2RYQpbSuAvyhNGka8iXQEtIuAHXPJGET3YZQwS2xALi/DGU54BaQje4pAPaXFGU5zlaQutjuAbDRBG0ZlPbQvCA3AbZvIGUl3gbQ9owxATgV0FEXPSYQLx89AbMSLGk4FBZQUBrmAvMfFGUh+OZQnnbsA77nRGUw5fZQo8e5ATOfHGEZaLaQ1LDzAbv92Fkak8ZQWjkiAfc+AG0sgeaQNk7nA7Y0NGUIUpaQbgLyAn68yFUk6JbQfwNoA3zaAGUGNnbQLNA6AHfyFGETR8bQeUvzAPG7PGEmkmbQU5R9Av+yJG0PhLbQ out_175_mFAP2b_singleloop_p01wA5_mFAP2b_0001_0001
EnED2AvyhaG00NZYQ357yAD/piGEaR2XQAAAxAPeptGkBBOYQbnv1A/S3wGUjXuYQ7Rh7APepjGEue0WQShr6AnsdcGkR2yYQS8TrAX4TgGUPFaXQGZ74ArbSpGEEYFWQEYl8A757bGkTiZWQKcdBB/9TmGkvfSXQ out_175_mFAP2b_singleloop_p01wA5_mFAP2b_0001_0001
E+TNqALbnzGUbnvXQIwKoAbkt+GUbnDYQ/pGqA757FH0gA7WQzMzpAzLdCHEmuxVQ7RhZAnYQAHEBWVYQIGFKAf9m9G0rUqXQreBWAj1J5Gk2b8YQx1jmAbPKwGkqx7WQDVrtAnz7AHkVKdYQOGbXATxnIHECkeYQIbEMArwNCHEKl5WQfV8FAHtZ6GEX2IZQlC4gATdP7GEsAVZQJb9XADfzwGUXkzYQ out_175_mFAP2b_singleloop_p01wA5_mFAP2b_0001_0001
Epw1rA/mEQHEnELXQGZ7tAXNeXHU0iEWQJGEkA3MzbH0xLVVQQgVYAzgAfHET38VQU460AXNegHU14lWQ6cX2AjMpoHUJflVQoYr/AT46bH0xB8WQdoFsA34lSHkDtEYQ2moyAfwTTHEcHUVQ6RPxAPn5jHUeTcXQuFd7Ajn6uHUE+8VQ+PsuAT/CsHEMGTVQ5JG6ArM0kH0y7uUQJMVCBHPKiHEf9TXQs3nBBjPpYHEQzCWQNt1+AznrVH0XMsXQ out_175_mFAP2b_singleloop_p01wA5_mFAP2b_0001_0001
LNepkAf9obHkCX/TQepbYAb6mfHkBBGTQXPKeAz1jqHUiBhSQ8naQADVjxH0kYYSQfUYUAfVpXHUbe9RQph5KAXCBNHknSaSQH0DJAHdNFHU58PRQH1ww/+n4IHE2YPQQHd+o/OKtAHEC7XOQyLdrA7luYH03PlTQvfuJA7oggHUb4qTQQ8rhAbE+VHkpacRQ9ZdJAfdLbHUI/ORQDRE2/KBXOHkCT1SQWWCVA3kgJHE8lLTQ4dkEA/iV9G0jHoRQVHfYAzaiEH0Y3vQQjxe7/CHQQHUw9hPQN0aF/+ygKHEdTwQQOtZF/2OcDHk5DFNQEQ3c/C+35GkovOPQluPCAHWP/G06TYNQ out_175_mFAP2b_singleloop_p01wA5_mFAP2b_0001_0001
LlYQpAnX6rHERLKSQdoFtADAA2H0MzkRQDXP3AHtI4HkR2WSQBrc7AjWkwHUep7SQsHFwAXMI1H0w1DQQLHH6AHUUvHUa/2PQB5OnAvVWvH0OflOQVjXuA3islHEoaUSQg58mADyF8HEzAuRQZh5wAPU38HknXPPQhYI/An7yyHEtojOQXwdpAvezuHkj9eMQ14lfAPF3zHECsxOQ31AmAjjanHUYhXPQ out_175_mFAP2b_singleloop_p01wA5_mFAP2b_0001_0001
LBrc8AjVuAI0P1QSQ9oQDBrbyBIEnE7SQnvfHBz0N7HUPKkSQTihLBLaR6HE7RRTQIFuEBPyWHIkZmZSQ5mv+AXXBKIkl+ISQ8dp3AvVkFIUSnoRQSkX8AjDyAI018QSQ50nCB353BIkxtAUQn9KHBrn9GIEtTfRQfJKHBzIgJIUW6ITQtNt/A7sRNI0qMaRQz2t7AH62LIUxNETQLfj4AnIbFIk7FjQQSsYvADrOGIEaQ9RQ out_175_mFAP2b_singleloop_p01wA5_mFAP2b_0001_0001
EzMzGBnsd1H0GvcRQIwqKBfTitHUepDRQIwKIBjrHjHUepjQQoFZKBntzdHEEYVPQ0iMOBrvfyHEAAAQQGkFLBnhq2HUoreNQV/PGBDTD1HUiEMNQt8sNBDR37HU9I6LQ8naDBPc91HkZm5QQT3ENB/XdrHEPa7RQwuFRBbyzsHUmQbPQNpTQBPVI5HUS9bQQ out_175_mFAP2b_singleloop_p01wA5_mFAP2b_0001_0001
EqxrDB/89fH0w1LRQdTCBB3MzVH0z33QQXkt9ADAAQHkBBGSQfU43APy2UHU3k4SQbi34AzvkXHU61vPQJr/8ALxMcHksdVNQQHZzADtBNHUICGPQdTCCB/89kH0eU4RQjl9DBDzcQHktzaQQL2BzAfQDdHkGjTQQd4X9AnR1jHUQAiNQOL6sAT6bOH0JirNQIlKwAjKiJHktedQQcJL5AHxiHHkBnNOQ out_175_mFAP2b_singleloop_p01wA5_mFAP2b_0001_0001
EvJx/AbQgFH0gALSQhrH7A34l+GkQgNTQNzMyAHtI3GkBBuSQ99TzAHDCyGU5QrRQgqxBBb5Q3GEue0TQTdWGBXx37G0bPkUQigBKBfUtyGkCl+UQB2QEBPBmBHEw1xVQpwVCBDBWCHkrHdRQ4bi3Aj9pDH0Jf+TQPNgDBvw8yGEL9/SQOho/AfSwxGkF7cUQ5gjIBPvXBHUy27TQvvVNBjK31GEoViVQG+dLBHbluGE2zFUQ051HBTJJtG06gmVQ7QlHBf2/EH0lQWWQV/CCBHcA8G0yPaWQavmBBjD2HHU2wcVQ out_175_mFAP2b_singleloop_p01wA5_mFAP2b_0001_0001
ECsypAHZ71GkU4iTQ8S3gArbSuGkDtYTQ789jA/mEkG04lGUQpbSkAT14jG03PVVQDCsMAfTiyGU2O/TQUOey/OqArGUeawTQ5XH5/uDthG007eTQYIf7+eezuGEp30TQ67npAf9o6GUwKXUQ6mWfAv6zsGkflUSQQN8IA7QJ6G0L0lTQyP0OAD2mzGUNAEVQ out_175_mFAP2b_singleloop_p01wA5_mFAP2b_0001_0001
EiBBnA757bGEv0VTQOJGsA7kYSG0eU4TQqxLmAThrHG0xL1TQIwKiA3NJEGkpbySQlDt2APzMRGUy2JTQc+u9AP4NaGkKOhTQx4x7Aze+GGk2efTQOSKDBrpjbGE2MrSQoa8lATKccG03PVSQJYatArIkTGkkl8UQRsQ1AXhrRGETzFSQtXgABPgnYG0G/cUQSvS5ADOghGUFgjTQ/aqBBTCOGGkF29SQikc2A3ZmAGkSPMTQ5OI9ADXmGGUIJkUQd9oFB3b8hGUAZBTQSepBB/WZdGUX8sRQrkZFBr2WUGUGHqSQ out_175_mFAP2b_singleloop_p01wA5_mFAP2b_0001_0001
E/pGmADBWCGEVj/UQT3khAb5QvF0LdLVQmuJqA76RfFUiBpVQZ78sAHtIfFUf/0WQ14lQATgVwF03PNWQIOzFAfKLaFU9YkWQsZmPA3JJKFkTRWWQBABo/qYvZFkZ3FXQ3kYpAXiBGG0w1zVQA+0cADOwpFkGROUQO9IEAT446FEbozVQThcWAXGu3FkXHIXQ out_175_mFAP2b_singleloop_p01wA5_mFAP2b_0001_0001
EdTiuAfSMSFklDtUQFDC3ALFuCFEoaEVQaR2yA/owrE0bSEVQb8SuAT0ikE0GvEUQBWZABXiBDFk8SHUQhdmCBz7+YFULb9TQu55EBHpM0EEoRqUQ3maEBrHjjFEppOVQWO0rA/mETFkCXvTQwf05AnQcGFkNxEWQ3yX+ATIb9E0sSITQGRQ/ADogiF0m1eTQDo+FBHC6XF0D/TTQN/SIBHHi0EE0b+TQ/EeDBvy1jE0AFwUQvsLGBjL45EkK1oVQbR/FBrBRzFEok/UQlJiHBrV8ZFUaGtVQuwEBBH5MlFEob5VQ out_175_mFAP2b_singleloop_p01wA5_mFAP2b_0001_0001
EhAr0AzeUgEECsKWQkCXxAzKHKE0NJWWQ2jC7AXO02D0yhOWQqxrBBzgA/DE+T1WQgVOsAHueGE0jCvXQua2iAziiTEk/F4XQo2DpAzXrdDEm+5XQnvf4AfTinEkqx7WQOIqrAXpEGEk83jVQgW9xA365KE0SSQYQcI4kAnebiE0pv5XQTaelA/iEZD0RYcYQp7CwAPDUJDEho0XQ0xSjA3C7UD0ZYIXQ out_175_mFAP2b_singleloop_p01wA5_mFAP2b_0001_0001
EOJG6Ab6mUDEuecVQdTiBBb5Q3C0KHSVQUNeABTKcJC00NxVQLHa8ALwKfB00NBVQtd+CBHue0CU0i0TQHFhEBD/ldDUK8JTQxpkAB7KB4DkrxoSQ1CyJBXxFoD06nATQW95BBjwQOE0zK+RQDqJLBjRcGEEioVSQKxOHBfmeTEkoJ0RQhLoIB3kmlE0+QIRQwKHzALGEQDUep7UQMU3EB7b0CDUV14VQq4X/ATyWnCUw3STQ/DUGB77ReCEnXtTQuw24AfzyvDkcZwSQZd2MBbpGTDE+xaTQ/7k9A/4dYE0QZkRQNPVPB3qsKEU3XNSQ77cMBPBKlE0XR8QQ out_175_mFAP2b_singleloop_p01wA5_mFAP2b_0001_0001
LCB2BBrFZ7BUHaBXQfUYBBTKclA0FZjXQTiBEB/S3E/jEDqWQjX6BBLFue7Tc9gWQXkNEB/9TtAEW5cYQ+ZiDBDf4ECUzfoYQgLJEBDwScCUY+9XQuc2BB/R+7B0Sj/WQT6P6AnzsVAEM4rXQdubIB7/+ZAE9zZYQfvVCBHD2BAkyJ0YQ2riGBTleOC01VAZQg8K/Arl2JC0PG3YQ7QUIBT0agCkXrzXQCN9BBLxP6C0UFAYQ out_175_mFAP2b_singleloop_p01wA5_mFAP2b_0001_0001
LU4aIBHsyx/DEY9VQiBBLBHsyh9z4lGVQgVuHBrFZ77j9o4TQzMzIBbmZG8r8SPTQy2ZQB3ist+z4lmUQD61PBjnUdAErWvTQ6mEKBb6m0AUIwCWQYAnLBju5XzLvEsVQqfPSB3nNK8TmHDUQ7jATBroOL/D6XaVQcx0RBXlsNA0Q06SQ out_175_mFAP2b_singleloop_p01wA5_mFAP2b_0001_0001
LCsyDBLGEo+j/UjTQTihABjqxL+zP1YSQBW51A/mEj8z3P1SQamZuAblDN8jZmBSQAAgABDW5YA0NJmRQUmMGBPKd3A0RILRQjizFBXvoFCU9UbQQdH/IBbN3k/jepXQQyL9CBfnvHAkYQIUQovXCBLITf6zWOyRQPFw9ADN5IB09/OSQoSC8AjV7SAESLuQQzbhIBjOxDBUQfESQPvzJBPEnQCkTXLQQHm5DBfUBdC0dPDRQQBeDBrmFBCUP2BPQJuANBf9vHAECdGQQXRwGB/xSM/jKF/OQOASJB35Lg9zr+8QQ out_175_mFAP2b_singleloop_p01wA5_mFAP2b_0001_0001
LQ140AvHFu6jDtIUQMIwqATf/U174luUQlYQkAz1jS+DqGPVQWO0UA76RR+z1jKVQkCX7ALwKH7zkYwUQBWNsAXOz78LIyjVQFjAmA/OEY8bMg/TQ out_175_mFAP2b_singleloop_p01wA5_mFAP2b_0001_0001
LRLypAjpbKAUiBxVQuz3kA7P1YBECsSWQ6mEdAb6mEC0IbPVQ2OfLAzeUUCU3kgVQZQgbAbmZGBknvfXQLewjADBgnA06fWYQBhUrAzE8QB0pJlYQDzhgATun++TZXnYQfU4xALGEIAEAAwVQqiOrAXp5BCU7ynWQjlSPAPKyXAkBpPXQPeMTAD/lACUKHxXQo+OkA/PVP+DrLBZQrqrUArVg/9jXfaYQ out_175_mFAP2b_singleloop_p01wA5_mFAP2b_0001_0001
EFDCjAjqxHC01jCUQKc9aAzLdfC0d++SQueUeA/TNODktzPTQZQgnA7QLaDkvfyTQBW5hA/89XCUJGkRQrSvsA/jzpC0AhcRQFSrhADf+TBENJPRQ0uzwAfgvrCEBrBQQLHaqAHZ70Bk++5TQ/ABKAz9YXCEbiBTQ3KdaAHeppCUTG3QQYe9xAXDgXCU0dCSQt3gsAXhBKDEq70RQVIskAP6vKBUEVPQQ6SCTATav8AU4/SRQIxmmA3y7xAUmc8RQtcp4AbMG6C0KNAQQPYWrAr5D/C0su1OQezNxAD2oLC0Y7PPQ out_175_mFAP2b_singleloop_p01wA5_mFAP2b_0001_0001
ER2OPATf/oDUKc1SQxgATArFZLEUf/8SQamZWAfR2WEkSMoRQnEDMADAASE0eUoQQKc9AATLyWEUktrTQscr9/+zyREUhHJVQu3Hb/yeLhE08yvVQKX1V/uzlfE066PXQhNob8+eWxEEsszXQhrHBAPHadD0codSQS31gALa2NEkXchTQuwlj/6mvSEkAHNTQD3NDAvHFoEkS7lTQ+xUOAzN8TE0WZoVQz/Mz/iATBEEeCSVQVStd9MYAeEkF8UVQH+om/G6exEEyKfVQdr+6/6xmgEklwqXQy45y++eVQEUI0hXQR8vq88nQwEEP0ZYQtPha/IH0wEUevbXQAGp7+qw6/EkfgiXQ out_175_mFAP2b_singleloop_p01wA5_mFAP2b_0001_0001
EcSMiAnX6mEkZmpRQzMzjAb5Q1EUc9gQQFDCgAfTiLFUxg4QQ3kYkAjWkVF0FZzRQ2OfvAPy21EEpwFQQUNemAvxLpE0kYgSQZZBeAneXvE0GSXPQQgVwArvfAFUgVeOQsHFyAvz3lEEVjnPQVjX0ALbn7E01j6QQ out_175_mFAP2b_singleloop_p01wA5_mFAP2b_0001_0001
E2OfPAHtITFEueMQQKxgGALaRoFkCXfQQiBBMAXMI4FEYlzOQGZ7GALFu0FE+TdMQ4P1Y/GtInFUeprQQXjzL+SoH9FUCx3QQNfm/+6euEG0jAMSQXjem+O1mAGU6ATTQRZec/mpyOGUV9BSQGZ7IA/89JFEmu5OQknZNAri/tF0rNbRQjbuK/6JWdFUrljRQNBb4+udNfFElwoPQsazZ/EpX6FEpH2QQ7vg6+mNuDG0RmCQQKZRl/yZwTGU5D1SQoL5h/OV1RG0kYHRQ out_175_mFAP2b_singleloop_p01wA5_mFAP2b_0001_0001
LfU4WAf9oEG0hWkPQktzdAXNeMG0yhmNQGZ7kA34lVGEaR2OQc9oiAjqxYGEYljQQaR2aADVjFGkTixQQri6PAXUnPGElxiMQuG/jAHFmIGk8vHMQ out_175_mFAP2b_singleloop_p01wA5_mFAP2b_0001_0001
EW5QsA7QLaGUJGUNQ/pGyADBWjGkBBWOQZQg9AvyhkGkQgVNQ4PVABjrHgGUxgQLQse5rADHltGEUesNQmLVrAf/LwGEdxuKQlA4kA36N6GUsELKQRSrWAXvx6G0i9yKQPuCqAbjNCHEgj/IQUNetAvxLXG025bLQ8GzyADXhiG0cOQQQEwmvAP8V0Gk1ktOQwUvjAXC4sGUJYcOQJOknAPmhpG0w4rJQf+azAPmaxGkCl+JQCrMmA7KCJHU3xkIQGxxxA77aBHEFZhIQ out_175_mFAP2b_singleloop_p01wA5_mFAP2b_0001_0001
EktzBBf9oqGkZm5OQlDNHB7QLuGUepLOQoacHB/TN6GEZ7sNQ/pGGB/9TAHk9ogPQT3kLBbmZrGkDtIQQuClMBHzEgGEtnTQQqPZQBLtGwGkxvjPQQMdQBvMgeGEnObRQ/UDAB/natGEShTQQ+0XIBLxMqGU8VVMQyIXKBnUjuGUnkGRQSRXOB/L9cGU//xOQfTBJBLmzbGEC6eQQlMeTBf0fuGEuVhQQWZtPBfmb4GEK8aPQ1xgRBnRusGEJdpNQ0XXRBzdZWG0XLhRQXIyOB/ifhGUliWSQV+HUBXp0iGEeKNRQ out_175_mFAP2b_singleloop_p01wA5_mFAP2b_0001_0001
ERLSJBT0i9GEYlTLQXPqJBXiBJHUJGkKQbnPPBrFZMHEaRmJQ03vRBnX6GH0d++HQALjFBn3yLHUaJYIQkpPABLsPKHE+OZJQ2oMGBvyWXHEyL+GQtIbKBrGv3G04l+JQjmyIB3F1NHk4LVMQpYIGBXaiGH062UFQOz6+ArYsPH02KsKQxuQDBD4KZH00S4DQNoNKB/ZiYHkUWYFQ/SlFB/6pcH00AMJQ out_175_mFAP2b_singleloop_p01wA5_mFAP2b_0001_0001
E5lORBPHaVHUGEoKQIwqWBbmZZHUzMDKQHaxXB3MzdHUiBhGQwKnUBnBBkHUGEYEQCB2XB/naiHk9oAMQQaadBf8FnHEdLAMQbIJeBDsBxHkKZoOQUpRiBXKZ2HEOs3NQam5OBvyhZHk789LQJ7dZBXjwSHkLIPKQFC7WBzB+fHka3/NQ+VLVBjICpHUmPhLQCXNeBno7qHkr/FKQ6JMgBnQwgH03pTMQnMyiB3lm8HUY8TPQo4QiBjsw5H0+t2LQGKujB7mHwHkKo+NQ out_175_mFAP2b_singleloop_p01wA5_mFAP2b_0001_0001
LGZbcBntzaHkpbSEQEYleBbktfH0Gv0+PEtohBXMInHEDCsAQ789hBfTivHU3kY8PQgVgB7luXHUjX60PjBrcBP2GQHEfGXlPAadYBLulTHEUjymvif7dBfHxGH0oPPQPDCseBb5QVHEv0NGQI2bbB3SdkHU4DG7PSV7hBXT/SH0KDK6PTzQhBHPNcHkgb53u out_175_mFAP2b_singleloop_p01wA5_mFAP2b_0001_0001
LRLSjBT14jH0w1jEQtdulBntzpHEW5wFQktjmBLEYnH0kYwJQ7RhlBntzfHEoa8KQZ78nB/mEmHkTiBCQ7S/oBb4IcHkhatDQfU4iBDW5cH0OffGQ4HUlBXdVyHEgUVFQJAhpBHS1rHkfsjBQWUFnBbEClHk24I8P05GpBrY0XHUZ7gAQ out_175_mFAP2b_singleloop_p01wA5_mFAP2b_0001_0001
Lf/koBnX6sH0P14KQ35rpB7P1qHUiBhNQCBmqBHXPfHUGE4NQzMDrBT14bHEoaEQQiBBsBLFuyHEtIrNQuzMrBnvz7H0Jz2LQ6WwpBTJh2HkELlJQlkkoBrs/sHkdE3KQ2sLoBDLzsHUN5CPQG13tBTTwuHEteBNQumUsBLlP1HE8dwPQ5c+sB/bJAI0ZrMLQNY7pBvxvAIEwN9MQUzQrB/xT0HEJwGIQ8TPoBfY/7HUjAzIQ out_175_mFAP2b_singleloop_p01wA5_mFAP2b_0001_0001
EiWErBbPKZH0istLQOJ2rBLwKOHkArMMQR2OqBz1jGH0xLdKQKcNrBjU49GE7RxJQLy2uBzLdMHkoFpLQxZcvBDBhPHUbh8IQ+AmwBXs+SHEHajNQlDtqBLbnbHEnEzJQJ9brBnhQMHU+SSOQOXUvBPCAEH0yA5LQt21tBTWFSHUDoGIQyisyB/9fRH0XgHNQWgKwBfXoQHEyfmPQWYLwBn3cbH0s/TNQ out_175_mFAP2b_singleloop_p01wA5_mFAP2b_0001_0001
E35rnBrbSJHkvf6JQv09lBzgACH0P1YIQBr8iB7P1DHkqxrIQjs9hBra8MHU2OfIQ5QrmBbPKCHEue0CQB/BlBPmP6GkHLA/PsL6lB7be5GkaUFuP2PGoBXxi1GUpQ0bPGbLkBvnR9GkGgduv789mBz1jQHEW5gKQ6nTmBTQ45GUgUGJQBGyoBDLRAHEn8RCQ/TVmBfhJKH0kPOBQ5d8iBDW38G04H9+PVzLlBTpXyGEMfVBQhUnkBnmC9GUJaZ7vpkXiBDsdAHEQ20hv out_175_mFAP2b_singleloop_p01wA5_mFAP2b_0001_0001
EAAghB3256GUiBBJQEtIdBDrc6GktzHJQqGvaB3isxG0IbnGQXPKdBrbSpG0HFuFQhALbBPHa4GEUN+LQDR8bBzn/AH0DiHOQ3WSgB3fVCHk0+ZPQqZqXBvhCHHk0Q+OQyeggB/50JH0pztQQhwAYBPqVOHkXLfQQGltcBTtzPH0rSGRQO0iiBjU4zGUepLJQOPjbBThFCH04NbIQcE0cBvJBxGEO2tMQyw/WB7PV3Gk2PwLQUs8hB3Ji9G0aV0OQvM6TB704FH0qXBOQv7XiBXh6KHk/GORQiyfUBfu7SHE8HyQQZOEdB/CnVHE7m5RQ out_175_mFAP2b_singleloop_p01wA5_mFAP2b_0001_0001
E8S3VBbQgzGEXPqEQfU4SBDrcrGkX6mBQTiBPBHtIlGE/pGFQv0tMBvyhpGkU4aIQR0zPBrYvwG0hPD6PpmVTBnrP2GkTARmPhXCQBTul6GEkj82vaAxMBr+REHEOjLwvH9NQBTFnNHkA2ijvSMIUBThr6GEBWZFQwSuVB/EwlGEYf2/POQENBb8s2G0kCS9PZeaNBzivqGEVp0zPoZQWBLNjwGkwNjiv4/eVB7O18Gk/zFzP8VVNBzOY0G0ZMX6voDsSBfT58GEm+/9vUsXKBbmQCH0YRmrPH8DKBLgiGHEM9i6v2t5NBX72THkOEDcPiCaSBf0pPH02Z23vVTsSBrfqLHUe3RxP out_175_mFAP2b_singleloop_p01wA5_mFAP2b_0001_0001
EEtIOBDAAbGUNepDQMIQKBvz3TGkpbSGQ8n6FBT14PG0OffCQ/pGHBDBWMGU6mE8PJMINBnFPKGEtVXIQW5ZJBLeCCG072gJQAJpIB7juvFk9KnIQjK5FBHxSDGkx6yLQTD7EBDqblF02zKKQFWMDBjHMzFUb/HMQvw1EBjpvLGE8pjNQA7++Ab5GwF0avJOQk9HBBz+MKGErqlPQGbC9ATEnAGErE4PQ4PVQBPc9XGET3kAQV+RIBTXUYGUiTvIQWTzPBjN8MG0Qu8JQHBlPBHNYGGUXvrFQAFsKBzgqoFE+2zFQtZqDBzgNWFUiz6JQi74GBXpYTGEsZVNQbzw6APK/gFERgaOQkIVABXf0QG0xeeQQlPQ3ATWW/FUfuvQQ out_175_mFAP2b_singleloop_p01wA5_mFAP2b_0001_0001
EfU4AB7kYQG0LdTEQXkt4AXjXMGUhrHBQRLyvAjrHIGE99zEQbnvqAT2OOGkCXvHQBuS0ATsLVG0Es+6PkcwrADbJRG0T5HtPfX4oAbt8HGElSCwPpjMoAXSTXGkU+CtvIFOAB3MzTGUKc9HQG3i7ATwzFG0bFP9PUdz6ADMrYGUUMs0Pd+2wAPUibGU+z3/P out_175_mFAP2b_singleloop_p01wA5_mFAP2b_0001_0001
EZ78tA/9T7F0IbnEQIMvlAHiPxFkLz5HQvu8aALEVmFE1gWEQYhPgAjfLcFk+XXAQpF0qA7gZhF03f4JQlSXyAfMJyFkxCICQhLuhALDv9FUzDGJQ0wmkALNDaFEn4GLQDxewA7IwpFEM2KLQDg/uAPuCVFkegwIQ out_175_mFAP2b_singleloop_p01wA5_mFAP2b_0001_0001
EwfoGA7keoFkem0FQa/Kq/eI/hFEtpVCQGQyp+iMtTFkk6RFQH0pX/ka6TF0AZHEQmbMG/ifp1FEhLGAQgxju/e9vBGEhM84PT8O3/mf/4F0gCQmv1kKZ/STCtF0OO5zv7hUOA7TZ9FE3ro0v8eQDAbSxuFUpRuIQ6uW3/Ov1YF0InB+Pc+Ye+W3l/FUk2YDQ8Mfj+QSjwFUhnp7PI5kGAXjODG0r+28PW0Fc/K3SJGE+iA3PxCFSALS72FUdeZ9vSYqYATqlDG0zzpqv out_175_mFAP2b_singleloop_p01wA5_mFAP2b_0001_0001
EJCKV/S7THF00IjIQWS2c8o8R5EUrsJKQwut3+IRXlE01CnIQb/xr+KnicEkknGGQLruN/SCqyEkrdtMQ2ofE+QzVmEE+3oOQ+i3i/YztwEUQRGQQHdlj7oRXQE0kg5OQ04H8/YkZlEEqD/QQSJnS/8+AFE0dgVQQF8V3/EjjPE0lsGRQK0Z6/+enHFk4i5IQTnta/EECCF0iDtKQuixi/uB3AFU8tuNQFeby/mmzoEESwMMQM3nm/sq/BF04RAQQDiKP/+aCIE0fvrNQaH6JAFPwtEE5zlRQGM/K/UjfnDkNdbQQ1BoFAt5nGEUOYzRQ out_175_mFAP2b_singleloop_p01wA5_mFAP2b_0001_0001
ETkb1/QTWeEUQeDJQouSCAVRGKE0e06HQKx7IA96P2DUMyNKQxFjQAZ6OCEk3gTMQSq+UApXuNEkKvEEQIDjPAhEebEUeid+PjNPhAxEMdE05ut1Pb6/cAlBuqE0GfirvqcwnApd6sEEEeS6vHSvEAtjRnEEaeLKQyEbq/4voCEEY0tFQsvDhANIbVEUT7MGQ1ezaAVIs8DECunCQ7OCCAhncUEkp3M6P7vCLAlWdrEUIYjAQDBAoAlSbkEEmSB7PWdkjAtzPNEkGnZwPsrvPA1pZjE0jLZ2v3RCYAxpn6Ek8psRv6mnlAly+1E0CGUAwvS6tAN99zEU8g00v1RCqAtdSeEElA38v out_175_mFAP2b_singleloop_p01wA5_mFAP2b_0001_0001
EeUAGAhutMDk49xJQ+LwIA5WKtCUFr5LQexNgANT7jCkzcVMQbt3jAh1t/B0UG9LQTNh5/8C1DCEYeOLQ6Gqk+onoICUyCJLQ4+f1+6KP9Ak0pkKQSovY+shj0/zN0SKQvTw3/SaPABEeaZKQGAxBAVgvCD0wh3HQVZOCAtIT6CEO4vNQXaBCAxqFwBE0FSJQO5nAAdVvWBU4/sMQJALc9O1gUC04jENQZUqw8gSPfCknPkJQgIMEAHxyKAkomBKQAuiDA7n53BktuoKQ out_175_mFAP2b_singleloop_p01wA5_mFAP2b_0001_0001
EfTLmAdiuEDU9jINQo8wxA9uPBD0AnYNQum00ApG3sCUiaBQQ8aP+AdYRlCUvsSQQV7+2AVh0sDk88ENQNCM2AxB59DUUeRKQX5F1ApzXlD0xgWIQ7+t2A5ivTEExBAKQGpliAR+ygDkEClNQUkt0AhBbsCUX5yLQivMzAtcwBEEREcOQBqZ/A1wqqD0qYoNQ5+O2ARtUaEk/iLIQf4m3AxYDdE0fEnLQ out_175_mFAP2b_singleloop_p01wA5_mFAP2b_0001_0001
LalzsAxoDkCEXa2QQIRpuApTrQCkiAKSQ3T9tAJhPABEabDSQ0zjvAt4vSAkidCTQC8gmAxeWhCEyOLTQuSpnAV3GRDk4XcTQEciwA1l/fD03AiTQ4lNfAZFPmDERqjTQdmPlAd89qCUjUkQQ/6p2AF/WZC0/ffSQvi3cAZCGbC0WJ0SQu3enAJ6LQC0gfHUQ out_175_mFAP2b_singleloop_p01wA5_mFAP2b_0001_0001
E0TkrAxH1gAEaw2QQITfqAh/JK+zfHoQQGhHyARXwa8TJ3EPQ3MZwAZGSd9DQVtMQ9tCeAlSU68T3fRQQIqcaAFxfB9rKeLQQnnxkApMfD/b6g8PQKluGAtDzV+745UQQ1/dqAd+jJB0wVFQQ29qsAttIO8T50iRQKXSTAdZsR+z9yBRQPl2ZAJImX+zfzoOQqnYDAdNbJAsAhRQQhzA2/INxC8LqffQQ out_175_mFAP2b_singleloop_p01wA5_mFAP2b_0001_0001
EQsj6AFhN+2LgA5PQShaBBVWFI8LKACOQUzN+Ah9Vu+LoKwLQ64gBBRmI8+LbYnJQ8gIFBtzdv+7u7yPQ5TnEBJ3ZC97qEQRQChl9AdT5G7bG0WRQ8Os6AV4EB3rcd6PQ6zgDBhdpy6jB4ONQ0C5DBVUQbA8t9vPQPlPJBN5Lq+rf+APQr62FBhDK9+bBiBSQQ7RHBxnuj3T0wVRQHiC5A5I5e+rbYwRQ84t8Ap2A77zmlASQ out_175_mFAP2b_singleloop_p01wA5_mFAP2b_0001_0001
EAI30A16U5/7rLOMQcD2vA5a40AcWtQKQENkmANGsIAMAX2IQY/TfAtJqyA8/kXHQha0rA13HDCchKmLQYQf0A9RBfC87y0MQTjt7AxZGxCszRwKQ34C2A1FQND8tD7IQYBK0A9sF3DcMtXJQAkh3AZljEEsk4lLQFx6uAhWAHE8wvJHQySIxA9m4j/r30+NQUgz1ARJMGBMh2wIQklMmABht1BcjYLNQ+jhnANdhWCcZwIKQ37R5AVi9LCstBNOQaGzwAp5e5Cs/D6NQnpP/AtgKXCcoKmJQhLBBBFyeDDsp4tLQCKVzAtAiADcUdYGQY1h7AFyl3Dccq9MQ5+G2AZ6OUEcnW7LQWBVsA52EAEsXFvDQPPgtARHrWEsTq0HQ out_175_mFAP2b_singleloop_p01wA5_mFAP2b_0001_0001
LRBdmAtk7O9LOf9IQzkkcANSGBzbH7LHQEtcdAJcKu5La6JBQ5bdNAJlps1rwyu8PV6AfABgU7+zA7PIQrj5oAh33HAUGdvFQkoWnAxGgRBEwSvCQPlDzA1V7J/DZ2NGQyo7vAdkD4B0PMOAQkgo7AtygLAkUxsDQXGG6AFjwUBk3mtAQOcUBBFCK7B0IUa8PfHLsANyPp6rbSBKQII5MANaa36rHqRIQFrfQAFJZ//DBsVHQqcfgA5NRL/DxkZKQ+SveAZa8sBEjZXCQfOR0ARLSs8DIUSIQn7tuABj8YCkdfu7PVuzBBt8Eg/zWfEEQ/yhEBdr2bBEY5/9P out_175_mFAP2b_singleloop_p01wA5_mFAP2b_0001_0001
EvGHoA1Ekb8bX3U+PQGlpA50/a9rxBtrPTmnkAFeY95jhAcvvObpeA5JWIzLb337vDAvkAZoNNA8nikOvMJDqApYKYBswWByPkcr0ARE/rBsEoltPJSNmAJNDKC8Zi07PxVJ3AtTeYC8CTA5PmgguAB3PlCs4YL+PyBZuAlfY58baXqBQaMGyAhUlh9L03pgPuuiYAtOOOAc14GnP6aSlA1sbVA8Fd34va095AFNXJBcShScvOorcARzVPC8MXW/POuO/ABhglCca3z4P out_175_mFAP2b_singleloop_p01wA5_mFAP2b_0001_0001
EzRXmAxHJ/+TYupZvfXPjABJIpAU/TI2vZNxPANqdGBEqHMxvsMvHAJbjBCEGob5vok8pAV29S/jPIE1P7cxoAtH0dBU2xPzv5J1jANvvYAkM+g/v out_175_mFAP2b_singleloop_p01wA5_mFAP2b_0001_0001
EB1eFAxwEbAUQc2rP7hNf/0IlxAUCyc0PcP1a/s6TFC0b/J7P+f15/Q7HSCUXplAQsEB6+YYLi/zw4N+Pu6vm+caZB8jaWf5P5r3MA9ibS/TjGF1PXzds+UvFxA0gHddvlNXk/IQHZ/DPifCQ86dA/yn+GA0x+oAQ4Rpl/Arhb3D2af5P out_175_mFAP2b_singleloop_p01wA5_mFAP2b_0001_0001
Eyp7D+mEycCkMXk4PF+Oo+K7OID0VRl8PeBs2/KnbPDUafkAQeHLKArwJ3CUYj3+PvYuT9epkpD0kbCvPr9Vi/STsmD0RTfwvrozp/YF+hDUjrLjv4x+V/yxMQC0TxxuP9CWz+IghND0U8gBQ7vXk96nyEEkhrb2PGbyP/yuYWDE8YN6vCnOv/wQ15DU8DO3vFbZBAZIgkDkSZTxP8Ojq/88HCDUSt3xv out_175_mFAP2b_singleloop_p01wA5_mFAP2b_0001_0001
EocQ7/O47wD0YsyDQGBZSAvfz8D0W6/FQK4cZAfKzTEUvQrDQnVKhArLRhEUsJgGQ+/nRALwj+Dks/BKQ+6POA3tQTDkncRLQxdtQAvbPyCEJh8JQA8pIAPRwSDkl2yNQw3Sh/2bUBEkFLvEQGMFeAXzqkD0qA0EQWjsEArR3JEkAVqKQBaRgAz4+FEEIdyKQUIMGA/O22CEobuOQRL2GALyPuDk7myOQ out_175_mFAP2b_singleloop_p01wA5_mFAP2b_0001_0001
EUidVA3i1WEkebB9PRdlbAr9hqE0xKJ3P6zfpA/K0pEU9YZwPIc6sALWGbE00MFjvijXNAnsauEUyLMpv3Ppr/+54vEkNi8fPvuSUAPHpCFESEH4vAKGz+iywuEUvAT4vFn/NAj9MLE0Op14PCCcZAnr23E0fhF9PWxtOAjM4gEEqmf3vT+Jm/6u3+E0bKeyPLMEk/qe5iE0IMA1PYkEKAb4JFF0P5D/vcDbiA/V/AF0VNt6vbz6SA3WTQF0CI7qvJp5H/8v5vEUdzpyvhM5B/e3mfEECmf8vAyAG/Cv87EUSmx9v out_175_mFAP2b_singleloop_p01wA5_mFAP2b_0001_0001
E3RnvA/Cz5E0ycP3PxlC7A3hl6EEuHoyPTYY/AvIQRFkU510PPdK7AzEIeFUHPk8POZmAB3qnrEUJt18P4B7ABPAzyEkV1REQ8KVFB/GZmE0BXHHQFEF3A3LPvEkNZ+GQ3tQsAHStFFkao77P/+S8ALoT1EkUqlrvPGrEBT88pEUs035Px8Z9A7B7bEU2Lr8Pwv8BB3OvDFEeycEQe3jFB7pfrE0/5oJQgaJJB/eepEkLuJFQPkcEBbnVVE0I58GQJSi3AfdW0EEpckJQQgB1AbETeEkY5zGQSC9wA7jg4EU1S6EQ out_175_mFAP2b_singleloop_p01wA5_mFAP2b_0001_0001
E/UDEB757VF0gArcPEYlGBXO0qFEv0NBPhrnMBf8SpF0fqxjPKxAPBvyhYF03P1YvRATFBj8n1F0Wgs6vmCWHBLj0oF0/GpBw5rk+A7oR4FEAfC8vUNeFBHsyJF0eU4uvGPCFBHu30FkW1+0P+cMHB78pCG0fv/6veBxHBHcUaFUXfcAwV758ADb8/FEuD2BwWvc7ArBFBGU77IzvCev6A/PooFU4k07v out_175_mFAP2b_singleloop_p01wA5_mFAP2b_0001_0001
LXPKPBDqG7F0gArwPe++UB3Mz6F057nyPiWkXB757HGET3k4P/UDVBzLdQGUGEY4PyL9MBPzMEG00NJ0PU5vWB3bD2F0QZNpvtGKWBHR2uFUKGN7P out_175_mFAP2b_singleloop_p01wA5_mFAP2b_0001_0001
E5lucBT2OHGkSMI7PyL9fBDVjQG0coF+PVjnhBPepOGUhrHEQpbyiBblDGG0eU4EQ6f3hB7quTGUBKyxPhKVgBzNBWGEWDCxvO4fjBjsidGkii23P8naeBjWk/FEnED7PveRdBHMPXGE1ns/PAHOjBPlHNGEdQosPxwhdB/oAaGUhoQqv3m0kBbyqfGEtPriPn6rkBT/ybGEjkB/PSAKiBv2MkGE9Hm5P out_175_mFAP2b_singleloop_p01wA5_mFAP2b_0001_0001
EjsthBXO0WGUJGkHQ99TjBvIbWGkWkNKQLymlBHueeGEqG/JQuzHlB7P1nG0jCXJQ3kohBX46ZGkoFpMQGYdeBPzETGE8YcNQePdZBTxOXGUY5DMQdG6dB3cRTGEDxOQQLHqgBz1jdGkCXvGQz5HkB7WYOGEmNbKQ7O5gB/U2hG06GPMQR17iBjLZaGkb2WOQI4AfBjmALGUx0wMQljHWBzuRSGEtipMQkP8ZBXV9WG0PK5JQM5sYBXybfGUp5qMQnzfaBr+WOGUIihQQgATdBzZfbGEHDkQQf7wgBTrFQG0eAsQQ out_175_mFAP2b_singleloop_p01wA5_mFAP2b_0001_0001
E4PFoBnuJbGEaRmKQCBWqB7luiGkuJhKQWO0rB/mEjGU0iMNQaRGsB3jCbGEEYlOQFuOsB3NJgGE+TNIQ0d5qBjPdhGkU47CQiexsBb6yfG0KCr8PgFjuBby5YG0W1B9PnPasB7LFmGUhaewPSMYoBf8STGk/UDLQ3+jpBPKtqGU1WHKQAc8sBni8XG0fLZIQcl9tBzWblGUN3SIQXCEqBToipGkV0pCQPgTpBX2kbG0KemCQk4ltBL0XlGkrWrovzN6qB3FsrGkzvcwP out_175_mFAP2b_singleloop_p01wA5_mFAP2b_0001_0001
EFDysB/nasGkR2+NQ357tBPc9sGEpwVQQGZrwB7P1nG0GvcQQShbyBT14pGUbnPPQkCHuBzLd4G0Mz0QQ2Z5uBj2o5GUcKSSQB/quB/D7EHUwPxSQGZrvBHR9FH0axIUQfnOuBL3SEHUM/QVQYEsrBzLrBH0E3MVQY4YvBHkSFH0/wcWQCBmsB/89yGUHaxMQninsBvQsoG0ioBRQ2kQsBHAi8Gkt+qQQhnnvB/Pn8GE8sPQQN99wBbNF3G0ZjaSQCwltBvTm0GkLS5SQO1ksBzxbHHkqTwSQ441vBPbJKHkENISQCVoxB/+5HH0E4PUQIvwqB7YBBH0drTUQz0nqBfsOAHEEgEWQ12VxB/PQHHkpigWQb6TuBjbFEHET3SXQ out_175_mFAP2b_singleloop_p01wA5_mFAP2b_0001_0001
E99DxB/TNhGkR2eRQXPqzBzeUcG0d+uRQamJ1B7kYiGkAr0SQmu5zBbQgnGUzMrTQ14VzB/RhQGUwKHSQjlMyBPRzJGk7T/QQl97xBnIB8FUrUVRQKRywBrJ/1FE0ZWSQT7CzBf3kuF0iheQQFDivBbmZfGEAAISQzj10BfMtcGkIW0QQx8AyBLR1PG0vS+SQo7R1BjSPNGEVkZSQnNfzBX6iKGkxeHQQXuNwBLb4MG0+bwQQWS+yB3AseF0xRnQQHW9zBHLJ0FEyBUPQ out_175_mFAP2b_singleloop_p01wA5_mFAP2b_0001_0001
L/Uz3BXO0hGkEDySQ03f5BXO0mGUdTyTQShb7B77neG0OfXUQIwK8B33PfGkvfiVQy+P8B3qdXGUdkrTQRLC7BrbSwGEShLTQNfP5BTob5GEZIrSQFzx6BPu2CHUC+GSQQTM9BPVbCHEhmESQl5g5BnSgKHka6tRQ5Qr4BD/pdGERLCSQsoO4BfB2pGUSolUQofP8BDQgtGk/4VSQdNZ8BL6lzGU4M7TQrd/3BrQN8Gkp1fTQIp63BbHU2GUel5RQ out_175_mFAP2b_singleloop_p01wA5_mFAP2b_0001_0001
L+TNOB325FEUHahMQ6mETBf8SPEU6mkMQ++JXBvHFOEULymKQmuJbBLEYZEUIwaLQmuJgBz0NbEUGE4JQOJGaBfR2iEkqx7NQbnvdBHuewEEmuZPQqxLVBfR2cEE8nqOQtd+SBzKHiE0OfXQQAAgLBHYl3DEtILKQepbNBrED6D0hWEHQXPqKBHXPmDEBW5CQO0iMBHZ7oDk9ow7PPK8FBjqxPD0FZ7DQW5QDBjAr8CEqGv/Pnv/DBnuJNDU6mkIQ03vGBDW5gDUjXqKQHv0+ArFZ3C03PFJQMrAMBjOsFEUZeZOQOUjgBTQfSEEmggHQm6jgBXbUsE0TYMJQ5p+hBj/pUEUk28KQFSueBzoy+EkenLOQ6avgBDfjnEkry1PQax8bB7u11EkIQqQQkSCRBX2cFEknsEGQvPKFBTtbeDE0BrMQ out_175_mFAP2b_singleloop_p01wA5_mFAP2b_0001_0001
