# Supplementary material for: Incorporation of sensing modalities into de novo designed fluorescence-activating proteins
Source: Nat Commun. 2021 Feb 8;12:856. doi: 10.1038/s41467-020-18911-w (PMC7870846; doi:10.1038/s41467-020-18911-w)
Supplement: Supplementary file 24 — Source Data [file 41467_2020_18911_MOESM24_ESM.xlsx › raw_data_graphs/Supplementary_Figure_6b,c,d/1/silent_174.out]

SEQUENCE: SRAAQLLPGTWQVTMTNEDGQTSQGQWHFQPRSPYTMDIVAQGTISDGRPIVGYGKATVKTPDTLDIDITYPSLGNIKAQGQITMDSPTQFKWDAQFKQNDNPRYHGSTNILTGTLQRQEZ
SCORE:     score     fa_atr     fa_rep     fa_sol    fa_intra_rep    fa_intra_sol_xover4    lk_ball_wtd    fa_elec    pro_close    hbond_sr_bb    hbond_lr_bb    hbond_bb_sc    hbond_sc    dslf_fa13      omega     fa_dun    p_aa_pp    yhh_planarity        ref    rama_prepro    bref_irms    cen_irms    final_chainbreak    final_looprelax_score    irms       time                                       description
REMARK BINARY SILENTFILE
SCORE:  -474.647   -703.733    108.523    398.039           1.543                 22.234         -6.538   -259.790        2.388        -22.196        -80.301        -24.132     -34.007        0.000      5.683    132.454    -41.417            0.040     19.116          7.446        3.474       3.474               0.028                 -474.647   3.156   3050.000 out_174_mFAP2b_singleloop_p01wA5_mFAP2b_0001_0001
RES_NUM A:1-120 B:121 out_174_mFAP2b_singleloop_p01wA5_mFAP2b_0001_0001
FOLD_TREE  EDGE 1 120 -1  EDGE 1 121 1  out_174_mFAP2b_singleloop_p01wA5_mFAP2b_0001_0001
RT 0.092238 0.94843 0.303269 0.768097 -0.261588 0.584465 0.633655 0.17903 -0.752615 12.785 -5.805 20.9455   out_174_mFAP2b_singleloop_p01wA5_mFAP2b_0001_0001
ANNOTATED_SEQUENCE: S[SER:NtermProteinFull]RAAQLLPGTWQVTMTNEDGQTSQGQWHFQPRSPYTMDIVAQGTISDGRPIVGYGKATVKTPDTLDIDITYPSLGNIKAQGQITMDSPTQFKWDAQFKQNDNPRYH[HIS_D]GSTNILTGTLQRQE[GLU:CtermProteinFull]Z[HBI] out_174_mFAP2b_singleloop_p01wA5_mFAP2b_0001_0001
CHAIN_ENDINGS  120 out_174_mFAP2b_singleloop_p01wA5_mFAP2b_0001_0001
LwfKMBvxLBIEoaMYQDCMMBf9IAIEZ78WQ67nRBLFu8HE99bWQ357UBT0i4H0hWMXQlDNIBf9o3HkoFpWQxAzJBb9EuHkPzOXQiTgIBXhVCIUaeVYQPryOBPHFEIkmJTYQBdLNBHFt7HUsJcYQAQKLBfY1DIkXmbWQZv2HB7Hl2HUHlkVQVrTEB/T75H0DXBXQf/+HBrj/tHUnuDYQ out_174_mFAP2b_singleloop_p01wA5_mFAP2b_0001_0001
HTihSB3NJ+H0kYIVQ/UjXBHCs6HkEDiUQkC3XBvcouHUgVmUQFDCcBjVOqHkvf6UQ5QLYB/9T+HUf/ETQZIGZBnvIFIE/04SQpj7aBfojGIU/UfRQke1WBLpuFI0FZdQQc3JTBjlbJI084FQQCWETB7yJOIUUprQQlLqPBT+VIIEzIROQEtoPBzKnAIEsyhUQMv1aBzTP+H0KDGVQo4sUBTVH8H08bgSQcekbBDhJ6HEcVoSQilHcBPAgGIk1EmTQeEWVBHsOHIkbFFTQGzXeBDLFEIki8ORQNFHcB/6vKIkP0dRQzLxWBfIKCIk/m8PQKHvVBPkAPIEtOaRQfbVQBnW6QI091ZQQ/isPB3hpEI07fUNQ1x7MBbgFLIkRqtNQ out_174_mFAP2b_singleloop_p01wA5_mFAP2b_0001_0001
H3kYTBPzMpH0yhWUQiBhTB/RhdHUO0aUQXPKVBPIwZHkVO0VQEtoYBfR2SHkQg9VQiWEOBntzYHkArEUQnEDQBnCXtHklDFUQRXgWBforaHUCZtTQb8SOB7QLQH0IbHUQam5MB/TNbHkrHFTQEYFLBvcobHkvfyUQ out_174_mFAP2b_singleloop_p01wA5_mFAP2b_0001_0001
HPK8SBntzeHU2O3WQqGPUBjqxbHUbnHYQrcIaBnCXdHE8nSYQQgVcBb5QXHEDCsYQ8S3QBvHFiHUzMnYQXPKQBD/pkH0yhuWQ2rZTB/GRTHEgVLYQ9owRB7OffHknvHZQmupMBD/pgHk9ogYQ03vRBz1jqHEAAkYQ out_174_mFAP2b_singleloop_p01wA5_mFAP2b_0001_0001
H++pcB77nlHEoaAYQuzHhBra8nHkvfKYQy2JjB/RhjHEoaUXQnvflB/mEiHUdTqXQPffhBnBB0Hka8OYQlmmfBPT+4HkSMyYQdccgBLYb0HEHReZQa9uiBDo/0H0H8sZQTv3cBr95vHUdlzZQsHlaBrZmqHUiBZXQOInhB7fLkHEs9oYQ+07gBbN23HU5chXQnXljBPS11HUNDVYQfvZbBrMX3HUPLrYQIDKgB7NyAIEg3yYQglfdB3VxsHEhnQaQZBPZB/UmvH0gemZQ out_174_mFAP2b_singleloop_p01wA5_mFAP2b_0001_0001
H46RiBTgVhHEv0FWQ46BkBT2OdHUIwCVQqxLkBblDRHUO0CVQCBWmBfTiMH0P14UQ78NjB76RhHkpbqTQLdClBnFXdHk64kSQ4Z0nBbUIhHkYL5SQXFLkB/myhHUeNPRQaRWgBntziHUwK3VQXrCmBzDSgHUSxNVQPwNjBHe+pHkmbqTQd4MhB7OfeHUc9cTQ7WBlBPotUHkQnjSQJELpBnuXeHUTqJSQnkboBr78dHEiH3TQWy2nBzV1pHEEK7SQp1glBLY7eHkDddQQPxPkB3idqHEpNSRQqqLiBLFYfH0tJARQ out_174_mFAP2b_singleloop_p01wA5_mFAP2b_0001_0001
Ham5hBjArLH0xLNVQQg1hBTf//G0xLNVQHaRjBntz5GkWkVWQMdTkBLaRxGkpbCWQGZ7dBPc97GktzHVQWxPbBPtc9GkKhyTQZpjVBn696GUxN5TQ7IydBfzv1GUejySQrcIgBvcoPHkBBWVQ8T1iBL3I9GUxiTUQOJkbBLSEAHUt42VQ7X5dBXNizGUDWWVQ5sqbBzboFHETXeTQH7nTBr3A8G0kF7SQCixTBPQXAHk60nUQ9bHVB3pwyGEzIOUQ162bBP6j2GU1z0RQBnSdBTQrtGEXsITQRo/gBfvf3GkmksSQ out_174_mFAP2b_singleloop_p01wA5_mFAP2b_0001_0001
LEtojBLFu9GkQglXQf/0kBf9o3GUHaVYQUNenBjAryGEYlHYQJbHpB3Mz3GUPKkXQdTSlBjVOAHkCX3YQ8w9iB3LqHHUDlxYQHukiBvlHIHEOfCYQ/TmjBbJp9GEyYoXQ/pajBjzaxGEm4fYQomNnBfQMEHkZexYQ31alBP8l8G0ZFXZQqCajBvjmPHkFQ/YQaKLhB/ezEHkBeBZQBS3jBTEaOHkjFuXQqtdgBfSZJH0t+2XQ out_174_mFAP2b_singleloop_p01wA5_mFAP2b_0001_0001
LSh7nBPIwoGkoFVYQ14VqBblDjGkqxHYQ35rpBrw1aGUdTKXQrcYnBXNeXGEsyBXQgqhmB3jClGUbnnYQk5OrB/hFfGkBYjYQMuzrBLGxoGkqo3XQ out_174_mFAP2b_singleloop_p01wA5_mFAP2b_0001_0001
EqGvrBvz3WG0isdWQJGUrBPc9NGkpbiVQW5grBf8SRGkVOEUQHvUtBzeUXG0gArTQWOUtBX46EGU6m0VQQ4BtB73WBGkVHMXQ8HusBrGA3FUw55UQpwltBb78ZGEEYlWQYHTpB/m2KGUoBsVQSZWvB7hwHGUaMqVQPpurB7OA3FEl0PXQeFHuBPCSqFU5+HVQdP7sBPhn7Fkyx3TQrsrqBLAdxFETBFVQ out_174_mFAP2b_singleloop_p01wA5_mFAP2b_0001_0001
EEYlpBDrcNGUy2RTQIFepBjpbPGEUN2RQktzpBHtIFGEnEDRQktzoB/9T5F0w1bRQsyxmBD/pUGUHahRQYNnmBDhkfGkacHSQP9XmB/IwhGEO1aTQ/7omBvnwpGkLKdRQIiVmB7GXsGEttnTQ3WimBn5bxGkKybSQagwmBL2zsG0OhKQQysnmBvCQ8GEu2ISQ0O2mBTKa3GUaAtPQ+OzmBTXC/GkZ+zQQSMIoBPy2IG03PtTQiRGrBXn0UGU2HlRQ82JlBzvuPGEIB6RQz7jmB3iNVGUZScQQD3QmBz6ybGUxWNUQDtJmBPYtvGUitiUQS4ymB7x5mG0TM0OQbqjmB7XVCH0Qm5SQrL9mBj/e5G02PoNQqU4mBP9eHH0YkhQQ out_174_mFAP2b_singleloop_p01wA5_mFAP2b_0001_0001
EEtIrBzgAGG0LdzPQMIgrBTgV6F0257NQUN+oBHtI5FkQgVMQ8nKoBbktEG0xLNLQaR2tBnsd+FUHaBMQRpWuBLofsFUVd/JQrNdvBrBJYF06vQLQr1kxBnxmYFEhfiMQ7iDuBbVUGFk3d6KQuz3rBrbSNGkVOUPQsK1rBDuurFUoJFPQ81pvBbXdAGEYEJNQ5+dtB7okGG0uK6KQpYyvBPgHyFEFegIQZrdsBXYfoF0iMBJQxrruBfQn4EUl/tLQwxWsBvoeGFkZg2JQ out_174_mFAP2b_singleloop_p01wA5_mFAP2b_0001_0001
EoFpnBTLymFU46RMQkCHlBTgVmFUhr3KQKc9kBDqGVFU5QrIQHahlB3NJCFEVjHJQEY1iBz0NjFEmu5MQNQLgBDZxjFk6VdLQHpAjBj38zFkKHFPQQgVoB/RhZFEFuONQej0kBnDw1F0d64JQ/0BjBj6mTFk6v0NQWeKdB3EkhFEY/4MQ6DHgB/SPXFU5w9JQLd3fBfLRzF0Y3eKQ22ZhB7SkxFU/LQQQlx3iBL0vBGkuDOOQd14kBzegyFkO7CQQ out_174_mFAP2b_singleloop_p01wA5_mFAP2b_0001_0001
EhALkBf++bFk/UjEQWO0jBj/UNFkTiBAQtI7gBz1jOFkpbS8PSMofBzKHgFUwKH7P78tlBnsdSFUIwK1P/teoBH4vQFEb3/5P2kNlBza4CF0ZL+qvW5wjBb78rF0IbHEQEgQkBTiH9EUsvXBQd2WlBfYviFkBNUvPEgOpBbh7eFkbOj6PfdjmBfJsGFkoaU5ve/JjBviWEFED49yveCklBrmiyE0Ti8Iv out_174_mFAP2b_singleloop_p01wA5_mFAP2b_0001_0001
EWOUfBvHF8EEEYl6PR2uZBjpb8EU5QL2PhrnYBvd+sEkuJxoviWkbBrFZdEEAAAwvVj3VB7Of3EEDCMAQz6FWBjENGFEULKFQQRzQBvrKAFUYh5IQHgGSBP0FQFkGYzLQampgBT14tEE7Rh7PVdzYB7hbMFESPUwP5RXWBXEenEEUjgBQRy0RBj7w4E05SR9PRSxVB3FxWFk5NBEQVn2ZBDl3DF0vhLHQEO/OBDqRNFE9+RNQE9LSBD38gFUzzRLQI63VBbvnLFU82oMQ out_174_mFAP2b_singleloop_p01wA5_mFAP2b_0001_0001
EoFZUBHDCyEEv0N4vktTSB7QLkEULyWAwXPKMBT2OjEEoa8/vO0iJBntzzEkQgV+v14FUBnBBsEkAr8FwFL1ZBLSEtEUSZJGwhXNSBfCbcEE2cIJwfUYSB7lu/E0HFu0v4G7TBngIUEEQ5k/vokbSBDg07EUbHuGwLwSbBz8skEEz/QDwsUhTB7hAiEUCYFLwqP5NBTIYbEklOHJwsu5TBPqpME0FHwIw out_174_mFAP2b_singleloop_p01wA5_mFAP2b_0001_0001
E99zJBPJGQE025bAwPK8DB/mEPEklDNAwamZBBjpbQE0fqxFwIFOEBPIwQEkvf6IwkxJCB7tn1DkyDw6vuAjDBTBzNDE9tcAw0pXEBvAPPDEcnUFwYD1DB7RQqCEc+Y7vEtIMB3MzCEEnEDBwZdfCBHn2cEURk57vQqq7AHaj2DUjki5vCWBEB779zDEr0hrvKdvEBfewOCEm5D/vIfIDBPAlqCUPVEuv out_174_mFAP2b_singleloop_p01wA5_mFAP2b_0001_0001
L1NJ4A/89PEUiBBGwQgVyAb5QREk/UjJwwfq0APdT+DEYljLwoFZyAjWkBEESh7NwcSMmAfR2SEkX6GJw6UQfAfzHcEUyUYLwoigHAH3lcEke7sKwnu1BADdpUEUFFoIw1iS2/qNwkEUVjPMwe++zArvfQEUiBhCwuqr0AbV+fE0gVkKwHDpkADygcEU5MrGwKqFjATl8CEEiwtIwc+3gAfnbSE0xvKNwL0XiAHfWsEUR5zLw out_174_mFAP2b_singleloop_p01wA5_mFAP2b_0001_0001
LGZ74ALv0ZDkSMoKwQgV7A/TN2CU5QbMw2OfDBf8S3CkVOUNwzhWFBjpbaCkWktOwHK84ADLYLCkPSELwSdAtAT3mCCUDsyKw4/9mAXyRTCk2XXMwK9CqAjppWB0+vAJw/pG7Ab5QXD0FZrIw/RS2AHIE5CELfMOwaii8AvD+KCk0LFJwigj8AHW+iBUX1NMw out_174_mFAP2b_singleloop_p01wA5_mFAP2b_0001_0001
LGEYGBT0iYDkCXfMwjs9LBXNedD025LNwHv0PBPHaFDkX6WLwdolUBLwKDD0HF+LwcSsEBrw1vDU14VLw5/BNB7YS/DUSwINwW/mMBbDVSDEvZOPw out_174_mFAP2b_singleloop_p01wA5_mFAP2b_0001_0001
ELH6NBTLyyCEBWJJwEtoRB/mEbCEBW5GwgqxUBT2O7C0kYwDwqxrSBzfqdDksdeCwoF5OBf++5BEsyBDwEQ4LBv3jyAkSfhFwbYRJBn8N5/j7xVBwfH9FBnoccAkJra8vYXwKBj0ar8z1mKBw2O/JBvco1CE/pmIwthRUB/OUICEikuIw5yWMBj4qOC0F+aAwS3+RBrtacBEHdkAwbzsOBTy3KAEE+wHwF7zIB/thMBUS2FIwbaMJBngvT1DXJ48vuVgNBzsen6zILxDw out_174_mFAP2b_singleloop_p01wA5_mFAP2b_0001_0001
ElDtZBDrcwCUf/UCwy25cBfnvPDEAAA/vv0NeB7P1ED0d++tvHv0dB757fC04luJPb8ChBjU4WDkSMoCwsZjiBXYVvCEUu0CwR2XgBHZblDkP/JIw8SXbBLwKTC0LdTDwFzqaBHZqtDUosn+vXkPiBXjXvDk3aqAwC4UhBj+2VCULNBDwxeNiBvLjqDkJaRJwS/deB7SjBEUr1EIwTNXeBXU6MDU2BKJw out_174_mFAP2b_singleloop_p01wA5_mFAP2b_0001_0001
EAAAgBvcolDklDtoP8S3gBvz3fDU6mE9P5l+iBrbSAEE+TNAQHaBjB/naSE0xLd8PzMzcBvz3jDEsyBCQa8paBbfDGEkGA0BQ357fBjqxBEUc9ogvi6whBzfNADUc9z9Pe70dBT4wcDkgoHGQCTxZBbEoND0cYtAQybZZBfBCJE0jkfFQ out_174_mFAP2b_singleloop_p01wA5_mFAP2b_0001_0001
EY6mkBnuJ1DkR2OEQnvfmB3NJKEE/pmGQAAwmBjWkHEkQgVKQmupmBvIbrDEBWZLQlYQpBf++JEkoF5DQduLpBHBtSEUmFU8PDA4rBTCFWEEaOY2PqfctBD/JHEUOUBzPiUbsBf2XqE04WHxPU4akBvd+WDUHaxFQbtvlBX3OaE0ZI2FQZhCqBfnbzDU/yyDQcKpqBL5uTEkOWNGQ5lLoBjGGiE0KOm8PnCFoBXkwHE0fnf2PzzKuBvsBuEUchmgPT/DrBLTP2EU37O0P out_174_mFAP2b_singleloop_p01wA5_mFAP2b_0001_0001
Lx1DnB7luZEEUNuLQ7RRnBb78ZEkSMoOQwKnnBvyhwEUMIwPQbnvoBHue+EU5QbOQsyBnBHDCoEkCXvKQj59oBn2LQEEJzPPQY9elBPtxSEENrfPQ out_174_mFAP2b_singleloop_p01wA5_mFAP2b_0001_0001
Ef/0mBPzMzEUiBJRQ/pGnBLwKHFEBW5RQ/pmkBnX6MFUKctSQQ1IjBzJx+E0FZLTQlDdpBb5QFF0Jx4SQw+PsBP++CFUiBRSQMjZuB7ll+EkyaUTQe7SuBLe2tEUq49TQmwUwBzV2MFEMsfTQqG/lBbmZmEEaRmRQFzanBL1NUFkfLMRQa3HpBjAk3EU7qiTQ17epBztdTFU4OhTQv1vsBTNDSFEGswRQSpQsBnL61E05ZjRQsQwxBX8QKFETBLUQ7IXwBrAnaFUP48SQ out_174_mFAP2b_singleloop_p01wA5_mFAP2b_0001_0001
EoFJkBPy2hFEBW5SQ14FiBzfqpFEv01TQ5QbjBvxL3FUc94UQ++JlBT2OCGEEYlUQkCXfB3251FEVjPTQjU0aBbw1oFknBnSQd00aBPRhUFkVEPSQGegVB7MgwFEuvUSQZ64VBjxuOFke2tRQCdqSBnYjfFUj9wRQrA/SBDs7BGk3efSQvQeNBDWmhFU8GYRQ8xwNB3k5CG0qfGSQgBILBPAR1FUVBkRQ1NZlBXjXsF0FZbSQaSIhBrp4bFEReTUQG/ZgBnDlAGUZ5fSQYQkdBT/Y/FEFuCUQEYKeBfOEKF09vUSQMw1UBDAl/EURuVRQ1+BVB7PcIGEBN7SQWvNLB7rWUFUEP8QQig0LBzLVKGU9hPSQ8MHHBjOV3FU7vSRQ out_174_mFAP2b_singleloop_p01wA5_mFAP2b_0001_0001
EtIriBPzMzF0eUIWQaR2jB/na+FEAAQXQPKshB76RGG0HF2XQGE4eBLbnCGEaRCYQCsykBnYQuFEEYJYQUwqmBvtxcFkrewXQ1fZpBfmafF0UfoXQhjImBDdWIFEbrVXQ7OeqBnkSNF01MKXQmZioB3yI/EEY2+WQ7RRhBvconFECsSWQE2glBXwFEG0Xr5WQZZGjBrt8mF0P0XYQRW2lBH/y2F0CmiYQD5KkBbbrAFEoeTXQHvlsBvygKFkOf9WQXNzoBbMjvEkoFpWQ out_174_mFAP2b_singleloop_p01wA5_mFAP2b_0001_0001
EzhWiBXjXQGU2ODYQVjXgBntzXGknvTYQFDChBrvfcGEVj/YQO0SjBzgAgG025HZQhrHgBb78gGU3koXQkoSeBfpzdGkrxRWQMB8gBXkMaGEj+WVQZ6CZB/dkeG0NI6VQbSJgB/dcXG0wYGUQ5pbXBbb3bG0pqpUQj6FbBDAWYGkXFwTQe+OkBDAATGkYQ4XQxO9cB/LjTGEeiXYQAmEiBXwXkGUbWgXQyasdBXZBnG0MJBYQ8ECjBvlkZGk7opVQ+mJWBToUhG0tmnWQLdmhBLLmUG0PRYTQYyPTBjAkcGkp5XUQc93ZBTbRWG0clwSQ out_174_mFAP2b_singleloop_p01wA5_mFAP2b_0001_0001
Env/dBntzcGEqGbZQ8SXeBvcohGkTiFaQ357ZBPc9pGkDtMaQlYQVBzgAnGUbnPaQep7dBrEDZGUPKoaQnCmdBX9WdGULQWbQneRhBLiBjGEo9mbQGpajBPuLeGkixrbQAN/gBjpVtGErpwbQPKcaBXNeZGU46RZQuSGhB7HvlG07HIaQ8ysgBPdyTG0GQmaQpjaaBPCLUGE/PiaQ91ycBThpWGUNUrbQsYRaBzzDjGUTzXbQXAiiBHmgxGEhF8bQvYWeBjeFxGULwrbQ out_174_mFAP2b_singleloop_p01wA5_mFAP2b_0001_0001
EmuJbBnCX0G0IbPaQgVOXBfnv8G0xLVaQfU4UBjVO8GU14BbQsHlXBLv04GkYQgbQZQgaBPc9GH0HFOaQZPFgBrn0DHU6IZaQUgVgB74M4GEw2KaQ42JbBzvK0G0UVPaQVoFUB7h67G06t8ZQag8YBf4XNHkhuiaQWqDaBXByJHE43sZQ5IagBXcyEHEHt7aQeIghBPuMJH0UOJaQFvuhB7zZ0G0vlgaQxk8gBz5b3G0sopZQ out_174_mFAP2b_singleloop_p01wA5_mFAP2b_0001_0001
L357PB325/GEaRGbQWOUNBvcoAH0z3vbQfUYLBXiBMHkDt4bQpbSLBHYlPHkQgdcQcSsIBntz4GEFuybQiXRKBPmCtGUDXubQYnxNB/vfpGEpgScQ9+MPBDyYeGULnOcQYD7SBviQZG08elcQxDxVBjVMeG0NADdQXAoTBDREPGU1PdcQGE4NBLwKCHkqxraQCpMQBP7a+GkyhIcQIi7FBbjg6GUVfZbQ/BmGBzd25GEQ+QcQuRcMBzUyrGkQZQbQERsGBPDDoGEYTubQutqLBHyjqG0hswcQY/bRB3JLuG0x1ScQXMLNBvLwZG02t4bQXrJVB3FDmG00zIdQhRjYBX8HaGEhwTdQ//ORBTFxLG0LpFcQ6FWWBH6sKG0dVtcQ out_174_mFAP2b_singleloop_p01wA5_mFAP2b_0001_0001
LkC3JB/owRH0d+WbQ46xHBb6mcHkYQcbQBr8IBfSMiHEsyxaQcSMKBPIwcHkpbSaQgVuBB77ncHEVjjbQC599AbcjbHE9c8aQ2O/JBzeUOHkQg5aQL62JBn3XgHkWA3bQ/AYABj2kjH0E20bQRdxABXyvVH0mg3bQV8Y4APwEWHkf9/aQ out_174_mFAP2b_singleloop_p01wA5_mFAP2b_0001_0001
LXkNIBHsysHEmutaQpw1IBnDtyH0HFGaQueUFBXMIuHERLiZQlYQGBLbnwH0bS8YQcSMHB/mE+HUwKTaQCcYIBL2p+Hk9dCbQ8DDHB3IrzHUkNTbQidNIBH1usHUeLuaQkhENBn3iyHkjb8ZQL4+CBvPS/HkQdMaQTiaJBPPACIEVaAaQ868FBjcfCIENcRbQfEmMBTraAIE3oHbQ8MyCBP6ezH0VGbbQkvnJB3p4xHUwkubQ out_174_mFAP2b_singleloop_p01wA5_mFAP2b_0001_0001
EsHFBBf++nHkWktZQ7Rh7APdTjHkDtMZQQ144ADrcXHkmZWZQ99TwA77nTHEEYJZQ2jCxAThrpHEsyJZQOajyA7lr1H0arCZQODFyArNi8HU0flZQmjh0AbYz5HE6WaYQGSizA7usDIkW3fZQq1A2ArhTCIkVsUYQ18g1AzTtFIEVS3YQDu/2A7pHLI00pxYQf/UABjU4lHEoaMaQTq6/AfLdjHk4kuYQyJqsATJpoHEIrnZQKNAsAbFjmHEnrwYQK1jwAjdV5H0+WFaQFl80ADrn0HkYo+XQE1KzAbdYGIk5S7ZQknk3AnI5DIkUqpXQRc71AnO7MI0peMZQ out_174_mFAP2b_singleloop_p01wA5_mFAP2b_0001_0001
EqGPABT0iRH0yhqZQ357+A3jCGH0Gv0ZQ5luEBnDt/G0JxwZQGE4IBHXPDHkQgBaQMIw6ArFZEHkU4iaQ3iUxAb8rKH013paQIQ/3ADPl4G05kqaQDCsDBT2OVHUGE0ZQtsQ5ADHrCHU56dZQ3gaABnS1GHk6R5aQUQAtA32oKHUCLQaQYVD1A/yn3G0sHLbQmm/+AvMmzGUPTmaQ+LzxAPfH2GE+8TaQ out_174_mFAP2b_singleloop_p01wA5_mFAP2b_0001_0001
EFDiEBzKH2GE7RdZQ4PVJBXjXvGEBWZZQU4aIBjrHjGEoaYZQFueEBnuJfGECsGZQzhWMBTgVzGU46xYQH3VRBnvitGkG4lYQhJhUB3eN0GE7U2XQblKXBPe6+GUFbYYQ7RBBBrZmzGE99PZQ/z1LBrGqwG0LZ1ZQgHbNBL1s7GUSc2YQthrJBLX9yG0FSWYQ9raQBjsXlG0N/bYQ4nDUBHcNtG0cjAZQT4PZBTiNEHUnIDYQhv6ZBrm27GUDcwYQr28TBf2PDHkPGoYQ out_174_mFAP2b_singleloop_p01wA5_mFAP2b_0001_0001
EEtIMBvHFdGUPKsZQ/pGMBrbSRG04lqZQaR2PB7QLNGU5QHZQlDNUBfTiRGEoaAZQrcoNB33PMG0isVaQ8+WJBnliNGUDk5aQ7JoEBDfAOGEhLwaQeb3KBjTmNGUxlebQ5lOPBjqxgGk8S7ZQhFDIBfznOGk4cjZQdbURBve5PGkn1gaQDfbOBzKwDGkcDRaQ out_174_mFAP2b_singleloop_p01wA5_mFAP2b_0001_0001
EIwKOB77nEGE7RxYQvJRRBblDAGEmuNYQyLdSB757nFkuJRYQam5OB33PbFU2ObYQzMTOBrEDCGksdGXQfKeNB3DEOGkEA5WQ/IfRBPZ06FkUQ7VQjIDKBXP2QGk7dtVQx1jKBTgVBGEZ74YQUeKVBvA9DGkh0MYQcaYKBrOs8F0CpJXQJmSRBXIpRGkIoyWQg7gLB/3cRGkVxwXQEXTPBT519FUvhBVQUYASBjvrpFkkpCWQ3baVBXZRBGUu43VQ3gqJBbMgZGEu1oVQ+vHGBTsTNGk4I2VQC72LBzYxNGEjQzUQ out_174_mFAP2b_singleloop_p01wA5_mFAP2b_0001_0001
EKcdXB7OfhF0MzIYQtI7YBX3kKF0eUIYQO0CbBvcoDFU3k4WQf/UeB3MzOF01jSWQ6mEdBLEYFF0jCrYQ/soeBbAztEkAfoYQrvvaBX8yKFEGmWZQgqRaB/S3sFksdCYQgQXVB7pLBFkcpPYQBhSgBjWcOFEyzlYQJ0ygBnrPqE04DBZQSDLgBrmQqEEAOJYQnuFbBfc4jEEVdtYQrIrdBDkNHFENVvZQ4qIXBT8QBFk00bZQPDvZB7LwbFkP3XZQ out_174_mFAP2b_singleloop_p01wA5_mFAP2b_0001_0001
EsyBZBbQgxE0jCXWQ++paBb5QpEUjXCVQ46ReBrFZVEUiBJVQIFOdBnDtGE0w17VQXktVBrw1jEEEYNUQBWZWBHZ7oEECs6WQ509cB7kr1EEYNiUQjs9WBXjXeE0HFOTQv0NTBLGEyEE/pGUQ35bTBb5QXEET3sUQ out_174_mFAP2b_singleloop_p01wA5_mFAP2b_0001_0001
EqxLhBLxgUE0JxQUQaRGjBf9oCEEEYNUQ0iMkBra86Dka8ySQO0ClBPy2LEU6mESQ35blBvyhIE0eUIVQtumnBDNQwDkZgQVQolwpBfkd+D0fqPWQvw/pB7aNSEUeQnWQzkXrBzwnfDEMHsWQiBhhBTKchEUdTqTQ0VFiB/aSoDkWkiUQ8bqkBnOqLEU+YIWQaEWmB3/WXEUMdxUQvjioB/isrDkbFSUQ0MvmBXGOSDEf1mVQ1J1sBXCnmDEskVXQL2HrB/cfBD0S4XWQ out_174_mFAP2b_singleloop_p01wA5_mFAP2b_0001_0001
LHvUkBjWkRD01jaSQqGflBrZmFD0coFRQueUkBDW5cCkpbaQQrcojBHYl7BkBBGRQ2OfjBLwK7CkEDCTQFgonBbigAD0nUMRQjtNlBvz6fDEDwYQQ out_174_mFAP2b_singleloop_p01wA5_mFAP2b_0001_0001
LMIQkB3MzcCk8SHOQ5QLjBfTixBEqGfMQqGPhBj/UHCU0iMKQc94hBblDlC0MzsIQqGflBjrH9AkEDSLQUgInBjwlcAEkvZNQenakBjL+l/DXerJQZ78kBnCX3CEBWJNQ+zAiB3e1HB0MoyNQyDsmBHNHmB0ak/JQQNCmBjo15/TMuoOQw2EmBPdAd+z3/2IQR5KjB/yIKAUDRDIQzUPjBvEwU+DIP/KQ out_174_mFAP2b_singleloop_p01wA5_mFAP2b_0001_0001
L46xdBzLdjBEaR2JQktzZBrw17BUdTiHQiWEYB/TN2AEW5wDQy2ZZBf8SX/DtIbEQ+wuUBThHQCUTqFJQvhoRBjIHZB08+gKQlwKWBnItzC0KPCLQDD3LBrxWvBk/eFLQ789cBXjXyAEpwFLQ8fkbB74hWC0HLAFQWoFSBDk9cCUIxGHQWdlTBbpIKBUxAaMQhGtRBfLOfA0pFTJQpKiSBjMMAD0438LQ5GNYB33UNDUiy9JQQAzYBTOHnCkchlMQNg7JBX405AkBSGMQqjyJBnyZ8B0caNJQBMsLBj65TCEzDXMQ out_174_mFAP2b_singleloop_p01wA5_mFAP2b_0001_0001
L2jCVBvIbPBka8S/PDXvSBHYlTAkR2O3PnEDXBXiBx+z4lutPzMTWBzgAr4zMzMrP3ySOB7Mn/+j/0u8PR6NKBXwRVAkyURAQIFOUBPzMHCkZmZ+Pz9DRBTVF4AEdgnfP0l6PBrbgo9zc9pBQpFqMBnb2M9Tcsx1PajoJB/uS/AkAxD7P out_174_mFAP2b_singleloop_p01wA5_mFAP2b_0001_0001
LEtobB/na8/zisdePEtIgBf9og+zfqxrv2jChBjVO02D/pGxPiBBiBjWkt973P1YPTiBfBTLy28Dv0N+vuWZdBzzAt/ztLQDwqgafBLRs+A0yA/CwNVAaBLVIJ/T/NhGwZ78bBLwK/AUO0ikPoL0hBbec5/TmIZtvwV0bBbQfoyb2iy9vxXRhBzMlJ5jtLpAw out_174_mFAP2b_singleloop_p01wA5_mFAP2b_0001_0001
LlD9gBThrH6zyhW/PDC8hBT0iM9bktTDQT3kgB77nK+LtIbIQZQghBjAr8/7yh2JQMdDgBb5QL+jWkNBQ/hBkBPilb87fiUEQZj3hBH1Nh/7zcQBQ out_174_mFAP2b_singleloop_p01wA5_mFAP2b_0001_0001
EPK8cB325767z3PJQBrcaBT2Of8b3k4LQjsdcBrEDC7jTiBOQtd+cBDVjH/zMzcNQXuYUB/vsH87/nrLQBszRBTyrI/7ox3JQiW7LB7ZRw+b/trJQE+RJBzVEQ/bCYOMQ8cJEBzdSo+rcrwMQUyKBB3R5+8LOs6KQ83GCBDwfK/bg8IPQKcdbB33P16D99DIQPMhbBHQkQ/rQjhMQJ9QTBrDJo7jCt7KQQioSBL6xj8r2mqNQIwkSB36LkAsJdqKQPgfTB7ff++LW0uHQlfSKBvGPEActQNIQ2QELBHcm06bZGFJQSgcLBvM/DAslXsNQfmuCB/QmK8LBTGJQXLp6A7aRD8bgZULQdfZEBnSQBA8m1RQQXoh8AX5ss+b3oiPQ out_174_mFAP2b_singleloop_p01wA5_mFAP2b_0001_0001
ETihdBzLdTy7P1QQQgVOfBLxgg9T14VRQWOUbBX3kAA0LdrRQyLdWBTLym/j78tRQ/pmfB757n2rpbiSQvqQgBn2R5+bqj7RQ+uWdBHHa5+Lb7oQQ6XfdBLjywzb0LPQQ98ihBrrJq+Dk7ERQzT6bBbkeszrJYITQSOchBP3kv5z20MTQ0ANfBrbwOAcZaoSQaRaiBvP2N/rPuwRQZ7NZBHGok/7bpyQQK1mfB/JMFAsJG4PQ out_174_mFAP2b_singleloop_p01wA5_mFAP2b_0001_0001
EPffdB/RhLBkuJBSQb8SaB7QLKC0isdSQzhWbBzfqVCE7R5TQIFufBTf/kCkR2OUQhrnbBjVO0CUGEwRQCx4aBHyKyCEgkYQQgpXYBH+2YDU/iTSQU8GdBf/xZDEbccPQ03vgBzgATB0Ld7RQwMFWB/ywBC0+PYSQTCjfB7su6C0FF6RQSsoWB/4xvCUDnLQQIJ4cBbE+VCk/u+PQkEfZB7rp2D0XvzRQJyDZBvTKcDEOKYTQSeOUBnLGSDUMvHSQzxkcBHKyYDkk4UNQ/CogBPPIdDERu1PQmRFbBz/20Dk97HQQ out_174_mFAP2b_singleloop_p01wA5_mFAP2b_0001_0001
ERLSXBThrPCUf/sUQlYQXBLEYdCEZ7EWQhrHSBX461CkYQQWQMdzNB7OfjCEueEWQpbSXBfR2uBkqxDXQ3wLXBfOIICUKbPYQ/YLcBPeX2AEcSzWQ2jCUB/naAC0xLVUQgexaB7CRxCUXBQWQf7qTBj7QKBUev7WQ9JHXBr8jaBEmslYQzfnTBHVsbCkGHUYQVsvaBnfebCU6MVYQdXKcBf8qAAkLxfXQNazfBjiGcB0ci8WQ9UFcBLBDeA0qEyVQ out_174_mFAP2b_singleloop_p01wA5_mFAP2b_0001_0001
Ee+eSBHXPeDU5QrWQEYlNB34l2DUMI4WQW5QOBzfqPEkpbqXQlDtSBHueWEE/p+XQNeJWBDrcsDUHaxWQkJqKBrMziDkpcZXQbc3LBrH6+DEFQ6VQ out_174_mFAP2b_singleloop_p01wA5_mFAP2b_0001_0001
EMIwJBXiBZEU0iAYQShrJBrbSsEUgVaYQ14lEBDW54E057TYQxggABf++vEk8SHYQdTCKBf++lE03PJZQwxFFB/BTZE0OqWZQwIwABD/9jE0tPoZQWZ1EB/GMDE02TQZQSVa4A7g0YEkNxzZQQoQABbePwDkV3bZQvn83A712CEUDltZQdL3uA7FpvD0jI5ZQHaRGBfSMSEkrHtXQZs/MBfae2E0UZQYQF4UKBriT0EE/FdZQkMlNB/ZQcEUL1OZQdM8ABveQ1EUL9sZQMKNIB3xV1D0sNCZQuQoxA3nShEU+mBaQcfBAB36AODEqFXZQuofvA7SWSDkZRwZQ out_174_mFAP2b_singleloop_p01wA5_mFAP2b_0001_0001
LhrnEBzgANFkYQgYQoFZ/AjU4YFEv0dYQKxAABfTivF0NJuYQpw1DBb781FUbnDZQOJGIBnBBUFE7RpYQm5N5AH1nQFksGwYQD+r8APrfZFEya5XQ out_174_mFAP2b_singleloop_p01wA5_mFAP2b_0001_0001
E2Of3A33P7F00NlYQ46R2A34lIGEoa0YQ03PzAvIbQGUy2RYQpbSuAvyhNGka8iXQEtIuAHXPJGET3YZQVS2xAPh/DGE44BaQTe4pAjZXFGk4zlaQItjuAnBRBG0XlPbQ9BA3ALXvIG0n3gbQ9owxATgV0FEXPSYQLx89AbMSLGk4FBZQEBrmAbNfFGEg+OZQNobsA77nRGUy5fZQj8e5AjMfHGUYaLaQkKDzAft92FUXk8ZQqikiAvc+AGErgeaQ2k7nAbY0NGkJUpaQ6fLyAX38yFkf6JbQsvNoAXxaAGEDNnbQKMA6AHcyFG0UR8bQmTvzAzD7PGkrkmbQu4R9AH9yJG0ThLbQ out_174_mFAP2b_singleloop_p01wA5_mFAP2b_0001_0001
EnED2AvyhaG00NZYQ357yAD/piGEaR2XQAAAxAPeptGkBBOYQbnv1A/S3wGUjXuYQ7Rh7APepjGEue0WQShr6AnsdcGkR2yYQS8TrAX4TgGUPFaXQGZ74ArbSpGEEYFWQEYl8A757bGkTiZWQKcdBB/9TmGkvfSXQ out_174_mFAP2b_singleloop_p01wA5_mFAP2b_0001_0001
E+TNqALbnzGUbnvXQIwKoAbkt+GUbnDYQ/pGqA757FH0gA7WQzMzpAzLdCHEmuxVQ7RhZAnYQAHEBWVYQhGFKAzfn9GEQTqXQSFBWATZJ5GUba8YQx1jmAbPKwGkqx7WQDVrtAnz7AHkVKdYQfYbXAbrnIHUoleYQlZDMAPPPCHUwo5WQg87FA7QZ6G090IZQ013gA3mO7Gk0/UZQdv8XAfIzwGkVhzYQ out_174_mFAP2b_singleloop_p01wA5_mFAP2b_0001_0001
Epw1rA/mEQHEnELXQGZ7tAXNeXHU0iEWQJGEkA3MzbH0xLVVQQgVYAzgAfHET38VQU460AXNegHU14lWQ0GX2AfZpoH0SglVQvhr/Aj96bHUc+7WQdoFsA34lSHkDtEYQ2moyAfwTTHEcHUVQqbPxALa5jHE9UcXQrvc7An06uHUK/8VQpyruA7IDsHkvJTVQXqF6Avm0kH0X7uUQyQVCBbUKiHkH6TXQ+2nBBTipYHEfuCWQ8G2+ArjrVHUGIsXQ out_174_mFAP2b_singleloop_p01wA5_mFAP2b_0001_0001
LNepkAf9obHkCX/TQepbYAb6mfHkBBGTQXPKeAz1jqHUiBhSQ8naQADVjxH0kYYSQR2OVAblDYHEsy5RQYPfMAXNVNHUjPPSQOANKAnFFGHErG/QQJYTx/GCIKHUadDQQdS6m/uDRCHE1Z7NQyLdrA7luYH03PlTQvfuJA7oggHUb4qTQY3QiAnGzWHkgkaRQAJoKAbyybHURXLRQdMB6/yEJOHUI0uSQcvpXAbonJHUPr7SQfgTGAvV79G0QESRQeDOZALN4FHUrDcQQdA27/+AlRHETiMPQHu4I/GooLHEKyoQQ+bm++GcRFHUaPwMQuOcZ/eYX7GUKswOQvwtAAzIpAHUdrwMQ out_174_mFAP2b_singleloop_p01wA5_mFAP2b_0001_0001
LlYQpAnX6rHERLKSQdoFtADAA2H0MzkRQDXP3AHtI4HkR2WSQBrc7AjWkwHUep7SQsHFwAXMI1H0w1DQQKFF6A/3QvHUW72PQPBNnA7/ZvHEoTlOQVjXuA3islHEoaUSQg58mADyF8HEzAuRQqV8wAzU38H0uiPPQkmH/A3BuyHUZojOQ75bpAXF3uHUGyeMQSTlfArS9zHUujxOQAG8lAXYenHUOKXPQ out_174_mFAP2b_singleloop_p01wA5_mFAP2b_0001_0001
LBrc8AjVuAI0P1QSQ9oQDBrbyBIEnE7SQnvfHBz0N7HUPKkSQTihLBLaR6HE7RRTQIFuEBPyWHIkZmZSQpmv+AjfBKIkAEJSQfOp3ArokFIUJqoRQUXX8AvKyAIE25QSQ50nCB353BIkxtAUQBwKHBzn9GIkaRfRQ/WKHBvCgJIkq4ITQQGt/ATASNIUEVaRQxIu7Av02LIEzVETQD+i4AHsbFIUbIjQQDjYvAP8OGIE/V9RQ out_174_mFAP2b_singleloop_p01wA5_mFAP2b_0001_0001
EzMzGBnsd1H0GvcRQIwqKBfTitHUepDRQIwKIBjrHjHUepjQQoFZKBntzdHEEYVPQ0iMOBrvfyHEAAAQQf1FLBLFm2HELJeNQaCQGBPjA1HEd4LNQOttNBfzt7Hkxx4LQ8naDBPc91HkZm5QQT3ENB/XdrHEPa7RQ4yGRBP+0sHEJ4bPQvUSQBbfK5H0y1bQQ out_174_mFAP2b_singleloop_p01wA5_mFAP2b_0001_0001
EqxrDB/89fH0w1LRQdTCBB3MzVH0z33QQXkt9ADAAQHkBBGSQfU43APy2UHU3k4SQ14l4AzKHXHECsyPQzcI8Af5xbHUrpWNQBrDzAP7dMHUjeNPQdTCCB/89kH0eU4RQjl9DBDzcQHktzaQQKT4yALzTcHUsJWQQVQM8ADcejHUEZpNQ5uZsAvE5NHUFt3NQg8BwA7s/IHkOShQQEEq4Ary7GHEDuSOQ out_174_mFAP2b_singleloop_p01wA5_mFAP2b_0001_0001
EvJx/AbQgFH0gALSQhrH7A34l+GkQgNTQNzMyAHtI3GkBBuSQ99TzAHDCyGU5QrRQgqxBBb5Q3GEue0TQvZOGB3217GkeXnUQFO5JBfIsyGUXFCVQ9s8DBjBUBHUAx0VQpwVCBDBWCHkrHdRQ4bi3Aj9pDH0Jf+TQuYoDBPKOzGECs/SQxdm/Af1hxG0npaUQDoeIBbkfBHUKFBUQbiHNBnZ01GU7EoVQQgeLBz4vuGkbbJUQ4hqHBnU+sG0/6nVQsBLHBvKsEH0idbWQctrBBnrk7GkXDbWQwKTBBj4jHHElWfVQ out_174_mFAP2b_singleloop_p01wA5_mFAP2b_0001_0001
ECsypAHZ71GkU4iTQ8S3gArbSuGkDtYTQ789jA/mEkG04lGUQpbSkAT14jG03PVVQDCsMAfTiyGU2O/TQzfmy/a97qGUyfxTQ06Z5/qsnhGUIogTQrit7+ayruGUIJ2TQ67npAf9o6GUwKXUQ6mWfAv6zsGkflUSQeA1IAjLG6GkCLlTQ8s4OAnstzGUy2DVQ out_174_mFAP2b_singleloop_p01wA5_mFAP2b_0001_0001
EiBBnA757bGEv0VTQOJGsA7kYSG0eU4TQqxLmAThrHG0xL1TQIwKiA3NJEGkpbySQlDt2APzMRGUy2JTQaru9AHUOaG0GJhTQHRy7Ab1+GGU1jfTQUHKDBb5jbGkCHrSQoa8lATKccG03PVSQJYatArIkTGkkl8UQRnQ1A/6qRGkIzFSQ3PgABnkoYGU86cUQ5MS5AzhghGE8WjTQCnqBBnYOGGkB79SQLKd2AjamAGk3XMTQBsI9ALUnGGUOOkUQzroFBfC9hG0nPBTQcRpBBb9YdG0h1sRQWhZFBPPXUGkVFqSQ out_174_mFAP2b_singleloop_p01wA5_mFAP2b_0001_0001
E/pGmADBWCGEVj/UQT3khAb5QvF0LdLVQmuJqA76RfFUiBpVQZ78sAHtIfFUf/0WQ14lQATgVwF03PNWQt3yFAvOLaFEXXkWQU1mPAjPJKF0BYWWQgE+n/SgvZFkTsFXQ3kYpAXiBGG0w1zVQA+0cADOwpFkGROUQJIJEA3L56FUHpzVQsncWADwt3FU6HIXQ out_174_mFAP2b_singleloop_p01wA5_mFAP2b_0001_0001
EdTiuAfSMSFklDtUQFDC3ALFuCFEoaEVQaR2yA/owrE0bSEVQb8SuAT0ikE0GvEUQBWZABXiBDFk8SHUQetmCBPr+YFEQg9TQDv5EBHUL0EEHOqUQw9aEBHYhjFULxOVQWO0rA/mETFkCXvTQwf05AnQcGFkNxEWQRqX+A/Qc9E0aRITQS/Q/AvVhiF0v8eTQk3+FBPw5XFEAEUTQn0SIBXzg0EEVY+TQbudDBDp0jE0t9vUQamLGBbt15E08yoVQzz/FBrNPzFEzv/UQRZiHBXm5ZFk3LtVQcIFBBPJLlFUbj5VQ out_174_mFAP2b_singleloop_p01wA5_mFAP2b_0001_0001
EhAr0AzeUgEECsKWQkCXxAzKHKE0NJWWQ2jC7AXO02D0yhOWQqxrBBzgA/DE+T1WQgVOsAHueGE0jCvXQD03iAXNmTEUjN4XQvcBpAbftdDkZ25XQnvf4AfTinEkqx7WQOIqrAXpEGEk83jVQHB+xAjW2KEEXSQYQN+7kA30ciEUdX7XQJCclAXoGZDUOUcYQlc/vA/oQJD0ga0XQntPjA/UEVDkGQIXQ out_174_mFAP2b_singleloop_p01wA5_mFAP2b_0001_0001
EOJG6Ab6mUDEuecVQdTiBBb5Q3C0KHSVQUNeABTKcJC00NxVQLHa8ALwKfB00NBVQtd+CBHue0CU0i0TQucgEBv0mdDkk5JTQZ0jABrky3DEuEoSQ3LxJBrNWoD03MBTQ/t4BBrjJOEURb9RQ/YILBXokGEUGLWSQ4UNHB3QfTEUKC0RQsYmIBLYnlE0jHIRQwKHzALGEQDUep7UQMU3EB7b0CDUV14VQ1PY/ALKTnCk54STQ7YUGB7AVeCEiYtTQeb14Az8XvDEWNvSQIx1MBfIjTDUD4bTQ6Ji9ADnQYE0aIjRQ0zTPBrL7KE0wZOSQgXbMBzLOlEUpY8QQ out_174_mFAP2b_singleloop_p01wA5_mFAP2b_0001_0001
LCB2BBrFZ7BUHaBXQfUYBBTKclA0FZjXQTiBEB/S3E/jEDqWQjX6BBLFue7Tc9gWQXkNEB/9TtAEW5cYQucdDBPCuECUj1oYQH3EEBLFicC0fI/XQVq3BBDvf8B0B4/WQT6P6AnzsVAEM4rXQvucIBfb9aAU5sZYQpYYCBblGBAU3A0YQJQbGB3fYOCkj9AZQJP++A7bNJCkjN3YQM3PIBHtIhCEMi1XQVr1BB3rP6CUYvAYQ out_174_mFAP2b_singleloop_p01wA5_mFAP2b_0001_0001
LU4aIBHsyx/DEY9VQiBBLBHsyh9z4lGVQgVuHBrFZ77j9o4TQzMzIBbmZG8r8SPTQy2ZQB3ist+z4lmUQFO2PBPg+dA08LwTQ6mEKBb6m0AUIwCWQYAnLBju5XzLvEsVQeDOSBvlVL8TmaCUQ7nBTBDrtJ/jpXaVQWszRBTtxOAUPU7SQ out_174_mFAP2b_singleloop_p01wA5_mFAP2b_0001_0001
LCsyDBLGEo+j/UjTQTihABjqxL+zP1YSQBW51A/mEj8z3P1SQamZuAblDN8jZmBSQAAgABDW5YA0NJmRQfcNGBHyW5AUWPORQy8zFBj/hGCUgQeQQphMJB3lnq/DHTcQQyL9CBfnvHAkYQIUQovXCBLITf6zWOyRQvJd9AHqUIB0QFOSQBxS8AXdISA092sQQAXZIBrKZGBUE1ISQzS0JBX+KSCEoeQQQ7zwDBzFldCUgHFRQiOnDBvlnBC0MPFPQofONBr/9LA0PTNQQMbGHBDYqQ/DXBGPQwKfJBzmBs9T+wBRQ out_174_mFAP2b_singleloop_p01wA5_mFAP2b_0001_0001
LQ140AvHFu6jDtIUQMIwqATf/U174luUQlYQkAz1jS+DqGPVQWO0UA76RR+z1jKVQkCX7ALwKH7zkYwUQBWNsAXOz78LIyjVQFjAmA/OEY8bMg/TQ out_174_mFAP2b_singleloop_p01wA5_mFAP2b_0001_0001
LRLypAjpbKAUiBxVQuz3kA7P1YBECsSWQ6mEdAb6mEC0IbPVQ2OfLAzeUUCU3kgVQZQgbAbmZGBknvfXQVfxjAnqooAknrWYQBnNrA7GUTB0QdlYQ7bsgA3sFA/TWknYQfU4xALGEIAEAAwVQqiOrAXp5BCU7ynWQrVbPAzgIXAE84PXQupBTA7weACktjwXQ/wakALTOS+zOgBZQJUNVALQX+9zolaYQ out_174_mFAP2b_singleloop_p01wA5_mFAP2b_0001_0001
EFDCjAjqxHC01jCUQKc9aAzLdfC0d++SQueUeA/TNODktzPTQZQgnA7QLaDkvfyTQThmhA/S3TCk8DlRQ4b7sA7dSlC0K3XRQycXhAzETHB0p7XRQJxuwALfTjCUkN4PQLHaqAHZ70Bk++5TQ/ABKAz9YXCEbiBTQEPGZAL59iCkF80QQUshyAfXQTC0YT/RQqrQtAL6iGDkFzsRQI1TkAj/B4AETFYQQxXYSAHwKwA0TseRQZ/bmAfQgoA0dnHSQaN04AbSOwCEXvvPQY6YrAH8H2CklfnOQcMvwAnaLCCUf6MPQ out_174_mFAP2b_singleloop_p01wA5_mFAP2b_0001_0001
ER2OPATf/oDUKc1SQxgATArFZLEUf/8SQamZWAfR2WEkSMoRQnEDMADAASE0eUoQQKc9AATLyWEUktrTQjwp9/2xxREEVGJVQ3YJb/2YLhE05zvVQ7d4V/SflfEk57PXQwHDj8OQXxEE5vzXQhrHBAPHadD0codSQS31gALa2NEkXchTQF+lj/ebwSE0cENTQdbODArHFoE0z+lTQx/TOAHY5TEEqZoVQjQIz/SVSBEkd9RVQmbrd9saBeEUM+UVQFurm/SkexEENMfVQGuA7/q4kgEELwqXQHq1y+WwVQE030hXQ9i/k80NRwEE11ZYQwgXa/sV2wEk/zbXQy/H8+O76/Ek4jiXQ out_174_mFAP2b_singleloop_p01wA5_mFAP2b_0001_0001
EcSMiAnX6mEkZmpRQzMzjAb5Q1EUc9gQQFDCgAfTiLFUxg4QQ3kYkAjWkVF0FZzRQ2OfvAPy21EEpwFQQUNemAvxLpE0kYgSQZZBeAneXvE0GSXPQQgVwArvfAFUgVeOQsHFyAvz3lEEVjnPQVjX0ALbn7E01j6QQ out_174_mFAP2b_singleloop_p01wA5_mFAP2b_0001_0001
E2OfPAHtITFEueMQQKxgGALaRoFkCXfQQiBBMAXMI4FEYlzOQGZ7GALFu0FE+TdMQeYwY/y/AnFkZ4pQQgqPT+iSp8FUQ3vQQZDkC/mmMEG0o+BSQlogw+mN0/F01XITQvKbg/qTEOGU6d5RQGZ7IA/89JFEmu5OQknZNAri/tF0rNbRQQGaJ/mOBeFU4ojRQIbe6+KEaeFk8onPQErQY/YkQ6F0PwtQQ1MJB/WLQDGUlE0PQRkKo/enVSGEnZtSQRnGk/+UPRGE6K/QQ out_174_mFAP2b_singleloop_p01wA5_mFAP2b_0001_0001
LfU4WAf9oEG0hWkPQktzdAXNeMG0yhmNQGZ7kA34lVGEaR2OQc9oiAjqxYGEYljQQaR2aADVjFGkTixQQri6PAXUnPGElxiMQuG/jAHFmIGk8vHMQ out_174_mFAP2b_singleloop_p01wA5_mFAP2b_0001_0001
EW5QsA7QLaGUJGUNQ/pGyADBWjGkBBWOQZQg9AvyhkGkQgVNQ4PVABjrHgGUxgQLQXPKsATLytGUeprNQqmhrATJgwGkB2uKQhh0kAT3q6GEFvLKQO6MWAX356GE8qxKQrszpAPjDDHE+HFJQUNetAvxLXG025bLQ8GzyADXhiG0cOQQQceQwAfLc0G0zQnOQftGkAb1gtGUzagOQ+28nA3izpG0COqJQXJqzA7g6xGUxSAKQHpxlAP/wJHUDRsIQWt0xAjB9CHUuRtIQ out_174_mFAP2b_singleloop_p01wA5_mFAP2b_0001_0001
EktzBBf9oqGkZm5OQlDNHB7QLuGUepLOQoacHB/TN6GEZ7sNQ/pGGB/9TAHk9ogPQT3kLBbmZrGkDtIQQMAlMB3yEgGkWoTQQiQZQBTnGwGU1ujPQh5cQBvKgeG0uSbRQ/UDAB/natGEShTQQ+0XIBLxMqGU8VVMQHKXKBfZjuGEekGRQAcXOBDN9cG0XEyOQZOBJBrlzbGUX3eQQiNeTBnufuGkOVhQQHctPB/gb4GkQ6aPQVxgRB/GusGkhcpNQtDXRBrbZWGEIQhRQPoxOBvffhGUQlWSQzuHUBnn0iGUASNRQ out_174_mFAP2b_singleloop_p01wA5_mFAP2b_0001_0001
ERLSJBT0i9GEYlTLQXPqJBXiBJHUJGkKQbnPPBrFZMHEaRmJQ03vRBnX6GH0d++HQ3kYFBPzMMHEUNeIQmcIABDHnKHExulJQRJAGBvmAYHUBOZHQtIbKBrGv3G04l+JQjmyIB3F1NHk4LVMQfT0FBH+MHHENjZFQXO4+A/TaQH0Ou5KQ9j8CBvyIaHkhnfEQty7JBr7ZZHkAooFQHZjFB/6/cHk3zeJQ out_174_mFAP2b_singleloop_p01wA5_mFAP2b_0001_0001
E5lORBPHaVHUGEoKQIwqWBbmZZHUzMDKQHaxXB3MzdHUiBhGQwKnUBnBBkHUGEYEQCB2XB/naiHk9oAMQZcadBXyFnH0COAMQsJJeB/iBxHUkboOQopRiB3DZ2HUau3NQam5OBvyhZHk789LQJ7dZBXjwSHkLIPKQ086WBrF+fHUG3/NQAaLVB3MCpHUwNhLQ1eNeBXb7qHkdCGKQOJMgBXBwgHkVuTMQpMyiBLgm8HUc+TPQr4QiBflw5HUHw2LQwKujBrhHwHUaq+NQ out_174_mFAP2b_singleloop_p01wA5_mFAP2b_0001_0001
LGZbcBntzaHkpbSEQEYleBbktfH0Gv0+PEtohBXMInHEDCsAQ789hBfTivHU3kY8PQgVgB7luXHUjX60PZMpcBjWUQHUvZhjPm8iYBrsBUHk39gpveOydBnm5GHkGiOKPDCseBb5QVHEv0NGQI2bbB3SdkHU4DG7PRo4hBPz0SHkErO6PGOUhBLdMcHU8cKDP out_174_mFAP2b_singleloop_p01wA5_mFAP2b_0001_0001
LRLSjBT14jH0w1jEQtdulBntzpHEW5wFQktjmBLEYnH0kYwJQ7RhlBntzfHEoa8KQZ78nB/mEmHkTiBCQzS/oBD4IcHEUatDQfU4iBDW5cH0OffGQ4HUlBXdVyHEgUVFQNAhpB7R1rHktsjBQYUFnB/EClHUu4I8PV5GpBLY0XHkM7gAQ out_174_mFAP2b_singleloop_p01wA5_mFAP2b_0001_0001
Lf/koBnX6sH0P14KQ35rpB7P1qHUiBhNQCBmqBHXPfHUGE4NQzMDrBT14bHEoaEQQiBBsBLFuyHEtIrNQE0MrBLuz7HEjy2LQNXwpBPGh2H0uKlJQOkkoBTs/sHEwE3KQ2sLoBDLzsHUN5CPQN13tBrSwuHkOfBNQYmUsB3mP1HE3dwPQZd+sBjaJAIEmqMLQqY7pB3xvAI0uM9MQpzQrBvrT0H0IwGIQoUPoBvV/7HUn/yIQ out_174_mFAP2b_singleloop_p01wA5_mFAP2b_0001_0001
EiWErBbPKZH0istLQOJ2rBLwKOHkArMMQR2OqBz1jGH0xLdKQKcNrBjU49GE7RxJQLy2uBzLdMHkoFpLQ6ZcvB3DhPHUqh8IQ/AmwB7p+SHUoajNQlDtqBLbnbHEnEzJQJ9brBnhQMHU+SSOQHXUvB3BAEHkOA5LQQ11tBz8ESHE8lGIQyisyBj7fRHk3gHNQQgKwB3SoQH0HgmPQeYLwBf1cbHUyAUNQ out_174_mFAP2b_singleloop_p01wA5_mFAP2b_0001_0001
E35rnBrbSJHkvf6JQv09lBzgACH0P1YIQBr8iB7P1DHkqxrIQjs9hBra8MHU2OfIQ5QrmBbPKCHEue0CQ0bBlBf2R6G0Yr/+P7+4lBfMj5Gkoh/tPlGFoBn8p1GUACyaPClJkBn2V9G0TWauv789mBz1jQHEW5gKQ6nTmBTQ45GUgUGJQj9xoB/6OAHUp3RCQE3VmB3GKKHEigOBQi+7iBzY68GECH/+PLRLlBT8YyGk1MUBQQBlkBzYI9GkeEZ7vQsViBL6fAHk/zchv out_174_mFAP2b_singleloop_p01wA5_mFAP2b_0001_0001
EAAghB3256GUiBBJQEtIdBDrc6GktzHJQqGvaB3isxG0IbnGQXPKdBrbSpG0HFuFQhALbBPHa4GEUN+LQwN8bBvq/AH0nhHOQHVSgBjsVCH059ZPQyTqXBHdCHH0gQ+OQobggB3I1JHEBztQQ6nAYBnnVOH0CLfQQPctcBf0zPHUHSGRQO0iiBjU4zGUepLJQOPjbBThFCH04NbIQsG0cBjMBxG0u2tMQMx/WBTKV3G0qPwLQnr8hBbci9G0ZU0OQEH6TBfo4FHUwXBOQh4XiB/36KHEKGORQ9nfUBnl7SHUrHyQQWDEdB7LnVHkNm5RQ out_174_mFAP2b_singleloop_p01wA5_mFAP2b_0001_0001
E8S3VBbQgzGEXPqEQfU4SBDrcrGkX6mBQTiBPBHtIlGE/pGFQv0tMBvyhpGkU4aIQR0zPBrYvwG0hPD6Pb9VTBj/Z1G0ULViP+qAQBral6G0LE92vx9gTBHPp+G0JCSAwFhYQBXRxEHkS9TEwSMIUBThr6GEBWZFQwSuVB/EwlGEYf2/PXLVNB/5L3GEaPN9P5RJNBPz5qGUxku0PBsxVB7REvGUOz1ovcKAWB7XZ7GUF/cxPLxwNBvASBHkb1SwvhmLNBPtw0G0F8p6vjgbVBXN53GUrrQCwOjoWBXN0DH0B1V9v6M2SBvdUHHU6/PHw/bpOB/TJLHE5HiCwsqhNBLuAAH0CD5Fw out_174_mFAP2b_singleloop_p01wA5_mFAP2b_0001_0001
EEtIOBDAAbGUNepDQMIQKBvz3TGkpbSGQ8n6FBT14PG0OffCQ/pGHBDBWMGU6mE8PJMINBnFPKGEtVXIQ66ZJB/KDCGEHMhJQDtoIBnpvvFUbtnIQFt5FBTcUDGUdazLQoz6EBDXelFkRoLKQisMDB7NQzFEbyIMQd52EBf5xLGEREkNQeZA/Aj2MwFkgwKOQHfJBBTKQKG0ITmPQRFF9AfmqAGUBA5PQ4PVQBPc9XGET3kAQV+RIBTXUYGUiTvIQztzPB7U8MGETi8JQelkPBHjXGGkemrFQ+LrKBLRqoFEk10FQs5pDBnWQWFEO07JQQO6GBjnaTG0DlVNQN/x6AHtFhFkbwbOQyHXABPH4QGE3weQQNiT3Aj4e/F0hRwQQ out_174_mFAP2b_singleloop_p01wA5_mFAP2b_0001_0001
EfU4AB7kYQG0LdTEQXkt4AXjXMGUhrHBQRLyvAjrHIGE99zEQbnvqAT2OOGkCXvHQBuS0ATsLVG0Es+6PuSJrA7mWRGEqQnvPwMykAPhFLG0qUN3P22mqAf0uUGUjARyvIFOAB3MzTGUKc9HQG3i7ATwzFG0bFP9Pjcr6ADoOYGk2lwzPltcxA730bG0xX3/P out_174_mFAP2b_singleloop_p01wA5_mFAP2b_0001_0001
EZ78tA/9T7F0IbnEQIMvlAHiPxFkLz5HQEk/aALWVmFk0oVEQ6nFgAnnveFU8z9/PaJ0qAbYahFkXm4JQlSXyAfMJyFkxCICQJ5thAjJv9FEr+FJQc0mkAXEEaF0B/GLQglewAHuxpFUR8KLQ91/uAXgDVF0HswIQ out_174_mFAP2b_singleloop_p01wA5_mFAP2b_0001_0001
EWQHHAjXmlFkPlNGQMIQs/G9XaFE5aXDQweyW/ysvHF0morGQ11+Y/uIUIFUqQzJQAQfd+CstpFkYA/BQwbOK/GEv8FEDFM9PuBoh/OYS2F0C5UnP2xwk+2corFkhy4uvc+6DAn7t8F08chjvekrDAzjAtFUhW2IQ4UX5/agBUFkSYT/PX6VU+E+0vFkoPqFQFMZC/4eEhFU/op/Pkpkw/aYOCG0v6dAQjvXM+c89DGETpr8PlN7IAbe84Fkzzz4vwsUNA3pqCGUIektP out_174_mFAP2b_singleloop_p01wA5_mFAP2b_0001_0001
EVENv+GOP3EEJW9DQelLn+kJhlE0a4nGQBxq3/4HzjEUB7mEQ/6WEA18NSE0wF/DQOQt3+G7dQEU/RpFQKra8/6VKREkVeKHQQx8NA7AiSEUUKRDQdiYEAbXdQEkZnPKQd7qhADHLTEE6SqEQc/vZAnAFREkAi8KQlznkArWcSEkgE/IQsj97+yR92EUJL4/PUSio+UDqoEktSdJQ09+u+aVOME0dZbBQ5hSK94vtDEkx/6HQwBSJArzFTEkmuI+PLESw/OzYPEULuyLQRZxnAnPQUEU7xjBQg6YeALRgQE0E7CNQ2CDtAfu9SE0CUiJQ out_174_mFAP2b_singleloop_p01wA5_mFAP2b_0001_0001
EffwFAtAK2EEHAmDQNAnbAVTv2EkiqjBQYYNlAhWvpEUyJJFQUJikAZt7qEUDfBJQahzhAxSzNFUI8HBQgZSZAB9taFkSIT5P5zChABqZxFEBV74PCrnXAJmZ+F0+cUAPceAgAxPVKGE7CtTvoN77/gPEEFEnBQEQ/ixbAJ0mvEUdyJ7PzFUgA5PJWFUsY4EQQMbqAtLzNFEuadAQuYWcApt7SFEGhIlP+KDIA9SZbF0HZj6P30LfAh/R5FEReSAQAgppAlV4wFkZ8E3PkEiaARzs2F0LfO3vU9YGA9PA/Fk6zAjPcnrYAlmXOG0dQq0vhOIdABNCOGkpTW1Po+9nANVKKGkxA3lv out_174_mFAP2b_singleloop_p01wA5_mFAP2b_0001_0001
EktRsAFuUdEk+xqCQtMUzA5x8OEkIsnFQ1+26ANP6bE0GikIQ9cp+ApHLUEEtJoKQaEt5AFptAEEP2yBQVCAzAdWdgDE7As9PRkl5AhN0FD0rk8zPfr3ABRreUD0PCQmPElF2ABmbeCUZnGwPBVysAN12dEUNwR9P2rauA1RxEEkMnFIQeGt9AF4pKEECTp9PLn4/AFjcwDkvQBEQHoWvAxB/KD0uXwBQTxzsANx9wDEiBJ5PdnG6A5QWLCk+wifvP/bvApJ0TCkJmP3P out_174_mFAP2b_singleloop_p01wA5_mFAP2b_0001_0001
EcxA9Ah4qvE0BOgHQB9eCBpd88EUs1FJQBFyABJoJBF06A+LQDyIEBJ+VEFEjfuNQYfVDBNoyRF0DCMHQkYYGBJoxOF0gpDCQOuOJBZB2+EUtWXBQxf1FBpbxdFEQ948PSQC5ANjp1E0QfUEQ51QGBNRO0EkbLJJQ1F8+Ah3AZFU2wRGQqXhFBJD+cFElI3IQILxHBVNncFkx3zzPxSfDBdpYqFEIbW+P out_174_mFAP2b_singleloop_p01wA5_mFAP2b_0001_0001
LLkG3AVeIBFkbDcMQ/vxyAxBhFFEZyFPQY9fyAd8RxEUuLZQQgyrvARJ8xEUnokRQm4gnA1d+OFENW4OQrcanARHUlFUYiqNQK9OuAxA3xF0LjWOQ2JhgAZbnpFEw2DMQm7AyAFFA+EEIz6KQXs73AFOLRFE4aCQQfahiANiiEF0iFqNQam6jAVDvPFUCrbQQ out_174_mFAP2b_singleloop_p01wA5_mFAP2b_0001_0001
EW8b1AJZTfEU4skPQGRA1AtuqKEE9udQQiZaqA1s0HEkRlMRQlNMqAZS4EEEldaSQraV+AxhRIE0KJbRQSSu/AJgUjDEqB6RQBYY9AlIsEDkAlLRQKsvBBhGieDkIlHTQZTC4Apu8fE0yZqNQIJh1Ax1F8DEyUbPQ9I2CBdXYNE0Tp7QQZaH9ABvqSEUAUSSQtlSCBlPKBDksgfTQP5oCBNHO4DU/5qTQ out_174_mFAP2b_singleloop_p01wA5_mFAP2b_0001_0001
EIFphAdGuIEkMrcQQbxBOAtiyFEUhSBRQ4xQJA5YYcDE+cQRQNKySAVGdAD0j/nQQOQl+/48WPEkZ25PQj/YKA1NrKEkwLVNQwr4gApXmNEUmM9NQMZahAZFiIEUhuaQQ4k6MAt90OE0Li9RQ6aXd/o8+HEUp4AQQDyV6/0MmgEU+TIQQCamGABrs0Dk4NqMQl6uEAV2mVE07iwLQGSplAxpWCEUQLwMQaLPjA1tNeEEf9hNQ out_174_mFAP2b_singleloop_p01wA5_mFAP2b_0001_0001
Ea870/04qTD07+KSQyNid/oSoqCUi9MSQgdVE+mjspC00xJRQpU/h/SA2DDEYsLRQ6xnu+wZTiCEx9kTQHDOs/wSZbCko7rUQmiYO/8C3UCkdLAWQB8ZB+uWdeBkLWAWQwsdl+MYQOAU5vQWQeh5x/YL7//TwJiWQQrME/Kq5b+T0VPWQlSnt/EmDqDU1P3SQgu11/gRaRCkb7+RQgYzh+CkO9Ckvb3TQrVxi+6EAGCkNWiTQkIc//wTW+BUlmdUQkbgAAd7U3CEslwUQ7Dhv/YbtQCUUcxWQaq/49QsowCUddPWQxZlj/KT6mB0nOzVQelcDABjHxAEnOjWQUBD8/4qtH+jbcuWQsIRx/uj4x+TS9BWQvppf+K8BP6DDobWQ out_174_mFAP2b_singleloop_p01wA5_mFAP2b_0001_0001
LPqMN9i7aLC0wZOQQBLkd/K1cJCUzAMOQZkog/WpO5AkA4/MQDi7R8kotSA0H3ZMQjRqD/CN0pCUEcCMQFUWw/KXtrC0yVsJQI1iNALvs1CE53GKQzWmh/qNdjC0CZQGQrxebALZb3CEbk7HQBAe9/u2LlCkHQ+BQWk/TAH6HvCkqCzCQA97gAjH2wCkj8D9PQ/0L/IZZqB0TjTQQegz+/6+fRC0EH5OQ59t/+uFsJDE356MQmRd3+sm1hCUY3RLQo2VTAj6L8CEH6HMQyyAO6ivkbC0cumFQQjImAboR/CkFoSIQzR4x/u+qeC0HZ47P/l3nAn4t5C0rQh/P out_174_mFAP2b_singleloop_p01wA5_mFAP2b_0001_0001
EWNuDADKSYAUE5pMQehzGA3QPB+zk5uLQGCcTAD5f89j8LIJQ8yldADkwmxr7WdIQ3RYSADcey4DRv2NQIy2FAXWNBpb4RMQQONYPATX0q0rK3bRQ1zLh/610T4bB8ZQQi9eAAXmDR5rjBXSQQhvW/yroJ6r4rwRQP9qQAHd68A06rCNQZYlu/+voM8DD2WLQe1ygA3jnl8DhsWOQOT7VAP9NQ9rQGDNQ9pGfALRNZ07dvnRQZakN+S72w478/dPQQsyEATFdG6LTgaTQ out_174_mFAP2b_singleloop_p01wA5_mFAP2b_0001_0001
ElBwSAbeCGA01+UHQIPLeAHGENAk1xQCQYGXOAf9DLAEXWQ7P8h74/iQwW/T2bX8PMvFKAjFY4AEgpUIQ/vykAT9Lx+zhR6BQ1wqjA7jXIB0A0MCQ out_174_mFAP2b_singleloop_p01wA5_mFAP2b_0001_0001
EXbEVADJFtAkj9boP+pbIAHuRnA0XiV3vYgtGA/bX9BU7jU9v3w08/2PfBCEyMHDwzGMSAzmXM/DKiO/vkYqjALN+3/jGL5AwzQphAXEwLBEIqZnPRflw/yfrSAELcIzvoMqIArdkF/TReQDw4a1RArybc8jGah7vgDTjAn6ebAUZ6LEw out_174_mFAP2b_singleloop_p01wA5_mFAP2b_0001_0001
EPhmOAHhLgCkvNG4v06aPAjdmKDU2378vuEvBAL2OqDEW4W1vpqe6/OCpjDUQSErPtLSjA7vRbDEn+l9viOynALOYdDkM5Osv6HFqAfn49CkPaQCwFULUATwJcCUNNSZv0DAJAXMgIDkV6gCwLUTjALQT7Dk3dhAw+dpiA/cHTD0ItLoPcwOyAfPLKDULccCwrvumA3fg8C0GxRGwd7JqAXr4dCES4hAw out_174_mFAP2b_singleloop_p01wA5_mFAP2b_0001_0001
EXIT2/uQTGE0O+/7va5Pf/+0sXEkG3X1vgX49/6eIqEEoWVwvnlX2/q+e2EkDVFtPLU+M+UwXfEkIAe9vCb+n/0zsOEEboq+vnNaw/0ITCEU7eg2vW997/sPKOEkkj7DwaPJ8/WnVHEEYv9BwKWMG/KmxREEHmdePpXjP+iD0jE0FtsCwjmIH/QuotEkED35vROkJAJaZDE0pkjEwdLG0/sAgYEktT0Gw out_174_mFAP2b_singleloop_p01wA5_mFAP2b_0001_0001
ESzDQAH55rEkvBa6vnbaeADWP+EkW3s5vbhLqA3LL3EUtHgzvzb9uAv5UoEE3LH6vIgUgALpfJFULOTCwVy7KAPfDSFk6cKEw+WeoADWgbF0vo9Bwoh6KAH3GaF0or7IwheNTA/9PgEU5vx/vgkvXA/tnJFEcqAwv008iAnn+9Ekt9SFwui8FA3fHfFEP6jBwSL49/KRdFF0NM1DwhIKpAP2SjFEPR2FwKHOwAbf/UF0o4zAwk54lAHZKnFEkd+9vV891/y15fFkimcJwVuUPAv0GNFEd2RKwBlZWALXHnFUdXIJw out_174_mFAP2b_singleloop_p01wA5_mFAP2b_0001_0001
EnvIuAng5BFEpyHqP8rH5ALB1+E0gZS0PHjK/AHb7TFUWQ61P74I8AnhGiF02mF9PhRT5AXmrzEEBYiAQDfJCBbzHyEkxAPDQTP4FBXOvkEEp6i/PflhBBLOWoEUYvYIQ3eapAfwcMFUjI20PmTQ9A3qv0EUPfiTPpdP2A79ejE08pDAQ0l/zALnT8E02dPDQmT4DBDaECFEV+lDQ7RyJB/dojEULHsBQEFUGBXqQsEEd7c3PH1NEBTpvUEETrk+PArbFB/BQnE08IWJQpPm/AXCZYEUyYNIQQ0y9AjmYyEkb4lJQ out_174_mFAP2b_singleloop_p01wA5_mFAP2b_0001_0001
E/UDEB757VF0gArcPEYlGBXO0qFEv0NBPhrnMBf8SpF0fqxjPKxAPBvyhYF03P1YvRATFBj8n1F0Wgs6vzPyGBLyrnFUrrpBwttt+AD3p6FkYce7vUNeFBHsyJF0eU4uvGPCFBHu30FkW1+0PlckHBfCOCG0VOZ7vBSCHBHARZF0MRWAwo2C9AjRJBGkdSkBwFec8AjwsCGUHS/xvFYI6Arh4rF0t926v out_174_mFAP2b_singleloop_p01wA5_mFAP2b_0001_0001
LXPKPBDqG7F0gArwPe++UB3Mz6F057nyPiWkXB757HGET3k4P/UDVBzLdQGUGEY4PyL9MBPzMEG00NJ0PU5vWB3bD2F0QZNpvtGKWBHR2uFUKGN7P out_174_mFAP2b_singleloop_p01wA5_mFAP2b_0001_0001
E5lucBT2OHGkSMI7PyL9fBDVjQG0coF+PVjnhBPepOGUhrHEQpbyiBblDGG0eU4EQ6f3hB7quTGUBKyxPZKVgBTUBWGEl/Bxvg5fjBToidGEAo23P8naeBjWk/FEnED7PveRdBHMPXGE1ns/PKGOjBXjHNGUuCosP/bidB//CaGkgpRqvIo0kBPuqfGEPlriP+7rkBH2ybGE1lB/PaCKiBX0MkGEIOm5P out_174_mFAP2b_singleloop_p01wA5_mFAP2b_0001_0001
EjsthBXO0WGUJGkHQ99TjBvIbWGkWkNKQLymlBHueeGEqG/JQuzHlB7P1nG0jCXJQ3kohBX46ZGkoFpMQW1deBP9DTGU5ncNQ4MdZB7XNXGUleEMQ+S7dBDFQTGUq5OQQLHqgBz1jdGkCXvGQz5HkB7WYOGEmNbKQY/4gBH31hGk3+OMQ547iBLUaaG0ZyWOQEeBfBX8/KGEx8wMQS2HWBrvPSG0KSqMQUr7ZBLV8WG0Yt5JQcssYB7LafGkrmrMQUVhaBbAVOG0BwhQQtDUdBz1dbGEXPkQQzsxgB7tEQGk/AsQQ out_174_mFAP2b_singleloop_p01wA5_mFAP2b_0001_0001
E4PFoBnuJbGEaRmKQCBWqB7luiGkuJhKQWO0rB/mEjGU0iMNQaRGsB3jCbGEEYlOQFuOsB3NJgGE+TNIQ/j5qBzfehGEL37CQ6xxsB7Z3fGUFGr8Ps0juB3CAZG0GOB9PRPasBLhKmGE6NgwPSMYoBf8STGk/UDLQ3+jpBPKtqGU1WHKQLQ8sBLP8XGENDZIQus9tBPualGU//SIQcxDqBnYjpGEkhqCQO4TpBLFlbGUGrlCQl/ltBnRflGExTnovo25qB/4vrGEJofwP out_174_mFAP2b_singleloop_p01wA5_mFAP2b_0001_0001
EFDysB/nasGkR2+NQ357tBPc9sGEpwVQQGZrwB7P1nG0GvcQQShbyBT14pGUbnPPQkCHuBzLd4G0Mz0QQ1Z5uBj2o5GUcKSSQU/quBPE7EHktPxSQxYrvBvQ9FH0fxIUQimOuBz3SEHEG/QVQWDsrBHOrBHkq2MVQ52YvB7jSFHkCxcWQCBmsB/89yGUHaxMQninsBvQsoG0ioBRQ3kQsBHAi8GEt+qQQinnvB/Pn8GU8sPQQG99wBfMF3G0bjaSQ2vltBjUm0GUMS5SQp1ksBrzbHH0WTwSQv51vBfaJKHkKNISQuUoxBP95HHEZ4PUQguwqB3bBBHU8qTUQRznqBjvOAHkhfEWQZ1VxBfOQHHk7igWQd4TuBHcFEHkN3SXQ out_174_mFAP2b_singleloop_p01wA5_mFAP2b_0001_0001
E99DxB/TNhGkR2eRQXPqzBzeUcG0d+uRQamJ1B7kYiGkAr0SQmu5zBbQgnGUzMrTQ14VzB/RhQGUwKHSQdlMyBTRzJGk8T/QQU97xB/IB8FkuUVRQpRywBTL/1FkGaWSQB6CzBr2kuF0VheQQFDivBbmZfGEAAISQzj10BfMtcGkIW0QQ18AyBLR1PGExS+SQp7R1BbSPNGETkZSQjNfzB/5iKGkyeHQQUuNwBrb4MG0+bwQQ4Q+yBDAseFkkRnQQPU9zBTJJ0FU/AUPQ out_174_mFAP2b_singleloop_p01wA5_mFAP2b_0001_0001
L/Uz3BXO0hGkEDySQ03f5BXO0mGUdTyTQShb7B77neG0OfXUQIwK8B33PfGkvfiVQy+P8B3qdXGUdkrTQRLC7BrbSwGEShLTQNfP5BXob5GEaIrSQEzx6Bzt2CH069GSQPTM9BfUbCHkUmESQl5g5BHSgKH0R6tRQ5Qr4BD/pdGERLCSQsoO4BfB2pGUSolUQnfP8BHQgtGE/4VSQeNZ8BH6lzGE4M7TQ2d/3BTRN8G0s1fTQ9o63BXHU2Gkkl5RQ out_174_mFAP2b_singleloop_p01wA5_mFAP2b_0001_0001
L+TNOB325FEUHahMQ6mETBf8SPEU6mkMQ++JXBvHFOEULymKQmuJbBLEYZEUIwaLQmuJgBz0NbEUGE4JQOJGaBfR2iEkqx7NQbnvdBHuewEEmuZPQqxLVBfR2cEE8nqOQtd+SBzKHiE0OfXQQAAgLBHYl3DEtILKQepbNBrED6D0hWEHQXPqKBHXPmDEBW5CQO0iMBHZ7oDk9ow7PPK8FBjqxPD0FZ7DQW5QDBjAr8CEqGv/Pnv/DBnuJNDU6mkIQ03vGBDW5gDUjXqKQHv0+ArFZ3C03PFJQMrAMBjOsFEUZeZOQOUjgBTQfSEEmggHQm6jgBXbUsE0TYMJQ5p+hBj/pUEUk28KQFSueBzoy+EkenLOQ6avgBDfjnEkry1PQax8bB7u11EkIQqQQkSCRBX2cFEknsEGQvPKFBTtbeDE0BrMQ out_174_mFAP2b_singleloop_p01wA5_mFAP2b_0001_0001
