# Supplementary material for: Incorporation of sensing modalities into de novo designed fluorescence-activating proteins
Source: Nat Commun. 2021 Feb 8;12:856. doi: 10.1038/s41467-020-18911-w (PMC7870846; doi:10.1038/s41467-020-18911-w)
Supplement: Supplementary file 24 — Source Data [file 41467_2020_18911_MOESM24_ESM.xlsx › raw_data_graphs/Supplementary_Figure_6b,c,d/1/silent_160.out]

SEQUENCE: SRAAQLLPGTWQVTMTNEDGQTSQGQWHFQPRSPYTMDIVAQGTISDGRPIVGYGKATVKTPDTLDIDITYPSLGNIKAQGQITMDSPTQFKWDAQFKQNDNPRYHGSTNILTGTLQRQEZ
SCORE:     score     fa_atr     fa_rep     fa_sol    fa_intra_rep    fa_intra_sol_xover4    lk_ball_wtd    fa_elec    pro_close    hbond_sr_bb    hbond_lr_bb    hbond_bb_sc    hbond_sc    dslf_fa13      omega     fa_dun    p_aa_pp    yhh_planarity        ref    rama_prepro    bref_irms    cen_irms    final_chainbreak    final_looprelax_score    irms       time                                       description
REMARK BINARY SILENTFILE
SCORE:  -483.328   -704.704     98.924    408.309           1.659                 25.161         -7.771   -268.166        2.171        -22.964        -79.125        -23.616     -37.758        0.000      4.810    138.375    -43.029            0.040     19.116          5.240        4.514       4.514               0.034                 -483.328   3.964   2580.000 out_160_mFAP2b_singleloop_p01wA5_mFAP2b_0001_0001
RES_NUM A:1-120 B:121 out_160_mFAP2b_singleloop_p01wA5_mFAP2b_0001_0001
FOLD_TREE  EDGE 1 120 -1  EDGE 1 121 1  out_160_mFAP2b_singleloop_p01wA5_mFAP2b_0001_0001
RT 0.092238 0.94843 0.303269 0.768097 -0.261588 0.584465 0.633655 0.17903 -0.752615 12.785 -5.805 20.9455   out_160_mFAP2b_singleloop_p01wA5_mFAP2b_0001_0001
ANNOTATED_SEQUENCE: S[SER:NtermProteinFull]RAAQLLPGTWQVTMTNEDGQTSQGQWHFQPRSPYTMDIVAQGTISDGRPIVGYGKATVKTPDTLDIDITYPSLGNIKAQGQITMDSPTQFKWDAQFKQNDNPRYH[HIS_D]GSTNILTGTLQRQE[GLU:CtermProteinFull]Z[HBI] out_160_mFAP2b_singleloop_p01wA5_mFAP2b_0001_0001
CHAIN_ENDINGS  120 out_160_mFAP2b_singleloop_p01wA5_mFAP2b_0001_0001
LwfKMBvxLBIEoaMYQDCMMBf9IAIEZ78WQ67nRBLFu8HE99bWQ357UBT0i4H0hWMXQlDNIBf9o3HkoFpWQ8rzJB3VEuHE0hOXQiTgIBXhVCIUaeVYQPryOBPHFEIkmJTYQBdLNBHFt7HUsJcYQAQKLBfY1DIkXmbWQd/1HBLhm2HUvkkVQN5TEBbZ65HkZlBXQHk8HBHH5tHEjYDYQ out_160_mFAP2b_singleloop_p01wA5_mFAP2b_0001_0001
HTihSB3NJ+H0kYIVQ/UjXBHCs6HkEDiUQkC3XBvcouHUgVmUQFDCcBjVOqHkvf6UQ5QLYB/9T+HUf/ETQ/HGZBrvIFIk+04SQjj7aBnojGIkAVfRQqe1WBbpuFI0DZdQQk3JTBzlbJI064FQQ+VETBHzJOI0VprQQ4LqPBr+VIIkoIROQEtoPBzKnAIEsyhUQMv1aBzTP+H0KDGVQw4sUBvUH8H07bgSQoekbBfhJ6HkdVoSQzkHcBjAgGIk4EmTQ2DWVB3rOHIEWFFTQBzXeBHLFEIEm8ORQMFHcBH7vKI0S0dRQCMxWBzIKCI01m8PQ9GvVBTkAPIExOaRQcbVQBzW6QIU/1ZQQbjsPBTipEIkrfUNQJy7MBzgFLIEHqtNQ out_160_mFAP2b_singleloop_p01wA5_mFAP2b_0001_0001
H3kYTBPzMpH0yhWUQiBhTB/RhdHUO0aUQXPKVBPIwZHkVO0VQEtoYBfR2SHkQg9VQiWEOBntzYHkArEUQnEDQBnCXtHklDFUQRXgWBforaHUCZtTQb8SOB7QLQH0IbHUQam5MB/TNbHkrHFTQEYFLBvcobHkvfyUQ out_160_mFAP2b_singleloop_p01wA5_mFAP2b_0001_0001
HPK8SBntzeHU2O3WQqGPUBjqxbHUbnHYQrcIaBnCXdHE8nSYQQgVcBb5QXHEDCsYQ8S3QBvHFiHUzMnYQXPKQBD/pkH0yhuWQ2rZTB/GRTHEgVLYQ9owRB7OffHknvHZQmupMBD/pgHk9ogYQ03vRBz1jqHEAAkYQ out_160_mFAP2b_singleloop_p01wA5_mFAP2b_0001_0001
H++pcB77nlHEoaAYQuzHhBra8nHkvfKYQy2JjB/RhjHEoaUXQnvflB/mEiHUdTqXQPffhBnBB0Hka8OYQpjmfBbU+4H09LyYQWWcgBbPb0HEzQeZQh2uiBrP/0Hkc8sZQ4c3cBz95vHkckzZQsHlaBrZmqHUiBZXQOInhB7fLkHEs9oYQX27gB7M23HEqchXQYXljB3R11HEkDVYQ0sZbBzXX3HEMKrYQ2DKgBrNyAIUp3yYQ3MfdBDQxsH0emQaQgwOZBvhmvHUAdmZQ out_160_mFAP2b_singleloop_p01wA5_mFAP2b_0001_0001
H46RiBTgVhHEv0FWQ46BkBT2OdHUIwCVQqxLkBblDRHUO0CVQCBWmBfTiMH0P14UQ78NjB76RhHkpbqTQ/cClBjEXdHE54kSQzZ0nBPSIhHkSL5SQLFLkB7lyhHEdNPRQaRWgBntziHUwK3VQXrCmBzDSgHUSxNVQfwNjBHe+pHUkbqTQX4MhBzPfeHkf9cTQfWBlBLntUHkRnjSQ8DLpBnrXeHUMqJSQikboBf58dHEcH3TQhy2nBnT1pH07J7SQU1glBTW7eHUBddQQTxPkBzhdqHElNSRQZqLiB3EYfHkvJARQ out_160_mFAP2b_singleloop_p01wA5_mFAP2b_0001_0001
Ham5hBjArLH0xLNVQQg1hBTf//G0xLNVQHaRjBntz5GkWkVWQMdTkBLaRxGkpbCWQGZ7dBPc97GktzHVQIxPbBbuc9G0NhyTQUpjVBb696GkzN5TQAJydBj2v1GEWjySQrcIgBvcoPHkBBWVQ8T1iBL3I9GUxiTUQVJkbBbREAHky42VQAY5dBHNizG07VWVQOsqbBfdoFHkgXeTQ46nTBb4A8GUpF7SQwhxTBvOXAHkE1nUQVcHVBPpwyG0qIOUQx62bBH+j2GUvz0RQjnSdBzSrtGkEsITQQo/gBfzf3GEfksSQ out_160_mFAP2b_singleloop_p01wA5_mFAP2b_0001_0001
LEtojBLFu9GkQglXQf/0kBf9o3GUHaVYQUNenBjAryGEYlHYQJbHpB3Mz3GUPKkXQdTSlBjVOAHkCX3YQrw9iBzKqHHkIlxYQ5skiBzhHIH0UfCYQEUmjBXHp9GUDZoXQ/pajBjzaxGEm4fYQemNnBbRMEHUWexYQM2alBH8l8GUZFXZQiCajBnjmPHEBQ/YQhKLhBXezEHkSeBZQoP3jBDDaOHEcFuXQHsdgBLJZJHUO/2XQ out_160_mFAP2b_singleloop_p01wA5_mFAP2b_0001_0001
LSh7nBPIwoGkoFVYQ14VqBblDjGkqxHYQ35rpBrw1aGUdTKXQrcYnBXNeXGEsyBXQgqhmB3jClGUbnnYQk5OrB/hFfGkBYjYQMuzrBLGxoGkqo3XQ out_160_mFAP2b_singleloop_p01wA5_mFAP2b_0001_0001
EqGvrBvz3WG0isdWQJGUrBPc9NGkpbiVQW5grBf8SRGkVOEUQHvUtBzeUXG0gArTQWOUtBX46EGU6m0VQV4BtBT4WBG0WHMXQ3HusBPGA3FEz55UQpwltBb78ZGEEYlWQYHTpB/m2KGUoBsVQRZWvBzhwHGUXMqVQz+urBD192FknyPXQZFHuB3BSqFU8+HVQUP7sBTgn7F00x3TQmsrqB//cxFEZBFVQ out_160_mFAP2b_singleloop_p01wA5_mFAP2b_0001_0001
EEYlpBDrcNGUy2RTQIFepBjpbPGEUN2RQktzpBHtIFGEnEDRQktzoB/9T5F0w1bRQsyxmBD/pUGUHahRQ0InmB3OkfGkThHSQt5XmB/PvhG0K7aTQKxomBbowpGEkTdRQiZVmB7HWsGEX4nTQwJimBzdbxGE/+bSQ5RwmBXc0sG06rKQQrZnmB7vP8GUSIJSQa61mBD6a3GkFftPQS4ymBbrC/GEIR0QQSMIoBPy2IG03PtTQiRGrBXn0UGU2HlRQr2JlBreuPGUZ95RQj/jmB/BOVGkdScQQ13QmBnqxbGkIaNUQSkJmBn9rvG0v5iUQirymB3t6mG0bc0OQfVjmBHvUCHki65SQh08mBjNg5G0RwoNQN53mBLafHHU06hQQ out_160_mFAP2b_singleloop_p01wA5_mFAP2b_0001_0001
EEtIrBzgAGG0LdzPQMIgrBTgV6F0257NQUN+oBHtI5FkQgVMQ8nKoBbktEG0xLNLQaR2tBnsd+FUHaBMQYpWuBjnfsFkcd/JQiNdvB7AJYF0NwQLQM1kxB/wmYFUZgiMQ9iDuBXUUGF0rd6KQuz3rBrbSNGkVOUPQsK1rBDuurFUoJFPQ61pvB7XdAGUYEJNQ1+dtBnokGG0oK6KQ8YyvBveHyF0UegIQlrdsBPYfoFEeMBJQprruBXPn4E0f/tLQFyWsBnneGFkwf2JQ out_160_mFAP2b_singleloop_p01wA5_mFAP2b_0001_0001
EoFpnBTLymFU46RMQkCHlBTgVmFUhr3KQKc9kBDqGVFU5QrIQHahlB3NJCFEVjHJQEY1iBz0NjFEmu5MQMRLgBz4ujFELTdLQWdAjBfZ+zFkV8EPQQgVoB/RhZFEFuONQej0kBnDw1F0d64JQT9BjBnonTF0U60NQVgKdB/khhFkp84MQkNHgBrxLXFkU29JQwO3fBD5NzF0QqeKQNrZhBf0lxFkoGQQQfd3iBbQwBGEluNOQnp4kBnxjyFEI3CQQ out_160_mFAP2b_singleloop_p01wA5_mFAP2b_0001_0001
EhALkBf++bFk/UjEQWO0jBj/UNFkTiBAQtI7gBz1jOFkpbS8PSMofBzKHgFUwKH7P78tlBnsdSFUIwK1P/teoBrBwQF0s4/5PvlNlBPU4CFUfD+qvW5wjBb78rF0IbHEQEgQkBTiH9EUsvXBQ11WlB/VviFEbDUvPBbOpBDz7eFk9Hk6PXejmB7CsGFkrYU5vXAKjB7UWEF0C29yvBEklBfiiyEEwJ4Iv out_160_mFAP2b_singleloop_p01wA5_mFAP2b_0001_0001
EWOUfBvHF8EEEYl6PR2uZBjpb8EU5QL2PhrnYBvd+sEkuJxoviWkbBrFZdEEAAAwvVj3VB7Of3EEDCMAQW7MWBL+zFFkoVOFQF36QBLQ1/EkPF8IQO+HSBvBZQF0cBzLQampgBT14tEE7Rh7PVdzYB7hbMFESPUwPNFSWB/dVnE04pbBQcv0RBTAP5EEVOV9Pix8VBHneWFkGdKEQl49ZB/rCDFUv+MHQuwAPBHYoNFkTxRNQ51ISB7pJhF0MSOLQAM6VB/oWMFkvxpMQ out_160_mFAP2b_singleloop_p01wA5_mFAP2b_0001_0001
EoFZUBHDCyEEv0N4vktTSB7QLkEULyWAwXPKMBT2OjEEoa8/vO0iJBntzzEkQgV+v14FUBnBBsEkAr8FwHL1ZBHOEtEUoZJGwjWNSBzEbcEk5cIJwfUYSB7lu/E0HFu0v4G7TBngIUEEQ5k/vTlbSBbh07EEGHuGw+vSbBL+skEUC/QDwuThTBPkAiE0FYFLwpO5NBvNYbEkgOHJwDt5TBLrpME0THwIw out_160_mFAP2b_singleloop_p01wA5_mFAP2b_0001_0001
E99zJBPJGQE025bAwPK8DB/mEPEklDNAwamZBBjpbQE0fqxFwIFOEBPIwQEkvf6IwnEDCBT2O3D0NJG6vFAKDB/YGMD0s5E/vc5kDB/yAHDErJhEwf4mDBrWSsC03JF4vEtIMB3MzCEEnEDBwZdfCBHn2cEURk57vfdf7AXa95DU79s4v2Z8DBf/y3DUmK5ov20VEBv2dNCEaYg6vAHRDBfWeyCU0ULwO out_160_mFAP2b_singleloop_p01wA5_mFAP2b_0001_0001
L1NJ4A/89PEUiBBGwQgVyAb5QREk/UjJwwfq0APdT+DEYljLwoFZyAjWkBEESh7NwO1TmAPg1REUk8+IwggQhAzw53DkZJjIwZAeiAzLAoDUlIdDw1uHqADHvzDkab5Aw8ldXA7fFQDkXxsBwe++zArvfQEUiBhCwuqr0AbV+fE0gVkKwkaLiALffZE04epKwHrzkAjLcbEUd+ZGwkM/kAraAhDUVy5JwaxkRAzEu5D079CJw out_160_mFAP2b_singleloop_p01wA5_mFAP2b_0001_0001
LGZ74ALv0ZDkSMoKwQgV7A/TN2CU5QbMw2OfDBf8S3CkVOUNwzhWFBjpbaCkWktOw3574A77nKCkZmJLw38AtA7SSBC0hH0KwWx+mAD48LCEfkkMwXCIqAbFwdBkW+0Iw/pG7Ab5QXD0FZrIw/RS2AHIE5CELfMOwHYv8AjpHJCED4LJwG1d8APK2iBk52XMw out_160_mFAP2b_singleloop_p01wA5_mFAP2b_0001_0001
LGEYGBT0iYDkCXfMwjs9LBXNedD025LNwHv0PBPHaFDkX6WLwdolUBLwKDD0HF+LwcSsEBrw1vDU14VLw5/BNB7YS/DUSwINwW/mMBbDVSDEvZOPw out_160_mFAP2b_singleloop_p01wA5_mFAP2b_0001_0001
ELH6NBTLyyCEBWJJwEtoRB/mEbCEBW5GwgqxUBT2O7C0kYwDwqxrSBzfqdDksdeCwoF5OBf++5BEsyBDwrm2LBHP2yAEpihFw+4YJB7Im2/jvgVBw/wSGBzIXaAEoi67vkOwKBf56j8z0wbBw2O/JBvco1CE/pmIwthRUB/OUICEikuIwr7XMB7KsOCkcAaAwU/+RBPOIcB0TflAwbqoOBrmPMAECr4Hw63sIBHrHNB01QCIwAzRJBHUVxuTnTc9vo5UNBPand6DRwOEw out_160_mFAP2b_singleloop_p01wA5_mFAP2b_0001_0001
ElDtZBDrcwCUf/UCwy25cBfnvPDEAAA/vv0NeB7P1ED0d++tvHv0dB757fC04luJPb8ChBjU4WDkSMoCwPOjiBP2TvCUyX1Cwu2XgBjjhlDEc3JIw8SXbBLwKTC0LdTDwFzqaBHZqtDUosn+vpsPiBHUUvDEyGqAwOkUhBX61VC0NP/CwQfNiBHXpqDEUSRJwbReeBz8mBEUTeEIwn9WeBzvDND0GEKJw out_160_mFAP2b_singleloop_p01wA5_mFAP2b_0001_0001
EAAAgBvcolDklDtoP8S3gBvz3fDU6mE9P5l+iBrbSAEE+TNAQHaBjB/naSE0xLd8PzMzcBvz3jDEsyBCQkGraBXtFGEkrj1BQ357fBjqxBEUc9ogvi6whBzfNADUc9z9Ptl0dBDckcDkCYHGQOtwZBXDxNDUyYsAQh8YZBLt9IEkg4gFQ out_160_mFAP2b_singleloop_p01wA5_mFAP2b_0001_0001
EY6mkBnuJ1DkR2OEQnvfmB3NJKEE/pmGQAAwmBjWkHEkQgVKQmupmBvIbrDEBWZLQlYQpBf++JEkoF5DQ8uLpBbVtSEUaJU8PwA4rBHeFWEkFcY2P8jctB/mKHEkIXCzPSRbsBfKYqEUIsGxPU4akBvd+WDUHaxFQbtvlBX3OaE0ZI2FQhgCqBzibzDUcvyDQ9KpqBTsuTEEYYNGQhmLoB7aGiE0NYm8PLDFoBTCxHEUMkf2PZwKuBrECuEkx0jgPL5DrBPdP2EkFmN0P out_160_mFAP2b_singleloop_p01wA5_mFAP2b_0001_0001
Lx1DnB7luZEEUNuLQ7RRnBb78ZEkSMoOQwKnnBvyhwEUMIwPQbnvoBHue+EU5QbOQsyBnBHDCoEkCXvKQj59oBn2LQEEJzPPQY9elBPtxSEENrfPQ out_160_mFAP2b_singleloop_p01wA5_mFAP2b_0001_0001
Ef/0mBPzMzEUiBJRQ/pGnBLwKHFEBW5RQ/pmkBnX6MFUKctSQQ1IjBzJx+E0FZLTQlDdpBb5QFF0Jx4SQ/+PsBjQ/CFUiBRSQdjZuBvvl+E0oaUTQ46SuBfo2tEUh49TQzxUwB7X2MFE5rfTQqG/lBbmZmEEaRmRQFzanBL1NUFkfLMRQQ4HpBb4j3E0XqiTQz6epBfndTFUcPhTQT1vsBvoDSFE/swRQUqQsBfo61EkJZjRQ8RwxB34QKFk5ALUQ1KXwBnCnaF0738SQ out_160_mFAP2b_singleloop_p01wA5_mFAP2b_0001_0001
EoFJkBPy2hFEBW5SQ14FiBzfqpFEv01TQ5QbjBvxL3FUc94UQ++JlBT2OCGEEYlUQkCXfB3251FEVjPTQKR0aBPv1oFEPDnSQXy0aBrahUFktDPSQnVgVBj9fwFUw1USQO04VB70uOFEi4tRQ/SqSBDNjfFkoDxRQ80+SBrc7BGEvofSQ+BeNBv/lhFkvQYRQghwNBDQ5CGERtGSQmvHLBzaQ1Fk4OkRQ1NZlBXjXsF0FZbSQaSIhBrp4bFEReTUQ2+ZgB37kAGUa4fSQwTkdBfQZ/FUwtCUQpZKeBXjEKFE8rUSQ7p1UBrJl/EEXvVRQX0BVBv+bIGU8W7SQXfNLBbYWUFk7Y8QQuN0LB/wUKGEgyPSQl3GHB3fU3F0ZATRQ out_160_mFAP2b_singleloop_p01wA5_mFAP2b_0001_0001
EtIriBPzMzF0eUIWQaR2jB/na+FEAAQXQPKshB76RGG0HF2XQGE4eBLbnCGEaRCYQCsykBnYQuFEEYJYQKvqmBDnxcFEiewXQGfZpBTPafFUFgoXQygImBHeWIFUTqVXQ5MeqBTLSNFEMNKXQWWioB7nI/EEm1+WQ7RRhBvconFECsSWQE2glBXwFEG0Xr5WQYZGjBrz8mFkb0XYQNX2lBH+y2FE6liYQl1KkBjprAFEocTXQDtlsBnNgKFkFg9WQ7IzoBPDjvE0TEpWQ out_160_mFAP2b_singleloop_p01wA5_mFAP2b_0001_0001
EzhWiBXjXQGU2ODYQVjXgBntzXGknvTYQFDChBrvfcGEVj/YQO0SjBzgAgG025HZQhrHgBb78gGU3koXQdtSeB7nzdG0SxRWQlF8gBLpMaGEu+WVQBADZB3UkeGk8G6VQEZJgBrhcXG0nYGUQ/zbXBHR3bGUEppUQcIGbBL8VYGkWEwTQe+OkBDAATGkYQ4XQxO9cB/LjTGEeiXYQqlEiBT1XkG0KXgXQvXsdB7VBnGEAJBYQEJCjBnwkZG0zppVQnpJWBDaUhGk/knWQWlmhB/TmUG0jRYTQ+8PTBPwjcGEX3XUQ0O4ZBnWRWGUMkwSQ out_160_mFAP2b_singleloop_p01wA5_mFAP2b_0001_0001
Env/dBntzcGEqGbZQ8SXeBvcohGkTiFaQ357ZBPc9pGkDtMaQlYQVBzgAnGUbnPaQep7dBrEDZGUPKoaQ4DmdBP9WdGEMQWbQYfRhBHjBjGUe9mbQLqajBbwLeGkJxrbQjN/gB3pVtGUqpwbQPKcaBXNeZGU46RZQuSGhB7HvlG07HIaQtysgBHcyTGECQmaQJjaaBbDLUGEDQiaQQ4ycBDhpWG0PUrbQvZRaBHzDjG0azXbQ/AiiB7mgxGEaF8bQSZWeBzdFxGUXwrbQ out_160_mFAP2b_singleloop_p01wA5_mFAP2b_0001_0001
EmuJbBnCX0G0IbPaQgVOXBfnv8G0xLVaQfU4UBjVO8GU14BbQsHlXBLv04GkYQgbQZQgaBPc9GH0HFOaQXPFgB3n0DHk8IZaQUgVgB34M4Gk12KaQr2JbBXwK0G0RVPaQVoFUB7h67G06t8ZQRg8YBn4XNHUguiaQhqDaBHByJHk33sZQzIagBDdyEHUJt7aQeIghBLuMJHkWOJaQwuuhB3zZ0Gk6lgaQMl8gBP5b3GU0opZQ out_160_mFAP2b_singleloop_p01wA5_mFAP2b_0001_0001
L357PB325/GEaRGbQWOUNBvcoAH0z3vbQfUYLBXiBMHkDt4bQpbSLBHYlPHkQgdcQcSsIBntz4GEFuybQnXRKBLmCtG0HXubQqqxNB/yfpGUegScQOBNPBT0YeG0KnOcQdD7SBvjQZG0OflcQWCxVB3VMeG0qADdQ2/nTBjREPG0NQdcQGE4NBLwKCHkqxraQCpMQBP7a+GkyhIcQUi7FB7ig6GUTfZbQvBmGBXe25G0O+QcQSPcMB/SyrGkKZQbQURsGBnCDoGk1TubQ7zqLBz4jqG0hswcQ9CcRB/LLuG0I1ScQoPLNBbOwZG0ut4bQcqJVBjGDmGUM0IdQcOjYBv7HaGEMxTdQvAPRBbGxLG0apFcQwDWWBr5sKGUEWtcQ out_160_mFAP2b_singleloop_p01wA5_mFAP2b_0001_0001
LkC3JB/owRH0d+WbQ46xHBb6mcHkYQcbQBr8IBfSMiHEsyxaQcSMKBPIwcHkpbSaQgVuBB77ncHEVjjbQ/499AHgjbHk7c8aQ2O/JBzeUOHkQg5aQL62JBn3XgHkWA3bQKBYABP1kjHUO20bQGdxABvwvVHUdg3bQ1PX4ATqGWHUVAAbQ out_160_mFAP2b_singleloop_p01wA5_mFAP2b_0001_0001
LXkNIBHsysHEmutaQpw1IBnDtyH0HFGaQueUFBXMIuHERLiZQlYQGBLbnwH0bS8YQcSMHB/mE+HUwKTaQlbYIBz1p+Hk+dCbQzCDHBvIrzH0jNTbQIeNIBf0usH0iLuaQkhENBn3iyHkjb8ZQQ4+CB/PS/HEOdMaQkiaJBPPACIEXaAaQn68FBjcfCIkMcRbQEEmMBvqaAI06oHbQcLyCBH6ezHEJGbbQMtnJBPq4xH03kubQ out_160_mFAP2b_singleloop_p01wA5_mFAP2b_0001_0001
EsHFBBf++nHkWktZQ7Rh7APdTjHkDtMZQQ144ADrcXHkmZWZQ99TwA77nTHEEYJZQ2jCxAThrpHEsyJZQUajyArmr1H0trCZQmIFyAXKi8HEVglZQneh0Andz5HUQXaYQrXizAftsDIUI4fZQ3wA2AjkTCIE9sUYQT9g1ArUtFIEKT3YQtu/2ADrHLI06qxYQf/UABjU4lHEoaMaQTq6/AfLdjHk4kuYQIIqsAbGpoHkCrnZQpOAsAnHjmHEerwYQk+jwAnWV5HEdXFaQAc80AXzn0Hkwo+XQz+KzAfaYGIE2T7ZQwek3APN5DIkorpXQjAC2Af36MI0VlMZQ out_160_mFAP2b_singleloop_p01wA5_mFAP2b_0001_0001
EqGPABT0iRH0yhqZQ357+A3jCGH0Gv0ZQ5luEBnDt/G0JxwZQGE4IBHXPDHkQgBaQMIw6ArFZEHkU4iaQUeUxAT2rKH0r3paQJY/3AnNl4GkElqaQDCsDBT2OVHUGE0ZQtsQ5ADHrCHU56dZQvfaABPY1GHk6R5aQV4+sA7dmKHUfOQaQQdD1Ajxn3GU3HLbQMy/+A7PmzG0hTmaQRWzxAHYH2G0I9TaQ out_160_mFAP2b_singleloop_p01wA5_mFAP2b_0001_0001
EFDiEBzKH2GE7RdZQ4PVJBXjXvGEBWZZQU4aIBjrHjGEoaYZQFueEBnuJfGECsGZQzhWMBTgVzGU46xYQYxVRBTiitGEV3lYQIPhUB7lN0G0pW2XQeGKXBr76+G0MdYYQ7RBBBrZmzGE99PZQ/z1LBrGqwG0LZ1ZQuObNBjws7GEuc2YQHfrJB3m9yGkSSWYQjdaQBrrXlG0r8bYQhfDUBPsMtGU1iAZQRbPZBrNOEHkyLDYQ3I6ZB7a37GkxfwYQyG8TB/8PDH0dGoYQ out_160_mFAP2b_singleloop_p01wA5_mFAP2b_0001_0001
EEtIMBvHFdGUPKsZQ/pGMBrbSRG04lqZQaR2PB7QLNGU5QHZQlDNUBfTiRGEoaAZQrcoNB33PMG0isVaQS/WJBDniNGUFk5aQPKoEBvhAOG0kLwaQGc3KBvUmNGkylebQ5lOPBjqxgGk8S7ZQhFDIBfznOGk4cjZQxbURB7d5PGUl1gaQfebOBjKwDGkdDRaQ out_160_mFAP2b_singleloop_p01wA5_mFAP2b_0001_0001
EIwKOB77nEGE7RxYQvJRRBblDAGEmuNYQyLdSB757nFkuJRYQam5OB33PbFU2ObYQzMTOBrEDCGksdGXQoMeNBHEEOG0x/4WQ0HfRBrQ06F0YQ7VQQSDKBvQ2QG0TctVQx1jKBTgVBGEZ74YQUeKVBvA9DGkh0MYQxZYKBnUs8FUNpJXQKpSRBjHpRGkVpyWQe4gLBr4cRGkSwwXQ6VTPB/w19FUzhBVQmVASBnmrpFU2pCWQZbaVBHSRBG0n43VQnrqJB/NgZGE+zoVQl4HGBzuTNGUuF2VQMK3LBzZxNG0nPzUQ out_160_mFAP2b_singleloop_p01wA5_mFAP2b_0001_0001
EKcdXB7OfhF0MzIYQtI7YBX3kKF0eUIYQO0CbBvcoDFU3k4WQf/UeB3MzOF01jSWQ6mEdBLEYFF0jCrYQNtoeBrAztEE/eoYQkvvaBT7yKFEGmWZQgqRaB/S3sFksdCYQgQXVB7pLBFkcpPYQ/gSgBLXcOFEzzlYQQ0ygB3rPqEU3DBZQbDLgBznQqEU+NJYQ7uFbBLc4jEkSdtYQkIrdB7iNHFUNVvZQ2qIXBj6QBF0z0bZQ+CvZBnKwbF0Q3XZQ out_160_mFAP2b_singleloop_p01wA5_mFAP2b_0001_0001
EsyBZBbQgxE0jCXWQ++paBb5QpEUjXCVQ46ReBrFZVEUiBJVQIFOdBnDtGE0w17VQXktVBrw1jEEEYNUQBWZWBHZ7oEECs6WQ509cB7kr1EEYNiUQjs9WBXjXeE0HFOTQv0NTBLGEyEE/pGUQ35bTBb5QXEET3sUQ out_160_mFAP2b_singleloop_p01wA5_mFAP2b_0001_0001
EqxLhBLxgUE0JxQUQaRGjBf9oCEEEYNUQ0iMkBra86Dka8ySQO0ClBPy2LEU6mESQ35blBvyhIE0eUIVQevmnBbXQwDkyfQVQYhwpBnnc+DEntPWQX0/pBvENSEUqQnWQNTXrBTjlfD04QsWQiBhhBTKchEUdTqTQ0VFiB/aSoDkWkiUQFcqkBTFqLEUHZIWQqDWmB/EXXE0idxUQCpioBnTurDUcFSUQPNvmBrmNSD0HxmVQS00sBXCkmDUKxVXQleHrBjEdBD0LEYWQ out_160_mFAP2b_singleloop_p01wA5_mFAP2b_0001_0001
LHvUkBjWkRD01jaSQqGflBrZmFD0coFRQueUkBDW5cCkpbaQQrcojBHYl7BkBBGRQ2OfjBLwK7CkEDCTQFgonBbigAD0nUMRQjtNlBvz6fDEDwYQQ out_160_mFAP2b_singleloop_p01wA5_mFAP2b_0001_0001
LMIQkB3MzcCk8SHOQ5QLjBfTixBEqGfMQqGPhBj/UHCU0iMKQc94hBblDlC0MzsIQqGflBjrH9AkEDSLQ+mInB/oqcAEEvZNQunakBnG3l/TcorJQZ78kBnCX3CEBWJNQ+zAiB3e1HB0MoyNQm+rmBjHGmBUbd/JQJ0CmBPp63/TbdnOQC3EmBzh5c+T1J3IQf0KjBnhBKAkqbDIQPaPjB/RrU+TGg/KQ out_160_mFAP2b_singleloop_p01wA5_mFAP2b_0001_0001
L46xdBzLdjBEaR2JQktzZBrw17BUdTiHQiWEYB/TN2AEW5wDQy2ZZBf8SX/DtIbEQzhWUBrw1LC0NJ2IQZFnRBnd6PBUtuIKQ4tGVBLQvpCU3MwKQq6+LBD6KkBUWXqKQ789cBXjXyAEpwFLQ8fkbB74hWC0HLAFQSm0RBPVmYC0q/iGQpfmTBn/aABUmdBMQJGwRBzGpYAEn81IQn0WRBnc0yCE/OnLQr3FXBP+JFDkA66JQPbfXBDqhaCk38KMQjqFKBXwmuAU1akLQn/+JBTdYyBEDoxIQuCxLBfqZNC0V48LQ out_160_mFAP2b_singleloop_p01wA5_mFAP2b_0001_0001
L2jCVBvIbPBka8S/PDXvSBHYlTAkR2O3PnEDXBXiBx+z4lutPzMTWBzgAr4zMzMrP99TOB/TN++j9ow8PssMKBHHeTA0VuTAQIFOUBPzMHCkZmZ+Pz9DRBTVF4AEdgnfPLh7PBnPEj9DGhoBQRVsMB7AAM9D+ys1PE+wIB/3YxAEW0d6P out_160_mFAP2b_singleloop_p01wA5_mFAP2b_0001_0001
LEtobB/na8/zisdePEtIgBf9og+zfqxrv2jChBjVO02D/pGxPiBBiBjWkt973P1YPTiBfBTLy28Dv0N+vHrYdBLR+s/DHAQDwJ3YfB/ex+AUPa+CwoGAaBjq1I/jXVhGwZ78bBLwK/AUO0ikPoL0hBbec5/TmIZtvOr0bBD+B0yboay9vAdRhBv2SL5jjYpAw out_160_mFAP2b_singleloop_p01wA5_mFAP2b_0001_0001
LlD9gBThrH6zyhW/PDC8hBT0iM9bktTDQT3kgB77nK+LtIbIQZQghBjAr8/7yh2JQMdDgBb5QL+jWkNBQ/hBkBPilb87fiUEQZj3hBH1Nh/7zcQBQ out_160_mFAP2b_singleloop_p01wA5_mFAP2b_0001_0001
EPK8cB325767z3PJQBrcaBT2Of8b3k4LQjsdcBrEDC7jTiBOQtd+cBDVjH/zMzcNQfUYUB7P1477xLtLQYBkRBLWVG/L9CFKQDZsRB3Km3AMfFcLQpkXPB7ZUzAcFrHOQoIFKBXc/3A8GtqOQVrlGBXP4BBMRvtMQv0ZIB7W/yAMBZlQQKcdbB33P16D99DIQPMhbBHQkQ/rQjhMQBoaTBrTdo7jH70KQbjqSBnN877LQjtNQS/hTBX6SS/LeqIIQ9bZNBXzMh+7zwxJQtt1VBvT1MBMB7nLQwCcPBDlJmBMZaRKQ005RBP7jrAMqdrPQvE3HBjY3FBM/MzKQdUoCB7CnFBMFcINQfwELB72ZrA84iVRQwldEBHlj2AcdwyQQ out_160_mFAP2b_singleloop_p01wA5_mFAP2b_0001_0001
ETihdBzLdTy7P1QQQgVOfBLxgg9T14VRQWOUbBX3kAA0LdrRQyLdWBTLym/j78tRQ/pmfB757n2rpbiSQhvQgBrIR5+rwj7RQW8WdBvgb5+776oQQtZfdBTzlxzrJMPQQ98ihBrrJq+Dk7ERQER6bB/7+uz7MXITQGMchB7s0v5Tv1MTQxMNfBHlwOAsNaoSQ6WaiBzcyN/LIvwRQYLOZBXUuk/7/nyQQTKnfBrMLFAcTF4PQ out_160_mFAP2b_singleloop_p01wA5_mFAP2b_0001_0001
EPffdB/RhLBkuJBSQb8SaB7QLKC0isdSQzhWbBzfqVCE7R5TQIFufBTf/kCkR2OUQhrnbBjVO0CUGEwRQk34aBnhKyCkTkYQQCkXYB3y2YDUthTSQsHHdBDgxZDUVccPQ03vgBzgATB0Ld7RQwMFWB/ywBC0+PYSQDBjfBPCv6CULG6RQszoWBHxxvC0mlLQQXQ4cBPp9VCUjw+PQE/eZBrhp2DEJuzRQbnDZBDWKcD0GJYTQNaOUBvpFSDExsHSQRClcBzdxYD0L4UNQRIogBbnHdDEmw1PQLcFbBPr20Dk86HQQ out_160_mFAP2b_singleloop_p01wA5_mFAP2b_0001_0001
ERLSXBThrPCUf/sUQlYQXBLEYdCEZ7EWQhrHSBX461CkYQQWQMdzNB7OfjCEueEWQpbSXBfR2uBkqxDXQF3LXBTPIIC0KbPYQrVLcB3nW2A0aRzWQ2jCUB/naAC0xLVUQgexaB7CRxCUXBQWQe5qTBnjRKBEPw7WQLQHXBb/jaBUnslYQNonTBvpsbC0eHUYQ20vaBrMebC0iMVYQJUKcBjGqAA0KwfXQBZzfB/DFcB0qg8WQLNFcBfLCeAErDyVQ out_160_mFAP2b_singleloop_p01wA5_mFAP2b_0001_0001
Ee+eSBHXPeDU5QrWQEYlNB34l2DUMI4WQW5QOBzfqPEkpbqXQlDtSBHueWEE/p+XQNeJWBDrcsDUHaxWQkJqKBrMziDkpcZXQbc3LBrH6+DEFQ6VQ out_160_mFAP2b_singleloop_p01wA5_mFAP2b_0001_0001
EMIwJBXiBZEU0iAYQShrJBrbSsEUgVaYQ14lEBDW54E057TYQxggABf++vEk8SHYQdTCKBf++lE03PJZQqsFFBznTZE0lqWZQnEwABzM/jEkyOoZQzO1EBjmMDEEzVQZQIEa4AfQ2YE0kwzZQRZQABjhRwD0j5bZQuL83AXf4CE0/ltZQmm2uAbctvDUyJ5ZQHaRGBfSMSEkrHtXQZs/MBfae2E0UZQYQDAVKBrhT0Ek6FdZQXIlNBv/PcEU/0OZQnM8ABLxR1E0A7sZQ5+MIB3xV1D0pQCZQIBoxAz2UhEEVlBaQOMBAB/0CODkGJXZQT6evAXZaSDUSTwZQ out_160_mFAP2b_singleloop_p01wA5_mFAP2b_0001_0001
LhrnEBzgANFkYQgYQoFZ/AjU4YFEv0dYQKxAABfTivF0NJuYQpw1DBb781FUbnDZQOJGIBnBBUFE7RpYQm5N5AH1nQFksGwYQD+r8APrfZFEya5XQ out_160_mFAP2b_singleloop_p01wA5_mFAP2b_0001_0001
E2Of3A33P7F00NlYQ46R2A34lIGEoa0YQ03PzAvIbQGUy2RYQpbSuAvyhNGka8iXQEtIuAHXPJGET3YZQOS2xADh/DG034BaQXf4pAfbXFGE7zlaQstjuAjBRBGEYlPbQDCA3AbWvIGUw3gbQ9owxATgV0FEXPSYQLx89AbMSLGk4FBZQABrmAjNfFG0f+OZQWobsA77nRG0y5fZQa9e5A3KfHGUUaLaQlIDzAbs92FkYk8ZQJikiAHh+AGEvgeaQto7nA7a0NGUOUpaQxgLyA/38yFUa6JbQ6vNoA7vaAGEBNnbQ7LA6ADayFGkbR8bQZTvzAvC7PGE5kmbQG5R9Ar9yJGkehLbQ out_160_mFAP2b_singleloop_p01wA5_mFAP2b_0001_0001
EnED2AvyhaG00NZYQ357yAD/piGEaR2XQAAAxAPeptGkBBOYQbnv1A/S3wGUjXuYQ7Rh7APepjGEue0WQShr6AnsdcGkR2yYQS8TrAX4TgGUPFaXQGZ74ArbSpGEEYFWQEYl8A757bGkTiZWQKcdBB/9TmGkvfSXQ out_160_mFAP2b_singleloop_p01wA5_mFAP2b_0001_0001
E+TNqALbnzGUbnvXQIwKoAbkt+GUbnDYQ/pGqA757FH0gA7WQzMzpAzLdCHEmuxVQ7RhZAnYQAHEBWVYQUHFKAvho9G0gQqXQjUAWAHjI5G0rX8YQx1jmAbPKwGkqx7WQDVrtAnz7AHkVKdYQg7bXA/fnIHUsoeYQL8CMAvSRCHE9r5WQjM7FA7aY6GUSyIZQTd3gAf+M7GkJ+UZQpb7XAbdywGUibzYQ out_160_mFAP2b_singleloop_p01wA5_mFAP2b_0001_0001
Epw1rA/mEQHEnELXQGZ7tAXNeXHU0iEWQJGEkA3MzbH0xLVVQQgVYAzgAfHET38VQU460AXNegHU14lWQqGX2AjZpoHUTglVQzhr/An96bH0a+7WQdoFsA34lSHkDtEYQ2moyAfwTTHEcHUVQubPxAHa5jH09UcXQhvc7Ar06uH0K/8VQcyruA/IDsHExJTVQIqF6A7m0kHkX7uUQ0QVCBbUKiHEG6TXQ+2nBBfipYHEduCWQIH2+AnjrVHUEIsXQ out_160_mFAP2b_singleloop_p01wA5_mFAP2b_0001_0001
LNepkAf9obHkCX/TQepbYAb6mfHkBBGTQXPKeAz1jqHUiBhSQ8naQADVjxH0kYYSQfUYUAfVpXHUbe9RQT6oKAHbENHUrJaSQ4RoIADVSFHEguPRQtNvw/GdLJH0FSOQQYAqo/eXEBH0t7UOQyLdrA7luYH03PlTQvfuJA7oggHUb4qTQDFthA/+4VHkV8cRQr4nJAj8NbH0TkORQnjm1/iMgOHEkH1SQfprUArmfJHU5cLTQe/oDAzhe9G0KqnRQmoHYAv/ZEHkgdwQQRXY8/WOfQH0EsgPQ/jOF/Cl+KHkCXuQQtG6F/Su8DH0C6ANQFUha/q3S6Gkm2KPQ/BICAjjc/G082WNQ out_160_mFAP2b_singleloop_p01wA5_mFAP2b_0001_0001
LlYQpAnX6rHERLKSQdoFtADAA2H0MzkRQDXP3AHtI4HkR2WSQBrc7AjWkwHUep7SQsHFwAXMI1H0w1DQQLLF6AHCRvHUi72PQuGNnAH1ZvHUKUlOQVjXuA3islHEoaUSQg58mADyF8HEzAuRQXN8wAzU38HEOiPPQ0HH/A7ityHU6YjOQX/bpAv62uHEoyeMQ7UlfAXA9zHkGkxOQ/T8lADNenHkSLXPQ out_160_mFAP2b_singleloop_p01wA5_mFAP2b_0001_0001
LBrc8AjVuAI0P1QSQ9oQDBrbyBIEnE7SQnvfHBz0N7HUPKkSQTihLBLaR6HE7RRTQIFuEBPyWHIkZmZSQkmv+AriBKIUEGJSQDHp3ATvkFI04roRQDYX8AHNyAIkm4QSQ50nCB353BIkxtAUQ2qKHB3n9GIEjQfRQHcKHBbAgJIkB4ITQwCt/AXGSNIk4XaRQdRu7Ab02LI0uYETQsni4A35bFI06JjQQHgYvA3APGIkxZ9RQ out_160_mFAP2b_singleloop_p01wA5_mFAP2b_0001_0001
EzMzGBnsd1H0GvcRQIwqKBfTitHUepDRQIwKIBjrHjHUepjQQoFZKBntzdHEEYVPQ0iMOBrvfyHEAAAQQn1FLBPDm2HU8IeNQwCQGBXfA1HkA4LNQLttNBDyt7H0kx4LQ8naDBPc91HkZm5QQT3ENB/XdrHEPa7RQVzGRBv+0sHUa4bPQKUSQBXgK5Hkv1bQQ out_160_mFAP2b_singleloop_p01wA5_mFAP2b_0001_0001
EqxrDB/89fH0w1LRQdTCBB3MzVH0z33QQXkt9ADAAQHkBBGSQfU43APy2UHU3k4SQ14l4AzKHXHECsyPQnoI8Ab9wbHkkjWNQ5/CzA3FeMH0EsNPQdTCCB/89kH0eU4RQjl9DBDzcQHktzaQQ3p4yAnaUcHEFHWQQJTO8A7fdjHUMRpNQ0FZsA/P5NH0A63NQoIBwAHmAJH0SbhQQ3Ap4ADW7GHEOBTOQ out_160_mFAP2b_singleloop_p01wA5_mFAP2b_0001_0001
EvJx/AbQgFH0gALSQhrH7A34l+GkQgNTQNzMyAHtI3GkBBuSQ99TzAHDCyGU5QrRQgqxBBb5Q3GEue0TQUdOGB7317GkIWnUQ6S5JB3JsyG0aDCVQ318DBHGUBHkCw0VQpwVCBDBWCHkrHdRQ4bi3Aj9pDH0Jf+TQMVoDBnCOzG0Hs/SQfem/Ar7hxG0nqaUQapeIBfjfBHUADBUQ6pHNBzb01G0ACoVQLheLBj3vuGkOZJUQ5oqHB7X+sGE35nVQUNLHBLQsEHkmbbWQk4rBBLyk7GEODbWQmSTBB38jHHEEWfVQ out_160_mFAP2b_singleloop_p01wA5_mFAP2b_0001_0001
ECsypAHZ71GkU4iTQ8S3gArbSuGkDtYTQ789jA/mEkG04lGUQpbSkAT14jG03PVVQDCsMAfTiyGU2O/TQi5Zy/eODrGUe1vTQDw94/qSxhGE3XdTQLrV7+Of2uGUq20TQ67npAf9o6GUwKXUQ6mWfAv6zsGkflUSQ0DAJAn4K6GkaKmTQs0xOA/KjzGU9EEVQ out_160_mFAP2b_singleloop_p01wA5_mFAP2b_0001_0001
EiBBnA757bGEv0VTQOJGsA7kYSG0eU4TQqxLmAThrHG0xL1TQIwKiA3NJEGkpbySQlDt2APzMRGUy2JTQhCs9APISaGEVcgTQln17Ar/BHGUpPgTQkZJDB7RkbGkQhqSQoa8lATKccG03PVSQJYatArIkTGkkl8UQI8P1ALolRGk6xFSQEReABnBzYGksdcUQ15N5ALijhGkO0hTQSRsBBLgRGG0cm+SQwWi2AjkmAGkijNTQ5rM9ADyvGGE16kUQN9mFBPrAiGUDKATQnOpBBzgSdGkK/rRQCnZFBjjYUG0/UqSQ out_160_mFAP2b_singleloop_p01wA5_mFAP2b_0001_0001
E/pGmADBWCGEVj/UQT3khAb5QvF0LdLVQmuJqA76RfFUiBpVQZ78sAHtIfFUf/0WQ14lQATgVwF03PNWQ/X0FAj8KaFUOekWQejqPAPfJKFUQuWWQHu+n/KkuZFE7oFXQ3kYpAXiBGG0w1zVQA+0cADOwpFkGROUQUZIEAz336F0JmzVQOMcWA7Pv3FUlFIXQ out_160_mFAP2b_singleloop_p01wA5_mFAP2b_0001_0001
EdTiuAfSMSFklDtUQFDC3ALFuCFEoaEVQaR2yA/owrE0bSEVQb8SuAT0ikE0GvEUQBWZABXiBDFk8SHUQq5mCBfe+YFUIk9TQ4m5EBLTK0E0aLqUQiAbEBTbgjFEd3OVQWO0rA/mETFkCXvTQwf05AnQcGFkNxEWQtjX+AnId9EUcQITQorR/AfshiFkh/eTQmK/FBLb5XFkKKUTQgsSIBXzf0EUqV+TQKddDB3wzjEUI4vUQkhLGBn0z5EEQxoVQwAAGBHLOzFE24/UQFSiHB/E4ZF0VTtVQcEFBB7TKlFUgn5VQ out_160_mFAP2b_singleloop_p01wA5_mFAP2b_0001_0001
EhAr0AzeUgEECsKWQkCXxAzKHKE0NJWWQ2jC7AXO02D0yhOWQqxrBBzgA/DE+T1WQgVOsAHueGE0jCvXQIl1iALVgTE0cB4XQVTFpATHqdDkiD6XQnvf4AfTinEkqx7WQOIqrAXpEGEk83jVQr88xAPE8KEEQSQYQJz4kAnvSiE0qu+XQ91flAzTDZDUuacYQ3BFwAbIWJD08w0XQLoUjAbe1UDEbdIXQ out_160_mFAP2b_singleloop_p01wA5_mFAP2b_0001_0001
EOJG6Ab6mUDEuecVQdTiBBb5Q3C0KHSVQUNeABTKcJC00NxVQLHa8ALwKfB00NBVQtd+CBHue0CU0i0TQ8MeEBbupdDEYwJTQ9mgAB/PR3DE6qmSQ5IuJBXr+oD0JLCTQQzzBBbm5NE0147RQ/nDLBjq5GEEFBXSQBqHHBzPiTEULozRQNHfIBDMrlEUKmHRQwKHzALGEQDUep7UQMU3EB7b0CDUV14VQFjZ/ADSGnC0/8STQ/iVGBLAgeCEybtTQaOw4A/GZuDkO7sSQ7fzMBz2nUDUZ1dTQq2W9AjYyXE0pmgRQLcOPBDDfLE0XIQSQ+VUMBnfZlEE1I8QQ out_160_mFAP2b_singleloop_p01wA5_mFAP2b_0001_0001
LCB2BBrFZ7BUHaBXQfUYBBTKclA0FZjXQTiBEB/S3E/jEDqWQjX6BBLFue7Tc9gWQXkNEB/9TtAEW5cYQOQdDB3mtECUa2oYQqrEEB/qicC0aL/XQt03BBPKg8B0o4/WQT6P6AnzsVAEM4rXQNxcIBr5/aA0nsZYQYfYCBXuEBAkgA0YQm9aGBfPYOC0F/AZQiv9+AfyLJCU4N3YQErPIBDMLhC0kn1XQtS1BBPSP6CExwAYQ out_160_mFAP2b_singleloop_p01wA5_mFAP2b_0001_0001
LU4aIBHsyx/DEY9VQiBBLBHsyh9z4lGVQgVuHBrFZ77j9o4TQzMzIBbmZG8r8SPTQy2ZQB3ist+z4lmUQGG2PBHRudAkJ3vTQ6mEKBb6m0AUIwCWQYAnLBju5XzLvEsVQanOSB7R5K8jFsCUQjNBTBfcTK/j0XaVQP5yRBriNOAk2+6SQ out_160_mFAP2b_singleloop_p01wA5_mFAP2b_0001_0001
LCsyDBLGEo+j/UjTQTihABjqxL+zP1YSQBW51A/mEj8z3P1SQamZuAblDN8jZmBSQAAgABDW5YA0NJmRQGyMGBrtx3Ak6pLRQPgzFBXRrFCUDcbQQUHCJBfKfl/DezYQQyL9CBfnvHAkYQIUQovXCBLITf6zWOyRQy2s9AjPzIBkZ2OSQwCF8AbiySAEt8tQQdtfIBbZhEBkgOFSQAvzJBnPxQCE51LQQbg3DB3tEdCkF7CRQD3fDBvJ6ACkNnBPQJzDNBf/SIAU3+HQQ9I1GBjIFM/zR/APQZCVJB38Li9jUb+QQ out_160_mFAP2b_singleloop_p01wA5_mFAP2b_0001_0001
LQ140AvHFu6jDtIUQMIwqATf/U174luUQlYQkAz1jS+DqGPVQWO0UA76RR+z1jKVQkCX7ALwKH7zkYwUQBWNsAXOz78LIyjVQFjAmA/OEY8bMg/TQ out_160_mFAP2b_singleloop_p01wA5_mFAP2b_0001_0001
LRLypAjpbKAUiBxVQuz3kA7P1YBECsSWQ6mEdAb6mEC0IbPVQ2OfLAzeUUCU3kgVQZQgbAbmZGBknvfXQHtwjA3/vnAUhiWYQb1PrAnexRBU5ZlYQEqngArMQ++TJNnYQfU4xALGEIAEAAwVQqiOrAXp5BCU7ynWQZgUPAT8oXAkfsPXQVFKTATbkACUW/wXQpRVkArbPP+DcCBZQhF/UA3o489zRKaYQ out_160_mFAP2b_singleloop_p01wA5_mFAP2b_0001_0001
EFDCjAjqxHC01jCUQKc9aAzLdfC0d++SQueUeA/TNODktzPTQZQgnA7QLaDkvfyTQThmhA/S3TCk8DlRQyGWTA7V0iCUBpgQQ57ksATxcnCE/2VRQAwvXAH3yQC0BNROQLHaqAHZ70Bk++5TQ/ABKAz9YXCEbiBTQ34MiATSaiBU1LfRQZYsTADFnFDU/bcQQcILDAv2kZC0QLzQQ+kXvA7U9eC0XAWQQwzLyAvSTbCk/WFSQJMDsATkKKDUsRbRQL51LALE1cCEqQ3MQzh6WAnJ6bBkfuVOQ9U0jA7ElaCEYdnNQ out_160_mFAP2b_singleloop_p01wA5_mFAP2b_0001_0001
ER2OPATf/oDUKc1SQxgATArFZLEUf/8SQamZWAfR2WEkSMoRQnEDMADAASE0eUoQQKc9AATLyWEUktrTQf4v9/yh1REUoKJVQq/Yb/SUQhE0P2vVQfVEW/ybqfE0C+PXQi2uk8S+axEkNvzXQhrHBAPHadD0codSQS31gALa2NEkXchTQCOlj/CdtSEUvNNTQUXMDArHFoEEDylTQS/XOArx+TEUxUoVQZwPz/SUWBEEJPSVQmbyZ9EkHeEEX+UVQgR2m/iKjxEUZPfVQi2F7/CbrgEkM1qXQelXz+mCaQEEG2hXQF8ik8g+UwEEd1ZYQz2Sa/Yl4wEkowbXQiAF8+eU//E0KkiXQ out_160_mFAP2b_singleloop_p01wA5_mFAP2b_0001_0001
EcSMiAnX6mEkZmpRQzMzjAb5Q1EUc9gQQFDCgAfTiLFUxg4QQ3kYkAjWkVF0FZzRQ2OfvAPy21EEpwFQQUNemAvxLpE0kYgSQZZBeAneXvE0GSXPQQgVwArvfAFUgVeOQsHFyAvz3lEEVjnPQVjX0ALbn7E01j6QQ out_160_mFAP2b_singleloop_p01wA5_mFAP2b_0001_0001
E2OfPAHtITFEueMQQKxgGALaRoFkCXfQQiBBMAXMI4FEYlzOQGZ7GALFu0FE+TdMQeYwY/y/AnFkZ4pQQI/ZT+eMp8FE8OwQQOw0D/W8OEG0+1BSQYr11+W16/FUMfITQOoyg/+mHOGkdn4RQGZ7IA/89JFEmu5OQknZNAri/tF0rNbRQe2ZJ/ef9dFkdfjRQ98a6+63deFkZXnPQbPPY/wsP6FUkNvQQZZVA/iuODGEi7zPQMD6o/ifaSG0GMsSQMW5j/CyRRGE/I+QQ out_160_mFAP2b_singleloop_p01wA5_mFAP2b_0001_0001
LfU4WAf9oEG0hWkPQktzdAXNeMG0yhmNQGZ7kA34lVGEaR2OQc9oiAjqxYGEYljQQaR2aADVjFGkTixQQri6PAXUnPGElxiMQuG/jAHFmIGk8vHMQ out_160_mFAP2b_singleloop_p01wA5_mFAP2b_0001_0001
EW5QsA7QLaGUJGUNQ/pGyADBWjGkBBWOQZQg9AvyhkGkQgVNQ4PVABjrHgGUxgQLQse5rADHltGEUesNQwFWrAHkMwGUyyuKQJy4kAXZO6GEXFLKQIxnWArbu6GUgrwKQkOGqAzMSCH0dICJQUNetAvxLXG025bLQ8GzyADXhiG0cOQQQ/RmvAT0V0GU+utOQKGvjAPu3sGU/McOQYslnAfQipGEwvrJQPGczA/kbxGEMy+JQJPQmAf+GJHUHfnIQYR3xALkiBH0lxlIQ out_160_mFAP2b_singleloop_p01wA5_mFAP2b_0001_0001
EktzBBf9oqGkZm5OQlDNHB7QLuGUepLOQoacHB/TN6GEZ7sNQ/pGGB/9TAHk9ogPQT3kLBbmZrGkDtIQQpMlMBL0EgGkJlTQQOMZQBPEHwGEfzjPQ+ycQBvFgeGkfTbRQ/UDAB/natGEShTQQ+0XIBLxMqGU8VVMQkDXKBXBjuG0LlGRQF+XOB/u9cGky/xOQddBJB/OzbGUTueQQ0IeTBbLguGEqXhQQeOtPBH8b4G0oDbPQzzgRBX7usG0kfpNQoGXRBbZZWGE1OhRQCMxOBb6ehGUMlWSQZmHUBX80iG0xYNRQ out_160_mFAP2b_singleloop_p01wA5_mFAP2b_0001_0001
ERLSJBT0i9GEYlTLQXPqJBXiBJHUJGkKQbnPPBrFZMHEaRmJQ03vRBnX6GH0d++HQ3kYFBPzMMHEUNeIQGcIABLKkKH0GdlJQiG/FBfdBYHkncaHQtIbKBrGv3G04l+JQjmyIB3F1NHk4LVMQnD1FBDkOHHEXFZFQ1G1+ATRYQH0E/4KQrh7CBPnJaHkN1gEQev6JBDCdZH0XSqFQMmhFBzK/cHkBqfJQ out_160_mFAP2b_singleloop_p01wA5_mFAP2b_0001_0001
E5lORBPHaVHUGEoKQIwqWBbmZZHUzMDKQHaxXB3MzdHUiBhGQwKnUBnBBkHUGEYEQCB2XB/naiHk9oAMQgcadB3xFnHkLOAMQ/JJeBXhBxHk8boOQ7pRiBfBZ2HUCv3NQam5OBvyhZHk789LQJ7dZBXjwSHkLIPKQi86WB3F+fHUF3/NQOaLVBHNCpHEqNhLQEfNeBfb7qHksCGKQNJMgBbAwgHkVuTMQANyiBHdm8HkO/TPQH5QiB3jw5HU0w2LQ6KujBzeHwHU8q+NQ out_160_mFAP2b_singleloop_p01wA5_mFAP2b_0001_0001
LGZbcBntzaHkpbSEQEYleBbktfH0Gv0+PEtohBXMInHEDCsAQ789hBfTivHU3kY8PQgVgB7luXHUjX60P/BpcB/qVQH0DCWjP/xhYBfmDUHEc7SpvnuydBHH8GHEd3u6ODCseBb5QVHEv0NGQI2bbB3SdkHU4DG7PQX4hBvyzSHEqGP6PKjUhBLXMcHUQAqEP out_160_mFAP2b_singleloop_p01wA5_mFAP2b_0001_0001
LRLSjBT14jH0w1jEQtdulBntzpHEW5wFQktjmBLEYnH0kYwJQ7RhlBntzfHEoa8KQZ78nB/mEmHkTiBCQjU/oB78IcHUPdtDQfU4iBDW5cH0OffGQ4HUlBXdVyHEgUVFQS/gpB/U1rHktpjBQ8TFnBP9BlHkg6I8PtbFpB/PyXH0QhhAQ out_160_mFAP2b_singleloop_p01wA5_mFAP2b_0001_0001
Lf/koBnX6sH0P14KQ35rpB7P1qHUiBhNQCBmqBHXPfHUGE4NQzMDrBT14bHEoaEQQiBBsBLFuyHEtIrNQE0MrBLuz7Hkjy2LQBXwpBXGh2HU1KlJQWkkoBzr/sHk3E3KQ2sLoBDLzsHUN5CPQN13tBrSwuHUOfBNQYmUsB3mP1HU3dwPQad+sBXaJAIUfqMLQxY7pBDyvAIEyM9MQVzQrBjsT0HkCwGIQRUPoBnV/7H09/yIQ out_160_mFAP2b_singleloop_p01wA5_mFAP2b_0001_0001
EiWErBbPKZH0istLQOJ2rBLwKOHkArMMQR2OqBz1jGH0xLdKQKcNrBjU49GE7RxJQLy2uBzLdMHkoFpLQ7ZcvB/DhPH0qh8IQ/AmwBzp+SHkpajNQlDtqBLbnbHEnEzJQJ9brBnhQMHU+SSOQHXUvB3BAEHUNA5LQL21tBTNFSH0TnGIQyisyBf7fRHE5gHNQQgKwBrSoQHkIgmPQeYLwBb1cbHE1AUNQ out_160_mFAP2b_singleloop_p01wA5_mFAP2b_0001_0001
E35rnBrbSJHkvf6JQv09lBzgACH0P1YIQBr8iB7P1DHkqxrIQjs9hBra8MHU2OfIQ5QrmBbPKCHEue0CQElBlBjQR6Gktz/+PWk5lBXsg5GEWrCuP+sFoBTMm1GEzgdbPqiKkBrET9GUtsduv789mBz1jQHEW5gKQ6nTmBTQ45GUgUGJQy/xoB3gPAHU94RCQ2tVmBH9JKH0EcOBQUK8iBLS68Gkfi9+PyJLlBj2YyGEc5UBQbSmkBLYE9GEimZ7vwoWiBTLeAHUeNwhv out_160_mFAP2b_singleloop_p01wA5_mFAP2b_0001_0001
EAAghB3256GUiBBJQEtIdBDrc6GktzHJQqGvaB3isxG0IbnGQXPKdBrbSpG0HFuFQhALbBPHa4GEUN+LQzY8bB7g/AHkFjHOQybSgBzJVCHk7+ZPQPmqXBTkCHHUuT+OQLnggBHe0JH0L0tQQ2DBYBTnVOH0SNfQQl6tcBLbzPHkJUGRQO0iiBjU4zGUepLJQOPjbBThFCH04NbIQM/zcBLDBxGUB1tMQ2v/WBLdV3GESQwLQXv8hBTsh9GkDU0OQpX6TBjD5FHkTbBOQ+EYiBX55KH0JHORQfJgUBjz7SH0mKyQQQpEdBPsmVHUwo5RQ out_160_mFAP2b_singleloop_p01wA5_mFAP2b_0001_0001
E8S3VBbQgzGEXPqEQfU4SBDrcrGkX6mBQTiBPBHtIlGE/pGFQv0tMBvyhpGkU4aIQR0zPBrYvwG0hPD6PQdVTBHaU2G0JaomPPaCQBfSq6GUSZ32vtdoMBruIEH0tB4vv2i9PBH/cNH094bbvSMIUBThr6GEBWZFQwSuVB/EwlGEYf2/PXyCNB3Dq2GExVS9PdDcNBLzuqG0ejvzPMqRWBv6qwGUMANivtMdVBfn68G0F1QzP1QbNBT4X0Gk2Sf6vvssSBX3M9GEWz29v9YHKB7JzBHEkJ/qPXqCKB/qjGHkAQj6v6wjNBvijTH0rrIkP/vQSB7YyPHEaM41v59USBzcWLHEGX+yP out_160_mFAP2b_singleloop_p01wA5_mFAP2b_0001_0001
EEtIOBDAAbGUNepDQMIQKBvz3TGkpbSGQ8n6FBT14PG0OffCQ/pGHBDBWMGU6mE8PJMINBnFPKGEtVXIQ7wZJBzl9BGExheJQWTnIBPHwvFkvVhIQur6FBvQCDGkklxLQ0r5EBfqOlFk4uDKQkBNDBX7pyFkjoDMQnX5EBPWVLGU1flNQkoC/AToQvFUwaFOQ5vMBB7noJGk5inPQVSK9AXUCAGUs82PQ4PVQBPc9XGET3kAQV+RIBTXUYGUiTvIQfYwPBfX7MG0pB+JQcCoPBL1cGG0tvsFQSuoKB7B+oFkbClFQhCoDBzsEWFU7NxJQPO9GBbo+SG08oZNQvNz6Az6HgFkr0TOQ7ibABfiIQGEQqgQQ2Ca3ADz89F0aOvQQ out_160_mFAP2b_singleloop_p01wA5_mFAP2b_0001_0001
EfU4AB7kYQG0LdTEQXkt4AXjXMGUhrHBQRLyvAjrHIGE99zEQbnvqAT2OOGkCXvHQBuS0ATsLVG0Es+6P1qyrAfyIRGk+Z/sPU0uoAHzAIG0FcSwPgOcoA/cNXGUVp6tvIFOAB3MzTGUKc9HQG3i7ATwzFG0bFP9Przz6ADvsYGUbhv0PH80wADQhbGUhw3/P out_160_mFAP2b_singleloop_p01wA5_mFAP2b_0001_0001
EZ78tA/9T7F0IbnEQIMvlAHiPxFkLz5HQhVyfAzN+fFEa+vEQKttjAjWuYFUPrlAQ36sqAnv/nF0roeKQlSXyAfMJyFkxCICQy72fArvd9F0ZkgIQ16ekATrmgF0BjsLQzSiuArkw0F0MTnLQdCpwAbXAcFUnH8JQ out_160_mFAP2b_singleloop_p01wA5_mFAP2b_0001_0001
E31NNAP2bZFURVwGQE39BAfv6GFk5/lEQBjt8/qQ71EEmwbIQZgW7/ayy6EEEW0KQ23/R/G/qNF0+JLCQ5kdZ/mLxdFEzmS7Pnr5e/GZo0F06kT/PgwBV+meS7F0hPHDQvxr9/6wZAGEww+6PIcuGArGghF0Ub7IQ23wLAT33/E0alcBQ1naH+mzrUF053RFQQ9jh+WSn/EUNKpAQQQ6o8aUZcFE5dV0PDnm5/WbUaFEmJb1PDrgAAzHBIGEbBU9PBUkIAr7w6FUDEyyP out_160_mFAP2b_singleloop_p01wA5_mFAP2b_0001_0001
EVEG4/229hEUUZIHQcS0x/uhJQEktAaJQUUJ09W27IEU/2bJQ9DDQ+QiurDEKJpJQQkQHArck6DktIpIQgj7dAfW7+D0FkmJQfpOnA/YDDEEwPnHQp6YhAPm47DkLVTMQtVqxAPBEFEEDAsIQDxzrAzW2/DECCMNQl/8zArsfDEEvJYLQNN94/2+DfEU5IKDQ06Z6/2SbVE0cmaLQ96hHAreH3Dkp18EQgcqAA7nJdD0QGeJQQualAzjREEEF6WDQuI6VALZQ2DEq3uNQA7E4Afj4HEkflgGQD1mtAX2X9DUALUPQS4K8A38FFEkHtEMQ out_160_mFAP2b_singleloop_p01wA5_mFAP2b_0001_0001
EYJ5T/U0SYEUMdOJQ5WpDA1tFUEk8rqJQXjrIAhfwUEUkYpMQaJmIAhC0lEkaM4NQYRWRAtsRkEkq/IIQv6gNA1hlkE0YARCQVzwRAt5wOEEj0k/PH5FQAZhkPEELJwtPmOUQAJMozD0nHLjvxy+A/oKRnE0H7vIQbITHAx2FEEkTP7IQoMQOAFTU0EkP95IQ9aHhAxE0gEkjeeIQ/p95/YMKpEkZtdBQaeCYAZoVwEE3TaAQyb4gAx2XJEE/H5AQUsKGAV4PDEkH0TBQ6mTBAJolXEUJrThPR6ddAhhtYEUEpeNPUGMPAVhF2D0F3b5viTHeAtEqkDkRXoYP5azDAd1jiDUXRWjP out_160_mFAP2b_singleloop_p01wA5_mFAP2b_0001_0001
EIDENAhPGCEEA8yNQ6Z9NAdri/DExPWQQtithAh7XHEkOA5QQNlZjAlbAIEkMlGSQKzHKApO9QD0ObwQQKMbq/s2T+CkWxPQQ2Im79Ys+WDksYvQQ/wEJ+azZYD0oT8RQqrLH/+rlqD0oPoPQaI2PAZiYqD0tYoMQ8GcBAZHqJEUJayQQ8QJXAhLE9CU6iYQQL6IKAx1eODUMA2RQzkfq/M5O/CUkEUOQOZqn/wfWdCkP7lQQf8gt/SYX7DUlJFQQBqDt+u0moD0b5sNQ out_160_mFAP2b_singleloop_p01wA5_mFAP2b_0001_0001
EBs8oARrINEUxR+PQjaVzAVIwVEUO8XQQe3XzAB2EuEUZzRQQvOy7AF9N4EEXgXQQYEL8AZrOMEEIoCPQA089AB7tpDkHTmPQWy6+AxDicD0iW9QQfdZ+AZrZQDk4DhNQoZNnAtRgLEkAtAOQya10AdWhRE0znaRQqzL6AZsMOEU8l7MQXtzBBZu1UEU96ZPQpMk/At6+wCEQFxNQVrk9At/ccDktSrLQ out_160_mFAP2b_singleloop_p01wA5_mFAP2b_0001_0001
L/96pAdyW3EEXJGQQ90woAZEkOFkFMEQQprmuAl+jXFUEJtNQY0j1AJOWlFUk89NQKWHtAxEiYF0enWRQQEApApgJvFkv0lRQhHpgA5VW0Fk6BFRQTZQuA5OA7FULFSSQisXjANFGuEEo48PQR2RgA9BaSFkIA+PQI13qAhVmOFUKGNSQ/D11AJB+YFkvAURQ out_160_mFAP2b_singleloop_p01wA5_mFAP2b_0001_0001
EDNvrAlwrPFUI/VLQfPBwABCOYF0sY2IQ2Z6mAlcZfF0WgEGQ9f1iAxw6SFEzh2CQXrB3A5K0HFEQe6GQKgkAB91JDFE1e+IQwt2DBJreRF0r4bJQhrQBBdaYvEEn+wJQSLdmAl4dDFU9hRLQ5D50AhbOmFU59TJQ0fkyAJd84EkISaGQNKI5ApFmNF0P67CQkZjEBZUWrEkwOyKQD0/8ABxTkEE2WWJQ out_160_mFAP2b_singleloop_p01wA5_mFAP2b_0001_0001
ExLwjABNlzFER7mGQy3xVAdHR8F0WCgDQ0aRaAN7a5FEs9G7P8DTmAdp96F02OK3Pv1bVANq7JG0hDKFQEJaeA9w7JGkdzVJQJm4nAJulBGElJRJQ/gtjAdMjzF0ZtoGQke4GAdEL0FUuorEQvnAfAFatOGk/4VCQbu+EAJRCNGkpB/EQtlQiARl7RGEMa2JQLqyRAxuDIGkYRzKQkeZvAJtQFGkzUlIQ9A4oAp5M8FE+bRLQ out_160_mFAP2b_singleloop_p01wA5_mFAP2b_0001_0001
EJIcJAJdQ1FkCy6xP78kLA5W8xF0KuE1vslw6/Ib1AGEA1j8vqzUZ/05TFGk8ND4v+CnFAt1GbFkWQh5vZIITAlF5JFUN9awvxXlkAtyTJFkFVp4vYwokAZG7DFUky+Bw6DYtAVLYEFEXiIFwgwr2AFM/JFEYHIDw41lsAtxL/EUgxHJwpek1/YWX0FkDeV4Pt1OcAFzn0FEg5w4vni9p/MrIYF08Gx2vDICHAVXCZFUnxEBw65LUA1jDNFEN2swPSmwLAlQS6Eku9/yvxGUoABr8YFUs2X3v8cRpAN1U9E0gqywvpXPbAhvh/EkG0qDwVJS3AxR9NF0sSc+vY6O9At+UKFkuTfFwAxblANt36EkmJ5JwpwIzAljh/EE9UTKw out_160_mFAP2b_singleloop_p01wA5_mFAP2b_0001_0001
L0RQCAlBfCGkbwYDwbUlp/0XBJGU1e2GwIzsw9M2jCGUH8WIw5gfG+AzexFUvogIwTumBAB3LNG0qS0JwHV0LA1mcEG0sbeLwiyaAAJUZ/FUCfiNwCfSgA9uLBGUeu7KwzvvJAJwbvF0TbDPwB78kA9CayFk4pcMwBGkeApT9oF0TBgOwYU7jAB4DZFkPSAQwMZoPA54P+Fk5H6EwuKHc/A12PGE4ojEwQZSu/UY2RGEOhHLw/JOOAVGgSG0CQHJw5rMg/k2QCGkJx9NwP7wkA9M6EGEO4TJwvryAAZP+nFU+kVQwPBHtA9CRtFkSTBMw5PzdAh3FUFEzSqQw out_160_mFAP2b_singleloop_p01wA5_mFAP2b_0001_0001
E6zif/COIIGET2+IwlPKDAT68CG0em/JwCly9/2/Y6FEECoMwgwFo/C+aBGUq0YOwjOGVAz8KLGU3iXKwTZQlALFRGGk2b6Kw2LNoAXjnCGUdNaNw7qttA/naEGEhWSJwZvByAblc9FEBxSNw5pi1Abqc/FkSM0KwYgDf/G4JQGEd8vIwT0mIAPe95FkE0jIwI6aWAnPGQG0v0kIwXtIRAfodQGkOwBMw41hjAbpRCG0s8BPwTMHvAvl7FGUXfVGwhW11Azk12FUAlEPw out_160_mFAP2b_singleloop_p01wA5_mFAP2b_0001_0001
E4vfHAXlDnF05T4Mw1/qDArF3ZF07IPPw1ZDm/yTpIF0v2qOwPKng/qjs5EEqjHQwMT7QAHjWhFkxwZLwC4nSAzeaSFEvV3PwgUj8/SD8jFkyMcQw out_160_mFAP2b_singleloop_p01wA5_mFAP2b_0001_0001
Eq+V/+Cr1KFkk6aMw5Rt5+I1k6EEL7hLwG7ol+GL3oEEd4DKwh5sw/CCsnEEqGKKw8WIw/AFXEFkZUuJwE9KHApbB1EEIQ8IwAdCI/GUHYFEDITLwJROc/k5xzEUKNSNwFMEAAl5YRF0YXxKwp2zg/Y3ILF0q46HwNvpAAxdEtE0i4BHw out_160_mFAP2b_singleloop_p01wA5_mFAP2b_0001_0001
Ec2W6+kZGbE0kxsIwxB2A+GL+IEU1ZkGwRGSF/+UHPEU3Z9AwUzZt9+mleE0+5R9vxdbX/wybsDECmMGw5gKBAZym6DEWHqDwUlLm/AiXbDUFw3Jw/9mu/AKQdE0cNpIw6oNg/2jlDE00wYIwESD3+Ql0SDU1ozDw/J/LAlWQ/DEymUGw1es8/c+3ADky0sJwP3uj+IiOQDEGT1KwbJb0/sUw0Dk5bELw out_160_mFAP2b_singleloop_p01wA5_mFAP2b_0001_0001
EUt1w/6p5CEU8Dm9vxAv//6rPGEkuFrqvRgNIArIAdEkadJjvJFGCAHTYoEkJQF0PESxY/2RpBE0spqyPa049+yf8UDkuv5yPJLWM/Y4VKDk2p0vPFX+t/GqH5CEItZ2P92z9/aE/tDU0r/Aw4DHNA/cl2D0coChvoEET8yUWLEEyqrtPr++m/C9KGEUR9U9PRAQn/C30ZC0rGv2PKp/FATXIDDEIsX4P out_160_mFAP2b_singleloop_p01wA5_mFAP2b_0001_0001
E1mNWArjjjEE1Js4vtPNgAPhf4EUkgB4vK+8rADC31E05LHyvUcIyA/ZGsE0cK+6vEzeeAXkwEF0PKVBwXmUHAvPcEFknrUDw1YKjAfOpbF0KGrAwLWLv/acoOFkIQA/vek4ZAnAyZEkQ22+vIuZYATQxBFkwIomvGmDkAPg18EEVDYEw8WWCA729zEUtHBEwIFTGAHt1MFEnyIHwNyaiAfkFkFkjBeEw45grAvMibFElS3+vnMucAjFvjFEjzS7vr4O8+mKzNFkcTMBwcR53/SNVfFU2Au9vte1v/SlIGFUQJz2v out_160_mFAP2b_singleloop_p01wA5_mFAP2b_0001_0001
EoT/uAHyn+E078RwPFdF6An+89EEmKc3PJeJ/ATHFUFE6vE2Prqc7A7JNjFkKVJ8Pbjv6A/vm1EUjsnBQAY9CBDG11EEQ+JEQP0nGBbUumEETlFBQlQjCBvuVvE0cOAJQT+dpA/w7FFkHUx4P/Hg+ALPFzEUcYIqPcW23AXULlEUycsBQNbg1AfmS/EUkMIEQmPpEBDX4FF05E4DQS8lKBHq4mE0l34CQPy5GBX76rEUKn35PhGAFBfjjWE0fXPBQsbhGBrtgvEUf75JQiw3ABTDSfE0fTJJQJ27/ArSk6EU5zDKQ out_160_mFAP2b_singleloop_p01wA5_mFAP2b_0001_0001
E/UDEB757VF0gArcPEYlGBXO0qFEv0NBPhrnMBf8SpF0fqxjPKxAPBvyhYF03P1YvRATFBj8n1F0Wgs6vcObHBjqApFED1oBwPKk+AP563FUQEI8vUNeFBHsyJF0eU4uvGPCFBHu30FkW1+0POsIHBjptCGEoF86vvT/GBbSGaFU1l0Aw7Z58AX/l/FU3z4BwaSU7ATD1AGkh7UzvQf26ADFKoFk1097v out_160_mFAP2b_singleloop_p01wA5_mFAP2b_0001_0001
LXPKPBDqG7F0gArwPe++UB3Mz6F057nyPiWkXB757HGET3k4P/UDVBzLdQGUGEY4PyL9MBPzMEG00NJ0PU5vWB3bD2F0QZNpvtGKWBHR2uFUKGN7P out_160_mFAP2b_singleloop_p01wA5_mFAP2b_0001_0001
E5lucBT2OHGkSMI7PyL9fBDVjQG0coF+PVjnhBPepOGUhrHEQpbyiBblDGG0eU4EQ6f3hB7quTGUBKyxPbKVgB/SBWGEXACxvP5fjBLpidGk3m23P8naeBjWk/FEnED7PveRdBHMPXGE1ns/PVGOjBvjHNGUkFosPHjhdBX//ZGUu+Pqv3n0kBHvqfGkxgriPs7rkB/3ybGEklB/P+BKiB30MkGU2Mm5P out_160_mFAP2b_singleloop_p01wA5_mFAP2b_0001_0001
EjsthBXO0WGUJGkHQ99TjBvIbWGkWkNKQLymlBHueeGEqG/JQuzHlB7P1nG0jCXJQ3kohBX46ZGkoFpMQmzdeBbAETGEAncNQVJdZBH3NXGUlkEMQCb7dBPoPTG0f5OQQLHqgBz1jdGkCXvGQz5HkB7WYOGEmNbKQTA5gB341hGUW/OMQr47iB3PaaGUpyWOQCVBfBvFALGE21wMQgxHWBrQQSGUaXqMQpg7ZBHL9WG00y5JQDwsYBPmafG09yrMQJchaBnlUOGkhvhQQHTUdBHTdbGESSkQQSxxgBz9DQGUR+rQQ out_160_mFAP2b_singleloop_p01wA5_mFAP2b_0001_0001
E4PFoBnuJbGEaRmKQCBWqB7luiGkuJhKQWO0rB/mEjGU0iMNQaRGsB3jCbGEEYlOQFuOsB3NJgGE+TNIQve5qBnbdhGUJ47CQxkxsBff0fGELDr8P4UjuBz77YGUfbB9POQasBvVHmG0IbfwPSMYoBf8STGk/UDLQ3+jpBPKtqGU1WHKQOa8sBrf8XGEQKZIQim9tBvQblGkh4SIQJ2DqBvgipGkpDqCQDrTpBXbkbGEwNmCQR8ltBP5alGU3Kpov5G6qBbvtrG0ibewP out_160_mFAP2b_singleloop_p01wA5_mFAP2b_0001_0001
EFDysB/nasGkR2+NQ357tBPc9sGEpwVQQGZrwB7P1nG0GvcQQShbyBT14pGUbnPPQkCHuBzLd4G0Mz0QQla5uBr2o5GEWKSSQmAruBjE7EHklPxSQpZrvBHQ9FHUdxIUQGnOuBH2SEHk7+QVQ8DsrBPMrBHUS2MVQG3YvBfhSFHE+wcWQCBmsB/89yGUHaxMQninsBvQsoG0ioBRQskQsBf/h8GE9+qQQInnvBjQn8GUwsPQQ299wBvLF3G0FjaSQwwltBXVm0GURS5SQE3ksBD2bHHkDTwSQj71vBnZJKH0INISQjVoxBv85HHEh4PUQXvwqBjaBBHkfqTUQoznqB3sOAHUDfEWQk1VxBPMQHHkBjgWQc4TuB7YFEHUD3SXQ out_160_mFAP2b_singleloop_p01wA5_mFAP2b_0001_0001
E99DxB/TNhGkR2eRQXPqzBzeUcG0d+uRQamJ1B7kYiGkAr0SQmu5zBbQgnGUzMrTQ14VzB/RhQGUwKHSQhoMyB3OzJGUZT/QQH/7xBDGB8FkdUVRQNUywB3P/1FkOaWSQ35CzBzskuFk3geQQFDivBbmZfGEAAISQzj10BfMtcGkIW0QQ66AyBfQ1PGUBS+SQO7R1B/UPNGEdlZSQITfzBz0iKGkIfHQQHyNwBXZ4MGE5ZwQQxP+yBz2reFERRnQQhT9zBb5I0F0a/TPQ out_160_mFAP2b_singleloop_p01wA5_mFAP2b_0001_0001
L/Uz3BXO0hGkEDySQ03f5BXO0mGUdTyTQShb7B77neG0OfXUQIwK8B33PfGkvfiVQy+P8B3qdXGUdkrTQRLC7BrbSwGEShLTQNfP5Brob5GEfIrSQEzx6Bzs2CH0p9GSQOTM9BvSbCHE3lESQl5g5B7QgKHU85tRQ5Qr4BD/pdGERLCSQsoO4BfB2pGUSolUQgfP8BLQgtGk84VSQkNZ8Bz5lzG02M7TQWe/3B/SN8GE51fTQfo63BfHU2GU3l5RQ out_160_mFAP2b_singleloop_p01wA5_mFAP2b_0001_0001
L+TNOB325FEUHahMQ6mETBf8SPEU6mkMQ++JXBvHFOEULymKQmuJbBLEYZEUIwaLQmuJgBz0NbEUGE4JQOJGaBfR2iEkqx7NQbnvdBHuewEEmuZPQqxLVBfR2cEE8nqOQtd+SBzKHiE0OfXQQAAgLBHYl3DEtILKQepbNBrED6D0hWEHQXPqKBHXPmDEBW5CQO0iMBHZ7oDk9ow7PPK8FBjqxPD0FZ7DQW5QDBjAr8CEqGv/Pnv/DBnuJNDU6mkIQ03vGBDW5gDUjXqKQHv0+ArFZ3C03PFJQMrAMBjOsFEUZeZOQOUjgBTQfSEEmggHQm6jgBXbUsE0TYMJQ5p+hBj/pUEUk28KQFSueBzoy+EkenLOQ6avgBDfjnEkry1PQax8bB7u11EkIQqQQkSCRBX2cFEknsEGQvPKFBTtbeDE0BrMQ out_160_mFAP2b_singleloop_p01wA5_mFAP2b_0001_0001
