# Supplementary material for: Incorporation of sensing modalities into de novo designed fluorescence-activating proteins
Source: Nat Commun. 2021 Feb 8;12:856. doi: 10.1038/s41467-020-18911-w (PMC7870846; doi:10.1038/s41467-020-18911-w)
Supplement: Supplementary file 24 — Source Data [file 41467_2020_18911_MOESM24_ESM.xlsx › raw_data_graphs/Supplementary_Figure_6b,c,d/1/silent_148.out]

SEQUENCE: SRAAQLLPGTWQVTMTNEDGQTSQGQWHFQPRSPYTMDIVAQGTISDGRPIVGYGKATVKTPDTLDIDITYPSLGNIKAQGQITMDSPTQFKWDAQFKQNDNPRYHGSTNILTGTLQRQEZ
SCORE:     score     fa_atr     fa_rep     fa_sol    fa_intra_rep    fa_intra_sol_xover4    lk_ball_wtd    fa_elec    pro_close    hbond_sr_bb    hbond_lr_bb    hbond_bb_sc    hbond_sc    dslf_fa13      omega     fa_dun    p_aa_pp    yhh_planarity        ref    rama_prepro    bref_irms    cen_irms    final_chainbreak    final_looprelax_score    irms       time                                       description
REMARK BINARY SILENTFILE
SCORE:  -477.203   -702.799     98.385    398.064           1.635                 23.191         -6.115   -251.550        2.462        -21.420        -79.119        -24.999     -35.234        0.000      4.030    132.170    -40.632            0.031     19.116          5.582        3.226       3.226               0.019                 -477.203   2.770   2543.000 out_148_mFAP2b_singleloop_p01wA5_mFAP2b_0001_0001
RES_NUM A:1-120 B:121 out_148_mFAP2b_singleloop_p01wA5_mFAP2b_0001_0001
FOLD_TREE  EDGE 1 120 -1  EDGE 1 121 1  out_148_mFAP2b_singleloop_p01wA5_mFAP2b_0001_0001
RT 0.092238 0.94843 0.303269 0.768097 -0.261588 0.584465 0.633655 0.17903 -0.752615 12.785 -5.805 20.9455   out_148_mFAP2b_singleloop_p01wA5_mFAP2b_0001_0001
ANNOTATED_SEQUENCE: S[SER:NtermProteinFull]RAAQLLPGTWQVTMTNEDGQTSQGQWHFQPRSPYTMDIVAQGTISDGRPIVGYGKATVKTPDTLDIDITYPSLGNIKAQGQITMDSPTQFKWDAQFKQNDNPRYH[HIS_D]GSTNILTGTLQRQE[GLU:CtermProteinFull]Z[HBI] out_148_mFAP2b_singleloop_p01wA5_mFAP2b_0001_0001
CHAIN_ENDINGS  120 out_148_mFAP2b_singleloop_p01wA5_mFAP2b_0001_0001
LwfKMBvxLBIEoaMYQDCMMBf9IAIEZ78WQ67nRBLFu8HE99bWQ357UBT0i4H0hWMXQlDNIBf9o3HkoFpWQ7RwJBjgHuHUq4PXQiTgIBXhVCIUaeVYQPryOBPHFEIkmJTYQBdLNBHFt7HUsJcYQAQKLBfY1DIkXmbWQEv5HBfhf2HEQnkVQj1SEBz7+5H0RdAXQlOeIBXmuuHUM+FYQ out_148_mFAP2b_singleloop_p01wA5_mFAP2b_0001_0001
HTihSB3NJ+H0kYIVQ/UjXBHCs6HkEDiUQkC3XBvcouHUgVmUQFDCcBjVOqHkvf6UQ5QLYB/9T+HUf/ETQ/KGZBPvIFIkB14SQgi7aB/njGIktUfRQDb1WBfnuFI0dZdQQR0JTBHkbJIER5FQQfVETB7yJOI09orQQGGqPBr7VII0pKROQEtoPBzKnAIEsyhUQMv1aBzTP+H0KDGVQz3sUBnYH8H0DcgSQQdkbBLeJ6H0SVoSQHrHcBz9fGI0UEmTQzIWVBntOHIUTGFTQ0xXeBHLFEIky7ORQMDHcBv6vKIUszdRQNGxWBrFKCI0yo8PQYIvVBHlAPIU4NaRQMbVQBvW6QIUk1ZQQabsPBHepEIU2iUNQms7MB/dFLIkCstNQ out_148_mFAP2b_singleloop_p01wA5_mFAP2b_0001_0001
H3kYTBPzMpH0yhWUQiBhTB/RhdHUO0aUQXPKVBPIwZHkVO0VQEtoYBfR2SHkQg9VQiWEOBntzYHkArEUQnEDQBnCXtHklDFUQRXgWBforaHUCZtTQb8SOB7QLQH0IbHUQam5MB/TNbHkrHFTQEYFLBvcobHkvfyUQ out_148_mFAP2b_singleloop_p01wA5_mFAP2b_0001_0001
HPK8SBntzeHU2O3WQqGPUBjqxbHUbnHYQrcIaBnCXdHE8nSYQQgVcBb5QXHEDCsYQ8S3QBvHFiHUzMnYQXPKQBD/pkH0yhuWQ2rZTB/GRTHEgVLYQ9owRB7OffHknvHZQmupMBD/pgHk9ogYQ03vRBz1jqHEAAkYQ out_148_mFAP2b_singleloop_p01wA5_mFAP2b_0001_0001
H++pcB77nlHEoaAYQuzHhBra8nHkvfKYQy2JjB/RhjHEoaUXQnvflB/mEiHUdTqXQPffhBnBB0Hka8OYQmznfB3z94HkvUyYQhPegBDHc0HkCXeZQqDxiBjSC1HEw0sZQjt8cBHl5vHkG4zZQsHlaBrZmqHUiBZXQOInhB7fLkHEs9oYQoQ7gBra23HEJjhXQydljBDd11Hk15UYQ5wabB/LV3HUdgrYQtTKgBHGyAIkb7yYQcJmdBfrxsH0L5QaQKcTZBrYkvHEs7mZQ out_148_mFAP2b_singleloop_p01wA5_mFAP2b_0001_0001
H46RiBTgVhHEv0FWQ46BkBT2OdHUIwCVQqxLkBblDRHUO0CVQCBWmBfTiMH0P14UQ78NjB76RhHkpbqTQIiClB/gXdHUc5kSQua0nBHdJhH0cM5SQFHLkBHyyhHkrNPRQaRWgBntziHUwK3VQXrCmBzDSgHUSxNVQMqNjBDe+pHUfcqTQ16MhB35eeHEI8cTQlkBlBXDuUHUBojSQdILpBzLZeHkwrJSQwnboB7P+dH00I3TQbq2nBHf2pHk5K7SQ96glBb37eH0pddQQNqPkBPvdqHEoNSRQCvLiBzvXfH0hJARQ out_148_mFAP2b_singleloop_p01wA5_mFAP2b_0001_0001
Ham5hBjArLH0xLNVQQg1hBTf//G0xLNVQHaRjBntz5GkWkVWQMdTkBLaRxGkpbCWQGZ7dBPc97GktzHVQOuPbBL+c9G02hyTQvljVB/R+6GUCP5TQiAydBDLw1GkhiySQrcIgBvcoPHkBBWVQ8T1iBL3I9GUxiTUQuKkbBHIEAHk452VQ2Y5dBXKizGkVUWVQorqbBTvoFHkMZeTQK1nTBXbB8GkVH7SQJixTBviXAHEV3nUQdWHVBn+wyG02IOUQFw2bB7dk2G0Vz0RQ3cSdBDlrtGEPqITQOk/gBXCg3G0NjsSQ out_148_mFAP2b_singleloop_p01wA5_mFAP2b_0001_0001
LEtojBLFu9GkQglXQf/0kBf9o3GUHaVYQUNenBjAryGEYlHYQJbHpB3Mz3GUPKkXQdTSlBjVOAHkCX3YQ499iB7/qHHEEhxYQrLliBjNIIHkpaCYQ7LmjBbko9G0WWoXQ/pajBjzaxGEm4fYQiuNnB3hLEH06gxYQ8kalBHDm8Gk4FXZQrWajBjTnPHEzL/YQxNLhBjE1EHk7XBZQYM4jB/PZOH0L9tXQoSegBL8bJHkxv2XQ out_148_mFAP2b_singleloop_p01wA5_mFAP2b_0001_0001
LSh7nBPIwoGkoFVYQ14VqBblDjGkqxHYQ35rpBrw1aGUdTKXQrcYnBXNeXGEsyBXQgqhmB3jClGUbnnYQk5OrB/hFfGkBYjYQMuzrBLGxoGkqo3XQ out_148_mFAP2b_singleloop_p01wA5_mFAP2b_0001_0001
EqGvrBvz3WG0isdWQJGUrBPc9NGkpbiVQW5grBf8SRGkVOEUQHvUtBzeUXG0gArTQWOUtBX46EGU6m0VQcACtBfYXBGkFJMXQCAusBLg/2FUI+5UQpwltBb78ZGEEYlWQYHTpB/m2KGUoBsVQzYWvBfXwHGkEIqVQrsxrBr2s2FknpPXQs9GuB3cRqFETDIVQSB7sBnJm7FEA13TQVlrqBHvcxFEAKFVQ out_148_mFAP2b_singleloop_p01wA5_mFAP2b_0001_0001
EEYlpBDrcNGUy2RTQIFepBjpbPGEUN2RQktzpBHtIFGEnEDRQktzoB/9T5F0w1bRQsyxmBD/pUGUHahRQLNnmBPgkfGkocHSQm7XmBTGwhG0a1aTQC9omB7nwpGEqKdRQugVmB7DXsGEKunTQHXimBX4bxGUzybSQHjwmBT4zsGk0hKQQ3tnmB3BQ8GUp3ISQXS2mB3Ma3GUKCtPQvRzmBXYC/G0c/zQQSMIoBPy2IG03PtTQiRGrBXn0UGU2HlRQ82JlBDvuPGU9A6RQ+7jmBPkNVGkZScQQM0QmB72ybG0yWNUQuqJmB7TtvG0AuiUQn7ymBP15mG0NN0OQ4qjmB7VVCHUUn5SQkQ9mBrDf5GUxRoNQKY4mBv+eHH0qlhQQ out_148_mFAP2b_singleloop_p01wA5_mFAP2b_0001_0001
EEtIrBzgAGG0LdzPQMIgrBTgV6F0257NQUN+oBHtI5FkQgVMQ8nKoBbktEG0xLNLQaR2tBnsd+FUHaBMQyvWuBPDfsF0Ek/JQyYdvBzMJYFUt+QLQyClxBH1nYFErqiMQsvDuBnKUGFUh36KQuz3rBrbSNGkVOUPQsK1rBDuurFUoJFPQh0pvBD1dAGUoEJNQU7dtBnYkGG0PF6KQyeyvB3yGyFk9jgIQxzdsBP8doFEOTBJQj7ruBnjn4E01euLQz8WsBjvdGFkt82JQ out_148_mFAP2b_singleloop_p01wA5_mFAP2b_0001_0001
EoFpnBTLymFU46RMQkCHlBTgVmFUhr3KQKc9kBDqGVFU5QrIQHahlB3NJCFEVjHJQEY1iBz0NjFEmu5MQ7RLgBDEtjFUMRdLQxUAjBrg/zF0b0EPQQgVoB/RhZFEFuONQej0kBnDw1F0d64JQWDCjBTKoTFE6B1NQzhKdBfwfhFkr64MQpUHgBnNJXFET69JQTE3fBnfLzFUugeKQtiZhBf7mxFkuCQQQ2O3iB7kwBGkKfNOQ+g4kBDLmyFEI0CQQ out_148_mFAP2b_singleloop_p01wA5_mFAP2b_0001_0001
EhALkBf++bFk/UjEQWO0jBj/UNFkTiBAQtI7gBz1jOFkpbS8PSMofBzKHgFUwKH7P78tlBnsdSFUIwK1PyteoBPF0QFkQbA6PC+NlBbh1CFE/r6qvW5wjBb78rF0IbHEQEgQkBTiH9EUsvXBQdkWlBzQuiFUj+PvPS/LpBnzBfFUm//6PY2jmBrRpGFEgjT5vuYKjB7dQEFEN/8yv2tklBzxgyE0D1BGv out_148_mFAP2b_singleloop_p01wA5_mFAP2b_0001_0001
EWOUfBvHF8EEEYl6PR2uZBjpb8EU5QL2PhrnYBvd+sEkuJxoviWkbBrFZdEEAAAwvVj3VB7Of3EEDCMAQssGWBDWKGFkNpKFQnK7QB/rp/Ek6d8IQg9JSBPzDQFERG0LQampgBT14tEE7Rh7PVdzYB7hbMFESPUwPZtWWBDFdnE0uAgBQax0RBfQ04EEztR9PfkrVBvWtWF005CEQKR6ZBLhGEF0rvHHQboGPBjl+MFEOOUNQMRFSBLN3gFEduQLQX9+VBnANMFU3ioMQ out_148_mFAP2b_singleloop_p01wA5_mFAP2b_0001_0001
EoFZUBHDCyEEv0N4vktTSB7QLkEULyWAwXPKMBT2OjEEoa8/vO0iJBntzzEkQgV+v14FUBnBBsEkAr8FwhM1ZBDkBtEUFoJGwCuMSBnmccE0EfIJwfUYSB7lu/E0HFu0v4G7TBngIUEEQ5k/v4AcSBba17EET5tGwjoSbBfrrkEEN5QDwbrgTBHECiEUUaFLwUk4NBbwbbEEVLHJw/o4TBHTqME0aQwIw out_148_mFAP2b_singleloop_p01wA5_mFAP2b_0001_0001
E99zJBPJGQE025bAwPK8DB/mEPEklDNAwamZBBjpbQE0fqxFwIFOEBPIwQEkvf6IwkxJCB7tn1DkyDw6v9XiDBjSzNDk2DdAwvDUEB3/MPDECdVFwpI3DBDTTqCUrJZ7vEtIMB3MzCEEnEDBwZdfCBHn2cEURk57vpzq7AfUl2Dk1nh5vmwBEBb07zDUAhjrvQRxEB3zzOCkVfE/vc6MDBbzpqCkz0Buv out_148_mFAP2b_singleloop_p01wA5_mFAP2b_0001_0001
L1NJ4A/89PEUiBBGwQgVyAb5QREk/UjJwwfq0APdT+DEYljLwoFZyAjWkBEESh7NwO1TmAPg1REUk8+IwtP3hA3Js6DkLqiHwKxKMArYU9D0t1XGw3ieGArylHEEdRVCwl+r//iFctDUSywIwe++zArvfQEUiBhCwuqr0AbV+fE0gVkKwv1+hAP37UE0nh1Kw3fikA7R7eE0SaOHwtYHmAnA8zDE4M1DwNVVjAniTgDUeUJJw out_148_mFAP2b_singleloop_p01wA5_mFAP2b_0001_0001
LGZ74ALv0ZDkSMoKwQgV7A/TN2CU5QbMw2OfDBf8S3CkVOUNwzhWFBjpbaCkWktOwHK84ADLYLCkPSELwpSCtAPvEEC0g7mKwtb3mAHQKOCEH8WMwfkOqAfq9oBURzgIw/pG7Ab5QXD0FZrIw/RS2AHIE5CELfMOwMJC9AnUBKCUdLJJwYgC8AvTpiBk+wSMw out_148_mFAP2b_singleloop_p01wA5_mFAP2b_0001_0001
LGEYGBT0iYDkCXfMwjs9LBXNedD025LNwHv0PBPHaFDkX6WLwdolUBLwKDD0HF+LwcSsEBrw1vDU14VLw5/BNB7YS/DUSwINwW/mMBbDVSDEvZOPw out_148_mFAP2b_singleloop_p01wA5_mFAP2b_0001_0001
ELH6NBTLyyCEBWJJwEtoRB/mEbCEBW5GwgqxUBT2O7C0kYwDwqxrSBzfqdDksdeCwoF5OBf++5BEsyBDwpL6LBbhOyAkoahFwcSUJBbVM4/TerVBweMIGBTFUcAUVtL8voHrKBbw7m8D6vSBw2O/JBvco1CE/pmIwthRUB/OUICEikuIwHeVMBvTpOCkeGcAwOt+RBrYwcB0+PjAws3vOB3exKAUBgwHwPc1IBfY2LBkW/FIwbWHJBf2FB0zPdJ9vHxUNBHi/b6DHH/Dw out_148_mFAP2b_singleloop_p01wA5_mFAP2b_0001_0001
ElDtZBDrcwCUf/UCwy25cBfnvPDEAAA/vv0NeB7P1ED0d++tvHv0dB757fC04luJPb8ChBjU4WDkSMoCwi8jiBnIavC04vyCwB1XgBTkIlDkxWKIw8SXbBLwKTC0LdTDwFzqaBHZqtDUosn+vBLPiB/YhvD0eYrAwa1VhBnz4VCEUEDDwgdNiBDUQqDkxxRJwdIdeBzGYBEEr8FIws9XeBnkdMDUg6JJw out_148_mFAP2b_singleloop_p01wA5_mFAP2b_0001_0001
EAAAgBvcolDklDtoP8S3gBvz3fDU6mE9P5l+iBrbSAEE+TNAQHaBjB/naSE0xLd8PzMzcBvz3jDEsyBCQ3iraBriGGEUtJ2BQ357fBjqxBEUc9ogvi6whBzfNADUc9z9PUd0dBzsfcD0nRHGQ3ewZBjf0NDkmAsAQw3bZBnaBJEEDMiFQ out_148_mFAP2b_singleloop_p01wA5_mFAP2b_0001_0001
EY6mkBnuJ1DkR2OEQnvfmB3NJKEE/pmGQAAwmBjWkHEkQgVKQmupmBvIbrDEBWZLQlYQpBf++JEkoF5DQqsLpB/1rSE0h3T8Pe93rBfeDWEUGdX2P2bctBbQIHEEutAzPuSbsBTJWqE0XGGxPU4akBvd+WDUHaxFQbtvlBX3OaE0ZI2FQokCqB74bzDUGAzDQhIpqBvovTE0RONGQWjLoB/5EiEU4ol8PxAFoBr0uHE0Pzf2PhxKuBHv/tE0hgggPh+DrBnvN2EEejN0P out_148_mFAP2b_singleloop_p01wA5_mFAP2b_0001_0001
Lx1DnB7luZEEUNuLQ7RRnBb78ZEkSMoOQwKnnBvyhwEUMIwPQbnvoBHue+EU5QbOQsyBnBHDCoEkCXvKQj59oBn2LQEEJzPPQY9elBPtxSEENrfPQ out_148_mFAP2b_singleloop_p01wA5_mFAP2b_0001_0001
Ef/0mBPzMzEUiBJRQ/pGnBLwKHFEBW5RQ/pmkBnX6MFUKctSQQ1IjBzJx+E0FZLTQlDdpBb5QFF0Jx4SQ2+PsBzF/CFUiBRSQejZuB/yl+EkyaUTQy+SuBrb2tE0M39TQytUwBr42MFEwtfTQqG/lBbmZmEEaRmRQFzanBL1NUFkfLMRQw3HpBL9j3EksqiTQa7epBPrdTFEHPhTQN1vsBTWDSF0GswRQ7pQsBXT61EE5ZjRQ8NwxBbjRKFk4CLUQoDXwB/vnaFU/68SQ out_148_mFAP2b_singleloop_p01wA5_mFAP2b_0001_0001
EoFJkBPy2hFEBW5SQ14FiBzfqpFEv01TQ5QbjBvxL3FUc94UQ++JlBT2OCGEEYlUQkCXfB3251FEVjPTQ7K0aBHt1oFUNGnSQvY0aBrhgUFUUSPSQddgVBT7gwFUFvUSQob4VBXSuOF0jFuRQkOqSBvxjfFE2DxRQPS/SB3g8BGEfUfSQQGeNB7SnhF0oKYRQZHxNBvr6CGEvSGSQbJILB33S1F0M7jRQ1NZlBXjXsF0FZbSQaSIhBrp4bFEReTUQX+ZgBjtkAG0m2fSQ8ZkdBHwZ/FEKtCUQmxJeBD1CKFU1DVSQbE1UB3Ek/EUBEWRQAbCVBPOdIGUR96SQDaNLB7YXUFkKY8QQ5D1LBPqWKGkiNPSQRYHHBXlX3F0jnSRQ out_148_mFAP2b_singleloop_p01wA5_mFAP2b_0001_0001
EtIriBPzMzF0eUIWQaR2jB/na+FEAAQXQPKshB76RGG0HF2XQGE4eBLbnCGEaRCYQCsykBnYQuFEEYJYQLpqmB7DxcF0wdwXQHaZpBjvYfFEzfoXQtTImBXNWIFkToVXQqBeqB7ZQNFEAMKXQJGioBblH/EUXz+WQ7RRhBvconFECsSWQE2glBXwFEG0Xr5WQTZGjB3S9mFkY1XYQBc2lB/4y2FUNliYQxlKkBPGsAFU9ZTXQ6glsBzudKFk/e9WQUzyoBv/hvEUOBpWQ out_148_mFAP2b_singleloop_p01wA5_mFAP2b_0001_0001
EzhWiBXjXQGU2ODYQVjXgBntzXGknvTYQFDChBrvfcGEVj/YQO0SjBzgAgG025HZQhrHgBb78gGU3koXQZlSeBfqzdGU7xRWQ097gBTTMaGkC/WVQ63CZBXxkeGUcI6VQrNJgB/McXGEeZGUQskbXB/u3bGEGrpUQ3xFbBTBWYG0CGwTQe+OkBDAATGkYQ4XQxO9cB/LjTGEeiXYQOmEiBLtXkG08VgXQwcsdBjbBnGEVJBYQTBCjB/FkZGEcppVQOnJWBHKVhGkwmnWQBXmhBjrlUGUJSYTQ0tPTB3ikcGUE6XUQpy3ZBjcRWGkSmwSQ out_148_mFAP2b_singleloop_p01wA5_mFAP2b_0001_0001
Env/dBntzcGEqGbZQ8SXeBvcohGkTiFaQ357ZBPc9pGkDtMaQlYQVBzgAnGUbnPaQep7dBrEDZGUPKoaQatldBn+WdGk/PWbQXWRhBfmAjGENBnbQObajBrKKeG0H1rbQ+M/gBPlUtGEfwwbQPKcaBXNeZGU46RZQuSGhB7HvlG07HIaQz2sgBzvyTG0WRmaQMsaaB7uKUGE5OiaQ08xcB/qpWGkUTrbQoTRaBLdEjGEvwXbQOCiiBb6exGE5O8bQ0hWeBD9ExGE42rbQ out_148_mFAP2b_singleloop_p01wA5_mFAP2b_0001_0001
EmuJbBnCX0G0IbPaQgVOXBfnv8G0xLVaQfU4UBjVO8GU14BbQsHlXBLv04GkYQgbQZQgaBPc9GH0HFOaQLPFgBHp0DHkOJZaQ1fVgBT2M4Gk33KaQvxJbBj6K0GkUUPaQVoFUB7h67G06t8ZQOf8YBj5XNHkWuiaQ1rDaBT/xJH0z3sZQaIagB/myEH0Xt7aQlIghBjqMJH0UOJaQ7ouhBbvZ0G0OogaQEr8gBvtb3G0XqpZQ out_148_mFAP2b_singleloop_p01wA5_mFAP2b_0001_0001
L357PB325/GEaRGbQWOUNBvcoAH0z3vbQfUYLBXiBMHkDt4bQpbSLBHYlPHkQgdcQcSsIBntz4GEFuybQqXRKBLmCtGELXubQmexNBrrfpGEhhScQmyMPBTrYeGkcoOcQrd6SBLKQZGkVjlcQ/EwVBHrLeGkwHDdQ3bnTBf5DPG0/TdcQGE4NBLwKCHkqxraQCpMQBP7a+GkyhIcQei7FBjig6GESfZbQjBmGBve25G0N+QcQ5YcMBnWyrGk3ZQbQ0QsGBPEDoGEiSubQHfqLBHyjqGU9swcQY4bRBv/KuG0X3ScQ+RLNB/RwZGkxs4bQLsIVB/aCmG0d7IdQ9/hYBrEHaG0X6TdQ+vORBX8wLGExqFcQFPVWBvVsKG02btcQ out_148_mFAP2b_singleloop_p01wA5_mFAP2b_0001_0001
LkC3JB/owRH0d+WbQ46xHBb6mcHkYQcbQBr8IBfSMiHEsyxaQcSMKBPIwcHkpbSaQgVuBB77ncHEVjjbQS599AfKjbHkEd8aQ2O/JBzeUOHkQg5aQL62JBn3XgHkWA3bQGAYABL9kjH0V10bQKexABT6vVHUVh3bQ8RR4A7CNWHUqLAbQ out_148_mFAP2b_singleloop_p01wA5_mFAP2b_0001_0001
LXkNIBHsysHEmutaQpw1IBnDtyH0HFGaQueUFBXMIuHERLiZQlYQGBLbnwH0bS8YQcSMHB/mE+HUwKTaQBRYIBXup+H0QeCbQx1CHB39qzH0FNTbQglNIBztusHEhLuaQkhENBn3iyHkjb8ZQF6+CBPVS/HkTcMaQWoaJBTPACI0DbAaQBs8FBDXfCIkNcRbQH4lMBjnaAI0OqHbQ46xCBrmezH0sDbbQZUnJB3i4xHEklubQ out_148_mFAP2b_singleloop_p01wA5_mFAP2b_0001_0001
EsHFBBf++nHkWktZQ7Rh7APdTjHkDtMZQQ144ADrcXHkmZWZQ99TwA77nTHEEYJZQ2jCxAThrpHEsyJZQlZjyAHhr1HUWpCZQk1CyAnvi8H0VblZQvrj0Azpy5HUdVaYQ8AgzAP+sDIUFxfZQj6C2AvITCIEJpUYQo1g1AHOtFI0tM3YQcj/2AniHLIEdixYQf/UABjU4lHEoaMaQTq6/AfLdjHk4kuYQPVqsAPdpoHEurnZQ1CAsAT2imHkmswYQS7fwAjgW5HUCSFaQcaA1Abem0H0Pp+XQ50GzAD8YGI0vK7ZQvYo3ALf4DIU9kpXQbsR2Av/5MI06nMZQ out_148_mFAP2b_singleloop_p01wA5_mFAP2b_0001_0001
EqGPABT0iRH0yhqZQ357+A3jCGH0Gv0ZQ5luEBnDt/G0JxwZQGE4IBHXPDHkQgBaQMIw6ArFZEHkU4iaQwOUxAXhrKHEJ3paQmz/3AvIl4GkplqaQDCsDBT2OVHUGE0ZQtsQ5ADHrCHU56dZQ4baABjr1GHk6R5aQWl6sAz7eKH0qZQaQP4D1Arsn3G0bILbQ3ZA/AvamzGkhUmaQi5zxAj/G2GEu9TaQ out_148_mFAP2b_singleloop_p01wA5_mFAP2b_0001_0001
EFDiEBzKH2GE7RdZQ4PVJBXjXvGEBWZZQU4aIBjrHjGEoaYZQFueEBnuJfGECsGZQzhWMBTgVzGU46xYQsEWRBLPjtGE85lYQ73hUBvNP0GEsj2XQOeRXBX/y+GknzYYQ7RBBBrZmzGE99PZQ/z1LBrGqwG0LZ1ZQZ2aNBLAt7GEQb2YQ1nrJBDy8yGEoRWYQqGbQBzaYlG0z8bYQxeDUBvUNtG0dnAZQb3XZBPzFEHUEnDYQqmBaBHrm7GEFjwYQeeGUBfWLDH060oYQ out_148_mFAP2b_singleloop_p01wA5_mFAP2b_0001_0001
EEtIMBvHFdGUPKsZQ/pGMBrbSRG04lqZQaR2PB7QLNGU5QHZQlDNUBfTiRGEoaAZQrcoNB33PMG0isVaQG/WJBTmiNGUEk5aQ1JoEBTZAOGElLwaQJc3KBLbmNG0wlebQ5lOPBjqxgGk8S7ZQhFDIBfznOGk4cjZQmbURBXe5PGkm1gaQyebOBrKwDGEdDRaQ out_148_mFAP2b_singleloop_p01wA5_mFAP2b_0001_0001
EIwKOB77nEGE7RxYQvJRRBblDAGEmuNYQyLdSB757nFkuJRYQam5OB33PbFU2ObYQzMTOBrEDCGksdGXQDceNB/FEOGkq94WQX/eRBXTz6FU2Q7VQkMDKBHV2QGkHetVQx1jKBTgVBGEZ74YQUeKVBvA9DGkh0MYQ/UYKBH/s8F0XqJXQX8SRBPuoRGUDhyWQjghLBnWdRGk7vwXQrNTPBf109FUQiBVQFCASBnmqpFk0rCWQ7XaVBLeQBG0433VQxyqJBnTgZGE+zoVQ+vHGBrPUNGE2N2VQhr2LBbCxNG0yPzUQ out_148_mFAP2b_singleloop_p01wA5_mFAP2b_0001_0001
EKcdXB7OfhF0MzIYQtI7YBX3kKF0eUIYQO0CbBvcoDFU3k4WQf/UeB3MzOF01jSWQ6mEdBLEYFF0jCrYQ7noeBH6ytEkjfoYQNyvaB3VzKF0BmWZQgqRaB/S3sFksdCYQgQXVB7pLBFkcpPYQ5hSgBjIcOFUczlYQoxygBPlPqEUbEBZQ4/KgB/NQqEUlOJYQnnFbBLk4jEUPetYQPLrdBn9NHF0IVvZQjrIXBHkRBFUH1bZQYJvZBTpwbFEy2XZQ out_148_mFAP2b_singleloop_p01wA5_mFAP2b_0001_0001
EsyBZBbQgxE0jCXWQ++paBb5QpEUjXCVQ46ReBrFZVEUiBJVQIFOdBnDtGE0w17VQXktVBrw1jEEEYNUQBWZWBHZ7oEECs6WQ509cB7kr1EEYNiUQjs9WBXjXeE0HFOTQv0NTBLGEyEE/pGUQ35bTBb5QXEET3sUQ out_148_mFAP2b_singleloop_p01wA5_mFAP2b_0001_0001
EqxLhBLxgUE0JxQUQaRGjBf9oCEEEYNUQ0iMkBra86Dka8ySQO0ClBPy2LEU6mESQ35blBvyhIE0eUIVQdsmnBLuPwD0NiQVQf5wpBT+h+DUybPWQqo/pBjQPSE01KnWQ5rYrBTPxfDkufrWQiBhhBTKchEUdTqTQ0VFiB/aSoDkWkiUQgbqkBXqqLEUjYIWQqGWmBrwWXE0JcxUQ+MioBHalrDEUESUQQNvmB3UQSDUcHnVQDi2sB77zmDkNxUXQjSJrBHXpBDkLKXWQ out_148_mFAP2b_singleloop_p01wA5_mFAP2b_0001_0001
LHvUkBjWkRD01jaSQqGflBrZmFD0coFRQueUkBDW5cCkpbaQQrcojBHYl7BkBBGRQ2OfjBLwK7CkEDCTQFgonBbigAD0nUMRQjtNlBvz6fDEDwYQQ out_148_mFAP2b_singleloop_p01wA5_mFAP2b_0001_0001
LMIQkB3MzcCk8SHOQ5QLjBfTixBEqGfMQqGPhBj/UHCU0iMKQc94hBblDlC0MzsIQqGflBjrH9AkEDSLQpsInB/yucAEouZNQ7nakBjFxl/zBxrJQZ78kBnCX3CEBWJNQ+zAiB3e1HB0MoyNQM6rmBHMFmB0eX/JQqHEmBv1Vz/z0XkOQS3EmBzozc+TUS3IQbwKjBvV7JAUtkDIQ5ePjBrNnU+Dju/KQ out_148_mFAP2b_singleloop_p01wA5_mFAP2b_0001_0001
L46xdBzLdjBEaR2JQktzZBrw17BUdTiHQiWEYB/TN2AEW5wDQy2ZZBf8SX/DtIbEQzhWUBrw1LC0NJ2IQwPmRBPzyPBEN3HKQIzGVB7lkpC051wKQif+LBXjRkB00DqKQ789cBXjXyAEpwFLQ8fkbB74hWC0HLAFQJI1RBrCxYC0NQjGQfylTBPpw/A0tRAMQcKuRBrgzYAEbT0IQy3WRB7KpyCEZ3nLQ3jGXBrjBFD0FN8JQK+eXBHPNaC0/ZLMQsmEKBT5nuAEadjLQwa+JBz0BzBkynxIQ+sxLBXIUNCULW9LQ out_148_mFAP2b_singleloop_p01wA5_mFAP2b_0001_0001
L2jCVBvIbPBka8S/PDXvSBHYlTAkR2O3PnEDXBXiBx+z4lutPzMTWBzgAr4zMzMrP3ySOB7Mn/+j/0u8PUmNKBPFRVAEruQAQIFOUBPzMHCkZmZ+Pz9DRBTVF4AEdgnfPgf6PBD95o9DySqBQLcqMBTHfM9TITy1P473IBvJYzAkSpY6P out_148_mFAP2b_singleloop_p01wA5_mFAP2b_0001_0001
LEtobB/na8/zisdePEtIgBf9og+zfqxrv2jChBjVO02D/pGxPiBBiBjWkt973P1YPTiBfBTLy28Dv0N+vg/ZdBjJDt/ziWQDwkyafBPXv+AEBi+Cw+xBaBrGIJ/zzMiGwZ78bBLwK/AUO0ikPoL0hBbec5/TmIZtvuB0bBnlrdy7kqy9v2SRhB/w+H5zs/oAw out_148_mFAP2b_singleloop_p01wA5_mFAP2b_0001_0001
LlD9gBThrH6zyhW/PDC8hBT0iM9bktTDQT3kgB77nK+LtIbIQZQghBjAr8/7yh2JQMdDgBb5QL+jWkNBQ/hBkBPilb87fiUEQZj3hBH1Nh/7zcQBQ out_148_mFAP2b_singleloop_p01wA5_mFAP2b_0001_0001
EPK8cB325767z3PJQBrcaBT2Of8b3k4LQjsdcBrEDC7jTiBOQtd+cBDVjH/zMzcNQfUYUB7P1477xLtLQ8tkRBT3UE/LhLCKQFTwRBnMo3AM3+ULQsiWPB75I2Aspq/NQeuDKBH1J9AcIIgOQgnoGB706GBsmNhMQAtTIBnpk6AsA0fQQKcdbB33P16D99DIQPMhbBHQkQ/rQjhMQgiaTBHRus7jZS3KQRGqSBzFPD8bQatNQFfhTBfhxM/LVNFIQ3bZNBP1of+LvhwJQIp6VBzk7LBMBnhLQyGlPBD2ylBMa+GKQzV1RBrnkuAMN5kPQto9HBjqDJBM5GnKQF/qCBHLaMBMk+5MQfS7KBboFzAMmtQRQaLXEBrB5/AsAOsQQ out_148_mFAP2b_singleloop_p01wA5_mFAP2b_0001_0001
ETihdBzLdTy7P1QQQgVOfBLxgg9T14VRQWOUbBX3kAA0LdrRQyLdWBTLym/j78tRQ/pmfB757n2rpbiSQdzQgBziQ5+71j7RQNJXdBfQc5+bQ6oQQETfdBTCswzL/NPQQ98ihBrrJq+Dk7ERQ1O6bB3/Cxz7aWITQTKchBTvBw5jd2MTQIVNfBLswOAM5ZoSQfbaiBLpvN/bOwwRQrcOZBvQ3k/rulyQQOjnfBLQIFA8zC4PQ out_148_mFAP2b_singleloop_p01wA5_mFAP2b_0001_0001
EPffdB/RhLBkuJBSQb8SaB7QLKC0isdSQzhWbBzfqVCE7R5TQIFufBTf/kCkR2OUQhrnbBjVO0CUGEwRQF/4aBjOKyCUFkYQQvdXYB7l2YD0OgTSQ7JHdBDoxZDE1ccPQ03vgBzgATB0Ld7RQwMFWB/ywBC0+PYSQo/ifBzav6CEbH6RQz8oWB7gwvCkBkLQQIg4cBrv9VCkvx+PQu4eZB3Vp2DUuszRQEbDZBvYKcD00HYTQgVOUBrCFSDU+pHSQMKlcBjXxYDUW4UNQgIogB/qIdDUuz1PQYWFbBTZ20D0X6HQQ out_148_mFAP2b_singleloop_p01wA5_mFAP2b_0001_0001
ERLSXBThrPCUf/sUQlYQXBLEYdCEZ7EWQhrHSBX461CkYQQWQMdzNB7OfjCEueEWQpbSXBfR2uBkqxDXQJrLXBrNIIC0JbPYQCcLcBHQY2AEYTzWQ2jCUB/naAC0xLVUQgexaB7CRxCUXBQWQV9qTBvWQKBkxu7WQQEHXBL6jaB0kslYQGYnTBHCsbCEwGUYQikvaB7webC0PNVYQgaKcB/trAA0GyfXQTbzfBX5HcBUFk8WQHcFcBfyDeAklFyVQ out_148_mFAP2b_singleloop_p01wA5_mFAP2b_0001_0001
Ee+eSBHXPeDU5QrWQEYlNB34l2DUMI4WQW5QOBzfqPEkpbqXQlDtSBHueWEE/p+XQNeJWBDrcsDUHaxWQkJqKBrMziDkpcZXQbc3LBrH6+DEFQ6VQ out_148_mFAP2b_singleloop_p01wA5_mFAP2b_0001_0001
EMIwJBXiBZEU0iAYQShrJBrbSsEUgVaYQ14lEBDW54E057TYQxggABf++vEk8SHYQdTCKBf++lE03PJZQkLFFBjeXZEk6sWZQLeyABTaDkEEP9oZQrQxEBvRUDE01uPZQZ6d4AnZ+YEUKi0ZQl9LABj0owDEDWbZQDM53AnUEDE0cutZQVsyuAD7MwD0kV5ZQHaRGBfSMSEkrHtXQZs/MBfae2E0UZQYQ5zVKBbaT0EkdFdZQ4skNB3UNcE0wzOZQpRBBBDJT1EkzJuZQerGIB3/k1Dk+GBZQXewxArOdhEkp5CaQXM0/AzDgODU2FWZQ8CdvA7JxSD0T/wZQ out_148_mFAP2b_singleloop_p01wA5_mFAP2b_0001_0001
LhrnEBzgANFkYQgYQoFZ/AjU4YFEv0dYQKxAABfTivF0NJuYQpw1DBb781FUbnDZQOJGIBnBBUFE7RpYQm5N5AH1nQFksGwYQD+r8APrfZFEya5XQ out_148_mFAP2b_singleloop_p01wA5_mFAP2b_0001_0001
E2Of3A33P7F00NlYQ46R2A34lIGEoa0YQ03PzAvIbQGUy2RYQpbSuAvyhNGka8iXQEtIuAHXPJGET3YZQNS2xA/g/DGk34BaQzb4pAzUXFGkyzlaQLojuAX4QBGUPlPbQV3/2AbPvIGUB4gbQ9owxATgV0FEXPSYQLx89AbMSLGk4FBZQ/ArmAnNfFG0f+OZQYobsA77nRGEz5fZQm6e5AvOfHGkgaLaQ9NDzATu92FkSk8ZQ3gkiAXY+AGkVgeaQph7nAHT0NG0QUpaQjfLyAfq8yF0I6JbQmoNoADhaAGEtMnbQDAA6AbRyFG0rR8bQsEvzAf56PGUSlmbQ3vR9AD8yJGE7hLbQ out_148_mFAP2b_singleloop_p01wA5_mFAP2b_0001_0001
EnED2AvyhaG00NZYQ357yAD/piGEaR2XQAAAxAPeptGkBBOYQbnv1A/S3wGUjXuYQ7Rh7APepjGEue0WQShr6AnsdcGkR2yYQS8TrAX4TgGUPFaXQGZ74ArbSpGEEYFWQEYl8A757bGkTiZWQKcdBB/9TmGkvfSXQ out_148_mFAP2b_singleloop_p01wA5_mFAP2b_0001_0001
E+TNqALbnzGUbnvXQIwKoAbkt+GUbnDYQ/pGqA757FH0gA7WQzMzpAzLdCHEmuxVQ7RhZAnYQAHEBWVYQ9GFKATFo9GUsRqXQkpAWAf6I5Gk3Y8YQx1jmAbPKwGkqx7WQDVrtAnz7AHkVKdYQasbXA7knIH0XneYQqzGMAjgOCHkdh5WQOh7FALyY6GUczIZQ4n3gAbrN7Gk3+UZQx/7XA/vywGUCezYQ out_148_mFAP2b_singleloop_p01wA5_mFAP2b_0001_0001
Epw1rA/mEQHEnELXQGZ7tAXNeXHU0iEWQJGEkA3MzbH0xLVVQQgVYAzgAfHET38VQU460AXNegHU14lWQ2VY2ALrooHENclVQIBr/Arq6bHEYK8WQdoFsA34lSHkDtEYQ2moyAfwTTHEcHUVQ34OxA3I6jHEqPcXQh+d7AzF6uHUQ78VQmbtuAfmCsHkC9SVQFbH6AjJzkHk48uUQJAVCBnBKiHkKGUXQf5nBBTfoYHkh/CWQ2q0+AnyrVH0XXsXQ out_148_mFAP2b_singleloop_p01wA5_mFAP2b_0001_0001
LNepkAf9obHkCX/TQepbYAb6mfHkBBGTQXPKeAz1jqHUiBhSQ8naQADVjxH0kYYSQR2OVAblDYHEsy5RQFuZMA/PWNHEqMPSQVuFKAXZGGHUCD/QQrmSx/G9MKHkQJDQQ035m/m0XCHEpW6NQyLdrA7luYH03PlTQvfuJA7oggHUb4qTQVQRiAXUxWHkTvaRQzurKAvtzbH0+OLRQmn15/y8LOHEEsuSQ+hhXAzWnJHEFs7SQKHEGAzj99GUj+RRQ9iIZAbK2FHUoNcQQqxC8/OipRHEbUMPQHKwI/eQvLHkoOoQQfzJ/+akaFHk82uMQsbCZ/uje7G0/PvOQYPvAADYuAH0EEwMQ out_148_mFAP2b_singleloop_p01wA5_mFAP2b_0001_0001
LlYQpAnX6rHERLKSQdoFtADAA2H0MzkRQDXP3AHtI4HkR2WSQBrc7AjWkwHUep7SQsHFwAXMI1H0w1DQQWTF6A3PRvH0y72PQMONnAbmZvHk4UlOQVjXuA3islHEoaUSQg58mADyF8HEzAuRQFC8wAzU38HkhhPPQYaJ/A76wyHkpckOQvGcpATs2uH0VzeMQJXlfAfn8zHknkxOQ9m8lAr9dnHEvMXPQ out_148_mFAP2b_singleloop_p01wA5_mFAP2b_0001_0001
LBrc8AjVuAI0P1QSQ9oQDBrbyBIEnE7SQnvfHBz0N7HUPKkSQTihLBLaR6HE7RRTQIFuEBPyWHIkZmZSQSnv+AnMBKI0d3ISQGAq3A3BkFIE0doRQz3W8Av+xAIkqDRSQ50nCB353BIkxtAUQePLHBjn9GI0tWfRQw3JHBvQgJIUj8ITQpdt/AfeRNI02EaRQFPt7AXy2LIEOEETQ6ql4AzSaFIUJ+iQQaxYvALoOGIkD58RQ out_148_mFAP2b_singleloop_p01wA5_mFAP2b_0001_0001
EzMzGBnsd1H0GvcRQIwqKBfTitHUepDRQIwKIBjrHjHUepjQQoFZKBntzdHEEYVPQ0iMOBrvfyHEAAAQQt2FLBzxl2Hk1GeNQ9FQGBj6/0HkszLNQestNBXnt7HUGw4LQ8naDBPc91HkZm5QQT3ENB/XdrHEPa7RQg3GRBbD1sHk16bPQ+OSQBzoK5H0R1bQQ out_148_mFAP2b_singleloop_p01wA5_mFAP2b_0001_0001
EqxrDB/89fH0w1LRQdTCBB3MzVH0z33QQXkt9ADAAQHkBBGSQfU43APy2UHU3k4SQ14l4AzKHXHECsyPQ0XI8ArSybHkPsWNQI9DzAz2dMHE4YNPQdTCCB/89kH0eU4RQjl9DBDzcQHktzaQQpJ4yAriTcHkyKWQQt4R8AjaejHE3+pNQIAasADA5NHEqn3NQSSCwA/U/IHEbOhQQPgq4Av+7GHkAmSOQ out_148_mFAP2b_singleloop_p01wA5_mFAP2b_0001_0001
EvJx/AbQgFH0gALSQhrH7A34l+GkQgNTQNzMyAHtI3GkBBuSQ99TzAHDCyGU5QrRQgqxBBb5Q3GEue0TQXEOGBfw17GUhfnUQdy4JB/AsyG0dQCVQu37DBvhTBHkF30VQpwVCBDBWCHkrHdRQ4bi3Aj9pDH0Jf+TQ0toDB/3OzGEgr/SQdZm/ArQhxGEojaUQyeeIBbsfBHENSBUQ92GNBLN01GUzVoVQ6beLBrDwuG02nJUQU6pHBz+9sGUHBoVQQ8JHBvlrEHEepbWQIsqBBT9j7G0ZEbWQ/aSBBHajHHkWafVQ out_148_mFAP2b_singleloop_p01wA5_mFAP2b_0001_0001
ECsypAHZ71GkU4iTQ8S3gArbSuGkDtYTQ789jA/mEkG04lGUQpbSkAT14jG03PVVQDCsMAfTiyGU2O/TQilny/CX7qGkxoxTQ+Vc5/e4mhGU96gTQStv7+G7quGk4O2TQ67npAf9o6GUwKXUQ6mWfAv6zsGkflUSQzE0IAnxF6GEwFlTQbR5OAXluzG0g1DVQ out_148_mFAP2b_singleloop_p01wA5_mFAP2b_0001_0001
EiBBnA757bGEv0VTQOJGsA7kYSG0eU4TQqxLmAThrHG0xL1TQIwKiA3NJEGkpbySQlDt2APzMRGUy2JTQXpq9AnGUaGEwEgTQyX37AXrDHGEhmgTQuBMDBH4dbGEWCrSQoa8lATKccG03PVSQJYatArIkTGkkl8UQKmP1Ab2iRGkbxFSQV0ZABjk8YGEErcUQVfN5APPmhGEC8fTQ3ItBBbKTGGkH9+SQWFl2AnsmAGkMLOTQIxO9A7P0GG09RlUQBwoFBPb8hGEFaATQtxvBBnKEdGkS7rRQtrbFBzkRUG0MWsSQ out_148_mFAP2b_singleloop_p01wA5_mFAP2b_0001_0001
E/pGmADBWCGEVj/UQT3khAb5QvF0LdLVQmuJqA76RfFUiBpVQZ78sAHtIfFUf/0WQ14lQATgVwF03PNWQj2rFAfmMaF0U3jWQab0PAbbMKFk6fZWQEg4m/q1wZFEpMBXQ3kYpAXiBGG0w1zVQA+0cADOwpFkGROUQ7jMEADT/6FUB3zVQlmeWAPvm3FEsSIXQ out_148_mFAP2b_singleloop_p01wA5_mFAP2b_0001_0001
EdTiuAfSMSFklDtUQFDC3ALFuCFEoaEVQaR2yA/owrE0bSEVQb8SuAT0ikE0GvEUQBWZABXiBDFk8SHUQF0mCBTk+YFkWi9TQnq5EB3wK0E0pMqUQ+zbEB7efjF0tyOVQWO0rA/mETFkCXvTQwf05AnQcGFkNxEWQtmX+ALvc9E04QITQJ3Q/ALNiiFE6HfTQKo+FBD/5XFEz+TTQOwSIBnQg0EU4W+TQEldDBjK0jE0r6vUQyjLGB3r05E0ByoVQoqAGBTZNzFU2y/UQEajHBvt2ZF0BEtVQtVGBBT4IlFkXs5VQ out_148_mFAP2b_singleloop_p01wA5_mFAP2b_0001_0001
EhAr0AzeUgEECsKWQkCXxAzKHKE0NJWWQ2jC7AXO02D0yhOWQqxrBBzgA/DE+T1WQgVOsAHueGE0jCvXQET3iA72kTE0wK4XQfVCpAHtsdD0a55XQnvf4AfTinEkqx7WQOIqrAXpEGEk83jVQcx9xAzq3KEkVSQYQbq7kADyZiEkr08XQQ6clA72FZD0tVcYQ4uAwAD5RJDUrf0XQ71QjAj5AVDUKTIXQ out_148_mFAP2b_singleloop_p01wA5_mFAP2b_0001_0001
EOJG6Ab6mUDEuecVQdTiBBb5Q3C0KHSVQUNeABTKcJC00NxVQLHa8ALwKfB00NBVQtd+CBHue0CU0i0TQgNgEBvIndDUm4JTQcbjAB/Qx3DURDoSQs4wJBjYYoDEgLBTQfH4BBfBJOEk9Y9RQK4HLBz1lGEk2IWSQcqMHBnqfTE0c/zRQyglIBH6nlEE/DIRQwKHzALGEQDUep7UQMU3EB7b0CDUV14VQlYY/AvyRnCUV5STQygUGBLLWeCE4YtTQyv04AnLVvDUNMvSQrl1MBTkmTDkD3bTQ4tg9A7bPYEkvFjRQxPTPBLI9KE0MXOSQGgaMBHbPlEUVV8QQ out_148_mFAP2b_singleloop_p01wA5_mFAP2b_0001_0001
LCB2BBrFZ7BUHaBXQfUYBBTKclA0FZjXQTiBEB/S3E/jEDqWQjX6BBLFue7Tc9gWQXkNEB/9TtAEW5cYQH2cDBjtsECEN4oYQ8iEEBfEkcCkLS/XQjD4BB3Wl8BU15/WQT6P6AnzsVAEM4rXQW2cIBTEFbAEDsZYQdtYCB71ABA0w/zYQ6PaGBvUXOC0SDBZQEl8+AXmIJCkTN3YQ9jPIBvtNhC0Wz1XQHD1BBrJQ6CUf0AYQ out_148_mFAP2b_singleloop_p01wA5_mFAP2b_0001_0001
LU4aIBHsyx/DEY9VQiBBLBHsyh9z4lGVQgVuHBrFZ77j9o4TQzMzIBbmZG8r8SPTQy2ZQB3ist+z4lmUQxM2PBT47dA0kIwTQ6mEKBb6m0AUIwCWQYAnLBju5XzLvEsVQTJOSBn+QL8jbdCUQqjBTBzyzJ/zrXaVQWG3RB3IHPAEHr7SQ out_148_mFAP2b_singleloop_p01wA5_mFAP2b_0001_0001
LCsyDBLGEo+j/UjTQTihABjqxL+zP1YSQBW51A/mEj8z3P1SQamZuAblDN8jZmBSQAAgABDW5YA0NJmRQ3eMGBPBR3AUa0KRQJbzFBfGhFCEm7aQQW69IBn9Mk/jnSXQQyL9CBfnvHAkYQIUQovXCBLITf6zWOyRQi/x9Azr8IBEjFPSQ/qA8ArkATAE9TuQQkFiIBXllDBERDESQHlzJBDSbQCU8vKQQwR6DBD88cCEL4CRQOJdDBzr9ACUTTBPQGd/MBPaSHAEK4FQQ/TuGBbanL/DHn+OQK2QJB/RBf9Tlr8QQ out_148_mFAP2b_singleloop_p01wA5_mFAP2b_0001_0001
LQ140AvHFu6jDtIUQMIwqATf/U174luUQlYQkAz1jS+DqGPVQWO0UA76RR+z1jKVQkCX7ALwKH7zkYwUQBWNsAXOz78LIyjVQFjAmA/OEY8bMg/TQ out_148_mFAP2b_singleloop_p01wA5_mFAP2b_0001_0001
LRLypAjpbKAUiBxVQuz3kA7P1YBECsSWQ6mEdAb6mEC0IbPVQ2OfLAzeUUCU3kgVQZQgbAbmZGBknvfXQW8wjAnsAoAEOlWYQLpRrALY/RBk1RlYQWXmgADaU/+zCenYQfU4xALGEIAEAAwVQqiOrAXp5BCU7ynWQ+gWPA/VfXA0IwPXQ5lHTA7xiACkM3wXQyDUkAzBrQ+zzVBZQMB6UAjuH/9zijaYQ out_148_mFAP2b_singleloop_p01wA5_mFAP2b_0001_0001
EFDCjAjqxHC01jCUQKc9aAzLdfC0d++SQueUeA/TNODktzPTQZQgnA7QLaDkvfyTQThmhA/S3TCk8DlRQ1q4sAL8qlC0biXRQBHehA3gPHBEHQYRQhGqwAHrvjCUbZ3PQLHaqAHZ70Bk++5TQ/ABKAz9YXCEbiBTQTLAZATOtiC0y70QQdWiyAbY3TCU05+RQEyJtAzH9GD0DXsRQ5ZakALg+3AEfZYQQzSpSATRjvAUUPfRQstlmAnB+oAUU8HSQ8nt4AfN8wC0aduPQIsQrAvGW2CEB0mOQEouwADlmCCU2TMPQ out_148_mFAP2b_singleloop_p01wA5_mFAP2b_0001_0001
ER2OPATf/oDUKc1SQxgATArFZLEUf/8SQamZWAfR2WEkSMoRQnEDMADAASE0eUoQQKc9AATLyWEUktrTQdHL9/uOfREEAwIVQKqyb/+BMhEUrJwVQFGyU/ihAfEUt+PXQoKub7a3twE0ar0XQhrHBAPHadD0codSQS31gALa2NEkXchTQs+pj/aV/SEEsWMTQmoYDAT8EoEEl+mTQx+FOAXIDTEEbaoVQ5Dtx/6tHBEEqhQVQjP6S9ghxeEE2CUVQ6yRo/u1axEklkhVQ0rP6/yaofE0p+rXQq3ku+imvPEkE1fXQli4S9YkOvE02NaYQ7y0a/0WiwEk9rbXQQ7X8+KXS/EkFelXQ out_148_mFAP2b_singleloop_p01wA5_mFAP2b_0001_0001
EcSMiAnX6mEkZmpRQzMzjAb5Q1EUc9gQQFDCgAfTiLFUxg4QQ3kYkAjWkVF0FZzRQ2OfvAPy21EEpwFQQUNemAvxLpE0kYgSQZZBeAneXvE0GSXPQQgVwArvfAFUgVeOQsHFyAvz3lEEVjnPQVjX0ALbn7E01j6QQ out_148_mFAP2b_singleloop_p01wA5_mFAP2b_0001_0001
E2OfPAHtITFEueMQQKxgGALaRoFkCXfQQiBBMAXMI4FEYlzOQGZ7GALFu0FE+TdMQeYwY/y/AnFkZ4pQQATuS+Kbp8FEYquQQl26A/uxPEG0O8ASQrD6p+iEBAGEVTHTQcFxf/C5FOG03m4RQGZ7IA/89JFEmu5OQknZNAri/tF0rNbRQn1aJ/+aNeFUBHkRQmwp6+OxNeFEyioPQ3nVY/oFQ6FkyVrQQTf+B/WUODGUAEyPQ+/Jn/SGZSG02psSQpcPk/W0NRGUKV+QQ out_148_mFAP2b_singleloop_p01wA5_mFAP2b_0001_0001
LfU4WAf9oEG0hWkPQktzdAXNeMG0yhmNQGZ7kA34lVGEaR2OQc9oiAjqxYGEYljQQaR2aADVjFGkTixQQri6PAXUnPGElxiMQuG/jAHFmIGk8vHMQ out_148_mFAP2b_singleloop_p01wA5_mFAP2b_0001_0001
EW5QsA7QLaGUJGUNQ/pGyADBWjGkBBWOQZQg9AvyhkGkQgVNQ4PVABjrHgGUxgQLQXPKsATLytGUeprNQGQirAzhgwGk42uKQE/0kA7Gr6G0zuLKQwNOWAjP66G072xKQAzzpAPiDDHUQ5EJQUNetAvxLXG025bLQ8GzyADXhiG0cOQQQPKQwAbHc0GUKYnOQdhGkAzmgtGEJTgOQG/9nAb9zpGksHqJQf7qzAPQ7xG0fcAKQDnxlAD4wJH0FBsIQ/r0xAT78CHUz4sIQ out_148_mFAP2b_singleloop_p01wA5_mFAP2b_0001_0001
EktzBBf9oqGkZm5OQlDNHB7QLuGUepLOQoacHB/TN6GEZ7sNQ/pGGB/9TAHk9ogPQT3kLBbmZrGkDtIQQYumMBr/EgGUEMTQQHqYQBbmKwGkGYkPQ/9aQBXRfeGkzmbRQ/UDAB/natGEShTQQ+0XIBLxMqGU8VVMQaQWKBDEguG0sqGRQ/AdOBDVCdG0+nxOQ6ODJBLQwbGkqYdQQcjdTBrsjuG0xqhQQKjrPBPPf4GUSNcPQpGhRBvV1sGky3pNQgdWRBb8YWG0rShRQI1rOBTuZhGkVsWSQBqFUBvg3iG0QqORQ out_148_mFAP2b_singleloop_p01wA5_mFAP2b_0001_0001
ERLSJBT0i9GEYlTLQXPqJBXiBJHUJGkKQbnPPBrFZMHEaRmJQ03vRBnX6GH0d++HQ3kYFBPzMMHEUNeIQhcIAB/umKH0hslJQzAAGBvtAYH0AYZHQtIbKBrGv3G04l+JQjmyIB3F1NHk4LVMQnZ0FBDLNHHkZfZFQFW1+AbjdQHE2e4KQib8CBf5IaHkZxfEQMq7JB7UaZHEh1oFQgKjFB70/cHUw6eJQ out_148_mFAP2b_singleloop_p01wA5_mFAP2b_0001_0001
E5lORBPHaVHUGEoKQIwqWBbmZZHUzMDKQHaxXB3MzdHUiBhGQwKnUBnBBkHUGEYEQCB2XB/naiHk9oAMQkbadBT2FnHkCNAMQLHJeBHwBxHkgYoOQbpRiBHJZ2HEUs3NQam5OBvyhZHk789LQJ7dZBXjwSHkLIPKQ3+6WBLE+fHEO3/NQcYLVBLLCpHEeOhLQQdNeBjZ7qHEqAGKQYJMgBbIwgHUnuTMQDMyiB/pm8HUQ7TPQM6QiBTjw5H0Ot2LQ3JujBHlHwHExq+NQ out_148_mFAP2b_singleloop_p01wA5_mFAP2b_0001_0001
LGZbcBntzaHkpbSEQEYleBbktfH0Gv0+PEtohBXMInHEDCsAQ789hBfTivHU3kY8PQgVgB7luXHUjX60P4WocBHabQH0S3kiPqHkYBfQPUHEu8HqvnCvdBvBAHHkwxftuDCseBb5QVHEv0NGQI2bbB3SdkHU4DG7PGN3hBrcvSHk77Q6PB+VhBn6LcHU3mlJP out_148_mFAP2b_singleloop_p01wA5_mFAP2b_0001_0001
LRLSjBT14jH0w1jEQtdulBntzpHEW5wFQktjmBLEYnH0kYwJQ7RhlBntzfHEoa8KQZ78nB/mEmHkTiBCQ+6+oBT1HcH0PysDQfU4iBDW5cH0OffGQ4HUlBXdVyHEgUVFQ9MhpBjn0rH0oVkBQYaFnBruDlHEegI8PZ7MpBDv9XHEqNeAQ out_148_mFAP2b_singleloop_p01wA5_mFAP2b_0001_0001
Lf/koBnX6sH0P14KQ35rpB7P1qHUiBhNQCBmqBHXPfHUGE4NQzMDrBT14bHEoaEQQiBBsBLFuyHEtIrNQg0MrBTsz7Hkxx2LQhXwpBXCh2HkVKlJQdjkoBfs/sHUQF3KQ2sLoBDLzsHUN5CPQV13tB3RwuHU5fBNQ7lUsBDpP1H0wdwPQDe+sBnYJAIUhpMLQTZ7pBHyvAIkcL9MQ+zQrB/iT0HkOwGIQkVPoBrS/7HkX+yIQ out_148_mFAP2b_singleloop_p01wA5_mFAP2b_0001_0001
EiWErBbPKZH0istLQOJ2rBLwKOHkArMMQR2OqBz1jGH0xLdKQKcNrBjU49GE7RxJQLy2uBzLdMHkoFpLQQbcvBPehPH00j8IQEBmwBHT+SHkafjNQlDtqBLbnbHEnEzJQJ9brBnhQMHU+SSOQBWUvBf+/DHkA74LQxi1tBzq/RH09JGIQ2isyBTlfRHUelHNQTfKwB/nnQHEQjmPQoZLwB7hcbHk0KUNQ out_148_mFAP2b_singleloop_p01wA5_mFAP2b_0001_0001
E35rnBrbSJHkvf6JQv09lBzgACH0P1YIQBr8iB7P1DHkqxrIQjs9hBra8MHU2OfIQ5QrmBbPKCHEue0CQbVBlB3QS6GEol/+Pny4lBr8j5G0do+tPKrEoBj+o1GEZzlaPokJkBb5Y9GUoPZuv789mBz1jQHEW5gKQ6nTmBTQ45GUgUGJQ/7xoBzgOAHEv2RCQd9VmBjNKKHEojOBQL57iBfA78G04X/+PbJLlB/MZyGE+/TBQ49kkBrzL9GEE2Y7vJ4ViBrXkAHUyEXhv out_148_mFAP2b_singleloop_p01wA5_mFAP2b_0001_0001
EAAghB3256GUiBBJQEtIdBDrc6GktzHJQqGvaB3isxG0IbnGQXPKdBrbSpG0HFuFQhALbBPHa4GEUN+LQZS8bBnm/AHUPiHOQJYSgBzfVCHE19ZPQQbqXBDeCHHEaS+OQvgggBn40JHERztQQdzAYBTlVOH0RMfQQLptcBjpzPHEATGRQO0iiBjU4zGUepLJQOPjbBThFCH04NbIQiD0cBnIBxG0A2tMQnw/WBPSV3GU7PwLQjt8hBnLi9GEVT0OQdN6TBTw4FH0MaBOQL+XiB3g6KHkIGORQn1fUBnn7SH0aJyQQjTEdBL+mVHkUn5RQ out_148_mFAP2b_singleloop_p01wA5_mFAP2b_0001_0001
E8S3VBbQgzGEXPqEQfU4SBDrcrGkX6mBQTiBPBHtIlGE/pGFQv0tMBvyhpGkU4aIQR0zPBrYvwG0hPD6PfBWTBfxe1GUHlqiPukAQBrrZ6GkDGK3vGfhTB3Vg+G0ELUAwOaWQBDZFEH0AigEwSMIUBThr6GEBWZFQwSuVB/EwlGEYf2/PtpTNB7RJ3GUOxN9PcwKNBbw4qGUQap0PdE4VBbUOvGk1lIovOF6VB3oo7G0/oixPMpqNBjTCBHUWkxwvJ9QNBPga0GkrHw6vQyoVBvt03GkKNJCw1weWB7rDEHk2yb9vsl0SB3mrGHEhfbHweabOB/WZKHE+q3CwPMpNBPH++G0p0EGw out_148_mFAP2b_singleloop_p01wA5_mFAP2b_0001_0001
EEtIOBDAAbGUNepDQMIQKBvz3TGkpbSGQ8n6FBT14PG0OffCQ/pGHBDBWMGU6mE8PJMINBnFPKGEtVXIQyyZJBz6+BGEnKfJQDCrIB7vpvFkTRkIQl12FBz4JDGUoiwLQgH8EBXZOlFEuhGKQb1KDBb32yFkWAEMQs2wEBTZjLGEF5hNQ5j4+ATqnvFUkvEOQYYBBBPu7JGE04iPQo828AHLUAGk+tzPQ4PVQBPc9XGET3kAQV+RIBTXUYGUiTvIQwLxPBvm7MGE+q9JQwNnPBDkbGGkydsFQr7vKBvJtoF0WSuFQnksDB/8/VF0Vd1JQIWzGBHrNTGEx4UNQQtr6AjLdgFEGQUOQ/iMABTogQGEdVdQQcCC3AHqo+FEtKtQQ out_148_mFAP2b_singleloop_p01wA5_mFAP2b_0001_0001
EfU4AB7kYQG0LdTEQXkt4AXjXMGUhrHBQRLyvAjrHIGE99zEQbnvqAT2OOGkCXvHQBuS0ATsLVG0Es+6P8jCrAHTZRGk1WCwPehIjAvp7NGUTjX4Pu+9rA7HASGk6NKzvIFOAB3MzTGUKc9HQG3i7ATwzFG0bFP9Pgrp6ADcJYGEYJmzPsljxAPB4bGUUA3/P out_148_mFAP2b_singleloop_p01wA5_mFAP2b_0001_0001
EZ78tA/9T7F0IbnEQIMvlAHiPxFkLz5HQYmpZATZqoF0oBWEQ5oqdA/nGhFkqZ0/PCSiqAn2cfFk3dpJQlSXyAfMJyFkxCICQ8jZiA3WZ9FUNiRJQ9PRkAT0DYF00Z2KQdipwArOGmF0fk9KQ+FIuAjlcTFUrZWIQ out_148_mFAP2b_singleloop_p01wA5_mFAP2b_0001_0001
ERP8FArJ4pFksCUGQgJnm/uXrjFUknKDQj58E/uqfPFkdYeFQa5yG+McFEFU71tCQ/uhP+u/61F0vWADQdbBL/Ci7EG0YGIAQTKCS/OhTDG00MhwPBEPP+cVKAGkS1IgvQ8x+/6LcFGEt0oHvDG0DAr9OvFELzCJQmTAx/qBXgFU9QL+PMXBr9cpc6Fk61EHQ2SPO/UucwFk/VBBQXQD1/myDHG0L3pBQX/MA9sIbLG0aV3AQmkgBA3EhEGknWA4vzMgLADP+HGU6y5wP out_148_mFAP2b_singleloop_p01wA5_mFAP2b_0001_0001
E1AQX/O4KLFEooRJQ+sOu+Kz+3E0tFmKQljLl/0Zm3EElxmKQB1z4/4xnmE0Ga1KQTtzY/e/0jEUVuNJQPhRFA33EfEkg8zJQJkdVA/9KrE09kqIQ0r1KALKhOE0KXhLQkPWlAnK0mEk1qNJQBcBgAvWHKE0CjEMQZp/nADgSWEUIm6KQbIMu/iKcVF0VVUKQfDPN/6mC4EE6hqMQnezR/iYflEUCTHGQmbel+qdFWEUCI1JQOnRRAfuO4Ek+noGQz3e8/e+5EEEb0bMQgGorAPtcwE0UKTIQ+fGiAzHG6Dk6taNQz3WwAzu2SEkBbWLQ out_148_mFAP2b_singleloop_p01wA5_mFAP2b_0001_0001
Ezrj4/kwaKFUC3WKQUugTA1tLMFUToNKQWP2cA9XUOFkA7ANQhHHoA1EpQFknUWNQ053ZAZNOfF0ppdIQRkIVABXTcFkav/CQl8paAhcWwF06lq/PMKpVA9XktF0FzVvPxWTaAN3pAGEbhmpvlwom/YL2XF0VARKQEY0ZAxFn9E08wTJQMFdRANcgtFUxBJJQW7elARFQiFk7UrIQovdeANG7OF0khcBQakNEAtbtYF0jRdCQRJgRAF429F0LeYBQDa0lARc4zFEINSAQ+YJfANEegF0JAtZPWKyEAJqjpFElpcrP/DxWAV9z+FkO+L6vYrVRAFbwGG06e1VPQ1+kApqgCGESBflv out_148_mFAP2b_singleloop_p01wA5_mFAP2b_0001_0001
EcE9OAxGhNFUYfBPQOX3VA5TtOFEcv5QQmbXiAJ5O8E0QPQRQYgbqAxbO/E0p27RQY+fCARAuOF0Kw1RQjiLIApAFQFkGIUTQF3Gp/Yi5PFUsONUQcx3q+ga3DFELI+TQMugp/8IRdFk2SPVQAhZ+/c6CMFEnPnOQLepeAxXmdFEN2CRQ+wVw/0IPcFkzZmRQVXby/sqKAFUq3rRQjiISAhAZCFUW+kTQRQ5QApR6eFEBmfTQb8+A/MK3dF0RO3VQN9ZBAN9vmF0UMZVQ out_148_mFAP2b_singleloop_p01wA5_mFAP2b_0001_0001
EXgNfAt6HpEUTOyQQE9YlAF+xVE0xSKRQCGPmAJ1FGE09//PQ0fdcA5uE6DkZpHPQpeGgAd1LLEECxWSQdzamA1HBxD0wS4SQrfgsAFxwcDko4ISQ01FlAxPgnDEXKJUQZTrSAR79nE0AsJQQfSitAJQOaEEjBcRQNTReAZN4WE0xAKTQgCSQAxgpFEUs1ESQ/wFpA9J9ODE+9iUQgRFgARxw4DETJtUQ out_148_mFAP2b_singleloop_p01wA5_mFAP2b_0001_0001
Lx2+vA997CEkS/APQrh4xA9i2oDULEyMQJTL5AZV3DDkHKkNQ/fp+Al7YxC02+3LQXey2ABcjAEkrBbKQq+vABhQ0KEklbGLQzdNCBtCtKEUd2ZNQ19UDBtxqSEE+wTJQNDP2AZ1yKEU+c1PQlFPqAB5ZbDE14JMQ1n73ANhOrDUf4vIQrgSxARVCNEE6AxJQ out_148_mFAP2b_singleloop_p01wA5_mFAP2b_0001_0001
Ei/N5AxYM5CkHZEQQAG7/AVwpWCUo6kQQiVM8AhnQXBU0ICQQcJmyAlF8GBEpo2PQeb+/A1xbWC06CGSQmPhEBx2J5BUzeqSQvDEEBdKGrA04N1SQPv4IB1VkRCEit9SQG+e0ANbbJDklftQQgzCEBpevbCESZOQQyNTABBZM3C02ndSQrIc4Ap/WJCkbedSQkECMBNzACC0RLWTQZEFJBx9IxCET9zSQ out_148_mFAP2b_singleloop_p01wA5_mFAP2b_0001_0001
EIv6BBFSYgAUoaYPQVorABBLeT+zIifOQ4Kv5AJdFk7DH5MQQunhzARzAW7rUflPQy2LGBFFF17j22cOQVq9JBd+EL/DZ6zNQZM2HBVi8wAUv6WPQS4BCBhBFhAEktYPQ6T59A5itY+T+OeMQGTAHBd9s1wjdyMQQugPGBFNPm6LYs8MQNjDOBhuxn+TUwZOQm6CKBx5Ji/DpCpLQAUjJBlunwAk5WsQQ+q4IB5FhsB0npTOQ out_148_mFAP2b_singleloop_p01wA5_mFAP2b_0001_0001
EJtP6Ad7MR9zmbeRQwBwzARRUz4DeJgSQiL1oAN1UW9zc8oSQrCSiAt0hb7DLqdTQdGa5A1vec5TXV2TQoU/BBNr+I8rym5TQnSzEBl82k6bxOMVQIZfGB1KnH+T42WVQHYfIBVhlJ/DT0fWQRmBJBFXEQ9Tf1jXQRh6JBFCM2A0YAjWQBrQ/AFvKI/T0UvRQV6hyAZMCe9btJOSQXW/6AReAg+z5/HUQSPN0AdvBW57oTnUQ7ZQBBx8NN/b3ByTQXNlEB1N/+4rbFGTQ5lICBhJbT8rp7AWQ1zVIBVYw09Ll3OVQe7IGBhjoW/Dc5jUQW77HBxsOj47eZhXQwghKBpfeZ+DbQNYQHNgJBRhsbBE5suVQTYaLBBT5OBUxpZXQ out_148_mFAP2b_singleloop_p01wA5_mFAP2b_0001_0001
L/j6mANLSu/jKA1RQCg7ZAhbonAE/a5RQkG5GAJg4Y/D/NrRQh7CHAREgc9j8NxQQnXBaAVvRwBEzu3QQ/X5FAFkBTCE6f4QQzsJCAZ4SvCEXS7RQ1LYu/oRaPCE32sPQlWFf/Ic2HDkN/7RQvJfm+Yn9nCUjQuPQV3ui9IiFEDUhk5QQ1Rci/GvicDUMR6QQXtfsAxW0HAELVJRQrJkYAx9dDBURL5SQc/zjA1sKNCk3yDRQVv+bANZvVBUjcvPQOptNAlsIyC0XOvSQF1P0/kDWyBUp9DOQESUT/orDeDU2cwSQZ+D2++iGlC0rbGOQbx9y/eqiWDUT3HQQ out_148_mFAP2b_singleloop_p01wA5_mFAP2b_0001_0001
EFuAt/kWSs/TChgSQ13TU+02mD+japZSQsCID/mqTu+zKpHRQIWjH/CdYhAULntQQU3YN/m4Oe+j2OnTQC7J+9SwP/8DCn5UQEFvH+cCeV8bAhIVQUoxd+0ga0+zagBWQvugK/Ec438LtHWWQqxeO/U/jz7jm+5WQP7yu/0m7iAEP/OTQnkw9+cmMLz72gXSQU+vb/CCETAEmMuTQOM60/2Pn38TF0cTQZgkk90cNq+LANeUQDwrV+YmldAUmiTWQ2s6c/EmnZ/LJJuWQ out_148_mFAP2b_singleloop_p01wA5_mFAP2b_0001_0001
EbAmj/2GLt6zyJfQQGuw6/2PRE8jx7dOQbJ3Z/ivoK+jr1VMQ3nCR+8f4Q8zY85LQpHMh/eoWW8r9k4QQVj5DAPuzh77zZ0NQUW4KA7W7X+zRZyOQ out_148_mFAP2b_singleloop_p01wA5_mFAP2b_0001_0001
EMjDr/mhgJAEfYBLQ06kC/62azAEBU+IQC8xX/i/HJCk+muIQTNA+/aGXXCUuElJQbkCQ/anwHAkSLmEQ3yCBA7AATAUjdyCQQxMEAPd6gAkvrcLQO+sA/kG4tA0m8hJQQGUX9Gb/hAUrErBQBORC/6LaH+jr1+EQs9jBA3KRLBUUAQBQ out_148_mFAP2b_singleloop_p01wA5_mFAP2b_0001_0001
ESNWR9ULdhC07pHHQ78rP+y7qODkf3BGQqEQa/KIxUDUwPuAQHLcb/aUD4CU2It6PHPak/A/0nDUlL/FQ2ye//sq5XD0LtzBQy7Q7/Q2VjDUiiqJQY4rb/ciSUC0AlEGQsNMU/yYpbD0WZmIQyKwb/gwxEEU/KPFQEG5CAdWmuDUbsr+PcFkMAZZV1DEzPnJQcG6m/YzwvDUVVQLQK/EBAxftBDkfrCKQ out_148_mFAP2b_singleloop_p01wA5_mFAP2b_0001_0001
E4wLw/egV6Dk/KAAQv1uCAnhkCEkA09zP64/HAvjVaEUuGxyPZqQDA/VemEEQOx8PjC6WATNwqDUpwCxPEBNjAj6DwDEf7n9Pi/EmAruBKEUO1RAQ5EpmAfV5MDUy0EBQgE7v/y7+HEUsRADQMdtv/6XA+DkXtuZva9zeAT9D0D0L+mrv7yrSAPVBJDEQ7UvPD8zrAfteODkF8HEQFnGkATJdwCkEFh/P out_148_mFAP2b_singleloop_p01wA5_mFAP2b_0001_0001
Ea00RAfK5gE0DI0tvw39bAPA31E0PEPwvA2EqAbgvzEk58Ksv71HvAvjTnEkTix4vUygWADVFBF0iMv+vK9d8/yKlCFE1sFAwJnTgAPYNXFkf4H/v/x7l/23POFElea2vTCSSAHbGXEEEI45vl5DWAz0s/EEA2wpPj+lcA3Wn3EUMosCwLZBv/ChiyE0AKYAwsGS1/i70KF0R30Dw3slcAv56eFUouVDwJp9oAP/vVFk8/c+vMqjaAPp1gFE1vg4vxgQ69qNqOFEOKz4vVbIy/i7jeF0HxV1vGvur/KY9FFkaMMSP out_148_mFAP2b_singleloop_p01wA5_mFAP2b_0001_0001
EAyruAvg9/EE0zqwPSSD6ArkM+EE2zl1PjFf/ATdAUF0xx/1PzrC8A7xfiFU6ht8P7ol7AnnDzE0K3zAQj9lDB78JxEEXkwCQ0HyGBn4jjEEHVr9Pa2qDB/hZnEEzrKIQrmMqAXAwKFUL0V4Ppd29A3xh0EEtg5ZPcXT4AfP9iEkeBjAQkBH3Azq27E0yg1DQfraFBjq/AFkUb4CQw35KBnlNiEUdQOAQ7fuGBLhErEUPTnzPGsAFBj9qTE0pRK9PjqyHB3yDmEEKD3IQLh2BBzNjXEE72GIQ98aBBnalxEUkKiJQ out_148_mFAP2b_singleloop_p01wA5_mFAP2b_0001_0001
E/UDEB757VF0gArcPEYlGBXO0qFEv0NBPhrnMBf8SpF0fqxjPKxAPBvyhYF03P1YvRATFBj8n1F0Wgs6vQLWHBD30oFkkGpBw2qk+AHDR4FUPoC8vUNeFBHsyJF0eU4uvGPCFBHu30FkW1+0PwWMHBLDqCGEZp/6vATqHBfCPaFUqveAwT658Av17/FkRI2BwFhc7APnEBG0pPJzvdpv6AndnoF0P007v out_148_mFAP2b_singleloop_p01wA5_mFAP2b_0001_0001
LXPKPBDqG7F0gArwPe++UB3Mz6F057nyPiWkXB757HGET3k4P/UDVBzLdQGUGEY4PyL9MBPzMEG00NJ0PU5vWB3bD2F0QZNpvtGKWBHR2uFUKGN7P out_148_mFAP2b_singleloop_p01wA5_mFAP2b_0001_0001
E5lucBT2OHGkSMI7PyL9fBDVjQG0coF+PVjnhBPepOGUhrHEQpbyiBblDGG0eU4EQ6f3hB7quTGUBKyxPrHVgBL1DWGkSiAxv9YgjBb/gdG0Uu43P8naeBjWk/FEnED7PveRdBHMPXGE1ns/PPxNjBX1GNGU/visPYkgdBH4+ZGEQnGqvJH1kBzGpfGE72ziPbdskBjSvbGkKFC/P32KiBr5LkG0Pmo5P out_148_mFAP2b_singleloop_p01wA5_mFAP2b_0001_0001
EjsthBXO0WGUJGkHQ99TjBvIbWGkWkNKQLymlBHueeGEqG/JQuzHlB7P1nG0jCXJQ3kohBX46ZGkoFpMQNVdeBj4ETGkdXcNQbSdZBfnOXGUyvDMQ015dBH+RTGE8vOQQLHqgBz1jdGkCXvGQz5HkB7WYOGEmNbKQdQ5gB7X2hG0tHPMQ607iBXEZaGE12WOQO5AfBzlALGUo4wMQakHWB/oRSG0MYpMQac8ZBj38WGUXB5JQd4sYB7tbfG0ZqqMQ2gfaB3jXOGkgghQQ7rSdB/AgbGEQ/jQQRxwgBvWGQGEXCsQQ out_148_mFAP2b_singleloop_p01wA5_mFAP2b_0001_0001
E4PFoBnuJbGEaRmKQCBWqB7luiGkuJhKQWO0rB/mEjGU0iMNQaRGsB3jCbGEEYlOQFuOsB3NJgGE+TNIQif5qB/ldhG0/37CQWpxsBHp1fGUAEr8PMtjuB7X+YG0nqB9P9BasBn5HmGEt+ewPSMYoBf8STGk/UDLQ3+jpBPKtqGU1WHKQsY8sBLd8XGkLJZIQen9tBfLblGUq5SIQ3tDqBjdipG02OqCQsyTpB7KkbGEoBmCQWvltBbDclGUPEqovmo5qBTOtrGUBodwP out_148_mFAP2b_singleloop_p01wA5_mFAP2b_0001_0001
EFDysB/nasGkR2+NQ357tBPc9sGEpwVQQGZrwB7P1nG0GvcQQShbyBT14pGUbnPPQkCHuBzLd4G0Mz0QQTU5uB31o5G0MLSSQo0quB7A7EHE0QxSQMPrvBbT9FHkUyIUQqhOuBzISEHESARVQSCsrBDjpBHEj4MVQ1yYvBHBSFHk3xcWQCBmsB/89yGUHaxMQninsBvQsoG0ioBRQImQsB3Ei8G008qQQgqnvBbLn8GUXuPQQ439wBbVF3G05laSQrpltBnLm0GkiR5SQppksBTfbHH0JVwSQnr1vBrhJKH0COISQcIoxBTt6HH0q4PUQrswqBbm/AHEJtTUQF2nqBbfMAHEohEWQfuVxBvZQHHkNjgWQ33TuBPUEEHEU4SXQ out_148_mFAP2b_singleloop_p01wA5_mFAP2b_0001_0001
E99DxB/TNhGkR2eRQXPqzBzeUcG0d+uRQamJ1B7kYiGkAr0SQmu5zBbQgnGUzMrTQ14VzB/RhQGUwKHSQqmMyBXQzJGkuT/QQz47xBPPB8FEnVVRQbEywBvs/1FkJZWSQd6CzB3kkuFUTleQQFDivBbmZfGEAAISQzj10BfMtcGkIW0QQF8AyB7Q1PGUeS+SQe7R1BfTPNGUwkZSQ/RfzBzqiKGUlfHQQgxNwBTl4MGkvZwQQMO+yBPxreFUeWnQQyb9zBnhI0FEuLUPQ out_148_mFAP2b_singleloop_p01wA5_mFAP2b_0001_0001
L/Uz3BXO0hGkEDySQ03f5BXO0mGUdTyTQShb7B77neG0OfXUQIwK8B33PfGkvfiVQy+P8B3qdXGUdkrTQRLC7BrbSwGEShLTQNfP5Brob5GEfIrSQBzx6BDq2CHE68GSQJTM9BjObCHUwkESQj5g5BjNgKHk/4tRQ5Qr4BD/pdGERLCSQsoO4BfB2pGUSolUQgfP8BLQgtGU84VSQkNZ8Bz5lzG02M7TQNf/3BTWN8GUD2fTQqn63BbGU2G0Sm5RQ out_148_mFAP2b_singleloop_p01wA5_mFAP2b_0001_0001
L+TNOB325FEUHahMQ6mETBf8SPEU6mkMQ++JXBvHFOEULymKQmuJbBLEYZEUIwaLQmuJgBz0NbEUGE4JQOJGaBfR2iEkqx7NQbnvdBHuewEEmuZPQqxLVBfR2cEE8nqOQtd+SBzKHiE0OfXQQAAgLBHYl3DEtILKQepbNBrED6D0hWEHQXPqKBHXPmDEBW5CQO0iMBHZ7oDk9ow7PPK8FBjqxPD0FZ7DQW5QDBjAr8CEqGv/Pnv/DBnuJNDU6mkIQ03vGBDW5gDUjXqKQHv0+ArFZ3C03PFJQMrAMBjOsFEUZeZOQOUjgBTQfSEEmggHQm6jgBXbUsE0TYMJQ5p+hBj/pUEUk28KQFSueBzoy+EkenLOQ6avgBDfjnEkry1PQax8bB7u11EkIQqQQkSCRBX2cFEknsEGQvPKFBTtbeDE0BrMQ out_148_mFAP2b_singleloop_p01wA5_mFAP2b_0001_0001
