# Supplementary material for: Incorporation of sensing modalities into de novo designed fluorescence-activating proteins
Source: Nat Commun. 2021 Feb 8;12:856. doi: 10.1038/s41467-020-18911-w (PMC7870846; doi:10.1038/s41467-020-18911-w)
Supplement: Supplementary file 24 — Source Data [file 41467_2020_18911_MOESM24_ESM.xlsx › raw_data_graphs/Supplementary_Figure_6b,c,d/1/silent_45.out]

SEQUENCE: SRAAQLLPGTWQVTMTNEDGQTSQGQWHFQPRSPYTMDIVAQGTISDGRPIVGYGKATVKTPDTLDIDITYPSLGNIKAQGQITMDSPTQFKWDAQFKQNDNPRYHGSTNILTGTLQRQEZ
SCORE:     score     fa_atr     fa_rep     fa_sol    fa_intra_rep    fa_intra_sol_xover4    lk_ball_wtd    fa_elec    pro_close    hbond_sr_bb    hbond_lr_bb    hbond_bb_sc    hbond_sc    dslf_fa13      omega     fa_dun    p_aa_pp    yhh_planarity        ref    rama_prepro    bref_irms    cen_irms    final_chainbreak    final_looprelax_score    irms       time                                      description
REMARK BINARY SILENTFILE
SCORE:  -487.360   -701.989    100.092    402.591           1.627                 21.973         -5.123   -263.773        2.222        -24.066        -79.419        -25.346     -38.335        0.000      4.439    132.511    -41.669            0.052     19.116          7.736        3.676       3.676               0.012                 -487.360   2.148   1952.000 out_45_mFAP2b_singleloop_p01wA5_mFAP2b_0001_0001
RES_NUM A:1-120 B:121 out_45_mFAP2b_singleloop_p01wA5_mFAP2b_0001_0001
FOLD_TREE  EDGE 1 120 -1  EDGE 1 121 1  out_45_mFAP2b_singleloop_p01wA5_mFAP2b_0001_0001
RT 0.092238 0.94843 0.303269 0.768097 -0.261588 0.584465 0.633655 0.17903 -0.752615 12.785 -5.805 20.9455   out_45_mFAP2b_singleloop_p01wA5_mFAP2b_0001_0001
ANNOTATED_SEQUENCE: S[SER:NtermProteinFull]RAAQLLPGTWQVTMTNEDGQTSQGQWHFQPRSPYTMDIVAQGTISDGRPIVGYGKATVKTPDTLDIDITYPSLGNIKAQGQITMDSPTQFKWDAQFKQNDNPRYH[HIS_D]GSTNILTGTLQRQE[GLU:CtermProteinFull]Z[HBI] out_45_mFAP2b_singleloop_p01wA5_mFAP2b_0001_0001
CHAIN_ENDINGS  120 out_45_mFAP2b_singleloop_p01wA5_mFAP2b_0001_0001
LwfKMBvxLBIEoaMYQDCMMBf9IAIEZ78WQ67nRBLFu8HE99bWQ357UBT0i4H0hWMXQlDNIBf9o3HkoFpWQ2byJBjfFuHkDCPXQiTgIBXhVCIUaeVYQPryOBPHFEIkmJTYQBdLNBHFt7HUsJcYQAQKLBfY1DIkXmbWQMY3HBz7j2HEflkVQpfTEBnF85HE0KBXQ2jBIBbkFuHE0CEYQ out_45_mFAP2b_singleloop_p01wA5_mFAP2b_0001_0001
HTihSB3NJ+H0kYIVQ/UjXBHCs6HkEDiUQkC3XBvcouHUgVmUQFDCcBjVOqHkvf6UQ5QLYB/9T+HUf/ETQ6HGZBrvIFIk+04SQTj7aBrojGI0/UfRQ1e1WB/nuFIUBZdQQI3JTBbjbJIUq4FQQiUETBHxJOIk3orQQ4LqPB76VIIkGIROQEtoPBzKnAIEsyhUQMv1aBzTP+H0KDGVQy4sUBnUH8Hk7bgSQrekbBnhJ6H0dVoSQxkHcBnAgGIU3EmTQwDWVB3rOHIkXFFTQgzXeBDMFEIEr8ORQxDHcBf7vKIUN0dRQ+MxWBDHKCIUFn8PQLFvVBXjAPIETOaRQkZVQBHU6QIkW1ZQQOksPBTepEIEffUNQux7MBbcFLIEQptNQ out_45_mFAP2b_singleloop_p01wA5_mFAP2b_0001_0001
H3kYTBPzMpH0yhWUQiBhTB/RhdHUO0aUQXPKVBPIwZHkVO0VQEtoYBfR2SHkQg9VQiWEOBntzYHkArEUQnEDQBnCXtHklDFUQRXgWBforaHUCZtTQb8SOB7QLQH0IbHUQam5MB/TNbHkrHFTQEYFLBvcobHkvfyUQ out_45_mFAP2b_singleloop_p01wA5_mFAP2b_0001_0001
HPK8SBntzeHU2O3WQqGPUBjqxbHUbnHYQrcIaBnCXdHE8nSYQQgVcBb5QXHEDCsYQ8S3QBvHFiHUzMnYQXPKQBD/pkH0yhuWQ2rZTB/GRTHEgVLYQ9owRB7OffHknvHZQmupMBD/pgHk9ogYQ03vRBz1jqHEAAkYQ out_45_mFAP2b_singleloop_p01wA5_mFAP2b_0001_0001
H++pcB77nlHEoaAYQuzHhBra8nHkvfKYQy2JjB/RhjHEoaUXQnvflB/mEiHUdTqXQPffhBnBB0Hka8OYQGlmfBzT+4HEIMyYQJdcgBTjb0HUIReZQK+uiBP9/0HkA8sZQ/y3cBbG6vHkylzZQsHlaBrZmqHUiBZXQOInhB7fLkHEs9oYQr17gBLN23HkxchXQfXljBDS11H0YDVYQkuZbBnEX3H0OLrYQgAKgB3OyAIE72yYQIrfdBLlxsHE/nQaQ4EPZBfVmvH08emZQ out_45_mFAP2b_singleloop_p01wA5_mFAP2b_0001_0001
H46RiBTgVhHEv0FWQ46BkBT2OdHUIwCVQqxLkBblDRHUO0CVQCBWmBfTiMH0P14UQ78NjB76RhHkpbqTQQdClBDGXdHE74kSQ4Z0nBzVIhHUYL5SQVFLkB7myhHUeNPRQaRWgBntziHUwK3VQXrCmBzDSgHUSxNVQJwNjBHe+pHUnbqTQf4MhBnOfeHEb9cTQLXBlBrotUHkSnjSQNELpBXwXeHUTqJSQrkboBb98dHEiH3TQLy2nBPX1pHUCK7SQr1glBXY7eH0DddQQCxPkBzidqHUnNSRQsqLiBXEYfHUuJARQ out_45_mFAP2b_singleloop_p01wA5_mFAP2b_0001_0001
Ham5hBjArLH0xLNVQQg1hBTf//G0xLNVQHaRjBntz5GkWkVWQMdTkBLaRxGkpbCWQGZ7dBPc97GktzHVQYwPbBfyc9GUYhyTQSojVBnB+6G0JO5TQaGydB/6v1G0KjySQrcIgBvcoPHkBBWVQ8T1iBL3I9GUxiTUQsJkbBDPEAH0E52VQOY5dBbMizGUhVWVQbsqbB7hoFHU5XeTQS5nTBfCB8GUHG7SQCixTBnVXAHUq1nUQWaHVBDwwyGEzIOUQm32bBfFk2GErz0RQCkSdB3WrtGkrrITQDn/gBr1f3G0KksSQ out_45_mFAP2b_singleloop_p01wA5_mFAP2b_0001_0001
LEtojBLFu9GkQglXQf/0kBf9o3GUHaVYQUNenBjAryGEYlHYQJbHpB3Mz3GUPKkXQdTSlBjVOAHkCX3YQbw9iBzJqHHkNlxYQUvkiB3vHIHkWfCYQVSmjBfRp9GkLYoXQ/pajBjzaxGEm4fYQUmNnBXSMEHETexYQi2alB/7l8GkYFXZQ3AajBnemPHk2Q/YQlJLhBzVzEHEudBZQnV3jBbKaOHE2GuXQhvdgB3oZJHkj+2XQ out_45_mFAP2b_singleloop_p01wA5_mFAP2b_0001_0001
LSh7nBPIwoGkoFVYQ14VqBblDjGkqxHYQ35rpBrw1aGUdTKXQrcYnBXNeXGEsyBXQgqhmB3jClGUbnnYQk5OrB/hFfGkBYjYQMuzrBLGxoGkqo3XQ out_45_mFAP2b_singleloop_p01wA5_mFAP2b_0001_0001
EqGvrBvz3WG0isdWQJGUrBPc9NGkpbiVQW5grBf8SRGkVOEUQHvUtBzeUXG0gArTQWOUtBX46EGU6m0VQE4BtBL3WBGETHMXQIIusBjHA3F0p55UQpwltBb78ZGEEYlWQYHTpB/m2KGUoBsVQSZWvBLiwHG0gMqVQH/urBbu92FUXyPXQpFHuBHDSqF0y+HVQyP7sBPjn7F0tx3TQ2srqBjAdxFUGBFVQ out_45_mFAP2b_singleloop_p01wA5_mFAP2b_0001_0001
EEYlpBDrcNGUy2RTQIFepBjpbPGEUN2RQktzpBHtIFGEnEDRQktzoB/9T5F0w1bRQsyxmBD/pUGUHahRQ1NnmBzikfGU8bHSQ/+XmBnOwhG0s0aTQm7omBfnwpG0NJdRQ6jVmBLNXsGkssnTQXXimBT8bxGU3wbSQpewmBDyzsGEGgKQQzsnmBjEQ8Gk40ISQkM2mBPFa3GkF9sPQmNzmBHVC/G0Y8zQQSMIoBPy2IG03PtTQiRGrBXn0UGU2HlRQ+2JlBfxuPGUfB6RQc7jmBzfNVGEZScQQs5QmBzCzbGUkWNUQvvJmBPhtvGkasiUQ11ymBjr5mGkkK0OQIrjmBDcVCHEKk5SQVI9mBb3e5G0RMoNQ3S4mBP6eHHU9hhQQ out_45_mFAP2b_singleloop_p01wA5_mFAP2b_0001_0001
EEtIrBzgAGG0LdzPQMIgrBTgV6F0257NQUN+oBHtI5FkQgVMQ8nKoBbktEG0xLNLQaR2tBnsd+FUHaBMQ2nWuBTwfsF02b/JQNQdvBfNJYFE8rQLQc6kxBjGnYFkxXiMQUmDuBXaUGF06b6KQuz3rBrbSNGkVOUPQsK1rBDuurFUoJFPQQ2pvB7QdAGUUEJNQr/dtBfskGG07L6KQXUyvB30HyFUlagIQ1odsBHXfoFE3NBJQuxruBfXn4EEK8tLQPzWsBfmeGFUfh2JQ out_45_mFAP2b_singleloop_p01wA5_mFAP2b_0001_0001
EoFpnBTLymFU46RMQkCHlBTgVmFUhr3KQKc9kBDqGVFU5QrIQHahlB3NJCFEVjHJQEY1iBz0NjFEmu5MQiRLgBfAujF0NSdLQNZAjBz7+zFkh4EPQQgVoB/RhZFEFuONQej0kBnDw1F0d64JQOACjB34nTFE/90NQChKdBzsghFks74MQ+QHgBjiKXFEP49JQtJ3fBDvMzFUqleKQHnZhBvWmxFEwEQQQbW3iBXawBGUJnNOQcl4kBn7kyFkr1CQQ out_45_mFAP2b_singleloop_p01wA5_mFAP2b_0001_0001
EhALkBf++bFk/UjEQWO0jBj/UNFkTiBAQtI7gBz1jOFkpbS8PSMofBzKHgFUwKH7P78tlBnsdSFUIwK1P9teoBPnwQFEu9/5PQpNlBT63CFUVk9qvW5wjBb78rF0IbHEQEgQkBTiH9EUsvXBQTzWlB/LviF0odTvPFlOpB/Q8eFkqhh6P2hjmBPprGFk/QU5v4DKjBneVEF0Ju9yvEKklBHSiyEUY5mIv out_45_mFAP2b_singleloop_p01wA5_mFAP2b_0001_0001
EWOUfBvHF8EEEYl6PR2uZBjpb8EU5QL2PhrnYBvd+sEkuJxoviWkbBrFZdEEAAAwvVj3VB7Of3EEDCMAQfyPWBXVpFFEuAQFQYV9QB/Dv/E0C48IQq/LSBrzNQF0vG0LQampgBT14tEE7Rh7PVdzYB7hbMFESPUwPY6PWB7JSnEkQoZBQlx0RBrYb5EUW7W9PIKCWB/kWWFEoKOEQmhAaBjsqCFU72NHQBoEPBbpfNFk41SNQtQOSB7E/gFkPrPLQ959VBLRFMF0KvqMQ out_45_mFAP2b_singleloop_p01wA5_mFAP2b_0001_0001
EoFZUBHDCyEEv0N4vktTSB7QLkEULyWAwXPKMBT2OjEEoa8/vO0iJBntzzEkQgV+v14FUBnBBsEkAr8FwXL1ZBvwDtEEIcJGwjPNSBrVbcEkRdIJwfUYSB7lu/E0HFu0v4G7TBngIUEEQ5k/vEqbSBTr07EktEuGwuuSbBjpskEkL/QDwwMhTBz0AiEkeYFLwUH5NB70YbEk9NHJwSh5TBDypME04IwIw out_45_mFAP2b_singleloop_p01wA5_mFAP2b_0001_0001
E99zJBPJGQE025bAwPK8DB/mEPEklDNAwamZBBjpbQE0fqxFwIFOEBPIwQEkvf6IwnEDCBT2O3D0NJG6vQMLDBXAGMD02nD/v90kDBTZ6GDUMhgEw4iqDBXYYsCURuC4vEtIMB3MzCEEnEDBwZdfCBHn2cEURk57vXGf7AXZ55Dk0uu4vGn7DBXY33D0JN2ovfgaEBzQkNC0JAd6vDtVDBXRpyCEjHf9O out_45_mFAP2b_singleloop_p01wA5_mFAP2b_0001_0001
L1NJ4A/89PEUiBBGwQgVyAb5QREk/UjJwwfq0APdT+DEYljLwoFZyAjWkBEESh7NwO1TmAPg1REUk8+IwhUnhAvNF5D05kFIw+FoLAPVg7DkRhDHwSrSFA3XHLE08j8Dwq00//W4liDEl/pIwe++zArvfQEUiBhCwuqr0AbV+fE0gVkKw7HDiAfR4WEUQ0xKwbcqkADamdEkpu2Gw8JulA/nquDk6njEw8qDjAjuRhDksvoJw out_45_mFAP2b_singleloop_p01wA5_mFAP2b_0001_0001
LGZ74ALv0ZDkSMoKwQgV7A/TN2CU5QbMw2OfDBf8S3CkVOUNwzhWFBjpbaCkWktOwHK84ADLYLCkPSELwzXBtAv2pDC0yVqKw+E+mAbX/MC0mAdMwOZFqAPW/oBU+HkIw/pG7Ab5QXD0FZrIw/RS2AHIE5CELfMOwaJ58ATPTKCUv9HJw6MM8ALSuiB0/YRMw out_45_mFAP2b_singleloop_p01wA5_mFAP2b_0001_0001
LGEYGBT0iYDkCXfMwjs9LBXNedD025LNwHv0PBPHaFDkX6WLwdolUBLwKDD0HF+LwcSsEBrw1vDU14VLw5/BNB7YS/DUSwINwW/mMBbDVSDEvZOPw out_45_mFAP2b_singleloop_p01wA5_mFAP2b_0001_0001
ELH6NBTLyyCEBWJJwEtoRB/mEbCEBW5GwgqxUBT2O7C0kYwDwqxrSBzfqdDksdeCwoF5OBf++5BEsyBDwEt2LBnH1yAUdihFwYRZJBDud2/DOgVBwyIUGBzPTaAkbv47vvwvKBPDdj8DBwcBw2O/JBvco1CE/pmIwthRUB/OUICEikuIwQ3XMBDGsOCkLEaAw2++RB/VJcBUSblAwIyoOBfJRMAkJ04Hwl0sIBXYFNBkPMCIw2dRJBTsSGtz4Ze9vMqTNBrXpc6jWcQEw out_45_mFAP2b_singleloop_p01wA5_mFAP2b_0001_0001
ElDtZBDrcwCUf/UCwy25cBfnvPDEAAA/vv0NeB7P1ED0d++tvHv0dB757fC04luJPb8ChBjU4WDkSMoCwWojiBXXXvCEJ5zCwt1XgB3eTlDEMJKIw8SXbBLwKTC0LdTDwFzqaBHZqtDUosn+vuZPiBjsbvDkt0qAwDQVhBbz2VCken/CwNeNiBPQbqDkIkRJwJodeBXmeBEUlTFIwjhXeBnOuMDE2+JJw out_45_mFAP2b_singleloop_p01wA5_mFAP2b_0001_0001
EAAAgBvcolDklDtoP8S3gBvz3fDU6mE9P5l+iBrbSAEE+TNAQHaBjB/naSE0xLd8PzMzcBvz3jDEsyBCQlJraBDzFGEUun1BQ357fBjqxBEUc9ogvi6whBzfNADUc9z9P0k0dBz7jcDEXXHGQsrwZBvaxNDkNWsAQiHZZBP39IEkI/gFQ out_45_mFAP2b_singleloop_p01wA5_mFAP2b_0001_0001
EY6mkBnuJ1DkR2OEQnvfmB3NJKEE/pmGQAAwmBjWkHEkQgVKQmupmBvIbrDEBWZLQlYQpBf++JEkoF5DQ3uLpBnRtSEEtIU8PqA4rBvmFWEkxeY2PDhctB7rKHE0JWBzPdUbsBziYqEE+AIxPU4akBvd+WDUHaxFQbtvlBX3OaE0ZI2FQsgCqBrjbzDkGwyDQ2KpqBruuTEk+XNGQKlLoBDSGiEUgVm8PQEFoBT3wHEUgif2PyzKuBXmCuEUJrpgPl+DrB73P2EkKxP0P out_45_mFAP2b_singleloop_p01wA5_mFAP2b_0001_0001
Lx1DnB7luZEEUNuLQ7RRnBb78ZEkSMoOQwKnnBvyhwEUMIwPQbnvoBHue+EU5QbOQsyBnBHDCoEkCXvKQj59oBn2LQEEJzPPQY9elBPtxSEENrfPQ out_45_mFAP2b_singleloop_p01wA5_mFAP2b_0001_0001
Ef/0mBPzMzEUiBJRQ/pGnBLwKHFEBW5RQ/pmkBnX6MFUKctSQQ1IjBzJx+E0FZLTQlDdpBb5QFF0Jx4SQS+PsBDZ+CFkiBRSQziZuBDZl+EkJbUTQw8SuBvV2tEkh59TQeuUwBnY2MFkTsfTQqG/lBbmZmEEaRmRQFzanBL1NUFkfLMRQu1HpB7Qk3EUDsiTQ89epBn6dTF0uNhTQX2vsB7TCSFkAqwRQWnQsBzN51E0qbjRQmOwxBPPRKFEpBLUQbFXwBf/maFk738SQ out_45_mFAP2b_singleloop_p01wA5_mFAP2b_0001_0001
EoFJkBPy2hFEBW5SQ14FiBzfqpFEv01TQ5QbjBvxL3FUc94UQ++JlBT2OCGEEYlUQkCXfB3251FEVjPTQzU0aBjw1oFEgBnSQn20aBXXhUFE8CPSQkcgVBzFgwFE6wUSQE84VBH1uOF0e1tRQfcqSBHUjfFUH+wRQ48+SBTk7BGkqhfSQ8OeNBTMmhFEcIYRQ5swNBfa5CGkZjGSQb9HLBPuQ1FkbEkRQ1NZlBXjXsF0FZbSQaSIhBrp4bFEReTUQI/ZgBLElAG0d5fSQIQkdBD+Y/FkGuCUQ4bKeBnaEKFEZtUSQBz1UBTHl/E0esVRQT6BVB/GcIGEUQ7SQTuNLBLkWUFUFQ8QQxZ0LBH+UKGU7mPSQ5HHHB/3U3FkxzSRQ out_45_mFAP2b_singleloop_p01wA5_mFAP2b_0001_0001
EtIriBPzMzF0eUIWQaR2jB/na+FEAAQXQPKshB76RGG0HF2XQGE4eBLbnCGEaRCYQCsykBnYQuFEEYJYQQvqmBfnxcF0iewXQzeZpBfYafFExeoXQVhImBbXWIFkhrVXQ1MeqBrSSNFERMKXQzWioB7lI/E0M2+WQ7RRhBvconFECsSWQE2glBXwFEG0Xr5WQYZGjBPz8mFka0XYQIX2lBL+y2F06liYQg2KkBHbrAFEFfTXQzslsBnagKFUXe9WQsJzoBD+ivE0iFpWQ out_45_mFAP2b_singleloop_p01wA5_mFAP2b_0001_0001
EzhWiBXjXQGU2ODYQVjXgBntzXGknvTYQFDChBrvfcGEVj/YQO0SjBzgAgG025HZQhrHgBb78gGU3koXQrsSeBLozdG0WxRWQeE8gBjdMaGUK/WVQAADZBvgkeGUsG6VQpXJgBvVcXGkHZGUQYzbXBvc3bGk3opUQbGGbB37VYG0hEwTQe+OkBDAATGkYQ4XQxO9cB/LjTGEeiXYQulEiBj0XkGEDXgXQOYsdBfWBnGECJBYQoHCjBrbkZGEgqpVQtqJWBXvUhGkcknWQWjmhBj+lUG0WSYTQB9PTBLFkcG052XUQYM4ZB/VRWGkakwSQ out_45_mFAP2b_singleloop_p01wA5_mFAP2b_0001_0001
Env/dBntzcGEqGbZQ8SXeBvcohGkTiFaQ357ZBPc9pGkDtMaQlYQVBzgAnGUbnPaQep7dBrEDZGUPKoaQOAmdBf9WdGEKQWbQSdRhBXfBjGk79mbQ8najBPrLeGkhxrbQaL/gBLkVtG0nqwbQPKcaBXNeZGU46RZQuSGhB7HvlG07HIaQYzsgBXfyTG0PQmaQnkaaBDALUGE3PiaQMxycB7hpWGkIUrbQEXRaB71DjGEEzXbQr+hiBnegxGUtG8bQSVWeBjZFxGUYxrbQ out_45_mFAP2b_singleloop_p01wA5_mFAP2b_0001_0001
EmuJbBnCX0G0IbPaQgVOXBfnv8G0xLVaQfU4UBjVO8GU14BbQsHlXBLv04GkYQgbQZQgaBPc9GH0HFOaQcPFgBTn0DHk0IZaQ2fVgBP3M4Gk42KaQM1JbBjxK0GkSVPaQVoFUB7h67G06t8ZQvg8YBL4XNHkkuiaQ8pDaB/ByJHE53sZQcJagBjeyEHE/s7aQdIghB7rMJHUDOJaQ4tuhBLyZ0GEEmgaQ+k8gBL1b3Gk5opZQ out_45_mFAP2b_singleloop_p01wA5_mFAP2b_0001_0001
L357PB325/GEaRGbQWOUNBvcoAH0z3vbQfUYLBXiBMHkDt4bQpbSLBHYlPHkQgdcQcSsIBntz4GEFuybQoXRKBLmCtG0IXubQ+lxNBHwfpG03gScQY+MPBjyYeGUbnOcQpA7SBviQZGkhflcQ09wVBjUMeG0IBDdQ3+nTBfREPG0WQdcQGE4NBLwKCHkqxraQCpMQBP7a+GkyhIcQXi7FBzig6G0SfZbQrBmGBfe25GUO+QcQATcMBbUyrG0bZQbQIRsGBPDDoG0UTubQ3qqLBLxjqGkqswcQs9bRBzKLuGEN2ScQNOLNB7MwZGE2t4bQhkJVBfEDmGkx0IdQ/JjYB/6HaGUrxTdQCBPRBjGxLGUbpFcQ7CWWBP6sKGUOWtcQ out_45_mFAP2b_singleloop_p01wA5_mFAP2b_0001_0001
LkC3JB/owRH0d+WbQ46xHBb6mcHkYQcbQBr8IBfSMiHEsyxaQcSMKBPIwcHkpbSaQgVuBB77ncHEVjjbQ5499AfmjbHE5c8aQ2O/JBzeUOHkQg5aQL62JBn3XgHkWA3bQeBYAB3ykjHEf20bQycxAB7tvVH0Mg3bQmSZ4ADhEWH0d8/aQ out_45_mFAP2b_singleloop_p01wA5_mFAP2b_0001_0001
LXkNIBHsysHEmutaQpw1IBnDtyH0HFGaQueUFBXMIuHERLiZQlYQGBLbnwH0bS8YQcSMHB/mE+HUwKTaQ6dYIBf3p+HU6dCbQdFDHBTLrzH0qNTbQ1cNIBz1usHklLuaQkhENBn3iyHkjb8ZQ23+CBzOS/HEbdMaQShaJBPPACIUNaAaQ+98FB7dfCIEMcRbQwGmMBTraAIEooHbQxOyCBn+ezH0nGbbQDynJBTs4xHExkubQ out_45_mFAP2b_singleloop_p01wA5_mFAP2b_0001_0001
EsHFBBf++nHkWktZQ7Rh7APdTjHkDtMZQQ144ADrcXHkmZWZQ99TwA77nTHEEYJZQ2jCxAThrpHEsyJZQBajyAbkr1HExqCZQ02DyAvbi8HkIelZQcti0AjGz5H0vWaYQ8DhzAf1sDI0H1fZQ39B2ATYTCI0prUYQW5g1AHStFI0mQ3YQ3o/2AznHLIkknxYQf/UABjU4lHEoaMaQTq6/AfLdjHk4kuYQZNqsAjPpoHEUrnZQ6JAsArAjmHE7rwYQMuhwAj4V5HE7UFaQ8p+0ALNn0HEsp+XQ7qIzALqYGIU3P7ZQZqm3Av44DIEwppXQCTV1ADM9MIkT0LZQ out_45_mFAP2b_singleloop_p01wA5_mFAP2b_0001_0001
EqGPABT0iRH0yhqZQ357+A3jCGH0Gv0ZQ5luEBnDt/G0JxwZQGE4IBHXPDHkQgBaQMIw6ArFZEHkU4iaQ0kUxAD/rKHE63paQrM/3ArPl4GE1kqaQDCsDBT2OVHUGE0ZQtsQ5ADHrCHU56dZQWhaABLQ1GH06R5aQ98+sAzrmKHkyOQaQ/RD1Ajzn3GUoHLbQnh/+AXLmzGUHTmaQjHzxAXiH2GU58TaQ out_45_mFAP2b_singleloop_p01wA5_mFAP2b_0001_0001
EFDiEBzKH2GE7RdZQ4PVJBXjXvGEBWZZQU4aIBjrHjGEoaYZQFueEBnuJfGECsGZQzhWMBTgVzGU46xYQZ+VRBfAjtGUF5lYQKGhUB7dN0GU6T2XQsgLXBbj5+GULaYYQ7RBBBrZmzGE99PZQ/z1LBrGqwG0LZ1ZQW+aNBD7s7G0ub2YQ/krJBTD9yGE2RWYQx9aQBbwXlG05BcYQqwDUBTROtG0YkAZQb1QZBTXMEH04GDYQNz7ZBH007GUZYwYQeO+TB7fPDH0qIoYQ out_45_mFAP2b_singleloop_p01wA5_mFAP2b_0001_0001
EEtIMBvHFdGUPKsZQ/pGMBrbSRG04lqZQaR2PB7QLNGU5QHZQlDNUBfTiRGEoaAZQrcoNB33PMG0isVaQD/WJBHmiNGEEk5aQFKoEBfhAOG0hLwaQmb3KBTSmNGEylebQ5lOPBjqxgGk8S7ZQhFDIBfznOGk4cjZQjbURBfe5PG0m1gaQ3ebOBrKwDG0cDRaQ out_45_mFAP2b_singleloop_p01wA5_mFAP2b_0001_0001
EIwKOB77nEGE7RxYQvJRRBblDAGEmuNYQyLdSB757nFkuJRYQam5OB33PbFU2ObYQzMTOBrEDCGksdGXQyOeNBXEEOG0e/4WQoGfRBHI06F0cQ7VQ+/CKBDQ2QG0rftVQx1jKBTgVBGEZ74YQUeKVBvA9DGkh0MYQGZYKBjas8F0XpJXQRrSRBf/oRG0PkyWQdMhLBrCdRG05xwXQxUTPBro19Fk3hBVQ3SASBrdrpF0HqCWQ6aaVB3KRBGUh43VQWcqJBjNgZG042oVQCnHGB72TNG0AO2VQhl2LBXPxNGkORzUQ out_45_mFAP2b_singleloop_p01wA5_mFAP2b_0001_0001
EKcdXB7OfhF0MzIYQtI7YBX3kKF0eUIYQO0CbBvcoDFU3k4WQf/UeB3MzOF01jSWQ6mEdBLEYFF0jCrYQlsoeB7/ytEUDfoYQ4vvaBX+yKFkFmWZQgqRaB/S3sFksdCYQgQXVB7pLBFkcpPYQGhSgBbVcOFUwzlYQ9zygBHrPqEk7DBZQBDLgBvkQqEEDOJYQEuFbBHd4jE0ZdtYQ4IrdBDmNHF0MVvZQ7qIXBb/QBFE20bZQuDvZBPOwbFEN3XZQ out_45_mFAP2b_singleloop_p01wA5_mFAP2b_0001_0001
EsyBZBbQgxE0jCXWQ++paBb5QpEUjXCVQ46ReBrFZVEUiBJVQIFOdBnDtGE0w17VQXktVBrw1jEEEYNUQBWZWBHZ7oEECs6WQ509cB7kr1EEYNiUQjs9WBXjXeE0HFOTQv0NTBLGEyEE/pGUQ35bTBb5QXEET3sUQ out_45_mFAP2b_singleloop_p01wA5_mFAP2b_0001_0001
EqxLhBLxgUE0JxQUQaRGjBf9oCEEEYNUQ0iMkBra86Dka8ySQO0ClBPy2LEU6mESQ35blBvyhIE0eUIVQMumnB/FQwDU0gQVQItwpBfOf+D07kPWQof/pBzmNSEkCXnWQbPYrB3ZsfDUmurWQiBhhBTKchEUdTqTQ0VFiB/aSoDkWkiUQ1bqkB/UqLEE4YIWQ7EWmBb8WXEE9cxUQtbioBzIqrDEuESUQkNvmBH6OSDEo7mVQt71sBLAtmD0GHVXQ3zIrBPDlBD0XWXWQ out_45_mFAP2b_singleloop_p01wA5_mFAP2b_0001_0001
LHvUkBjWkRD01jaSQqGflBrZmFD0coFRQueUkBDW5cCkpbaQQrcojBHYl7BkBBGRQ2OfjBLwK7CkEDCTQFgonBbigAD0nUMRQjtNlBvz6fDEDwYQQ out_45_mFAP2b_singleloop_p01wA5_mFAP2b_0001_0001
LMIQkB3MzcCk8SHOQ5QLjBfTixBEqGfMQqGPhBj/UHCU0iMKQc94hBblDlC0MzsIQqGflBjrH9AkEDSLQJoInB/frcAU+uZNQwnakB/21l/zNqrJQZ78kBnCX3CEBWJNQ+zAiB3e1HB0MoyNQs9rmBT7FmB0Mc/JQ98CmBzld3/TKKnOQF3EmB3T4c+jlL3IQqzKjBzPAKAEidDIQNbPjBHcqU+TFj/KQ out_45_mFAP2b_singleloop_p01wA5_mFAP2b_0001_0001
L46xdBzLdjBEaR2JQktzZBrw17BUdTiHQiWEYB/TN2AEW5wDQy2ZZBf8SX/DtIbEQzhWUBrw1LC0NJ2IQZ/mRBTm5PBkgoIKQfuGVBHEupCkdRwKQfx+LBbbJkBEKKqKQ789cBXjXyAEpwFLQ8fkbB74hWC0HLAFQDq0RB3hnYCkfBjGQkPmTBnNZABklZBMQAIwRBP9oYA0t01IQ/0WRBHMzyC0gTnLQo8FXBbCJFDUTD7JQAYfXBDYfaCUJALMQOdFKB/qkuAUOJkLQjA/JBP5XyBUnYxIQuxwLBLkYNCUus8LQ out_45_mFAP2b_singleloop_p01wA5_mFAP2b_0001_0001
L2jCVBvIbPBka8S/PDXvSBHYlTAkR2O3PnEDXBXiBx+z4lutPzMTWBzgAr4zMzMrP3ySOB7Mn/+j/0u8PAoNKB7IRVA06xQAQIFOUBPzMHCkZmZ+Pz9DRBTVF4AEdgnfPDg6PBzx3o9z9QqBQQaqMBXGhM9z0Py1PP84IBj5pzAEoQZ6P out_45_mFAP2b_singleloop_p01wA5_mFAP2b_0001_0001
LEtobB/na8/zisdePEtIgBf9og+zfqxrv2jChBjVO02D/pGxPiBBiBjWkt973P1YPTiBfBTLy28Dv0N+vADZdBnq/s/TeGQDwh7ZfB3lt+AUH4+CwSEAaBLMCJ/DNIhGwZ78bBLwK/AUO0ikPoL0hBbec5/TmIZtvcf0bB/PttybIfy9vJaRhBvvWK5DhRpAw out_45_mFAP2b_singleloop_p01wA5_mFAP2b_0001_0001
LlD9gBThrH6zyhW/PDC8hBT0iM9bktTDQT3kgB77nK+LtIbIQZQghBjAr8/7yh2JQMdDgBb5QL+jWkNBQ/hBkBPilb87fiUEQZj3hBH1Nh/7zcQBQ out_45_mFAP2b_singleloop_p01wA5_mFAP2b_0001_0001
EPK8cB325767z3PJQBrcaBT2Of8b3k4LQjsdcBrEDC7jTiBOQtd+cBDVjH/zMzcNQfUYUB7P1477xLtLQ79jRBXKfG/LTRFKQ07rRBrJl3AsXrcLQ0gXPBHIDzA8yUIOQlHFKBrXi3AsrjrOQ3UlGBH4dBB8SwuMQ0LaIB7+TyAMa1lQQKcdbB33P16D99DIQPMhbBHQkQ/rQjhMQaoaTBjnHo7zbv0KQtlqSBn4H777zjtNQ/GiTBTHxS/Lo9IIQNeZNB7iSh+bYzxJQlI1VBH36MB82doLQjGbPBHyJmBcWSSKQCC6RBbCQrAcn/rPQub2HBr8nFBMZM0KQCAoCBb0DFBMzmJNQEYFLBDXsqA8R7VRQ9+dEBvXv1A8pRzQQ out_45_mFAP2b_singleloop_p01wA5_mFAP2b_0001_0001
ETihdBzLdTy7P1QQQgVOfBLxgg9T14VRQWOUbBX3kAA0LdrRQyLdWBTLym/j78tRQ/pmfB757n2rpbiSQ3vQgBfFR5+Lxj7RQs8WdBfvb5+r/6oQQnZfdBzD4xzbGMPQQ98ihBrrJq+Dk7ERQ4Q6bBvKKvzrIXITQ8LchB3z1v5Dz1MTQGONfB/lwOAMQaoSQRXaiBDFyN/LEvwRQ1LOZBTpuk/bJoyQQmKnfBPVLFAMcF4PQ out_45_mFAP2b_singleloop_p01wA5_mFAP2b_0001_0001
EPffdB/RhLBkuJBSQb8SaB7QLKC0isdSQzhWbBzfqVCE7R5TQIFufBTf/kCkR2OUQhrnbBjVO0CUGEwRQf84aBHVKyCUKkYQQ6fXYBXq2YDUvgTSQ3MHdBTWxZDEdccPQ03vgBzgATB0Ld7RQwMFWB/ywBC0+PYSQHAjfBTSv6Ck/G6RQe5oWBvUxvCkikLQQLY4cBng9VCkix+PQ66eZB7Zp2D0NtzRQVfDZBzXKcDERIYTQIXOUBLQFSD07qHSQOLlcBfKxYDkF4UNQaKogBHtHdDkfy1PQfeFbBjd20DkX6HQQ out_45_mFAP2b_singleloop_p01wA5_mFAP2b_0001_0001
ERLSXBThrPCUf/sUQlYQXBLEYdCEZ7EWQhrHSBX461CkYQQWQMdzNB7OfjCEueEWQpbSXBfR2uBkqxDXQz0LXB/OIIC0KbPYQ5WLcBz7W2A0yRzWQ2jCUB/naAC0xLVUQgexaB7CRxCUXBQWQN6qTB7URKBU9v7WQ5NHXBb+jaB0mslYQIlnTBLisbC0VHUYQuxvaBnTebCkrMVYQXVKcBTaqAAkiwfXQdZzfBnmFcBkUh8WQCQFcBLfCeAUCEyVQ out_45_mFAP2b_singleloop_p01wA5_mFAP2b_0001_0001
Ee+eSBHXPeDU5QrWQEYlNB34l2DUMI4WQW5QOBzfqPEkpbqXQlDtSBHueWEE/p+XQNeJWBDrcsDUHaxWQkJqKBrMziDkpcZXQbc3LBrH6+DEFQ6VQ out_45_mFAP2b_singleloop_p01wA5_mFAP2b_0001_0001
EMIwJBXiBZEU0iAYQShrJBrbSsEUgVaYQ14lEBDW54E057TYQxggABf++vEk8SHYQdTCKBf++lE03PJZQb8FFB3yRZEUfpWZQE0uABLO9jEU91nZQmP3EBX6IDE0CrQZQUAY4A7YyYEkMWzZQSoSABPUGwDEGNcZQyn93Av0yCEk4htZQze4uAvWevDkBE5ZQHaRGBfSMSEkrHtXQZs/MBfae2E0UZQYQcnUKB3kT0EUIGdZQXVlNB7QRcEkk1OZQbk5ABzKR1E0qQsZQwMQIBPaO1DUl4CZQFljxAL5QhE0Q4AaQUyEABPu0NDE1tXZQBLjvATRISDkhawZQ out_45_mFAP2b_singleloop_p01wA5_mFAP2b_0001_0001
LhrnEBzgANFkYQgYQoFZ/AjU4YFEv0dYQKxAABfTivF0NJuYQpw1DBb781FUbnDZQOJGIBnBBUFE7RpYQm5N5AH1nQFksGwYQD+r8APrfZFEya5XQ out_45_mFAP2b_singleloop_p01wA5_mFAP2b_0001_0001
E2Of3A33P7F00NlYQ46R2A34lIGEoa0YQ03PzAvIbQGUy2RYQpbSuAvyhNGka8iXQEtIuAHXPJGET3YZQeS2xAjh/DGk44BaQQe4pAjZXFGk4zlaQVtjuAbCRBGkYlPbQ3BA3AjYvIGkm3gbQ9owxATgV0FEXPSYQLx89AbMSLGk4FBZQKBrmALNfFGkg+OZQAobsA77nRGkx5fZQe8e5ATNfHGEZaLaQOLDzAPu92FUYk8ZQAjkiA/b+AGUrgeaQEk7nAPY0NGUIUpaQdgLyAH58yFEi6JbQ+vNoAPyaAGEENnbQPMA6ADeyFGUUR8bQNTvzALF7PG0okmbQj4R9Af+yJGUShLbQ out_45_mFAP2b_singleloop_p01wA5_mFAP2b_0001_0001
EnED2AvyhaG00NZYQ357yAD/piGEaR2XQAAAxAPeptGkBBOYQbnv1A/S3wGUjXuYQ7Rh7APepjGEue0WQShr6AnsdcGkR2yYQS8TrAX4TgGUPFaXQGZ74ArbSpGEEYFWQEYl8A757bGkTiZWQKcdBB/9TmGkvfSXQ out_45_mFAP2b_singleloop_p01wA5_mFAP2b_0001_0001
E+TNqALbnzGUbnvXQIwKoAbkt+GUbnDYQ/pGqA757FH0gA7WQzMzpAzLdCHEmuxVQ7RhZAnYQAHEBWVYQiGFKAPin9G0JTqXQgDBWATXJ5G0Ua8YQx1jmAbPKwGkqx7WQDVrtAnz7AHkVKdYQxZbXA/qnIHkvleYQZnDMAXMPCH0So5WQw67FA7OZ6Gk30IZQ703gADjO7Gkw/UZQYs8XA7GzwGEIhzYQ out_45_mFAP2b_singleloop_p01wA5_mFAP2b_0001_0001
Epw1rA/mEQHEnELXQGZ7tAXNeXHU0iEWQJGEkA3MzbH0xLVVQQgVYAzgAfHET38VQU460AXNegHU14lWQ9sW2AjopoHkohlVQXsr/AzD7bHki67WQdoFsA34lSHkDtEYQ2moyAfwTTHEcHUVQEnPxA7K5jH0rWcXQ5Vc7A3D7uHkcA9VQWQruALUDsH05NTVQdFF6ALF1kH046uUQNWVCBjaKiHUL2TXQI2nBBT4pYHk6oCWQCl2+AzerVHUGDsXQ out_45_mFAP2b_singleloop_p01wA5_mFAP2b_0001_0001
LNepkAf9obHkCX/TQepbYAb6mfHkBBGTQXPKeAz1jqHUiBhSQ8naQADVjxH0kYYSQR2OVAblDYHEsy5RQPSfMAzMVNH0kPPSQJANKArFFGHkqG/QQ1nTx/yGIKH0IdDQQKM6m/uHRCHU2Z7NQyLdrA7luYH03PlTQvfuJA7oggHUb4qTQL3QiAjHzWHEbkaRQJHoKA7xybHkVXLRQJVB6/WDJOH0W0uSQM1pXA7nnJHkFr7SQkWTGAzW79G0MESRQTFOZALJ4FHU5DcQQep27/WClRH0NhMPQqT5I/G0oLHUvxoQQiwm++SjRFHkDPwMQQTbZ/mfX7GUrswOQ3rtAA/FpAHExrwMQ out_45_mFAP2b_singleloop_p01wA5_mFAP2b_0001_0001
LlYQpAnX6rHERLKSQdoFtADAA2H0MzkRQDXP3AHtI4HkR2WSQBrc7AjWkwHUep7SQsHFwAXMI1H0w1DQQZIF6Ab9QvH0c72PQMENnAH6ZvHk6TlOQVjXuA3islHEoaUSQg58mADyF8HEzAuRQMR8wAzU38HUdiPPQXyH/ADYuyH0WtjOQ38bpAr/2uHkYyeMQKUlfAzI9zHU7jxOQiN8lAPSenHEzKXPQ out_45_mFAP2b_singleloop_p01wA5_mFAP2b_0001_0001
LBrc8AjVuAI0P1QSQ9oQDBrbyBIEnE7SQnvfHBz0N7HUPKkSQTihLBLaR6HE7RRTQIFuEBPyWHIkZmZSQpmv+AzfBKIkMEJSQLMp3ArokFI0+qoRQCcX8ArKyAIE05QSQ50nCB353BIkxtAUQivKHBzn9GIkVRfRQdXKHBfCgJI0m4ITQOFt/Aj/RNIk8UaRQeLu7Af22LI08VETQAzi4ALtbFI0IJjQQGjYvAH7OGI05X9RQ out_45_mFAP2b_singleloop_p01wA5_mFAP2b_0001_0001
EzMzGBnsd1H0GvcRQIwqKBfTitHUepDRQIwKIBjrHjHUepjQQoFZKBntzdHEEYVPQ0iMOBrvfyHEAAAQQW1FLBjHm2HkdJeNQeCQGB7jA1H0c4LNQsstNBb5t7HUny4LQ8naDBPc91HkZm5QQT3ENB/XdrHEPa7RQTyGRBn90sH0z3bPQcVSQBPeK5H021bQQ out_45_mFAP2b_singleloop_p01wA5_mFAP2b_0001_0001
EqxrDB/89fH0w1LRQdTCBB3MzVH0z33QQXkt9ADAAQHkBBGSQfU43APy2UHU3k4SQ14l4AzKHXHECsyPQkaI8AzEybHE1qWNQKzDzAP5dMHEAcNPQdTCCB/89kH0eU4RQjl9DBDzcQHktzaQQ4O4yAzrTcH0LKWQQL3N8ArfejHENlpNQp2ZsArC5NHUpq3NQSGCwALi/IHEhQhQQuQq4AH47GH0bqSOQ out_45_mFAP2b_singleloop_p01wA5_mFAP2b_0001_0001
EvJx/AbQgFH0gALSQhrH7A34l+GkQgNTQNzMyAHtI3GkBBuSQ99TzAHDCyGU5QrRQgqxBBb5Q3GEue0TQ0POGB7z17GkNbnUQAA5JBbEsyG0ALCVQFU8DBv2TBHEiz0VQpwVCBDBWCHkrHdRQ4bi3Aj9pDH0Jf+TQhioDBbfOzGEyr/SQwbm/AbkhxG01maUQwkeIBvlfBHkFLBUQ+MHNBXT01G0QNoVQHdeLBb6vuGE6hJUQRNqHBXM+sGkd+nVQShKHBn9rEH0xibWQ9NrBBjck7G0rDbWQU1SBBvujHHUsXfVQ out_45_mFAP2b_singleloop_p01wA5_mFAP2b_0001_0001
ECsypAHZ71GkU4iTQ8S3gArbSuGkDtYTQ789jA/mEkG04lGUQpbSkAT14jG03PVVQDCsMAfTiyGU2O/TQ1Nky/qO9qGU3MxTQG0U5/mwohGUAYgTQ+Dq7+iNuuG0Ul1TQ67npAf9o6GUwKXUQ6mWfAv6zsGkflUSQI+2IA3BH6GkNWlTQxf3OAH1rzGEb5DVQ out_45_mFAP2b_singleloop_p01wA5_mFAP2b_0001_0001
EiBBnA757bGEv0VTQOJGsA7kYSG0eU4TQqxLmAThrHG0xL1TQIwKiA3NJEGkpbySQlDt2APzMRGUy2JTQU/q9AnnTaGkjKgTQO827AvQDHGk5ggTQyZJDBPzjbGEVXqSQoa8lATKccG03PVSQJYatArIkTGkkl8UQhrP1AHijRGkixFSQ2JdAB3h3YG0rUcUQlXM5A7ykhG0qGhTQN7sBBLwSGGUj3+SQaak2AbqmAG0cBOTQcQO9AjJzGG0SMlUQxhmFB3gBiGUdz/SQp1pBBv6OdG0GsrRQy1ZFBLXYUGUomqSQ out_45_mFAP2b_singleloop_p01wA5_mFAP2b_0001_0001
E/pGmADBWCGEVj/UQT3khAb5QvF0LdLVQmuJqA76RfFUiBpVQZ78sAHtIfFUf/0WQ14lQATgVwF03PNWQz4sFAPZMaFUD8jWQOzpPAHcKKFErnXWQSYVn/6zxZFU3RDXQ3kYpAXiBGG0w1zVQA+0cADOwpFkGROUQYDMEAfZ+6FU90zVQAUeWAnxn3F0GRIXQ out_45_mFAP2b_singleloop_p01wA5_mFAP2b_0001_0001
EdTiuAfSMSFklDtUQFDC3ALFuCFEoaEVQaR2yA/owrE0bSEVQb8SuAT0ikE0GvEUQBWZABXiBDFk8SHUQd4mCBvf+YFkvj9TQsn5EBnZK0EEsLqUQ9/aEB7hgjF012OVQWO0rA/mETFkCXvTQwf05AnQcGFkNxEWQXkX+ADDd9EkiQITQZnR/A/phiFEM/eTQ3I/FBHd5XFUmJUTQUtSIBv5f0EU7V+TQ4edDBf2zjEEs4vUQDiLGBnA05EEbxoVQL//FBPSOzFE93/UQZSiHBfP4ZFkqStVQYEFBB7ZKlF0Dn5VQ out_45_mFAP2b_singleloop_p01wA5_mFAP2b_0001_0001
EhAr0AzeUgEECsKWQkCXxAzKHKE0NJWWQ2jC7AXO02D0yhOWQqxrBBzgA/DE+T1WQgVOsAHueGE0jCvXQuc0iAvUdTEUT73XQDRHpAjbodDUQK6XQnvf4AfTinEkqx7WQOIqrAXpEGEk83jVQbZ8xAT++KE0LSQYQ46zkAviXiEEsZ5XQQyhlA3pBZD0CecYQq3HwA/+YJD0Y80XQ5IXjAD9tUDEQkIXQ out_45_mFAP2b_singleloop_p01wA5_mFAP2b_0001_0001
EOJG6Ab6mUDEuecVQdTiBBb5Q3C0KHSVQUNeABTKcJC00NxVQLHa8ALwKfB00NBVQtd+CBHue0CU0i0TQ5meEBfNpdDUCyJTQ+KhABnkX3DkF8mSQ8suJBjG3oD08+BTQwq0BBHp8NE0kL8RQpfELBTv1GEkX2WSQBrIHBjuhTEE3szRQbagIBnhqlEUKsHRQwKHzALGEQDUep7UQMU3EB7b0CDUV14VQ9TZ/AnmInCUQ8STQqVVGB7AeeC0MbtTQHHx4Av+kuD0UXtSQ07zMBn8aUDUDddTQ60Y9AjH4XEElFhRQcbPPBXVYLEUryPSQmjVMBrAXlEEJI8QQ out_45_mFAP2b_singleloop_p01wA5_mFAP2b_0001_0001
LCB2BBrFZ7BUHaBXQfUYBBTKclA0FZjXQTiBEB/S3E/jEDqWQjX6BBLFue7Tc9gWQXkNEB/9TtAEW5cYQCZdDBL6tECkz1oYQoyEEBjPicCEUJ/XQ2t3BBPjf8B0N4/WQT6P6AnzsVAEM4rXQevcIBDK+aAE0sZYQoaYCBXCGBAkwA0YQMLbGBzcYOC079AZQcG++Ar7MJCkvN3YQTyPIBLoJhCEvj1XQgh1BBfcP6C0uvAYQ out_45_mFAP2b_singleloop_p01wA5_mFAP2b_0001_0001
LU4aIBHsyx/DEY9VQiBBLBHsyh9z4lGVQgVuHBrFZ77j9o4TQzMzIBbmZG8r8SPTQy2ZQB3ist+z4lmUQ8K2PBjM4dAE2DwTQ6mEKBb6m0AUIwCWQYAnLBju5XzLvEsVQeROSB3hKL8jZhCUQrdBTB/X8J/juXaVQIw3RBXfFPAEis7SQ out_45_mFAP2b_singleloop_p01wA5_mFAP2b_0001_0001
LCsyDBLGEo+j/UjTQTihABjqxL+zP1YSQBW51A/mEj8z3P1SQamZuAblDN8jZmBSQAAgABDW5YA0NJmRQXpMGBLSi3AkqQLRQ3hzFBXWpFCUoWbQQs3/IBvBBl/D/7XQQyL9CBfnvHAkYQIUQovXCBLITf6zWOyRQtRv9Afu3IBEm9OSQd+C8ArI5SAkoHuQQYAhIB7U9DBEErESQIvzJBXlpQCU1eLQQdE5DBDLCdC0PKDRQgeeDBrrCBC0OyBPQvfBNB/n4HAEf1GQQdfxGBzDPM/Drj/OQLxSJBvrrg9D6V9QQ out_45_mFAP2b_singleloop_p01wA5_mFAP2b_0001_0001
LQ140AvHFu6jDtIUQMIwqATf/U174luUQlYQkAz1jS+DqGPVQWO0UA76RR+z1jKVQkCX7ALwKH7zkYwUQBWNsAXOz78LIyjVQFjAmA/OEY8bMg/TQ out_45_mFAP2b_singleloop_p01wA5_mFAP2b_0001_0001
LRLypAjpbKAUiBxVQuz3kA7P1YBECsSWQ6mEdAb6mEC0IbPVQ2OfLAzeUUCU3kgVQZQgbAbmZGBknvfXQ0twjAPwwnAEpiWYQS1PrAXoyRB01ZlYQRsngAHIS++TkNnYQfU4xALGEIAEAAwVQqiOrAXp5BCU7ynWQNmUPAbgoXAUqsPXQH+JTAjWkAC0++wXQYUVkA/WSP+D9CBZQML/UALJ789T1KaYQ out_45_mFAP2b_singleloop_p01wA5_mFAP2b_0001_0001
EFDCjAjqxHC01jCUQKc9aAzLdfC0d++SQueUeA/TNODktzPTQZQgnA7QLaDkvfyTQThmhA/S3TCk8DlRQyB7sAXHWlCEG0XRQIcYhArgSHB0s+XRQDSMxAHJ5eCkUc8PQLHaqAHZ70Bk++5TQ/ABKAz9YXCEbiBTQGVFZA7a7iCEC80QQ9VYyAD+3VCEqgESQ60BtATzhHD0rxlRQrzUkAHcB4AkTIYQQa4aSAX1EwAUhxeRQEcdmAvokoAUlqHSQNpP5APmHsCkuozPQAe/rAjhHvCUgDhOQkVbxAXCq5BkZQfPQ out_45_mFAP2b_singleloop_p01wA5_mFAP2b_0001_0001
ER2OPATf/oDUKc1SQxgATArFZLEUf/8SQamZWAfR2WEkSMoRQnEDMADAASE0eUoQQJ3VAATizVEUPqsTQnHm3/SoNME0RZEVQZcCB/qqeWEUKdtVQ/h1U/yz7sEkacNWQBlUq+8Ll2E0bV7WQhrHBAPHadD0codSQS31gALa2NEkXchTQ/9oj/iEaUEUVZGTQOskDAT1zmEUST1TQWymJAbsoOEUe9tVQ5LDy/W4J2DEu+9UQgF2O+OKtMEkROjWQ1WVl+MpWXEkpw+UQW7wi/mNI3EUUcXVQPnt1/OFYsE0D04WQGwsr9cZbFFkKgPXQjudE/0xZtEkIVuXQKO7j/M+d3E0CZTWQ out_45_mFAP2b_singleloop_p01wA5_mFAP2b_0001_0001
EcSMiAnX6mEkZmpRQzMzjAb5Q1EUc9gQQFDCgAfTiLFUxg4QQ3kYkAjWkVF0FZzRQ2OfvAPy21EEpwFQQUNemAvxLpE0kYgSQZZBeAneXvE0GSXPQQgVwArvfAFUgVeOQsHFyAvz3lEEVjnPQVjX0ALbn7E01j6QQ out_45_mFAP2b_singleloop_p01wA5_mFAP2b_0001_0001
E2OfPAHtITFEueMQQKxgGALaRoFkCXfQQiBBMAXMI4FEYlzOQGZ7GALFu0FE+TdMQ4P1Y/GtInFUeprQQivUL+GmI9F0h12QQofW++6M0EGUO0KSQ33ik+6swAGE8/RTQYB0b/6A4OGUHUASQGZ7IA/89JFEmu5OQknZNAri/tF0rNbRQW8vK/SIfdF06+jRQ7wj4+OxDfFkFZpPQEC6Z/AtX6FUv40QQYe06+OirDGEWdBQQ0Dyk/G94TGEQMzSQ7Gth/mP3RGUUmFRQ out_45_mFAP2b_singleloop_p01wA5_mFAP2b_0001_0001
LfU4WAf9oEG0hWkPQktzdAXNeMG0yhmNQGZ7kA34lVGEaR2OQc9oiAjqxYGEYljQQaR2aADVjFGkTixQQri6PAXUnPGElxiMQuG/jAHFmIGk8vHMQ out_45_mFAP2b_singleloop_p01wA5_mFAP2b_0001_0001
EW5QsA7QLaGUJGUNQ/pGyADBWjGkBBWOQZQg9AvyhkGkQgVNQ4PVABjrHgGUxgQLQXPKsATLytGUeprNQyqhrAvLgwGEH2uKQxi0kAv3q6GkAvLKQLANWA7356GEosxKQqpzpA3hDDHk1FFJQUNetAvxLXG025bLQ8GzyADXhiG0cOQQQccQwADLc0GkiRnOQSsGkA/zgtGkCagOQg/8nA7kzpGEXNqJQOOqzADn6xG00TAKQHkxlAj8wJHkvOsIQPp0xATA9CH0HOtIQ out_45_mFAP2b_singleloop_p01wA5_mFAP2b_0001_0001
EktzBBf9oqGkZm5OQlDNHB7QLuGUepLOQoacHB/TN6GEZ7sNQ/pGGB/9TAHk9ogPQT3kLBbmZrGkDtIQQtclMB/1EgGkBhTQQqGZQBbpHwGUf5jPQQxcQBPAgeGkCTbRQ/UDAB/natGEShTQQ+0XIBLxMqGU8VVMQI7WKBTiiuGUGmGRQEkYOBLY+cGkv4xOQlxBJBjzybGUIkeQQtCeTBfwguGkyahQQ48sPB7ec4GkuPbPQ92gRBz+vsGkhjpNQ7QXRBXXZWGEpLhRQa0wOB/NehGENkWSQThHUBHW1iGUheNRQ out_45_mFAP2b_singleloop_p01wA5_mFAP2b_0001_0001
ERLSJBT0i9GEYlTLQXPqJBXiBJHUJGkKQbnPPBrFZMHEaRmJQ03vRBnX6GH0d++HQ3kYFBPzMMHEUNeIQmcIABHFnKHklulJQmIAGBTnAYHk0OZHQtIbKBrGv3G04l+JQjmyIB3F1NHk4LVMQ+T0FBH/MHHk5iZFQou3+A/8aQHUEg5KQRj8CBTzIaHEUofEQBy7JBr9ZZH0FpoFQ8XjFBf6/cH0a0eJQ out_45_mFAP2b_singleloop_p01wA5_mFAP2b_0001_0001
E5lORBPHaVHUGEoKQIwqWBbmZZHUzMDKQHaxXB3MzdHUiBhGQwKnUBnBBkHUGEYEQCB2XB/naiHk9oAMQOdadBbuFnHEEPAMQcKJeBLeBxHkycoOQ7oRiBTGZ2HkRu3NQam5OBvyhZHk789LQJ7dZBXjwSHkLIPKQv66WBLH+fHU+2/NQmbLVBjOCpHECNhLQthNeBDX7qHkpDGKQ+IMgBP7vgHU1vTMQ0LyiB3im8H0S+TPQi2QiBLpw5HUHw2LQ8KujBLnHwHEVp+NQ out_45_mFAP2b_singleloop_p01wA5_mFAP2b_0001_0001
LGZbcBntzaHkpbSEQEYleBbktfH0Gv0+PEtohBXMInHEDCsAQ789hBfTivHU3kY8PQgVgB7luXHUjX60PuEpcBrUVQH0VCZjPkAjYBvhDUHEn7kpvx2xdBbk6GHUOSVIPDCseBb5QVHEv0NGQI2bbB3SdkHU4DG7Pwb4hBvD0SH0Y/O6PmdUhBvYMcHEMuQEP out_45_mFAP2b_singleloop_p01wA5_mFAP2b_0001_0001
LRLSjBT14jH0w1jEQtdulBntzpHEW5wFQktjmBLEYnH0kYwJQ7RhlBntzfHEoa8KQZ78nB/mEmHkTiBCQpZ/oBTLJcHkzltDQfU4iBDW5cH0OffGQ4HUlBXdVyHEgUVFQi8gpBDe1rHU8gjBQqSFnBjmBlH0v/I8PqNHpBHt0XHkJIhAQ out_45_mFAP2b_singleloop_p01wA5_mFAP2b_0001_0001
Lf/koBnX6sH0P14KQ35rpB7P1qHUiBhNQCBmqBHXPfHUGE4NQzMDrBT14bHEoaEQQiBBsBLFuyHEtIrNQM0MrBntz7HkUy2LQCXwpBPFh2H0wKlJQQkkoBbr/sHEDF3KQ2sLoBDLzsHUN5CPQP13tBbSwuHEbfBNQPmUsBfnP1HU1dwPQmd+sBvZJAIkHqMLQBZ7pBLyvAIkaM9MQSzQrBjqT0Hk/vGIQWUPoBjU/7HUy/yIQ out_45_mFAP2b_singleloop_p01wA5_mFAP2b_0001_0001
EiWErBbPKZH0istLQOJ2rBLwKOHkArMMQR2OqBz1jGH0xLdKQKcNrBjU49GE7RxJQLy2uBzLdMHkoFpLQ+ZcvB/EhPHUwh8IQ/AmwB7o+SHU1ajNQlDtqBLbnbHEnEzJQJ9brBnhQMHU+SSOQEXUvBvBAEHkAA5LQG01tBjoESHUQkGIQyisyBn6fRHUEhHNQNgKwB/QoQHUQgmPQhYLwBr0cbHkNBUNQ out_45_mFAP2b_singleloop_p01wA5_mFAP2b_0001_0001
E35rnBrbSJHkvf6JQv09lBzgACH0P1YIQBr8iB7P1DHkqxrIQjs9hBra8MHU2OfIQ5QrmBbPKCHEue0CQAZBlBHCS6G02o/+PA74lBzaj5GUaR/tPUBFoBfCq1GkfwvaPohJkB/QW9Gk4Uauv789mBz1jQHEW5gKQ6nTmBTQ45GUgUGJQ38xoBfvOAH0P3RCQ45VmBzJKKHE5hOBQf87iBDu68GUrI/+PXMLlB/EZyGUKJUBQL9kkBv1I9GUyEZ7v8pViBbbgAHEGQchv out_45_mFAP2b_singleloop_p01wA5_mFAP2b_0001_0001
EAAghB3256GUiBBJQEtIdBDrc6GktzHJQqGvaB3isxG0IbnGQXPKdBrbSpG0HFuFQhALbBPHa4GEUN+LQxO8bBzp/AHkwhHOQnVSgBPoVCHkS+ZPQqVqXB/eCHH0fQ+OQjcggB3D1JH0QztQQnqAYB7oVOHkFLfQQ8etcBXyzPHESSGRQO0iiBjU4zGUepLJQOPjbBThFCH04NbIQ/F0cBrLBxG0k2tMQEx/WBDMV3GkuPwLQwr8hB/Vi9GU6U0OQ8I6TBDt4FH0hXBOQb5XiBXw6KHkgGORQUrfUBLp7SHkpHyQQtGEdBPJnVHEbm5RQ out_45_mFAP2b_singleloop_p01wA5_mFAP2b_0001_0001
E8S3VBbQgzGEXPqEQfU4SBDrcrGkX6mBQTiBPBHtIlGE/pGFQv0tMBvyhpGkU4aIQR0zPBrYvwG0hPD6Pr9VTBXQa1GECWWiPgoAQBHSj6G0fd/2v8JhTBXuq+GU6oRAwIFXQBjOiEHEgZYEwSMIUBThr6GEBWZFQwSuVB/EwlGEYf2/PAGVNBzwL3GkSRN9PEXJNBjv5qGkqSu0PFfyVB7CFvGUf/vovIa/VBDGb7G0e3cxPh2uNBPsNBHUDrWwvaPNNBzSs0Gkt4s6vydiVBXt93GEGDMCw9XjWBfACEH0zqU9v790SB3YIHHkjnTHwXrhOBfg3KHE1gqCwiPlNB7Om/GEhp9Fw out_45_mFAP2b_singleloop_p01wA5_mFAP2b_0001_0001
EEtIOBDAAbGUNepDQMIQKBvz3TGkpbSGQ8n6FBT14PG0OffCQ/pGHBDBWMGU6mE8PJMINBnFPKGEtVXIQ3uZJB7t7BGU2ndJQxpnIBL+uvFUXgfIQYN6FBD28CG0XnwLQO35EBPkIlFkrQBKQxsMDBv3dyFkUrBMQLZ4EBTRNLG0lNlNQEUB/AXO+uF09IDOQ9bLBBXXdJGkD8mPQL+H9AzBt/FktX1PQ4PVQBPc9XGET3kAQV+RIBTXUYGUiTvIQpPvPBXB7MG0nh+JQ3MpPBHoeGGkhJtFQadpKBrICpFES9gFQTboDBzO/VFkBBuJQ3H8GBj+2SG0HIaNQ9Hy6A3i0fFEvxQOQA2ZABLO7PGUFogQQtLX3AvIg9FkpUuQQ out_45_mFAP2b_singleloop_p01wA5_mFAP2b_0001_0001
EfU4AB7kYQG0LdTEQXkt4AXjXMGUhrHBQRLyvAjrHIGE99zEQbnvqAT2OOGkCXvHQBuS0ATsLVG0Es+6PoVzrAbmIRGkP38sPv62oAnj9HGUF1DwPB+VoAPLQXGExbktvIFOAB3MzTGUKc9HQG3i7ATwzFG0bFP9PQ6z6AvMtYGkdhw0PCV0wAj7gbGkYv3/P out_45_mFAP2b_singleloop_p01wA5_mFAP2b_0001_0001
EZ78tA/9T7F0IbnEQIMvlAHiPxFkLz5HQqdtfAPhkfF0IR6EQIgPjADH0YF0hzmAQR/mqAfOQoF0yRgKQlSXyAfMJyFkxCICQFXufAHTa9Fkl5eIQIkXkATnvgFkPAtLQ6GSuAXOL1F03QpLQbhqwAjCacFkTz/JQ out_45_mFAP2b_singleloop_p01wA5_mFAP2b_0001_0001
EpbDOAbzIYFkNuNHQWFvCA3HjFFEvUHFQG+w4/yxX2EERgzIQIEss/uAV9Ek1x+KQALdb/KRgMFUf8+BQhtdI+SBK6EUsu6+PAaZg/oN2BFkDZO4PpU5s/UEjUFUJww4PKWjy/wVczEU6J8mPNwUIATkjfF0ELQJQT9aNAjT+8EUkuaCQGnFn/2JfXFUjDn9PxAFg+q/FVFU1poEQ36Za+0T3vE0ixnCQsuKV/K3HxEELLw5PpDtFAVel3EUgK9qv8xZn/EuckEUhVblP out_45_mFAP2b_singleloop_p01wA5_mFAP2b_0001_0001
E50j7/KimhEE2+QIQvO4v/OOZREk0zOKQGi2X8W4GMEkNJAKQAxOA/gv1IEktInHQHaPFAD+J6DUNP2JQ4YncAn58/DUXjcKQABelArqFFE00QbIQwhKiAb+N7D0k4BNQnUOwALtwHEU3X+IQVN6sAfEQAEUCVlNQUf8zATuVFEUUWjLQhfBDAH96cEUIJ5EQXXR2/2cvXEELWOMQEDtDAfgGvD0RLlHQrYL+/2E9gDEUBJLQpuhiAPF/GEEGhxEQjbNZAbSMzDEVkoOQGyw1AP7xLEkaIvGQep1vAz/q8DUx0nPQ9qa8ATUdHEE+J/LQ out_45_mFAP2b_singleloop_p01wA5_mFAP2b_0001_0001
ErSnK/YhSLEUeJSMQ0uuBAVU5HEEIMVMQKdMHAdyDoDkoV9NQ+qIVARANpD0ejsPQYRHNAJNjbEEwEeNQlyOKAJl2vEU1x0LQ4jGXAV2TCFEhC/MQ8vSUAl2lWFUFrVLQ6DmgAZMqoFEljaMQJloL+YHENEUQ6BOQYLOHApHWFE0lRSKQWBPHAZKveEUe+ePQN0NeAtgVYEk0tnNQkqdPAZX9sEkEoxJQjGvy/w3Q0EEckyLQY/4RANWZFFkc/BPQFXAkApPD+EUVWBNQH4JZA93jTFUFCSJQAxeDAZWObFUoWVLQ9c4eA52x1F0bURLQCfmcA9/zrFkf/TOQ7GboAd9qkFkbNZMQ out_45_mFAP2b_singleloop_p01wA5_mFAP2b_0001_0001
EFuQ4/Mm7EDERpYNQ19Y9/c5mdCUm96OQZjNRARxrCCEsE4NQkdJWAh3qBBUhV+OQ3Y8H/g/cDCUMO3OQPg2E/yoQaCUaACQQf3Gw+KPClCk6yfRQ35h7+eERKD04g5RQK1D19mRdECkuhTSQzRWj/47eFD0hG2LQjSMCA9GFmCEprfQQdnvw+8TT2BkrVzMQGCRR/0pRLBESK9PQZzjP/ux/3C0mT+OQ8tYu/G0lFCEP+4PQM0RH9MtmJCUWGSTQ8EUJ9uxhNBUFA8RQ out_45_mFAP2b_singleloop_p01wA5_mFAP2b_0001_0001
E8pabAxt6RCUx4vLQjyemA5jK1BUQzfKQCjutAVU7YCkIm8IQEFJqAhlMvC007PGQ81OiAtvCvAUo1rIQ3F+qABkUu/jCSKHQPPe0AVbmGAkwZEIQFV8nApp7Z9DCxMEQnx5WAdZZuC0gk+KQehTrAdVyXBEYSEMQKDPZAB7IHAUa8yJQTXubA1irLBkaEDGQvVatAJ8Ay5Td1nCQ+qKgARPnx8Dn2gDQ out_45_mFAP2b_singleloop_p01wA5_mFAP2b_0001_0001
LsO83AdVqZC0emrJQZBt/A9Hd1C0LrXIQL16ABVLinCk07/CQjGPDBZgd/CUMcs/PWFHFBVPA2CEp+7JQOvrEBJADODU09kMQH62ABt6+kD0Yr7MQM6LIB1rPJDUIsNOQ2BZ6AdKeGCER9LLQTWe8AV72VD0fbUIQWmXGBZOQVCUtSWKQJTOIBZb7ED0qjuIQ out_45_mFAP2b_singleloop_p01wA5_mFAP2b_0001_0001
EMsb+Ax3sACEpcqBQ2IBABtVzeBkvPn4PLWc1AJD1GBkyAjtP+BoyAxCC3/Tvt8qPTQvDBJfGSAk6j94P25RJBB/JpAU7Ep8PDKbMBNkfOBUq1M1PhYiKBlBpTAkYJODQiqo6AZ3ZdBkJhbEQhv2BBVEGICUyunuPmeGCBh+pD/TlUW+Piq/DBlD+q/DT3MgPs8KOB5UXhAUEVqEQvg3HB5z/q/T6khFQ out_45_mFAP2b_singleloop_p01wA5_mFAP2b_0001_0001
E3RmvApYqDCEX7nSvCaKlAJfV5Bk6weyvAVcmAVNdHBk6co/vQ+cdAdzvjAkxK6BwI6BhAx6IqC0Klb2vM75qApv0EDUgKR3vFvLyARwNxCkaB2ZPnAtvA11LDCUu7xPvZ59fAtv6WBEInoVPkh0YA1vMrCEi2s+vg8IXAVhrzCkUG1bvIjWuAF2GED0Lpu/v9K+oAxJcmD0wtwzv50j6A1IE4CUpAwjvn4OwA14N+CEwoj4P out_45_mFAP2b_singleloop_p01wA5_mFAP2b_0001_0001
E04OwAlLPFBkua4Bw0imyAVhvVAU5nwGwSD+vAhCFc9TfGLGwlMmuAZbga4DpfEJw/6V+ABnffAEn6HIwqMEDB9lwm/jbfeEwedtIBdQHHAUuG3FwuAdMBF3U2+j64WCwQR0RBp3iD/zfvrCwd+/TBt+pSA0PWXGwhi4UBNqcc9jGrm+vW8L2ARzRlB09jBAwzSvtARPxvAkQ1/IwG4q/AxArFAE2oHKwQpNABNuNjB0haLIwgNVCB1UzIAkoDZAwrggCBJFB58TeftEwtngJBBnNm/znr+IwtQZJBFytLBkbkfFwfE7KBB8xT9DOn8+vh8pRBRBRzAUoYeIwHOBYBN/mXAUa+mGw9GNTBFILM6TuU84v5o5YBZ+Pw9TT6F/v out_45_mFAP2b_singleloop_p01wA5_mFAP2b_0001_0001
LvmRvA5c8L7TY5MBwcl8sAx2XA+7vlFAwRU/gA5ivh+b4PoAwSJ8aAdMcaA8NytAw0E7wA1lPx+7HvAyvcH+8A9A8t+rWsivvc6yAB9k2X+rnBO0P9ssBB5J/A/75e28vRBTGBtV1U+7L/Q2PqwMHBV899+LtA17vN2fJBR2/n+bBMFnv6h+OBFZ/k+Lu62dv/4YwAlicE+TwnO8vsyHxApZAP/7siBDwl4itANaKz8LHFOeP0LJuA9qxYAM/EFsvugi8AZN4I+reFK9PqCx/A5WNS/LfmWCwXKHIBJEfD+Lb+++PKbuJBpg1M/7OFcBwpB6PBV1lV+rtMD1P out_45_mFAP2b_singleloop_p01wA5_mFAP2b_0001_0001
EzCjVAl8JC5Lah/Aw+Vq8/QFLZ6rqvWBwkMcs/E8Dp4TKvyGwWW7w+0Krr6bNnZIwr2um/4w7E8zex65vjjfy/oWQ62TbzZhPkpVk/EDvL+7gmOzPSNgFAxmxv8TFcu4PIgsz/QcOa+LRSb/PbNnFAlhrO47jDwAQ/0WcA5S858z0KBBwaIPz/Qsor+b5F3AwykHv/4gMJ/D8l06v3lBB+UNTg7Tnbx6vqW3G/czqm/rvvHnPh4XOAZaCQ/T3k44P6HKs/AA7EAMruJCQ out_45_mFAP2b_singleloop_p01wA5_mFAP2b_0001_0001
E/EeBAxY9P+zwHlIwsRV1/U1Bc/jMnGLw3XjU/8S59AkFsqKw6VkA/MGLsBULyjMw8fFPABSt5+z2yaHwMSsIAFC38/z4ySMwvM/i/QfR99TSqPMw out_45_mFAP2b_singleloop_p01wA5_mFAP2b_0001_0001
Eb9/5+w+vNBkHYKIwahTq+mPmMC0cU7GwwXgw+43wnCk4RvCw4/bj/8tHXC0w2t+vHAP2/+/l+BkXj3EwOKxGA3YtTBURwaIwGKSO/ESekAU6KaFwqL/6+68BgCkOdQJwWHYy/K8EVBEqiZBwKw6DAnWhbCUoRkDwg1OVAnj0nB0n1QIw out_45_mFAP2b_singleloop_p01wA5_mFAP2b_0001_0001
ExubJ+shqRD0Z7+Cwd8EL/koxuDUEh09v310y+eXk5DUnGKzvuAwE+2EiIE0OlPoPxelm/g3JMEUyxcBwauwD+Av8WEEeBLEwq3GFAlcOHEErDaFw+4fv+uKqdDEtfEGweJ2v/wDEfDkPop5vOo8y/AioWEk00p8vh/6K/CC2OEU71yDw7C8KABmFWE0YRKHw+oLSANAX+DUFvVDwS099/sDw5DU07RIw out_45_mFAP2b_singleloop_p01wA5_mFAP2b_0001_0001
EZLBz/OLRoD0yMW2v5avKAnd3sD0h4qZPO3cPA3D7NEUu/XrPupANAX7bVEE7W37P34QFA3gVVD02c36Pe0qCAjH+lC0u3M5PRsdQAzFERCEno0wPFPfi/WvoUCUxCE9P3Aa4/W/fXDU9r89vplPZA/j0eDEKaBrv+Q4s/uRKiDUXDL+P781RAPcsaDEIOYAQvFqa/qxdqBEdTM8PrZG0+KVxmCkUQcAQ out_45_mFAP2b_singleloop_p01wA5_mFAP2b_0001_0001
EltNWAjOdZEUky1yvWMsdA3mZvEkgDPwvW8/qAvo7vEEb4FtvOXlwADIqkE00xG5v+MMWADTd9Ekyug9vHyc7/iRY+EUij49vAjjfAT31TFkEdl8v3Z2p/mk+HFkQZCEwGOLWATl2SEES3y8vGC6WAvE21EUsE8sPbTbbA/uW2EU26gCwsDsv/eEyHFUVaU2vDXeu/yWRuEkRMD9vJbFaALRkdFEXGpBwKkeoAb85SFEh6s8vpSVaAriHbFERANyv/F5X+25EIF04y3DwfvU0/qbd+EEA4cHwazf1/+0TYFUDAeEw out_45_mFAP2b_singleloop_p01wA5_mFAP2b_0001_0001
EQbDvALGG9Ek46CwP4ZY6ArCy8EkiPm1PWzM/A3sKTFEOTv1PHbJ7A/ckhF0DiO8P8q77AT3WyEkyj5AQnKuDBL/GyE0KuBDQBnOHB/R3kEUGYn+PdlxDBXSDpEkLnVIQWYKqArtlHFU07e3PFzn+ADPSzEEFzidPzOL5AXo2hE0ODsAQyQA3AnA26EEqazDQvGTFB31XCFU++EDQ9WULBLKskE05a0AQCbLHBzN4rEEX2Q1PnQtFBTAjUEkMxP+PzY3HBfw4oE07CGJQKCNCBv8xYE04FUIQd3SBBXG/yE0DaoJQ out_45_mFAP2b_singleloop_p01wA5_mFAP2b_0001_0001
E/UDEB757VF0gArcPEYlGBXO0qFEv0NBPhrnMBf8SpF0fqxjPKxAPBvyhYF03P1YvRATFBj8n1F0Wgs6vUEaHB769oFkW5oBwlQk+Af//3Fk5zG8vUNeFBHsyJF0eU4uvGPCFBHu30FkW1+0PbiJHBP1sCGU0586vvemHB38QaFEHmiAwPg58AHBr/F0PM4BwFKW7ALp4AGUDOSzv3406Ab0QoFkGw77v out_45_mFAP2b_singleloop_p01wA5_mFAP2b_0001_0001
LXPKPBDqG7F0gArwPe++UB3Mz6F057nyPiWkXB757HGET3k4P/UDVBzLdQGUGEY4PyL9MBPzMEG00NJ0PU5vWB3bD2F0QZNpvtGKWBHR2uFUKGN7P out_45_mFAP2b_singleloop_p01wA5_mFAP2b_0001_0001
E5lucBT2OHGkSMI7PyL9fBDVjQG0coF+PVjnhBPepOGUhrHEQpbyiBblDGG0eU4EQ6f3hB7quTGUBKyxPZKVgBTUBWGkl/Bxvg5fjBToidGU/n23P8naeBjWk/FEnED7PveRdBHMPXGE1ns/PKGOjBXjHNGEwCosPAXidBTvCaGUvfRqvIo0kBPuqfGUMlriP+7rkBH2ybGE1lB/PaCKiBX0MkGUHOm5P out_45_mFAP2b_singleloop_p01wA5_mFAP2b_0001_0001
EjsthBXO0WGUJGkHQ99TjBvIbWGkWkNKQLymlBHueeGEqG/JQuzHlB7P1nG0jCXJQ3kohBX46ZGkoFpMQRgdeBHkETGkHdcNQ+OdZBnWOXG0ODEMQ/a6dBjGRTG0bzOQQLHqgBz1jdGkCXvGQz5HkB7WYOGEmNbKQkK5gBrM2hGkqEPMQS27iB3fZaG0T1WOQLDBfBTaALGkb3wMQCpHWBjJRSGkbvpMQRG8ZBHA9WGEkT5JQb1sYBXUbfGUPFrMQEOgaBjdWOGk/lhQQ+RTdBfAfbG0SGkQQyIxgBjdFQGkzAsQQ out_45_mFAP2b_singleloop_p01wA5_mFAP2b_0001_0001
E4PFoBnuJbGEaRmKQCBWqB7luiGkuJhKQWO0rB/mEjGU0iMNQaRGsB3jCbGEEYlOQFuOsB3NJgGE+TNIQyj5qBLdehGUN37CQ9wxsB/K3fGE4Fr8POzjuBDy/YGEYTB9PQOasBnJKmGEvAgwPSMYoBf8STGk/UDLQ3+jpBPKtqGU1WHKQlQ8sB3P8XG0eDZIQfs9tBjvalG0s/SIQ6yDqBbYjpGkRfqCQw2TpBXHlbGUntlCQF+ltBrxelG0RwnovD25qBXjvrG0LSfwP out_45_mFAP2b_singleloop_p01wA5_mFAP2b_0001_0001
EFDysB/nasGkR2+NQ357tBPc9sGEpwVQQGZrwB7P1nG0GvcQQShbyBT14pGUbnPPQkCHuBzLd4G0Mz0QQOb5uBv2o5GUQKSSQI/quB/C7EHE2PxSQuYrvBfP9FH0mxIUQ6mOuBDySEHUP/QVQCEsrBfDrBHE42MVQZ3YvBveSFHkJxcWQCBmsB/89yGUHaxMQninsBvQsoG0ioBRQikQsB7+h8GEL/qQQymnvBHRn8GklsPQQH/9wBnSF3GkniaSQ2yltB7Pm0GkPS5SQF1ksBftbHHkrTwSQp41vBLdJKHkYNISQeUoxBn/5HH0c4PUQGvwqBvQBBH0LrTUQU0nqBnhOAHUwfEWQq1VxBDNQHHE/igWQS5TuBnTFEHEW3SXQ out_45_mFAP2b_singleloop_p01wA5_mFAP2b_0001_0001
E99DxB/TNhGkR2eRQXPqzBzeUcG0d+uRQamJ1B7kYiGkAr0SQmu5zBbQgnGUzMrTQ14VzB/RhQGUwKHSQ9mMyBHQzJGErT/QQ097xBHIB8F0qUVRQxWywBzR/1F0hbWSQZ0CzBfukuFUwfeQQFDivBbmZfGEAAISQzj10BfMtcGkIW0QQ57AyB3Q1PGkZS+SQc7R1BrTPNGk3kZSQdQfzBb2iKGkAfHQQTwNwBTb4MGU2awQQFK+yBP4reF0/PnQQ+K9zBT7I0Fke7TPQ out_45_mFAP2b_singleloop_p01wA5_mFAP2b_0001_0001
L/Uz3BXO0hGkEDySQ03f5BXO0mGUdTyTQShb7B77neG0OfXUQIwK8B33PfGkvfiVQy+P8B3qdXGUdkrTQRLC7BrbSwGEShLTQNfP5BXob5GkZIrSQHzx6Bvw2CH0t+GSQXTM9BDabCHE0nESQk5g5BrUgKHE/6tRQ5Qr4BD/pdGERLCSQsoO4BfB2pGUSolUQnfP8BHQgtGU/4VSQeNZ8BH6lzGU4M7TQ6c/3BvNN8GUh1fTQ3p63BfIU2GkGl5RQ out_45_mFAP2b_singleloop_p01wA5_mFAP2b_0001_0001
L+TNOB325FEUHahMQ6mETBf8SPEU6mkMQ++JXBvHFOEULymKQmuJbBLEYZEUIwaLQmuJgBz0NbEUGE4JQOJGaBfR2iEkqx7NQbnvdBHuewEEmuZPQqxLVBfR2cEE8nqOQtd+SBzKHiE0OfXQQAAgLBHYl3DEtILKQepbNBrED6D0hWEHQXPqKBHXPmDEBW5CQO0iMBHZ7oDk9ow7PPK8FBjqxPD0FZ7DQW5QDBjAr8CEqGv/Pnv/DBnuJNDU6mkIQ03vGBDW5gDUjXqKQHv0+ArFZ3C03PFJQMrAMBjOsFEUZeZOQOUjgBTQfSEEmggHQm6jgBXbUsE0TYMJQ5p+hBj/pUEUk28KQFSueBzoy+EkenLOQ6avgBDfjnEkry1PQax8bB7u11EkIQqQQkSCRBX2cFEknsEGQvPKFBTtbeDE0BrMQ out_45_mFAP2b_singleloop_p01wA5_mFAP2b_0001_0001
