# Supplementary material for: Incorporation of sensing modalities into de novo designed fluorescence-activating proteins
Source: Nat Commun. 2021 Feb 8;12:856. doi: 10.1038/s41467-020-18911-w (PMC7870846; doi:10.1038/s41467-020-18911-w)
Supplement: Supplementary file 24 — Source Data [file 41467_2020_18911_MOESM24_ESM.xlsx › raw_data_graphs/Supplementary_Figure_6b,c,d/1/silent_51.out]

SEQUENCE: SRAAQLLPGTWQVTMTNEDGQTSQGQWHFQPRSPYTMDIVAQGTISDGRPIVGYGKATVKTPDTLDIDITYPSLGNIKAQGQITMDSPTQFKWDAQFKQNDNPRYHGSTNILTGTLQRQEZ
SCORE:     score     fa_atr     fa_rep     fa_sol    fa_intra_rep    fa_intra_sol_xover4    lk_ball_wtd    fa_elec    pro_close    hbond_sr_bb    hbond_lr_bb    hbond_bb_sc    hbond_sc    dslf_fa13      omega     fa_dun    p_aa_pp    yhh_planarity        ref    rama_prepro    bref_irms    cen_irms    final_chainbreak    final_looprelax_score    irms       time                                      description
REMARK BINARY SILENTFILE
SCORE:  -496.994   -711.674    105.467    411.505           1.598                 21.720         -4.941   -269.650        2.163        -23.819        -79.774        -27.692     -36.881        0.000      4.898    130.450    -42.168            0.032     19.116          2.656        3.742       3.742               0.018                 -496.994   2.990   1457.000 out_51_mFAP2b_singleloop_p01wA5_mFAP2b_0001_0001
RES_NUM A:1-120 B:121 out_51_mFAP2b_singleloop_p01wA5_mFAP2b_0001_0001
FOLD_TREE  EDGE 1 120 -1  EDGE 1 121 1  out_51_mFAP2b_singleloop_p01wA5_mFAP2b_0001_0001
RT 0.092238 0.94843 0.303269 0.768097 -0.261588 0.584465 0.633655 0.17903 -0.752615 12.785 -5.805 20.9455   out_51_mFAP2b_singleloop_p01wA5_mFAP2b_0001_0001
ANNOTATED_SEQUENCE: S[SER:NtermProteinFull]RAAQLLPGTWQVTMTNEDGQTSQGQWHFQPRSPYTMDIVAQGTISDGRPIVGYGKATVKTPDTLDIDITYPSLGNIKAQGQITMDSPTQFKWDAQFKQNDNPRYH[HIS_D]GSTNILTGTLQRQE[GLU:CtermProteinFull]Z[HBI] out_51_mFAP2b_singleloop_p01wA5_mFAP2b_0001_0001
CHAIN_ENDINGS  120 out_51_mFAP2b_singleloop_p01wA5_mFAP2b_0001_0001
LwfKMBvxLBIEoaMYQDCMMBf9IAIEZ78WQ67nRBLFu8HE99bWQ357UBT0i4H0hWMXQlDNIBf9o3HkoFpWQUVwJBTdHuHEV3PXQiTgIBXhVCIUaeVYQPryOBPHFEIkmJTYQBdLNBHFt7HUsJcYQAQKLBfY1DIkXmbWQYr5HBbof2H0MnkVQk2SEBb3+5HUZeAXQaiaIBzwquH0N0FYQ out_51_mFAP2b_singleloop_p01wA5_mFAP2b_0001_0001
HTihSB3NJ+H0kYIVQ/UjXBHCs6HkEDiUQkC3XBvcouHUgVmUQFDCcBjVOqHkvf6UQ5QLYB/9T+HUf/ETQuHGZBvvIFIU+04SQ9g7aB/ojGIk1UfRQwa1WB7ouFIUQZdQQlyJTBnkbJIUY5FQQGRETBDyJOI0uprQQuFqPBr8VII0MKROQEtoPBzKnAIEsyhUQMv1aBzTP+H0KDGVQ14sUBbUH8HE7bgSQwekbBzhJ6HkeVoSQulHcBbAgGIklEmTQ6DWVB3rOHI0wFFTQkwXeBPMFEIkH8ORQrBHcBv7vKIUA0dRQ+HxWBLIKCI0Xn8PQ+CvVB3jAPIE6OaRQxVVQBPV6QIkk2ZQQKdsPBPgpEIUXhUNQLr7MBXeFLIEEstNQ out_51_mFAP2b_singleloop_p01wA5_mFAP2b_0001_0001
H3kYTBPzMpH0yhWUQiBhTB/RhdHUO0aUQXPKVBPIwZHkVO0VQEtoYBfR2SHkQg9VQiWEOBntzYHkArEUQnEDQBnCXtHklDFUQRXgWBforaHUCZtTQb8SOB7QLQH0IbHUQam5MB/TNbHkrHFTQEYFLBvcobHkvfyUQ out_51_mFAP2b_singleloop_p01wA5_mFAP2b_0001_0001
HPK8SBntzeHU2O3WQqGPUBjqxbHUbnHYQrcIaBnCXdHE8nSYQQgVcBb5QXHEDCsYQ8S3QBvHFiHUzMnYQXPKQBD/pkH0yhuWQ2rZTB/GRTHEgVLYQ9owRB7OffHknvHZQmupMBD/pgHk9ogYQ03vRBz1jqHEAAkYQ out_51_mFAP2b_singleloop_p01wA5_mFAP2b_0001_0001
H++pcB77nlHEoaAYQuzHhBra8nHkvfKYQy2JjB/RhjHEoaUXQnvflB/mEiHUdTqXQPffhBnBB0Hka8OYQS+mfBjJ+4Hk5OyYQyDdgBf2b0H0ITeZQxqviBzEB1Hkw5sZQef5cBT45vHU5rzZQsHlaBrZmqHUiBZXQOInhB7fLkHEs9oYQxp7gBjR23HE0ehXQiZljBjV11HUUAVYQAEabB/WW3HkUSrYQLFKgBnMyAIED4yYQS6hdBLoxsHkztQaQLmQZBPdlvHEbomZQ out_51_mFAP2b_singleloop_p01wA5_mFAP2b_0001_0001
H46RiBTgVhHEv0FWQ46BkBT2OdHUIwCVQqxLkBblDRHUO0CVQCBWmBfTiMH0P14UQ78NjB76RhHkpbqTQUdClBXGXdHU74kSQ4Z0nBrWIhHUZL5SQXFLkBHnyhHUeNPRQaRWgBntziHUwK3VQXrCmBzDSgHUSxNVQFwNjBHe+pHEobqTQh4MhBXOfeHEa9cTQWXBlB/otUHETnjSQQELpBfxXeH0UqJSQtkboBb+8dHUjH3TQFy2nBHY1pHUDK7SQv1glBzY7eHUEddQQ9wPkB/idqHknNSRQwqLiBHEYfHEuJARQ out_51_mFAP2b_singleloop_p01wA5_mFAP2b_0001_0001
Ham5hBjArLH0xLNVQQg1hBTf//G0xLNVQHaRjBntz5GkWkVWQMdTkBLaRxGkpbCWQGZ7dBPc97GktzHVQ4wPbBvvc9GERhyTQ2ojVBL+96GU9N5TQpHydB32v1GkVjySQrcIgBvcoPHkBBWVQ8T1iBL3I9GUxiTUQcJkbBrQEAHk442VQEY5dB7MizGUzVWVQwsqbBreoFHkkXeTQO6nTBD9A8Gk1F7SQEixTBHTXAHUR1nUQFbHVBHtwyGU0IOUQN52bBX/j2GExz0RQblSdBTTrtGkDsITQpn/gBHyf3GkZksSQ out_51_mFAP2b_singleloop_p01wA5_mFAP2b_0001_0001
LEtojBLFu9GkQglXQf/0kBf9o3GUHaVYQUNenBjAryGEYlHYQJbHpB3Mz3GUPKkXQdTSlBjVOAHkCX3YQpz9iBzWqHH0NkxYQS1kiB7yHIHUPeCYQKPmjBXAp9G0HYoXQ/pajBjzaxGEm4fYQSoNnBvGMEHU7exYQUyalBr9l8GUgFXZQcGajBbsmPH0bP/YQ0KLhBLyzEHUhcBZQDi3jBL2ZOH0EEuXQC3dgBPJaJHkS72XQ out_51_mFAP2b_singleloop_p01wA5_mFAP2b_0001_0001
LSh7nBPIwoGkoFVYQ14VqBblDjGkqxHYQ35rpBrw1aGUdTKXQrcYnBXNeXGEsyBXQgqhmB3jClGUbnnYQk5OrB/hFfGkBYjYQMuzrBLGxoGkqo3XQ out_51_mFAP2b_singleloop_p01wA5_mFAP2b_0001_0001
EqGvrBvz3WG0isdWQJGUrBPc9NGkpbiVQW5grBf8SRGkVOEUQHvUtBzeUXG0gArTQWOUtBX46EGU6m0VQm8BtBLJXBGERIMXQvDusBPy/2FkE85UQpwltBb78ZGEEYlWQYHTpB/m2KGUoBsVQBZWvBbcwHGEHKqVQTXwrB/F12Fk+tPXQWBHuBbuRqFkOBIVQ8H7sBzym7Fkfz3TQyorqBH3cxFU6FFVQ out_51_mFAP2b_singleloop_p01wA5_mFAP2b_0001_0001
EEYlpBDrcNGUy2RTQIFepBjpbPGEUN2RQktzpBHtIFGEnEDRQktzoB/9T5F0w1bRQsyxmBD/pUGUHahRQoNnmB/hkfGUKcHSQK+XmB/LwhGU80aTQy7omBnnwpGkqJdRQFjVmBPKXsGkKtnTQJXimBD7bxGEexbSQffwmB/zzsG0ngKQQzsnmBvDQ8GEv1ISQpN2mBnHa3Gko+sPQQOzmBHWC/G0U9zQQSMIoBPy2IG03PtTQiRGrBXn0UGU2HlRQ92JlBvwuPGkUB6RQm7jmBPhNVGEZScQQc4QmBH/ybGUqWNUQeuJmBDdtvG07siUQA3ymBfu5mGUYL0OQ0qjmBLaVCHkIl5SQ7J9mBL7e5GU8NoNQvT4mBn7eHHkFjhQQ out_51_mFAP2b_singleloop_p01wA5_mFAP2b_0001_0001
EEtIrBzgAGG0LdzPQMIgrBTgV6F0257NQUN+oBHtI5FkQgVMQ8nKoBbktEG0xLNLQaR2tBnsd+FUHaBMQsrWuBfafsFE1f/JQ8RdvBLGJYFEY1QLQK6kxBjNnYFEfkiMQhoDuBbPUGFkYm6KQuz3rBrbSNGkVOUPQsK1rBDuurFUoJFPQa1pvBbidAGEeEJNQk9dtB3ikGG0sI6KQ1ayvBvPHyFUMggIQeudsBj1eoFUGPBJQmyruBvVn4EkHKuLQI3WsBnPeGFkOp2JQ out_51_mFAP2b_singleloop_p01wA5_mFAP2b_0001_0001
EoFpnBTLymFU46RMQkCHlBTgVmFUhr3KQKc9kBDqGVFU5QrIQHahlB3NJCFEVjHJQEY1iBz0NjFEmu5MQfRLgBvHujFkVSdLQvZAjBb3+zF0A5EPQQgVoB/RhZFEFuONQej0kBnDw1F0d64JQ2/BjBz2nTFEh90NQ8gKdB/zghFU074MQjQHgBrsKXFk/39JQWK3fBj4MzF0PmeKQonZhBXSmxFU/EQQQVX3iBDZwBGEGoNOQ+l4kBLykyFU31CQQ out_51_mFAP2b_singleloop_p01wA5_mFAP2b_0001_0001
EhALkBf++bFk/UjEQWO0jBj/UNFkTiBAQtI7gBz1jOFkpbS8PSMofBzKHgFUwKH7P78tlBnsdSFUIwK1P1teoBDUzQF0uUA6Pc5NlBPD2CFk4U7qvW5wjBb78rF0IbHEQEgQkBTiH9EUsvXBQwnWlB/duiFE+vQvPAENpBr2AfFUl1y6P1xjmBLzpGFEmtT5vGUKjB7kREFEqJ9yv7lklBDHhyE0vCvGv out_51_mFAP2b_singleloop_p01wA5_mFAP2b_0001_0001
EWOUfBvHF8EEEYl6PR2uZBjpb8EU5QL2PhrnYBvd+sEkuJxoviWkbBrFZdEEAAAwvVj3VB7Of3EEDCMAQXDMWBXL3FFEt0NFQo9+QBXGh/E0pp9IQaPOSB/O8PFE1I1LQampgBT14tEE7Rh7PVdzYB7hbMFESPUwPTvSWBTgWnE0URcBQLv0RBzOL5EkvtU9PjP2VB3DgWFUDzJEQwG/ZBjfYDFUh+JHQmBKPBfX9MFkrAVNQfaLSBPKvgFEUfRLQIiCWB/SAMFUeBqMQ out_51_mFAP2b_singleloop_p01wA5_mFAP2b_0001_0001
EoFZUBHDCyEEv0N4vktTSB7QLkEULyWAwXPKMBT2OjEEoa8/vO0iJBntzzEkQgV+v14FUBnBBsEkAr8FwwN1ZBrE/sEEq1JGwGIMSBnCecEEGhIJwfUYSB7lu/E0HFu0v4G7TBngIUEEQ5k/vxacSBrP27E0XstGwLiSbBPWokEErMRDwrFgTBPeDiEEZcFLwu83NBTFfbEkUIHJwLp3TBH5qMEk7YwIw out_51_mFAP2b_singleloop_p01wA5_mFAP2b_0001_0001
E99zJBPJGQE025bAwPK8DB/mEPEklDNAwamZBBjpbQE0fqxFwIFOEBPIwQEkvf6IwnEDCBT2O3D0NJG6v+jPDBvzEMD0A2++vOEkDBXEhGD0BGeEwgk4DBnNxsCkSiz3vEtIMB3MzCEEnEDBwZdfCBHn2cEURk57vQ1d7Ajfq5D07O14vvq4DBreH4DkngrovyVsEBr4+NCk/gQ6vJjnDBTrVzC0Bk6LP out_51_mFAP2b_singleloop_p01wA5_mFAP2b_0001_0001
L1NJ4A/89PEUiBBGwQgVyAb5QREk/UjJwwfq0APdT+DEYljLwoFZyAjWkBEESh7NwO1TmAPg1REUk8+Iw4UzhAj2O6DEBksHw7rCMA3m08D0p9hGwQkxFA/FOMEE+ZiDwRrSAAXCJjD08XUIwe++zArvfQEUiBhCwuqr0AbV+fE0gVkKwox/hAnFbVE02x0KwokkkAzTneEkCTIHwx2BmADQiyDUPfAEwrIQjADCegDEQQRJw out_51_mFAP2b_singleloop_p01wA5_mFAP2b_0001_0001
LGZ74ALv0ZDkSMoKwQgV7A/TN2CU5QbMw2OfDBf8S3CkVOUNwzhWFBjpbaCkWktOwHK84ADLYLCkPSELwHICtArjAEC0mdnKwX43mALFXOCE/NXMw2qNqAD/MoBET/hIw/pG7Ab5QXD0FZrIw/RS2AHIE5CELfMOw1vA9AzIEKCUI/IJwuBE8AnBqiBUbjSMw out_51_mFAP2b_singleloop_p01wA5_mFAP2b_0001_0001
LGEYGBT0iYDkCXfMwjs9LBXNedD025LNwHv0PBPHaFDkX6WLwdolUBLwKDD0HF+LwcSsEBrw1vDU14VLw5/BNB7YS/DUSwINwW/mMBbDVSDEvZOPw out_51_mFAP2b_singleloop_p01wA5_mFAP2b_0001_0001
ELH6NBTLyyCEBWJJwEtoRB/mEbCEBW5GwgqxUBT2O7C0kYwDwqxrSBzfqdDksdeCwoF5OBf++5BEsyBDwx/3LB7smyAE2fhFwPtPJBz7z5/zY3VBwnimGBT/7eAUVqZ7vg79JB7JBj8jpTvBw2O/JBvco1CE/pmIwthRUB/OUICEikuIwI+WMBfFrOCUj0aAwj4+RBv2XcBkUnkAwAlsOBrGuKA0kEwHwDf0IBvInMB0aRGIweUWIBDLeQyTHbG+v7xMMBH9sH6TrfvEw out_51_mFAP2b_singleloop_p01wA5_mFAP2b_0001_0001
ElDtZBDrcwCUf/UCwy25cBfnvPDEAAA/vv0NeB7P1ED0d++tvHv0dB757fC04luJPb8ChBjU4WDkSMoCwm+kiBvhjvCEU/uCwczXgBvlkkDkcCLIw8SXbBLwKTC0LdTDwFzqaBHZqtDUosn+vcaOiBb9zvDUSPtAwfiXhB/o4VC0l98Cw3bNiB/PspDEodSJwCibeB3mCBEkqCIIwEcZeBX3mLDUpqJJw out_51_mFAP2b_singleloop_p01wA5_mFAP2b_0001_0001
EAAAgBvcolDklDtoP8S3gBvz3fDU6mE9P5l+iBrbSAEE+TNAQHaBjB/naSE0xLd8PzMzcBvz3jDEsyBCQNMtaBDlJGEkZX4BQ357fBjqxBEUc9ogvi6whBzfNADUc9z9Pq9zdBjGOcDEH5GGQ5pvZBHXBODkGnqAQZbdZBTD/IEkqokFQ out_51_mFAP2b_singleloop_p01wA5_mFAP2b_0001_0001
EY6mkBnuJ1DkR2OEQnvfmB3NJKEE/pmGQAAwmBjWkHEkQgVKQmupmBvIbrDEBWZLQlYQpBf++JEkoF5DQlsLpBvyrSE062T8Pf93rB3DEWEkwqX2POZctB77IHEE4R/yP3VbsBTMXqE0lbIxPU4akBvd+WDUHaxFQbtvlBX3OaE0ZI2FQxkCqBr5bzDkqAzDQcIpqBvqvTE07NNGQhfLoBTnEiEUvkl8PPEFoBbfuHEE0sf2P90KuBrOBuE0oDrgPyDErBDsO2EU7MR0P out_51_mFAP2b_singleloop_p01wA5_mFAP2b_0001_0001
Lx1DnB7luZEEUNuLQ7RRnBb78ZEkSMoOQwKnnBvyhwEUMIwPQbnvoBHue+EU5QbOQsyBnBHDCoEkCXvKQj59oBn2LQEEJzPPQY9elBPtxSEENrfPQ out_51_mFAP2b_singleloop_p01wA5_mFAP2b_0001_0001
Ef/0mBPzMzEUiBJRQ/pGnBLwKHFEBW5RQ/pmkBnX6MFUKctSQQ1IjBzJx+E0FZLTQlDdpBb5QFF0Jx4SQk+PsBXv+CFkiBRSQBjZuBbgl+Ek7aUTQ98SuB3T2tEEY49TQsuUwBfd2MF05sfTQqG/lBbmZmEEaRmRQFzanBL1NUFkfLMRQv2HpBHHk3EUYriTQr8epB7ydTF0aOhTQA2vsBb2CSFkRrwRQgoQsB/y51EUmajRQyOwxBfKRKFUHCLUQrFXwBHMnaFET58SQ out_51_mFAP2b_singleloop_p01wA5_mFAP2b_0001_0001
EoFJkBPy2hFEBW5SQ14FiBzfqpFEv01TQ5QbjBvxL3FUc94UQ++JlBT2OCGEEYlUQkCXfB3251FEVjPTQTE0aB3q1oFkXJnSQW90aBvBjUFkUzOSQIhfVBDydwFEccVSQao4VB7mvOFEH4tRQqgpSBXthfF0ckxRQMc9SBbL5BG0RwgSQrucNBH7ihFkWLZRQ4nuNBDM2CG0nOISQk4FLBHBL1FE5plRQ1NZlBXjXsF0FZbSQaSIhBrp4bFEReTUQ29ZgBTekAGUs0fSQigkdBrRa/FUhsCUQHFLeBX5HKFk2AUSQ3o1UBn8m/EU7iVRQNaAVBXZZIGEnj8SQ2NMLBP0TUFUHP9QQK5xLBHxQKGkGtRSQDoEHBnvN3Fk4vURQ out_51_mFAP2b_singleloop_p01wA5_mFAP2b_0001_0001
EtIriBPzMzF0eUIWQaR2jB/na+FEAAQXQPKshB76RGG0HF2XQGE4eBLbnCGEaRCYQCsykBnYQuFEEYJYQ7qqmBLOxcFU/dwXQtbZpBXIZfFkZgoXQYXImB/UWIF0aoVXQBFeqBr4QNF0tMKXQxKioB/5H/Ekyz+WQ7RRhBvconFECsSWQE2glBXwFEG0Xr5WQVZGjBzJ9mF0G1XYQna2lBf6y2FkaliYQGqKkBbDsAFUyZTXQnklsB3YeKFk/f9WQb5yoBzVivE0pBpWQ out_51_mFAP2b_singleloop_p01wA5_mFAP2b_0001_0001
EzhWiBXjXQGU2ODYQVjXgBntzXGknvTYQFDChBrvfcGEVj/YQO0SjBzgAgG025HZQhrHgBb78gGU3koXQqlSeBbqzdG05xRWQg+7gBDfMaGkj+WVQR3CZBzlkeG02I6VQbOJgBLZcXGU9YGUQLkbXBzj3bGEfrpUQZyFbBHCWYGU+FwTQe+OkBDAATGkYQ4XQxO9cB/LjTGEeiXYQNmEiBftXkGk/VgXQlcsdBXbBnGkUJBYQWCCjB7akZG0mopVQxlJWBH1UhGUinnWQNYmhBTBmUG0QRYTQisPTBfOkcGE06XUQQz3ZBvdRWG0MmwSQ out_51_mFAP2b_singleloop_p01wA5_mFAP2b_0001_0001
Env/dBntzcGEqGbZQ8SXeBvcohGkTiFaQ357ZBPc9pGkDtMaQlYQVBzgAnGUbnPaQep7dBrEDZGUPKoaQsDmdBT9WdGEMQWbQrfRhB3eBjGUm9mbQ/pajB3oLeGUTxrbQuO/gBvlVtGE3pwbQPKcaBXNeZGU46RZQuSGhB7HvlG07HIaQwysgBTcyTG0CQmaQOjaaBPDLUGkCQiaQJ2ycBnhpWG0NUrbQsaRaB31DjGEWzXbQdCiiBLggxGUsF8bQacWeBjcFxGkiwrbQ out_51_mFAP2b_singleloop_p01wA5_mFAP2b_0001_0001
EmuJbBnCX0G0IbPaQgVOXBfnv8G0xLVaQfU4UBjVO8GU14BbQsHlXBLv04GkYQgbQZQgaBPc9GH0HFOaQuOFgBHs0DHk5JZaQDiVgBv9M4GU13KaQx4JbBv0K0GUfUPaQVoFUB7h67G06t8ZQrc8YBv7XNHE/tiaQ/uDaB36xJHEr3sZQHFagBXhyEH0Nu7aQrIghB70MJH0zPJaQEtuhBD4Z0GkwngaQMs8gBj/b3GkMqpZQ out_51_mFAP2b_singleloop_p01wA5_mFAP2b_0001_0001
L357PB325/GEaRGbQWOUNBvcoAH0z3vbQfUYLBXiBMHkDt4bQpbSLBHYlPHkQgdcQcSsIBntz4GEFuybQhXRKBTmCtGUCXubQtnxNBDwfpG0lgScQ0+MPBzxYeG0JnOcQxB7SBPhQZG0FflcQ8AxVBzSMeGkhADdQk+nTBfPEPG09PdcQGE4NBLwKCHkqxraQCpMQBP7a+GkyhIcQFi7FBjjg6G0VfZbQCCmGBrd25GkQ+QcQbRcMBzUyrGUOZQbQERsGBPDDoGUZTubQguqLB7yjqGEgswcQ4/bRBXJLuGkq1ScQENLNBXMwZGEtt4bQtoJVBHDDmG0I0IdQlNjYBn4HaG08wTdQM/ORBzExLGkLpFcQCDWWBn3sKGEuVtcQ out_51_mFAP2b_singleloop_p01wA5_mFAP2b_0001_0001
LkC3JB/owRH0d+WbQ46xHBb6mcHkYQcbQBr8IBfSMiHEsyxaQcSMKBPIwcHkpbSaQgVuBB77ncHEVjjbQ2499AXpjbH03c8aQ2O/JBzeUOHkQg5aQL62JBn3XgHkWA3bQnBYABzxkjHkm20bQocxABnsvVHUFg3bQycY4APeFWHE19/aQ out_51_mFAP2b_singleloop_p01wA5_mFAP2b_0001_0001
LXkNIBHsysHEmutaQpw1IBnDtyH0HFGaQueUFBXMIuHERLiZQlYQGBLbnwH0bS8YQcSMHB/mE+HUwKTaQhfYIBn4p+Hk3dCbQYEDHB3OrzHE0NTbQTdNIB/0usH0+LuaQkhENBn3iyHkjb8ZQk3+CBDOS/H0jdMaQZgaJBPPACIkGaAaQ2B9FBTgfCIkIcRbQJJmMBjpaAIUboHbQJNyCBXFfzH0eGbbQ5unJBLx4xHEIlubQ out_51_mFAP2b_singleloop_p01wA5_mFAP2b_0001_0001
EsHFBBf++nHkWktZQ7Rh7APdTjHkDtMZQQ144ADrcXHkmZWZQ99TwA77nTHEEYJZQ2jCxAThrpHEsyJZQkajyAnor1HUksCZQjwCyAjSi8H0VglZQfzj0Arbz5H01ZaYQs8fzArysDI0/4fZQDDD2ArkTCIkbwUYQL4g1A3XtFIUxV3YQvm/2AXvHLIkauxYQf/UABjU4lHEoaMaQTq6/AfLdjHk4kuYQaDqsAP+ooHEzqnZQ6SAsA7NjmH0DrwYQ8wfwA/hV5HUIWFaQ2mA1Azsn0HEVv+XQ6rGzAHiYGIkDU7ZQkmo3A3L5DIUV1pXQyiP2ADG6MIkWzMZQ out_51_mFAP2b_singleloop_p01wA5_mFAP2b_0001_0001
EqGPABT0iRH0yhqZQ357+A3jCGH0Gv0ZQ5luEBnDt/G0JxwZQGE4IBHXPDHkQgBaQMIw6ArFZEHkU4iaQglUxA//rKHk73paQeL/3A3Pl4GkzkqaQDCsDBT2OVHUGE0ZQtsQ5ADHrCHU56dZQhhaABXP1GH06R5aQUO7sATXgKH0jZQaQ0QD1Azzn3GkmHLbQ4f/+A7KmzGkETmaQBGzxAbjH2G038TaQ out_51_mFAP2b_singleloop_p01wA5_mFAP2b_0001_0001
EFDiEBzKH2GE7RdZQ4PVJBXjXvGEBWZZQU4aIBjrHjGEoaYZQFueEBnuJfGECsGZQzhWMBTgVzGU46xYQSeVRBH2htGUw0lYQ1JhUBPKN0Gk2U2XQuCMXBXk3+GkqhYYQ7RBBBrZmzGE99PZQ/z1LBrGqwG0LZ1ZQumbNBDhs7G0Ke2YQjWrJB/a+yGk8SWYQlwZQBTXXlGUo3bYQPPDUBb9KtGUwfAZQYwRZBTsKEHUESDYQhD8ZB/Ux7G00ewYQz7+TB/pNDHE1RoYQ out_51_mFAP2b_singleloop_p01wA5_mFAP2b_0001_0001
EEtIMBvHFdGUPKsZQ/pGMBrbSRG04lqZQaR2PB7QLNGU5QHZQlDNUBfTiRGEoaAZQrcoNB33PMG0isVaQv+WJBzkiNGUCk5aQyJoEBbeAOGUeLwaQEb3KB7RmNG0wlebQ5lOPBjqxgGk8S7ZQhFDIBfznOGk4cjZQRbURBPf5PG0o1gaQZfbOB7KwDGEcDRaQ out_51_mFAP2b_singleloop_p01wA5_mFAP2b_0001_0001
EIwKOB77nEGE7RxYQvJRRBblDAGEmuNYQyLdSB757nFkuJRYQam5OB33PbFU2ObYQzMTOBrEDCGksdGXQPfeNBXGEOG0O94WQo9eRBvGz6FU8Q7VQ83CKBnU2QGU+htVQx1jKBTgVBGEZ74YQUeKVBvA9DGkh0MYQAUYKB3Ht8FUnqJXQp/SRB7joRGU+ayWQ24hLBPjdRGEtxwXQ/LTPBPp09FUWiBVQE+/RBbZqpFkOsCWQNXaVBfTQBGEv33VQJiqJBfTgZGUO3oVQDcHGBbaUNGEfX2VQKB2LBv1wNG0mRzUQ out_51_mFAP2b_singleloop_p01wA5_mFAP2b_0001_0001
EKcdXB7OfhF0MzIYQtI7YBX3kKF0eUIYQO0CbBvcoDFU3k4WQf/UeB3MzOF01jSWQ6mEdBLEYFF0jCrYQgsoeBz/ytEEEfoYQ6vvaB3+yKFkFmWZQgqRaB/S3sFksdCYQgQXVB7pLBFkcpPYQHhSgBLVcOFEwzlYQ6zygB/qPqEE8DBZQ9CLgBTkQqEkDOJYQ8tFbBPd4jE0adtYQ7IrdBfmNHF0MVvZQ8qIXBHARBFk20bZQ1DvZBvOwbFkM3XZQ out_51_mFAP2b_singleloop_p01wA5_mFAP2b_0001_0001
EsyBZBbQgxE0jCXWQ++paBb5QpEUjXCVQ46ReBrFZVEUiBJVQIFOdBnDtGE0w17VQXktVBrw1jEEEYNUQBWZWBHZ7oEECs6WQ509cB7kr1EEYNiUQjs9WBXjXeE0HFOTQv0NTBLGEyEE/pGUQ35bTBb5QXEET3sUQ out_51_mFAP2b_singleloop_p01wA5_mFAP2b_0001_0001
EqxLhBLxgUE0JxQUQaRGjBf9oCEEEYNUQ0iMkBra86Dka8ySQO0ClBPy2LEU6mESQ35blBvyhIE0eUIVQVqmnB/QPwDk7jQVQsuwpBfsf+D05jPWQXp/pBXTOSEU0OnWQaMYrBj9sfDUJyrWQiBhhBTKchEUdTqTQ0VFiB/aSoDkWkiUQHbqkBnErLE0JYIWQxIWmBTiWXE0KbxUQtTioB7ZmrDktHSUQAHvmB/ZPSDUKEnVQ171sB7XumDUVIVXQTqIrBP2kBD0qfXWQ out_51_mFAP2b_singleloop_p01wA5_mFAP2b_0001_0001
LHvUkBjWkRD01jaSQqGflBrZmFD0coFRQueUkBDW5cCkpbaQQrcojBHYl7BkBBGRQ2OfjBLwK7CkEDCTQFgonBbigAD0nUMRQjtNlBvz6fDEDwYQQ out_51_mFAP2b_singleloop_p01wA5_mFAP2b_0001_0001
LMIQkB3MzcCk8SHOQ5QLjBfTixBEqGfMQqGPhBj/UHCU0iMKQc94hBblDlC0MzsIQqGflBjrH9AkEDSLQqsInB7zucAEouZNQ7nakBLExl/zDxrJQZ78kBnCX3CEBWJNQ+zAiB3e1HB0MoyNQL6rmB7LFmBkdX/JQo/DmBDyzz/zYskOQS3EmBbnzc+DWS3IQbwKjBTU7JAUvkDIQ6ePjBvMnU+Tmu/KQ out_51_mFAP2b_singleloop_p01wA5_mFAP2b_0001_0001
L46xdBzLdjBEaR2JQktzZBrw17BUdTiHQiWEYB/TN2AEW5wDQy2ZZBf8SX/DtIbEQzhWUBrw1LC0NJ2IQ12nRBHqBQB0phJKQzoGVBvA5pCk7mvKQUhAMBjygkBEgysKQ789cBXjXyAEpwFLQ8fkbB74hWC0HLAFQQH0RBrdcYCU4wiGQmSpTBrCdABkXrBMQjzuRBn6vYA0Zt2IQbxWRBfx+yCknpmLQqOFXBDnRFDUet5JQn1fXBfa0aCUshKMQ8xHKBLnBvAkNZnLQ8j+JBjgzyBEio0IQts0LBb5kNC0DX/LQ out_51_mFAP2b_singleloop_p01wA5_mFAP2b_0001_0001
L2jCVBvIbPBka8S/PDXvSBHYlTAkR2O3PnEDXBXiBx+z4lutPzMTWBzgAr4zMzMrP99TOB/TN++j9ow8PNnLKBblbTAk1pRAQIFOUBPzMHCkZmZ+Pz9DRBTVF4AEdgnfPkL7PBXPck9TIspBQuktMB7muK9z32u1Plq4IBjhXzAUkCc6P out_51_mFAP2b_singleloop_p01wA5_mFAP2b_0001_0001
LEtobB/na8/zisdePEtIgBf9og+zfqxrv2jChBjVO02D/pGxPiBBiBjWkt973P1YPTiBfBTLy28Dv0N+viZ5dBXvKu/zmKYDw+hJfBDZOCBEHRcCwnPobBTWaE/znvcHwZ78bBLwK/AUO0ikPoL0hBbec5/TmIZtvvclbBD/oC1DcV59vgENhBnTq23TFxfAw out_51_mFAP2b_singleloop_p01wA5_mFAP2b_0001_0001
LlD9gBThrH6zyhW/PDC8hBT0iM9bktTDQT3kgB77nK+LtIbIQZQghBjAr8/7yh2JQMdDgBb5QL+jWkNBQ/hBkBPilb87fiUEQZj3hBH1Nh/7zcQBQ out_51_mFAP2b_singleloop_p01wA5_mFAP2b_0001_0001
EPK8cB325767z3PJQBrcaBT2Of8b3k4LQjsdcBrEDC7jTiBOQtd+cBDVjH/zMzcNQXuYUB/vsH87/nrLQoSzRBDQDK/rUg5JQU06LBvjAy+bQytJQjVSJBT/GR/r3zQMQFcKEB77go+ruozMQBlLBBHJ7+8r629KQeqICBjpIK/LINMPQKcdbB33P16D99DIQPMhbBHQkQ/rQjhMQ1FRTBzF1l7TbK6KQKtoSBP2gg8rI0qNQkAlSB3nkkAcNgtKQmQeTBvzMB/rUuxHQbyRKBH4YFAMO6PIQ3GDLBfvh86LEkGJQ8CdLBH8kEAcCquNQ5xuCBbkhL877OJJQMsr6A/EFC8bR9XLQkbbEBf8JBAswYTQQ1Im8Avtur+riSmPQ out_51_mFAP2b_singleloop_p01wA5_mFAP2b_0001_0001
ETihdBzLdTy7P1QQQgVOfBLxgg9T14VRQWOUbBX3kAA0LdrRQyLdWBTLym/j78tRQ/pmfB757n2rpbiSQZ2QgBnGQ5+r5j7RQCLXdBDhe5+r76oQQoafdBbDe0zrFMPQQ98ihBrrJq+Dk7ERQKN6bBzKlyzr1VITQ9IchBTbLw5DA3MTQnhNfBD0wOAcWaoSQneaiBfNsN/bevwRQTdOZBzb2k/b0nyQQxfnfBbVLFA8jF4PQ out_51_mFAP2b_singleloop_p01wA5_mFAP2b_0001_0001
EPffdB/RhLBkuJBSQb8SaB7QLKC0isdSQzhWbBzfqVCE7R5TQIFufBTf/kCkR2OUQhrnbBjVO0CUGEwRQZ34aB/hKyCEUkYQQLkXYBLz2YDUvhTSQFJHdBDaxZDkPccPQ03vgBzgATB0Ld7RQwMFWB/ywBC0+PYSQFBjfBrBv6CkJG6RQbzoWBP8xvCUolLQQDP4cBHk9VC0mw+PQN/eZB7hp2DELuzRQsnDZBDWKcD0IJYTQTaOUBnqFSDE1sHSQjDlcBDYxYDkG4UNQCJogB/WHdD0dw1PQreFbB3q20Dk46HQQ out_51_mFAP2b_singleloop_p01wA5_mFAP2b_0001_0001
ERLSXBThrPCUf/sUQlYQXBLEYdCEZ7EWQhrHSBX461CkYQQWQMdzNB7OfjCEueEWQpbSXBfR2uBkqxDXQEyLXBnOIICUKbPYQWYLcBrTX2AUPSzWQ2jCUB/naAC0xLVUQgexaB7CRxCUXBQWQG7qTBXDRKB0nv7WQKLHXBP9jaBUmslYQchnTBHZsbCELHUYQ/tvaB7bebC01MVYQ0WKcB/xqAA0+wfXQ+ZzfBLQGcBkGi8WQdTFcBv2CeAkeEyVQ out_51_mFAP2b_singleloop_p01wA5_mFAP2b_0001_0001
Ee+eSBHXPeDU5QrWQEYlNB34l2DUMI4WQW5QOBzfqPEkpbqXQlDtSBHueWEE/p+XQNeJWBDrcsDUHaxWQkJqKBrMziDkpcZXQbc3LBrH6+DEFQ6VQ out_51_mFAP2b_singleloop_p01wA5_mFAP2b_0001_0001
EMIwJBXiBZEU0iAYQShrJBrbSsEUgVaYQ14lEBDW54E057TYQxggABf++vEk8SHYQdTCKBf++lE03PJZQMFFFBTOYZEUXtWZQaLyABzPFkE0M4oZQdRxEBriUDEEG1PZQ9Jd4An3AZEUZd0ZQ44LABfnqwDUicbZQsp43AnUGDE0dvtZQA/xuALMSwDk1W5ZQHaRGBfSMSEkrHtXQZs/MBfae2E0UZQYQ69VKB/YT0E0XFdZQjnkNB7zMcEkhzOZQc5ABBjVV1EUOAuZQL2GIBfxj1DkjRBZQaavxArjghEUkwCaQ3N0/APIhODkzQWZQQ0dvADvySDEtPxZQ out_51_mFAP2b_singleloop_p01wA5_mFAP2b_0001_0001
LhrnEBzgANFkYQgYQoFZ/AjU4YFEv0dYQKxAABfTivF0NJuYQpw1DBb781FUbnDZQOJGIBnBBUFE7RpYQm5N5AH1nQFksGwYQD+r8APrfZFEya5XQ out_51_mFAP2b_singleloop_p01wA5_mFAP2b_0001_0001
E2Of3A33P7F00NlYQ46R2A34lIGEoa0YQ03PzAvIbQGUy2RYQpbSuAvyhNGka8iXQEtIuAHXPJGET3YZQJS2xA3g/DGk34BaQEe4pA/YXFGE4zlaQosjuAbARBGkWlPbQeBA3AnVvIGEp3gbQ9owxATgV0FEXPSYQLx89AbMSLGk4FBZQ9ArmAvNfFGkf+OZQeobsA77nRGUz5fZQZ8e5A7LfHGkYaLaQPKDzAvs92F0Vk8ZQSikiAfc+AGUpgeaQ3k7nA3X0NGUKUpaQWfLyAD18yF0c6JbQEvNoA7vaAGEBNnbQfLA6ALayFGkVR8bQLTvzAPC7PGEukmbQW4R9Az7yJG0VhLbQ out_51_mFAP2b_singleloop_p01wA5_mFAP2b_0001_0001
EnED2AvyhaG00NZYQ357yAD/piGEaR2XQAAAxAPeptGkBBOYQbnv1A/S3wGUjXuYQ7Rh7APepjGEue0WQShr6AnsdcGkR2yYQS8TrAX4TgGUPFaXQGZ74ArbSpGEEYFWQEYl8A757bGkTiZWQKcdBB/9TmGkvfSXQ out_51_mFAP2b_singleloop_p01wA5_mFAP2b_0001_0001
E+TNqALbnzGUbnvXQIwKoAbkt+GUbnDYQ/pGqA757FH0gA7WQzMzpAzLdCHEmuxVQ7RhZAnYQAHEBWVYQhGFKA3gn9GUNTqXQfEBWAbYJ5GUYa8YQx1jmAbPKwGkqx7WQDVrtAnz7AHkVKdYQEZbXAPrnIHkrleYQiKFMAvWOCHEak5WQu77FADQZ6GE70IZQb13gALlO7G0y/UZQGu8XAzHzwGkPhzYQ out_51_mFAP2b_singleloop_p01wA5_mFAP2b_0001_0001
Epw1rA/mEQHEnELXQGZ7tAXNeXHU0iEWQJGEkA3MzbH0xLVVQQgVYAzgAfHET38VQU460AXNegHU14lWQRLY2AXxooHEwclVQgFr/APt6bH0xI8WQdoFsA34lSHkDtEYQ2moyAfwTTHEcHUVQg9OxAnC6jHUXQcXQ9zd7AHM6uHkx78VQiNtuAHrCsHUv+SVQ/LH6ADWzkHkr8uUQYCVCBHEKiHUjEUXQK5nBBPooYHkP9CWQL30+AnwrVHEVVsXQ out_51_mFAP2b_singleloop_p01wA5_mFAP2b_0001_0001
LNepkAf9obHkCX/TQepbYAb6mfHkBBGTQXPKeAz1jqHUiBhSQ8naQADVjxH0kYYSQR2OVAblDYHEsy5RQnXfMAzLVNHknPPSQkMNKAbDFGHUxG/QQFATx/2zHKHUfeDQQzB6m/SxQCHEzc7NQyLdrA7luYH03PlTQvfuJA7oggHUb4qTQz2QiATJzWHkQkaRQqDoKADxybHkdXLRQtcB6/eAJOHUQ0uSQG7pXADpnJHkRr7SQiIUGAbQ79G0dESRQ+IOZATW4FHk+CcQQh007/u1kRH0ojMPQqR4I/KRoLHEE0oQQIVj++uBRFHErTwMQHNdZ/GDX7GU6vwOQxjtAAX+oAHU6swMQ out_51_mFAP2b_singleloop_p01wA5_mFAP2b_0001_0001
LlYQpAnX6rHERLKSQdoFtADAA2H0MzkRQDXP3AHtI4HkR2WSQBrc7AjWkwHUep7SQsHFwAXMI1H0w1DQQEOF6A7GRvHEo72PQXJNnA7vZvHkaUlOQVjXuA3islHEoaUSQg58mADyF8HEzAuRQYJ8wAzU38HU+hPPQg4G/APTtyHEQRjOQ+BcpAn12uHU4yeMQtVlfAn38zHUSkxOQra8lAnHenHUzLXPQ out_51_mFAP2b_singleloop_p01wA5_mFAP2b_0001_0001
LBrc8AjVuAI0P1QSQ9oQDBrbyBIEnE7SQnvfHBz0N7HUPKkSQTihLBLaR6HE7RRTQIFuEBPyWHIkZmZSQdmv+AzmBKIU1IJSQYCp3AD6kFI0AsoRQiEX8AvRyAIUh3QSQ50nCB353BIkxtAUQ6jKHB7n9GIkYPfRQ/iKHBT9fJIkK3ITQcAt/A3SSNI06caRQ3Wu7APu2LIUDdETQ9ri4A3KcFI0GKjQQBaYvAzNPGIkDZ9RQ out_51_mFAP2b_singleloop_p01wA5_mFAP2b_0001_0001
EzMzGBnsd1H0GvcRQIwqKBfTitHUepDRQIwKIBjrHjHUepjQQoFZKBntzdHEEYVPQ0iMOBrvfyHEAAAQQh2FLBr0l2HEMHeNQaFQGBzAA1HUb0LNQnstNBDpt7H0Uw4LQ8naDBPc91HkZm5QQT3ENB/XdrHEPa7RQ02GRBrC1sH0b6bPQ1PSQBXnK5H0W1bQQ out_51_mFAP2b_singleloop_p01wA5_mFAP2b_0001_0001
EqxrDB/89fH0w1LRQdTCBB3MzVH0z33QQXkt9ADAAQHkBBGSQfU43APy2UHU3k4SQ14l4AzKHXHECsyPQ5ZI8ALIybH0KrWNQj1DzAn4dMH0PbNPQdTCCB/89kH0eU4RQjl9DBDzcQHktzaQQoN4yAjpTcHUVKWQQ9PM8A3oejHUodpNQ74ZsADC5NHU7p3NQLJCwA/e/IH0AQhQQdUq4Av57GHkXpSOQ out_51_mFAP2b_singleloop_p01wA5_mFAP2b_0001_0001
EvJx/AbQgFH0gALSQhrH7A34l+GkQgNTQNzMyAHtI3GkBBuSQ99TzAHDCyGU5QrRQgqxBBb5Q3GEue0TQRUOGBP117GUiZnUQEP5JBTKsyG0DFCVQYg8DBPgTBH0d00VQpwVCBDBWCHkrHdRQ4bi3Aj9pDH0Jf+TQHeoDB7VOzGU5r/SQqcm/ADshxG0FoaUQWfeIBD2fBH0TJBUQkfHNB7Z01GUDGoVQZmeLBjRwuG0GaJUQLmqHBXD+sGUl4nVQCxKHBrnrEH0gibWQLkrBB/2j7GUtEbWQ45SBBXVjHHkobfVQ out_51_mFAP2b_singleloop_p01wA5_mFAP2b_0001_0001
ECsypAHZ71GkU4iTQ8S3gArbSuGkDtYTQ789jA/mEkG04lGUQpbSkAT14jG03PVVQDCsMAfTiyGU2O/TQZOky/WO9qG07MxTQV1U5/yvohG0YYgTQyFq7+aNuuGEJl1TQ67npAf9o6GUwKXUQ6mWfAv6zsGkflUSQp92IAnBH6G0KWlTQFg3OAn1rzGka5DVQ out_51_mFAP2b_singleloop_p01wA5_mFAP2b_0001_0001
EiBBnA757bGEv0VTQOJGsA7kYSG0eU4TQqxLmAThrHG0xL1TQIwKiA3NJEGkpbySQlDt2APzMRGUy2JTQ+0m9AbYZaGUWEfTQuH87ArVIHGkTkhTQMBLDBrfebGEqOqSQoa8lATKccG03PVSQJYatArIkTGkkl8UQwsO1AHTbRGEpwFSQF4WAB7ZLZG0d+bUQyXH5Ar+phG0audTQbfvBB3wXGGkX6/SQegs2ALMnAGU32PTQ+XU9AveAHGU8PmUQTRmFBHkBiGUb4+SQM0vBBL96cGEayqRQSybFB75TUGk+usSQ out_51_mFAP2b_singleloop_p01wA5_mFAP2b_0001_0001
E/pGmADBWCGEVj/UQT3khAb5QvF0LdLVQmuJqA76RfFUiBpVQZ78sAHtIfFUf/0WQ14lQATgVwF03PNWQzdyFArTLaF0gVkWQqMhPAXtIKF0HoVWQmzHo/OEwZF0EXGXQ3kYpAXiBGG0w1zVQA+0cADOwpFkGROUQxUJEAfi56FU6pzVQEvcWALWt3FUiIIXQ out_51_mFAP2b_singleloop_p01wA5_mFAP2b_0001_0001
EdTiuAfSMSFklDtUQFDC3ALFuCFEoaEVQaR2yA/owrE0bSEVQb8SuAT0ikE0GvEUQBWZABXiBDFk8SHUQtJoCBDJ9YFkl99TQ/w4EBzpD0Ekr5pUQ7MeEBfQVjFU8ZPVQWO0rA/mETFkCXvTQwf05AnQcGFkNxEWQB5W+AT2i9EEFKITQKdU/ATXmiFk7zfTQls/FBft4XFkZUUTQD3RIBXQZ0EEEE+TQnrbDBPCujEUaTvUQTBLGBrbn5EU9loVQa+DGBv1CzF0ltAVQQVlHBbxmZFULatVQkCJBBbW+kFE+Z6VQ out_51_mFAP2b_singleloop_p01wA5_mFAP2b_0001_0001
EhAr0AzeUgEECsKWQkCXxAzKHKE0NJWWQ2jC7AXO02D0yhOWQqxrBBzgA/DE+T1WQgVOsAHueGE0jCvXQKy2iAfgjTEk+H4XQMODpAL7rdDUc85XQnvf4AfTinEkqx7WQOIqrAXpEGEk83jVQvh9xA7+4KEEUSQYQ+C6kA/QaiEEHr7XQVydlAzFFZDkNXcYQFBCwAnJTJDk1k0XQP+RjAne9UDEOWIXQ out_51_mFAP2b_singleloop_p01wA5_mFAP2b_0001_0001
EOJG6Ab6mUDEuecVQdTiBBb5Q3C0KHSVQUNeABTKcJC00NxVQLHa8ALwKfB00NBVQtd+CBHue0CU0i0TQTFfEBnmodD0+zJTQMyhABjVh3Dk6YnSQPYvJB38roDUDoBTQqm1BBfbBOEESq8RQwfFLBrCwGE0OhWSQzyJHBzMhTEEZyzRQu0hIBr3plE0KzHRQwKHzALGEQDUep7UQMU3EB7b0CDUV14VQSCZ/ArULnC0Y7STQCGVGBDsbeC0gatTQKCy4A3B3uDEuHuSQ2f0MBDtHUDkIxcTQ05a9AX/AYE0a5hRQBlQPBbeOLE02JPSQHAXMBr3VlEETS8QQ out_51_mFAP2b_singleloop_p01wA5_mFAP2b_0001_0001
LCB2BBrFZ7BUHaBXQfUYBBTKclA0FZjXQTiBEB/S3E/jEDqWQjX6BBLFue7Tc9gWQXkNEB/9TtAEW5cYQD5dDB7/uEC0mzoYQDWFEBzygcC0FC/XQdS3BBXAg8B0k2/WQT6P6AnzsVAEM4rXQIpcIBL13aAUhtZYQaJYCBTzKBA0qB0YQ43bGBv8YOCka6AZQCU/+A7PRJCEaM3YQiYQIBXWChCkVW1XQ2t2BBvDR6CUcsAYQ out_51_mFAP2b_singleloop_p01wA5_mFAP2b_0001_0001
LU4aIBHsyx/DEY9VQiBBLBHsyh9z4lGVQgVuHBrFZ77j9o4TQzMzIBbmZG8r8SPTQy2ZQB3ist+z4lmUQBM2PBTX6dAEoGwTQ6mEKBb6m0AUIwCWQYAnLBju5XzLvEsVQqMOSBjUOL8DEfCUQNhBTB7U3J/DtXaVQhB1RB3N0OA0Ca7SQ out_51_mFAP2b_singleloop_p01wA5_mFAP2b_0001_0001
LCsyDBLGEo+j/UjTQTihABjqxL+zP1YSQBW51A/mEj8z3P1SQamZuAblDN8jZmBSQAAgABDW5YA0NJmRQQhMGBv1U3AUq6KRQgozFB/6qFCEVdbQQRl9IBLSxk/jsAXQQyL9CBfnvHAkYQIUQovXCBLITf6zWOyRQCZx9A7l7IBEzDPSQkLB8AD7+SAEORuQQvTiIBDwUDBk+LESQu0zJBD9lQCEOWLQQ0v6DBzFBdC0SqDRQWLdDBTASBCk8TCPQ8J/MB7pmHA0jqFQQVztGBHE0M/DP+9OQFaQJBfhYf9DgG8QQ out_51_mFAP2b_singleloop_p01wA5_mFAP2b_0001_0001
LQ140AvHFu6jDtIUQMIwqATf/U174luUQlYQkAz1jS+DqGPVQWO0UA76RR+z1jKVQkCX7ALwKH7zkYwUQBWNsAXOz78LIyjVQFjAmA/OEY8bMg/TQ out_51_mFAP2b_singleloop_p01wA5_mFAP2b_0001_0001
LRLypAjpbKAUiBxVQuz3kA7P1YBECsSWQ6mEdAb6mEC0IbPVQ2OfLAzeUUCU3kgVQZQgbAbmZGBknvfXQMiwjAnRknAUngWYQTuTrAzhHRB0TMlYQ72igAvmn++DhWnYQfU4xALGEIAEAAwVQqiOrAXp5BCU7ynWQRGTPAzsvXAk8pPXQd1LTAjklACEFFxXQWIQkAHLaP+TKLBZQFIvUAHwI/9z6caYQ out_51_mFAP2b_singleloop_p01wA5_mFAP2b_0001_0001
EFDCjAjqxHC01jCUQKc9aAzLdfC0d++SQueUeA/TNODktzPTQZQgnA7QLaDkvfyTQThmhA/S3TCk8DlRQbX/sAjfukCUQVYRQivNhAHQZHBEldXRQKVSxAzpLeCUhs9PQLHaqAHZ70Bk++5TQ/ABKAz9YXCEbiBTQ0NPZAbCWjC0z80QQqjXyAb+3UC0ZHFSQPYNtALF4GDE4hmRQ3PKkATDI4A0nnXQQ02/RAbsFxAkJ5dRQmvNmAXK2nAUhIHSQwxY5ArY9qC0xo1PQG2KsA3kxuCkWKiOQ+NaxA36Q4B0LEgPQ out_51_mFAP2b_singleloop_p01wA5_mFAP2b_0001_0001
ER2OPATf/oDUKc1SQxgATArFZLEUf/8SQamZWAfR2WEkSMoRQnEDMADAASE0eUoQQKc9AATLyWEUktrTQz/w9/iN2REEaLJVQz7Uc/icdhE0EGwVQuGqW/6NvfEUTKQXQrgrt8+naxEEoG0XQhrHBAPHadD0codSQS31gALa2NEkXchTQaFlj/a6sSE0bPNTQN/LDAjHFoEUuvlTQdtbOALlyTEUzJoVQRK3y/iObBEkRRSVQoYzM9wqneEkQ/UVQoD3n/uGtxEUr8fVQ2JV7/KdwgE0TSrXQ36t0+WNcQEE1mhXQGe9i8EIPwEUGAaYQBz6Z/M73wE094bXQcie8++iBAFETWjXQ out_51_mFAP2b_singleloop_p01wA5_mFAP2b_0001_0001
EcSMiAnX6mEkZmpRQzMzjAb5Q1EUc9gQQFDCgAfTiLFUxg4QQ3kYkAjWkVF0FZzRQ2OfvAPy21EEpwFQQUNemAvxLpE0kYgSQZZBeAneXvE0GSXPQQgVwArvfAFUgVeOQsHFyAvz3lEEVjnPQVjX0ALbn7E01j6QQ out_51_mFAP2b_singleloop_p01wA5_mFAP2b_0001_0001
E2OfPAHtITFEueMQQKxgGALaRoFkCXfQQiBBMAXMI4FEYlzOQGZ7GALFu0FE+TdMQ4P1Y/GtInFUeprQQKIPL+SwI9FEqq2QQvtD++OF1EGUenKSQIi+j+CXyAGEb0RTQl9tb/Cs4OGk5DASQGZ7IA/89JFEmu5OQknZNAri/tF0rNbRQoNwK/mxgdFEfDkRQsXl4+SACfFUkgpPQFN7Z/EwX6FkVo0QQ5M76+6HrDGUIRBQQkvsk/6G6TGUP6ySQWqth/SS3RGk+UFRQ out_51_mFAP2b_singleloop_p01wA5_mFAP2b_0001_0001
LfU4WAf9oEG0hWkPQktzdAXNeMG0yhmNQGZ7kA34lVGEaR2OQc9oiAjqxYGEYljQQaR2aADVjFGkTixQQri6PAXUnPGElxiMQuG/jAHFmIGk8vHMQ out_51_mFAP2b_singleloop_p01wA5_mFAP2b_0001_0001
EW5QsA7QLaGUJGUNQ/pGyADBWjGkBBWOQZQg9AvyhkGkQgVNQ4PVABjrHgGUxgQLQXPKsATLytGUeprNQdikrAT4hwG0A6uKQUF4kAX+s6GEdwLKQ7OTWAH/76GkDSxKQ1N4pAv9FDH0/jFJQUNetAvxLXG025bLQ8GzyADXhiG0cOQQQoCPwA/4b0GUGynOQM3FkATzftGED4fOQQzAoAD81pGkQ0pJQlztzAvm8xGEO6AKQ0l2lArpzJH0bssIQje5xAjY/CH0iDuIQ out_51_mFAP2b_singleloop_p01wA5_mFAP2b_0001_0001
EktzBBf9oqGkZm5OQlDNHB7QLuGUepLOQoacHB/TN6GEZ7sNQ/pGGB/9TAHk9ogPQT3kLBbmZrGkDtIQQIOjMB/nEgGkuFUQQj3ZQBjdCwGkXEjPQRaTQBHdfeG0JXdRQ/UDAB/natGEShTQQ+0XIBLxMqGU8VVMQdGYKB31muGE2dGRQ8mbOBra8cG0bj0OQCH+IBjO0bGkr1dQQX4eTB7lbuGkC/gQQlYvPB/mX4GEakZPQ7ZgRB7mmsGE6ApNQEfMRBLjYWGUxujRQtGiOBLYfhGUj6XSQi3/TBDEziGEg4QRQ out_51_mFAP2b_singleloop_p01wA5_mFAP2b_0001_0001
ERLSJBT0i9GEYlTLQXPqJBXiBJHUJGkKQbnPPBrFZMHEaRmJQ03vRBnX6GH0d++HQ3kYFBPzMMHEUNeIQhcIAB7tmKHkbslJQbAAGBDuAYHkcYZHQtIbKBrGv3G04l+JQjmyIB3F1NHk4LVMQ4Z0FBnLNHH0OfZFQlz1+A73cQHkws4KQKb8CBz5IaHE1xfEQ0p7JBDWaZH0G2oFQ4JjFBr0/cH0D7eJQ out_51_mFAP2b_singleloop_p01wA5_mFAP2b_0001_0001
E5lORBPHaVHUGEoKQIwqWBbmZZHUzMDKQHaxXB3MzdHUiBhGQwKnUBnBBkHUGEYEQCB2XB/naiHk9oAMQGcadBvzFnHksNAMQVJJeBHlBxHEDboOQ4pRiBHDZ2HEau3NQam5OBvyhZHk789LQJ7dZBXjwSHkLIPKQh96WBHF+fHEJ3/NQdZLVBTMCpHUAOhLQ6dNeBfc7qHUBCGKQTJMgBfDwgHE7tTMQ6MyiBjfm8H0Y+TPQg5QiB7jw5HkBw2LQqKujBzfHwHk2q+NQ out_51_mFAP2b_singleloop_p01wA5_mFAP2b_0001_0001
LGZbcBntzaHkpbSEQEYleBbktfH0Gv0+PEtohBXMInHEDCsAQ789hBfTivHU3kY8PQgVgB7luXHUjX60PbGpcBzGVQHU05ajPC5iYBrEDUHUjcipvZBydBzc6GHUjHWIPDCseBb5QVHEv0NGQI2bbB3SdkHU4DG7Pje4hBXO0SHE36O6PJaUhBvZMcHkkBBEP out_51_mFAP2b_singleloop_p01wA5_mFAP2b_0001_0001
LRLSjBT14jH0w1jEQtdulBntzpHEW5wFQktjmBLEYnH0kYwJQ7RhlBntzfHEoa8KQZ78nB/mEmHkTiBCQQX/oBjEJcH0xhtDQfU4iBDW5cH0OffGQ4HUlBXdVyHEgUVFQ19gpBzZ1rHEEljBQQTFnBPxBlHES9I8PyxKpBz+5XH0X8fAQ out_51_mFAP2b_singleloop_p01wA5_mFAP2b_0001_0001
Lf/koBnX6sH0P14KQ35rpB7P1qHUiBhNQCBmqBHXPfHUGE4NQzMDrBT14bHEoaEQQiBBsBLFuyHEtIrNQI0MrB7tz7HEcy2LQjWwpB/Fh2H0ELlJQgkkoBnq/sHkUF3KQ2sLoBDLzsHUN5CPQO13tBjSwuHkUfBNQUmUsBLnP1HU2dwPQid+sBjZJAIk/pMLQOZ7pBfyvAIktM9MQfyQrBLtT0HUzvGIQbTPoBzU/7HEvAzIQ out_51_mFAP2b_singleloop_p01wA5_mFAP2b_0001_0001
EiWErBbPKZH0istLQOJ2rBLwKOHkArMMQR2OqBz1jGH0xLdKQKcNrBjU49GE7RxJQLy2uBzLdMHkoFpLQzacvBbVhPHUGj8IQCBmwBza+SHkzdjNQlDtqBLbnbHEnEzJQJ9brBnhQMHU+SSOQZWUvBn//DH0w84LQYl1tBrbASHk/NGIQ1isyBzsfRHU7jHNQofKwBX2nQH0MimPQPZLwBjocbHkcHUNQ out_51_mFAP2b_singleloop_p01wA5_mFAP2b_0001_0001
E35rnBrbSJHkvf6JQv09lBzgACH0P1YIQBr8iB7P1DHkqxrIQjs9hBra8MHU2OfIQ5QrmBbPKCHEue0CQvWBlBfLS6GUzm/+Po64lBbZj5GUGV/tPdAFoBf2p1GEJMyaPfjJkBHSW9Gk9uauv789mBz1jQHEW5gKQ6nTmBTQ45GUgUGJQT8xoBHmOAH062RCQJ8VmBLMKKHk/iOBQZ77iBjG78GUI/++PzFLlBvOZyGU6JUBQZAlkBPwI9Gk7JZ7vKsViBblgAH0M+dhv out_51_mFAP2b_singleloop_p01wA5_mFAP2b_0001_0001
EAAghB3256GUiBBJQEtIdBDrc6GktzHJQqGvaB3isxG0IbnGQXPKdBrbSpG0HFuFQhALbBPHa4GEUN+LQVQ8bBbo/AH09hHOQhWSgB7iVCHUi+ZPQWYqXBXgCHHU2Q+OQJeggBf90JHkeztQQouAYBTpVOHUWLfQQOjtcBzuzPHUkSGRQO0iiBjU4zGUepLJQOPjbBThFCH04NbIQ7E0cBXKBxGEV2tMQ3w/WBvOV3GE0PwLQOs8hBbOi9GkCV0OQaL6TBnx4FHk2XBOQH7XiBzm6KHEvGORQLwfUB7r7SHE+HyQQDMEdBzEnVHkxm5RQ out_51_mFAP2b_singleloop_p01wA5_mFAP2b_0001_0001
E8S3VBbQgzGEXPqEQfU4SBDrcrGkX6mBQTiBPBHtIlGE/pGFQv0tMBvyhpGkU4aIQR0zPBrYvwG0hPD6Pv+VTB7Yb1GkBabiPGiAQB39a6GEIsI3v9WhTBjuj+GkPaTAwglWQBTFQEHkJidEwSMIUBThr6GEBWZFQwSuVB/EwlGEYf2/P0uUNBDJL3GUaZN9PctJNBjf5qGEQEt0P5o1VBPSIvGU14Yov9Y8VBD8h7GUcicxPMarNBjQDBHEKHqwvFLQNBnDe0Gk7Gx6v93mVBrZ43GkmvKCwFIgWBLzCEH0/bY9vss0SBHf3GHUUSYHwZQdOBXzjKH0+gyCwa+nNBL1M/GU+qCGw out_51_mFAP2b_singleloop_p01wA5_mFAP2b_0001_0001
EEtIOBDAAbGUNepDQMIQKBvz3TGkpbSGQ8n6FBT14PG0OffCQ/pGHBDBWMGU6mE8PJMINBnFPKGEtVXIQytZJBHZ6BGEo+cJQvGpIBL9rvFkDseIQxn4FBPL6CG0EavLQTx6EBr1ClF0I0/JQFwLDBLsWyFU9+/LQ870EBXHKLGk/3jNQ2F9+ATR0uF0r1AOQI0GBBX0YJGEZ/kPQpCA9APKi/F0/8yPQ4PVQBPc9XGET3kAQV+RIBTXUYGUiTvIQubuPBLx6MGEP4+JQmBqPB/5fGGELctFQJUsKBnvApFk98fFQVKqDBLt4VFUBVsJQ4I4GBPh0SGUMKZNQJ5u6AjJpfFkLGOOQKxTABfT2PGUqmfQQUWN3ALGT9FUI4sQQ out_51_mFAP2b_singleloop_p01wA5_mFAP2b_0001_0001
EfU4AB7kYQG0LdTEQXkt4AXjXMGUhrHBQRLyvAjrHIGE99zEQbnvqAT2OOGkCXvHQBuS0ATsLVG0Es+6PXtxrA7DJRG0TEDtPB62oATZ9HGEmeEwPmfRoAvmRXG0RpUtvIFOAB3MzTGUKc9HQG3i7ATwzFG0bFP9PGqz6AXEsYGkYFu0PW01wAjthbGkEy3/P out_51_mFAP2b_singleloop_p01wA5_mFAP2b_0001_0001
EZ78tA/9T7F0IbnEQIMvlAHiPxFkLz5HQ6YJgAn7EfFU3K9EQ2q5jA3VvXFk2hyAQUdiqATB8oFk5GjKQlSXyAfMJyFkxCICQmjbfAjxR9FEZJbIQzGTkA/kahFUpxvLQGDBuAb1N2FUzbqLQEMvwA7PPdFU7XGKQ out_51_mFAP2b_singleloop_p01wA5_mFAP2b_0001_0001
E3gTOADP4XFEjJJHQWNsEAPQrDF0OffFQL6PBAToJ1E0o3JJQnwJAADjn8EkWabLQodpd/WhhHFUkTnCQjdgi/CaJVF0sLN7PlUki+0HmZFUdXO0PeFOP/oY3rFkL42zPbb1Z/c44IF0b3gnPmuGHA7KogFENwAJQarlPAHXt7EkJ4uCQ5/Fi+KeZPFkq+UFQpijB/q1N4E018eBQUOW2/6vwMFUwjxyPmYJx/iQakFETdT9PfJh5/c21KF0vEQkvs5f++0OW6E0z8CpP out_51_mFAP2b_singleloop_p01wA5_mFAP2b_0001_0001
EhwG//SEXgE0bCpIQH1dx/yKKRE0UqrKQMxio9iJLLEkjtVKQ5YYz+EWeIEU3QGIQXGiGAv765Dk+9kKQfS/dAfjGBE0nu+KQh9PlAzQ4IEkk85IQU4yjADcf6DErubNQemCwA7rsME0mgRJQ/EluAn1BBE0DnzNQ1Nt0ATWxIEE/RuLQiDFDA/p8aE0tElFQxPW1/uNnYE0x9oMQ/XdEAzCRqD0vgpIQxpPBAvAljD0QQHMQT5jhAT79LEE/07FQS+5dA/VRuDUPEFPQIG30ATA0SEkdKQHQkVQyA/z17DErovPQmQN9AnnyLE0LABMQ out_51_mFAP2b_singleloop_p01wA5_mFAP2b_0001_0001
EUZMI/oxHJE0EwkMQMO7//0GIBEkwDjMQgjPBA1WfVDUTkWLQhe7n/wJ+5CEZW8LQM7RJAVsEBEExFYPQcBINAtgPXEkedRQQ4GSXA5h4VEUvxpRQzERbAldBsE05APSQwtliA1L8qE0/flTQi+tU+oGNNEUPkVOQCSoJAh0uLEkTpTLQsI+8/g5ExDkx7WQQo0fYAl8FxD0hLYPQcqrXA5TRgEEBbOPQjm67/wsvfE0XbWQQ5svMAJSBNEEdrUSQBNPjAF+YNEkpZlRQFo6iAp390EEAskRQX5JMABPp0EUwwTSQRjxjARi65EE167TQlRXbANM7iEEmqNUQkZrpA5wPjEkHuhTQ out_51_mFAP2b_singleloop_p01wA5_mFAP2b_0001_0001
E3eTRAlKZODku0qJQotXUAJX6kC0x/YIQVW1YAxkCCC08dcKQSejUA9tv4AUMk9JQ0WWjAxLKnC0fjuEQGm4gAxG5BDEb8m/PurYqAZ3ZFDEuGH4PUPozAx/uDDE2oj7P1rKoAtMTKDU/D1ovhBqbAhiWmDkF8QJQJTtFA57ccC0Z/qGQkJbqANqm0CUCMpGQNrYlA918GC0GpZDQcQmUAhnEzCE/YQ7PvkSdARADiDEBdEBQ+EHuAtLzMDkfuE3vZpjgAJgfLD0aVUxv out_51_mFAP2b_singleloop_p01wA5_mFAP2b_0001_0001
E0sugAB2zOCk1RvMQg4FjAxFhhB0I84OQIY2RApCf5Ak9UAQQ7BcSARdDp/z6WmQQVyYpAZErGCkLBjQQp4v0A10+PC03eJQQRhC5Ap4a4BUSUcOQHCt5AlPutC0JI1QQ4kaiARKJuC0f8/MQbb9nAx4qtA0uFFOQwVelAB0qkCUkL0QQvPcpANc7kBke4bRQq4oABdIR1CEd9mQQl/61All58CkYnkRQ out_51_mFAP2b_singleloop_p01wA5_mFAP2b_0001_0001
LgKv//05IlBUd+nPQ9doN/AKQHBEJZVQQiPfB+wEdBAEB44OQjgeT/muZp+zOxqPQ5Vrj++TwICUkucQQQz/89YBTpCExpgRQkH8f/sP8fCE2OSSQza96++QMLD0XTiRQGxYAAtgOOCElNlOQaPGY/wVlsAUpBVRQ9aat+avEZC03f+OQldko/iNm4BU0SsQQ out_51_mFAP2b_singleloop_p01wA5_mFAP2b_0001_0001
EHcHM/g27w/z7mfMQnbdO+Ihms9Dj2iKQhzUq/8i116TJN4IQvCU2/szCs9jSopFQqFhX/K0WI/jk7wIQHzrv/awIW8DKBtFQD5tj/O6bX8brikFQj67GA39gG+TcllCQRxjv/EoDdAEluAMQ6OLk+uxwE3zdtnLQIi50/GnDAAEkIAKQEo/0++LBYA0JkPHQQ4IOAHZwj7T9C7/PVNRLA/ZtAAUdK1CQ out_51_mFAP2b_singleloop_p01wA5_mFAP2b_0001_0001
EgN67/41xE97EhxJQtSTQA9SYw+LGpcIQ+7FLAJ5za/LX6FDQkodZAJ1u0/racp/PE/TUABJRpA83IGKQEOHMApQhTAMf8zMQ5LEx/MB37+bRnSMQuXF8/QVdF97uDyJQ2UDeAN+tx8rpokIQpI6LAV45fBc4IMJQBHviA5W64AslzFKQf7eIAVVTOBc1x7NQciaYAVI6h/bFK9NQtWKK/sP6HA8M9CMQHaMs/oYEF97Us9NQ out_51_mFAP2b_singleloop_p01wA5_mFAP2b_0001_0001
EIN6s/ERuh/74e1BQVjId/U1BJAMwb/4P8AjK/sPVq9rYnjoPXLi08GCpA+r0w9zv6h7l+O7MABsJ5l5PN2cE+q1IJCsGTAAQlnBV/AD5mC8qH96PJgov+oDj1CMKqkYPmty8+6GfWDsbvNgvCiqc/qN0rDs29a2PWYJV/KoWhDcQ116v5VzN/4yvE/L2vpEQwb33/Mw/tAMmbTyPTIaj/SffbAc2ML9P3k9G/684RBMFGSkPBxsW+MtgBC8a8AEQbcaj/2FTZC8EpRAQfjF5/wWrWCsaS55P5D0d/4IyCDsnGCAQyLvN/Mt6lCMsr/zvQiRL/WjgjDMnnt+PLXpy/6AQCE8bEF0Puev7+S58QDsknlAwcD4u/WjB6DsQvA8v out_51_mFAP2b_singleloop_p01wA5_mFAP2b_0001_0001
LwPRm/UvHr5TZ76yPxuDh/wV07+z0zCZvN94v/sdCh+D3VD8vuTWb/oTNp/zT7wBwGZx5/Q3mmAEljqxP6W7UAVcNeAk1oqvPIuAgA1NvOBUg+JuvZK4fA9P/L/jl9h6P2X/qABYEHBkGEwwvro6qA9sp8+zobs5PS1bwARfmOAk1BHpPIpX7Ado9GAEJfjjPYJP3/ktu45DsiV8P2Mk08euHd/zHSvavvxYw/8VmjBEKzUiP/Fgx/EBApAUT4S9PaiaXABe76B0NQv4v2EKXAdYQ/9zKRMAQ0QWvAFAMtBE71O6vQDOvAB0XI9jh64+Pga59AlCc9+jn3V1P out_51_mFAP2b_singleloop_p01wA5_mFAP2b_0001_0001
EK5hIAl/cj7zq8Z9vb1SQA1WOz2Ds4AEwhzpSAxfUo+zHskHwpTgLA523o+z3KFKwEqOBAROBr9rjjsGwduGCAN+ZSAsGWSEwx8aUAlhoDBsTgTEwAA5l/4ipBB8zhyBwLgeQAxFuGCs+l6BwDal4/E45GCcK0WAw/u8PARCvA2THP01vXiAgA9nWA7rAVrDw0zmh/YLaO87KVbGwk3NFAR2CA+7cpdJwi1bhAR4WxAc41lFw8f4C+Q9r1Ac/91Aw/GAdAdPxeCco9gBw out_51_mFAP2b_singleloop_p01wA5_mFAP2b_0001_0001
EaMucAJTwWA0tnbFwFvugA56cjBEaHRIwwzFQABBiTCkGK5Hwmv2SA1AS4C0H1wIwHrmgAJgLUAEKcjBwaGZoABB19BEHvQHwNughAdFnSBkG2XKw out_51_mFAP2b_singleloop_p01wA5_mFAP2b_0001_0001
EtHX8/c14GCUsWgFw5pgR/Y2KkCkV5mEwWuWm/gGXJDEDhDBwVIABA50jEDEhtM7v6mPy+ScxMCEpDECw1F6t/eeHpCEwD2AwEuu5/8vZQBU3+REwQRM6+UF+wCUxxOIwhUPQ/eJPoB0eUyEwWEwa9uMs5BUpt28vd6/1/uvJ2CUrBLEw out_51_mFAP2b_singleloop_p01wA5_mFAP2b_0001_0001
Ev1hF/wtcuDE3N7BwQPEV/UE3JEUi9G9vLddq+C3nNE07I5yvLCDs+2fRdEECtgYPX/Fi/sj+dEUO6+BwZffq9es3hEE8iRFwMYoEAxXGbEUyahFwSQvg9+l4wDkWFAFwL+L3/QG7GEEXsW4vvX+m/s3vrEkliw+vqcOQ/mURXEkDkiEwBtDHAlOepEUwi6HwrdqSABZUYE0C4BDwoLOCAJccNEE2KFIw out_51_mFAP2b_singleloop_p01wA5_mFAP2b_0001_0001
EJjzp/ePX+DEBnUzvFg5FAH8B+DENCUpPTHlPAf4MVE0NG/uPV7UTA3RWcEEnuu8PozN7/mhFtDkDM78PmuUn/uvdBD0zo67PJR53/i0qlCEB2c0PoJtA+W566C0jnqAQdO+p/SDEoDEwmg7v4NpSALB8oD0MuwWv1vbj/KElBEEqjEAQ+RuKA/barDEQEVBQL7Oq+gWfeC033eAQj/wg+8wUSDkjt6CQ out_51_mFAP2b_singleloop_p01wA5_mFAP2b_0001_0001
EvbmTADeCgEEJVWyvmAZeA76t0E0an9xvYoIrA/VpxEEHJWsvAELwA7n2jEEWv+3vSozaAHDCBF0Y1f/vyRJDAL5zGF0XWZAwKMUkALKDVF0RHz/vSXf6/2hEOFUJO+FwYKEPAnlyZEkocR8v3F0XArLJ+EkZxjkP8wAfAPm12E0J8HDwiSB+/S7iTFEehN7vzZmy/aX+4E0ezy+vsi8iAjOkdFU3ApDwCwtsAHbjQFEBDP/vUTPiAriZfFE57F5vWx6Q/W43RF0BcHGws7uAAjdUBFUaOaIwCdfGAH5PcFkFcAHw out_51_mFAP2b_singleloop_p01wA5_mFAP2b_0001_0001
EI4nvATKl+Ek3KHwPAe/6AvYW9E0nnL1PEo8/AfjmTFUB181P4rY8A/vZhFkTFC9PATq8AjdAyEUt/qAQQnIEBnTtwEkntoCQa8bHBznqjEkheY9P57QEB/WumEE16FIQvoCrA/GjJFUC1p3PPT++APxK0E0dI/SP+Bo5AjvuhEECLWAQI2B4A/zW6EkXBuDQrw1FBv9vAFkGtzCQ96jLBbsviE0LjFAQhmVHBDeVrEk2vGzPeIyFBHhlTEkgKx8PX+YIBn/zlEUQpyIQbLkCBnIrWEEshAIQIt7BBfXhwEEWAeJQ out_51_mFAP2b_singleloop_p01wA5_mFAP2b_0001_0001
E/UDEB757VF0gArcPEYlGBXO0qFEv0NBPhrnMBf8SpF0fqxjPKxAPBvyhYF03P1YvRATFBj8n1F0Wgs6va8VHB/U0oFETHpBwpsk+A7DS4FUaYC8vUNeFBHsyJF0eU4uvGPCFBHu30FkW1+0PahMHBf4pCGE3z/6va5iHBvfJaFkNJhAwF858Ar18/FEeA2Bwj5c7AjUFBGk2tIzv5Vv6A7zooFk6Z07v out_51_mFAP2b_singleloop_p01wA5_mFAP2b_0001_0001
LXPKPBDqG7F0gArwPe++UB3Mz6F057nyPiWkXB757HGET3k4P/UDVBzLdQGUGEY4PyL9MBPzMEG00NJ0PU5vWB3bD2F0QZNpvtGKWBHR2uFUKGN7P out_51_mFAP2b_singleloop_p01wA5_mFAP2b_0001_0001
E5lucBT2OHGkSMI7PyL9fBDVjQG0coF+PVjnhBPepOGUhrHEQpbyiBblDGG0eU4EQ6f3hB7quTGUBKyxPeKVgBPQBWG07BCxvt4fjB7qidGUlk23P8naeBjWk/FEnED7PveRdBHMPXGE1ns/PsGOjBjkHNGUULosPtdgdBnP8ZGkRDOqvWn0kB3wqfGkwXriPH7rkB37ybG0BlB/PFBKiB31MkG0QKm5P out_51_mFAP2b_singleloop_p01wA5_mFAP2b_0001_0001
EjsthBXO0WGUJGkHQ99TjBvIbWGkWkNKQLymlBHueeGEqG/JQuzHlB7P1nG0jCXJQ3kohBX46ZGkoFpMQdYdeBjyETG0HZcNQTSdZBXcOXGUizDMQt95dB71RTGU4wOQQLHqgBz1jdGkCXvGQz5HkB7WYOGEmNbKQuO5gBnU2hGk0GPMQU17iBbMZaGkY2WOQw9AfBvgALGE05wMQpmHWBrZRSGEGdpMQ+Y8ZBHu8WGk6E5JQ52sYBnhbfGktuqMQGrfaBbXXOGkCihQQeySdBv3fbGkcAkQQZ2wgBTSGQGkiCsQQ out_51_mFAP2b_singleloop_p01wA5_mFAP2b_0001_0001
E4PFoBnuJbGEaRmKQCBWqB7luiGkuJhKQWO0rB/mEjGU0iMNQaRGsB3jCbGEEYlOQFuOsB3NJgGE+TNIQBk5qBLgehG0K37CQMyxsBve3fG0IGr8P42juBnPAZGEbQB9PqNasB3gKmGkEJgwPSMYoBf8STGk/UDLQ3+jpBPKtqGU1WHKQIQ8sBHP8XGELDZIQws9tBDualGkBATIQxwDqB3XjpG0RiqCQy4TpBXDlbG0VqlCQB+ltB3TflGk0dnovez5qBHyvrG0qffwP out_51_mFAP2b_singleloop_p01wA5_mFAP2b_0001_0001
EFDysB/nasGkR2+NQ357tBPc9sGEpwVQQGZrwB7P1nG0GvcQQShbyBT14pGUbnPPQkCHuBzLd4G0Mz0QQkY5uBX2o5GknKSSQ+9quBPE7EHkzPxSQzVrvBHQ9FHU5xIUQ8hOuBD7SEH0D/QVQh+rrBPWrBHU31MVQ6wYvBHmSFH0WxcWQCBmsB/89yGUHaxMQninsBvQsoG0ioBRQJlQsBPBi8GkR+qQQNonvB7On8GERtPQQp79wBTLF3G0EkaSQ4tltBHVm0GUFS5SQa0ksBL1bHHU0SwSQZ51vBnZJKHEnNISQ3RoxB745HHUY5PUQuqwqB7kBBHE3pTUQKtnqBn6OAHEaeEWQlvVxB7MQHHk1jgWQRxTuBLhFEHEN3SXQ out_51_mFAP2b_singleloop_p01wA5_mFAP2b_0001_0001
E99DxB/TNhGkR2eRQXPqzBzeUcG0d+uRQamJ1B7kYiGkAr0SQmu5zBbQgnGUzMrTQ14VzB/RhQGUwKHSQAkMyBfSzJGUNU/QQV67xBXNB8FUQVVRQ+HywB7U/1F02YWSQU9CzB/2kuF0JkeQQFDivBbmZfGEAAISQzj10BfMtcGkIW0QQw9AyBjR1PGEIT+SQ27R1BPRPNG0vjZSQzLfzBD3iKGU5eHQQMtNwBDh4MG0ZcwQQyT+yBPBseFUvUnQQ6c9zBTFJ0FkYJUPQ out_51_mFAP2b_singleloop_p01wA5_mFAP2b_0001_0001
L/Uz3BXO0hGkEDySQ03f5BXO0mGUdTyTQShb7B77neG0OfXUQIwK8B33PfGkvfiVQy+P8B3qdXGUdkrTQRLC7BrbSwGEShLTQNfP5BXob5GEaIrSQFzx6BTu2CHEE+GSQQTM9BPVbCH0gmESQl5g5B3SgKHke6tRQ5Qr4BD/pdGERLCSQsoO4BfB2pGUSolUQmfP8BHQgtG0+4VSQfNZ8BH6lzGE4M7TQsd/3BrQN8GUr1fTQHp63BnHU2Gkfl5RQ out_51_mFAP2b_singleloop_p01wA5_mFAP2b_0001_0001
L+TNOB325FEUHahMQ6mETBf8SPEU6mkMQ++JXBvHFOEULymKQmuJbBLEYZEUIwaLQmuJgBz0NbEUGE4JQOJGaBfR2iEkqx7NQbnvdBHuewEEmuZPQqxLVBfR2cEE8nqOQtd+SBzKHiE0OfXQQAAgLBHYl3DEtILKQepbNBrED6D0hWEHQXPqKBHXPmDEBW5CQO0iMBHZ7oDk9ow7PPK8FBjqxPD0FZ7DQW5QDBjAr8CEqGv/Pnv/DBnuJNDU6mkIQ03vGBDW5gDUjXqKQHv0+ArFZ3C03PFJQMrAMBjOsFEUZeZOQOUjgBTQfSEEmggHQm6jgBXbUsE0TYMJQ5p+hBj/pUEUk28KQFSueBzoy+EkenLOQ6avgBDfjnEkry1PQax8bB7u11EkIQqQQkSCRBX2cFEknsEGQvPKFBTtbeDE0BrMQ out_51_mFAP2b_singleloop_p01wA5_mFAP2b_0001_0001
