# Supplementary material for: Incorporation of sensing modalities into de novo designed fluorescence-activating proteins
Source: Nat Commun. 2021 Feb 8;12:856. doi: 10.1038/s41467-020-18911-w (PMC7870846; doi:10.1038/s41467-020-18911-w)
Supplement: Supplementary file 24 — Source Data [file 41467_2020_18911_MOESM24_ESM.xlsx › raw_data_graphs/Supplementary_Figure_6b,c,d/1/silent_79.out]

SEQUENCE: SRAAQLLPGTWQVTMTNEDGQTSQGQWHFQPRSPYTMDIVAQGTISDGRPIVGYGKATVKTPDTLDIDITYPSLGNIKAQGQITMDSPTQFKWDAQFKQNDNPRYHGSTNILTGTLQRQEZ
SCORE:     score     fa_atr     fa_rep     fa_sol    fa_intra_rep    fa_intra_sol_xover4    lk_ball_wtd    fa_elec    pro_close    hbond_sr_bb    hbond_lr_bb    hbond_bb_sc    hbond_sc    dslf_fa13      omega     fa_dun    p_aa_pp    yhh_planarity        ref    rama_prepro    bref_irms    cen_irms    final_chainbreak    final_looprelax_score    irms       time                                      description
REMARK BINARY SILENTFILE
SCORE:  -480.137   -703.969    100.433    401.551           1.632                 24.024         -5.515   -266.228        2.188        -22.538        -78.964        -24.537     -36.313        0.000      9.152    134.851    -43.512            0.051     19.116          8.442        3.112       3.112               0.064                 -480.137   3.229   1849.000 out_79_mFAP2b_singleloop_p01wA5_mFAP2b_0001_0001
RES_NUM A:1-120 B:121 out_79_mFAP2b_singleloop_p01wA5_mFAP2b_0001_0001
FOLD_TREE  EDGE 1 120 -1  EDGE 1 121 1  out_79_mFAP2b_singleloop_p01wA5_mFAP2b_0001_0001
RT 0.092238 0.94843 0.303269 0.768097 -0.261588 0.584465 0.633655 0.17903 -0.752615 12.785 -5.805 20.9455   out_79_mFAP2b_singleloop_p01wA5_mFAP2b_0001_0001
ANNOTATED_SEQUENCE: S[SER:NtermProteinFull]RAAQLLPGTWQVTMTNEDGQTSQGQWHFQPRSPYTMDIVAQGTISDGRPIVGYGKATVKTPDTLDIDITYPSLGNIKAQGQITMDSPTQFKWDAQFKQNDNPRYH[HIS_D]GSTNILTGTLQRQE[GLU:CtermProteinFull]Z[HBI] out_79_mFAP2b_singleloop_p01wA5_mFAP2b_0001_0001
CHAIN_ENDINGS  120 out_79_mFAP2b_singleloop_p01wA5_mFAP2b_0001_0001
LwfKMBvxLBIEoaMYQDCMMBf9IAIEZ78WQ67nRBLFu8HE99bWQ357UBT0i4H0hWMXQlDNIBf9o3HkoFpWQzF0JBP+DuHEUXOXQiTgIBXhVCIUaeVYQPryOBPHFEIkmJTYQBdLNBHFt7HUsJcYQAQKLBfY1DIkXmbWQoi1HBzWn2H0ikkVQpBUEBH255HkAuBXQrf4HBv/xtHEA/CYQ out_79_mFAP2b_singleloop_p01wA5_mFAP2b_0001_0001
HTihSB3NJ+H0kYIVQ/UjXBHCs6HkEDiUQkC3XBvcouHUgVmUQFDCcBjVOqHkvf6UQ5QLYB/9T+HUf/ETQWHGZBzvIFI0904SQ8i7aB3ojGI0AVfRQJe1WBnpuFIkCZdQQU2JTBflbJIkE5FQQ4TETBXyJOIUsprQQyKqPBX+VIIE4IROQEtoPBzKnAIEsyhUQMv1aBzTP+H0KDGVQ94sUB7TH8HE6bgSQ7ekbBPiJ6H0fVoSQ6jHcB/AgGIU5EmTQ8CWVBjrOHIETFFTQgyXeBfLFEIkm8ORQbEHcBX7vKIUU0dRQKMxWBTJKCI0gm8PQvEvVBnjAPIEJPaRQzYVQBvV6QI0d2ZQQAjsPBTipEIknfUNQhw7MBLgFLIkmqtNQ out_79_mFAP2b_singleloop_p01wA5_mFAP2b_0001_0001
H3kYTBPzMpH0yhWUQiBhTB/RhdHUO0aUQXPKVBPIwZHkVO0VQEtoYBfR2SHkQg9VQiWEOBntzYHkArEUQnEDQBnCXtHklDFUQRXgWBforaHUCZtTQb8SOB7QLQH0IbHUQam5MB/TNbHkrHFTQEYFLBvcobHkvfyUQ out_79_mFAP2b_singleloop_p01wA5_mFAP2b_0001_0001
HPK8SBntzeHU2O3WQqGPUBjqxbHUbnHYQrcIaBnCXdHE8nSYQQgVcBb5QXHEDCsYQ8S3QBvHFiHUzMnYQXPKQBD/pkH0yhuWQ2rZTB/GRTHEgVLYQ9owRB7OffHknvHZQmupMBD/pgHk9ogYQ03vRBz1jqHEAAkYQ out_79_mFAP2b_singleloop_p01wA5_mFAP2b_0001_0001
H++pcB77nlHEoaAYQuzHhBra8nHkvfKYQy2JjB/RhjHEoaUXQnvflB/mEiHUdTqXQPffhBnBB0Hka8OYQYbmfBzX+4HkDLyYQZKcgBHMb0H0KQeZQdouiBnC/0HUP9sZQZ82cBv/5vHEeizZQsHlaBrZmqHUiBZXQOInhB7fLkHEs9oYQR67gBfL23Hk/bhXQtWljBrQ11HkkEVYQ5lZbBHkX3H09HrYQvBKgBrOyAI0J3yYQBiedB/NxsHknkQaQ7TOZBjrmvH05ZmZQ out_79_mFAP2b_singleloop_p01wA5_mFAP2b_0001_0001
H46RiBTgVhHEv0FWQ46BkBT2OdHUIwCVQqxLkBblDRHUO0CVQCBWmBfTiMH0P14UQ78NjB76RhHkpbqTQRcClBjAXdHU04kSQwZ0nBPGIhH0PL5SQLFLkBrlyhHEdNPRQaRWgBntziHUwK3VQXrCmBzDSgHUSxNVQXxNjBHe+pHEcbqTQB4MhB3SfeH0r9cTQRUBlBPjtUHEEnjSQYDLpBncXeHEGqJSQ9jboBzq8dH0VH3TQ+z2nBfH1pHkBK7SQy0glBHT7eHk9cdQQzyPkBThdqHktNSRQ+pLiBXKYfHUuJARQ out_79_mFAP2b_singleloop_p01wA5_mFAP2b_0001_0001
Ham5hBjArLH0xLNVQQg1hBTf//G0xLNVQHaRjBntz5GkWkVWQMdTkBLaRxGkpbCWQGZ7dBPc97GktzHVQ4xPbBbqc9GUDhyTQDqjVBT296G0iN5TQfKydBzvv1GknjySQrcIgBvcoPHkBBWVQ8T1iBL3I9GUxiTUQ+IkbB3TEAHkg42VQxX5dB3NizG0VWWVQ/sqbBnYoFHk/WeTQK8nTBTxA8GERF7SQ9hxTBjMXAHUg0nUQDdHVB7lwyGkwIOUQy82bBf0j2G05z0RQ/oSdBDNrtGEssITQAp/gB3sf3GU1ksSQ out_79_mFAP2b_singleloop_p01wA5_mFAP2b_0001_0001
LEtojBLFu9GkQglXQf/0kBf9o3GUHaVYQUNenBjAryGEYlHYQJbHpB3Mz3GUPKkXQdTSlBjVOAHkCX3YQvw9iBDLqHHUHlxYQbrkiBHaHIHkVfCYQDWmjBDEp9G0dZoXQ/pajBjzaxGEm4fYQgmNnBPRMEHEXexYQH2alBH8l8GUZFXZQTDajB/lmPHUmP/YQALLhBTizEHUoeBZQhL3jBjBaOH0yEuXQ/pdgBP0YJHEq/2XQ out_79_mFAP2b_singleloop_p01wA5_mFAP2b_0001_0001
LSh7nBPIwoGkoFVYQ14VqBblDjGkqxHYQ35rpBrw1aGUdTKXQrcYnBXNeXGEsyBXQgqhmB3jClGUbnnYQk5OrB/hFfGkBYjYQMuzrBLGxoGkqo3XQ out_79_mFAP2b_singleloop_p01wA5_mFAP2b_0001_0001
EqGvrBvz3WG0isdWQJGUrBPc9NGkpbiVQW5grBf8SRGkVOEUQHvUtBzeUXG0gArTQWOUtBX46EGU6m0VQS6BtB//WBGUxHMXQ+FusBH9/2Fk165UQpwltBb78ZGEEYlWQYHTpB/m2KGUoBsVQKZWvBXfwHGkVLqVQCKvrBLD92F0JzPXQiDHuB/4RqFE//HVQ8L7sBfLn7Fkly3TQ2qrqB77cxFEdDFVQ out_79_mFAP2b_singleloop_p01wA5_mFAP2b_0001_0001
EEYlpBDrcNGUy2RTQIFepBjpbPGEUN2RQktzpBHtIFGEnEDRQktzoB/9T5F0w1bRQsyxmBD/pUGUHahRQ8OnmBPnkfG0vaHSQ/EYmB/cwhGEezaTQ94omBvmwpG0uGdRQgpVmBDdXsGEMqnTQuXimBHDcxG0htbSQlWwmBPnzsGkHdKQQyqnmBLJQ8GEIwISQFC2mBD4Z3G0U0sPQCGzmBjPC/G0G3zQQSMIoBPy2IG03PtTQiRGrBXn0UGU2HlRQD3JlBr1uPGUZC6RQh6jmBPYNVGEYScQQeDRmBPXzbG0LWNUQl4JmBD4tvG0qpiUQdrymBva5mG0AG0OQbrjmBnmVCH0se5SQi58mBLie5GkyCoNQOJ4mBfyeHHEjbhQQ out_79_mFAP2b_singleloop_p01wA5_mFAP2b_0001_0001
EEtIrBzgAGG0LdzPQMIgrBTgV6F0257NQUN+oBHtI5FkQgVMQ8nKoBbktEG0xLNLQaR2tBnsd+FUHaBMQCpWuBjpfsFkFd/JQbNdvBrBJYFkWvQLQD1kxBbxmYFElfiMQFjDuBnUUGFEWc6KQuz3rBrbSNGkVOUPQsK1rBDuurFUoJFPQ/1pvBXWdAGkXEJNQB/dtBfpkGG07K6KQVYyvBPiHyFEzdgIQErdsBDbfoFkYMBJQ8rruBzOn4EE09tLQOyWsBLoeGFEZe2JQ out_79_mFAP2b_singleloop_p01wA5_mFAP2b_0001_0001
EoFpnBTLymFU46RMQkCHlBTgVmFUhr3KQKc9kBDqGVFU5QrIQHahlB3NJCFEVjHJQEY1iBz0NjFEmu5MQMRLgBL4ujFUKTdLQTdAjB3Z+zFkS8EPQQgVoB/RhZFEFuONQej0kBnDw1F0d64JQV9BjBzonTFkX60NQVgKdBTkhhF0o84MQnNHgBvwLXF0V29JQtO3fBL4NzFkNqeKQKrZhB70lxFEnGQQQZd3iBjQwBGkfuNOQkp4kBfyjyFEH3CQQ out_79_mFAP2b_singleloop_p01wA5_mFAP2b_0001_0001
EhALkBf++bFk/UjEQWO0jBj/UNFkTiBAQtI7gBz1jOFkpbS8PSMofBzKHgFUwKH7P78tlBnsdSFUIwK1P+teoBnZwQFk57/5P/nNlBrD4CF0ov9qvW5wjBb78rF0IbHEQEgQkBTiH9EUsvXBQO0WlBnPviFEWrTvPHXOpB7T8eFULlk6PlgjmBjyrGFEyTU5vnCKjBTyVEFEBx9yv4HklBDYiyE0/JtIv out_79_mFAP2b_singleloop_p01wA5_mFAP2b_0001_0001
EWOUfBvHF8EEEYl6PR2uZBjpb8EU5QL2PhrnYBvd+sEkuJxoviWkbBrFZdEEAAAwvVj3VB7Of3EEDCMAQHRHWBDWIGFEA/KFQqF0QB3jJAF0Mx5IQUjGSBfxJQF0cRzLQampgBT14tEE7Rh7PVdzYB7hbMFESPUwPrSWWBHXcnEUcnfBQ3w0RBLs24EkmBS9PmI0VBH0tWFUE8CEQLw3ZBTnrDFkMMMHQX7+OBj7XNF0IxRNQhDMSBr6/gFUgQRLQux3VBXatLFkcGpMQ out_79_mFAP2b_singleloop_p01wA5_mFAP2b_0001_0001
EoFZUBHDCyEEv0N4vktTSB7QLkEULyWAwXPKMBT2OjEEoa8/vO0iJBntzzEkQgV+v14FUBnBBsEkAr8FwTL1ZBX4DtEkebJGwXRNSBTRbcEULdIJwfUYSB7lu/E0HFu0v4G7TBngIUEEQ5k/v0obSBvo07EUVFuGwCvSbBDwskEk7+QDwkOhTBfwAiEEYYFLwOJ5NBrqYbE0GOHJwWk5TBPwpMEkeIwIw out_79_mFAP2b_singleloop_p01wA5_mFAP2b_0001_0001
E99zJBPJGQE025bAwPK8DB/mEPEklDNAwamZBBjpbQE0fqxFwIFOEBPIwQEkvf6IwnEDCBT2O3D0NJG6vhkGDBvoHMDkOiI/vlVhDBLtNHDUVKjEw9mgDBjmHsCUKhL4vEtIMB3MzCEEnEDBwZdfCBHn2cEURk57voig7A74I6D0c5n4v7q+DB/Um3DE+zBpvTENEBbuSNCkVWp6vFHLDBfGKyCkbhsBv out_79_mFAP2b_singleloop_p01wA5_mFAP2b_0001_0001
L1NJ4A/89PEUiBBGwQgVyAb5QREk/UjJwwfq0APdT+DEYljLwoFZyAjWkBEESh7NwO1TmAPg1REUk8+IwaGRfAP53bEELuMLwG+7iAzScyEU1L1Lwo02oAHNi7EELDTKwZjEfAzlm6EE4b2Nwe++zArvfQEUiBhCwuqr0AbV+fE0gVkKwRs1kAza0aE0WWTGw7PZjAfPmBEU/iqIw6UhOAPU3bE0K6lKwEkWgA/cHSEktp/Mw out_79_mFAP2b_singleloop_p01wA5_mFAP2b_0001_0001
LGZ74ALv0ZDkSMoKwQgV7A/TN2CU5QbMw2OfDBf8S3CkVOUNwzhWFBjpbaCkWktOwHK84ADLYLCkPSELwjdAtA7hjCCkSGzKw/BanAbdAHCUo4vMwF8mpArs5uBEtXpIw/pG7Ab5QXD0FZrIw/RS2AHIE5CELfMOw8Zh8A7HALCUiDFJwzok8AvR/iBEvpNMw out_79_mFAP2b_singleloop_p01wA5_mFAP2b_0001_0001
LGEYGBT0iYDkCXfMwjs9LBXNedD025LNwHv0PBPHaFDkX6WLwdolUBLwKDD0HF+LwcSsEBrw1vDU14VLw5/BNB7YS/DUSwINwW/mMBbDVSDEvZOPw out_79_mFAP2b_singleloop_p01wA5_mFAP2b_0001_0001
ELH6NBTLyyCEBWJJwEtoRB/mEbCEBW5GwgqxUBT2O7C0kYwDwqxrSBzfqdDksdeCwoF5OBf++5BEsyBDwZT4LBvSjyAELfhFwvNfJBPMc0/DtYVBwlt5FBnRyVAUlBs8vlEdLBXUAt8jru/Aw2O/JBvco1CE/pmIwthRUB/OUICEikuIwmwWMB31qOCkCAbAwB3+RBHTbcBUBbkAw2tqOB/ZoMAk186HwxGsIBjYgMBEZGBIwOwDKBfgBZ0jKjg8vPnZOBD+yG7TTNfDw out_79_mFAP2b_singleloop_p01wA5_mFAP2b_0001_0001
ElDtZBDrcwCUf/UCwy25cBfnvPDEAAA/vv0NeB7P1ED0d++tvHv0dB757fC04luJPb8ChBjU4WDkSMoCw0XjiBPIVvCEH10CwV2XgBzZclDE+9JIw8SXbBLwKTC0LdTDwFzqaBHZqtDUosn+vulPiBbBXvD0kXqAwZ0UhBHf2VCUIEADw2eNiBjMkqDk3YRJwQCeeBT5jBEk2xEIwuKXeBP37MDUOCKJw out_79_mFAP2b_singleloop_p01wA5_mFAP2b_0001_0001
EAAAgBvcolDklDtoP8S3gBvz3fDU6mE9P5l+iBrbSAEE+TNAQHaBjB/naSE0xLd8PzMzcBvz3jDEsyBCQ0FraB/rFGE0qi1BQ357fBjqxBEUc9ogvi6whBzfNADUc9z9P7l0dBHkkcDUNYHGQmtwZBf9wNDkbZsAQdIZZBDE+IEEv6gFQ out_79_mFAP2b_singleloop_p01wA5_mFAP2b_0001_0001
EY6mkBnuJ1DkR2OEQnvfmB3NJKEE/pmGQAAwmBjWkHEkQgVKQmupmBvIbrDEBWZLQlYQpBf++JEkoF5DQvuLpB7MtSEU0HU8PcA4rBzPFWEUWVY2PLgctBXNKHE0RbBzP6UbsBnEYqEU6fHxPU4akBvd+WDUHaxFQbtvlBX3OaE0ZI2FQ5gCqBzkbzDU7wyDQvKpqBrxuTEkeXNGQgmLoBXTGiEELUm8PuCFoBz2wHEUBmf2PO0KuB/7BuEkeMngPk/DrBngP2E0sEP0P out_79_mFAP2b_singleloop_p01wA5_mFAP2b_0001_0001
Lx1DnB7luZEEUNuLQ7RRnBb78ZEkSMoOQwKnnBvyhwEUMIwPQbnvoBHue+EU5QbOQsyBnBHDCoEkCXvKQj59oBn2LQEEJzPPQY9elBPtxSEENrfPQ out_79_mFAP2b_singleloop_p01wA5_mFAP2b_0001_0001
Ef/0mBPzMzEUiBJRQ/pGnBLwKHFEBW5RQ/pmkBnX6MFUKctSQQ1IjBzJx+E0FZLTQlDdpBb5QFF0Jx4SQu+PsBL8+CFUiBRSQHjZuB3hl+EkyaUTQ96SuBnb2tEEy49TQ8wUwBnO2MFUDsfTQqG/lBbmZmEEaRmRQFzanBL1NUFkfLMRQU3HpBbBk3EU/qiTQ97epBjudTFE0OhTQ51vsB/KDSFEHswRQGpQsBvJ61E04ZjRQARwxB3zQKFEKBLUQnJXwBb4maFEA48SQ out_79_mFAP2b_singleloop_p01wA5_mFAP2b_0001_0001
EoFJkBPy2hFEBW5SQ14FiBzfqpFEv01TQ5QbjBvxL3FUc94UQ++JlBT2OCGEEYlUQkCXfB3251FEVjPTQkI0aBTs1oFUVHnSQ/s0aBryhUFEHCPSQNAgVBfWfwFEEFVSQkk4VBr9uOFEv9tRQk5pSB3vifFUDTxRQWX+SBr16BGExBgSQqcdNBDHlhFEmpYRQB4vNBPb4CGEwPHSQXCHLBv7O1FkPxkRQ1NZlBXjXsF0FZbSQaSIhBrp4bFEReTUQL+ZgBHokAGU71fSQTckdBH8Z/Fk7sCUQldKeBrYFKF0thUSQAa1UBTil/EkHyVRQ8ZBVBDTbIGkHw7SQ72MLB/mVUFU7x8QQRezLBrsTKGUdcQSQqBGHBbpS3FEMqTRQ out_79_mFAP2b_singleloop_p01wA5_mFAP2b_0001_0001
EtIriBPzMzF0eUIWQaR2jB/na+FEAAQXQPKshB76RGG0HF2XQGE4eBLbnCGEaRCYQCsykBnYQuFEEYJYQNuqmBbhxcFUaewXQXeZpBr+ZfF0RgoXQpeImBrcWIFExpVXQKLeqBL4RNF0KNKXQuTioB3dI/EkI1+WQ7RRhBvconFECsSWQE2glBXwFEG0Xr5WQXZGjBn48mFEl0XYQ+X2lBT9y2FEzliYQ7yKkBrwrAF0wbTXQMrlsBbyfKFkOg9WQaFzoBn5ivEkmDpWQ out_79_mFAP2b_singleloop_p01wA5_mFAP2b_0001_0001
EzhWiBXjXQGU2ODYQVjXgBntzXGknvTYQFDChBrvfcGEVj/YQO0SjBzgAgG025HZQhrHgBb78gGU3koXQgBTeBfhzdG0uvRWQ8W8gBHtMaGkGAXVQTYDZBj+jeG0GB6VQqzJgBTgcXG0uYGUQsecXBb12bGk7hpUQgBHbBLrVYGUOAwTQe+OkBDAATGkYQ4XQxO9cB/LjTGEeiXYQPkEiBfJYkGEMagXQSLsdB7HBnGkLIBYQvYCjBPBlZGEnupVQm2JWBX7ThGkxcnWQsFnhBHbmUGEEUYTQyqQTB7HjcG0zsXUQXW5ZBfBRWG0FfwSQ out_79_mFAP2b_singleloop_p01wA5_mFAP2b_0001_0001
Env/dBntzcGEqGbZQ8SXeBvcohGkTiFaQ357ZBPc9pGkDtMaQlYQVBzgAnGUbnPaQep7dBrEDZGUPKoaQVQmdBf8WdGETQWbQaoRhBncBjG0Z8mbQeyajBviLeGUnvrbQ6Z/gBnmVtGkGowbQPKcaBXNeZGU46RZQuSGhB7HvlG07HIaQcwsgBPRyTGUTPmaQIeaaBvOLUGUsQiaQDIzcBrgpWGkgUrbQHoRaB31DjGEY0XbQVPiiBXggxGEFD8bQ9yWeBfgFxGUOvrbQ out_79_mFAP2b_singleloop_p01wA5_mFAP2b_0001_0001
EmuJbBnCX0G0IbPaQgVOXBfnv8G0xLVaQfU4UBjVO8GU14BbQsHlXBLv04GkYQgbQZQgaBPc9GH0HFOaQLQFgBXi0DHUuHZaQTdVgBXvM4GEK2KaQPvJbBvyK0GEjVPaQVoFUB7h67G06t8ZQ3k8YBj0XNHkKviaQzkDaBLJyJHUH4sZQEOagBjeyEHUtr7aQRIghB/gMJHkHMJaQPsuhBXpZ0GEElgaQyf8gBXmb3GEBopZQ out_79_mFAP2b_singleloop_p01wA5_mFAP2b_0001_0001
L357PB325/GEaRGbQWOUNBvcoAH0z3vbQfUYLBXiBMHkDt4bQpbSLBHYlPHkQgdcQcSsIBntz4GEFuybQZXRKBbmCtGE6WubQ2rxNBTxfpGEFgScQQDNPBbzYeGkfmOcQvK7SBDlQZGU0dlcQwOxVBzYMeGks+CdQ/GoTBPTEPGkqOdcQGE4NBLwKCHkqxraQCpMQBP7a+GkyhIcQth7FBjkg6GUZfZbQgCmGBnc25GET+QcQ5NcMBrUyrGU2YQbQFRsGB3CDoG0sTubQ81qLBvzjqGEOswcQwDcRBjLLuGEv0ScQBOLNBXMwZGEdt4bQ22JVBHJDmG0VyIdQwejYBPAIaGUquTdQtDPRBvGxLGkVoFcQtOWWB78sKGk+TtcQ out_79_mFAP2b_singleloop_p01wA5_mFAP2b_0001_0001
LkC3JB/owRH0d+WbQ46xHBb6mcHkYQcbQBr8IBfSMiHEsyxaQcSMKBPIwcHkpbSaQgVuBB77ncHEVjjbQr499AX2jbHkyc8aQ2O/JBzeUOHkQg5aQL62JBn3XgHkWA3bQQCYAB/skjHkI30bQAcxAB3mvVHkjf3bQoHZ4AL7EWHEH8/aQ out_79_mFAP2b_singleloop_p01wA5_mFAP2b_0001_0001
LXkNIBHsysHEmutaQpw1IBnDtyH0HFGaQueUFBXMIuHERLiZQlYQGBLbnwH0bS8YQcSMHB/mE+HUwKTaQGaYIBz0p+HEBeCbQkADHBfHrzHUgNTbQSfNIBTzusHklLuaQkhENBn3iyHkjb8ZQg4+CBvQS/H0FdMaQYjaJBPPACIUdaAaQx48FB/bfCIUMcRbQdCmMBDqaAIkGpHbQlIyCB73ezHUvFbbQ2onJBnp4xHkBlubQ out_79_mFAP2b_singleloop_p01wA5_mFAP2b_0001_0001
EsHFBBf++nHkWktZQ7Rh7APdTjHkDtMZQQ144ADrcXHkmZWZQ99TwA77nTHEEYJZQ2jCxAThrpHEsyJZQdajyAvnr1HUMsCZQwOFyAXFi8HUIhlZQCZh0Avlz5H01XaYQFeizAbrsDIEX5fZQhrA2A/oTCIk9tUYQ89g1ADWtFIkfU3YQmv/2A3sHLIUrsxYQf/UABjU4lHEoaMaQTq6/AfLdjHk4kuYQfFqsA3BpoH05qnZQCRAsAHLjmHUPrwYQQJkwADMV5H0KYFaQxR80APAo0H0bp+XQ9JLzA/VYGIEVV7ZQ4Uk3AfU5DIU0tpXQGLD2ALz6MIkKoMZQ out_79_mFAP2b_singleloop_p01wA5_mFAP2b_0001_0001
EqGPABT0iRH0yhqZQ357+A3jCGH0Gv0ZQ5luEBnDt/G0JxwZQGE4IBHXPDHkQgBaQMIw6ArFZEHkU4iaQ0mUxAvBsKHk+3paQJJ/3ATQl4GUwkqaQDCsDBT2OVHUGE0ZQtsQ5ADHrCHU56dZQ2haABrN1GH06R5aQHg+sAz8lKHUNQQaQhOD1AL0n3GkjHLbQhc/+A/JmzGE/SmaQBDzxAflH2Gk08TaQ out_79_mFAP2b_singleloop_p01wA5_mFAP2b_0001_0001
EFDiEBzKH2GE7RdZQ4PVJBXjXvGEBWZZQU4aIBjrHjGEoaYZQFueEBnuJfGECsGZQzhWMBTgVzGU46xYQn7VRBD6itGUt4lYQcGhUBLcN0GE/T2XQLmKXBPm6+GUSZYYQ7RBBBrZmzGE99PZQ/z1LBrGqwG0LZ1ZQ2BbNBz4s7GU8b2YQujrJB7K9yGE8RWYQF3aQBLuXlGEBBcYQytDUB/+NtGE/jAZQH1PZB7jNEHECGDYQd06ZBr327G0DawYQm58TBnCQDH0mEoYQ out_79_mFAP2b_singleloop_p01wA5_mFAP2b_0001_0001
EEtIMBvHFdGUPKsZQ/pGMBrbSRG04lqZQaR2PB7QLNGU5QHZQlDNUBfTiRGEoaAZQrcoNB33PMG0isVaQO/WJBzmiNGEFk5aQRKoEBjjAOGkjLwaQ3b3KBPSmNG0ylebQ5lOPBjqxgGk8S7ZQhFDIBfznOGk4cjZQubURBDe5PG0l1gaQlebOBjKwDGUdDRaQ out_79_mFAP2b_singleloop_p01wA5_mFAP2b_0001_0001
EIwKOB77nEGE7RxYQvJRRBblDAGEmuNYQyLdSB757nFkuJRYQam5OB33PbFU2ObYQzMTOBrEDCGksdGXQ2ReNBvEEOGEE/4WQ9EfRB77z6F0iQ7VQzNDKBDS2QG0XdtVQx1jKBTgVBGEZ74YQUeKVBvA9DGkh0MYQKYYKB/is8FkmpJXQlvSRBX+oRG09lyWQHIhLBnDdRGUawwXQITTPB3c19FU9hBVQAPASB/QrpFEhqCWQOaaVBjARBG0X43VQrrqJBrPgZGEZ0oVQSzHGBb6TNGUgJ2VQI72LB3QxNGE6PzUQ out_79_mFAP2b_singleloop_p01wA5_mFAP2b_0001_0001
EKcdXB7OfhF0MzIYQtI7YBX3kKF0eUIYQO0CbBvcoDFU3k4WQf/UeB3MzOF01jSWQ6mEdBLEYFF0jCrYQEtoeBfAztEEAfoYQovvaB/7yKFEGmWZQgqRaB/S3sFksdCYQgQXVB7pLBFkcpPYQBhSgBzWcOFkyzlYQM0ygBrrPqEE4DBZQVDLgBHnQqEU/NJYQvuFbBXc4jEUUdtYQpIrdBnjNHFENVvZQ3qIXBr7QBFU00bZQIDvZBbLwbFEQ3XZQ out_79_mFAP2b_singleloop_p01wA5_mFAP2b_0001_0001
EsyBZBbQgxE0jCXWQ++paBb5QpEUjXCVQ46ReBrFZVEUiBJVQIFOdBnDtGE0w17VQXktVBrw1jEEEYNUQBWZWBHZ7oEECs6WQ509cB7kr1EEYNiUQjs9WBXjXeE0HFOTQv0NTBLGEyEE/pGUQ35bTBb5QXEET3sUQ out_79_mFAP2b_singleloop_p01wA5_mFAP2b_0001_0001
EqxLhBLxgUE0JxQUQaRGjBf9oCEEEYNUQ0iMkBra86Dka8ySQO0ClBPy2LEU6mESQ35blBvyhIE0eUIVQttmnBL/PwD0NhQVQFjwpBXDd+DkasPWQ0w/pBzNNSEkRRnWQ8dXrBD3mfD0VLsWQiBhhBTKchEUdTqTQ0VFiB/aSoDkWkiUQvbqkBHbqLEUyYIWQbFWmBD5WXEUucxUQckioBnVsrDEqGSUQcKvmBf7NSDUt1mVQxB1sBz6lmDUrpVXQVtHrBXeeBD0S9XWQ out_79_mFAP2b_singleloop_p01wA5_mFAP2b_0001_0001
LHvUkBjWkRD01jaSQqGflBrZmFD0coFRQueUkBDW5cCkpbaQQrcojBHYl7BkBBGRQ2OfjBLwK7CkEDCTQFgonBbigAD0nUMRQjtNlBvz6fDEDwYQQ out_79_mFAP2b_singleloop_p01wA5_mFAP2b_0001_0001
LMIQkB3MzcCk8SHOQ5QLjBfTixBEqGfMQqGPhBj/UHCU0iMKQc94hBblDlC0MzsIQqGflBjrH9AkEDSLQdoInBnurcA08uZNQxnakBzh1l/DsqrJQZ78kBnCX3CEBWJNQ+zAiB3e1HB0MoyNQc9rmB/3FmB03b/JQ+6CmBHgp3/DzRnOQG3EmBD/3c+TDM3IQbzKjB/5/JA0BeDIQdbPjBzNqU+T4j/KQ out_79_mFAP2b_singleloop_p01wA5_mFAP2b_0001_0001
L46xdBzLdjBEaR2JQktzZBrw17BUdTiHQiWEYB/TN2AEW5wDQy2ZZBf8SX/DtIbEQzhWUBrw1LC0NJ2IQ8GoRBzBEQB0MyJKQGnGVBPL8pCkjavKQLPAMBPiVkBEhKsKQ789cBXjXyAEpwFLQ8fkbB74hWC0HLAFQM9zRBHQZYCUKsiGQSyoTB/N2AB0jUCMQmawRBXinYAEyc3IQVwWRBzHCzCUbdmLQQBFXBrEUFDkjU5JQH+fXBjg6aCkxYKMQptHKBTI4uAUz+mLQPD/JB7aRyBkhozIQQEzLBLgkNCU+P+LQ out_79_mFAP2b_singleloop_p01wA5_mFAP2b_0001_0001
L2jCVBvIbPBka8S/PDXvSBHYlTAkR2O3PnEDXBXiBx+z4lutPzMTWBzgAr4zMzMrP3ySOB7Mn/+j/0u8P0TMKBjFOVAUHQOAQIFOUBPzMHCkZmZ+Pz9DRBTVF4AEdgnfP2E6PBHRkq9T8qrBQ55rMB7l+K9jY201P9TzJB75cBBUS6K7P out_79_mFAP2b_singleloop_p01wA5_mFAP2b_0001_0001
LEtobB/na8/zisdePEtIgBf9og+zfqxrv2jChBjVO02D/pGxPiBBiBjWkt973P1YPTiBfBTLy28Dv0N+vFXYdBnF9s/Dx6PDw8rYfBTMw+AUZn+Cwbb/ZBvL1I/Tf4gGwZ78bBLwK/AUO0ikPoL0hBbec5/TmIZtvG10bBvHV5yr3Wy9vafRhBXSFM5TdepAw out_79_mFAP2b_singleloop_p01wA5_mFAP2b_0001_0001
LlD9gBThrH6zyhW/PDC8hBT0iM9bktTDQT3kgB77nK+LtIbIQZQghBjAr8/7yh2JQMdDgBb5QL+jWkNBQ/hBkBPilb87fiUEQZj3hBH1Nh/7zcQBQ out_79_mFAP2b_singleloop_p01wA5_mFAP2b_0001_0001
EPK8cB325767z3PJQBrcaBT2Of8b3k4LQjsdcBrEDC7jTiBOQtd+cBDVjH/zMzcNQXuYUB/vsH87/nrLQ2S3RBjgU7+LD6oJQUb8LBzFRr+LuimJQxKlJB/8UDAspPuGQmlnEBno9kA88RtGQMZjBBjDhdAs+ieJQ5S1CBzbcNBMuEbCQKcdbB33P16D99DIQPMhbBHQkQ/rQjhMQ8kPTB/6i57zl+JLQZInSBbjHB9r2ynNQlO4SB7SsfAcNNIKQe0XTBL4hc+7CLTHQzC2KBDt6S6LE/bJQZITKBPk5f/rfccLQmb0LBHrWKA8NbYDQnw6CBPQJ9/LXWHLQNyq7ATUu2A82LeJQeKMFBX6KTBMQHU+Pz2O+AbyomBsgWaCQ out_79_mFAP2b_singleloop_p01wA5_mFAP2b_0001_0001
ETihdBzLdTy7P1QQQgVOfBLxgg9T14VRQWOUbBX3kAA0LdrRQyLdWBTLym/j78tRQ/pmfB757n2rpbiSQN6QgB3hP5+r+j7RQ5VXdBflf5+Lh6oQQaWfdBbee0zLQNPQQ98ihBrrJq+Dk7ERQ/K6bB3Al0zLFVITQNHchBbCYw5Dt3MTQ/qNfBX7wOA8LaoSQ/iaiB3NpN/LOwwRQprOZBfs9k/rYmyQQiznfBHgJFAsCE4PQ out_79_mFAP2b_singleloop_p01wA5_mFAP2b_0001_0001
EPffdB/RhLBkuJBSQb8SaB7QLKC0isdSQzhWbBzfqVCE7R5TQIFufBTf/kCkR2OUQhrnbBjVO0CUGEwRQ134aB7gKyCETkYQQ0jXYBby2YD0phTSQwJHdBTYxZDkPccPQ03vgBzgATB0Ld7RQwMFWB/ywBC0+PYSQABjfBHDv6CEOG6RQ7zoWBL7xvCEilLQQmP4cBni9VCEtw+PQ1+eZBPhp2D0FuzRQ+mDZBLWKcD0DJYTQCaOUBXoFSDkqsHSQkElcBbVxYDEF4UNQVJogBLVHdDEow1PQQfFbBjp20DU06HQQ out_79_mFAP2b_singleloop_p01wA5_mFAP2b_0001_0001
ERLSXBThrPCUf/sUQlYQXBLEYdCEZ7EWQhrHSBX461CkYQQWQMdzNB7OfjCEueEWQpbSXBfR2uBkqxDXQ10LXB/OIIC0KbPYQ4WLcBf7W2AkyRzWQ2jCUB/naAC0xLVUQgexaB7CRxCUXBQWQN6qTBLVRKBk9v7WQ7NHXBb+jaB0mslYQLlnTBTisbCEWHUYQxxvaBjTebCUrMVYQWVKcBDaqAAEiwfXQcZzfBHmFcB0Th8WQ/PFcB3eCeAECEyVQ out_79_mFAP2b_singleloop_p01wA5_mFAP2b_0001_0001
Ee+eSBHXPeDU5QrWQEYlNB34l2DUMI4WQW5QOBzfqPEkpbqXQlDtSBHueWEE/p+XQNeJWBDrcsDUHaxWQkJqKBrMziDkpcZXQbc3LBrH6+DEFQ6VQ out_79_mFAP2b_singleloop_p01wA5_mFAP2b_0001_0001
EMIwJBXiBZEU0iAYQShrJBrbSsEUgVaYQ14lEBDW54E057TYQxggABf++vEk8SHYQdTCKBf++lE03PJZQz2FFBfcSZEU4pWZQ8FwABr68jEEmOoZQ7q1EBPdLDE07TQZQnYa4A35yYEUwvzZQQ+QABHFNwD0E3bZQ6D93A3K1CE0BktZQdw3uAXqkvD0MH5ZQHaRGBfSMSEkrHtXQZs/MBfae2E0UZQYQNwUKBvjT0EUDGdZQvQlNB/zQcEUX1OZQ4/7ABjdP1E0t7sZQDiNIBHOV1DkYOCZQmHoxAroQhEU6kBaQH/BABXa+NDkuFXZQduhvATLPSD0yawZQ out_79_mFAP2b_singleloop_p01wA5_mFAP2b_0001_0001
LhrnEBzgANFkYQgYQoFZ/AjU4YFEv0dYQKxAABfTivF0NJuYQpw1DBb781FUbnDZQOJGIBnBBUFE7RpYQm5N5AH1nQFksGwYQD+r8APrfZFEya5XQ out_79_mFAP2b_singleloop_p01wA5_mFAP2b_0001_0001
E2Of3A33P7F00NlYQ46R2A34lIGEoa0YQ03PzAvIbQGUy2RYQpbSuAvyhNGka8iXQEtIuAHXPJGET3YZQLS2xA7g/DGk34BaQ7d4pAvYXFGk3zlaQXsjuA//QBGUWlPbQLBA3AHVvIGkp3gbQ9owxATgV0FEXPSYQLx89AbMSLGk4FBZQ+ArmArNfFG0f+OZQaobsA77nRGEz5fZQS8e5ATMfHGUZaLaQoKDzA/s92F0Vk8ZQQikiALc+AGEogeaQlk7nAjX0NG0KUpaQGfLyAT08yFUc6JbQuuNoAfvaAGkANnbQHLA6AjZyFGEWR8bQ3SvzAvB7PG0ukmbQH4R9Ab7yJGkWhLbQ out_79_mFAP2b_singleloop_p01wA5_mFAP2b_0001_0001
EnED2AvyhaG00NZYQ357yAD/piGEaR2XQAAAxAPeptGkBBOYQbnv1A/S3wGUjXuYQ7Rh7APepjGEue0WQShr6AnsdcGkR2yYQS8TrAX4TgGUPFaXQGZ74ArbSpGEEYFWQEYl8A757bGkTiZWQKcdBB/9TmGkvfSXQ out_79_mFAP2b_singleloop_p01wA5_mFAP2b_0001_0001
E+TNqALbnzGUbnvXQIwKoAbkt+GUbnDYQ/pGqA757FH0gA7WQzMzpAzLdCHEmuxVQ7RhZAnYQAHEBWVYQWGFKArRn9G01TqXQtPBWA3kJ5G0Ab8YQx1jmAbPKwGkqx7WQDVrtAnz7AHkVKdYQ/QbXA3tnIHU+keYQRhCMATTPCHUgq5WQxG8FAfcZ6Gki1IZQE73gAP9O7GULAVZQZB9XAvRzwGUlizYQ out_79_mFAP2b_singleloop_p01wA5_mFAP2b_0001_0001
Epw1rA/mEQHEnELXQGZ7tAXNeXHU0iEWQJGEkA3MzbH0xLVVQQgVYAzgAfHET38VQU460AXNegHU14lWQEGX2A3ZpoHEVglVQCir/Av96bHEV+7WQdoFsA34lSHkDtEYQ2moyAfwTTHEcHUVQ/bPxAvZ5jHUAVcXQ8uc7AD16uHkM/8VQqxruAPJDsHE3JTVQTpF6Ann0kHEX7uUQ8QVCBjUKiHUA6TXQ92nBB/ipYH0UuCWQ0H2+AfjrVHE9HsXQ out_79_mFAP2b_singleloop_p01wA5_mFAP2b_0001_0001
LNepkAf9obHkCX/TQepbYAb6mfHkBBGTQXPKeAz1jqHUiBhSQ8naQADVjxH0kYYSQR2OVAblDYHEsy5RQgpfMAbIVNH0wPPSQeJOKAT4EGH0TH/QQI6Sx/q6GKHUngDQQTt5m/uWPCH01o7NQyLdrA7luYH03PlTQvfuJA7oggHUb4qTQh1QiADPzWHktjaRQD4nKADuybHk4XLRQGoB6/q2IOHUEzuSQFHqXAvvnJHEos7SQnfWGA7769GkkFSRQb6OZAjw4FHUFCcQQQ1y7/i4jRHUYgMPQXP5I/ySnLHEL4oQQgtc++WJPFHUkhwMQsDgZ/2rV7GU+CxOQtHtAAbnnAH0e1wMQ out_79_mFAP2b_singleloop_p01wA5_mFAP2b_0001_0001
LlYQpAnX6rHERLKSQdoFtADAA2H0MzkRQDXP3AHtI4HkR2WSQBrc7AjWkwHUep7SQsHFwAXMI1H0w1DQQ1GF6Az6QvHkZ72PQxCNnA78ZvHkxTlOQVjXuA3islHEoaUSQg58mADyF8HEzAuRQWT8wAzU38H0liPPQblH/AbDuyH0jnjOQc7bpAbC3uH0PyeMQvTlfAnN9zHE1jxOQ6J8lALVenHUhKXPQ out_79_mFAP2b_singleloop_p01wA5_mFAP2b_0001_0001
LBrc8AjVuAI0P1QSQ9oQDBrbyBIEnE7SQnvfHBz0N7HUPKkSQTihLBLaR6HE7RRTQIFuEBPyWHIkZmZSQjmv+ADjBKIUUGJSQmLp3ADykFIU1poRQFFX8ArOyAIUv4QSQ50nCB353BIkxtAUQOqKHB3n9GIUcQfRQvcKHBHAgJIk83ITQwEt/AfLSNIUgZaRQFMu7Aju2LI0eZETQUGj4Av6bFIkNIjQQ+dYvArHPGIEiU9RQ out_79_mFAP2b_singleloop_p01wA5_mFAP2b_0001_0001
EzMzGBnsd1H0GvcRQIwqKBfTitHUepDRQIwKIBjrHjHUepjQQoFZKBntzdHEEYVPQ0iMOBrvfyHEAAAQQu1FLBfBm2H0uIeNQ/CQGBbcA1HEr3LNQNttNBPwt7HUUx4LQ8naDBPc91HkZm5QQT3ENB/XdrHEPa7RQwzGRBP/0sHEq4bPQpTSQBLhK5Hks1bQQ out_79_mFAP2b_singleloop_p01wA5_mFAP2b_0001_0001
EqxrDB/89fH0w1LRQdTCBB3MzVH0z33QQXkt9ADAAQHkBBGSQfU43APy2UHU3k4SQ14l4AzKHXHECsyPQTcI8A/7xbHk7pWNQ1sDzAz6dMHE/dNPQdTCCB/89kH0eU4RQjl9DBDzcQHktzaQQNS4yAjxTcHUzJWQQADM8ADfejHUvYpNQnwZsATE5NH0is3NQr+BwAjq/IHU2RhQQ3Gq4A7z7GH0PtSOQ out_79_mFAP2b_singleloop_p01wA5_mFAP2b_0001_0001
EvJx/AbQgFH0gALSQhrH7A34l+GkQgNTQNzMyAHtI3GkBBuSQ99TzAHDCyGU5QrRQgqxBBb5Q3GEue0TQ5VOGBv117GE7YnUQlR5JBDLsyGUDECVQek8DBXhTBHUG00VQpwVCBDBWCHkrHdRQ4bi3Aj9pDH0Jf+TQhcoDBbSOzG07r/SQ/cm/A3uhxG0ioaUQufeIBP2fBHEXIBUQTjHNBDb01GkmEoVQGneLB3RwuGU7YJUQ7pqHBbE+sGE63nVQY2KHBHprEHEthbWQiprBBX4j7GkrEbWQR9SBBTWjHHkjbfVQ out_79_mFAP2b_singleloop_p01wA5_mFAP2b_0001_0001
ECsypAHZ71GkU4iTQ8S3gArbSuGkDtYTQ789jA/mEkG04lGUQpbSkAT14jG03PVVQDCsMAfTiyGU2O/TQlZZy/uhDrG0KxvTQ7l84/qWxhG0TadTQVVV7++O3uG0Vo0TQ67npAf9o6GUwKXUQ6mWfAv6zsGkflUSQigAJAnEL6G0ANmTQhixOAjvizG0fFEVQ out_79_mFAP2b_singleloop_p01wA5_mFAP2b_0001_0001
EiBBnA757bGEv0VTQOJGsA7kYSG0eU4TQqxLmAThrHG0xL1TQIwKiA3NJEGkpbySQlDt2APzMRGUy2JTQLvs9ATIRaG0JogTQIv07A/JBHGEIEgTQcSJDB/1kbGUGmqSQoa8lATKccG03PVSQJYatArIkTGkkl8UQVHQ1AfBnRG0MyFSQDIfABD4vYGEhicUQS3O5AHoihGEBViTQU1rBBLrQGG0Bb+SQE/g2APhmAG0mPNTQsoL9AzitGG0IvkUQHJnFBvVAiG0TXATQoloBBXTVdGEPLsRQRYZFBD/YUGkBFqSQ out_79_mFAP2b_singleloop_p01wA5_mFAP2b_0001_0001
E/pGmADBWCGEVj/UQT3khAb5QvF0LdLVQmuJqA76RfFUiBpVQZ78sAHtIfFUf/0WQ14lQATgVwF03PNWQuxxFADcLaF0XSkWQ4tlPA/PJKFEgWWWQdM6n/OEwZFEKgFXQ3kYpAXiBGG0w1zVQA+0cADOwpFkGROUQQqJEA7I66FURrzVQm7cWAPqs3FUmJIXQ out_79_mFAP2b_singleloop_p01wA5_mFAP2b_0001_0001
EdTiuAfSMSFklDtUQFDC3ALFuCFEoaEVQaR2yA/owrE0bSEVQb8SuAT0ikE0GvEUQBWZABXiBDFk8SHUQMzmCBPl+YFUEi9TQOr5EBr1K0EU2MqUQ50aEBnMhjFke0OVQWO0rA/mETFkCXvTQwf05AnQcGFkNxEWQMnX+ADrc9Ek9QITQTaR/ADYhiFEM8eTQdF/FBTh5XFkiIUTQ0wSIBXVg0E0EX+TQVmdDBrO0jEEG7vUQJkLGBz005E0JyoVQqw/FB79OzFEZ0/UQpIiHBLS5ZFUqRtVQQ3EBBjGLlFUCk5VQ out_79_mFAP2b_singleloop_p01wA5_mFAP2b_0001_0001
EhAr0AzeUgEECsKWQkCXxAzKHKE0NJWWQ2jC7AXO02D0yhOWQqxrBBzgA/DE+T1WQgVOsAHueGE0jCvXQlu3iAD/lTE0FN4XQImBpADXtdDk525XQnvf4AfTinEkqx7WQOIqrAXpEGEk83jVQi+9xAfk2KE0WSQYQm97kAvSciEEOq7XQcLclAHgGZDEeUcYQOq/vAP2QJDkXb0XQl5PjAnwDVDEnQIXQ out_79_mFAP2b_singleloop_p01wA5_mFAP2b_0001_0001
EOJG6Ab6mUDEuecVQdTiBBb5Q3C0KHSVQUNeABTKcJC00NxVQLHa8ALwKfB00NBVQtd+CBHue0CU0i0TQX2fEBDnndDkH3JTQq8iABjwp3D01snSQtYwJB79goDUZdBTQCZ3BB7VFOEUFB9RQbIHLBbOqGEkZZWSQ9zLHBrEgTEUN7zRQWckIBTaolEUn+HRQwKHzALGEQDUep7UQMU3EB7b0CDUV14VQ6lY/A7tPnCU/5STQwsUGBP8XeC0ZZtTQZ/z4AbTHvD0gmuSQ+L1MBHY1TDkVZcTQiFf9APnIYEUZdiRQoZSPBntELEUG3OSQPcZMBrqQlEEWQ8QQ out_79_mFAP2b_singleloop_p01wA5_mFAP2b_0001_0001
LCB2BBrFZ7BUHaBXQfUYBBTKclA0FZjXQTiBEB/S3E/jEDqWQjX6BBLFue7Tc9gWQXkNEB/9TtAEW5cYQ+MdDBzftECko2oYQp+EEBDEjcCUHN/XQGv3BBDUm8B0n4/WQT6P6AnzsVAEM4rXQ2xcIBviAbAUjsZYQIhYCBfPEBAkaA0YQwuaGBroXOC07ABZQHb9+AruLJCEKM3YQNCQIBzHIhCU3p1XQI/1BBTkR6C0QyAYQ out_79_mFAP2b_singleloop_p01wA5_mFAP2b_0001_0001
LU4aIBHsyx/DEY9VQiBBLBHsyh9z4lGVQgVuHBrFZ77j9o4TQzMzIBbmZG8r8SPTQy2ZQB3ist+z4lmUQx41PBjzRdA0ITvTQ6mEKBb6m0AUIwCWQYAnLBju5XzLvEsVQylPSBj6IK8zmKDUQXfATBvFVL/z5XaVQ2V0RB7CkNAUeu6SQ out_79_mFAP2b_singleloop_p01wA5_mFAP2b_0001_0001
LCsyDBLGEo+j/UjTQTihABjqxL+zP1YSQBW51A/mEj8z3P1SQamZuAblDN8jZmBSQAAgABDW5YA0NJmRQcUNGBH494A0kmNRQpgzFBfb3FCkoBcQQklMJBX0Bo/j09cQQyL9CBfnvHAkYQIUQovXCBLITf6zWOyRQ1/g9ADZcIBksROSQuWP8ATpSSAk2HtQQCPZIBv3JHBEJ7HSQDxzJBbgZRCUfyNQQ6PwDBXPRdCkBACRQjxmDBTjXACk6LBPQAeONBT1bKAEehNQQEfGHBnu0L/T44HPQ3cfJBXwxp9zviDRQ out_79_mFAP2b_singleloop_p01wA5_mFAP2b_0001_0001
LQ140AvHFu6jDtIUQMIwqATf/U174luUQlYQkAz1jS+DqGPVQWO0UA76RR+z1jKVQkCX7ALwKH7zkYwUQBWNsAXOz78LIyjVQFjAmA/OEY8bMg/TQ out_79_mFAP2b_singleloop_p01wA5_mFAP2b_0001_0001
LRLypAjpbKAUiBxVQuz3kA7P1YBECsSWQ6mEdAb6mEC0IbPVQ2OfLAzeUUCU3kgVQZQgbAbmZGBknvfXQDtwjAT7vnAkgiWYQ40PrADbxRBk7ZlYQdqngAn5P++jENnYQfU4xALGEIAEAAwVQqiOrAXp5BCU7ynWQ2fUPA3+oXAkesPXQAGKTAvbkACkY/wXQBSVkAPCPP+jWCBZQDH/UAPA489jKKaYQ out_79_mFAP2b_singleloop_p01wA5_mFAP2b_0001_0001
EFDCjAjqxHC01jCUQKc9aAzLdfC0d++SQueUeA/TNODktzPTQZQgnA7QLaDkvfyTQThmhA/S3TCk8DlRQ7m2sA/v8lCENTXRQD/ihAPQNHB0/eYRQQ1CxAn3CgCk4o6PQLHaqAHZ70Bk++5TQ/ABKAz9YXCEbiBTQzy7YA79giC0r70QQuBayALDlWCkRYDSQWt3sA3KFIDkwxlRQ6NfkAnS83AULoYQQCv1SAD3GvAE5ofRQkzsmAfRUpA0YLISQxPD5ArlrtCkAIxPQmsvrAf2LwCkQegOQAhXxAPeG8BEQYcPQ out_79_mFAP2b_singleloop_p01wA5_mFAP2b_0001_0001
ER2OPATf/oDUKc1SQxgATArFZLEUf/8SQamZWAfR2WEkSMoRQnEDMADAASE0eUoQQKc9AATLyWEUktrTQXb69/6A8REU6RJVQ2YUb/+8RhEEpxvVQmCAW/SmvfEEY6PXQCsAX8i9exE02fzXQhrHBAPHadD0codSQS31gALa2NEkXchTQ09jj/OVoSEU2dNTQeyIDAzFFoE0DclTQDHdOAjaPUEkoRoVQSLrz/6+aBE0HuSVQIyfZ90tBeEEe6UVQ5Anm/66lxEkLAfVQ3KD7/+w0gEUexqXQObmz+OieQE0x7hXQm9pt80XbwEkGuZYQEpka/Av4wE0EhbXQruJ7++BEAFU5LiXQ out_79_mFAP2b_singleloop_p01wA5_mFAP2b_0001_0001
EcSMiAnX6mEkZmpRQzMzjAb5Q1EUc9gQQFDCgAfTiLFUxg4QQ3kYkAjWkVF0FZzRQ2OfvAPy21EEpwFQQUNemAvxLpE0kYgSQZZBeAneXvE0GSXPQQgVwArvfAFUgVeOQsHFyAvz3lEEVjnPQVjX0ALbn7E01j6QQ out_79_mFAP2b_singleloop_p01wA5_mFAP2b_0001_0001
E2OfPAHtITFEueMQQKxgGALaRoFkCXfQQiBBMAXMI4FEYlzOQGZ7GALFu0FE+TdMQeYwY/y/AnFkZ4pQQEkAT+iYp8FkhUvQQ/eYC/afQEGERMBSQKkDw+WHBAGkHxHTQysTg/W/HOGEAR4RQGZ7IA/89JFEmu5OQknZNAri/tF0rNbRQYcaJ/WuGeFEl2jRQDij6+2fUeFU6CoPQB7TY/EzP6FE/LtQQZ0HB/a3NDG0blyPQghAo/SvbSGUUBsSQxcAk/2aQRG0X19QQ out_79_mFAP2b_singleloop_p01wA5_mFAP2b_0001_0001
LfU4WAf9oEG0hWkPQktzdAXNeMG0yhmNQGZ7kA34lVGEaR2OQc9oiAjqxYGEYljQQaR2aADVjFGkTixQQri6PAXUnPGElxiMQuG/jAHFmIGk8vHMQ out_79_mFAP2b_singleloop_p01wA5_mFAP2b_0001_0001
EW5QsA7QLaGUJGUNQ/pGyADBWjGkBBWOQZQg9AvyhkGkQgVNQ4PVABjrHgGUxgQLQXPKsATLytGUeprNQVqhrAfLgwGkG2uKQXh0kAz2q6G0+uLKQE8MWAH156Gk/rxKQGozpAbiDDH0dGFJQUNetAvxLXG025bLQ8GzyADXhiG0cOQQQqcQwAHLc0GkdRnOQasGkAL0gtG0HagOQm/8nAPkzpGUZNqJQmNqzAfn6xGkxTAKQ9hxlAv8wJH0YPsIQFo0xATC9CHkQPtIQ out_79_mFAP2b_singleloop_p01wA5_mFAP2b_0001_0001
EktzBBf9oqGkZm5OQlDNHB7QLuGUepLOQoacHB/TN6GEZ7sNQ/pGGB/9TAHk9ogPQT3kLBbmZrGkDtIQQ42kMB3xEgG0vqTQQvTZQBrRGwG0WrjPQ7YcQB7IgeG0IabRQ/UDAB/natGEShTQQ+0XIBLxMqGU8VVMQBPXKBfrjuG07jGRQcjXOBbC9cGESOyOQX/AJBPtzbGUu1eQQEReTBDZfuGUaThQQTmtPBvMb4G0PzaPQevgRB3ftsG0PapNQBdWRBnYZWGUfZhRQn2wOBXnfhGUQqWSQ0UHUBzc0iGEldNRQ out_79_mFAP2b_singleloop_p01wA5_mFAP2b_0001_0001
ERLSJBT0i9GEYlTLQXPqJBXiBJHUJGkKQbnPPBrFZMHEaRmJQ03vRBnX6GH0d++HQ3kYFBPzMMHEUNeIQmcIABTEnKH0gulJQUIAGBfnAYHEKPZHQtIbKBrGv3G04l+JQjmyIB3F1NHk4LVMQLU0FBj/MHHUxiZFQh03+AzyaQHk+i5KQ/i8CBjzIaHUpofEQvx7JBj+ZZH0ipoFQdXjFBT6/cHkp0eJQ out_79_mFAP2b_singleloop_p01wA5_mFAP2b_0001_0001
E5lORBPHaVHUGEoKQIwqWBbmZZHUzMDKQHaxXB3MzdHUiBhGQwKnUBnBBkHUGEYEQCB2XB/naiHk9oAMQUcadBvyFnH08NAMQCKJeBbhBxH04boOQtpRiBLDZ2HEqu3NQam5OBvyhZHk789LQJ7dZBXjwSHkLIPKQA96WBfF+fHEH3/NQ3ZLVBvMCpHk0NhLQReNeBLd7qHEgCGKQRJMgBrBwgHkytTMQ1MyiBfem8H06+TPQh4QiBPmw5H0gw2LQ3KujB/gHwHkOq+NQ out_79_mFAP2b_singleloop_p01wA5_mFAP2b_0001_0001
LGZbcBntzaHkpbSEQEYleBbktfH0Gv0+PEtohBXMInHEDCsAQ789hBfTivHU3kY8PQgVgB7luXHUjX60PBRpcBbxTQHkBamjPy6iYB3mAUHkEuepvTcydBTB5GH0wHZLPDCseBb5QVHEv0NGQI2bbB3SdkHU4DG7Pvv4hBnP1SH03eO6P1EUhBzfMcH0XggCP out_79_mFAP2b_singleloop_p01wA5_mFAP2b_0001_0001
LRLSjBT14jH0w1jEQtdulBntzpHEW5wFQktjmBLEYnH0kYwJQ7RhlBntzfHEoa8KQZ78nB/mEmHkTiBCQlV/oB3/IcHk+etDQfU4iBDW5cH0OffGQ4HUlBXdVyHEgUVFQu+gpBzW1rHE8njBQrTFnBn4BlHkk7I8PG1GpBnO0XH0rEhAQ out_79_mFAP2b_singleloop_p01wA5_mFAP2b_0001_0001
Lf/koBnX6sH0P14KQ35rpB7P1qHUiBhNQCBmqBHXPfHUGE4NQzMDrBT14bHEoaEQQiBBsBLFuyHEtIrNQd0MrBjsz7HU3x2LQVXwpB3Ch2HkdKlJQ7jkoBXr/sHEOF3KQ2sLoBDLzsHUN5CPQU13tB7RwuHU0fBNQ+lUsBzoP1HkxdwPQ/d+sBrYJAI0jpMLQUZ7pBLyvAIUoL9MQrzQrBflT0HECwGIQBVPoBjS/7H07+yIQ out_79_mFAP2b_singleloop_p01wA5_mFAP2b_0001_0001
EiWErBbPKZH0istLQOJ2rBLwKOHkArMMQR2OqBz1jGH0xLdKQKcNrBjU49GE7RxJQLy2uBzLdMHkoFpLQ+ZcvB7EhPH0vh8IQ/AmwB/o+SHU0ajNQlDtqBLbnbHEnEzJQJ9brBnhQMHU+SSOQEXUvBvBAEHkBA5LQ5z1tBzkESHU8jGIQyisyBr6fRHUDhHNQOgKwBLRoQHkPgmPQhYLwBv0cbHkLBUNQ out_79_mFAP2b_singleloop_p01wA5_mFAP2b_0001_0001
E35rnBrbSJHkvf6JQv09lBzgACH0P1YIQBr8iB7P1DHkqxrIQjs9hBra8MHU2OfIQ5QrmBbPKCHEue0CQGcBlBX1R6GEpr/+Pc/4lBnKj5GU5j/tPEHFoB75p1GU9YyaPvlJkB30V9Gk7Wauv789mBz1jQHEW5gKQ6nTmBTQ45GUgUGJQn9xoBL8OAHEs3RCQy2VmBjGKKHUZgOBQw+7iB7W68GkdG/+PkRLlBf7YyGEWNUBQHClkBnWI9GEfEZ7v+sViBH5fAHk96chv out_79_mFAP2b_singleloop_p01wA5_mFAP2b_0001_0001
EAAghB3256GUiBBJQEtIdBDrc6GktzHJQqGvaB3isxG0IbnGQXPKdBrbSpG0HFuFQhALbBPHa4GEUN+LQTW8bBHj/AHUwiHOQGaSgB/PVCHUJ/ZPQViqXBfkCHHEhS+OQWkggBPm0JHkI0tQQu9AYBXpVOHEiMfQQkztcBLhzPHUqTGRQO0iiBjU4zGUepLJQOPjbBThFCH04NbIQ5A0cBTFBxGEa1tMQJw/WB7YV3GUJQwLQNu8hBH0h9GU9U0OQbU6TBnA5FHEqZBOQyBYiBnE6KHkUHORQUCgUB3z7SHkfJyQQegEdBzzmVHUJo5RQ out_79_mFAP2b_singleloop_p01wA5_mFAP2b_0001_0001
E8S3VBbQgzGEXPqEQfU4SBDrcrGkX6mBQTiBPBHtIlGE/pGFQv0tMBvyhpGkU4aIQR0zPBrYvwG0hPD6Pd9VTBnBa1GkYUViPxrAQBvFm6G0uT82vw9gTB7Cq+GUs0RAwdnYQB/SzEHUMXTEwSMIUBThr6GEBWZFQwSuVB/EwlGEYf2/PtKVNB34L3GkoPN9PiSJNBzy5qG0kiu0PagxVBDPEvGU5L3ovjVAWBLCZ7GkhPdxPL8wNBPtSBHkqTRwvReLNBDvx0G0Ptp6vTIbVBvA63GkN1QCwB2oWBHN0DHkgPV9vkS2SBziWHHErZPHwC5pOBHWLLHERMhCwhfhNBjgDAH02h4Fw out_79_mFAP2b_singleloop_p01wA5_mFAP2b_0001_0001
EEtIOBDAAbGUNepDQMIQKBvz3TGkpbSGQ8n6FBT14PG0OffCQ/pGHBDBWMGU6mE8PJMINBnFPKGEtVXIQayZJBnq+BG01CfJQmylIBbPzvF0w2hIQrW8FBPEEDGEDtyLQ7v4EBvvTlFEZzEKQ/BODBfVvyFUAFFMQu/8EBfHXLGkT5mNQwFH/AbwXvFkYdHOQWmRBBbQrJGEtipPQ1nS9A30FAGEjQ5PQ4PVQBPc9XGET3kAQV+RIBTXUYGUiTvIQBCxPB3j7MG0Sv9JQyXnPBfzbGG0LhsFQfvlKB/eApF0OTlFQYPmDB/zKWF0vZyJQcZBHBnt/SG0uyaNQEp26AvcQgF0tHWOQt6hABvILQGUCxhQQVYk3A/IF+FkXnwQQ out_79_mFAP2b_singleloop_p01wA5_mFAP2b_0001_0001
EfU4AB7kYQG0LdTEQXkt4AXjXMGUhrHBQRLyvAjrHIGE99zEQbnvqAT2OOGkCXvHQBuS0ATsLVG0Es+6PF/vrAjjJRGUXqJtPNixoAjX/HGEgyOwPpHSoAn/QXG0kGXtvIFOAB3MzTGUKc9HQG3i7ATwzFG0bFP9PmYz6Af3qYG0Ggr0PkZ3wAXiibGEo03/P out_79_mFAP2b_singleloop_p01wA5_mFAP2b_0001_0001
EZ78tA/9T7F0IbnEQIMvlAHiPxFkLz5HQW4/dArA6hFEw0kEQ8/iiA7QEaFkt8aAQvRyqA7cjlF0LeTKQlSXyAfMJyFkxCICQTDggAbfx9FUy4tIQATikADpEeFkTMgLQNeNvAjh6wFk5LiLQ5bOwAneTZFUjGkJQ out_79_mFAP2b_singleloop_p01wA5_mFAP2b_0001_0001
EmUhKAbyrdFUPNbGQQRD6/ikSNFEcpAEQGcis/GC48EUb7FIQ0+jz/WX7/EEfCfKQ/JEF/mUXXFklOaBQwdQZ/aK6mFUfw05Pukct+QOtwF03i/xPbytr/0ZozFkf2d6PPIil+g+11F0glmyvJz6EAvADmFEdvyIQWrOGAbqHFFEN/6AQ9cqV76H7fFkbjbEQl8Zd9cKzKFUr7l/PrUut/CHZeF06OHuPC7dw/iOzzF0XC+8Pphyi/0aX8FUCV74vLn+C/asMzFUvKc5v out_79_mFAP2b_singleloop_p01wA5_mFAP2b_0001_0001
EuGOS/WGdrE0SLWGQ/74p9KDxcEEIy8IQB4gt/8D8eEksVjIQlEU8/IVzkEUqGyEQCf+A/aEqFEU1zbIQOsN+/aTMBE0oLLJQ79hPAjHTFEkPzwGQ+bPEAzIyxDUakqLQKUSiA/uMBEk42DIQFLQZA3ThpDEGTWMQf7tkAfw2xDkxviKQg54T/OlToEEPqYCQdrNq+q04gEEHtALQCeSx+ed4BE0vcpEQv/L+9c1o1Dk2ckJQ/rrLA7r0LEELX1CQJX6u/+mNrDEW3FNQvOqoAPRgEEUi4QFQ7hEdAf7ccDUT+TOQKYAtA/jarD0dJFLQ out_79_mFAP2b_singleloop_p01wA5_mFAP2b_0001_0001
E4N6CAdWLaEkTlpKQM9UZAVTigEUsXyKQwEAkAJtWNEUzkMLQc70gAF0m6DUxdYMQB17cAhotwEEMaCNQPqGQAhjTFFUvZwMQWIuXA5xbSFUZKYKQu0rLAJPinFU8TLKQpnbSAxkN0FEswmHQby54/sN8REEUFMMQgOudARO+nEUmF5IQIevYAdCcpEkdv8OQ7p6mA9/+0EU47HNQEkc+/8ccBF0FKfMQAgyRA950OFkeckOQm9YkAp7uVFkEYlKQfHPVA92XJFEIoiIQtaK1/E3ZkFk1UCKQlkkOAtc/wFk6O+LQ5iGKARyBBGUrCfHQ4gHhAtJe3FkjI3HQlFjPARxurFk3lPEQ out_79_mFAP2b_singleloop_p01wA5_mFAP2b_0001_0001
ERD1tA5cHPE0EVNKQ1A31ApMC9DUffnKQv/14AJN/5D07IkNQh7u9A1IvaDk0pbOQcO1/AV4/CEkVf7IQxVHDB5SWWE0Oh1JQ1x9AB9xGrEk8FsIQglT4AVzUtEk2pNIQJohEBpUd6EUFLPIQYXyvA11ScEEDYJJQ4efyAFIeeDUJW/JQbUjCBhZOqD0cu+IQQ8f9A1DjFEE6PtFQEm8CB9dXXEEpsAMQlyPHBhueUEUElLJQm8VDBp3gIF0Xm9GQl8YIBFH/3EUItpIQ out_79_mFAP2b_singleloop_p01wA5_mFAP2b_0001_0001
E4031AlEUNEUrNGPQ5O94ABJqOEk678QQqSAyA1Y3/DkxKzRQfZbrA9dUHEUu0lSQmIR4AtAjlEU15cRQJhEABZ4G0EkZUxQQhzrEBxCEuEUiPiQQKdr8AZFMHFU1xcQQYEXxAp2FZEkP/SOQzGnABtcQJEkYFDRQJVNwAZ9rrEkUQSRQJGw5AFx5lEUyohSQAMyABB1jRF0KS/PQxmJ1AxsZLFkvMqQQ out_79_mFAP2b_singleloop_p01wA5_mFAP2b_0001_0001
LS5fzAZBIWDklPoRQaKotAFAh2CUhSaSQs1ohApnv9Ck9hQSQfJHXAFLB5CEOxNTQojwwAF5z4CEh44TQQOb8AFlLtCUfkIUQW+DABFb0OC0p7iTQ4ywAB9JxCDkCC6UQyq14A9HCMD0eI8QQ5omvAxwvWCUgJCSQgjWvAhtFZDka2QUQU8trAZ2HjCEoydUQ out_79_mFAP2b_singleloop_p01wA5_mFAP2b_0001_0001
ERckcAFnOJDUOLDRQRe4FAFmxND0icvQQkbrBA1CEGDUKVhOQd7Z0/oQjiDkSaGNQx+q7/k1l5DUvQKRQcvDv+oaQ9DUtPFRQJCqt+WfjeDkTvXRQoEa49GpHREkvksQQS/ujA1M9ODUG2UQQhnD6/gdl1CE/PTRQkl4CAxHGAEEaxLSQXF9EA5p/IE0HVhQQH+Kj/q4QTEUrDoQQUs0A/YZGdEUkPeQQ out_79_mFAP2b_singleloop_p01wA5_mFAP2b_0001_0001
ELwhGA9FYfCUcZmNQNaHEAROZUCU9CyKQMi8R/80nSCUdzCKQdnPq9yjvOCkqGyLQ9oxOABUuQBENalKQa3CNAFW/sAkdxVNQsZYQAV684BkzRJPQmvkGAF1ufCkCMnNQc1qMARcHsCUtsjJQBqgGAR+WpAUhNFJQPecfAdYvXBUod6JQoao6/UivOA0e+nNQZCIZAR5c1/zHOpNQv3HIA9DCuB021hQQcszgAlIYBCEzCePQ out_79_mFAP2b_singleloop_p01wA5_mFAP2b_0001_0001
Ergb/+wKfVCEjK6GQm2RY/2/8UCU+B+EQ5S2z/Gp0aBkym8GQZeAj/2qqTA0YTwGQF3Wa/e/AWCEPYx9PsUyw+CO2bB0/9V4POoPn+OYUmBUBzztvqQAD+4uXYAEKau4vmDmt/E1pAAEhW05vroHGAZqZxA0kg8zvxKO3/Ughh9DyXw+vX7Bo/khGYCUF0PEQGves/ixUxCk0jeGQEC99/CDzaC0KCE7PGHQp+SiBxCEn+56PuAsH/At1NB0lTU7PbrUh/CeFmA0REG6P7TVp/qb12B0BxG1vW88y+4dlMCEIQyyvFelE/mPai/juZy7v7JcCAVZpoBkuvyovQIkVAZHofA06Vl1vaFUf/IaKX6Tqz2AwUBDLAh4da8Dkwk/v out_79_mFAP2b_singleloop_p01wA5_mFAP2b_0001_0001
LE5gNAbhsnB02IbIQn+ZaAf6rhAkH3eJQk+QgAjdZH/zcJhGQyKcdAL2Vy6zqxAHQH0NnAzYTEBUuz3KQBsFvAH3I//jo/rLQc1KsAvK0E+TC7jNQjeO5AzZZ7/TJ8jKQYCXzAD/Yo1DelTOQsTNABDRu79DKmTLQ9ug9AfkjF0zr5KNQYiVCBDjvx97xX6NQ9doTAXuwRC03caIQlC5QAXxv9/j/28KQeK5kA7tsnB0HTqMQ2/TrAzn3wB0e5iJQf0MkA/ZwH+jIkcOQuHh7Az+ttAkxmFJQxQExAnhpx8rmyxPQQQMEB/nt19j03aKQWo6ABra33+L1nZPQ out_79_mFAP2b_singleloop_p01wA5_mFAP2b_0001_0001
EQZnkATgLGAkFILCQn2AoAT/uj+jGnT7PHkvnAbMDFAks+AfP/pbqATO1QBkRwlcPPBTzAjj158DQNI9PXMp2A/qQV6bgfAyPFor8AzHh8zj+AdvvFoz0AbVzP/bA1zwPlDa+AfXxH+bluk5vL7t5ArT7EAc9IdxvjAmlADHSGBU56/BQJ/liA3dxd7zzSa6PFevzAnjFI6Tl0gCQIVD5ArhpF/z3r98P+34+AfAUz9TXwN0vbYewATBaUAsLki5PsehBBzn+B+7jSeAw out_79_mFAP2b_singleloop_p01wA5_mFAP2b_0001_0001
E/zekAXfZ2+TcPc3vt7mjAncSFAEkADBw44/PAnOBIAUGE5CwH8JCAD3B8+jtpkAwUqjiAn36k7zo6M2vQ+doAH0PG/DMK+Dw3oymAXFCGB0B6wAw out_79_mFAP2b_singleloop_p01wA5_mFAP2b_0001_0001
E7N1LA/Ct5Ak97EHwB2et/m5o7A0NIyIwpUJI/K3XEC0dSnHwLKoG/A4xDC0ckkHwn7rx/CxX+AkxZzLwGg7CA/68EC0xpoMwo8kXAvIGfBUSVSIw9jqY/erhBAUMSOIwa+FE/m1G6A0RatMwjyBCADnQHAk42eMwUA/RA3FWACUghYMw out_79_mFAP2b_singleloop_p01wA5_mFAP2b_0001_0001
E0v1q/+F4lCUF7/Fw+bHN/qMJODUZ7fEwy7Nq/6krfDE+qv+vcO6BAXPOKDkzoh5vCI+U/6kVvDkCzgIwAAYDADWz4Dk6k+IwQ7UU+u3TeDU0zELwG2gFAvrYjC01hzFwlwQt+s1KID0eOxDwNJso+u9WGEUaB3HwiKRIAvwNpDkoAhKwQIam+mhM2DUrtpMwX8aW/4VbXDU++uKwmA2N/6HGBD0mZrLw out_79_mFAP2b_singleloop_p01wA5_mFAP2b_0001_0001
EwRMc/a7ZDEkyb57vjiah/qZ0KEkfH6dv8rj4/6sNgE0dWUFve+Ir/aKfuEET1lzPR2lq+kWWMEkA6WwPDGPo/8o1aEkUyinv+WNl/oamcEUXAx7vluZCAx+PlEk5QruPyhjE/SkZNEEwjwAwRKZ0/qBj+D08wkuP4Uhd+oPUSEkqJW8Pi3zR/UJ64Dk/uNxPWFrMAh1HvE0E6CyOyODDA1qVjEE1dm7P out_79_mFAP2b_singleloop_p01wA5_mFAP2b_0001_0001
EPpsNAH/ViEEsTN0vtLaaAfy51EkkHA0vRM5oAv4TxEks3utvZgctAvTmhE0Wqf2vta6YAvxiBFkckaAwnBwBAnuBIFEjqkBwWHvjAjmCVF0L3dAwcyW8/6sFQFENBNHwFBQSAnMGWE0+926vQRFUATxeAF01BSKPxAxdAn4t2E0g7mDwGKw5/qZiUF0Vll9vX6eu/mUW6E0I66AwJvGjADaFdFkgjUEwmn+rA3LBQF05wo/vR5VhAjFBgF0m5l6v0AkV/+GXUFETAuHwYhbCAzhlDFUCwBJw0OHIA7NIeFEHx5Hw out_79_mFAP2b_singleloop_p01wA5_mFAP2b_0001_0001
E23ttAjVH/E0s5NsPVY+4AHS68Ek7GzzPzWf+A7BnSFUF2A1P0qu6AHdJhFEj/+7Pn0E6AvpUxEUhHVAQIcrCBno/wEkIkvCQiLZGBX9OkEk4eP+PTwdCBzGWnE0VcKIQQZepAn+cLF0X8L0P0H78A7IYzEUqAHPvPmg3APMzgEUsGp/Pzvx0AnQ+4EEd2NDQOHOEBbSSBFERs+CQevZKB7LAkEk+d1AQeAiGB7lqrE07vt0P0h6EBD45TEUdfg9PIXeGBX6HnEkIYBJQXd7ABL9CXEU5/CIQ2Zr/ADQ8wEkZKbJQ out_79_mFAP2b_singleloop_p01wA5_mFAP2b_0001_0001
E/UDEB757VF0gArcPEYlGBXO0qFEv0NBPhrnMBf8SpF0fqxjPKxAPBvyhYF03P1YvRATFBj8n1F0Wgs6vXrXHBDV4oFksBpBw0fk+AneK4FUHPE8vUNeFBHsyJF0eU4uvGPCFBHu30FkW1+0PgRLHBTIrCGEml+6v73vHB3KVaF0QzdAwWv58ADX1/F0/62BwIDa7ArAABG0yrMzvWpx6AbueoFEKf37v out_79_mFAP2b_singleloop_p01wA5_mFAP2b_0001_0001
LXPKPBDqG7F0gArwPe++UB3Mz6F057nyPiWkXB757HGET3k4P/UDVBzLdQGUGEY4PyL9MBPzMEG00NJ0PU5vWB3bD2F0QZNpvtGKWBHR2uFUKGN7P out_79_mFAP2b_singleloop_p01wA5_mFAP2b_0001_0001
E5lucBT2OHGkSMI7PyL9fBDVjQG0coF+PVjnhBPepOGUhrHEQpbyiBblDGG0eU4EQ6f3hB7quTGUBKyxPxKVgBj+AWGUJMCxvP1fjBb2idG0wV23P8naeBjWk/FEnED7PveRdBHMPXGE1ns/P/IOjBnpHNGEkwosPS7hdB7+AaGUfqRqv7j0kBL8qfGkUdqiPb3rkB3UzbGkihB/PU7JiBP8MkG0g5l5P out_79_mFAP2b_singleloop_p01wA5_mFAP2b_0001_0001
EjsthBXO0WGUJGkHQ99TjBvIbWGkWkNKQLymlBHueeGEqG/JQuzHlB7P1nG0jCXJQ3kohBX46ZGkoFpMQmndeBjWETGk3gcNQDKdZB/dOXG0BWEMQu86dBPJQTGEA2OQQLHqgBz1jdGkCXvGQz5HkB7WYOGEmNbKQrG5gBLF2hGkpCPMQM37iBDyZaGUT0WOQ5EBfBnXALGUAywMQfpHWB/GRSGkoEqMQZu7ZBzp9WGEDl5JQe1sYB7RbfGUyhrMQJ1gaBXWVOG02phQQL5TdBj4dbGUlNkQQsdxgBfSEQGk19rQQ out_79_mFAP2b_singleloop_p01wA5_mFAP2b_0001_0001
E4PFoBnuJbGEaRmKQCBWqB7luiGkuJhKQWO0rB/mEjGU0iMNQaRGsB3jCbGEEYlOQFuOsB3NJgGE+TNIQHk5qBjhehGkJ37CQEyxsBjb3fGEIGr8PE0juBHBAZG0UMB9PVQasBfmKmGkQSgwPSMYoBf8STGk/UDLQ3+jpBPKtqGU1WHKQ7P8sBzO8XGkBDZIQ4s9tBXtalGkLATIQ2xDqB3ajpGk3hqCQL4TpBzHlbGEsqlCQtAmtBDXflGkVKnovU45qBDBwrGEbvfwP out_79_mFAP2b_singleloop_p01wA5_mFAP2b_0001_0001
EFDysB/nasGkR2+NQ357tBPc9sGEpwVQQGZrwB7P1nG0GvcQQShbyBT14pGUbnPPQkCHuBzLd4G0Mz0QQ0Z5uBj2o5GkcKSSQOCruBTG7EHkSPxSQYbrvBbR9FHkJxIUQunOuBbITEHEq+QVQWDsrBfxrBHUD2MVQ43YvBPxSFHkswcWQCBmsB/89yGUHaxMQninsBvQsoG0ioBRQ3kQsBHAi8G0s+qQQinnvB7Pn8Gk8sPQQX89wB3DF3GkpjaSQVultBjbm0GUTS5SQP5ksB/+bHHUoSwSQX+1vB7VJKH0rMISQMYoxBzv5HH0L4PUQtuwqBHCCBH0PqTUQHynqBzePAHE3eEWQQ3VxBbNQHHkuigWQa4TuBT1FEHUz2SXQ out_79_mFAP2b_singleloop_p01wA5_mFAP2b_0001_0001
E99DxB/TNhGkR2eRQXPqzBzeUcG0d+uRQamJ1B7kYiGkAr0SQmu5zBbQgnGUzMrTQ14VzB/RhQGUwKHSQPlMyBfRzJGE/T/QQ+77xB7KB8Fk+UVRQFRywBbT/1FEuaWSQ02CzBzykuFEWheQQFDivBbmZfGEAAISQzj10BfMtcGkIW0QQ+8AyBPR1PGk0S+SQr7R1BPSPNGkNkZSQqNfzBT3iKG06eHQQbuNwBTe4MGkzbwQQ0M+yBr8reFEsRnQQdQ9zBfAJ0FUaAUPQ out_79_mFAP2b_singleloop_p01wA5_mFAP2b_0001_0001
L/Uz3BXO0hGkEDySQ03f5BXO0mGUdTyTQShb7B77neG0OfXUQIwK8B33PfGkvfiVQy+P8B3qdXGUdkrTQRLC7BrbSwGEShLTQNfP5Bfob5GkbIrSQEzx6Brt2CHE59GSQPTM9BLUbCHEPmESQl5g5BHSgKHER6tRQ5Qr4BD/pdGERLCSQsoO4BfB2pGUSolUQlfP8BHQgtGU+4VSQgNZ8B/5lzG03M7TQ8d/3BjRN8G0v1fTQ4o63BfHU2GUol5RQ out_79_mFAP2b_singleloop_p01wA5_mFAP2b_0001_0001
L+TNOB325FEUHahMQ6mETBf8SPEU6mkMQ++JXBvHFOEULymKQmuJbBLEYZEUIwaLQmuJgBz0NbEUGE4JQOJGaBfR2iEkqx7NQbnvdBHuewEEmuZPQqxLVBfR2cEE8nqOQtd+SBzKHiE0OfXQQAAgLBHYl3DEtILKQepbNBrED6D0hWEHQXPqKBHXPmDEBW5CQO0iMBHZ7oDk9ow7PPK8FBjqxPD0FZ7DQW5QDBjAr8CEqGv/Pnv/DBnuJNDU6mkIQ03vGBDW5gDUjXqKQHv0+ArFZ3C03PFJQMrAMBjOsFEUZeZOQOUjgBTQfSEEmggHQm6jgBXbUsE0TYMJQ5p+hBj/pUEUk28KQFSueBzoy+EkenLOQ6avgBDfjnEkry1PQax8bB7u11EkIQqQQkSCRBX2cFEknsEGQvPKFBTtbeDE0BrMQ out_79_mFAP2b_singleloop_p01wA5_mFAP2b_0001_0001
