# Supplementary material for: Incorporation of sensing modalities into de novo designed fluorescence-activating proteins
Source: Nat Commun. 2021 Feb 8;12:856. doi: 10.1038/s41467-020-18911-w (PMC7870846; doi:10.1038/s41467-020-18911-w)
Supplement: Supplementary file 24 — Source Data [file 41467_2020_18911_MOESM24_ESM.xlsx › raw_data_graphs/Supplementary_Figure_6b,c,d/1/silent_86.out]

SEQUENCE: SRAAQLLPGTWQVTMTNEDGQTSQGQWHFQPRSPYTMDIVAQGTISDGRPIVGYGKATVKTPDTLDIDITYPSLGNIKAQGQITMDSPTQFKWDAQFKQNDNPRYHGSTNILTGTLQRQEZ
SCORE:     score     fa_atr     fa_rep     fa_sol    fa_intra_rep    fa_intra_sol_xover4    lk_ball_wtd    fa_elec    pro_close    hbond_sr_bb    hbond_lr_bb    hbond_bb_sc    hbond_sc    dslf_fa13      omega     fa_dun    p_aa_pp    yhh_planarity        ref    rama_prepro    bref_irms    cen_irms    final_chainbreak    final_looprelax_score    irms       time                                      description
REMARK BINARY SILENTFILE
SCORE:  -489.693   -700.487     96.799    401.353           1.604                 23.216         -4.652   -263.165        2.273        -22.916        -80.070        -24.921     -37.320        0.000      3.959    132.219    -41.249            0.038     19.116          4.511        3.361       3.361               0.024                 -489.693   3.282   2774.000 out_86_mFAP2b_singleloop_p01wA5_mFAP2b_0001_0001
RES_NUM A:1-120 B:121 out_86_mFAP2b_singleloop_p01wA5_mFAP2b_0001_0001
FOLD_TREE  EDGE 1 120 -1  EDGE 1 121 1  out_86_mFAP2b_singleloop_p01wA5_mFAP2b_0001_0001
RT 0.092238 0.94843 0.303269 0.768097 -0.261588 0.584465 0.633655 0.17903 -0.752615 12.785 -5.805 20.9455   out_86_mFAP2b_singleloop_p01wA5_mFAP2b_0001_0001
ANNOTATED_SEQUENCE: S[SER:NtermProteinFull]RAAQLLPGTWQVTMTNEDGQTSQGQWHFQPRSPYTMDIVAQGTISDGRPIVGYGKATVKTPDTLDIDITYPSLGNIKAQGQITMDSPTQFKWDAQFKQNDNPRYH[HIS_D]GSTNILTGTLQRQE[GLU:CtermProteinFull]Z[HBI] out_86_mFAP2b_singleloop_p01wA5_mFAP2b_0001_0001
CHAIN_ENDINGS  120 out_86_mFAP2b_singleloop_p01wA5_mFAP2b_0001_0001
LwfKMBvxLBIEoaMYQDCMMBf9IAIEZ78WQ67nRBLFu8HE99bWQ357UBT0i4H0hWMXQlDNIBf9o3HkoFpWQcgxJBvWGuHktZPXQiTgIBXhVCIUaeVYQPryOBPHFEIkmJTYQBdLNBHFt7HUsJcYQAQKLBfY1DIkXmbWQdZ4HB3Bi2H0KmkVQONTEBvU95HkK3AXQCgOIBrpYuHkAAFYQ out_86_mFAP2b_singleloop_p01wA5_mFAP2b_0001_0001
HTihSB3NJ+H0kYIVQ/UjXBHCs6HkEDiUQkC3XBvcouHUgVmUQFDCcBjVOqHkvf6UQ5QLYB/9T+HUf/ETQCHGZBzvIFIk904SQcj7aB3ojGIkEVfRQpf1WBbouFIU6YdQQ/3JTBvjbJIEg4FQQxUETBPxJOI00orQQZNqPBf7VIIEdHROQEtoPBzKnAIEsyhUQMv1aBzTP+H0KDGVQD5sUBfTH8HE5bgSQEfkbBjiJ6HEhVoSQCjHcBXBgGIUAFmTQWCWVBXrOHI0HFFTQwzXeBLMFEIk48ORQCEHcBr7vKI0W0dRQSOxWBnHKCIkrm8PQ5EvVBTjAPIUYOaRQ0ZVQBLU6QIUR1ZQQPmsPBDfpEI0peUNQQz7MB7cFLI0hotNQ out_86_mFAP2b_singleloop_p01wA5_mFAP2b_0001_0001
H3kYTBPzMpH0yhWUQiBhTB/RhdHUO0aUQXPKVBPIwZHkVO0VQEtoYBfR2SHkQg9VQiWEOBntzYHkArEUQnEDQBnCXtHklDFUQRXgWBforaHUCZtTQb8SOB7QLQH0IbHUQam5MB/TNbHkrHFTQEYFLBvcobHkvfyUQ out_86_mFAP2b_singleloop_p01wA5_mFAP2b_0001_0001
HPK8SBntzeHU2O3WQqGPUBjqxbHUbnHYQrcIaBnCXdHE8nSYQQgVcBb5QXHEDCsYQ8S3QBvHFiHUzMnYQXPKQBD/pkH0yhuWQ2rZTB/GRTHEgVLYQ9owRB7OffHknvHZQmupMBD/pgHk9ogYQ03vRBz1jqHEAAkYQ out_86_mFAP2b_singleloop_p01wA5_mFAP2b_0001_0001
H++pcB77nlHEoaAYQuzHhBra8nHkvfKYQy2JjB/RhjHEoaUXQnvflB/mEiHUdTqXQPffhBnBB0Hka8OYQTBnfBTI+4H0OPyYQTEdgB7nb0H0LTeZQ1rviBLkA1H0p5sZQqd5cBjy5vHk3rzZQsHlaBrZmqHUiBZXQOInhB7fLkHEs9oYQVo7gBDS23HkDfhXQxZljB/V11HE9/UYQFGabBbgW3HUmSrYQ/IKgBLLyAIk44yYQD3hdBXaxsHEmtQaQljQZBHmlvHkhomZQ out_86_mFAP2b_singleloop_p01wA5_mFAP2b_0001_0001
H46RiBTgVhHEv0FWQ46BkBT2OdHUIwCVQqxLkBblDRHUO0CVQCBWmBfTiMH0P14UQ78NjB76RhHkpbqTQncClBfCXdHk24kSQxZ0nBPMIhHkQL5SQKFLkBvlyhH0cNPRQaRWgBntziHUwK3VQXrCmBzDSgHUSxNVQ7wNjBHe+pHEgbqTQM4MhBXRfeH0l9cTQYVBlBLltUHULnjSQqDLpBHkXeHkIqJSQQkboBLy8dHkYH3TQPz2nBjN1pH09J7SQC1glBjU7eHU/cdQQCyPkBbhdqH0oNSRQKqLiBfHYfHUvJARQ out_86_mFAP2b_singleloop_p01wA5_mFAP2b_0001_0001
Ham5hBjArLH0xLNVQQg1hBTf//G0xLNVQHaRjBntz5GkWkVWQMdTkBLaRxGkpbCWQGZ7dBPc97GktzHVQqwPbB7wc9GUUhyTQpojVBP/96GECO5TQRHydB/4v1GEQjySQrcIgBvcoPHkBBWVQ8T1iBL3I9GUxiTUQjJkbB7PEAH0942VQIY5dBrMizGUrVWVQesqbBLgoFHEvXeTQ25nTBD/A8Gk8F7SQ/hxTBjTXAHEc1nUQ8aHVB3twyGkxIOUQq42bBbCk2Gktz0RQHlSdBHVrtGE3rITQcn/gBT0f3G0SksSQ out_86_mFAP2b_singleloop_p01wA5_mFAP2b_0001_0001
LEtojBLFu9GkQglXQf/0kBf9o3GUHaVYQUNenBjAryGEYlHYQJbHpB3Mz3GUPKkXQdTSlBjVOAHkCX3YQr09iB7aqHHk5jxYQp1kiBPsHIH06dCYQiTmjBn9o9GkUYoXQ/pajBjzaxGEm4fYQ7oNnB/CMEHEIfxYQ9walBP+l8G0iFXZQ5IajB/ymPH0lO/YQrLLhBn+zEHkfcBZQyf3jBr1ZOH0wCuXQz2dgB7zZJHUt62XQ out_86_mFAP2b_singleloop_p01wA5_mFAP2b_0001_0001
LSh7nBPIwoGkoFVYQ14VqBblDjGkqxHYQ35rpBrw1aGUdTKXQrcYnBXNeXGEsyBXQgqhmB3jClGUbnnYQk5OrB/hFfGkBYjYQMuzrBLGxoGkqo3XQ out_86_mFAP2b_singleloop_p01wA5_mFAP2b_0001_0001
EqGvrBvz3WG0isdWQJGUrBPc9NGkpbiVQW5grBf8SRGkVOEUQHvUtBzeUXG0gArTQWOUtBX46EGU6m0VQM2BtBvvWBGU5GMXQ8JusBXQA3F0p45UQpwltBb78ZGEEYlWQYHTpB/m2KGUoBsVQZZWvBjkwHGUgNqVQK9urB7e92FEBxPXQbHHuBrLSqFUy9HVQCT7sBT3n7FE/w3TQhurqBfEdxF0G/EVQ out_86_mFAP2b_singleloop_p01wA5_mFAP2b_0001_0001
EEYlpBDrcNGUy2RTQIFepBjpbPGEUN2RQktzpBHtIFGEnEDRQktzoB/9T5F0w1bRQsyxmBD/pUGUHahRQMNnmBPgkfGUocHSQv6XmBPGwhGEY1aTQ79omBDowpGkrKdRQJgVmB7DXsGUIunTQmXimBX4bxGk0ybSQElwmBj4zsG03hKQQ/unmB7BQ8GUt3ISQ+U2mBDNa3GEWCtPQ9TzmBfYC/GUj/zQQSMIoBPy2IG03PtTQiRGrBXn0UGU2HlRQ82JlBDvuPGk9A6RQ97jmBPkNVGkZScQQiyQmB32ybGEuWNUQnpJmB3TtvGk9tiUQ49ymBj15mGkTN0OQsrjmB3VVCHkYn5SQAU9mB/Df5GUASoNQ7a4mBz+eHHUzlhQQ out_86_mFAP2b_singleloop_p01wA5_mFAP2b_0001_0001
EEtIrBzgAGG0LdzPQMIgrBTgV6F0257NQUN+oBHtI5FkQgVMQ8nKoBbktEG0xLNLQaR2tBnsd+FUHaBMQDqWuBvjfsFEJe/JQNPdvBjDJYF0qxQLQ22kxBT9mYF0zhiMQglDuBzRUGFE0f6KQuz3rBrbSNGkVOUPQsK1rBDuurFUoJFPQx1pvB/adAGEaEJNQd+dtB7mkGGkEK6KQRZyvBLbHyF0segIQXsdsBbMfoFEdNBJQ3uruBrQn4EkICuLQm0WsBPdeGFU5h2JQ out_86_mFAP2b_singleloop_p01wA5_mFAP2b_0001_0001
EoFpnBTLymFU46RMQkCHlBTgVmFUhr3KQKc9kBDqGVFU5QrIQHahlB3NJCFEVjHJQEY1iBz0NjFEmu5MQsQLgBnIwjFUiUdLQNjAjBvo9zFkuBFPQQgVoB/RhZFEFuONQej0kBnDw1F0d64JQK5BjBrRnTFUJ10NQVfKdBj0ihFUA+4MQwIHgBzhNXFUnz9JQ7V3fBzhPzF0yweKQAxZhB7DlxFETJQQQfn3iBbCwBG0G5NOQgv4kBvIiyF0K5CQQ out_86_mFAP2b_singleloop_p01wA5_mFAP2b_0001_0001
EhALkBf++bFk/UjEQWO0jBj/UNFkTiBAQtI7gBz1jOFkpbS8PSMofBzKHgFUwKH7P78tlBnsdSFUIwK1P9teoBnvwQFk1+/5PCqNlBj03CFEad9qvW5wjBb78rF0IbHEQEgQkBTiH9EUsvXBQwyWlBvJviFUPVTvPBqOpBXT8eFULZg6PnijmBfjrGFESPU5vrEKjBfSVEFUZs9yvbLklBbOiyE01DjIv out_86_mFAP2b_singleloop_p01wA5_mFAP2b_0001_0001
EWOUfBvHF8EEEYl6PR2uZBjpb8EU5QL2PhrnYBvd+sEkuJxoviWkbBrFZdEEAAAwvVj3VB7Of3EEDCMAQTaJWBzuAGFEuQMFQ5k2QBjWCAF0sn6IQE9ISBb2FQF0Y2zLQampgBT14tEE7Rh7PVdzYB7hbMFESPUwPbtUWBvsZnE02HeBQdv0RBv3/4EEdNT9PTe3VBfNoWFUtxFEQXD6ZBfAcDFkSjMHQthBPBzWUNFEYdSNQdCOSBDg7gFk2kRLQpW6VBrorLFEKqpMQ out_86_mFAP2b_singleloop_p01wA5_mFAP2b_0001_0001
EoFZUBHDCyEEv0N4vktTSB7QLkEULyWAwXPKMBT2OjEEoa8/vO0iJBntzzEkQgV+v14FUBnBBsEkAr8FwSL1ZBT6DtE0TbJGw1RNSBLQbcE0JdIJwfUYSB7lu/E0HFu0v4G7TBngIUEEQ5k/vgobSBDo07EUfFuGwLvSbB3mskEE3ARDwCPhTBXvAiEUWYFLwtJ5NBHoYbEEJOHJwIl5TBzvpME0XIwIw out_86_mFAP2b_singleloop_p01wA5_mFAP2b_0001_0001
E99zJBPJGQE025bAwPK8DB/mEPEklDNAwamZBBjpbQE0fqxFwIFOEBPIwQEkvf6IwnEDCBT2O3D0NJG6vfZLDBP8FMDUkZD/vpZkDBLq4GD0hbgEw1prDBjIasC0fPC4vEtIMB3MzCEEnEDBwZdfCBHn2cEURk57vZCf7Ajs45DkdCv4vQe7DBLJ43DkWs1ovA2bEBrJmNCEMWc6vSTXDBfYsyCEBQd/O out_86_mFAP2b_singleloop_p01wA5_mFAP2b_0001_0001
L1NJ4A/89PEUiBBGwQgVyAb5QREk/UjJwwfq0APdT+DEYljLwoFZyAjWkBEESh7NwO1TmAPg1REUk8+IwJC2eA3EKXEUt3ZLwk5ChA/KptEEHFZMwfLDlA/Li6E0ga5KwyYjcAz67xEkpQpOwe++zArvfQEUiBhCwuqr0AbV+fE0gVkKwR5pkATCtdEkbW4GwDcvjArbVCEEw8NIwVUEOAXaDVEk313KwAiShAXL+LEkHgANw out_86_mFAP2b_singleloop_p01wA5_mFAP2b_0001_0001
LGZ74ALv0ZDkSMoKwQgV7A/TN2CU5QbMw2OfDBf8S3CkVOUNwzhWFBjpbaCkWktOwHK84ADLYLCkPSELwqXDtA/UcEC0C6jKwaPzmAT6QOCEuHTMw1uVqA/RyqB00ScIw/pG7Ab5QXD0FZrIw/RS2AHIE5CELfMOwDAK9ATPxJCUxSKJwC157AfqliB0h8TMw out_86_mFAP2b_singleloop_p01wA5_mFAP2b_0001_0001
LGEYGBT0iYDkCXfMwjs9LBXNedD025LNwHv0PBPHaFDkX6WLwdolUBLwKDD0HF+LwcSsEBrw1vDU14VLw5/BNB7YS/DUSwINwW/mMBbDVSDEvZOPw out_86_mFAP2b_singleloop_p01wA5_mFAP2b_0001_0001
ELH6NBTLyyCEBWJJwEtoRB/mEbCEBW5GwgqxUBT2O7C0kYwDwqxrSBzfqdDksdeCwoF5OBf++5BEsyBDw0w2LBrd0yAEWihFwknZJBfEW2/zzfVBwW9UGBruNaA01v37va1vKBT9Jj8TjSdBw2O/JBvco1CE/pmIwthRUB/OUICEikuIwq0XMBLDsOC0XGaAwk++RBHAKcBE7YlAwW1oOBfETMAkK/4HwMusIBbBENB0zGCIwhtRJBLXGvqzIjf9voWTNB7TOc6DlXREw out_86_mFAP2b_singleloop_p01wA5_mFAP2b_0001_0001
ElDtZBDrcwCUf/UCwy25cBfnvPDEAAA/vv0NeB7P1ED0d++tvHv0dB757fC04luJPb8ChBjU4WDkSMoCwzajiB7hVvC0Sq0CwO2XgB3yalD0//JIw8SXbBLwKTC0LdTDwFzqaBHZqtDUosn+vkjPiBf3XvDk0cqAwk5UhB3u2VC0SfADwueNiBXliqDE6aRJwi9deBP8iBEU83EIw1OXeBzZ5MDEoBKJw out_86_mFAP2b_singleloop_p01wA5_mFAP2b_0001_0001
EAAAgBvcolDklDtoP8S3gBvz3fDU6mE9P5l+iBrbSAEE+TNAQHaBjB/naSE0xLd8PzMzcBvz3jDEsyBCQTGraB3sFGEkUj1BQ357fBjqxBEUc9ogvi6whBzfNADUc9z9Pyl0dB7ekcDUGYHGQWtwZBTBxNDEBZsAQ5FZZBL+9IEEq6gFQ out_86_mFAP2b_singleloop_p01wA5_mFAP2b_0001_0001
EY6mkBnuJ1DkR2OEQnvfmB3NJKEE/pmGQAAwmBjWkHEkQgVKQmupmBvIbrDEBWZLQlYQpBf++JEkoF5DQotLpBresSE0I/T8P6+3rBblEWE0L+X2PJictBPuJHEkq6BzP9ObsBHQXqEEUEGxPU4akBvd+WDUHaxFQbtvlBX3OaE0ZI2FQ4iCqBfvbzDUA5yDQkJpqB/OvTEUlSNGQOjLoBPdFiEEC8l8PNDFoBfqvHE0Dqf2PrtKuB7IBuE046ggP12DrB/iO2Eke9M0P out_86_mFAP2b_singleloop_p01wA5_mFAP2b_0001_0001
Lx1DnB7luZEEUNuLQ7RRnBb78ZEkSMoOQwKnnBvyhwEUMIwPQbnvoBHue+EU5QbOQsyBnBHDCoEkCXvKQj59oBn2LQEEJzPPQY9elBPtxSEENrfPQ out_86_mFAP2b_singleloop_p01wA5_mFAP2b_0001_0001
Ef/0mBPzMzEUiBJRQ/pGnBLwKHFEBW5RQ/pmkBnX6MFUKctSQQ1IjBzJx+E0FZLTQlDdpBb5QFF0Jx4SQs+PsBP5+CFUiBRSQEjZuBLgl+EE0aUTQ65SuBLh2tEEg59TQ9xUwB7F2MFUWrfTQqG/lBbmZmEEaRmRQFzanBL1NUFkfLMRQM3HpBvCk3EEFriTQI8epBjvdTFUuOhTQ+1vsBnGDSFU+rwRQ7oQsBHF61EUAajRQCSwxBvrQKFUdALUQeLXwBzpmaF0u28SQ out_86_mFAP2b_singleloop_p01wA5_mFAP2b_0001_0001
EoFJkBPy2hFEBW5SQ14FiBzfqpFEv01TQ5QbjBvxL3FUc94UQ++JlBT2OCGEEYlUQkCXfB3251FEVjPTQ6P0aBzu1oFU1DnSQPx0aB/chUFEuDPSQ2SgVBP5fwF0t3USQvx4VBj1uOF0b5tRQfPqSBrJjfF0tFxRQZx+SBfY7BG0yrfSQA9dNBX5lhFEAUYRQecwNBXK5CGUgxGSQ4pHLBbQQ1FUNTkRQ1NZlBXjXsF0FZbSQaSIhBrp4bFEReTUQv+ZgB/4kAGED4fSQ/UkdB3WZ/FkotCUQkZKeB3oEKFk7qUSQNn1UB7Ll/EUDwVRQYxBVBH6bIGE8Z7SQ0ZNLBvSWUFUSc8QQJI0LBrpUKGUl3PSQzwGHB/SU3FkpFTRQ out_86_mFAP2b_singleloop_p01wA5_mFAP2b_0001_0001
EtIriBPzMzF0eUIWQaR2jB/na+FEAAQXQPKshB76RGG0HF2XQGE4eBLbnCGEaRCYQCsykBnYQuFEEYJYQByqmBv3xcFk5ewXQHhZpBbEbfF08eoXQXnImBffWIF0ZsVXQCSeqB3GTNF02MKXQSeioBzEJ/EUN3+WQ7RRhBvconFECsSWQE2glBXwFEG0Xr5WQaZGjBzk8mFk+zXYQ6U2lBjAz2FkPmiYQy9KkBbOrAFEOgTXQbylsBnjhKFE8e9WQqTzoBjdjvEU7GpWQ out_86_mFAP2b_singleloop_p01wA5_mFAP2b_0001_0001
EzhWiBXjXQGU2ODYQVjXgBntzXGknvTYQFDChBrvfcGEVj/YQO0SjBzgAgG025HZQhrHgBb78gGU3koXQtlSeBXqzdG05xRWQf+7gBrdMaGkn+WVQc3CZBHnkeGUyI6VQcOJgBvXcXGUBZGUQZkbXBDl3bGUarpUQjyFbB7BWYG09FwTQe+OkBDAATGkYQ4XQxO9cB/LjTGEeiXYQNmEiBftXkG0/VgXQkcsdBXbBnGUUJBYQRCCjBfYkZGUuopVQ/lJWBj3UhGkannWQLYmhBv+lUGEYRYTQ3sPTBzQkcG0r6XUQcz3ZBjdRWGEMmwSQ out_86_mFAP2b_singleloop_p01wA5_mFAP2b_0001_0001
Env/dBntzcGEqGbZQ8SXeBvcohGkTiFaQ357ZBPc9pGkDtMaQlYQVBzgAnGUbnPaQep7dBrEDZGUPKoaQBKmdB38WdGkPQWbQ+jRhBbeBjGE/8mbQkuajBLoLeGUJwrbQwT/gBflVtG0RpwbQPKcaBXNeZGU46RZQuSGhB7HvlG07HIaQmxsgBvWyTGErPmaQqgaaB/ILUGUXQiaQZ/ycBDhpWGkXUrbQOhRaBb1DjG03zXbQRIiiB3fgxGUsE8bQ4lWeBfcFxGkawrbQ out_86_mFAP2b_singleloop_p01wA5_mFAP2b_0001_0001
EmuJbBnCX0G0IbPaQgVOXBfnv8G0xLVaQfU4UBjVO8GU14BbQsHlXBLv04GkYQgbQZQgaBPc9GH0HFOaQPPFgBvo0DHEJJZaQOgVgBD4M4G0X3KaQx1JbB/xK0GEgVPaQVoFUB7h67G06t8ZQif8YBP5XNHkZuiaQcrDaB3/xJHE13sZQXIagBzhyEH0Ut7aQiIghBDtMJHUcOJaQqtuhBT0Z0G0wmgaQVm8gBj0b3GEeppZQ out_86_mFAP2b_singleloop_p01wA5_mFAP2b_0001_0001
L357PB325/GEaRGbQWOUNBvcoAH0z3vbQfUYLBXiBMHkDt4bQpbSLBHYlPHkQgdcQcSsIBntz4GEFuybQiXRKBTmCtG0CXubQfmxNBTvfpG0sgScQh/MPBTyYeG0GnOcQCD7SBziQZG0AflcQABxVBbUMeG0jADdQqBoTBDSEPGUvPdcQGE4NBLwKCHkqxraQCpMQBP7a+GkyhIcQGi7FBjjg6GkVfZbQBCmGBvd25GUQ+QcQZScMBLVyrG0SZQbQBRsGBXDDoG0QTubQorqLBbujqG0hswcQ79bRB3KLuG0C2ScQ1OLNBzMwZGEkt4bQYnJVBDEDmGUS0IdQIOjYBH7HaGU9wTdQJDPRBLHxLG03oFcQpGWWB/6sKGkdVtcQ out_86_mFAP2b_singleloop_p01wA5_mFAP2b_0001_0001
LkC3JB/owRH0d+WbQ46xHBb6mcHkYQcbQBr8IBfSMiHEsyxaQcSMKBPIwcHkpbSaQgVuBB77ncHEVjjbQS499ALSkbHknc8aQ2O/JBzeUOHkQg5aQL62JBn3XgHkWA3bQnDYABrikjHkR40bQoaxABjavVHUbe3bQhga4A/zDWHEg4/aQ out_86_mFAP2b_singleloop_p01wA5_mFAP2b_0001_0001
LXkNIBHsysHEmutaQpw1IBnDtyH0HFGaQueUFBXMIuHERLiZQlYQGBLbnwH0bS8YQcSMHB/mE+HUwKTaQRcYIBT2p+HU9dCbQHEDHBLJrzHElNTbQDbNIBv1usHkYLuaQkhENBn3iyHkjb8ZQI4+CBrPS/H0RdMaQLiaJBPPACIEUaAaQT78FBrcfCIENcRbQwEmMBTraAIU1oHbQjNyCB77ezHklGbbQGxnJBvo4xHknkubQ out_86_mFAP2b_singleloop_p01wA5_mFAP2b_0001_0001
EsHFBBf++nHkWktZQ7Rh7APdTjHkDtMZQQ144ADrcXHkmZWZQ99TwA77nTHEEYJZQ2jCxAThrpHEsyJZQUajyAnmr1HktrCZQJIEyAPRi8HExflZQadi0AHXz5H02XaYQ4VhzADxsDIkm3fZQbuB2AbhTCIkmtUYQ06g1A7UtFIkPT3YQ7q/2AbrHLIEDrxYQf/UABjU4lHEoaMaQTq6/AfLdjHk4kuYQJIqsAfGpoH0CrnZQpOAsAnHjmHEerwYQbMiwAriV5HUbWFaQuM+0Annn0H02q+XQQKJzAvgYGIU4S7ZQBOm3AjH5DIU5tpXQV0J2Afb6MIElrMZQ out_86_mFAP2b_singleloop_p01wA5_mFAP2b_0001_0001
EqGPABT0iRH0yhqZQ357+A3jCGH0Gv0ZQ5luEBnDt/G0JxwZQGE4IBHXPDHkQgBaQMIw6ArFZEHkU4iaQcuUxA/LsKHkP4paQt7+3AvSl4GUekqaQDCsDBT2OVHUGE0ZQtsQ5ADHrCHU56dZQvjaABPE1GH06R5aQAB9sAvijKH0BVQaQVBD1An2n3G0RHLbQGJ/+ArEmzG0fSmaQxxyxAfxH2Gki8TaQ out_86_mFAP2b_singleloop_p01wA5_mFAP2b_0001_0001
EFDiEBzKH2GE7RdZQ4PVJBXjXvGEBWZZQU4aIBjrHjGEoaYZQFueEBnuJfGECsGZQzhWMBTgVzGU46xYQfyVRB3kitGke3lYQIMhUBfgN0G0tV2XQ4dKXB7d6+GkkcYYQ7RBBBrZmzGE99PZQ/z1LBrGqwG0LZ1ZQWNbNBbxs7G0oc2YQnfrJB3j9yGEQSWYQigaQBbqXlGEc9bYQDiDUBP5MtGk3iAZQszPZB3oNEHU0KDYQpj6ZBnl27GkAewYQJq8TB3uPDH0NHoYQ out_86_mFAP2b_singleloop_p01wA5_mFAP2b_0001_0001
EEtIMBvHFdGUPKsZQ/pGMBrbSRG04lqZQaR2PB7QLNGU5QHZQlDNUBfTiRGEoaAZQrcoNB33PMG0isVaQy/WJBDpiNG0Hk5aQxKoEBDoAOG0pLwaQ2c3KB7TmNGk0lebQ5lOPBjqxgGk8S7ZQhFDIBfznOGk4cjZQOcURBvc5PGEi1gaQqdbOBLKwDG0eDRaQ out_86_mFAP2b_singleloop_p01wA5_mFAP2b_0001_0001
EIwKOB77nEGE7RxYQvJRRBblDAGEmuNYQyLdSB757nFkuJRYQam5OB33PbFU2ObYQzMTOBrEDCGksdGXQGSeNBzEEOG0B/4WQ1EfRB/6z6FEjQ7VQ6LDKB/R2QGUudtVQx1jKBTgVBGEZ74YQUeKVBvA9DGkh0MYQFYYKBnjs8FknpJXQ0vSRBf9oRGkblyWQNKhLBvEdRG0kwwXQATTPB7b19Fk9hBVQsOASB/PrpF0iqCWQKaaVBv/QBGEX43VQHqqJBrPgZGUs0oVQexHGBT7TNGkXK2VQU32LBvPxNG0EQzUQ out_86_mFAP2b_singleloop_p01wA5_mFAP2b_0001_0001
EKcdXB7OfhF0MzIYQtI7YBX3kKF0eUIYQO0CbBvcoDFU3k4WQf/UeB3MzOF01jSWQ6mEdBLEYFF0jCrYQBtoeBbAztEkAfoYQqvvaBP8yKFEGmWZQgqRaB/S3sFksdCYQgQXVB7pLBFkcpPYQBhSgBnWcOFUyzlYQK0ygBnrPqEk4DBZQTDLgBzmQqE0/NJYQpuFbBfc4jE0UdtYQrIrdB7jNHFENVvZQ3qIXBH8QBFk00bZQNDvZBzLwbFkP3XZQ out_86_mFAP2b_singleloop_p01wA5_mFAP2b_0001_0001
EsyBZBbQgxE0jCXWQ++paBb5QpEUjXCVQ46ReBrFZVEUiBJVQIFOdBnDtGE0w17VQXktVBrw1jEEEYNUQBWZWBHZ7oEECs6WQ509cB7kr1EEYNiUQjs9WBXjXeE0HFOTQv0NTBLGEyEE/pGUQ35bTBb5QXEET3sUQ out_86_mFAP2b_singleloop_p01wA5_mFAP2b_0001_0001
EqxLhBLxgUE0JxQUQaRGjBf9oCEEEYNUQ0iMkBra86Dka8ySQO0ClBPy2LEU6mESQ35blBvyhIE0eUIVQ4umnBPPQwDURgQVQCkwpB/Nd+D0qrPWQoo/pB79MSEEQWnWQHpXrBnsnfDUQEsWQiBhhBTKchEUdTqTQ0VFiB/aSoDkWkiUQ+bqkBrMqLEUAZIWQQEWmB/AXXEERdxUQhlioBfGtrDUiFSUQwMvmBH7NSDkF0mVQbN1sBLwmmD0TiVXQp/HrBP1fBD0txXWQ out_86_mFAP2b_singleloop_p01wA5_mFAP2b_0001_0001
LHvUkBjWkRD01jaSQqGflBrZmFD0coFRQueUkBDW5cCkpbaQQrcojBHYl7BkBBGRQ2OfjBLwK7CkEDCTQFgonBbigAD0nUMRQjtNlBvz6fDEDwYQQ out_86_mFAP2b_singleloop_p01wA5_mFAP2b_0001_0001
LMIQkB3MzcCk8SHOQ5QLjBfTixBEqGfMQqGPhBj/UHCU0iMKQc94hBblDlC0MzsIQqGflBjrH9AkEDSLQmrInB3BucAUtuZNQ4nakBrMyl/TcvrJQZ78kBnCX3CEBWJNQ+zAiB3e1HB0MoyNQA7rmBHXFmBElY/JQDhDmBXSi1/jk3lOQP3EmBbu0c+zvQ3IQLxKjB3e8JAUCjDIQCePjBv9nU+D4r/KQ out_86_mFAP2b_singleloop_p01wA5_mFAP2b_0001_0001
L46xdBzLdjBEaR2JQktzZBrw17BUdTiHQiWEYB/TN2AEW5wDQy2ZZBf8SX/DtIbEQzhWUBrw1LC0NJ2IQj8mRBLM5PBEllIKQxuGVBHgtpCkoTwKQjF+LBD/5jBkd7oKQ789cBXjXyAEpwFLQ8fkbB74hWC0HLAFQ2r0RBHGoYCEXCjGQ2+kTBj4rABUu0BMQRwxRBjdgYAkrK2IQK1WRBDmyyC0pVnLQ++FXBHmIFDksH7JQfWfXBDTeaCUsBLMQ0xEKBLDVuAEK6iLQij/JBHW1xB0SsvIQabuLB7vUNCUfE7LQ out_86_mFAP2b_singleloop_p01wA5_mFAP2b_0001_0001
L2jCVBvIbPBka8S/PDXvSBHYlTAkR2O3PnEDXBXiBx+z4lutPzMTWBzgAr4zMzMrP3ySOB7Mn/+j/0u8Pw9MKBvpPVAk7gPAQIFOUBPzMHCkZmZ+Pz9DRBTVF4AEdgnfPhS6PBLDup9DI+qBQIKrMBXsvL9Ttiz1Plo7IBbPS0AkoKX6P out_86_mFAP2b_singleloop_p01wA5_mFAP2b_0001_0001
LEtobB/na8/zisdePEtIgBf9og+zfqxrv2jChBjVO02D/pGxPiBBiBjWkt973P1YPTiBfBTLy28Dv0N+vH9YdBnU/s/z5EQDwYOZfBDWx+AkVZ+CwkgAaBX84I/D5jhGwZ78bBLwK/AUO0ikPoL0hBbec5/TmIZtvWi0bBfJRvyLBey9v2aRhBzklK5TQTpAw out_86_mFAP2b_singleloop_p01wA5_mFAP2b_0001_0001
LlD9gBThrH6zyhW/PDC8hBT0iM9bktTDQT3kgB77nK+LtIbIQZQghBjAr8/7yh2JQMdDgBb5QL+jWkNBQ/hBkBPilb87fiUEQZj3hBH1Nh/7zcQBQ out_86_mFAP2b_singleloop_p01wA5_mFAP2b_0001_0001
EPK8cB325767z3PJQBrcaBT2Of8b3k4LQjsdcBrEDC7jTiBOQtd+cBDVjH/zMzcNQXuYUB/vsH87/nrLQ4wzRBX5aI/7lc3JQjh7LBrjxv+7eHrJQynRJB/WVP/7yrNMQwuJEBTHXm+7LFwMQuOMBB3z748r0R6KQEmGCBbOdI/LMQIPQKcdbB33P16D99DIQPMhbBHQkQ/rQjhMQd7QTBPzko7T9/7KQMgoSBT3Zk8bKkqNQmXkSB7uGkAcv+pKQjBgTBPmG++bgXuHQUsSKBrX/DAcFqMIQP4ELBbsly67+WEJQuQbLBP4AEAcOirNQKewCB7wzE8LQ9FJQQAt6AP+C37rlDULQOUYEB37oAA84aRQQqAi8A7Kxp+rBBiPQ out_86_mFAP2b_singleloop_p01wA5_mFAP2b_0001_0001
ETihdBzLdTy7P1QQQgVOfBLxgg9T14VRQWOUbBX3kAA0LdrRQyLdWBTLym/j78tRQ/pmfB757n2rpbiSQ7uQgBfOR5+7vj7RQa6WdBrYb5+LC7oQQDdfdB/K8xzLhLPQQ98ihBrrJq+Dk7ERQaR6bB/mquzrUXITQYMchBbsyv5Do1MTQcLNfB/jwOAcQaoSQNWaiB74yN/79uwRQNIOZBDCsk/baoyQQiFnfBjCMFAc/F4PQ out_86_mFAP2b_singleloop_p01wA5_mFAP2b_0001_0001
EPffdB/RhLBkuJBSQb8SaB7QLKC0isdSQzhWbBzfqVCE7R5TQIFufBTf/kCkR2OUQhrnbBjVO0CUGEwRQ374aBvWKyCkLkYQQcgXYBfr2YDU3gTSQENHdBDUxZDEZccPQ03vgBzgATB0Ld7RQwMFWB/ywBC0+PYSQPAjfBPQv6C04G6RQs4oWBDexvC0qkLQQmW4cBve9VCkdx+PQc7eZB7ap2DUVtzRQXgDZBnXKcDEYIYTQhXOUBbTFSD0KrHSQ9KlcBbJxYDUD4UNQmKogBXjHdDkNy1PQofFbBze20DUZ6HQQ out_86_mFAP2b_singleloop_p01wA5_mFAP2b_0001_0001
ERLSXBThrPCUf/sUQlYQXBLEYdCEZ7EWQhrHSBX461CkYQQWQMdzNB7OfjCEueEWQpbSXBfR2uBkqxDXQqxLXBjOIICUKbPYQkYLcBLXX2AkTSzWQ2jCUB/naAC0xLVUQgexaB7CRxCUXBQWQO7qTBvARKB0kv7WQxKHXBD9jaBEmslYQ5gnTBzXsbCkJHUYQctvaBLdebCU3MVYQCXKcBf1qAAEDxfXQDazfBPWGcB0Ni8WQ9TFcBP6CeAkiEyVQ out_86_mFAP2b_singleloop_p01wA5_mFAP2b_0001_0001
Ee+eSBHXPeDU5QrWQEYlNB34l2DUMI4WQW5QOBzfqPEkpbqXQlDtSBHueWEE/p+XQNeJWBDrcsDUHaxWQkJqKBrMziDkpcZXQbc3LBrH6+DEFQ6VQ out_86_mFAP2b_singleloop_p01wA5_mFAP2b_0001_0001
EMIwJBXiBZEU0iAYQShrJBrbSsEUgVaYQ14lEBDW54E057TYQxggABf++vEk8SHYQdTCKBf++lE03PJZQmhFFB/5UZEUXrWZQDowABf9AkE00ZoZQNK0EBPvODE0LNQZQ72a4AbS5YEEj8zZQ2KPAB7WYwDE9xbZQeM73AzV8CEUnotZQ2T1uA/q3vD0YN5ZQHaRGBfSMSEkrHtXQZs/MBfae2E0UZQYQVRVKBTfT0E0wFdZQO/kNBzGPcEEl0OZQuc9ABf5S1E0ZNtZQHVLIB7ZZ1D09/BZQa9pxA3PYhEUY5BaQ4i+/Af/KOD0R6WZQLfgvAbFdSDUB0wZQ out_86_mFAP2b_singleloop_p01wA5_mFAP2b_0001_0001
LhrnEBzgANFkYQgYQoFZ/AjU4YFEv0dYQKxAABfTivF0NJuYQpw1DBb781FUbnDZQOJGIBnBBUFE7RpYQm5N5AH1nQFksGwYQD+r8APrfZFEya5XQ out_86_mFAP2b_singleloop_p01wA5_mFAP2b_0001_0001
E2Of3A33P7F00NlYQ46R2A34lIGEoa0YQ03PzAvIbQGUy2RYQpbSuAvyhNGka8iXQEtIuAHXPJGET3YZQIU2xAHl/DGU94BaQvf4pALdXFG08zlaQGwjuAvJRBGUglPbQICA3AnjvIGUo3gbQ9owxATgV0FEXPSYQLx89AbMSLGk4FBZQJCrmAfKfFG0k+OZQvlbsA77nRGkp5fZQO9e5AfTfHG0ZaLaQIPDzAT192Fklk8ZQllkiATd+AGk0geaQWj7nAjb0NGkEUpaQzlLyAjJ9yFUw6JbQ+yNoAv4aAGkMNnbQcNA6AfryFGkYR8bQGRvzAbP7PGkkkmbQg4R9AfKzJGUThLbQ out_86_mFAP2b_singleloop_p01wA5_mFAP2b_0001_0001
EnED2AvyhaG00NZYQ357yAD/piGEaR2XQAAAxAPeptGkBBOYQbnv1A/S3wGUjXuYQ7Rh7APepjGEue0WQShr6AnsdcGkR2yYQS8TrAX4TgGUPFaXQGZ74ArbSpGEEYFWQEYl8A757bGkTiZWQKcdBB/9TmGkvfSXQ out_86_mFAP2b_singleloop_p01wA5_mFAP2b_0001_0001
E+TNqALbnzGUbnvXQIwKoAbkt+GUbnDYQ/pGqA757FH0gA7WQzMzpAzLdCHEmuxVQ7RhZAnYQAHEBWVYQeGFKA3bn9GkaTqXQNIBWAjcJ5G0la8YQx1jmAbPKwGkqx7WQDVrtAnz7AHkVKdYQZWbXAHsnIHkcleYQrbEMAHmOCHUEm5WQY/7FALUZ6GEI1IZQS33gAHtO7G06/UZQe08XAHLzwGEshzYQ out_86_mFAP2b_singleloop_p01wA5_mFAP2b_0001_0001
Epw1rA/mEQHEnELXQGZ7tAXNeXHU0iEWQJGEkA3MzbH0xLVVQQgVYAzgAfHET38VQU460AXNegHU14lWQOjX2A3IpoHk0elVQCWr/Av26bHEvC8WQdoFsA34lSHkDtEYQ2moyAfwTTHEcHUVQIPPxA/q5jHUDTcXQBMd7Azj6uHUw98VQXYsuAj8CsHELFTVQ5SG6APF0kHU67uUQ0KVCBnNKiH0c+TXQ53nBBPKpYHEn0CWQ2l1+A/orVH0lNsXQ out_86_mFAP2b_singleloop_p01wA5_mFAP2b_0001_0001
LNepkAf9obHkCX/TQepbYAb6mfHkBBGTQXPKeAz1jqHUiBhSQ8naQADVjxH0kYYSQR2OVAblDYHEsy5RQrweMAHTVNHUTPPSQDFMKATQFGHkLG/QQGVYx/S0JKHE/TDQQ41En/GYUCH0Sq6NQyLdrA7luYH03PlTQvfuJA7oggHUb4qTQl5QiAv8yWHkclaRQ7coKAn3ybHEjWLRQGZA6/+UJOHkO0uSQIJpXA7jnJHUnq7SQBzOGAb779GE2CSRQaGOZA702FHUdKcQQCT/7/2QnRHkTrMPQrp7I/u/pLHk/eoQQlIi/+iyVFHU4UvMQbYpZ/KSa7G0eivOQfx0AAj5sAH0NNwMQ out_86_mFAP2b_singleloop_p01wA5_mFAP2b_0001_0001
LlYQpAnX6rHERLKSQdoFtADAA2H0MzkRQDXP3AHtI4HkR2WSQBrc7AjWkwHUep7SQsHFwAXMI1H0w1DQQGAF6AbvQvHEM72PQn8MnADJavHULTlOQVjXuA3islHEoaUSQg58mADyF8HEzAuRQqc8wAzU38HkKjPPQB9H/AHXuyHk3zjOQX1bpAXO3uHEqxeMQ6RlfAHi9zH0ZjxOQQ67lA3henH0UJXPQ out_86_mFAP2b_singleloop_p01wA5_mFAP2b_0001_0001
LBrc8AjVuAI0P1QSQ9oQDBrbyBIEnE7SQnvfHBz0N7HUPKkSQTihLBLaR6HE7RRTQIFuEBPyWHIkZmZSQxmv+APbBKI0IBJSQzap3AHgkFI06moRQFWX8ATHyAIkn6QSQ50nCB353BIkxtAUQO3KHBvn9GIEoSfRQ2PKHB7FgJIkj5ITQAMt/AX5RNIUlRaRQZ6t7ALz2LIU2RETQCjj4ALbbFIklFjQQ8nYvA31OGIkgP9RQ out_86_mFAP2b_singleloop_p01wA5_mFAP2b_0001_0001
EzMzGBnsd1H0GvcRQIwqKBfTitHUepDRQIwKIBjrHjHUepjQQoFZKBntzdHEEYVPQ0iMOBrvfyHEAAAQQv1FLBXBm2HktIeNQwCQGBXeA1Hk83LNQhttNB3tt7HU+w4LQ8naDBPc91HkZm5QQT3ENB/XdrHEPa7RQzzGRBP/0sHUr4bPQmTSQBPhK5HUs1bQQ out_86_mFAP2b_singleloop_p01wA5_mFAP2b_0001_0001
EqxrDB/89fH0w1LRQdTCBB3MzVH0z33QQXkt9ADAAQHkBBGSQfU43APy2UHU3k4SQ14l4AzKHXHECsyPQQeI8ADyxbH06oWNQslDzAj8dMHkOgNPQdTCCB/89kH0eU4RQjl9DBDzcQHktzaQQ+V4yAD4TcH0XJWQQZyL8AXXejHkOUpNQzpZsALG5NH0ru3NQF2BwA/z/IHUWThQQv7p4ALv7GH0awSOQ out_86_mFAP2b_singleloop_p01wA5_mFAP2b_0001_0001
EvJx/AbQgFH0gALSQhrH7A34l+GkQgNTQNzMyAHtI3GkBBuSQ99TzAHDCyGU5QrRQgqxBBb5Q3GEue0TQbROGBb017GEnanUQJD5JBfFsyGkwJCVQNY8DBv1TBHUVz0VQpwVCBDBWCHkrHdRQ4bi3Aj9pDH0Jf+TQ8goDBDcOzG00r/SQFcm/ALnhxGkSnaUQlkeIBLnfBHUOKBUQVRHNBvU01GkkLoVQaeeLBj8vuG0XgJUQKSqHBbM+sGEe9nVQomKHB78rEHUJibWQ2TrBBfak7GEwDbWQQ4SBBTtjHHU9XfVQ out_86_mFAP2b_singleloop_p01wA5_mFAP2b_0001_0001
ECsypAHZ71GkU4iTQ8S3gArbSuGkDtYTQ789jA/mEkG04lGUQpbSkAT14jG03PVVQDCsMAfTiyGU2O/TQcLiy/WY+qG017wTQBTQ5/iCrhG04bfTQx+k7+WOvuGkHz1TQ67npAf9o6GUwKXUQ6mWfAv6zsGkflUSQPv4IAbyH6GETglTQ7Z2OAfJqzGUw7DVQ out_86_mFAP2b_singleloop_p01wA5_mFAP2b_0001_0001
EiBBnA757bGEv0VTQOJGsA7kYSG0eU4TQqxLmAThrHG0xL1TQIwKiA3NJEGkpbySQlDt2APzMRGUy2JTQLTs9AbwRaGUvggTQjS17AnrBHGkWLgTQr+JDBrHjbGErtqSQoa8lATKccG03PVSQJYatArIkTGkkl8UQTAQ1AfJmRGUByFSQM5dABjryYGkolcUQFoO5ArdjhG0byhTQ3GsBBXMRGGkMi+SQE2h2APjmAGEHcNTQ3SM9An8uGGke2kUQflnFBrR/hG0jZATQnVqBBDTRdG0OIsRQ88ZFBHGXUGEonqSQ out_86_mFAP2b_singleloop_p01wA5_mFAP2b_0001_0001
E/pGmADBWCGEVj/UQT3khAb5QvF0LdLVQmuJqA76RfFUiBpVQZ78sAHtIfFUf/0WQ14lQATgVwF03PNWQaZ6FAT2JaFUs5kWQVNMOArEJKFk3aLWQ4jor/y+oZFU/DSXQ3kYpAXiBGG0w1zVQA+0cADOwpFkGROUQyeFEAXmy6F0XazVQSdaWA7O13F0M8HXQ out_86_mFAP2b_singleloop_p01wA5_mFAP2b_0001_0001
EdTiuAfSMSFklDtUQFDC3ALFuCFEoaEVQaR2yA/owrE0bSEVQb8SuAT0ikE0GvEUQBWZABXiBDFk8SHUQE4mCBLg+YF0nj9TQ8n5EBrbK0EUxLqUQk/aEBTkgjFEq2OVQWO0rA/mETFkCXvTQwf05AnQcGFkNxEWQkkX+AXBd9EUkQITQNmR/A/ohiFED/eTQaI/FBnd5XFUdJUTQktSIBv7f0EkAW+TQbfdDBL4zjEE34vUQNiLGBbE05EUexoVQg+/FBzUOzF0r3/UQOSiHBTT4ZFEgStVQCEFBBPcKlFE5m5VQ out_86_mFAP2b_singleloop_p01wA5_mFAP2b_0001_0001
EhAr0AzeUgEECsKWQkCXxAzKHKE0NJWWQ2jC7AXO02D0yhOWQqxrBBzgA/DE+T1WQgVOsAHueGE0jCvXQKk8iATeyTE0In4XQoW5oAD60dD04a5XQnvf4AfTinEkqx7WQOIqrAXpEGEk83jVQBOAyA7SqKEUfSQYQSwFlArSmiEE1s7XQ4BUlAP7NZDknGcYQCrzvAjjFJDkWrzXQobFjAT9jVDUb0HXQ out_86_mFAP2b_singleloop_p01wA5_mFAP2b_0001_0001
EOJG6Ab6mUDEuecVQdTiBBb5Q3C0KHSVQUNeABTKcJC00NxVQLHa8ALwKfB00NBVQtd+CBHue0CU0i0TQNrfEBn1ndD0Z2JTQUsiABDYn3DUlmnSQ1JwJBr6joDkhhBTQDA3BBbNEOEUK68RQ2wGLBDxrGEk4cWSQdXLHBHUgTEUM5zRQp3jIBDuolEEB8HRQwKHzALGEQDUep7UQMU3EB7b0CDUV14VQWsY/A/tOnCkT6STQgyUGBvyYeCEqZtTQakz4A/xCvDUccuSQRB1MBLX6TDUzhcTQpLe9A7cGYEkHSiRQN/RPB/UHLEEb+OSQy4YMB/jRlEUEP8QQ out_86_mFAP2b_singleloop_p01wA5_mFAP2b_0001_0001
LCB2BBrFZ7BUHaBXQfUYBBTKclA0FZjXQTiBEB/S3E/jEDqWQjX6BBLFue7Tc9gWQXkNEB/9TtAEW5cYQHciDBbj4EC0pfoYQaNJEBXpScCk499XQ3a2BBPO+7BENj/WQT6P6AnzsVAEM4rXQAubIBDl+ZAUA0ZYQXuVCBvX2BAU2J0YQCviGBnneOC0kVAZQACL/AT32JCUMG3YQ4SUIBvYagCkcqzXQOR9BBH1P6C0FFAYQ out_86_mFAP2b_singleloop_p01wA5_mFAP2b_0001_0001
LU4aIBHsyx/DEY9VQiBBLBHsyh9z4lGVQgVuHBrFZ77j9o4TQzMzIBbmZG8r8SPTQy2ZQB3ist+z4lmUQvD2PBLXpdA05wvTQ6mEKBb6m0AUIwCWQYAnLBju5XzLvEsVQOyOSBP1wK8zWxCUQlFBTBzzeK/z2XaVQz02RB33iOAkMX7SQ out_86_mFAP2b_singleloop_p01wA5_mFAP2b_0001_0001
LCsyDBLGEo+j/UjTQTihABjqxL+zP1YSQBW51A/mEj8z3P1SQamZuAblDN8jZmBSQAAgABDW5YA0NJmRQFgMGBT9S3AUl3KRQHdzFB/0iFCUZBbQQnD+IBzQVk/jjUXQQyL9CBfnvHAkYQIUQovXCBLITf6zWOyRQ/rx9AXI8IBUqEPSQh7A8ADv/SAUkSuQQyAiIBLDmDBEvHESQnnzJB/odQCE/3KQQyN6DBP19cCkz+CRQJRdDBfKABC0gcBPQDn/MBf3XHA0U8FQQIjuGB7myL/jdo+OQh+QJBDJNf9jsr8QQ out_86_mFAP2b_singleloop_p01wA5_mFAP2b_0001_0001
LQ140AvHFu6jDtIUQMIwqATf/U174luUQlYQkAz1jS+DqGPVQWO0UA76RR+z1jKVQkCX7ALwKH7zkYwUQBWNsAXOz78LIyjVQFjAmA/OEY8bMg/TQ out_86_mFAP2b_singleloop_p01wA5_mFAP2b_0001_0001
LRLypAjpbKAUiBxVQuz3kA7P1YBECsSWQ6mEdAb6mEC0IbPVQ2OfLAzeUUCU3kgVQZQgbAbmZGBknvfXQiowjAvDrnA0thWYQCWQrAv4mRBUZYlYQf4mgAzXK++TbMnYQfU4xALGEIAEAAwVQqiOrAXp5BCU7ynWQZ6TPAbyrXA0arPXQj0KTAP6kAC0wBxXQ0aUkAXcDP+DNBBZQTo8UAni/89zIKaYQ out_86_mFAP2b_singleloop_p01wA5_mFAP2b_0001_0001
EFDCjAjqxHC01jCUQKc9aAzLdfC0d++SQueUeA/TNODktzPTQZQgnA7QLaDkvfyTQThmhA/S3TCk8DlRQ8++TADmDlCEHbgQQwo1sALjTlC0vuXRQuqrXA/vKSCk6LROQLHaqAHZ70Bk++5TQ/ABKAz9YXCEbiBTQVIxhArEYiB096dRQr0rVArXrHDEn2bQQ/+fDAXEaeC0q/yQQDFovAv61cCUn2XQQb3MyAHclXCUwUHSQUvvsALxBIDU8aeRQJdSMA/a5fCkj52MQ33fVAL1IfBkJcWOQuA9jA3TZZC0wWnNQ out_86_mFAP2b_singleloop_p01wA5_mFAP2b_0001_0001
ER2OPATf/oDUKc1SQxgATArFZLEUf/8SQamZWAfR2WEkSMoRQnEDMADAASE0eUoQQJ3VAATizVEUPqsTQMwMAA7utREUivMVQ8Bhe/+IkfE0aq5VQq+Gl/C9DfEUUUaXQMiAo+CbSvEk3DDYQhrHBAPHadD0codSQS31gALa2NEkXchTQrAii/KY7PE0GlSTQl6vAAPMEnE0dtiTQDp9PA7TPVE00JnVQVQI5/i37AE0r1YVQOu0w8MU0ZEEKCqVQQVMi/uaCwEE6hjVQ1VQDAvqIiEUN7pXQBYbZ/OGQPEknfyXQL5K7+utbuEUB/iYQVtRK/0FasE09C5XQ3K1D/CKD+EERIxXQ out_86_mFAP2b_singleloop_p01wA5_mFAP2b_0001_0001
EcSMiAnX6mEkZmpRQzMzjAb5Q1EUc9gQQFDCgAfTiLFUxg4QQ3kYkAjWkVF0FZzRQ2OfvAPy21EEpwFQQUNemAvxLpE0kYgSQZZBeAneXvE0GSXPQQgVwArvfAFUgVeOQsHFyAvz3lEEVjnPQVjX0ALbn7E01j6QQ out_86_mFAP2b_singleloop_p01wA5_mFAP2b_0001_0001
E2OfPAHtITFEueMQQKxgGALaRoFkCXfQQiBBMAXMI4FEYlzOQGZ7GALFu0FE+TdMQeYwY/y/AnFkZ4pQQnx+S++Yp8F0ZQvQQfPrC/iUSEG0h6ASQycPx+aZEAG0tnHTQejag/ewJOGEMq3RQGZ7IA/89JFEmu5OQknZNAri/tF0rNbRQ7eaJ/KYHeFUM4jRQ7Ik6+q1TeFkAGoPQXqUY/QXP6FElatQQNN5A/CwMDGEqFyPQrXNo/yqeSG0sQrSQla/j/u+QRGEeI9QQ out_86_mFAP2b_singleloop_p01wA5_mFAP2b_0001_0001
LfU4WAf9oEG0hWkPQktzdAXNeMG0yhmNQGZ7kA34lVGEaR2OQc9oiAjqxYGEYljQQaR2aADVjFGkTixQQri6PAXUnPGElxiMQuG/jAHFmIGk8vHMQ out_86_mFAP2b_singleloop_p01wA5_mFAP2b_0001_0001
EW5QsA7QLaGUJGUNQ/pGyADBWjGkBBWOQZQg9AvyhkGkQgVNQ4PVABjrHgGUxgQLQXPKsATLytGUeprNQa9hrAvWgwGkf2uKQ850kAfFr6GEJvLKQmkNWAjC66G0vnxKQBK0pAT1DDHURLFJQUNetAvxLXG025bLQ8GzyADXhiG0cOQQQWTQwAPJc0GU2UnOQ4mGkAbtgtGEmWgOQDY9nAT0zpGkzKqJQilqzA3z6xGksXAKQsHylA/RxJHEOUsIQuM1xAvV9CHUuXtIQ out_86_mFAP2b_singleloop_p01wA5_mFAP2b_0001_0001
EktzBBf9oqGkZm5OQlDNHB7QLuGUepLOQoacHB/TN6GEZ7sNQ/pGGB/9TAHk9ogPQT3kLBbmZrGkDtIQQMblMBz1EgGUahTQQLHZQB7lHwGE74jPQekcQBv+feG00VbRQ/UDAB/natGEShTQQ+0XIBLxMqGU8VVMQ77WKBPliuG0AmGRQ1rYOBbZ+cGUp7xOQauBJB3yybG0LieQQSDeTBDtguG0fahQQi+sPBrbc4GEmObPQq2gRBf4vsG0JjpNQWDXRBzVZWG00OhRQPewOBHLehGk/lWSQnWHUBLV1iGktjNRQ out_86_mFAP2b_singleloop_p01wA5_mFAP2b_0001_0001
ERLSJBT0i9GEYlTLQXPqJBXiBJHUJGkKQbnPPBrFZMHEaRmJQ03vRBnX6GH0d++HQ3kYFBPzMMHEUNeIQqcIABXXnKHUSwlJQCPAGB7hAYHkOHZHQtIbKBrGv3G04l+JQjmyIB3F1NHk4LVMQUP0FBT1MHH0ylZFQpB4+A7JbQH0ek5KQrp8CBLuIaH0zgfEQg47JBfqZZHE1eoFQDjjFBH//cHkLveJQ out_86_mFAP2b_singleloop_p01wA5_mFAP2b_0001_0001
E5lORBPHaVHUGEoKQIwqWBbmZZHUzMDKQHaxXB3MzdHUiBhGQwKnUBnBBkHUGEYEQCB2XB/naiHk9oAMQecadB/xFnHUJOAMQ0JJeBTiBxHUvboOQupRiB/CZ2HUpu3NQam5OBvyhZHk789LQJ7dZBXjwSHkLIPKQn86WBzF+fHkF3/NQKaLVBDNCpH0rNhLQFfNeBHb7qHEmCGKQNJMgBvAwgHEcuTMQwMyiBHfm8HEu+TPQz4QiB3kw5H0Xw2LQ0KujBvgHwHEnq+NQ out_86_mFAP2b_singleloop_p01wA5_mFAP2b_0001_0001
LGZbcBntzaHkpbSEQEYleBbktfH0Gv0+PEtohBXMInHEDCsAQ789hBfTivHU3kY8PQgVgB7luXHUjX60PKMpcBbYUQHUTJhjPx3iYBDuBUHUP5fpvuRydBHt5GHUtP3JPDCseBb5QVHEv0NGQI2bbB3SdkHU4DG7P4n4hBzx0SHksrO6PlOUhBDdMcHk2mMDP out_86_mFAP2b_singleloop_p01wA5_mFAP2b_0001_0001
LRLSjBT14jH0w1jEQtdulBntzpHEW5wFQktjmBLEYnH0kYwJQ7RhlBntzfHEoa8KQZ78nB/mEmHkTiBCQlV/oB3/IcH09etDQfU4iBDW5cH0OffGQ4HUlBXdVyHEgUVFQu+gpBzW1rH08njBQrTFnBr4BlHEk7I8PvFHpBrm0XH0B/gAQ out_86_mFAP2b_singleloop_p01wA5_mFAP2b_0001_0001
Lf/koBnX6sH0P14KQ35rpB7P1qHUiBhNQCBmqBHXPfHUGE4NQzMDrBT14bHEoaEQQiBBsBLFuyHEtIrNQA0MrBbuz7HUqy2LQbXwpBvGh2H0oKlJQwkkoBbr/sHkVE3KQ2sLoBDLzsHUN5CPQM13tBzSwuHUIfBNQcmUsBjmP1HE4dwPQSd+sBDbJAIU7qMLQZY7pBnxvAIU3M9MQA0QrBztT0HECwGIQqUPoBrV/7HUo/yIQ out_86_mFAP2b_singleloop_p01wA5_mFAP2b_0001_0001
EiWErBbPKZH0istLQOJ2rBLwKOHkArMMQR2OqBz1jGH0xLdKQKcNrBjU49GE7RxJQLy2uBzLdMHkoFpLQaacvBnNhPHUdi8IQBBmwBfh+SHUZcjNQlDtqBLbnbHEnEzJQJ9brBnhQMHU+SSOQtWUvBnAAEHUT+4LQlu1tBnFDSHkDcGIQ0isyBXzfRHkkiHNQ6fKwBDDoQH0RhmPQ5YLwBTucbHUfEUNQ out_86_mFAP2b_singleloop_p01wA5_mFAP2b_0001_0001
E35rnBrbSJHkvf6JQv09lBzgACH0P1YIQBr8iB7P1DHkqxrIQjs9hBra8MHU2OfIQ5QrmBbPKCHEue0CQIaBlBb9R6Gk3p/+P794lB3Oj5G0+f/tP1EFoBH2p1G0bryaPelJkB7+V9GUzhauv789mBz1jQHEW5gKQ6nTmBTQ45GUgUGJQI9xoBH0OAHEa3RCQw4VmBnIKKHUWhOBQl97iBDp68GUzC/+PBNLlBvCZyG0aMUBQOClkBreI9Gk0GZ7vStViB3JgAHkyedhv out_86_mFAP2b_singleloop_p01wA5_mFAP2b_0001_0001
EAAghB3256GUiBBJQEtIdBDrc6GktzHJQqGvaB3isxG0IbnGQXPKdBrbSpG0HFuFQhALbBPHa4GEUN+LQ4P8bB3o/AH05hHOQWWSgBPlVCHUQ+ZPQbXqXBHfCHH09Q+OQydggBDA1JHEUztQQXtAYBPoVOHEZLfQQCitcBvvzPH0fSGRQO0iiBjU4zGUepLJQOPjbBThFCH04NbIQPF0cBvKBxG0Z2tMQ7w/WB7NV3GUyPwLQOs8hBDSi9G0nU0OQcK6TBzu4FHUJYBOQy6XiB7q6KHEfGORQjufUBfp7SHUFIyQQlKEdB/FnVHEsm5RQ out_86_mFAP2b_singleloop_p01wA5_mFAP2b_0001_0001
E8S3VBbQgzGEXPqEQfU4SBDrcrGkX6mBQTiBPBHtIlGE/pGFQv0tMBvyhpGkU4aIQR0zPBrYvwG0hPD6P38VTBfaZ1GEKmSiP+nAQBnoi6G08LA3vSAhTB35m+G0YpSAwSVYQBPVsEHUhYVEwSMIUBThr6GEBWZFQwSuVB/EwlGEYf2/PNXVNBPOM3GUOLN9PfGJNBf75qGU1Mv0PMKyVBrtDvG0F0xovhs/VBb+Z7GkMDbxPx4vNBnrOBH0KSYwvDTMNBbfs0Gkggr6vCncVB7Q33GU7lQCwvwnWBD0zDHkP+W9vRF2SBX6PHHkSSRHwvQoOB/AELH0ANkCwdQiNBr+5/Gklg6Fw out_86_mFAP2b_singleloop_p01wA5_mFAP2b_0001_0001
EEtIOBDAAbGUNepDQMIQKBvz3TGkpbSGQ8n6FBT14PG0OffCQ/pGHBDBWMGU6mE8PJMINBnFPKGEtVXIQI1ZJBPVACG011fJQ9eqIBTRrvFE/glIQKi3FB/nNDGUcZxLQW07EBvaTlFUtSIKQ7SLDBjj/yFktiFMQ5TyEBPuoLG0IZiNQie6+ADo0vF0bnGOQeVDBBPMDKGkcujPQsX68ADNcAG0YO1PQ4PVQBPc9XGET3kAQV+RIBTXUYGUiTvIQ8ByPBj27MG01S9JQyVmPBTOaGGUELsFQczuKBvVroFEa2wFQ08rDB33EWFErs3JQ2/0GB7jSTGU32UNQkQt6AfGrgF07pWOQ6FPAB3UpQG0SndQQeRG3ADH8+FE4CuQQ out_86_mFAP2b_singleloop_p01wA5_mFAP2b_0001_0001
EfU4AB7kYQG0LdTEQXkt4AXjXMGUhrHBQRLyvAjrHIGE99zEQbnvqAT2OOGkCXvHQBuS0ATsLVG0Es+6P2/GrArgXRGUoOxvPVyKjAXp5NGEKhO4Px7HsADN9RGE8+SzvIFOAB3MzTGUKc9HQG3i7ATwzFG0bFP9P52q6Af3MYGUZCtzPwCfxAr81bGkcQ3/P out_86_mFAP2b_singleloop_p01wA5_mFAP2b_0001_0001
EZ78tA/9T7F0IbnEQIMvlAHiPxFkLz5HQEPiZAfLBoFEP9eEQyXidAPDNeFUmVVAQZ/jqAvwvfFU8MsJQlSXyAfMJyFkxCICQJTSiAH4d9FEtsPJQzVSkA3wVYFkD24KQnFlwALIrmFkVoALQ+yRuALCsTFkREbIQ out_86_mFAP2b_singleloop_p01wA5_mFAP2b_0001_0001
EvnvFA7lOrFUaDQGQYRQm/68hjF0u2TDQr5eD/GtRQFUwuBGQpR8j+cgTFFkczqDQKpCI+ytW1FUVmsCQVbZJ/ORUEGULjH/P1QTX/ORzBGU22ftP3kt/8cnb7FEMtOovwO6AAnrOEGk4U4ZvfiiDAfLNzFE/D3IQIjmw/etgeF0+mr+PFV2H+sr36FEe+oGQd2fO/cbEvFkvlrAQi4Bz/CV/GGUnzPBQu81w9AQrKGk7At/Pj3IEAfNwCGkIhU4vvREMAzLiHGkE7IwP out_86_mFAP2b_singleloop_p01wA5_mFAP2b_0001_0001
EA2zc/y8PMF0T/fJQi084+CX75E0ct/KQ5m7h/UYd7Eku8aLQnL53/wcNrE0SjpLQ+G4R/G5FlEkcSiJQV/CEAjK2gEUPuSJQ5ohPAHGdoEkcBPGQXCzOA/HQVE0QOPLQFCniAL1jkE0wIyFQPIPiAzWUREkiDBLQTL2nA/b/YE0sx1IQcFyz/aoIWFkgFYKQXtbb/mTr5EUg28MQ79Yt+eSglEEK5DHQoZnp+yJrXE0HolKQPQPHAzqlxEESnJDQFt7FA3lMPEkoR9MQoZBnAHqoqEE1CWCQXWXmAnILIEUdxjMQaRZwAfa7VEEakqIQ out_86_mFAP2b_singleloop_p01wA5_mFAP2b_0001_0001
E2YMy/MWFPF0trhLQcMyPA1tySF0jZBMQd/HVARumRFUoZ/OQ69rHA9ZUWFUKIWQQDtmWApShoF0Tu5KQIYlWABH1pFU9IuHQbU8dANUu/F01NzFQdJZeA94cAG0ibc/PZD6iAhDFLG0vdk7PpCPd/gkwbFkoYQLQHi7YARJWGF0ndALQrE7LAd+60FkQBqLQKaWjAVIUsFUEImLQBNogAFfpdF0sKGGQR/eGAxO1mFEWiOGQ5xGTA9T/FGkakUHQaY+mAZzeBGE3FVHQdFikARZn0FUeUV8PlSZOApH79FEtyT8PkF8iAZMJLGEFB9tPk/1bAVV1QG0qaS+PEVYqAxFfMGEiIT+P out_86_mFAP2b_singleloop_p01wA5_mFAP2b_0001_0001
EgXakAd3RLF0LfmPQuq+nAtJZJF04wLRQZg5gA1uR6EU8I/RQLVdcAR3r+EUZ5ITQjDNoA5/afFkzl2RQsDpvAtIZvFURzLRQwrCwAllTCGUD06RQ3gfwAhxoCGEFrJTQPU4vAljDLGk8mKRQd5jpAJzrHFkLGHOQ+bEwA1B5CFU0AMRQU/KgAJdNmFE2s2RQZxsqAhvtdFE4E5SQfts3AF7uoFUWUKRQ1M1sAJFWyF090KQQVHIwAVZSSGk2CmRQGugvAtKbKGku3KQQ out_86_mFAP2b_singleloop_p01wA5_mFAP2b_0001_0001
EVXwbARuboE0GvXRQqM5OAdyOYEEY3CSQKcecAdjZME0TiETQoixlAdwDBEEu2tSQZQNFANawIEEf0CRQPWzp/ojS0D0yrqRQ8Q4t/Yl2nD09W1SQFg/l+EiFpD0CV6QQKAGgAJ+BmE0lUaQQr05BA9MOgEUn2kSQTWM7/gLuREkHPPQQQI2RAxSI+DUiYmQQTtv0+C1rVDUgeRRQ/m5b+AZ6zDUvi8PQ out_86_mFAP2b_singleloop_p01wA5_mFAP2b_0001_0001
L6IDXAV9GPEkZCWUQpTciAtIEIE0srbVQ1ECgABHBiDUYu0VQwZkkAxuORDUQEyWQEaIhAtfpWEEhrpWQpXpLARAZWEEu6NXQuFL+/47dJEEM7xWQ8jJHApgHjEEcnCYQPg+IAV1OWEU8GkUQbcuqAZ06IEk0EGVQAGrmAJgrREElwbXQWhKjAxPCnEUdGYWQ out_86_mFAP2b_singleloop_p01wA5_mFAP2b_0001_0001
E0xuRAlCrND0B5EVQYjqMAVkpgC0EnSVQXH7bANmcDCUA9hUQUjvcABfRECkPQTTQemTr/YRmXCEbb5UQELsa/MYJWBUA4QVQMFX3/E4jaAEU0SVQRo/s+KB7LBkeuiVQBhJKAVA0dDk8zVUQ4okOAN+eZC0+hWWQ7hZM/odhuCEl4YVQtWmn/Ur2bCkQl0TQigtM/KDDSAkUwyVQLBUe/qm79BkNWgVQ out_86_mFAP2b_singleloop_p01wA5_mFAP2b_0001_0001
EP2/jAVeSTBkpPRVQrXXsA9+beAECZrUQCp+nAV/UJ/DHJlTQqz3tAd+tR+zXesSQP0cwABVjU/jct3VQLK2uA9V5jAEqpCXQpVVkAlHjPBUIMxWQ0CJkARtsUB0r6SVQJfsyAdvEIBUIvRUQIg7rA5gb48TbA9VQW344Atyyx+D92tVQ4EwuAJN58/zlQ+XQzgi1AhpTRBEV2HXQJogbA1hAoAEkJKXQRvTkARDkHCk+aPXQ out_86_mFAP2b_singleloop_p01wA5_mFAP2b_0001_0001
E/nMbAxonl+jINpTQvksQA9/yv7zjxoSQerDQAJxIV+juHSRQO87QAxpKE8zsQPQQSg/z/IQDD4jEaETQBHRW/Iki887zqFSQkHL5+e5/X+72QqSQBWXp/GGao/brIqRQAbzm/6RBHBcZrSRQtcPp+aVd5B8tj2RQ08dAAbTjlBcJmXQQmxdSA1W5U/jNMaUQtrqZARaDs7btFiSQOg10/wkeL7rybBUQ1A5h/c8HG+DH7NTQuDHJ/wnBp4bEuLRQsx+t/wnMP/b8c1RQFveh+Cpu0/b7+cTQ/J0e/yNkp671cETQC6r//G/0e+7WGNRQ9Xqm+cqHiBcIujSQCEkh+6twbC8n+kRQiFbLAnAx+AsqA4PQ4HB//SlyRCMsBGQQ out_86_mFAP2b_singleloop_p01wA5_mFAP2b_0001_0001
LuahOAFhXfAUAtTRQDRfLA9THRBEhsFQQ9gFdAxguJCUQCzPQToqdAB/MgCEutxNQOpLr/co78B08hGQQ+wkQ+IGs/AU1JRQQeUu9+qgF7AE7reRQT4oT+O+IMAEawaOQ6xUx/+rJDAk4YoRQiAWo/qSbo+jJKuOQMCv9/iLRf+zYNkQQuuvPAz9Z/6T13tQQRzePAVTK+AEFaMSQGlHMA1ZslAUYQeOQIy/p/oepVC0sr6QQXmpm/wU/PC0E3VOQD3qM+a9mjBkv9TSQeY2p+watPA038gMQF5GBAjkE//DrSlSQ5KLy/admu8TUoDNQZbAWAD5M97TZdlRQ out_86_mFAP2b_singleloop_p01wA5_mFAP2b_0001_0001
EObtlABpoMC0HD4QQf1SuA59MsCk041QQihJ1ARbFnCE23LPQsmY4AVNmDCkELfOQHAa1AVhnoCETbFSQmBt9At8BLDUJnLSQKwR7ApHe0DUe9iSQ1UMEBxDMKDUad9RQQBECBdd0FEUr8iSQKzFGBVcvyD0DaMSQMpMlA5h6wB0JYqRQi63qA5JRMDkQt0QQuhcwA179pC04x+SQM3d5AZwwJCk5UFSQB5I0A9PN/DU3V2SQ1o7GBtE2wCk4+pRQjr8BBRzuWEUe1zSQ out_86_mFAP2b_singleloop_p01wA5_mFAP2b_0001_0001
EXqV3ANMvKD0hF2NQW/Z+Ap/sKD08nhLQfy/3AlQGJDUz67IQJ0h8AJmlJD0kEgFQnXB0AdLlmDU4tcOQIRsBBhFWnD04njLQ6b4BBJ1QvC0jgoLQ out_86_mFAP2b_singleloop_p01wA5_mFAP2b_0001_0001
EUcbtApbLHDUdgMJQ5qWmARLLHDkkQwFQerLdAdHrsDUrLDGQqi5XAl687DUoiMJQoVPgAB9VdCkvbcFQ7WfSAtQAZC0hS5IQBqNqAdxrFDUX9CLQJOOrAdtdKDEj9JCQepcXA5zKcCkOAuBQrL3lAZ/tCCUfuZFQzNPaAhf4iC0YybKQ out_86_mFAP2b_singleloop_p01wA5_mFAP2b_0001_0001
E1p6VA5nY7DEh+ZBQqNkGAhYOPEEiqIBQ1UNo/ATNKEUUJu6Pwl/o/gIW0DUjsAyP2EjRAtbGkE0Ikt+PzKyZAN4lhEE7gKwPLY5hA9JupEUFQIDQHZKbAdg7tDk3w87Pg4v//sntREkyUHFQUi6FANvFxEUhft+Pj+GQAVbEoEEqG5evFkrlAJLh4EE72zBQYcjdAxc0rEEPnKHQ6sxnAx/2cEU1gHDQ out_86_mFAP2b_singleloop_p01wA5_mFAP2b_0001_0001
EEsAf+U4AYEk0Dv6P46Cb/WYBVEU2ksvP4Uo2/q0xpE0X1+qPX6bq/CtT6EkoAT2PkS05/OvVDEUssT4PXoQHA74nsDERmHUvNSeNAj7s9Dkkhv4vbBPJADkkDDktBgjPt89k+4f6kE0ivl/Pz0SF/eJcQEEaLGwvoVzm/mudxD0bZW9PtpYJArlSKE0bDU9PLNAQAbvpwCkR1Hwv0y+DADjH3CUGXU4P out_86_mFAP2b_singleloop_p01wA5_mFAP2b_0001_0001
EIX4MA3e0oEkyA5sv+m+aAroO7EElnAxvV6ApA/I/0EU2xRovtaGtAb8LlE05Im0v2IgZAndcEFUD15/v5ItCAbNGMFETfHBw04skADCpWFEI0qAwrfx9/SW4RFULQ6GwL/jQAD3+aEEy471vOsDWAL2kHFU20DhPAMFdAPx63E0KQ2CwnDT+/SUFaFUAGW9vsFtu/CUn/EkRmAAw1bEkATe+cF0H8tEwDSysAnktQFkmKAAwwq8iA/QTjFkJcm7v2shZ/+TJXF0U9aHwbB0BAXs6DF0AgtIws7rJAblveFEAQCIw out_86_mFAP2b_singleloop_p01wA5_mFAP2b_0001_0001
E3QOuAn/eBFkr1ixPjzl5AXBn+EER+51Px5Z/AbfBUFUn3Z2PpxX8AjRhiF0b5I9P2KK7A3k+yEk2l0AQUTYDBL/ExEkAFxCQ7JjGBjIPjEUDKx9PbIdDBrSmnEUJ5LIQLCNqAP7RNF0a1j4PUHC9A/R40E0d3fZP5I83Afv2iEkWadAQvxo2ALLa7EU2W5DQvEOFBrE5AF0Om1CQS9qKB/44hEE7ARAQTnfGBXQjqE00EtzPmpwEBfWXTEUxyW9PDAlHBXnQmEUcL4IQsvnBBzmxXE0LvJIQSMOBBLN9xEU3diJQ out_86_mFAP2b_singleloop_p01wA5_mFAP2b_0001_0001
E/UDEB757VF0gArcPEYlGBXO0qFEv0NBPhrnMBf8SpF0fqxjPKxAPBvyhYF03P1YvRATFBj8n1F0Wgs6viGUHBLIwoF01MpBw67k+ADGa4F0BbA8vUNeFBHsyJF0eU4uvGPCFBHu30FkW1+0Pu1NHB/ioCGEGHB7vcOrHBzhNaFkbNdAwNL68AbYCAGkpC1BwA9f7Av7KBGExiEzvD8s6A3hzoF0/Ix7v out_86_mFAP2b_singleloop_p01wA5_mFAP2b_0001_0001
LXPKPBDqG7F0gArwPe++UB3Mz6F057nyPiWkXB757HGET3k4P/UDVBzLdQGUGEY4PyL9MBPzMEG00NJ0PU5vWB3bD2F0QZNpvtGKWBHR2uFUKGN7P out_86_mFAP2b_singleloop_p01wA5_mFAP2b_0001_0001
E5lucBT2OHGkSMI7PyL9fBDVjQG0coF+PVjnhBPepOGUhrHEQpbyiBblDGG0eU4EQ6f3hB7quTGUBKyxPuKVgBzBBWGERKCxv41fjBT0idGkfY23P8naeBjWk/FEnED7PveRdBHMPXGE1ns/PkIOjBroHNG0sposPSUhdBz9+ZG0VVQqvjk0kBH6qfG0FoqiPH4rkBPQzbGkLiB/PY8JiBH7MkGUm8l5P out_86_mFAP2b_singleloop_p01wA5_mFAP2b_0001_0001
EjsthBXO0WGUJGkHQ99TjBvIbWGkWkNKQLymlBHueeGEqG/JQuzHlB7P1nG0jCXJQ3kohBX46ZGkoFpMQDvdeBzIETGkrkcNQDOdZBvmNXGELVEMQWA7dBvdQTGEw3OQQLHqgBz1jdGkCXvGQz5HkB7WYOGEmNbKQuC5gBj91hGUmAPMQH47iBjEaaGkRzWOQEXBfBPEALGkJ8wMQ4yHWBnGQSGElGqMQT17ZBba8WGUik5JQrusYBfeafG0barMQH+gaBXhVOGE/shQQ7xTdBPSebGkGMkQQ7gxgB7DFQGEWBsQQ out_86_mFAP2b_singleloop_p01wA5_mFAP2b_0001_0001
E4PFoBnuJbGEaRmKQCBWqB7luiGkuJhKQWO0rB/mEjGU0iMNQaRGsB3jCbGEEYlOQFuOsB3NJgGE+TNIQPk5qBHjehGEI37CQwyxsBvm3fGkRGr8Pw2juBjUAZGUKMB9PSPasBvwKmG0lTgwPSMYoBf8STGk/UDLQ3+jpBPKtqGU1WHKQsP8sBbO8XGU3CZIQBt9tBjsalGkWATIQmwDqBXajpGUkjqCQV5TpBTFlbGE2olCQ7/ltBbnflGkDHnovp15qBTEwrG0PxfwP out_86_mFAP2b_singleloop_p01wA5_mFAP2b_0001_0001
EFDysB/nasGkR2+NQ357tBPc9sGEpwVQQGZrwB7P1nG0GvcQQShbyBT14pGUbnPPQkCHuBzLd4G0Mz0QQva5uBr2o5GkUKSSQq/quBvD7EHEvPxSQyYrvBrP9FHUlxIUQYmOuBz0SEHkF/QVQVDsrBfJrBHkf2MVQe2YvBngSFHkGxcWQCBmsB/89yGUHaxMQninsBvQsoG0ioBRQpkQsBX/h8GkA/qQQDnnvBrQn8GktsPQQT+9wBHPF3G07iaSQkxltBnSm0GkPS5SQ31ksBzxbHH0TTwSQ/51vBXbJKHkUNISQpUoxBb95HH0m4PUQsuwqBbXBBH0tqTUQIznqBbpOAH0RfEWQ40VxBfMQHH0HjgWQ73TuBXXFEHEN3SXQ out_86_mFAP2b_singleloop_p01wA5_mFAP2b_0001_0001
E99DxB/TNhGkR2eRQXPqzBzeUcG0d+uRQamJ1B7kYiGkAr0SQmu5zBbQgnGUzMrTQ14VzB/RhQGUwKHSQekMyBHSzJG0HU/QQc97xB7IB8FkrUVRQITywBrF/1FEUaWSQj5CzBj7kuFEzgeQQFDivBbmZfGEAAISQzj10BfMtcGkIW0QQd9AyBbR1PGkAT+SQx7R1BnRPNGE7jZSQdLfzBb9iKGEmeHQQ3sNwB/a4MGE2cwQQDR+yBXEseFk2QnQQpS9zBnSJ0FUh/TPQ out_86_mFAP2b_singleloop_p01wA5_mFAP2b_0001_0001
L/Uz3BXO0hGkEDySQ03f5BXO0mGUdTyTQShb7B77neG0OfXUQIwK8B33PfGkvfiVQy+P8B3qdXGUdkrTQRLC7BrbSwGEShLTQNfP5Bfob5GUcIrSQEzx6B3s2CH0q9GSQNTM9BrSbCH01lESQl5g5BTRgKH0C6tRQ5Qr4BD/pdGERLCSQsoO4BfB2pGUSolUQkfP8BHQgtG094VSQhNZ8B75lzGk3M7TQOe/3BnSN8GU01fTQmo63BPHU2GEyl5RQ out_86_mFAP2b_singleloop_p01wA5_mFAP2b_0001_0001
L+TNOB325FEUHahMQ6mETBf8SPEU6mkMQ++JXBvHFOEULymKQmuJbBLEYZEUIwaLQmuJgBz0NbEUGE4JQOJGaBfR2iEkqx7NQbnvdBHuewEEmuZPQqxLVBfR2cEE8nqOQtd+SBzKHiE0OfXQQAAgLBHYl3DEtILKQepbNBrED6D0hWEHQXPqKBHXPmDEBW5CQO0iMBHZ7oDk9ow7PPK8FBjqxPD0FZ7DQW5QDBjAr8CEqGv/Pnv/DBnuJNDU6mkIQ03vGBDW5gDUjXqKQHv0+ArFZ3C03PFJQMrAMBjOsFEUZeZOQOUjgBTQfSEEmggHQm6jgBXbUsE0TYMJQ5p+hBj/pUEUk28KQFSueBzoy+EkenLOQ6avgBDfjnEkry1PQax8bB7u11EkIQqQQkSCRBX2cFEknsEGQvPKFBTtbeDE0BrMQ out_86_mFAP2b_singleloop_p01wA5_mFAP2b_0001_0001
