# Supplementary material for: Incorporation of sensing modalities into de novo designed fluorescence-activating proteins
Source: Nat Commun. 2021 Feb 8;12:856. doi: 10.1038/s41467-020-18911-w (PMC7870846; doi:10.1038/s41467-020-18911-w)
Supplement: Supplementary file 24 — Source Data [file 41467_2020_18911_MOESM24_ESM.xlsx › raw_data_graphs/Supplementary_Figure_6b,c,d/1/silent_92.out]

SEQUENCE: SRAAQLLPGTWQVTMTNEDGQTSQGQWHFQPRSPYTMDIVAQGTISDGRPIVGYGKATVKTPDTLDIDITYPSLGNIKAQGQITMDSPTQFKWDAQFKQNDNPRYHGSTNILTGTLQRQEZ
SCORE:     score     fa_atr     fa_rep     fa_sol    fa_intra_rep    fa_intra_sol_xover4    lk_ball_wtd    fa_elec    pro_close    hbond_sr_bb    hbond_lr_bb    hbond_bb_sc    hbond_sc    dslf_fa13      omega     fa_dun    p_aa_pp    yhh_planarity        ref    rama_prepro    bref_irms    cen_irms    final_chainbreak    final_looprelax_score    irms       time                                      description
REMARK BINARY SILENTFILE
SCORE:  -472.621   -690.350     98.859    390.448           1.595                 22.611         -6.458   -252.477        2.141        -22.106        -76.946        -26.088     -35.090        0.000      5.698    128.821    -39.075            0.031     19.116          6.650        2.689       2.689               0.031                 -472.621   2.768   2441.000 out_92_mFAP2b_singleloop_p01wA5_mFAP2b_0001_0001
RES_NUM A:1-120 B:121 out_92_mFAP2b_singleloop_p01wA5_mFAP2b_0001_0001
FOLD_TREE  EDGE 1 120 -1  EDGE 1 121 1  out_92_mFAP2b_singleloop_p01wA5_mFAP2b_0001_0001
RT 0.092238 0.94843 0.303269 0.768097 -0.261588 0.584465 0.633655 0.17903 -0.752615 12.785 -5.805 20.9455   out_92_mFAP2b_singleloop_p01wA5_mFAP2b_0001_0001
ANNOTATED_SEQUENCE: S[SER:NtermProteinFull]RAAQLLPGTWQVTMTNEDGQTSQGQWHFQPRSPYTMDIVAQGTISDGRPIVGYGKATVKTPDTLDIDITYPSLGNIKAQGQITMDSPTQFKWDAQFKQNDNPRYH[HIS_D]GSTNILTGTLQRQE[GLU:CtermProteinFull]Z[HBI] out_92_mFAP2b_singleloop_p01wA5_mFAP2b_0001_0001
CHAIN_ENDINGS  120 out_92_mFAP2b_singleloop_p01wA5_mFAP2b_0001_0001
LwfKMBvxLBIEoaMYQDCMMBf9IAIEZ78WQ67nRBLFu8HE99bWQ357UBT0i4H0hWMXQlDNIBf9o3HkoFpWQxmyJBbVFuHkr9OXQiTgIBXhVCIUaeVYQPryOBPHFEIkmJTYQBdLNBHFt7HUsJcYQAQKLBfY1DIkXmbWQIM3HBTSk2H0XlkVQFjTEB/275H0bOBXQhiAIBzfDuHU37DYQ out_92_mFAP2b_singleloop_p01wA5_mFAP2b_0001_0001
HTihSB3NJ+H0kYIVQ/UjXBHCs6HkEDiUQkC3XBvcouHUgVmUQFDCcBjVOqHkvf6UQ5QLYB/9T+HUf/ETQaHGZBvvIFIE+04SQph7aB/ojGIU6UfRQ5b1WBrpuFIkLZdQQlzJTBjlbJIUd5FQQkRETBXyJOIUHqrQQKHqPBX+VIIEDKROQEtoPBzKnAIEsyhUQMv1aBzTP+H0KDGVQ84sUB/TH8HE6bgSQ5ekbBLiJ6HkfVoSQwkHcBvAgGIEuEmTQTDWVBrrOHI0jFFTQBxXeBvLFEIUS8ORQADHcBj7vKIUK0dRQjJxWBbJKCI0vm8PQGDvVBnjAPIEaPaRQIWVQBnV6QIUE3ZQQDfsPBbipEI0ugUNQis7MBHgFLI0IstNQ out_92_mFAP2b_singleloop_p01wA5_mFAP2b_0001_0001
H3kYTBPzMpH0yhWUQiBhTB/RhdHUO0aUQXPKVBPIwZHkVO0VQEtoYBfR2SHkQg9VQiWEOBntzYHkArEUQnEDQBnCXtHklDFUQRXgWBforaHUCZtTQb8SOB7QLQH0IbHUQam5MB/TNbHkrHFTQEYFLBvcobHkvfyUQ out_92_mFAP2b_singleloop_p01wA5_mFAP2b_0001_0001
HPK8SBntzeHU2O3WQqGPUBjqxbHUbnHYQrcIaBnCXdHE8nSYQQgVcBb5QXHEDCsYQ8S3QBvHFiHUzMnYQXPKQBD/pkH0yhuWQ2rZTB/GRTHEgVLYQ9owRB7OffHknvHZQmupMBD/pgHk9ogYQ03vRBz1jqHEAAkYQ out_92_mFAP2b_singleloop_p01wA5_mFAP2b_0001_0001
H++pcB77nlHEoaAYQuzHhBra8nHkvfKYQy2JjB/RhjHEoaUXQnvflB/mEiHUdTqXQPffhBnBB0Hka8OYQkomfBbS+4HkgMyYQQdcgBjQb0HUKReZQv+uiBrU/0HU97sZQav3cBP95vHEnlzZQsHlaBrZmqHUiBZXQOInhB7fLkHEs9oYQC07gBzN23HkDdhXQxXljBjS11H09CVYQ6wZbBPRX3HEfLrYQRFKgBDNyAIU+3yYQSlfdBXRxsHUknQaQrAPZB/dmvH01emZQ out_92_mFAP2b_singleloop_p01wA5_mFAP2b_0001_0001
H46RiBTgVhHEv0FWQ46BkBT2OdHUIwCVQqxLkBblDRHUO0CVQCBWmBfTiMH0P14UQ78NjB76RhHkpbqTQJdClBbFXdHU64kSQ3Z0nBDUIhHkXL5SQUFLkBzmyhHEeNPRQaRWgBntziHUwK3VQXrCmBzDSgHUSxNVQSwNjBHe+pHEmbqTQc4MhBHPfeH0c9cTQ3WBlBDotUH0QnjSQHELpBLuXeHESqJSQmkboBX78dH0gH3TQYy2nBfV1pHkCK7SQl1glBzX7eHUDddQQPxPkBridqHUoNSRQnqLiBDFYfHEuJARQ out_92_mFAP2b_singleloop_p01wA5_mFAP2b_0001_0001
Ham5hBjArLH0xLNVQQg1hBTf//G0xLNVQHaRjBntz5GkWkVWQMdTkBLaRxGkpbCWQGZ7dBPc97GktzHVQGwPbB7zc9GEchyTQ/ojVBb596GU9N5TQhJydB7Ew1G0viySQrcIgBvcoPHkBBWVQ8T1iBL3I9GUxiTUQ0JkbBLOEAHUL52VQTY5dBLMizG0XVWVQ7oqbBbloFHUhYeTQ05nTBb7A8GU9F7SQXgxTBTHXAHUz1nUQTeHVBrlwyGUCIOUQm62bBfQk2GkRz0RQUqSdBfertG0sqITQQo/gB3Gg3Gk7jsSQ out_92_mFAP2b_singleloop_p01wA5_mFAP2b_0001_0001
LEtojBLFu9GkQglXQf/0kBf9o3GUHaVYQUNenBjAryGEYlHYQJbHpB3Mz3GUPKkXQdTSlBjVOAHkCX3YQhv9iBLGqHHUflxYQGqkiBfdHIHEvfCYQiUmjBnJp9GUVZoXQ/pajBjzaxGEm4fYQxlNnBnVMEH0HexYQt3alBf7l8GkWFXZQ0AajBjfmPHEXQ/YQRKLhBrVzEHk3eBZQQK3jBnGaOHkGGuXQqodgBT5YJH0mA3XQ out_92_mFAP2b_singleloop_p01wA5_mFAP2b_0001_0001
LSh7nBPIwoGkoFVYQ14VqBblDjGkqxHYQ35rpBrw1aGUdTKXQrcYnBXNeXGEsyBXQgqhmB3jClGUbnnYQk5OrB/hFfGkBYjYQMuzrBLGxoGkqo3XQ out_92_mFAP2b_singleloop_p01wA5_mFAP2b_0001_0001
EqGvrBvz3WG0isdWQJGUrBPc9NGkpbiVQW5grBf8SRGkVOEUQHvUtBzeUXG0gArTQWOUtBX46EGU6m0VQx3BtBD2WBGEPHMXQaIusB7IA3F0f55UQpwltBb78ZGEEYlWQYHTpB/m2KGUoBsVQTZWvBjiwHG0qMqVQOsurBvx/2F05zPXQ7FHuBbESqFko+HVQTQ7sBXmn7Fkmx3TQGtrqBLBdxFkyAFVQ out_92_mFAP2b_singleloop_p01wA5_mFAP2b_0001_0001
EEYlpBDrcNGUy2RTQIFepBjpbPGEUN2RQktzpBHtIFGEnEDRQktzoB/9T5F0w1bRQsyxmBD/pUGUHahRQiNnmBnhkfGUQcHSQL/XmB/KwhGkG1aTQf6omBfnwpGkzJdRQpjVmBHJXsGEZtnTQTWimBj6bxGErxbSQycwmBb0zsGEwgKQQDrnmBXDQ8Gk+1ISQBK2mBLIa3GU9+sPQGLzmBXWC/Gki9zQQSMIoBPy2IG03PtTQiRGrBXn0UGU2HlRQ92JlBXwuPG0PB6RQr7jmBzhNVGUZScQQi6QmBv9ybGU0WNUQtvJmBbbtvGEOtiUQ8zymBPv5mG0jL0OQZpjmBfZVCHEbl5SQOF9mBP8e5GUPOoNQzP4mBD8eHH0UjhQQ out_92_mFAP2b_singleloop_p01wA5_mFAP2b_0001_0001
EEtIrBzgAGG0LdzPQMIgrBTgV6F0257NQUN+oBHtI5FkQgVMQ8nKoBbktEG0xLNLQaR2tBnsd+FUHaBMQeoWuBvsfsFEgc/JQFMdvBn/IYFUIuQLQfykxBXrmYFEZgiMQbiDuBjSUGFEVY6KQuz3rBrbSNGkVOUPQsK1rBDuurFUoJFPQH2pvBvTdAGEWEJNQV/dtB7qkGGEaL6KQCYyvBTlHyFUddgIQZqdsBvkfoFklLBJQzqruBTJn4EkQ5tLQjyWsBjpeGFUyY2JQ out_92_mFAP2b_singleloop_p01wA5_mFAP2b_0001_0001
EoFpnBTLymFU46RMQkCHlBTgVmFUhr3KQKc9kBDqGVFU5QrIQHahlB3NJCFEVjHJQEY1iBz0NjFEmu5MQhRLgBzEujFkSSdLQhZAjBL5+zFE04EPQQgVoB/RhZFEFuONQej0kBnDw1F0d64JQAACjBn3nTFEt90NQ/gKdBDxghFUx74MQuQHgBjoKXF0F49JQGK3fBr0MzF0AmeKQanZhBHUmxFE5EQQQ9W3iBjZwBGktnNOQxl4kB/1kyFky1CQQ out_92_mFAP2b_singleloop_p01wA5_mFAP2b_0001_0001
EhALkBf++bFk/UjEQWO0jBj/UNFkTiBAQtI7gBz1jOFkpbS8PSMofBzKHgFUwKH7P78tlBnsdSFUIwK1PAueoB7fvQFEM0/5PliNlBjr4CFEdf+qvW5wjBb78rF0IbHEQEgQkBTiH9EUsvXBQF4WlB7eviFEXlUvPapOpBj46eF01ph6PQbjmBDasGFElfU5vN9JjBvFXEFkH99yvl+jlBPxiyEEYpHJv out_92_mFAP2b_singleloop_p01wA5_mFAP2b_0001_0001
EWOUfBvHF8EEEYl6PR2uZBjpb8EU5QL2PhrnYBvd+sEkuJxoviWkbBrFZdEEAAAwvsRFWBzbR3E0jVRAQ9ImWB7xnGFUiG+EQiaARBPGAFFUHfwIQb6iTBbmsTF0/ojLQampgBT14tEE7Rh7PVdzYB7hbMFESPUwP1v8WBn1NnEUGWuBQeE7RB3cd3E0eM69Pm63WBTV+WF0VJfDQjaPaBzxCDFkYBMHQqciQBvqHUFkxpINQewfUBnd/jFUD77KQ03JXBzJ8LFULmTMQ out_92_mFAP2b_singleloop_p01wA5_mFAP2b_0001_0001
EoFZUBHDCyEEv0N4vktTSB7QLkEULyWAwXPKMBT2OjEEoa8/vO0iJBntzzEkQgV+v14FUBnBBsEkAr8FwyL1ZBf/CtEEUgJGwzDNSB/xbcEE6dIJwfUYSB7lu/E0HFu0v4G7TBngIUEEQ5k/vDybSBz707EktAuGwFsSbBf1tkEkLrQDwFBhTBjQBiE0HZFLwD74NBj2ZbE0CNHJwkN5TBn9pMEkhLwIw out_92_mFAP2b_singleloop_p01wA5_mFAP2b_0001_0001
E99zJBPJGQE025bAwPK8DB/mEPEklDNAwamZBBjpbQE0fqxFwIFOEBPIwQEkvf6IwkxJCB7tn1DkyDw6vRKiDBbYzNDEMLdAwqEVEB3aPPD0BXVFwkY1DBf5QqCUSCa7vEtIMB3MzCEEnEDBwZdfCBHn2cEURk57v12q7Af9l2D0cTh5vg5BEB3G7zDkeFkrvPTvEBvVxOCUljF/vLNKDBnklqCE3oGuv out_92_mFAP2b_singleloop_p01wA5_mFAP2b_0001_0001
L1NJ4A/89PEUiBBGwQgVyAb5QREk/UjJwwfq0APdT+DEYljLwoFZyAjWkBEESh7NwO1TmAPg1REUk8+IwgVUiAnw4mEkAVpHwUrHjADYL5E0U+wJwcdceALfD3EkdY9LwWzonA3ITJFkAdDJwe++zArvfQEUiBhCwuqr0AbV+fE0gVkKwWbQkADoIFEkZQKHwJl6hAHm0OEknB1KwTaAnAf8tqEU7RGEwfgBUArO9kEEU/aGw out_92_mFAP2b_singleloop_p01wA5_mFAP2b_0001_0001
LGZ74ALv0ZDkSMoKwQgV7A/TN2CU5QbMw2OfDBf8S3CkVOUNwzhWFBjpbaCkWktOwHK84ADLYLCkPSELwHkCtAXRLECEHGmKwD40mA/rRPC0F7TMwO4RqALzSnB0MhhIw/pG7Ab5QXD0FZrIw/RS2AHIE5CELfMOwsUE9Av58JCk6eJJwmHA8AvOoiB0DGTMw out_92_mFAP2b_singleloop_p01wA5_mFAP2b_0001_0001
LGEYGBT0iYDkCXfMwjs9LBXNedD025LNwHv0PBPHaFDkX6WLwdolUBLwKDD0HF+LwcSsEBrw1vDU14VLw5/BNB7YS/DUSwINwW/mMBbDVSDEvZOPw out_92_mFAP2b_singleloop_p01wA5_mFAP2b_0001_0001
ELH6NBTLyyCEBWJJwEtoRB/mEbCEBW5GwgqxUBT2O7C0kYwDwqxrSBzfqdDksdeCwoF5OBf++5BEsyBDw165LBfaRyAEUbhFwemTJBPub4/TftVBwuaHGBLegcAUDUM8vfKqKB7LWn8jofSBw2O/JBvco1CE/pmIwthRUB/OUICEikuIwnpVMBvhpOCEo8bAwou+RBDctcBUcajAwsfvOB39vKAEXWwHw8Z1IBzN8LBEhEGIwrGGJBL1tK0zB8I9vr5TNBvMVc6DJp+Dw out_92_mFAP2b_singleloop_p01wA5_mFAP2b_0001_0001
ElDtZBDrcwCUf/UCwy25cBfnvPDEAAA/vv0NeB7P1ED0d++tvHv0dB757fC04luJPb8ChBjU4WDkSMoCwAejiBn9VvCUpe0CwG2XgB/DZlDkLCKIw8SXbBLwKTC0LdTDwFzqaBHZqtDUosn+vPhPiBnxYvDUeiqAw4+UhBju2VCUsOADwmeNiBP2gqDUGdRJwd4deBb6hBE0f+EIwQTXeBTw2MDU+AKJw out_92_mFAP2b_singleloop_p01wA5_mFAP2b_0001_0001
EAAAgBvcolDklDtoP8S3gBvz3fDU6mE9P5l+iBrbSAEE+TNAQHaBjB/naSE0xLd8PzMzcBvz3jDEsyBCQM9qaBnbFGEEFX1BQ357fBjqxBEUc9ogvi6whBzfNADUc9z9Peo0dBnAmcDkJaHGQ/xwZBf6vNDU0gsAQS2ZZBHt/IEkB8gFQ out_92_mFAP2b_singleloop_p01wA5_mFAP2b_0001_0001
EY6mkBnuJ1DkR2OEQnvfmB3NJKEE/pmGQAAwmBjWkHEkQgVKQmupmBvIbrDEBWZLQlYQpBf++JEkoF5DQ7uLpBjUtSE0PJU8PoA4rBz9EWEUsPY2PSgctBzyJHE0o5BzPKVbsBrlXqEU8oGxPU4akBvd+WDUHaxFQbtvlBX3OaE0ZI2FQkgCqB/ibzDEmvyDQ7KpqBzsuTEESYNGQRpLoBflGiEErZm8PhAFoBPNxHEkhpf2Pf0KuBvLBuEUSMjgP4/DrBnJP2EkGxN0P out_92_mFAP2b_singleloop_p01wA5_mFAP2b_0001_0001
Lx1DnB7luZEEUNuLQ7RRnBb78ZEkSMoOQwKnnBvyhwEUMIwPQbnvoBHue+EU5QbOQsyBnBHDCoEkCXvKQj59oBn2LQEEJzPPQY9elBPtxSEENrfPQ out_92_mFAP2b_singleloop_p01wA5_mFAP2b_0001_0001
Ef/0mBPzMzEUiBJRQ/pGnBLwKHFEBW5RQ/pmkBnX6MFUKctSQQ1IjBzJx+E0FZLTQlDdpBb5QFF0Jx4SQ2+PsB7F/CFUiBRSQOjZuB7ll+EksaUTQo6SuB7e2tEkm49TQhxUwBjO2MF0+rfTQqG/lBbmZmEEaRmRQFzanBL1NUFkfLMRQx3HpBH9j3EUsqiTQa7epBLrdTFkHPhTQt1vsB7ZDSFkoswRQnpQsBrZ61EkcZjRQlRwxB/vQKF0BBLUQkKXwB/4maFUA48SQ out_92_mFAP2b_singleloop_p01wA5_mFAP2b_0001_0001
EoFJkBPy2hFEBW5SQ14FiBzfqpFEv01TQ5QbjBvxL3FUc94UQ++JlBT2OCGEEYlUQkCXfB3251FEVjPTQmQ0aBDv1oFEgDnSQqh0aBbkgUFEcPPSQ1lgVBj+gwF0ZpUSQQp4VB3WuOF0z/tRQ6bqSBj2jfFEZ8wRQQZ/SBfi8BGkhNfSQLXeNBPZnhFEPAYRQASxNBHu6CGkzIGSQ1YILBH+S1FknvjRQ1NZlBXjXsF0FZbSQaSIhBrp4bFEReTUQz+ZgBj6kAGEQ4fSQTUkdBTTZ/F0stCUQn5JeBL3CKFkxCVSQXV1UBXKk/Eki9VRQLeCVBPPdIG0l36SQ1uNLBfgXUF0WM8QQWN1LBjsWKGEoCPSQKqHHBrsX3FEtZSRQ out_92_mFAP2b_singleloop_p01wA5_mFAP2b_0001_0001
EtIriBPzMzF0eUIWQaR2jB/na+FEAAQXQPKshB76RGG0HF2XQGE4eBLbnCGEaRCYQCsykBnYQuFEEYJYQEwqmBTsxcFUpewXQhfZpBnkafF08eoXQEjImBfaWIFkqrVXQZOeqBbhSNFEiMKXQ+YioBTvI/EEc2+WQ7RRhBvconFECsSWQE2glBXwFEG0Xr5WQZZGjB/u8mFUS0XYQeW2lB3+y2F0AmiYQk4KkBvYrAFULfTXQfulsB/ugKFEte9WQlMzoB7HjvEU1FpWQ out_92_mFAP2b_singleloop_p01wA5_mFAP2b_0001_0001
EzhWiBXjXQGU2ODYQVjXgBntzXGknvTYQFDChBrvfcGEVj/YQO0SjBzgAgG025HZQhrHgBb78gGU3koXQ90SeBflzdGktwRWQGM8gBTrMaGkN/WVQDJDZB3LkeGUyE6VQCjJgBzhcXGkoYGUQ5DcXBLG3bGEbmpUQwdGbB31VYGkzCwTQe+OkBDAATGkYQ4XQxO9cB/LjTGEeiXYQIlEiB38XkGETYgXQFTsdBrQBnGksIBYQ+OCjB73kZGkjrpVQYuJWBfNUhGE+hnWQexmhBzXmUGUcSYTQ/NQTBDgjcGkdzXUQjp4ZBzORWGESiwSQ out_92_mFAP2b_singleloop_p01wA5_mFAP2b_0001_0001
Env/dBntzcGEqGbZQ8SXeBvcohGkTiFaQ357ZBPc9pGkDtMaQlYQVBzgAnGUbnPaQep7dBrEDZGUPKoaQhBmdBb9WdG0KQWbQpdRhBjkBjGEr9mbQooajBbzLeG0axrbQIL/gBjqVtG09pwbQPKcaBXNeZGU46RZQuSGhB7HvlG07HIaQJzsgBLeyTGELQmaQFkaaBPBLUGU7PiaQV1ycBHhpWGkMUrbQ9WRaBbyDjGUPzXbQK+hiBbogxGE3F8bQLUWeBPdFxG0mwrbQ out_92_mFAP2b_singleloop_p01wA5_mFAP2b_0001_0001
EmuJbBnCX0G0IbPaQgVOXBfnv8G0xLVaQfU4UBjVO8GU14BbQsHlXBLv04GkYQgbQZQgaBPc9GH0HFOaQePFgBDn0DHkxIZaQzfVgBL3M4Gkz2KaQR1JbBHxK0GkVVPaQVoFUB7h67G06t8ZQ6g8YBD4XNHUmuiaQupDaBTCyJH053sZQmJagBDeyEHE8s7aQdIghB3rMJH0/NJaQIuuhBHyZ0Gk6lgaQik8gBb1b3GkyopZQ out_92_mFAP2b_singleloop_p01wA5_mFAP2b_0001_0001
L357PB325/GEaRGbQWOUNBvcoAH0z3vbQfUYLBXiBMHkDt4bQpbSLBHYlPHkQgdcQcSsIBntz4GEFuybQmXRKBPmCtGUHXubQ/oxNBzxfpGUmgScQAANPBbzYeG0PnOcQPC7SB/iQZGEUflcQtAxVB3UMeGUzADdQG/nTBDREPGEQQdcQGE4NBLwKCHkqxraQCpMQBP7a+GkyhIcQTi7FB/ig6GkTfZbQwBmGBTe25G0O+QcQmQcMBnTyrG0PZQbQPRsGB3CDoG0oTubQwwqLBH2jqGEkswcQJBcRBLLLuGkf1ScQxOLNBrNwZGExt4bQdoJVBXFDmGEX0IdQ0MjYBz6HaGUUxTdQTAPRBDGxLGkapFcQCDWWBP5sKGUGWtcQ out_92_mFAP2b_singleloop_p01wA5_mFAP2b_0001_0001
LkC3JB/owRH0d+WbQ46xHBb6mcHkYQcbQBr8IBfSMiHEsyxaQcSMKBPIwcHkpbSaQgVuBB77ncHEVjjbQC599APcjbHU9c8aQ2O/JBzeUOHkQg5aQL62JBn3XgHkWA3bQ+AYABn2kjHUE20bQSdxABbyvVHUng3bQ/QX4AjlGWHUdAAbQ out_92_mFAP2b_singleloop_p01wA5_mFAP2b_0001_0001
LXkNIBHsysHEmutaQpw1IBnDtyH0HFGaQueUFBXMIuHERLiZQlYQGBLbnwH0bS8YQcSMHB/mE+HUwKTaQYeYIBz3p+Hk5dCbQLGDHBrLrzHEsNTbQecNIBL2usHkkLuaQkhENBn3iyHkjb8ZQx3+CBnOS/HkddMaQBhaJBPPACIULaAaQi+8FBDefCIEMcRbQQHmMBjraAIUkoHbQtPyCBP/ezHEwGbbQeznJBfs4xH0tkubQ out_92_mFAP2b_singleloop_p01wA5_mFAP2b_0001_0001
EsHFBBf++nHkWktZQ7Rh7APdTjHkDtMZQQ144ADrcXHkmZWZQ99TwA77nTHEEYJZQ2jCxAThrpHEsyJZQRajyAXmr1HkmrCZQ60EyAfNi8H0+flZQsxh0A3Zz5HUSXaYQiDizA/usDIEs3fZQiDB2AjiTCIU5sUYQc8g1AXUtFIU3S3YQbt/2AvqHLIkiqxYQf/UABjU4lHEoaMaQTq6/AfLdjHk4kuYQxIqsAjHpoH0ErnZQFOAsAzGjmHkhrwYQvbjwAjcV5H0/WFaQU+80A/sn0HEMp+XQNbKzATdYGIUOT7ZQkAl3A7J5DIEwrpXQEhF2ADr6MI0unMZQ out_92_mFAP2b_singleloop_p01wA5_mFAP2b_0001_0001
EqGPABT0iRH0yhqZQ357+A3jCGH0Gv0ZQ5luEBnDt/G0JxwZQGE4IBHXPDHkQgBaQMIw6ArFZEHkU4iaQqbUxAvyrKH0l3paQ0c/3AzMl4G0KlqaQDCsDBT2OVHUGE0ZQtsQ5ADHrCHU56dZQFfaABjb1GHk6R5aQZ09sATokKHURRQaQ2hD1Arwn3Gk9HLbQ84/+AvRmzG0sTmaQRczxA7TH2GUP9TaQ out_92_mFAP2b_singleloop_p01wA5_mFAP2b_0001_0001
EFDiEBzKH2GE7RdZQ4PVJBXjXvGEBWZZQU4aIBjrHjGEoaYZQFueEBnuJfGECsGZQzhWMBTgVzGU46xYQkaVRBfthtGEQ0lYQgPhUBDTN0GEnW2XQxeJXB7v6+GUIgYYQ7RBBBrZmzGE99PZQ/z1LBrGqwG0LZ1ZQZrbNB/ds7G0ce2YQ5UrJBLl+yGkETWYQAnZQBXYXlGUt1bYQzIDUBXaKtGEcfAZQA8OZB7VOEH0yQDYQ+S5ZBvY37GEokwYQ5L7TB3XPDH0MHoYQ out_92_mFAP2b_singleloop_p01wA5_mFAP2b_0001_0001
EEtIMBvHFdGUPKsZQ/pGMBrbSRG04lqZQaR2PB7QLNGU5QHZQlDNUBfTiRGEoaAZQrcoNB33PMG0isVaQF/WJBLmiNGEEk5aQAKoEB7eAOG0iLwaQyb3KBPVmNGkxlebQ5lOPBjqxgGk8S7ZQhFDIBfznOGk4cjZQlbURBbe5PG0m1gaQ1ebOBrKwDGEdDRaQ out_92_mFAP2b_singleloop_p01wA5_mFAP2b_0001_0001
EIwKOB77nEGE7RxYQvJRRBblDAGEmuNYQyLdSB757nFkuJRYQam5OB33PbFU2ObYQzMTOBrEDCGksdGXQuReNBvEEOGEF/4WQCFfRBb8z6FkiQ7VQOWCKB3N2QGUUntVQx1jKBTgVBGEZ74YQUeKVBvA9DGkh0MYQMYYKBnis8F0lpJXQhtSRB/voRG0hZyWQn1hLB7VdRGUs1wXQNTTPBXd19FE9hBVQKPASBfRrpF0fqCWQQaaVB/ARBGUY43VQ43pJB3LgZGks9oVQd/GGBbFUNG0Og2VQUU1LBX6wNGk+UzUQ out_92_mFAP2b_singleloop_p01wA5_mFAP2b_0001_0001
EKcdXB7OfhF0MzIYQtI7YBX3kKF0eUIYQO0CbBvcoDFU3k4WQf/UeB3MzOF01jSWQ6mEdBLEYFF0jCrYQAtoeBbAztEkAfoYQqvvaBT8yKFEGmWZQgqRaB/S3sFksdCYQgQXVB7pLBFkcpPYQBhSgBnWcOFUyzlYQK0ygBnrPqEk4DBZQSDLgBzmQqE0/NJYQpuFbBfc4jEEVdtYQrIrdB7jNHFENVvZQ4qIXBL8QBFk00bZQNDvZBzLwbFkP3XZQ out_92_mFAP2b_singleloop_p01wA5_mFAP2b_0001_0001
EsyBZBbQgxE0jCXWQ++paBb5QpEUjXCVQ46ReBrFZVEUiBJVQIFOdBnDtGE0w17VQXktVBrw1jEEEYNUQBWZWBHZ7oEECs6WQ509cB7kr1EEYNiUQjs9WBXjXeE0HFOTQv0NTBLGEyEE/pGUQ35bTBb5QXEET3sUQ out_92_mFAP2b_singleloop_p01wA5_mFAP2b_0001_0001
EqxLhBLxgUE0JxQUQaRGjBf9oCEEEYNUQ0iMkBra86Dka8ySQO0ClBPy2LEU6mESQ35blBvyhIE0eUIVQRumnB7GQwDkwgQVQEhwpB3lc+DE5tPWQuw/pBj+MSEEjSnWQcXXrBT6lfDkvOsWQiBhhBTKchEUdTqTQ0VFiB/aSoDkWkiUQ2bqkBHUqLEE5YIWQ3EWmB38WXEE/cxUQVnioBrWtrDkfGSUQALvmBLrNSDkOzmVQX50sBbkkmDEbuVXQZlHrBbjdBDEzAYWQ out_92_mFAP2b_singleloop_p01wA5_mFAP2b_0001_0001
LHvUkBjWkRD01jaSQqGflBrZmFD0coFRQueUkBDW5cCkpbaQQrcojBHYl7BkBBGRQ2OfjBLwK7CkEDCTQFgonBbigAD0nUMRQjtNlBvz6fDEDwYQQ out_92_mFAP2b_singleloop_p01wA5_mFAP2b_0001_0001
LMIQkB3MzcCk8SHOQ5QLjBfTixBEqGfMQqGPhBj/UHCU0iMKQc94hBblDlC0MzsIQqGflBjrH9AkEDSLQspInBnoscAk2uZNQ0nakB3N0l/zjsrJQZ78kBnCX3CEBWJNQ+zAiB3e1HB0MoyNQf8rmBDrFmB0ka/JQyIDmB/i32/zvwmOQK3EmB3s2c+z5N3IQjyKjBrj+JAEAgDIQecPjB/UpU+zBn/KQ out_92_mFAP2b_singleloop_p01wA5_mFAP2b_0001_0001
L46xdBzLdjBEaR2JQktzZBrw17BUdTiHQiWEYB/TN2AEW5wDQy2ZZBf8SX/DtIbEQzhWUBrw1LC0NJ2IQ5fmRBvF1PBU7HIKQlxGVBrznpCkkpwKQcV+LBjAJkBk7opKQ789cBXjXyAEpwFLQ8fkbB74hWC0HLAFQ790RBb0tYCkLLjGQVflTBHLGABE51AMQWevRBHdsYAkj+0IQ32WRBjksyCEQrnLQmWGXBnGEFDEG07JQ9GfXBzYTaCkRRLMQ/pEKBnChuAU6PjLQ00+JBHBmyBE/5wIQpfwLBnaUNCEtg8LQ out_92_mFAP2b_singleloop_p01wA5_mFAP2b_0001_0001
L2jCVBvIbPBka8S/PDXvSBHYlTAkR2O3PnEDXBXiBx+z4lutPzMTWBzgAr4zMzMrP99TOB/TN++j9ow8PrCNKBD3eTAUAYUAQIFOUBPzMHCkZmZ+Pz9DRBTVF4AEdgnfP2n7PBDnoi9TXJoBQS8rMBTuZM9jCKs1PEuwIB/kXxA0Qhf6P out_92_mFAP2b_singleloop_p01wA5_mFAP2b_0001_0001
LEtobB/na8/zisdePEtIgBf9og+zfqxrv2jChBjVO02D/pGxPiBBiBjWkt973P1YPTiBfBTLy28Dv0N+vWhadBDEFt/jgfQDwp0bfBr1s+AUyy+CwxMCaBLETJ/TsUiGwZ78bBLwK/AUO0ikPoL0hBbec5/TmIZtvIxzbBvCtUyLBxy9vwORhBX2pG5zu1oAw out_92_mFAP2b_singleloop_p01wA5_mFAP2b_0001_0001
LlD9gBThrH6zyhW/PDC8hBT0iM9bktTDQT3kgB77nK+LtIbIQZQghBjAr8/7yh2JQMdDgBb5QL+jWkNBQ/hBkBPilb87fiUEQZj3hBH1Nh/7zcQBQ out_92_mFAP2b_singleloop_p01wA5_mFAP2b_0001_0001
EPK8cB325767z3PJQBrcaBT2Of8b3k4LQjsdcBrEDC7jTiBOQtd+cBDVjH/zMzcNQfUYUB7P1477xLtLQZ/jRBjAbG/bOLFKQOnsRB3in3AsATcLQ5xXPBf5UzAcU4HOQ+XFKBbmH4AcQ7qOQJ+lGBPfJCBcx+tMQzCaIB74FzAs4flQQKcdbB33P16D99DIQPMhbBHQkQ/rQjhMQQoaTB3zQo7TY00KQvkqSBrCe777kjtNQMzhTBz9aS/bawIIQaWZNBLgWh+Lo9xJQ9/1VBDUzMBs5JoLQ7ZcPBP2NmBcyqRKQX/5RBjkdrAc2prPQmY3HBT5JGB80czKQ7ooCBLB+FBsSsINQ57ELBnaZrAMPpVRQb1dEBnzv2AMr3yQQ out_92_mFAP2b_singleloop_p01wA5_mFAP2b_0001_0001
ETihdBzLdTy7P1QQQgVOfBLxgg9T14VRQWOUbBX3kAA0LdrRQyLdWBTLym/j78tRQ/pmfB757n2rpbiSQewQgBj/Q5+7xj7RQR+WdB78b5+786oQQ4YfdB/U8xzLRMPQQ98ihBrrJq+Dk7ERQiQ6bBL2evz7AXITQqLchBj23v5T61MTQwPNfBPnwOAcPaoSQ+XaiBPkxN/rJvwRQ9NOZBHyvk/L/nyQQdNnfBHGLFAMQF4PQ out_92_mFAP2b_singleloop_p01wA5_mFAP2b_0001_0001
EPffdB/RhLBkuJBSQb8SaB7QLKC0isdSQzhWbBzfqVCE7R5TQIFufBTf/kCkR2OUQhrnbBjVO0CUGEwRQU24aBvkKyCEWkYQQFlXYBD12YDE9hTSQ3GHdBngxZDkRccPQ03vgBzgATB0Ld7RQwMFWB/ywBC0+PYSQTBjfBH+u6C09F6RQNyoWBf7xvC03lLQQEO4cBvp9VCEVw+PQIAfZBrjp2DUYuzRQfpDZBnVKcDkUJYTQ/aOUBPwFSD0OtHSQfAlcBvgxYD0L4UNQ+HogB7gHdD0Fw1PQZcFbBfu20DUE7HQQ out_92_mFAP2b_singleloop_p01wA5_mFAP2b_0001_0001
ERLSXBThrPCUf/sUQlYQXBLEYdCEZ7EWQhrHSBX461CkYQQWQMdzNB7OfjCEueEWQpbSXBfR2uBkqxDXQT0LXB7OIICkKbPYQKXLcBDAX2A03RzWQ2jCUB/naAC0xLVUQgexaB7CRxCUXBQWQY6qTBzRRKBU5v7WQaNHXBL+jaB0mslYQeknTBjgsbCEUHUYQDxvaBHVebCUtMVYQoVKcBjeqAAknwfXQjZzfBHuFcBkdh8WQpQFcBbjCeAkHEyVQ out_92_mFAP2b_singleloop_p01wA5_mFAP2b_0001_0001
Ee+eSBHXPeDU5QrWQEYlNB34l2DUMI4WQW5QOBzfqPEkpbqXQlDtSBHueWEE/p+XQNeJWBDrcsDUHaxWQkJqKBrMziDkpcZXQbc3LBrH6+DEFQ6VQ out_92_mFAP2b_singleloop_p01wA5_mFAP2b_0001_0001
EMIwJBXiBZEU0iAYQShrJBrbSsEUgVaYQ14lEBDW54E057TYQxggABf++vEk8SHYQdTCKBf++lE03PJZQPxFFBvFTZEERqWZQnbwABXu9jEUSVoZQeE1EBnnMDEUeOQZQx5a4A7W0YEU82zZQ1SQABftQwDEKybZQ5j83A7H3CEEZltZQlG3uA72pvD0FJ5ZQHaRGBfSMSEkrHtXQZs/MBfae2E0UZQYQ44UKBniT0Ek+FdZQKMlNBXXQcEEK1OZQFv8ABr4P1EU/GtZQ0lMIBTWX1Dk9DCZQzTpxAjNShEEExBaQV6AABb2CODEU8WZQJqgvAviUSDEnbwZQ out_92_mFAP2b_singleloop_p01wA5_mFAP2b_0001_0001
LhrnEBzgANFkYQgYQoFZ/AjU4YFEv0dYQKxAABfTivF0NJuYQpw1DBb781FUbnDZQOJGIBnBBUFE7RpYQm5N5AH1nQFksGwYQD+r8APrfZFEya5XQ out_92_mFAP2b_singleloop_p01wA5_mFAP2b_0001_0001
E2Of3A33P7F00NlYQ46R2A34lIGEoa0YQ03PzAvIbQGUy2RYQpbSuAvyhNGka8iXQEtIuAHXPJGET3YZQAS2xAjg/DGE34BaQ4e4pAfaXFG05zlaQctjuALBRBGkXlPbQ7BA3AXWvIG0s3gbQ9owxATgV0FEXPSYQLx89AbMSLGk4FBZQ4ArmA7NfFGUf+OZQpobsA77nRG0z5fZQF9e5AXKfHGUVaLaQgIDzAnr92FUWk8ZQHikiAXf+AG0tgeaQan7nAvZ0NGUMUpaQdgLyAH38yFUb6JbQzvNoA/vaAGUBNnbQ9LA6AbayFGkYR8bQVTvzAvC7PGE0kmbQ24R9AP9yJGUahLbQ out_92_mFAP2b_singleloop_p01wA5_mFAP2b_0001_0001
EnED2AvyhaG00NZYQ357yAD/piGEaR2XQAAAxAPeptGkBBOYQbnv1A/S3wGUjXuYQ7Rh7APepjGEue0WQShr6AnsdcGkR2yYQS8TrAX4TgGUPFaXQGZ74ArbSpGEEYFWQEYl8A757bGkTiZWQKcdBB/9TmGkvfSXQ out_92_mFAP2b_singleloop_p01wA5_mFAP2b_0001_0001
E+TNqALbnzGUbnvXQIwKoAbkt+GUbnDYQ/pGqA757FH0gA7WQzMzpAzLdCHEmuxVQ7RhZAnYQAHEBWVYQcGFKAbZn9GUhTqXQAKBWAjeJ5GUsa8YQx1jmAbPKwGkqx7WQDVrtAnz7AHkVKdYQGVbXAfsnIHUVleYQ6jDMAn+OCHEKo5WQKB8FALWZ6GUO1IZQM43gA/wO7G0+/UZQl38XArMzwG05hzYQ out_92_mFAP2b_singleloop_p01wA5_mFAP2b_0001_0001
Epw1rA/mEQHEnELXQGZ7tAXNeXHU0iEWQJGEkA3MzbH0xLVVQQgVYAzgAfHET38VQU460AXNegHU14lWQBCX2APcpoHkiglVQtjr/Av+6bHEu97WQdoFsA34lSHkDtEYQ2moyAfwTTHEcHUVQxdPxAXX5jHkRVcXQ5qc7Ab36uHkZ/8VQSsruADLDsH0gKTVQhjF6AXs0kHES7uUQzRVCBjVKiH0Y5TXQ02nBBbmpYHEdtCWQhM2+AvirVHELHsXQ out_92_mFAP2b_singleloop_p01wA5_mFAP2b_0001_0001
LNepkAf9obHkCX/TQepbYAb6mfHkBBGTQXPKeAz1jqHUiBhSQ8naQADVjxH0kYYSQR2OVAblDYHEsy5RQEUfMAfMVNHklPPSQpNNKALDFGHkyG/QQwDTx/2xHKHEVeDQQfP6m/auQCHEfc7NQyLdrA7luYH03PlTQvfuJA7oggHUb4qTQD3QiAHIzWHUXkaRQ+FoKAnxybHUYXLRQMRB6/OCJOHU7zuSQkzpXAvpnJH0fr7SQWLUGAHQ79G0hESRQPLOZA3W4FHkHDcQQV107/+zkRHkUjMPQzR4I/KOoLHUxzoQQeOk++q9QFH0HTwMQ2tdZ/+/W7GEmvwOQdstAAX8oAHU2swMQ out_92_mFAP2b_singleloop_p01wA5_mFAP2b_0001_0001
LlYQpAnX6rHERLKSQdoFtADAA2H0MzkRQDXP3AHtI4HkR2WSQBrc7AjWkwHUep7SQsHFwAXMI1H0w1DQQzJF6Az/QvHkf72PQeFNnAn3ZvHkCUlOQVjXuA3islHEoaUSQg58mADyF8HEzAuRQQP8wAzU38HkViPPQ0IH/AvhtyHEoZjOQI+bpAL92uHUgyeMQjUlfAjE9zHEBkxOQzQ8lAnPenHEDLXPQ out_92_mFAP2b_singleloop_p01wA5_mFAP2b_0001_0001
LBrc8AjVuAI0P1QSQ9oQDBrbyBIEnE7SQnvfHBz0N7HUPKkSQTihLBLaR6HE7RRTQIFuEBPyWHIkZmZSQ2mv+ArYBKIkd/ISQUdp3AfZkFIU+moRQSZX8AXFyAI028QSQ50nCB353BIkxtAUQb7KHBvn9GIkVTfRQrLKHBzHgJI0E6ITQUNt/AjxRNIUdOaRQg3t7AP32LI0MPETQYnj4AHNbFIkuFjQQrpYvArwOGIUEP9RQ out_92_mFAP2b_singleloop_p01wA5_mFAP2b_0001_0001
EzMzGBnsd1H0GvcRQIwqKBfTitHUepDRQIwKIBjrHjHUepjQQoFZKBntzdHEEYVPQ0iMOBrvfyHEAAAQQJ2FLBv6l2Hk6HeNQVEQGBLNA1HE41LNQzstNBHtt7H04w4LQ8naDBPc91HkZm5QQT3ENB/XdrHEPa7RQX1GRBDB1sHEm5bPQoRSQBbkK5HEh1bQQ out_92_mFAP2b_singleloop_p01wA5_mFAP2b_0001_0001
EqxrDB/89fH0w1LRQdTCBB3MzVH0z33QQXkt9ADAAQHkBBGSQfU43APy2UHU3k4SQ14l4AzKHXHECsyPQ9bI8Av9xbH0GqWNQFuDzAf6dMHEmdNPQdTCCB/89kH0eU4RQjl9DBDzcQHktzaQQjR4yAbwTcHU4JWQQLbN8ATbejH0pgpNQzxZsA/D5NH0Ks3NQLACwA3o/IHklRhQQ0Iq4Av07GHUssSOQ out_92_mFAP2b_singleloop_p01wA5_mFAP2b_0001_0001
EvJx/AbQgFH0gALSQhrH7A34l+GkQgNTQNzMyAHtI3GkBBuSQ99TzAHDCyGU5QrRQgqxBBb5Q3GEue0TQBGOGB/w17GU5enUQV14JB7BsyGEUPCVQ977DB7hTBHky20VQpwVCBDBWCHkrHdRQ4bi3Aj9pDH0Jf+TQLsoDBb0OzG0ir/SQyZm/AfThxG0FkaUQ7eeIBPtfBHERRBUQG7GNBbO01G0MUoVQ6ceLB3EwuGkemJUQu+pHBb/9sGkRAoVQvBKHBTmrEHEuobWQ4xqBBL9j7GEbEbWQReSBB/ZjHH0bafVQ out_92_mFAP2b_singleloop_p01wA5_mFAP2b_0001_0001
ECsypAHZ71GkU4iTQ8S3gArbSuGkDtYTQ789jA/mEkG04lGUQpbSkAT14jG03PVVQDCsMAfTiyGU2O/TQeqjy/ii9qGkQIxTQMlT5/yLphG0QOgTQd+o7++puuG0ei1TQ67npAf9o6GUwKXUQ6mWfAv6zsGkflUSQuc3IA/OH6G07YlTQ7M3OADYrzG0D6DVQ out_92_mFAP2b_singleloop_p01wA5_mFAP2b_0001_0001
EiBBnA757bGEv0VTQOJGsA7kYSG0eU4TQqxLmAThrHG0xL1TQIwKiA3NJEGkpbySQlDt2APzMRGUy2JTQF7n9Az4XaGkyWfTQEx67An/GHG0tShTQ50JDBHihbGUpCqSQoa8lATKccG03PVSQJYatArIkTGkkl8UQz8O1ALddRGUywFSQlaZABzIFZGUb9bUQcLI5AjaohGky4eTQf0uBB7bWGGU7o/SQrYq2AvBnAGUIYPTQ+xS9AT+8GGEY+lUQgplFB3FDiGEy5+SQ9isBBr+CdGE/5qRQixaFB76WUGUYrrSQ out_92_mFAP2b_singleloop_p01wA5_mFAP2b_0001_0001
E/pGmADBWCGEVj/UQT3khAb5QvF0LdLVQmuJqA76RfFUiBpVQZ78sAHtIfFUf/0WQ14lQATgVwF03PNWQZE3FArcKaFEhqkWQQaoPA77IKFE5FWWQ8uSo/2ltZFk5yGXQ3kYpAXiBGG0w1zVQA+0cADOwpFkGROUQrFHEA/g16Fk3gzVQyabWAf7x3FkZBIXQ out_92_mFAP2b_singleloop_p01wA5_mFAP2b_0001_0001
EdTiuAfSMSFklDtUQFDC3ALFuCFEoaEVQaR2yA/owrE0bSEVQb8SuAT0ikE0GvEUQBWZABXiBDFk8SHUQOdmCBH8+YFEFb9TQ755EBvqM0EUsRqUQqAbEB/dijFkkoOVQWO0rA/mETFkCXvTQwf05AnQcGFkNxEWQCzX+A7Gb9EkuSITQLAQ/Ar8giFER6eTQ8a+FBXP6XFkt6TTQa/SIBrIi0EU4b+TQaFeDBH01jEkJFwUQ3sLGBjO45EUN1oVQko/FBDcQzF0fj/UQfriHBbX7ZFUZAtVQzXFBBzBMlFU1e5VQ out_92_mFAP2b_singleloop_p01wA5_mFAP2b_0001_0001
EhAr0AzeUgEECsKWQkCXxAzKHKE0NJWWQ2jC7AXO02D0yhOWQqxrBBzgA/DE+T1WQgVOsAHueGE0jCvXQNO3iALqkTEkWK4XQ1dCpAvlsdDU355XQnvf4AfTinEkqx7WQOIqrAXpEGEk83jVQIv9xAL33KEUVSQYQas8kA75QiEkXlAYQhCdlAnvFZDE8VcYQ/6AwA7ESJDEcg0XQlARjAPZAVDEnTIXQ out_92_mFAP2b_singleloop_p01wA5_mFAP2b_0001_0001
EOJG6Ab6mUDEuecVQdTiBBb5Q3C0KHSVQUNeABTKcJC00NxVQLHa8ALwKfB00NBVQtd+CBHue0CU0i0TQU8gEBzKmdDEm7JTQWXkAB7HE4Dkk+oSQy4xJBneDoDkkZATQxf5BBXYSOEETX+RQuUJLBHRbGEUtZVSQ0ROHBj+eTEkKI0RQ/fnIBHGnlEE6OIRQwKHzALGEQDUep7UQMU3EB7b0CDUV14VQt9X/Ar/VnCUA4STQjIUGBzmSeC0zXtTQSO24A3s3vDUMxwSQ3a2MBLMCTDEHZaTQwxj9AjmgYEEWwkRQZ4UPBLsqKE0G+MSQ3mcMBPyOlE0Gq8QQ out_92_mFAP2b_singleloop_p01wA5_mFAP2b_0001_0001
LCB2BBrFZ7BUHaBXQfUYBBTKclA0FZjXQTiBEB/S3E/jEDqWQjX6BBLFue7Tc9gWQXkNEB/9TtAEW5cYQSgdDB/JuECkT1oYQp2EEBz3hcCkgH/XQhp3BBnge8BE33/WQT6P6AnzsVAEM4rXQCucIBXu8aAU+sZYQuWYCBXHHBA09A0YQIXbGBXqYOCE48AZQPa++A/1NJCUxN3YQK2PIBDsIhCkkg1XQSp1BBHXP6CExuAYQ out_92_mFAP2b_singleloop_p01wA5_mFAP2b_0001_0001
LU4aIBHsyx/DEY9VQiBBLBHsyh9z4lGVQgVuHBrFZ77j9o4TQzMzIBbmZG8r8SPTQy2ZQB3ist+z4lmUQzH2PB3yxdA0p7vTQ6mEKBb6m0AUIwCWQYAnLBju5XzLvEsVQofOSBnY/K8zSoCUQRTBTBrQLK/zyXaVQl3zRBvfbOA0SJ7SQ out_92_mFAP2b_singleloop_p01wA5_mFAP2b_0001_0001
LCsyDBLGEo+j/UjTQTihABjqxL+zP1YSQBW51A/mEj8z3P1SQamZuAblDN8jZmBSQAAgABDW5YA0NJmRQJZMGBPGI3A0zlKRQL5zFBfJyFCEU4bQQv06IBTn1k/D50VQQyL9CBfnvHAkYQIUQovXCBLITf6zWOyRQjZz9ALO/IBknJPSQAf/7ADcETA0WauQQC3jIBL4dCB0CuDSQLF0JBz4nQCUyiLQQx68DBb8BdC0kqERQ1ybDBHmuBC0rfDPQbW8MBDzeHAU3PEQQbZpGBfaKO/Dl37OQ1eNJBfRMe9zMZ6QQ out_92_mFAP2b_singleloop_p01wA5_mFAP2b_0001_0001
LQ140AvHFu6jDtIUQMIwqATf/U174luUQlYQkAz1jS+DqGPVQWO0UA76RR+z1jKVQkCX7ALwKH7zkYwUQBWNsAXOz78LIyjVQFjAmA/OEY8bMg/TQ out_92_mFAP2b_singleloop_p01wA5_mFAP2b_0001_0001
LRLypAjpbKAUiBxVQuz3kA7P1YBECsSWQ6mEdAb6mEC0IbPVQ2OfLAzeUUCU3kgVQZQgbAbmZGBknvfXQ52wjAbq6nA0PkWYQzfSrAv9wRBkJPlYQ3KlgAnjQ/+jIenYQfU4xALGEIAEAAwVQqiOrAXp5BCU7ynWQfyVPArziXAk0uPXQefITAHYjACEJ6wXQJwSkAn0fQ+jUVBZQPK2UATXb/9DBlaYQ out_92_mFAP2b_singleloop_p01wA5_mFAP2b_0001_0001
EFDCjAjqxHC01jCUQKc9aAzLdfC0d++SQueUeA/TNODktzPTQZQgnA7QLaDkvfyTQThmhA/S3TCk8DlRQNG5sAvMnlCknlXRQqFdhAjBQHB0+MYRQj2swAnDYjC0rv3PQLHaqAHZ70Bk++5TQ/ABKAz9YXCEbiBTQaGBZAPyviCE170QQEshyAnp7TC0UV/RQG2JtAfw9GDEP+rRQYZZkALA/3AkZWYQQYsmSAjRpvAE9JfRQcOkmAfa5oA0I5HSQQjw4AzBjwCEY3uPQrjUrAnQ21CEGZmOQqwxwADaKCCE/iNPQ out_92_mFAP2b_singleloop_p01wA5_mFAP2b_0001_0001
ER2OPATf/oDUKc1SQxgATArFZLEUf/8SQamZWAfR2WEkSMoRQnEDMADAASE0eUoQQKc9AATLyWEUktrTQObx9/We2REUtLJVQXnKc/+XbhEkKDwVQucmW/6ZvfE0aIQXQYT4s8KlbxEEvB0XQhrHBAPHadD0codSQS31gALa2NEkXchTQGClj/CtsSEkFQNTQ71LDAjHFoEU1ulTQEabOAXl1TEUeLoVQ318y/WqaBE0tSSVQT1IP98gheE0/AVVQTiqn/OorxEEzxfVQ0PU7/KYxgEUoLrXQ2vp0+GxcQEErshXQC1ih8glRwEk99ZYQRD+Z/MO4wE0X4bXQ2UY8+iJCAFE6JjXQ out_92_mFAP2b_singleloop_p01wA5_mFAP2b_0001_0001
EcSMiAnX6mEkZmpRQzMzjAb5Q1EUc9gQQFDCgAfTiLFUxg4QQ3kYkAjWkVF0FZzRQ2OfvAPy21EEpwFQQUNemAvxLpE0kYgSQZZBeAneXvE0GSXPQQgVwArvfAFUgVeOQsHFyAvz3lEEVjnPQVjX0ALbn7E01j6QQ out_92_mFAP2b_singleloop_p01wA5_mFAP2b_0001_0001
E2OfPAHtITFEueMQQKxgGALaRoFkCXfQQiBBMAXMI4FEYlzOQGZ7GALFu0FE+TdMQ4P1Y/GtInFUeprQQcIUL+OnI9FEW02QQ9qT++OR0EGkEzKSQFYdk+K1wAGUx+RTQJFzb/yD4OGU8SASQGZ7IA/89JFEmu5OQknZNAri/tF0rNbRQP+vK/uTfdFka/jRQG8j4++kDfFk5ZpPQFK6Z/IuX6FEl20QQ7y16+agrDGEOcBQQbOxk/KC5TGkDLzSQxLth/SP3RG0HlFRQ out_92_mFAP2b_singleloop_p01wA5_mFAP2b_0001_0001
LfU4WAf9oEG0hWkPQktzdAXNeMG0yhmNQGZ7kA34lVGEaR2OQc9oiAjqxYGEYljQQaR2aADVjFGkTixQQri6PAXUnPGElxiMQuG/jAHFmIGk8vHMQ out_92_mFAP2b_singleloop_p01wA5_mFAP2b_0001_0001
EW5QsA7QLaGUJGUNQ/pGyADBWjGkBBWOQZQg9AvyhkGkQgVNQ4PVABjrHgGUxgQLQXPKsATLytGUeprNQtFirArbgwGkq2uKQP60kAzEr6GU8uLKQgOOWADa66GED8xKQUtzpArVDDH0N0EJQUNetAvxLXG025bLQ8GzyADXhiG0cOQQQUPQwAbIc0GUUWnOQekGkAfqgtGEEVgOQ8q9nAr3zpGUXJqJQIvqzAHC7xGE7ZAKQ0kxlAjtwJH0E8rIQFj0xA3k8CHEovsIQ out_92_mFAP2b_singleloop_p01wA5_mFAP2b_0001_0001
EktzBBf9oqGkZm5OQlDNHB7QLuGUepLOQoacHB/TN6GEZ7sNQ/pGGB/9TAHk9ogPQT3kLBbmZrGkDtIQQECcMBzUEgGkO9VQQFNcQBPcxvGEvbgPQL9GQBLcheGEiVgRQ/UDAB/natGEShTQQ+0XIBLxMqGU8VVMQBAcKB/o0uGUPBGRQs+VOBzcvcG0BI6OQ79zIBzi9bGkedfQQRdhTB7nKuGE2mfQQAH3PB7SH4GELLUPQpteRBnLIsGk4XnNQI/6QBnnZWG0sFoRQJ+TOBD5thGEBBaSQcj2TBXxqiGk7HURQ out_92_mFAP2b_singleloop_p01wA5_mFAP2b_0001_0001
ERLSJBT0i9GEYlTLQXPqJBXiBJHUJGkKQbnPPBrFZMHEaRmJQ03vRBnX6GH0d++HQ3kYFBPzMMHEUNeIQmcIABjHnKHE0ulJQdJAGBjmAYHUzNZHQtIbKBrGv3G04l+JQjmyIB3F1NHk4LVMQWT0FBz9MHHUSjZFQJF4+ATiaQHE3p5KQIk8CBnyIaHkTnfEQ5y7JBH7ZZHktnoFQcZjFBH7/cH0tzeJQ out_92_mFAP2b_singleloop_p01wA5_mFAP2b_0001_0001
E5lORBPHaVHUGEoKQIwqWBbmZZHUzMDKQHaxXB3MzdHUiBhGQwKnUBnBBkHUGEYEQCB2XB/naiHk9oAMQVcadBryFnHk+NAMQ4JJeBHiBxH0vboOQvpRiBDDZ2H0ou3NQam5OBvyhZHk789LQJ7dZBXjwSHkLIPKQ986WBjF+fH0G3/NQ5ZLVBvMCpHUzNhLQdeNeBfc7qHEeCGKQQJMgBnBwgHk/tTMQ1MyiBvem8HU0+TPQw4QiBflw5Hkbw2LQ1KujBrgHwHEcq+NQ out_92_mFAP2b_singleloop_p01wA5_mFAP2b_0001_0001
LGZbcBntzaHkpbSEQEYleBbktfH0Gv0+PEtohBXMInHEDCsAQ789hBfTivHU3kY8PQgVgB7luXHUjX60PwKpcBvjUQHk8nfjPAJjYBnKCUHUimkpvGAydBDp5GHUrhiKPDCseBb5QVHEv0NGQI2bbB3SdkHU4DG7Pnl4hBHp0SHUZvO6PZRUhBPcMcHkyXZDP out_92_mFAP2b_singleloop_p01wA5_mFAP2b_0001_0001
LRLSjBT14jH0w1jEQtdulBntzpHEW5wFQktjmBLEYnH0kYwJQ7RhlBntzfHEoa8KQZ78nB/mEmHkTiBCQuP/oBXvIcHUIVtDQfU4iBDW5cH0OffGQ4HUlBXdVyHEgUVFQ3BhpBbM1rH0AyjBQJVFnBrSClHUk1I8PL4FpBf+yXH00IhAQ out_92_mFAP2b_singleloop_p01wA5_mFAP2b_0001_0001
Lf/koBnX6sH0P14KQ35rpB7P1qHUiBhNQCBmqBHXPfHUGE4NQzMDrBT14bHEoaEQQiBBsBLFuyHEtIrNQA0MrBbuz7Hkqy2LQDXwpB3Gh2Hk2KlJQUkkoBLs/sH0xE3KQ2sLoBDLzsHUN5CPQL13tBzSwuHEIfBNQcmUsBjmP1HE4dwPQTd+sBraJAI0rqMLQpY7pB7xvAI08M9MQazQrBPtT0HkGwGIQVUPoBPW/7Hk9/yIQ out_92_mFAP2b_singleloop_p01wA5_mFAP2b_0001_0001
EiWErBbPKZH0istLQOJ2rBLwKOHkArMMQR2OqBz1jGH0xLdKQKcNrBjU49GE7RxJQLy2uBzLdMHkoFpLQDacvBnGhPHk4h8IQ/AmwBjn+SH0HbjNQlDtqBLbnbHEnEzJQJ9brBnhQMHU+SSOQAXUvBfBAEHEs/4LQ1y1tB7RESHkYiGIQzisyBP5fRHEWhHNQKgKwBbOoQHUcgmPQmYLwBfzcbH00BUNQ out_92_mFAP2b_singleloop_p01wA5_mFAP2b_0001_0001
E35rnBrbSJHkvf6JQv09lBzgACH0P1YIQBr8iB7P1DHkqxrIQjs9hBra8MHU2OfIQ5QrmBbPKCHEue0CQaeBlB3rR6G0tt/+PP/4lBrOj5G0sc/tPOGFoBHBq1Gkv4uaPCkJkBjBW9GE+zZuv789mBz1jQHEW5gKQ6nTmBTQ45GUgUGJQL+xoBnFPAH0A4RCQf0VmBHEKKHUSfOBQv/7iBv858GUWS/+PvYLlBLxYyGU0LUBQu+kkBfsI9G0e9Y7v0rViBLDgAHE1kahv out_92_mFAP2b_singleloop_p01wA5_mFAP2b_0001_0001
EAAghB3256GUiBBJQEtIdBDrc6GktzHJQqGvaB3isxG0IbnGQXPKdBrbSpG0HFuFQhALbBPHa4GEUN+LQ2R8bBHn/AHkKiHOQtXSgBngVCHUB+ZPQeaqXBreCHHU/R+OQDgggB750JH0UztQQKyAYBXmVOH0BMfQQlntcB7qzPHk4SGRQO0iiBjU4zGUepLJQOPjbBThFCH04NbIQ6D0cBDJBxGEG2tMQsw/WBTRV3GU5PwLQMt8hBXMi9GkyT0OQ6M6TBrw4FHUkZBOQX9XiBbi6KH0SGORQK0fUBvo7SH0BJyQQjREdB//mVHULn5RQ out_92_mFAP2b_singleloop_p01wA5_mFAP2b_0001_0001
E8S3VBbQgzGEXPqEQfU4SBDrcrGkX6mBQTiBPBHtIlGE/pGFQv0tMBvyhpGkU4aIQR0zPBrYvwG0hPD6Pf9VTBfDa1GUpcViP6sAQBrBn6GEHQ72vC7gTBfSq+GkrwRAwe2YQBnH2EHEqhSEwSMIUBThr6GEBWZFQwSuVB/EwlGEYf2/PHKVNB33L3GE2PN9PGTJNBby5qGkkgu0PoPxVBTJEvGUQL5ovklAWBHiY7G0dkdxPidxNB3HUBH0FePwv3CLNBjYz0Gk44o6v39ZVBzw53GE+aRCwsqpWB3cyDHUtSV9vde2SBT0YHHkYuOHwBLrOBjnOLH03vfCwx6gNB7LIAHUQn3Fw out_92_mFAP2b_singleloop_p01wA5_mFAP2b_0001_0001
EEtIOBDAAbGUNepDQMIQKBvz3TGkpbSGQ8n6FBT14PG0OffCQ/pGHBDBWMGU6mE8PJMINBnFPKGEtVXIQnsZJBfi2BGkoFbJQ3quIBL6gvF0i2cIQ2ryFBfnzCGUIRrLQ4T+EBbuwkFEo77JQiRIDB7MDyFEvq6LQH7nEBLlDLG0CpeNQ1Zt+AnfauFEPT5NQPb1AB/HPJGUphdPQ5Ti8ADlI/FkZXqPQ4PVQBPc9XGET3kAQV+RIBTXUYGUiTvIQ0CsPB3/5MGk85/JQXbsPBXqjGG0OUuFQLL3KB7Q4oFETMfFQx2wDBj/iVFEoDoJQcGpGBLbwSG0czUNQ2Aj6ArZKfFk1oFOQAw5/A/psPGE/cbQQtdo2Anp08FkUtnQQ out_92_mFAP2b_singleloop_p01wA5_mFAP2b_0001_0001
EfU4AB7kYQG0LdTEQXkt4AXjXMGUhrHBQRLyvAjrHIGE99zEQbnvqAT2OOGkCXvHQBuS0ATsLVG0Es+6P7xIsAnFDRGkl4trP9EkpArbvHG05PctPe3joAbHPXGEajSuvIFOAB3MzTGUKc9HQG3i7ATwzFG0bFP9Plu26ATu7YGkHXQ1P6OhwAnlWbGktz2/P out_92_mFAP2b_singleloop_p01wA5_mFAP2b_0001_0001
EZ78tA/9T7F0IbnEQIMvlAHiPxFkLz5HQqToXAvGzsFEW4iEQNG7YAXwuiFUI0UAQxJBqAT5wcFEL9MJQlSXyAfMJyFkxCICQdYkjADhX8F0qmiJQTdzjAPzbVF0rVbKQuK7wAnbfgFEbwcKQbMZsAvGsRFkUoQHQ out_92_mFAP2b_singleloop_p01wA5_mFAP2b_0001_0001
EwSRFAjWX0FUPVcGQ77Kj/a0kzFEFcUDQxe3W9Ey7rFEBJ0GQRvTm9Iw4vFkTa0JQAplS/WhyEGEdV7AQo1v5/KPlIG026o5PbU+z/ycLDGkLrChvMVyA/qAHAGU4VPwvg2fLAL7+BG0WxD2v8R8EArI16FEonEJQVtfn/GTLoF0aJEAQpMzP/ybuKGkobHEQUmJQ+stmEGUwNB+PBf6MAz8xGGUQNj8PD9F2/SrLRGEt2h4PAYlKA7j88F0plN+vY2mZAbrlEGEQUmwv out_92_mFAP2b_singleloop_p01wA5_mFAP2b_0001_0001
ErLXg/oE+gFEdoWEQpk6CAJSGZFkm8NHQdBNXAZikeFkzZIEQ6/sWABuXhFEbIh+PjSfBARh5AFE6DCIQMDrb/4NG6E0fVvJQIAgf+6PCzEU7MlIQWxkg/oYw6Ek2ZgMQcfIq/2oxsEUnnJKQQYBR9Ogf0EUZFFOQA07m/S6ftEkJh5MQMERb/cxAeFURYZAQacjDApB6gFUHwjJQVwFAAl974EkGGNEQjNJQAJ+M7EE9L+IQ+B0p++icyEUqK0EQbrH+/waSAF0hFcNQBE0DA/2QnEUmrNJQ7yaB9Q/E1E06DIQQ187AAzbloEEjvIOQ out_92_mFAP2b_singleloop_p01wA5_mFAP2b_0001_0001
ECfhkAB0EgFk5v/GQIX+uANjWiFU4EeEQB081AlmJPFEnn2FQw6+yAxP3BFE4flIQpLa0ApgI3F0F+NGQjTjuA9osFGkHghEQ/Jn0AJCrPGkK6PGQMrxuAlWzZGUZYjEQVhn0AVTojGkcpNGQjYDkAhTofF0s4gJQsz2tAht1iFkAUJAQyjJ1ABgX3F0/BSJQi7d8AF0y3FkPwjEQo/ptAN1xFG0+xLAQkSnmAN7zFGEArUGQweg1AVhrPGUM2SJQwbj8A9NpPGEhtcEQtO3tAhs3ZGUQJOAQQ/0mAt76ZGUJDWGQ8mfwA1AKqG0yKBFQUWY1AJdujG0TlHJQBp87AdBsjGUs7gEQ out_92_mFAP2b_singleloop_p01wA5_mFAP2b_0001_0001
E2IP/A5sxNFkFlSDQWtaDB5mo8E0sFZEQzbkGBhHRBFUNPvIQtQcIB17KTFUGKKJQmwPHBV4n5E0cAW/PlaWLBlO/nEkaUeAQ341IBF44RE0gleAQQACGB5/0LE0fQb5PFC2JBlzsFEkrmtEQMjiAB9O5YFUbcgAQyUMBBZE1tEE0Q/EQtc9EBZj61EUX2J4PVSZJBBXgIFE9e39Py4QOBxdsoE0ZFe6PtsVNBVUZqEkboTEQtBTIBBb6tD0uI8EQHSJMBBnPLEkOVrHQ out_92_mFAP2b_singleloop_p01wA5_mFAP2b_0001_0001
EuIJHBlxBxEEhcbKQ2HNKBJuJzE0EX5MQOA7MBhODeEUfolNQ9zjMBpYgOEk9jFMQPWoGBZFq6EEKcKPQfcHCBVlZrEUMGuPQiUBDBtLkYEExcKQQ5ii6AVLKzEUlthPQaaaFB5H2iE0rl/JQNZVNBJAE/EE7VlMQ/YAJBV0h8EU8SfQQ3e9EBl/RKFUo8qOQTIO0A9RvpEUtB4PQPxc5AJxfCFke9BPQ out_92_mFAP2b_singleloop_p01wA5_mFAP2b_0001_0001
LTPpPBxtmdEU2p3PQ1FCTBdmgLEkz0SQQCSlQBZ6v+D01udRQjCVTBpmumDEXGKSQXJrYBJtJTEkdgpQQEOjbBJRhdEUqi8OQxuMbBxXKVE0kixMQ6gEeBJestE0QDWPQl/WPBl+HqEkUckQQp1STB53yAEUm03OQhQdYBF8reE0/udRQqHDbB5+nFEE21/QQ out_92_mFAP2b_singleloop_p01wA5_mFAP2b_0001_0001
EokZLBhJlCEESgrRQCXoIBJ6qxDEayzSQ/ZXIBZiWBDEXpnSQcjJIBRInxCEfgfRQlvEDBRQPCEEUj+SQIdMDBlXPZEkWqaTQxbHHBxdlgEk64AUQhh89ABQwkEEceITQawUJBFwAMEEh2CRQ/y6KB17J4Dkz0tTQhQ6AB1pJBEEhFCSQA32ABRD4xDkPutTQfRq9ANnK0EEMoZTQ0By3AxpJeEUzcpSQ out_92_mFAP2b_singleloop_p01wA5_mFAP2b_0001_0001
EclYIB9s8pC08ouTQgKtHBV0P3BkKVsTQCvJCB5olfB0p8LTQAkRBBNHiYAkn8sSQL4fIB9fFdB0D+JVQcM8GBdTWVCE/h7VQ+x8IB1VM6CkLbGVQPJYIBNk+pCU5NuTQjb0KB9XHbB0jTDTQJ//FBFwGlA0C9YVQfhrMBtnEKBU1zUVQlElCBJ8JWC0StEWQa1vIB9VcUC0gs7WQhibGBZieWDUU4RVQr/INBxD8ADUOGXVQ out_92_mFAP2b_singleloop_p01wA5_mFAP2b_0001_0001
EUu08AJoxNCkgUTTQnsLyAZLUICUzsuSQG9dtARC2yCUwmRSQvjEtApHpRDU/nCTQ7OmqA1x3nB0YCvTQlr1eAZ0yVB0ZMNTQmlERA5iTtAE5QPUQpCT3/0OKcAUtRvTQEpON/MqX+/zJefUQPmvY/Mv7g/DWgxVQaA88+SdHj/zrR8TQebj+AJVDpCUQHzTQN2zyAZpwmBEGG3RQHW8tApqdrAkeOFUQ2XypARUyICEvlmUQs4WXAlyzICEuV5SQxz2fAdqlqA0lhWSQrrJYA9mnh/TTSjUQF4uPA53wXBEbTGVQtdox/EmumAEobwSQPcT5/QBx1/zJaMWQZjD+9YSg1+D5nVWQEtUH/aJw5/jaM9SQestn/ukt3+T7XgUQ out_92_mFAP2b_singleloop_p01wA5_mFAP2b_0001_0001
Lxm5pAB0V0CEzjBRQjOPlAdWKbDUErdQQ0NIcAZ4aRDUFoiOQwpZbAxtMtC0g9kNQBrCuANel6D0JjDQQc2t1AtW6oDkHJDOQ8YH0A1tbxDUtxWLQNoW+A9CMQDkDf2OQz/H7ApoShDEeQeJQilrCB9GDADE5+9MQ1n4BBtohID0ygSKQMBYFB9uc4CUweaIQWmbqAF25ZCklncQQnnSgA9vQqDEikORQp/aqAxDyLEE5CTPQlBpyAVy5BEk117QQa2UtAVybCEEoauKQ11m/AtwdJD0R9eQQzg35AdB/nDUTutGQuvEGBRxlsC0iVmNQJ2EIBRRvnCkNzSJQ out_92_mFAP2b_singleloop_p01wA5_mFAP2b_0001_0001
EpruQAVj9xDkiFmNQ3R8CAhmTtDU8sQLQK8AMAFARDEUqe6IQSAiYAtfLSEU0RSJQeKqQ/kZX8DkUD5LQ6rO/9wv8kDEjBLOQjoAV+m6J6CkjhCOQ2Tge+uOVyDEfeUQQuoBQ/mUOuCkvmKQQlBNS/yNtPDUdG+QQT5oRAxPVHEknEhOQswMCAFRuLDE+qrKQAWgR/onMPEkB+XMQN7rB+o/R4D03TIKQEYAu6YAMmCUWFiMQML9O+uAnIE0os0QQzali/+eVNCUSJUQQ out_92_mFAP2b_singleloop_p01wA5_mFAP2b_0001_0001
E4SoFA9mY6Dkea/EQuUQPA135FEkrTJAQrS/8/oFbOE0IWi4PvPCS/IiYTEkNXs7P9xmz/kEhkDk/YqEQ7pPaAhWxSEklCNBQV7oYAJWDzDUinV8P out_92_mFAP2b_singleloop_p01wA5_mFAP2b_0001_0001
EX5fEARhFQEk4lAlvIo/t/44baE0z3m5vx3lS+Qe6MEE1kt7v+ntU/iMBVE0ebb/v2VeDAhO1dEEX37BwV+kIAxfPKEEyAWEwpJySAdkBKE0hehvvR7Gk/ct/pE0RiC1vUSE0/o/fnE0HJsEw8oGSA5/omEkaREBwzHx3/U0tFE05AMGw out_92_mFAP2b_singleloop_p01wA5_mFAP2b_0001_0001
EsYil+MLhwDECIU5vLQZU/68FTDENU/6v1WK8/mPhZDUawlpvc6cPAL3FHD0Ar3rvqHMq+SeXkCEsBB7vQ4ik+k2paCkwYIfv4dTL/8zOdCkd3+BwXtEl/kZNlDUxVg0vbcco/io2ZDE8nYBwCDul/y+/OCUH8K8vKsXY+aDonCkdjcxP4RWg/0JF4BUKm7BwtFXV+0QPkCkAg0FwMbCx/U0SyCkK8ZBw out_92_mFAP2b_singleloop_p01wA5_mFAP2b_0001_0001
Ejw6x/WPxzDU9/HzP7iVHAXlA7DUcVk+PFXJRA3jzTEkMOP+P+EiZAfNnbEUU8HDQWzq3/OkP0D0GCkEQo4sn/aGLHDkJyOFQXzB+8G+J/CkEJHFQGiZCAPWlpCUiq7FQAL9K/iUjBEUCYvyPM0gUAfrMkD0etC+Pc5GZ/23DFEk0G1EQKdoGALju7DEa22HQEJC8/6MBLCEJiZGQy24RATNhxCUnGAGQ out_92_mFAP2b_singleloop_p01wA5_mFAP2b_0001_0001
En6CQAPx/dEUfd2xPs9MZAfUQzEkLk5tPtEsoA7HnxE0XzpoPTMrsAvF1jEk6Wiuv0kMPAzCd+Ekt8k0vGgwv/aSZEFUXv/vvDwDcAvXOSFk2ES5vQ0+O/W4DMFUU7u9vPOrIAHO1WEU7Xeiv4ttVA7xw8EUqUk6PwQCPArEfzE0cCE9v4Uru/id9QFkXNJoPnADe/uwi2EUM52bvEqwUAD08ZF03MGAwklMmAP0kNFEgAP7vYbPcAr5VdF0LIQqvGeLl+kU9PF05Ye7vjyZO/KIf/EUKB5BwqRAn/elQaF0A/eAw out_92_mFAP2b_singleloop_p01wA5_mFAP2b_0001_0001
EjRfuAr/v/E0/lK3PfzF6A7779EEEsX4Pj/V/A7J5TFEoAg3P+TK8AXJxiFEQcX9PB6L9A3I1yEkwsbBQWVnEBXUnwEkNZeCQ8NGHB/nWiEEWYa8PnqgFBHianEkCNBIQ26wqA/kEMFEmGQ7Pps88A3GU0E0zbglPquv5AD30iEk+ncBQm3v5A7Yz7E04JwEQ9XgGB/9SAFE5/MCQMFYLBLAygEkMH59PjwdGBTGepEE5mGxPEEPFB/mmSEUKFr8PjnyJBve2lEEq8YIQRCoDBHRuXEEd+JIQ6jwDBLQEyEk1agJQ out_92_mFAP2b_singleloop_p01wA5_mFAP2b_0001_0001
E/UDEB757VF0gArcPEYlGBXO0qFEv0NBPhrnMBf8SpF0fqxjPKxAPBvyhYF03P1YvRATFBj8n1F0Wgs6voTcHBnPDpF03woBw7Ek+API23FUhPJ8vUNeFBHsyJF0eU4uvGPCFBHu30FkW1+0PZ5HHBLauCG08U76vfXyHB/ZcaFEDxfAwpU58AjSh/FU+Y5BwVjS7AHsxAGEceXzv3/36AfyDoF08w/7v out_92_mFAP2b_singleloop_p01wA5_mFAP2b_0001_0001
LXPKPBDqG7F0gArwPe++UB3Mz6F057nyPiWkXB757HGET3k4P/UDVBzLdQGUGEY4PyL9MBPzMEG00NJ0PU5vWB3bD2F0QZNpvtGKWBHR2uFUKGN7P out_92_mFAP2b_singleloop_p01wA5_mFAP2b_0001_0001
E5lucBT2OHGkSMI7PyL9fBDVjQG0coF+PVjnhBPepOGUhrHEQpbyiBblDGG0eU4EQ6f3hB7quTGUBKyxPaKVgBfTBWGkDACxvW5fjBzoidG0Tn23P8naeBjWk/FEnED7PveRdBHMPXGE1ns/PRGOjBnjHNGkdEosP31hdBP/AaGUZhQqv+n0kBvuqfG0giriPz7rkBP3ybG0qlB/PJCKiBr0MkGEWNm5P out_92_mFAP2b_singleloop_p01wA5_mFAP2b_0001_0001
EjsthBXO0WGUJGkHQ99TjBvIbWGkWkNKQLymlBHueeGEqG/JQuzHlB7P1nG0jCXJQ3kohBX46ZGkoFpMQuKdeB/LFTGUGScNQcXdZBnrOXGUmZDMQzM5dBnCTTGUcsOQQLHqgBz1jdGkCXvGQz5HkB7WYOGEmNbKQCW5gBni2hG0mKPMQmz7iBTqYaGER4WOQ2yAfBntALGkv8wMQxhHWBH7RSGUf+oMQU38ZBXY8WG0ss4JQK6sYBz8bfG0FKqMQMweaBb2YOGEJbhQQA/RdB7QhbG032jQQkXwgB3kHQG0CFsQQ out_92_mFAP2b_singleloop_p01wA5_mFAP2b_0001_0001
E4PFoBnuJbGEaRmKQCBWqB7luiGkuJhKQWO0rB/mEjGU0iMNQaRGsB3jCbGEEYlOQFuOsB3NJgGE+TNIQpj5qBXbehGEP37CQkwxsBfF3fGkyFr8PlwjuB7i/YGEmPB9PNQasBrLKmGkmIgwPSMYoBf8STGk/UDLQ3+jpBPKtqGU1WHKQ1Q8sBPQ8XGkqDZIQUs9tBfwalGUg/SIQJzDqBHXjpGkZeqCQV2TpBnGlbGknulCQAAmtBvxelG0+fnov255qBXtvrGUAgfwP out_92_mFAP2b_singleloop_p01wA5_mFAP2b_0001_0001
EFDysB/nasGkR2+NQ357tBPc9sGEpwVQQGZrwB7P1nG0GvcQQShbyBT14pGUbnPPQkCHuBzLd4G0Mz0QQVa5uBn2o5GEYKSSQ5/quBPE7EHkqPxSQYZrvBfQ9FH0cxIUQTnOuBX1SEHUD/QVQQEsrBnJrBHUo2MVQs3YvBjhSFHU/wcWQCBmsB/89yGUHaxMQninsBvQsoG0ioBRQvkQsBr/h8G03+qQQRnnvBXQn8GU0sPQQq99wBvMF3GEMjaSQlwltBbUm0GEPS5SQO2ksB3zbHHUVTwSQV61vBfaJKHEINISQPVoxBj+5HHkV4PUQYvwqBTXBBHk6qTUQU0nqBbpOAHUffEWQF2VxBvNQHH03igWQY5TuBHYFEHUK3SXQ out_92_mFAP2b_singleloop_p01wA5_mFAP2b_0001_0001
E99DxB/TNhGkR2eRQXPqzBzeUcG0d+uRQamJ1B7kYiGkAr0SQmu5zBbQgnGUzMrTQ14VzB/RhQGUwKHSQlmMyBbQzJGkvT/QQg+7xBLHB8F0hUVRQcUywB7J/1FkXaWSQd5CzBT0kuFEngeQQFDivBbmZfGEAAISQzj10BfMtcGkIW0QQI8AyB7Q1PGkfS+SQf7R1BXTPNGUukZSQYPfzBX5iKGk2eHQQjvNwBvZ4MGkWbwQQMQ+yBn9reFkzQnQQZS9zBjGJ0Fkz+TPQ out_92_mFAP2b_singleloop_p01wA5_mFAP2b_0001_0001
L/Uz3BXO0hGkEDySQ03f5BXO0mGUdTyTQShb7B77neG0OfXUQIwK8B33PfGkvfiVQy+P8B3qdXGUdkrTQRLC7BrbSwGEShLTQOfP5Bvob5GkgIrSQFzx6Bvt2CH059GSQPTM9BDUbCHUNmESQm5g5BHSgKHUR6tRQ5Qr4BD/pdGERLCSQsoO4BfB2pGUSolUQefP8BPQgtG074VSQmNZ8Br5lzGU2M7TQHe/3BHSN8GU41fTQuo63B/HU2GExl5RQ out_92_mFAP2b_singleloop_p01wA5_mFAP2b_0001_0001
L+TNOB325FEUHahMQ6mETBf8SPEU6mkMQ++JXBvHFOEULymKQmuJbBLEYZEUIwaLQmuJgBz0NbEUGE4JQOJGaBfR2iEkqx7NQbnvdBHuewEEmuZPQqxLVBfR2cEE8nqOQtd+SBzKHiE0OfXQQAAgLBHYl3DEtILKQepbNBrED6D0hWEHQXPqKBHXPmDEBW5CQO0iMBHZ7oDk9ow7PPK8FBjqxPD0FZ7DQW5QDBjAr8CEqGv/Pnv/DBnuJNDU6mkIQ03vGBDW5gDUjXqKQHv0+ArFZ3C03PFJQMrAMBjOsFEUZeZOQOUjgBTQfSEEmggHQm6jgBXbUsE0TYMJQ5p+hBj/pUEUk28KQFSueBzoy+EkenLOQ6avgBDfjnEkry1PQax8bB7u11EkIQqQQkSCRBX2cFEknsEGQvPKFBTtbeDE0BrMQ out_92_mFAP2b_singleloop_p01wA5_mFAP2b_0001_0001
