# Supplementary material for: Incorporation of sensing modalities into de novo designed fluorescence-activating proteins
Source: Nat Commun. 2021 Feb 8;12:856. doi: 10.1038/s41467-020-18911-w (PMC7870846; doi:10.1038/s41467-020-18911-w)
Supplement: Supplementary file 24 — Source Data [file 41467_2020_18911_MOESM24_ESM.xlsx › raw_data_graphs/Supplementary_Figure_6b,c,d/1/silent_84.out]

SEQUENCE: SRAAQLLPGTWQVTMTNEDGQTSQGQWHFQPRSPYTMDIVAQGTISDGRPIVGYGKATVKTPDTLDIDITYPSLGNIKAQGQITMDSPTQFKWDAQFKQNDNPRYHGSTNILTGTLQRQEZ
SCORE:     score     fa_atr     fa_rep     fa_sol    fa_intra_rep    fa_intra_sol_xover4    lk_ball_wtd    fa_elec    pro_close    hbond_sr_bb    hbond_lr_bb    hbond_bb_sc    hbond_sc    dslf_fa13      omega     fa_dun    p_aa_pp    yhh_planarity        ref    rama_prepro    bref_irms    cen_irms    final_chainbreak    final_looprelax_score    irms       time                                      description
REMARK BINARY SILENTFILE
SCORE:  -488.999   -696.312    103.887    393.155           1.646                 22.670         -5.180   -264.551        2.253        -20.821        -80.797        -30.525     -34.482        0.000      6.805    131.702    -43.489            0.036     19.116          5.888        4.496       4.496               0.008                 -488.999   3.294   1938.000 out_84_mFAP2b_singleloop_p01wA5_mFAP2b_0001_0001
RES_NUM A:1-120 B:121 out_84_mFAP2b_singleloop_p01wA5_mFAP2b_0001_0001
FOLD_TREE  EDGE 1 120 -1  EDGE 1 121 1  out_84_mFAP2b_singleloop_p01wA5_mFAP2b_0001_0001
RT 0.092238 0.94843 0.303269 0.768097 -0.261588 0.584465 0.633655 0.17903 -0.752615 12.785 -5.805 20.9455   out_84_mFAP2b_singleloop_p01wA5_mFAP2b_0001_0001
ANNOTATED_SEQUENCE: S[SER:NtermProteinFull]RAAQLLPGTWQVTMTNEDGQTSQGQWHFQPRSPYTMDIVAQGTISDGRPIVGYGKATVKTPDTLDIDITYPSLGNIKAQGQITMDSPTQFKWDAQFKQNDNPRYHGSTNILTGTLQRQE[GLU:CtermProteinFull]Z[HBI] out_84_mFAP2b_singleloop_p01wA5_mFAP2b_0001_0001
CHAIN_ENDINGS  120 out_84_mFAP2b_singleloop_p01wA5_mFAP2b_0001_0001
LwfKMBvxLBIEoaMYQDCMMBf9IAIEZ78WQ67nRBLFu8HE99bWQ357UBT0i4H0hWMXQlDNIBf9o3HkoFpWQY4wJBT8GuHEjpPXQiTgIBXhVCIUaeVYQPryOBPHFEIkmJTYQBdLNBHFt7HUsJcYQAQKLBfY1DIkXmbWQOF5HB7vg2HksmkVQDBTEBjJ+5Hk8pAXQqSUIBH0huHEKbFYQ out_84_mFAP2b_singleloop_p01wA5_mFAP2b_0001_0001
HTihSB3NJ+H0kYIVQ/UjXBHCs6HkEDiUQkC3XBvcouHUgVmUQFDCcBjVOqHkvf6UQ5QLYB/9T+HUf/ETQnJGZBbvIFIEA14SQ3n7aBvnjGIkNVfRQpk1WB/ouFI00YdQQq/JTBXmbJIk/3FQQxeETBX0JOIEForQQaVqPBf/VIIkFGROQEtoPBzKnAIEsyhUQMv1aBzTP+H0KDGVQP4sUB3WH8HEAcgSQ4dkbBrfJ6H0XVoSQhlHcBz/fGI0NFmTQnFWVBfsOHIk8EFTQW3XeBjJFEI0N9ORQRKHcB/5vKI0j0dRQkRxWB3HKCI02m8PQrOvVBTlAPIExNaRQ1lVQBvY6QIUN0ZQQcssPBnipEI0pdUNQR97MBXiFLIUimtNQ out_84_mFAP2b_singleloop_p01wA5_mFAP2b_0001_0001
H3kYTBPzMpH0yhWUQiBhTB/RhdHUO0aUQXPKVBPIwZHkVO0VQEtoYBfR2SHkQg9VQiWEOBntzYHkArEUQnEDQBnCXtHklDFUQRXgWBforaHUCZtTQb8SOB7QLQH0IbHUQam5MB/TNbHkrHFTQEYFLBvcobHkvfyUQ out_84_mFAP2b_singleloop_p01wA5_mFAP2b_0001_0001
HPK8SBntzeHU2O3WQqGPUBjqxbHUbnHYQrcIaBnCXdHE8nSYQQgVcBb5QXHEDCsYQ8S3QBvHFiHUzMnYQXPKQBD/pkH0yhuWQ2rZTB/GRTHEgVLYQ9owRB7OffHknvHZQmupMBD/pgHk9ogYQ03vRBz1jqHEAAkYQ out_84_mFAP2b_singleloop_p01wA5_mFAP2b_0001_0001
H++pcB77nlHEoaAYQuzHhBra8nHkvfKYQy2JjB/RhjHEoaUXQnvflB/mEiHUdTqXQPffhBnBB0Hka8OYQD6mfBTL+4H0bOyYQW9cgBfzb0HkzSeZQQjviBv6A1HUL6sZQpN5cBL55vHk1qzZQsHlaBrZmqHUiBZXQOInhB7fLkHEs9oYQxr7gBzQ23HEeehXQMZljB/U11HU1AVYQaAabBbeW3H0IRrYQWEKgB/MyAIU23yYQuihdBLmxsH0ysQaQXWQZBzjlvHUxmmZQ out_84_mFAP2b_singleloop_p01wA5_mFAP2b_0001_0001
H46RiBTgVhHEv0FWQ46BkBT2OdHUIwCVQqxLkBblDRHUO0CVQCBWmBfTiMH0P14UQ78NjB76RhHkpbqTQPcClBbAXdHE04kSQnZ0nBfIIhHkCL5SQtELkBLjyhHkZNPRQaRWgBntziHUwK3VQXrCmBzDSgHUSxNVQZxNjBHe+pH0bbqTQA4MhB7SfeHUs9cTQoUBlBHjtUHkPnjSQPDLpB3eXeHk4pJSQJkboBzu8dHELH3TQdz2nBzJ1pH0oJ7SQU0glBjQ7eHE6cdQQ9xPkB3edqHkeNSRQkpLiBHGYfH0zJARQ out_84_mFAP2b_singleloop_p01wA5_mFAP2b_0001_0001
Ham5hBjArLH0xLNVQQg1hBTf//G0xLNVQHaRjBntz5GkWkVWQMdTkBLaRxGkpbCWQGZ7dBPc97GktzHVQXxPbBHtc9GUKhyTQqpjVBD496GEsN5TQ3JydBH1v1GkZjySQrcIgBvcoPHkBBWVQ8T1iBL3I9GUxiTUQOJkbBPSEAH0s42VQ7X5dBXNizGUEWWVQIsqbBHcoFH0YXeTQZ7nTBD1A8GkfF7SQphxTBbMXAHU40nUQAdHVB7mwyG0nIOUQ072bBv7j2GUwz0RQuoSdBfRrtGUMsITQpo/gB3yf3GklksSQ out_84_mFAP2b_singleloop_p01wA5_mFAP2b_0001_0001
LEtojBLFu9GkQglXQf/0kBf9o3GUHaVYQUNenBjAryGEYlHYQJbHpB3Mz3GUPKkXQdTSlBjVOAHkCX3YQkz9iBfWqHHkPkxYQPxkiBrfHIHUWeCYQeQmjBnyo9GUYZoXQ/pajBjzaxGEm4fYQPoNnBDHMEHU6exYQayalBn9l8GEgFXZQ9HajBXxmPHkfO/YQ7LLhB75zEHkcdBZQOZ3jB/rZOH0eCuXQpxdgB7eZJH0n82XQ out_84_mFAP2b_singleloop_p01wA5_mFAP2b_0001_0001
LSh7nBPIwoGkoFVYQ14VqBblDjGkqxHYQ35rpBrw1aGUdTKXQrcYnBXNeXGEsyBXQgqhmB3jClGUbnnYQk5OrB/hFfGkBYjYQMuzrBLGxoGkqo3XQ out_84_mFAP2b_singleloop_p01wA5_mFAP2b_0001_0001
EqGvrBvz3WG0isdWQJGUrBPc9NGkpbiVQW5grBf8SRGkVOEUQHvUtBzeUXG0gArTQWOUtBX46EGU6m0VQizBtBPlWBGEVGMXQfMusBzcA3FUP35UQpwltBb78ZGEEYlWQYHTpB/m2KGUoBsVQjZWvB7nwHGU6OqVQhMsrB3OR3FkLAQXQ8JHuBzXSqFEX8HVQnX7sBnTo7F08v3TQ6wrqBDKdxFET8EVQ out_84_mFAP2b_singleloop_p01wA5_mFAP2b_0001_0001
EEYlpBDrcNGUy2RTQIFepBjpbPGEUN2RQktzpBHtIFGEnEDRQktzoB/9T5F0w1bRQsyxmBD/pUGUHahRQVNnmB3gkfG0dcHSQj9XmBbIwhG0S1aTQh7omBrnwpG0QKdRQRiVmBTGXsGk0tnTQjWimBT5bxGESybSQefwmBf2zsGUUhKQQIsnmBjCQ8Gk32ISQkN2mBrKa3GEpAtPQ3NzmBbXC/GEj+zQQSMIoBPy2IG03PtTQiRGrBXn0UGU2HlRQ82JlBnvuPGkFB6RQ17jmBLjNVGUZScQQu3QmBD6ybGk1WNUQatJmBXXtvGUrtiUQQ3ymBby5mG0bM0OQ4pjmBjXVCH0bm5SQEK9mBPAf5GUFQoNQST4mBf9eHHkjkhQQ out_84_mFAP2b_singleloop_p01wA5_mFAP2b_0001_0001
EEtIrBzgAGG0LdzPQMIgrBTgV6F0257NQUN+oBHtI5FkQgVMQ8nKoBbktEG0xLNLQaR2tBnsd+FUHaBMQ8oWuBHqfsFE/c/JQANdvBzAJYFELvQLQr1kxBzqmYFUsdiMQNhDuBvYUGFk+d6KQuz3rBrbSNGkVOUPQsK1rBDuurFUoJFPQB2pvB3VdAGUXEJNQF/dtBvpkGG0AL6KQZYyvBXiHyF00dgIQ+qdsBjdfoF0IMBJQzpruBPSn4E0e/tLQgvWsBzweGFkXh2JQ out_84_mFAP2b_singleloop_p01wA5_mFAP2b_0001_0001
EoFpnBTLymFU46RMQkCHlBTgVmFUhr3KQKc9kBDqGVFU5QrIQHahlB3NJCFEVjHJQEY1iBz0NjFEmu5MQ+QLgBravjFEwTdLQ1fAjBzE+zFEo+EPQQgVoB/RhZFEFuONQej0kBnDw1F0d64JQj7BjB3enTFEI40NQ6fKdBvGihFUO94MQiLHgBThMXF0K19JQzR3fBjlOzFUCteKQqtZhB3flxFExHQQQuh3iBfKwBGUDzNOQHs4kBDFjyFk/3CQQ out_84_mFAP2b_singleloop_p01wA5_mFAP2b_0001_0001
EhALkBf++bFk/UjEQWO0jBj/UNFkTiBAQtI7gBz1jOFkpbS8PSMofBzKHgFUwKH7P78tlBnsdSFUIwK1PBueoBPLvQF0ax/5PpgNlB354CFUmw+qvW5wjBb78rF0IbHEQEgQkBTiH9EUsvXBQe5WlBbkviFUL6UvPK4OpBjK6eFE66e6PVZjmBLosGF0zjU5vR7JjBvjXEF0cB+yvP7jlBT6iyEUdJRJv out_84_mFAP2b_singleloop_p01wA5_mFAP2b_0001_0001
EWOUfBvHF8EEEYl6PR2uZBjpb8EU5QL2PhrnYBvd+sEkuJxoviWkbBrFZdEEAAAwvsRFWBzbR3E0jVRAQbinWB7OjGFkw3+EQVk/QBr0MFFUEqvIQKLhTBLd9TF0HriLQampgBT14tEE7Rh7PVdzYB7hbMFESPUwPbw7WBXrLnEUtbtBQN/6RBHHj3EEy169Pwj9WB3h5WFkXogDQYDPaBHGwCF0jMOHQvUfQBX7iUFkB+GNQVcgUBfmMkFEnY6KQTjGXBP1IMFUa1TMQ out_84_mFAP2b_singleloop_p01wA5_mFAP2b_0001_0001
EoFZUBHDCyEEv0N4vktTSB7QLkEULyWAwXPKMBT2OjEEoa8/vO0iJBntzzEkQgV+v14FUBnBBsEkAr8FwSL1ZBT7DtEkObJGwESNSBnPbcE0IdIJwfUYSB7lu/E0HFu0v4G7TBngIUEEQ5k/vWobSBvn07EkkFuGw6uSbBjltkEUe1QDwRPhTBzuAiEkVYFLw9J5NBvmYbEUKOHJwil5TBjvpMEUUIwIw out_84_mFAP2b_singleloop_p01wA5_mFAP2b_0001_0001
E99zJBPJGQE025bAwPK8DB/mEPEklDNAwamZBBjpbQE0fqxFwIFOEBPIwQEkvf6IwnEDCBT2O3D0NJG6vbDMDBjvFMDkMsC/vpKkDBPx0GDEWFgEwJ5tDBn5dsCUc4A4vEtIMB3MzCEEnEDBwZdfCBHn2cEURk57v51e7Afe25DEtAw4vMC7DBvj63DkvE0ovxqeEBjLqNCUUda6vTNaDBfJzyC0CQXCP out_84_mFAP2b_singleloop_p01wA5_mFAP2b_0001_0001
L1NJ4A/89PEUiBBGwQgVyAb5QREk/UjJwwfq0APdT+DEYljLwoFZyAjWkBEESh7NwO1TmAPg1REUk8+IwOn7eAzOXYEURZXLwPtBhAD8WvEkTBKMwrnPlAjCU7EEHElKwYm/bATp+0E0x3VOwe++zArvfQEUiBhCwuqr0AbV+fE0gVkKwGOtkAbaCdEk2NuGwI+pjAHzECEks6UIwWNJOAvZ2VEUQj3KwD2ahALvGOEknqDNw out_84_mFAP2b_singleloop_p01wA5_mFAP2b_0001_0001
LGZ74ALv0ZDkSMoKwQgV7A/TN2CU5QbMw2OfDBf8S3CkVOUNwzhWFBjpbaCkWktOwHK84ADLYLCkPSELw1yEtA7Q1ECEirgKwj0ymAnuDLCUXkTMwuEaqAj7VzBkd9SIw/pG7Ab5QXD0FZrIw/RS2AHIE5CELfMOwGRS9A/2fJC0ZhLJwtew7APkiiBEqKVMw out_84_mFAP2b_singleloop_p01wA5_mFAP2b_0001_0001
LGEYGBT0iYDkCXfMwjs9LBXNedD025LNwHv0PBPHaFDkX6WLwdolUBLwKDD0HF+LwcSsEBrw1vDU14VLw5/BNB7YS/DUSwINwW/mMBbDVSDEvZOPw out_84_mFAP2b_singleloop_p01wA5_mFAP2b_0001_0001
ELH6NBTLyyCEBWJJwEtoRB/mEbCEBW5GwgqxUBT2O7C0kYwDwqxrSBzfqdDksdeCwoF5OBf++5BEsyBDw972LBDhyyA0AihFwKwZJBDJT2/jXfVBwI+VGBD7PaAUea27v39uKBPm0i8TZBeBw2O/JBvco1CE/pmIwthRUB/OUICEikuIw9sXMBj6rOCk4MaAwv9+RBL9LcBU6RlAwYIpOBbXRMAUi24Hwl7sIBXEANB0nKCIwvwQJBf+5qeD3Gh9v+zRNBbELb6TpnSEw out_84_mFAP2b_singleloop_p01wA5_mFAP2b_0001_0001
ElDtZBDrcwCUf/UCwy25cBfnvPDEAAA/vv0NeB7P1ED0d++tvHv0dB757fC04luJPb8ChBjU4WDkSMoCwaVjiBnzUvCUz90Cwb2XgBbsdlDUV8JIw8SXbBLwKTC0LdTDwFzqaBHZqtDUosn+vdnPiBDWWvDEXTqAwTwUhB7U2VC0k0/Cw8eNiBbflqDkOXRJwDGeeBTqkBEE9sEIwbHXeBr19MD0sCKJw out_84_mFAP2b_singleloop_p01wA5_mFAP2b_0001_0001
EAAAgBvcolDklDtoP8S3gBvz3fDU6mE9P5l+iBrbSAEE+TNAQHaBjB/naSE0xLd8PzMzcBvz3jDEsyBCQAKraB3zFGEETo1BQ357fBjqxBEUc9ogvi6whBzfNADUc9z9Psk0dBP3jcD0QXHGQerwZBDexNDU2VsAQg1YZBvW9IEU46gFQ out_84_mFAP2b_singleloop_p01wA5_mFAP2b_0001_0001
EY6mkBnuJ1DkR2OEQnvfmB3NJKEE/pmGQAAwmBjWkHEkQgVKQmupmBvIbrDEBWZLQlYQpBf++JEkoF5DQRtLpBnPsSEkU8T8Pk+3rBDKFWEEwJY2PLectB3ZKHEE96/yPzSbsBPbYqE0rAJxPU4akBvd+WDUHaxFQbtvlBX3OaE0ZI2FQhjCqB/ybzDUo7yDQLJpqBfYvTEU/QNGQpdLoB/4EiE0Hxl8PpHFoB39uHEU/if2P2xKuBX4CuE02MugPl9DrBTmP2EUJpR0P out_84_mFAP2b_singleloop_p01wA5_mFAP2b_0001_0001
Lx1DnB7luZEEUNuLQ7RRnBb78ZEkSMoOQwKnnBvyhwEUMIwPQbnvoBHue+EU5QbOQsyBnBHDCoEkCXvKQj59oBn2LQEEJzPPQY9elBPtxSEENrfPQ out_84_mFAP2b_singleloop_p01wA5_mFAP2b_0001_0001
Ef/0mBPzMzEUiBJRQ/pGnBLwKHFEBW5RQ/pmkBnX6MFUKctSQQ1IjBzJx+E0FZLTQlDdpBb5QFF0Jx4SQb+PsBTk+CFkiBRSQGjZuB/ml+E0GbUTQh7SuB/v2tEkq69TQkwUwBTb2MFk9qfTQqG/lBbmZmEEaRmRQFzanBL1NUFkfLMRQP2HpB/Lk3EktriTQT9epBv2dTFEFOhTQz1vsBriCSFkPqwRQLoQsBzb51EEebjRQ0QwxBPTRKF0PALUQxIXwBL4maFEo18SQ out_84_mFAP2b_singleloop_p01wA5_mFAP2b_0001_0001
EoFJkBPy2hFEBW5SQ14FiBzfqpFEv01TQ5QbjBvxL3FUc94UQ++JlBT2OCGEEYlUQkCXfB3251FEVjPTQ3i0aBf11oFkz6mSQG20aB7RgUF0EMPSQnJhVBrqhwFkjQUSQCQ5VBjWuOFUzwtRQHMrSB3bkfFEZgwRQFDATBjL9BGU5oeSQeZfNBHcohFU3VXRQ8NyNBDm7CGEwVFSQlgJLBXmU1F025iRQ1NZlBXjXsF0FZbSQaSIhBrp4bFEReTUQMAagBbklAGUi9fSQLCkdBz2X/FUcvCUQFDKeB/GCKFECLVSQ9B2UBP8j/EUsvVRQU+CVBz7dIG0AV6SQx6OLBjeYUFUbf7QQZN2LBjzXKG0gGOSQ7+IHB3tZ3FEtYRRQ out_84_mFAP2b_singleloop_p01wA5_mFAP2b_0001_0001
EtIriBPzMzF0eUIWQaR2jB/na+FEAAQXQPKshB76RGG0HF2XQGE4eBLbnCGEaRCYQCsykBnYQuFEEYJYQN0qmBnEycFkLfwXQeiZpBrxbfFUWdoXQosImBvcWIFkruVXQ3VeqBD4TNF0EMKXQhkioBbZJ/EUx4+WQ7RRhBvconFECsSWQE2glBXwFEG0Xr5WQcZGjBXZ8mFEozXYQJT2lBbCz2F0fmiYQgELkBzxqAFEVkTXQU2lsBvriKFEGd9WQMczoBbujvEkmJpWQ out_84_mFAP2b_singleloop_p01wA5_mFAP2b_0001_0001
EzhWiBXjXQGU2ODYQVjXgBntzXGknvTYQFDChBrvfcGEVj/YQO0SjBzgAgG025HZQhrHgBb78gGU3koXQYtSeB7nzdGUTxRWQvE8gBvUMaGEm/WVQnBDZBjokeG0GG6VQSYJgBTMcXGEhZGUQu1bXBDk3bGUPopUQoIGbBf6VYGUZEwTQe+OkBDAATGkYQ4XQxO9cB/LjTGEeiXYQqlEiBP1XkGEKXgXQyXsdB/VBnGUAJBYQjHCjBbMkZGEXrpVQasJWBH+UhGEejnWQ7jmhBLulUGkJTYTQGAQTB/SkcGU21XUQMP4ZBDURWGEQkwSQ out_84_mFAP2b_singleloop_p01wA5_mFAP2b_0001_0001
Env/dBntzcGEqGbZQ8SXeBvcohGkTiFaQ357ZBPc9pGkDtMaQlYQVBzgAnGUbnPaQep7dBrEDZGUPKoaQVFmdBL9WdG0MQWbQueRhBLzBjG078mbQurajBPOMeG0KwrbQTJ/gBP4VtGkIpwbQPKcaBXNeZGU46RZQuSGhB7HvlG07HIaQdysgB3ayTGk8PmaQjiaaBvELUG0HQiaQRBzcB7epWGUYUrbQ0WRaBboDjGUwzXbQr7hiBb/gxGEiE8bQQNWeBjgFxGkNwrbQ out_84_mFAP2b_singleloop_p01wA5_mFAP2b_0001_0001
EmuJbBnCX0G0IbPaQgVOXBfnv8G0xLVaQfU4UBjVO8GU14BbQsHlXBLv04GkYQgbQZQgaBPc9GH0HFOaQRQFgBvh0DHklHZaQ9aVgBPmM4Gkk3KaQ6jJbBHDL0G0gUPaQVoFUB7h67G06t8ZQZl8YBD0XNHkPviaQJkDaBHKyJHUJ4sZQDQagBPwyEHkXr7aQWIghBPUMJH08KJaQLiuhBDeZ0GEXogaQul8gBXJb3GEKqpZQ out_84_mFAP2b_singleloop_p01wA5_mFAP2b_0001_0001
L357PB325/GEaRGbQWOUNBvcoAH0z3vbQfUYLBXiBMHkDt4bQpbSLBHYlPHkQgdcQcSsIBntz4GEFuybQdXRKBXmCtGk+WubQWlxNBztfpG0sgScQp/MPBrxYeG07mOcQCN7SB3oQZG0mdlcQ5UxVBLhMeGE79CdQELoTBrXEPG0ZOdcQGE4NBLwKCHkqxraQCpMQBP7a+GkyhIcQ6h7FB/jg6GkXfZbQQCmGBLd25GkR+QcQKTcMBPWyrG0RZQbQ3QsGBrDDoGEDTubQLpqLBjpjqG0dswcQS8bRBzKLuGUS2ScQ2HLNBTHwZGkTu4bQh7JVB7QDmG0nxIdQUpjYBzMIaG0ZtTdQfEPRBXHxLG0ioFcQMXWWBbFtKGkPTtcQ out_84_mFAP2b_singleloop_p01wA5_mFAP2b_0001_0001
LkC3JB/owRH0d+WbQ46xHBb6mcHkYQcbQBr8IBfSMiHEsyxaQcSMKBPIwcHkpbSaQgVuBB77ncHEVjjbQF499APhkbHUhc8aQ2O/JBzeUOHkQg5aQL62JBn3XgHkWA3bQXEYABHdkjHE540bQ5ZxAB3TvVHU0d3bQlkc4AH0BWHEN0/aQ out_84_mFAP2b_singleloop_p01wA5_mFAP2b_0001_0001
LXkNIBHsysHEmutaQpw1IBnDtyH0HFGaQueUFBXMIuHERLiZQlYQGBLbnwH0bS8YQcSMHB/mE+HUwKTaQlnYIBT+p+HUpdCbQMMDHBjYrzHUOOTbQaYNIB74usH0QMuaQkhENBn3iyHkjb8ZQK2+CB/JS/HkQeMaQ+baJBLPACIUkZAaQMO9FBnlfCIUFcRbQrSmMBbqaAI0anHbQ9WyCBHXfzHEBIbbQI9nJBP54xHE6kubQ out_84_mFAP2b_singleloop_p01wA5_mFAP2b_0001_0001
EsHFBBf++nHkWktZQ7Rh7APdTjHkDtMZQQ144ADrcXHkmZWZQ99TwA77nTHEEYJZQ2jCxAThrpHEsyJZQOajyA/lr1HEcrCZQY4DyAXVi8HENflZQhsi0APRz5H0oXaYQtFhzA7ysDIEz2fZQK9B2APeTCIkJtUYQ/5g1ALUtFI0fS3YQtp/2AbqHLIUEqxYQf/UABjU4lHEoaMaQTq6/AfLdjHk4kuYQqJqsAHJpoH0HrnZQRNAsAnFjmHkmrwYQpwhwA/qV5Hk0VFaQ+n+0A/dn0H03q+XQwtIzAfkYGIU2R7ZQyom3AXC5DIUFtpXQFJM2ALT6MIkOsMZQ out_84_mFAP2b_singleloop_p01wA5_mFAP2b_0001_0001
EqGPABT0iRH0yhqZQ357+A3jCGH0Gv0ZQ5luEBnDt/G0JxwZQGE4IBHXPDHkQgBaQMIw6ArFZEHkU4iaQlyUxAjRsKH0Y4paQb0+3ADUl4GkUkqaQDCsDBT2OVHUGE0ZQtsQ5ADHrCHU56dZQwkaABH/0GH06R5aQfk8sAP2iKHEpWQaQK6C1A33n3GEIHLbQj+++AzBmzG0OSmaQboyxA/3H2GkY8TaQ out_84_mFAP2b_singleloop_p01wA5_mFAP2b_0001_0001
EFDiEBzKH2GE7RdZQ4PVJBXjXvGEBWZZQU4aIBjrHjGEoaYZQFueEBnuJfGECsGZQzhWMBTgVzGU46xYQRgWRBjPktG0q9lYQ8DhUBz1N0GUcT2XQrfJXB3f9+GkdQYYQ7RBBBrZmzGE99PZQ/z1LBrGqwG0LZ1ZQkTaNBXWt7GEJZ2YQY0rJBbm7yGEsQWYQPPcQB/MYlGUkMcYQ7SEUBzuRtGEWpAZQ1OOZBDMQEH0B5CYQo/5ZBjD87GU1TwYQcX7TBHfSDHUH4nYQ out_84_mFAP2b_singleloop_p01wA5_mFAP2b_0001_0001
EEtIMBvHFdGUPKsZQ/pGMBrbSRG04lqZQaR2PB7QLNGU5QHZQlDNUBfTiRGEoaAZQrcoNB33PMG0isVaQq+WJBfkiNGECk5aQ2JoEB3hAOGUcLwaQua3KBjNmNGUxlebQ5lOPBjqxgGk8S7ZQhFDIBfznOGk4cjZQNbURBbf5PGUp1gaQhfbOB/KwDGEcDRaQ out_84_mFAP2b_singleloop_p01wA5_mFAP2b_0001_0001
EIwKOB77nEGE7RxYQvJRRBblDAGEmuNYQyLdSB757nFkuJRYQam5OB33PbFU2ObYQzMTOBrEDCGksdGXQXSeNBzEEOGk/+4WQrEfRB75z6FkjQ7VQyXCKBLO2QGkEntVQx1jKBTgVBGEZ74YQUeKVBvA9DGkh0MYQ/XYKBXks8FEppJXQXuSRBbvoRG0lZyWQz1hLBjWdRGkg1wXQ3STPB7a19FE+hBVQWOASB3OrpFElqCWQGaaVB3+QBGUW43VQ35pJBLMgZGUZ9oVQxAHGBbGUNGE1f2VQYW1LBH6wNGk0UzUQ out_84_mFAP2b_singleloop_p01wA5_mFAP2b_0001_0001
EKcdXB7OfhF0MzIYQtI7YBX3kKF0eUIYQO0CbBvcoDFU3k4WQf/UeB3MzOF01jSWQ6mEdBLEYFF0jCrYQEuoeBvBztEU5eoYQJvvaB/2yKF0GmWZQgqRaB/S3sFksdCYQgQXVB7pLBFkcpPYQ2gSgBfZcOF02zlYQr0ygB7sPqEUxDBZQAELgB7rQqEE4NJYQGwFbB3a4jE0IdtYQJIrdBneNHFEOVvZQvqIXB7zQBF0w0bZQ8BvZBrFwbF0V3XZQ out_84_mFAP2b_singleloop_p01wA5_mFAP2b_0001_0001
EsyBZBbQgxE0jCXWQ++paBb5QpEUjXCVQ46ReBrFZVEUiBJVQIFOdBnDtGE0w17VQXktVBrw1jEEEYNUQBWZWBHZ7oEECs6WQ509cB7kr1EEYNiUQjs9WBXjXeE0HFOTQv0NTBLGEyEE/pGUQ35bTBb5QXEET3sUQ out_84_mFAP2b_singleloop_p01wA5_mFAP2b_0001_0001
EqxLhBLxgUE0JxQUQaRGjBf9oCEEEYNUQ0iMkBra86Dka8ySQO0ClBPy2LEU6mESQ35blBvyhIE0eUIVQfvmnBnXQwDEyfQVQKowpBTGe+DUloPWQF1/pBvyNSEk4MnWQ1mXrBXXofDkDGsWQiBhhBTKchEUdTqTQ0VFiB/aSoDkWkiUQFcqkBLFqLEkHZIWQqDWmBDFXXEEjdxUQmiioBvisrD0ZESUQwOvmBnSOSDUv1mVQ9M1sBv3nmDUyiVXQw2HrBH4fBDkg4XWQ out_84_mFAP2b_singleloop_p01wA5_mFAP2b_0001_0001
LHvUkBjWkRD01jaSQqGflBrZmFD0coFRQueUkBDW5cCkpbaQQrcojBHYl7BkBBGRQ2OfjBLwK7CkEDCTQFgonBbigAD0nUMRQjtNlBvz6fDEDwYQQ out_84_mFAP2b_singleloop_p01wA5_mFAP2b_0001_0001
LMIQkB3MzcCk8SHOQ5QLjBfTixBEqGfMQqGPhBj/UHCU0iMKQc94hBblDlC0MzsIQqGflBjrH9AkEDSLQHrInBbrtcAkvuZNQ3nakBDtyl/DuurJQZ78kBnCX3CEBWJNQ+zAiB3e1HB0MoyNQY7rmBHcFmBEFZ/JQ4qDmB7120/zjalOQO3EmBLO1c+DCQ3IQhxKjBLA9JAkRiDIQpdPjBnToU+Tqq/KQ out_84_mFAP2b_singleloop_p01wA5_mFAP2b_0001_0001
L46xdBzLdjBEaR2JQktzZBrw17BUdTiHQiWEYB/TN2AEW5wDQy2ZZBf8SX/DtIbEQzhWUBrw1LC0NJ2IQ8smRB782PBUcVIKQUwGVB3ZqpCUlfwKQ8X+LBL2FkBkMmpKQ789cBXjXyAEpwFLQ8fkbB74hWC0HLAFQs10RBjNrYCUJHjGQvilTBHgSABUXLBMQKHwRBbDpYAE1a1IQG2WRBTUvyC0ahnLQ2LGXB3JGFDk3f7JQDOfXBDXYaCEMKLMQr2EKBrOfuA0jXjLQYB/JBLYYyBEnvwIQoGwLBLaVNC0OP8LQ out_84_mFAP2b_singleloop_p01wA5_mFAP2b_0001_0001
L2jCVBvIbPBka8S/PDXvSBHYlTAkR2O3PnEDXBXiBx+z4lutPzMTWBzgAr4zMzMrP3ySOB7Mn/+j/0u8PlSNKBXZQVAE6IQAQIFOUBPzMHCkZmZ+Pz9DRBTVF4AEdgnfPOZ6PBPQTp9j3nqBQgyqMBfDIM9Tr5y1PNf4IBn2ezAURSX6P out_84_mFAP2b_singleloop_p01wA5_mFAP2b_0001_0001
LEtobB/na8/zisdePEtIgBf9og+zfqxrv2jChBjVO02D/pGxPiBBiBjWkt973P1YPTiBfBTLy28Dv0N+vzjYdBr19s/DK+PDwZ6YfBrSw+AEHl+Cwrv/ZBLF3I/TfEhGwZ78bBLwK/AUO0ikPoL0hBbec5/TmIZtv0u0bBL291ybQZy9v5dRhBPRlL5jtapAw out_84_mFAP2b_singleloop_p01wA5_mFAP2b_0001_0001
LlD9gBThrH6zyhW/PDC8hBT0iM9bktTDQT3kgB77nK+LtIbIQZQghBjAr8/7yh2JQMdDgBb5QL+jWkNBQ/hBkBPilb87fiUEQZj3hBH1Nh/7zcQBQ out_84_mFAP2b_singleloop_p01wA5_mFAP2b_0001_0001
EPK8cB325767z3PJQBrcaBT2Of8b3k4LQjsdcBrEDC7jTiBOQtd+cBDVjH/zMzcNQfUYUB7P1477xLtLQLLkRBvS5F/bOaEKQTJzRBnw93A8v5YLQvEjPBTzY1AMooFOQHGSKBD607AME/qOQCxvGBPUAGBsYavMQZIrIBfCR4AMs9lQQKcdbB33P16D99DIQPMhbBHQkQ/rQjhMQ3maTBHoap7Dac1KQ8cqSBPGR+7rjhtNQOseTBHMTP/r08GIQrLYNBvWGi+r3ozJQwy9VBvrdMBs7OiLQH8iPBboamBMB6NKQmoHSBDPetAMQboPQQ29HBrF5IBMzN0KQDizCBT8DLBs71LNQ9RYLBnkdwAcelVRQkAwEB3wJ9A8XM0QQ out_84_mFAP2b_singleloop_p01wA5_mFAP2b_0001_0001
ETihdBzLdTy7P1QQQgVOfBLxgg9T14VRQWOUbBX3kAA0LdrRQyLdWBTLym/j78tRQ/pmfB757n2rpbiSQSpQgBnES5+boj7RQC5WdBDkW5+rZ5oQQ2cfdBPjKrz7WNPQQ98ihBrrJq+Dk7ERQoU6bBHftrzbcYITQ9OchB3Agv5jl0MTQpxMfBrTwOAMMZoSQRQaiBD45N/b2wwRQIGOZBfook/7+jyQQYKnfBTwHFAM2B4PQ out_84_mFAP2b_singleloop_p01wA5_mFAP2b_0001_0001
EPffdB/RhLBkuJBSQb8SaB7QLKC0isdSQzhWbBzfqVCE7R5TQIFufBTf/kCkR2OUQhrnbBjVO0CUGEwRQy34aBDhKyCUTkYQQ2jXYBfy2YDkqhTSQXIHdB3dxZDEUccPQ03vgBzgATB0Ld7RQwMFWB/ywBC0+PYSQBBjfB7Cv6CkNG6RQ8zoWBvyxvCUjlLQQbQ4cBTn9VC0nw+PQ4+eZBXhp2DkGuzRQEnDZBLWKcDkEJYTQEaOUBnoFSD0rsHSQIDlcBHbxYDEK4UNQmIogBDjHdDUqw1PQBdFbBXq20DU56HQQ out_84_mFAP2b_singleloop_p01wA5_mFAP2b_0001_0001
ERLSXBThrPCUf/sUQlYQXBLEYdCEZ7EWQhrHSBX461CkYQQWQMdzNB7OfjCEueEWQpbSXBfR2uBkqxDXQmuLXBLOIICEKbPYQMaLcBDyX2A0zSzWQ2jCUB/naAC0xLVUQgexaB7CRxCUXBQWQO8qTB7sQKBkMv7WQsHHXBr7jaBklslYQvcnTBnNsbCk9GUYQPpvaBfmebC0CNVYQqYKcBHQrAAEjxfXQpazfB/EHcBUGj8WQzXFcBvUDeAECFyVQ out_84_mFAP2b_singleloop_p01wA5_mFAP2b_0001_0001
Ee+eSBHXPeDU5QrWQEYlNB34l2DUMI4WQW5QOBzfqPEkpbqXQlDtSBHueWEE/p+XQNeJWBDrcsDUHaxWQkJqKBrMziDkpcZXQbc3LBrH6+DEFQ6VQ out_84_mFAP2b_singleloop_p01wA5_mFAP2b_0001_0001
EMIwJBXiBZEU0iAYQShrJBrbSsEUgVaYQ14lEBDW54E057TYQxggABf++vEk8SHYQdTCKBf++lE03PJZQYPFFB/BXZEUpsWZQt3wAB/tEkEkafoZQKFzEB7PRDEUZLQZQ51a4A3B/YEEZD0ZQ01NABvXhwD0cxbZQlm53ArcCDEEZstZQJOzuAH2HwD0bS5ZQHaRGBfSMSEkrHtXQZs/MBfae2E0UZQYQ5tVKBTbT0E0gFdZQEwkNBroNcE05zOZQ+T+ABvXW1EUZVtZQ+0JIBv6b1DUz6BZQAyqxAzQfhE0mDCaQSq6/AXoUODUb3WZQBlevA/xqSDEECxZQ out_84_mFAP2b_singleloop_p01wA5_mFAP2b_0001_0001
LhrnEBzgANFkYQgYQoFZ/AjU4YFEv0dYQKxAABfTivF0NJuYQpw1DBb781FUbnDZQOJGIBnBBUFE7RpYQm5N5AH1nQFksGwYQD+r8APrfZFEya5XQ out_84_mFAP2b_singleloop_p01wA5_mFAP2b_0001_0001
E2Of3A33P7F00NlYQ46R2A34lIGEoa0YQ03PzAvIbQGUy2RYQpbSuAvyhNGka8iXQEtIuAHXPJGET3YZQ0R2xALg/DGk24BaQ6a4pA7SXFGUwzlaQQpjuAj7QBGURlPbQQ//2AXQvIGEd3gbQ9owxATgV0FEXPSYQLx89AbMSLGk4FBZQwArmAPOfFG0e+OZQ6obsA77nRG005fZQ/5e5A/NfHGUiaLaQ6NDzA/s92FkOk8ZQ7hkiArS+AGkYgeaQ8c7nAnQ0NGEFUpaQ2aLyAzp8yFkc6JbQwrNoA/saAGU9MnbQGJA6AvVyFGULR8bQ/RvzAr96PGUdkmbQG2R9Av0yJGUIhLbQ out_84_mFAP2b_singleloop_p01wA5_mFAP2b_0001_0001
EnED2AvyhaG00NZYQ357yAD/piGEaR2XQAAAxAPeptGkBBOYQbnv1A/S3wGUjXuYQ7Rh7APepjGEue0WQShr6AnsdcGkR2yYQS8TrAX4TgGUPFaXQGZ74ArbSpGEEYFWQEYl8A757bGkTiZWQKcdBB/9TmGkvfSXQ out_84_mFAP2b_singleloop_p01wA5_mFAP2b_0001_0001
E+TNqALbnzGUbnvXQIwKoAbkt+GUbnDYQ/pGqA757FH0gA7WQzMzpAzLdCHEmuxVQ7RhZAnYQAHEBWVYQZGFKAfVn9G0rTqXQ7MBWAzhJ5G02a8YQx1jmAbPKwGkqx7WQDVrtAnz7AHkVKdYQ/SbXALtnIHkJleYQyLEMADjOCHUfm5WQBE8FAbZZ6G0Y1IZQq53gAP3O7GEFAVZQm88XATPzwG0PizYQ out_84_mFAP2b_singleloop_p01wA5_mFAP2b_0001_0001
Epw1rA/mEQHEnELXQGZ7tAXNeXHU0iEWQJGEkA3MzbH0xLVVQQgVYAzgAfHET38VQU460AXNegHU14lWQkzX2AT/ooHU+dlVQTPr/A3y6bH0MF8WQdoFsA34lSHkDtEYQ2moyAfwTTHEcHUVQ8HPxAn05jHU9RcXQUcd7AHa6uHk888VQDusuAb1CsHEjCTVQMqG6A/xzkHUO8uUQYHVCBvJKiHE8AUXQb4nBBX8oYHkI4CWQ0S1+AHsrVHEwQsXQ out_84_mFAP2b_singleloop_p01wA5_mFAP2b_0001_0001
LNepkAf9obHkCX/TQepbYAb6mfHkBBGTQXPKeAz1jqHUiBhSQ8naQADVjxH0kYYSQR2OVAblDYHEsy5RQsHfMAzOVNHUfPPSQQoMKA/JFGHkdG/QQLJVx/avIKHUEaDQQ7+7m/qDSCHUCP7NQyLdrA7luYH03PlTQvfuJA7oggHUb4qTQ83QiAHEzWHkvkaRQ/NoKAvzybH0FXLRQAGB6/+IJOH0i0uSQbppXA3lnJHUvq7SQsrRGATk79GEqDSRQcBOZAnr3FHkCGcQQ9T67/ynlRHkpfMPQwC7I/aspLH0AsoQQg/z+++2SFHEjAwMQF8aZ/6eY7GUidwOQf5uAAD0pAHkwlwMQ out_84_mFAP2b_singleloop_p01wA5_mFAP2b_0001_0001
LlYQpAnX6rHERLKSQdoFtADAA2H0MzkRQDXP3AHtI4HkR2WSQBrc7AjWkwHUep7SQsHFwAXMI1H0w1DQQW2E6ADfQvHU462PQvzMnAjaavHUUSlOQVjXuA3islHEoaUSQg58mADyF8HEzAuRQGq8wAzU38Hk/jPPQUNJ/AfyvyHkpbkOQmsbpAjf3uHkzweMQUPlfAv/9zHkyixOQqj7lAP0enHkmHXPQ out_84_mFAP2b_singleloop_p01wA5_mFAP2b_0001_0001
LBrc8AjVuAI0P1QSQ9oQDBrbyBIEnE7SQnvfHBz0N7HUPKkSQTihLBLaR6HE7RRTQIFuEBPyWHIkZmZSQlmv+ADiBKIUqFJSQaPp3AbwkFIErooRQGBX8AHOyAI0/4QSQ50nCB353BIkxtAUQ3rKHB3n9GIEuQfRQGbKHB3AgJIkJ4ITQgGt/AvKSNIU8YaRQnHu7AHt2LIkpYETQFVj4Ar2bFIEOHjQQveYvAbHPGIk+R9RQ out_84_mFAP2b_singleloop_p01wA5_mFAP2b_0001_0001
EzMzGBnsd1H0GvcRQIwqKBfTitHUepDRQIwKIBjrHjHUepjQQoFZKBntzdHEEYVPQ0iMOBrvfyHEAAAQQRzFLBvom2HUdNeNQB8PGBTtB1HkHBMNQgutNBLKu7Hk604LQ8naDBPc91HkZm5QQT3ENB/XdrHEPa7RQZqGRBr00sHENzbPQTfSQBPOK5HEv2bQQ out_84_mFAP2b_singleloop_p01wA5_mFAP2b_0001_0001
EqxrDB/89fH0w1LRQdTCBB3MzVH0z33QQXkt9ADAAQHkBBGSQfU43APy2UHU3k4SQ14l4AzKHXHECsyPQJgI8AjoxbH08nWNQ2eDzAP+dMH0XiNPQdTCCB/89kH0eU4RQjl9DBDzcQHktzaQQkZ4yAT+TcHE9IWQQp2J8A7VejHU1GpNQSjZsA7H5NHEvw3NQ2tBwAD9/IHkyUhQQFxp4Anq7GHkdzSOQ out_84_mFAP2b_singleloop_p01wA5_mFAP2b_0001_0001
EvJx/AbQgFH0gALSQhrH7A34l+GkQgNTQNzMyAHtI3GkBBuSQ99TzAHDCyGU5QrRQgqxBBb5Q3GEue0TQl+NGBru17GEshnUQw64JBPGsyG0TNCVQZr7DB7nSBH0b80VQpwVCBDBWCHkrHdRQ4bi3Aj9pDH0Jf+TQgzoDBTEPzGEXr/SQTYm/AvGhxGkAiaUQ5PeIBDNgBHkTXBUQY7GNBjQ01GEHUoVQ7oeLBjxwuGUaiJUQ2LqHBHi9sGE/6nVQsrJHBnpqEH0awbWQEpqBBDhi7GUxGbWQAFSBBXciHHUWjfVQ out_84_mFAP2b_singleloop_p01wA5_mFAP2b_0001_0001
ECsypAHZ71GkU4iTQ8S3gArbSuGkDtYTQ789jA/mEkG04lGUQpbSkAT14jG03PVVQDCsMAfTiyGU2O/TQeVjy/au9qGUhFxTQY2S5/CdphGE6HgTQfTo7++5uuGkWh1TQ67npAf9o6GUwKXUQ6mWfAv6zsGkflUSQ7u3IAzWH6G0jalTQsB3OAvGrzG0b6DVQ out_84_mFAP2b_singleloop_p01wA5_mFAP2b_0001_0001
EiBBnA757bGEv0VTQOJGsA7kYSG0eU4TQqxLmAThrHG0xL1TQIwKiA3NJEGkpbySQlDt2APzMRGUy2JTQd8q9ArrTaGEzJgTQ0/27APUDHGkohgTQNwJDBzAjbGE+cqSQoa8lATKccG03PVSQJYatArIkTGkkl8UQ0qP1AbcjRGkhxFSQptcABPM4YG0tXcUQxgM5Af/khGUz8gTQ/8sBBnzSGG0R4+SQBgk2AvqmAGUuCOTQtUO9AvSzGGUCNlUQ00mFBf1AiGEi4/SQHoqBBrfNdGUAurRQxFaFBDdXUGUW1qSQ out_84_mFAP2b_singleloop_p01wA5_mFAP2b_0001_0001
E/pGmADBWCGEVj/UQT3khAb5QvF0LdLVQmuJqA76RfFUiBpVQZ78sAHtIfFUf/0WQ14lQATgVwF03PNWQcWzFA7ILaFUjZkWQfPnPAzOJKF09XWWQh8/n/CRvZFEYyFXQ3kYpAXiBGG0w1zVQA+0cADOwpFkGROUQL5IEADx46F0KozVQ7ecWArOu3F0KHIXQ out_84_mFAP2b_singleloop_p01wA5_mFAP2b_0001_0001
EdTiuAfSMSFklDtUQFDC3ALFuCFEoaEVQaR2yA/owrE0bSEVQb8SuAT0ikE0GvEUQBWZABXiBDFk8SHUQNomCBrw+YFEle9TQky5EBHwL0EURPqUQQ9aEBHxhjFkcuOVQWO0rA/mETFkCXvTQwf05AnQcGFkNxEWQGtX+A/4b9E01RITQvrQ/AbMhiFkr7eTQBv+FBn55XFkOBUTQH4SIB7Oh0EkeZ+TQ31dDBXB1jE0HAwUQgoLGBnh25EkrzoVQ3u/FBPpPzFk3r/UQSdiHBjO6ZF0eItVQPLFBBreLlFkwh5VQ out_84_mFAP2b_singleloop_p01wA5_mFAP2b_0001_0001
EhAr0AzeUgEECsKWQkCXxAzKHKE0NJWWQ2jC7AXO02D0yhOWQqxrBBzgA/DE+T1WQgVOsAHueGE0jCvXQm01iAH+gTE0wC4XQj4EpAbeqdDUHC6XQnvf4AfTinEkqx7WQOIqrAXpEGEk83jVQJE9xAnc7KE0QSQYQ2x5kAz4LiEEy8AYQfbflAnqDZDEBacYQHbEwA3hVJD0gu0XQ/FUjAPF3UDU+bIXQ out_84_mFAP2b_singleloop_p01wA5_mFAP2b_0001_0001
EOJG6Ab6mUDEuecVQdTiBBb5Q3C0KHSVQUNeABTKcJC00NxVQLHa8ALwKfB00NBVQtd+CBHue0CU0i0TQnyfEB/rndDE42JTQgwiABfDu3D0b9nSQWWwJBfEdoDEUMBTQbF3BBDnHOE0kR9RQg+GLBzYoGEEIIWSQFhLHBzVgTE0o6zRQsAkIBnyolE0r9HRQwKHzALGEQDUep7UQMU3EB7b0CDUV14VQFoY/AbYPnCEG6STQruUGBjOYeCUfZtTQflz4A/tOvD0XEvSQHQ1MB3LuTDkG7bTQBRe9AniMYEkI7iRQMQSPB3TBLEUeYOSQVIZMB3wSlEEwY8QQ out_84_mFAP2b_singleloop_p01wA5_mFAP2b_0001_0001
LCB2BBrFZ7BUHaBXQfUYBBTKclA0FZjXQTiBEB/S3E/jEDqWQjX6BBLFue7Tc9gWQXkNEB/9TtAEW5cYQFmdDBrWuECE60oYQniEEBrUhcCUFF/XQIu3BBHYX8Bky3/WQT6P6AnzsVAEM4rXQ5scIB/k7aAkGtZYQmTYCBn+HBAUIB0YQRrbGBnZZOCkf6AZQD3++ArLOJCEtP3YQadPIBnzLhCUCd1XQK60BB/yM6Ck1sAYQ out_84_mFAP2b_singleloop_p01wA5_mFAP2b_0001_0001
LU4aIBHsyx/DEY9VQiBBLBHsyh9z4lGVQgVuHBrFZ77j9o4TQzMzIBbmZG8r8SPTQy2ZQB3ist+z4lmUQ3L2PBvC6dA0NGwTQ6mEKBb6m0AUIwCWQYAnLBju5XzLvEsVQYNOSBjwNL8TafCUQrgBTBzE4J/TtXaVQkK4RB7JMPA0fx7SQ out_84_mFAP2b_singleloop_p01wA5_mFAP2b_0001_0001
LCsyDBLGEo+j/UjTQTihABjqxL+zP1YSQBW51A/mEj8z3P1SQamZuAblDN8jZmBSQAAgABDW5YA0NJmRQIgMGBnCT3AEu3KRQpvzFB3KvFCEasbQQk48IBzA8k/jBrWQQyL9CBfnvHAkYQIUQovXCBLITf6zWOyRQJrx9AzG8IB0nEPSQO8A8Avs/SAUgSuQQttiIBHDEDBksHESQd8zJBfQpQC0UjLQQhW7DBnZCdCEFGERQC4cDBX0dBCUK2CPQId+MB3WqHAUwSFQQDssGBz1bN/TSV9OQQpPJBv1Nf9zOk7QQ out_84_mFAP2b_singleloop_p01wA5_mFAP2b_0001_0001
LQ140AvHFu6jDtIUQMIwqATf/U174luUQlYQkAz1jS+DqGPVQWO0UA76RR+z1jKVQkCX7ALwKH7zkYwUQBWNsAXOz78LIyjVQFjAmA/OEY8bMg/TQ out_84_mFAP2b_singleloop_p01wA5_mFAP2b_0001_0001
LRLypAjpbKAUiBxVQuz3kA7P1YBECsSWQ6mEdAb6mEC0IbPVQ2OfLAzeUUCU3kgVQZQgbAbmZGBknvfXQavwjAXfynAE7iWYQx5PrAL00RBUcZlYQDsngAPlX++z1OnYQfU4xALGEIAEAAwVQqiOrAXp5BCU7ynWQkzUPAbgnXAUCtPXQhtJTAnLkACkI+wXQGVVkALKaP+TdEBZQHG/UAzZE99joMaYQ out_84_mFAP2b_singleloop_p01wA5_mFAP2b_0001_0001
EFDCjAjqxHC01jCUQKc9aAzLdfC0d++SQueUeA/TNODktzPTQZQgnA7QLaDkvfyTQBW5hA/89XCUJGkRQhDxsAXajpCk0rcRQxBnhAfaCUB0U7ORQCfexAHiilCU1HEQQLHaqAHZ70Bk++5TQ/ABKAz9YXCEbiBTQOThaAr/zpCkQJ3QQh8txAvNKaCEFgJSQRfWsAn2GLDEDFsRQ/7nkA3G0KBkVHPQQig3SAj6L9AEaqSRQhggmAr0pxAEGM8RQRmT5Av69zCk+VCQQvzSsA3w31CEDKsOQRRFyAnOBEC0LAnPQ out_84_mFAP2b_singleloop_p01wA5_mFAP2b_0001_0001
ER2OPATf/oDUKc1SQxgATArFZLEUf/8SQamZWAfR2WEkSMoRQnEDMADAASE0eUoQQKc9AATLyWEUktrTQceu9/mq0REUpJJVQndZb/+DQhEE12vVQLGFW/uypfEUi+PXQo+zj86tZxEEvwzXQhrHBAPHadD0codSQS31gALa2NEkXchTQ+Ylj/yIuSEUmLNTQu1MDAvHFoE0+0lTQqSXOAHm8TEkLVoVQRLMz/SsVBE0/KSVQSh3Z9cNIeEkG/UVQ1D4m/ywixEkFRfVQlKG7/2RrgEkt1qXQnodz+uEZQEEw1hXQ5aXl8ceTwE0L2ZYQWoUa/Q32wEUKybXQUA97+CZ+/EUfmiXQ out_84_mFAP2b_singleloop_p01wA5_mFAP2b_0001_0001
EcSMiAnX6mEkZmpRQzMzjAb5Q1EUc9gQQFDCgAfTiLFUxg4QQ3kYkAjWkVF0FZzRQ2OfvAPy21EEpwFQQUNemAvxLpE0kYgSQZZBeAneXvE0GSXPQQgVwArvfAFUgVeOQsHFyAvz3lEEVjnPQVjX0ALbn7E01j6QQ out_84_mFAP2b_singleloop_p01wA5_mFAP2b_0001_0001
E2OfPAHtITFEueMQQKxgGALaRoFkCXfQQiBBMAXMI4FEYlzOQGZ7GALFu0FE+TdMQ4P1Y/GtInFUeprQQ5/NL+SyI9FEeo2QQf6J++Wo1EGE7hKSQlkOk+iQzAGUCxRTQjQub/uR5OGUK5/RQGZ7IA/89JFEmu5OQknZNAri/tF0rNbRQFRwK/yGhdF0ZEkRQYsl4+mpBfFEFipPQse7Z/wmX6F00p0QQRC16+a1qDGkGMBQQ9xtk/iB7TG08sySQe0rh/2k3RGUwIFRQ out_84_mFAP2b_singleloop_p01wA5_mFAP2b_0001_0001
LfU4WAf9oEG0hWkPQktzdAXNeMG0yhmNQGZ7kA34lVGEaR2OQc9oiAjqxYGEYljQQaR2aADVjFGkTixQQri6PAXUnPGElxiMQuG/jAHFmIGk8vHMQ out_84_mFAP2b_singleloop_p01wA5_mFAP2b_0001_0001
EW5QsA7QLaGUJGUNQ/pGyADBWjGkBBWOQZQg9AvyhkGkQgVNQ4PVABjrHgGUxgQLQXPKsATLytGUeprNQz+hrAnXgwGkh2uKQlz0kA/Ar6GU8uLKQifNWA/856GUgrxKQ94zpAntDDHkhGFJQUNetAvxLXG025bLQ8GzyADXhiG0cOQQQrSQwAHJc0GEGVnOQemGkA7sgtG0VWgOQUg9nAnyzpGkXKqJQpmqzAv76xGEZYAKQVxxlAzGxJHUKPsIQP50xAjP9CHEsPtIQ out_84_mFAP2b_singleloop_p01wA5_mFAP2b_0001_0001
EktzBBf9oqGkZm5OQlDNHB7QLuGUepLOQoacHB/TN6GEZ7sNQ/pGGB/9TAHk9ogPQT3kLBbmZrGkDtIQQTulMB73EgGUgcTQQiAZQBPSIwG0EAkPQnqdQBbDgeGE+FbRQ/UDAB/natGEShTQQ+0XIBLxMqGU8VVMQ5xWKBPAiuGUGnGRQyZYOB/t+cGUxmxOQlNCJBPkybGURmeQQA8dTBHZhuG0OehQQkpsPBHFd4Gk/cbPQZ6gRBzIxsGU3npNQ5VYRBLdZWGU76gRQJKyOBr9dhGUVbWSQvOIUBnr1iGEkKNRQ out_84_mFAP2b_singleloop_p01wA5_mFAP2b_0001_0001
ERLSJBT0i9GEYlTLQXPqJBXiBJHUJGkKQbnPPBrFZMHEaRmJQ03vRBnX6GH0d++HQ3kYFBPzMMHEUNeIQvcIABjsnKHUQylJQhWAGBvbAYH0Z+YHQtIbKBrGv3G04l+JQjmyIB3F1NHk4LVMQ6J0FB7pMHHEKpZFQnN7+APSXQHEK96KQGx8CBPoIaHkFYfEQBA8JBHUZZH05SoFQ8vjFBbEAdHEGpeJQ out_84_mFAP2b_singleloop_p01wA5_mFAP2b_0001_0001
E5lORBPHaVHUGEoKQIwqWBbmZZHUzMDKQHaxXB3MzdHUiBhGQwKnUBnBBkHUGEYEQCB2XB/naiHk9oAMQ8cadBzvFnHktOAMQEKJeBXgBxHkPcoOQvpRiB7BZ2H0Cv3NQam5OBvyhZHk789LQJ7dZBXjwSHkLIPKQd76WBrG+fHEB3/NQDbLVB/NCpH0RNhLQzgNeBHY7qH0MDGKQDJMgBX9vgHEcvTMQsMyiBTem8H0E/TPQt4QiBnjw5HUww2LQ8KujBDgHwH0Ar+NQ out_84_mFAP2b_singleloop_p01wA5_mFAP2b_0001_0001
LGZbcBntzaHkpbSEQEYleBbktfH0Gv0+PEtohBXMInHEDCsAQ789hBfTivHU3kY8PQgVgB7luXHUjX60PUPpcB/+TQHktkkjPexiYBD8AUHEaIdpvQfydBPY5GHUbSWKPDCseBb5QVHEv0NGQI2bbB3SdkHU4DG7PAt4hBPF1SHEWjO6PPIUhBzeMcH0L3vCP out_84_mFAP2b_singleloop_p01wA5_mFAP2b_0001_0001
LRLSjBT14jH0w1jEQtdulBntzpHEW5wFQktjmBLEYnH0kYwJQ7RhlBntzfHEoa8KQZ78nB/mEmHkTiBCQpd/oBjWJcH0gstDQfU4iBDW5cH0OffGQ4HUlBXdVyHEgUVFQZ6gpBHl1rHUEajBQqRFnBzUBlH02DJ8P38GpB/P0XHEbZhAQ out_84_mFAP2b_singleloop_p01wA5_mFAP2b_0001_0001
Lf/koBnX6sH0P14KQ35rpB7P1qHUiBhNQCBmqBHXPfHUGE4NQzMDrBT14bHEoaEQQiBBsBLFuyHEtIrNQJ0MrBztz7HEay2LQCWwpBDGh2HUXLlJQBlkoBvo/sHkqF3KQ2sLoBDLzsHUN5CPQO13tBfSwuHUWfBNQTmUsBPnP1HE2dwPQmd+sB7YJAIkmpMLQmZ7pB/yvAI0xM9MQjxQrBnvT0HEcvGIQSSPoB/T/7H0zBzIQ out_84_mFAP2b_singleloop_p01wA5_mFAP2b_0001_0001
EiWErBbPKZH0istLQOJ2rBLwKOHkArMMQR2OqBz1jGH0xLdKQKcNrBjU49GE7RxJQLy2uBzLdMHkoFpLQdacvBjOhPHUii8IQBBmwBrg+SHUkcjNQlDtqBLbnbHEnEzJQJ9brBnhQMHU+SSOQrWUvBfAAEHUH+4LQjr1tBLOCSHkdXGIQ0isyBjyfRHEviHNQ3fKwBfBoQH0YhmPQ8YLwBntcbHU2EUNQ out_84_mFAP2b_singleloop_p01wA5_mFAP2b_0001_0001
E35rnBrbSJHkvf6JQv09lBzgACH0P1YIQBr8iB7P1DHkqxrIQjs9hBra8MHU2OfIQ5QrmBbPKCHEue0CQTXBlBLJS6G0Tn/+PPA5lBLAj5Gkc1/tPBMFoBr/p1G0iy6aP3mJkBj8U9GECsbuv789mBz1jQHEW5gKQ6nTmBTQ45GUgUGJQc8xoBboOAHEA3RCQl7VmBnLKKHEuiOBQz87iBzO78GECs++PMCLlBfRZyGEFRUBQ1GlkB7HH9Gk+VZ7vrqViBvzeAHEpkihv out_84_mFAP2b_singleloop_p01wA5_mFAP2b_0001_0001
EAAghB3256GUiBBJQEtIdBDrc6GktzHJQqGvaB3isxG0IbnGQXPKdBrbSpG0HFuFQhALbBPHa4GEUN+LQlQ8bBPo/AH0/hHOQlWSgBXhVCHEy+ZPQ4YqXBbhCHHkrQ+OQTeggBv70JH0mztQQWvAYBPqVOHkRLfQQ1jtcBXuzPHUmSGRQO0iiBjU4zGUepLJQOPjbBThFCH04NbIQwE0cBHKBxGkS2tMQ2w/WBHPV3G00PwLQJs8hB3Li9GEcV0OQCM6TBzz4FH0gXBOQO7XiB/j6KHE9GORQIxfUB7t7SHE0HyQQzMEdBTEnVHE0m5RQ out_84_mFAP2b_singleloop_p01wA5_mFAP2b_0001_0001
E8S3VBbQgzGEXPqEQfU4SBDrcrGkX6mBQTiBPBHtIlGE/pGFQv0tMBvyhpGkU4aIQR0zPBrYvwG0hPD6PPFWTB3N01G0VANkP/7AQBvvn6GUza62vBoiTBrms/GEzx+/vSWVQBDhiEHUwaYEwSMIUBThr6GEBWZFQwSuVB/EwlGEYf2/Pi2MNBLM92GUk5P9PrgRNBjY0qGkpQS0PirAWBHSxvGk9FhmvvaxVBv/F8GENwQyPUKWNBDItAHkeeYwvv0lNBzYY0GUfOJ7vQnLWBjop5GkArrBw5aAWBnL6FHU+7W8vnG0SBHM0HHUSmHHwa36NBPcRKHEce3Cw5hFOB7x0+GU0LJGw out_84_mFAP2b_singleloop_p01wA5_mFAP2b_0001_0001
EEtIOBDAAbGUNepDQMIQKBvz3TGkpbSGQ8n6FBT14PG0OffCQ/pGHBDBWMGU6mE8PJMINBnFPKGEtVXIQPuZJBj/6BG0URdJQV/mIBzDwvF0+deIQN46FBL85CGUHlwLQIb5EB3LHlFU2FAKQrENDBLRYyFEZHBMQk45EBrXILGkt2lNQjDD/AT+0uF0KtCOQQbNBBzoWJGUXtnPQDWL9AL2f/Fkcn1PQ4PVQBPc9XGET3kAQV+RIBTXUYGUiTvIQSzuPBj46MGk/t+JQtppPB3UfGG0rTtFQ4LoKB/sGpFUCHeFQannDBD9+VFUOYsJQz29GBv9xSGEGMbNQKaz6ATcrfFUt7POQOecABb8yPGEqRhQQyXb3AjBQ9FEUguQQ out_84_mFAP2b_singleloop_p01wA5_mFAP2b_0001_0001
EfU4AB7kYQG0LdTEQXkt4AXjXMGUhrHBQRLyvAjrHIGE99zEQbnvqAT2OOGkCXvHQBuS0ATsLVG0Es+6PrPyrAL6IRG0cBBtPls2oADi9HG0spEwPhLToAPDRXGU3natvIFOAB3MzTGUKc9HQG3i7ATwzFG0bFP9Pdvz6ALcsYGkw4u0P8U1wADdhbG0Nx3/P out_84_mFAP2b_singleloop_p01wA5_mFAP2b_0001_0001
EZ78tA/9T7F0IbnEQIMvlAHiPxFkLz5HQE8ofA7F5fF0m9zEQ9u1jAnknXFUWi0AQTloqAvp5nF0H0eKQlSXyAfMJyFkxCICQ8M4fA3Oe9FUE0gIQT9YkAPmYgFEnbrLQEfZuAjpo0FUYuoLQvrnwA/t/bFEXe8JQ out_84_mFAP2b_singleloop_p01wA5_mFAP2b_0001_0001
EgvfMA7YcaF0MdrGQ+XOCATRZGF0EeKFQaWx6/izQ5EkD3EJQmzKv/qfACFk6MKLQdF7W/OuvKF0sV/BQk/gC+ujs2EUU2IAQxSlh/Ils7Ek0iH5Puc52/QLHMF0mdb6P9dNq/UDjtEE/w6jPdL3EAvsckFUI1mIQqWMNAz7Z9EkjHoCQu1Dj/aQSUF0bl78Pq56K+OLCUF0J6bEQXI3a+EbDuEkQgoDQzgOV/iTusE0Wyy7PN/aBAFO/vEkVL7tv4ONQ/IncgEEZLUbP out_84_mFAP2b_singleloop_p01wA5_mFAP2b_0001_0001
ElBn//2+NkEkBe2IQoFK9/uAHWE0HxKLQJ287+ml9QEkY05LQGYC2+wwlREETJNKQuswKAPwUBEEQMoKQPaShADLVDEEsr8KQyavnAPNDIE0YSxIQrzDmAjHhAEEVUbNQ5nsyArw5JEEy/DJQxeAxATvVCEk7XuNQzMV3Az1CHEUzeiLQHIkCAPK1dEE5kDGQCyAGAvIKeEk2d3MQsNeHAvI23D0jRmIQMUJFAv31pD0oN/LQ45EkArtSKEEC1nFQ0/DhAbWn5D0a1JPQKDr3AzrnNE0yxqGQKIq0A7IFAEEgwrPQYn9/ALFhIE0oXxLQ out_84_mFAP2b_singleloop_p01wA5_mFAP2b_0001_0001
EMdXe+6u3LEUlacOQqsmi/ofsFE0ymYPQ3Drg/UB7hDkbZfQQYoTB9sgFZDUk5KRQk3Q2/8WhXE0qoiQQtY67/kAtsEEimnPQ/2WPANwLrE0j+fNQoV7SAFFnAFUaCIMQ5OkhAhNH/E0AA9JQ0YVg/ShSMEkKfwPQofD3/Eo+CEEwmpNQoPKi/k7aaE0heaRQJ5yKAZNeSE03w5QQ+Lub/wzKxEkTQqOQNVPCAlWJ5EEOihQQVzSeAlCDmE01YbOQelyKAVmXfEUSFAMQMw5DABBPGFEupRLQb/VYARZVMF0fylNQULhiAlunNFUdEGJQSmnoA1JM6EUYduKQQMJeAxsg0EU6+jIQ out_84_mFAP2b_singleloop_p01wA5_mFAP2b_0001_0001
EPIWBAVVkIDEY3ZQQCrVCAxYrfCkBoGRQt8eWAtAJcCUhC9RQFHZjAxSFwCUQ8pRQlQbBAdlM1B0orGQQxYpS/wW/vBEH1oOQsNQS/s1cmAUGFqMQsgnv+EJA++zQxTNQ/R0n/wXh3AUbQOKQJX6NAtB3RDUPcrPQtgNp/gladCUzXxRQxQiOApgL7B0PIyOQSHjDAR5z4AEJjoQQqMSD9+QvmB0y/AQQRB6J/8WuVCkF/hNQqEeo/o1gJAUEJ1IQMEPy/kaWyBkp2xJQ out_84_mFAP2b_singleloop_p01wA5_mFAP2b_0001_0001
EQuQVAFQpCCkf6ATQgjzjAZfq2BkMp4TQ2LMrA1I1zAk+TRTQdZsqAJeqiA0dhESQjTMgAFIvbB0NYRVQacZUA10TIAk46QVQ9q6VAtt1s+zQzTUQlDgIAlDYw/Dc7TWQqmQHAtm5nBk0POTQHgSoAhfKZCEZK+TQ6NJnAp8gVBkaH7VQl8GWAJSlGCUuesVQXWKAAFNQD+DNIXWQKuvHARgYiA0U6DXQ out_84_mFAP2b_singleloop_p01wA5_mFAP2b_0001_0001
L5iCyAZ/QOAkGZGUQvCl6AxFvt+DGOnTQx+K2A5ke2tTptLTQScK8AB15f970VwSQm7jBBNKqV+DrWsUQctsEBNpVcAkEq+UQTMYEBRyxWB0yRMUQWoYHBt2XfA0M1+VQQ/TxAZKWYA0b+FVQvSS+AVSlq/DA3vSQYKW/ANt1V9TfgnVQowWEB9ofI7jpfYUQ out_84_mFAP2b_singleloop_p01wA5_mFAP2b_0001_0001
E7aqrAV1di4bdJTTQkJamAt6+y+79u5SQfrvZANXkR+LeY/RQ9RXHAp8rs+blOYSQn59iA9W6LA8kDIUQpOQsAhtQlA8et/UQUk6xAxFZjBsaAtUQic7tAxPus/L1yDWQ1vMnANZmY8jSBrTQ2SGsApLCAAcTaVSQo9zaAN2YL/r46tUQTpfdA9+jFBcQ9zTQcv/zAxQPEAsrLrWQuaJpAtrWJ+LbcQWQ out_84_mFAP2b_singleloop_p01wA5_mFAP2b_0001_0001
EZeOeAhcEt87IrxQQvMcNAtrQA6b/vtPQxNNBAJW95+7UzoOQSDdJAx4gkA8IUmOQdQ4ZA5LYw7DyHgNQw2znAFgfQ47fqmNQ2C4pA1iJ36rSPRQQ/nQeAx/Ss8b5ryQQxRnCAxdEj7zJKYQQcT5RAtLyj6TFHkLQNzDaAFvuG/T9q4NQls8nAZFAK+7m8cMQ9ystAxE+H8jbKrMQjUdvABjWZ+LZjZQQ41LtAx10P8jUYtQQ out_84_mFAP2b_singleloop_p01wA5_mFAP2b_0001_0001
EUC9V/o8tb+Lt4wNQyLtU8oMpRAMLEpMQ7XlL/SFxo/r2pFKQP5Zo/ahCoAMk2oIQuiDh/GRYuAc3UqOQD7s8++XzZBMFkkQQ9Bs09EWhXC83YQQQC7aH/IhwsCMvZcRQCGd8/0uHqCs+F4RQz+OMAxIGTCcPcNRQbUIEA9mr+CMwI+SQZZY8+Al4O672U4NQ3xsJ/g+IIBcIxKMQcupz/usnu/reXUPQ8pG3/2WDbBcKctNQle2n+QNFyAMEMARQXNto/GVhiBcNWTRQHOnK/6F1rCM0eoPQRmIb/g5wTC8PYGPQGK958Gqx+C8X6+RQZNuHARRYDCsk5XQQkFgbAVpHRCMZMiRQ39ty/IxYQDs27eTQ93YTAFMt8C8J4STQ out_84_mFAP2b_singleloop_p01wA5_mFAP2b_0001_0001
LvxbH/WM5E8bPHjJQI61n/qcGK1zljWGQ6u6R+2Ze36TrXHCQcSWI/s/og+TpwzCQnviAAf2vn+TFiyHQ1VRTA3WKH+zDgvJQrw/PAfDq19z1reMQF62jAL1Or9DowsIQKPjgArkI68zArKOQCMasAP4tv8z1uYKQT8xqA7aLX8zXAHNQbFTzAXsy36zljyOQWMm89Wvc52zMI0KQ9049/CUFw8rHxsEQZl2r/m67BAka62IQTenGA7QCj/j5gJEQVV2//ixnI+znJTNQFLJlAzgW+9D4LGFQH2heA/gwm8jAJKQQqcc0Arr6T8jRQkJQU15wAPfeK7z+nTQQ out_84_mFAP2b_singleloop_p01wA5_mFAP2b_0001_0001
EF/Nb+C4YH7Lcuc7P/ebU/gKZk67JFhtPxvbg+8uE35LXX13vvlLZ/OWJe8b5b25v8693/0+cE/bh+VwPPufHAxRbR/rgNp+PVS1ZAlDmr9bjRbAQFATDANcnXAc9GwDQ5CNgAZIta+rdVUFQvJBTAhebFA8wqaHQwrNg/KQwC+bzbV6PQGXt/opYT8DRgSxPa4el/0ZtcA8eoFsPwU4HAFIo++7Oxwovch4r/4DoDBMGnTEQLaPnAZNHL9b4ISHQhTFUA5aBfA8TwjJQ out_84_mFAP2b_singleloop_p01wA5_mFAP2b_0001_0001
E3IEi/UVlA6Dc3W/vMTzO/UGkB5j/cWFwvOnn8gB06+DvxIHwkGcu+2E1L/zDN5Jwvp59/8g9t8T4JG9vw1j0/41wP1DdgrHwNtYx9koIt8bZRGGw out_84_mFAP2b_singleloop_p01wA5_mFAP2b_0001_0001
EP89H+a6DZAEukaDwtjTW/WjEpBk/hkEw2Ujo9KrvaCElrXCw/gXg/UK4VCE21KAwYJ7DAnYnnB0clNCwR1YPAT8jYCkwKqDwnhBT+UytOAUHPY/v8tOb/q6KwB0J1cIw38XMAzw3uAEjJnDwqD5CAX/djBkpev7vlyvbAXipOCkFxkFw out_84_mFAP2b_singleloop_p01wA5_mFAP2b_0001_0001
E2l1J/OjxADEAh+CwFZeo9WKcnDUiOqAwIltX/WWt0DkEn52vlHs2+mw2HEUEjvhvZgBV9S6JGEU6rvEwzBes/OWFLEE3TZGwrpiR/wh9/D0NszIwFvVw/qB9CDUzQGFwLanc/wclgDkxE7+vPkMx+cnUUE08Z5CwgVMt/6SNZEkT65HwO+ES/s0MNEEspOKwQLc5/AQz4DEZJMIwpGLr+w30jD0aFwJw out_84_mFAP2b_singleloop_p01wA5_mFAP2b_0001_0001
E0WtAArHkhDEHHJ0vUf6NAnmwpDU4xStPKRKSA/hqMEEaS2xPGVzPAXqCVE09jw9PApkDAfYyWD0W2O9Pxzc9/GU6nCkKYB8Py4hMA7YwOCULjw4PgYeN/GfrbC0nml+PgR+FAPJzMDUzOr7v8hadA3+YaDkGOnoPfWcp/yZxnDkEY9+PMzJOAfRIbD0XiCCQ/w55+Krt5BUDS89P1fjN9WUIxCkEKmAQ out_84_mFAP2b_singleloop_p01wA5_mFAP2b_0001_0001
EN6bYA/eeXE0GYsuvyWFfAXIztEU9HFsvqarrALu+vEEvelrvlROxAfYymEEsPn5vrD6VAnZw6EUE/b8vM216/iDc6EkWvK8vkYMeA/RoRFk3yJ8vt9Lm/+w7CFUT1HDwzxmYArhCQEUzK26vWY8YALZi0Ek0J0wP4rtaAjTXzE03m+Bwz5iv/ij9DF0g03yvoXuv/muFqEUIU76vgviXAXHkaFkHibBwjpynA7+iRFEeGu8vezYZATWMZFkX3VxvFcm39yEMCFEJYuCwlHMw/6dQ5EkU8hGwoy8v/WLeTFkRAwDw out_84_mFAP2b_singleloop_p01wA5_mFAP2b_0001_0001
EB2wvA37M8EkuEkxP82M7Ar/f8EEXHI2PE1q/A7ALTFExxy1Pwnl7A7DZhFE+oW8PZqY9A7vPyEUR3/AQRqkEBHRtxE02xvCQsKxHB3j7jEUQbv9PZJ9EBjWDpEEvfNIQBU0qA3uhFFUFpJ5PYkT/AvXPzEUdpzePame6Ab70hEUqC7AQLf64AjgA7E00FCEQbROGBnO2BF0FfnCQWm8LBrNjjEUrNHAQTRfHBTUqqEUPkbzP7jKGBrSuTE0Jiu9PMpIJBrmroE03T1IQ07TDBT55YEUevRIQvgsCBHAXzEUTwjJQ out_84_mFAP2b_singleloop_p01wA5_mFAP2b_0001_0001
E/UDEB757VF0gArcPEYlGBXO0qFEv0NBPhrnMBf8SpF0fqxjPKxAPBvyhYF03P1YvRATFBj8n1F0Wgs6vqcaHBb0+oFU93oBwbOk+AbU+3FEQOH8vUNeFBHsyJF0eU4uvGPCFBHu30FkW1+0PqQJHBbGtCGUro86vJ7pHBDxTaFkelhAwFe58AjXp/FUPZ4BwtiV7Avd3AGE5GTzvXa16AzmOoFUqb87v out_84_mFAP2b_singleloop_p01wA5_mFAP2b_0001_0001
LXPKPBDqG7F0gArwPe++UB3Mz6F057nyPiWkXB757HGET3k4P/UDVBzLdQGUGEY4PyL9MBPzMEG00NJ0PU5vWB3bD2F0QZNpvtGKWBHR2uFUKGN7P out_84_mFAP2b_singleloop_p01wA5_mFAP2b_0001_0001
E5lucBT2OHGkSMI7PyL9fBDVjQG0coF+PVjnhBPepOGUhrHEQpbyiBblDGG0eU4EQ6f3hB7quTGUBKyxPdFVgBz+FWGU0R/wv1zgjBTlfdG0ug63P8naeBjWk/FEnED7PveRdBHMPXGE1ns/PRfNjBXOGNGk7NesPQ1hdBTEFaGkVhCqvph1kB3tnfG0E66iP75skBbPsbGEefC/PxjLiBnGLkGkMoq5P out_84_mFAP2b_singleloop_p01wA5_mFAP2b_0001_0001
EjsthBXO0WGUJGkHQ99TjBvIbWGkWkNKQLymlBHueeGEqG/JQuzHlB7P1nG0jCXJQ3kohBX46ZGkoFpMQL9ceBLlFTG0JLcNQlfdZBHmOXGke5CMQeS4dBjpUTGEvnOQQLHqgBz1jdGkCXvGQz5HkB7WYOGEmNbKQRd5gBbw2hG0WOPMQ5x7iBjIYaGEI6WOQWtAfB/0ALG0xExMQ+fHWB7HSSGU3ZoMQlf9ZB7a7WG04O4JQW7sYBfHcfG0BapMQ/rdaBrvaOGEBUhQQ78QdBTJjbG0cqjQQLzvgBzfJQG0lJsQQ out_84_mFAP2b_singleloop_p01wA5_mFAP2b_0001_0001
E4PFoBnuJbGEaRmKQCBWqB7luiGkuJhKQWO0rB/mEjGU0iMNQaRGsB3jCbGEEYlOQFuOsB3NJgGE+TNIQgk5qBbmehGEF37CQOzxsB3s3fGUZGr8PD5juBbiAZGEfPB9P5NasBjwKmG0BNgwPSMYoBf8STGk/UDLQ3+jpBPKtqGU1WHKQNP8sBnN8XGUhCZIQVt9tB3qalG0tATIQ3wDqBzdjpGklkqCQn5TpBzIlbGEnnlCQk+ltBroflG0ZUnovxy5qBv9vrGEhlfwP out_84_mFAP2b_singleloop_p01wA5_mFAP2b_0001_0001
EFDysB/nasGkR2+NQ357tBPc9sGEpwVQQGZrwB7P1nG0GvcQQShbyBT14pGUbnPPQkCHuBzLd4G0Mz0QQgX5uBP2o5G0wKSSQL9quBfE7EHk1PxSQ9UrvBzQ9FHk7xIUQlgOuB7CTEHEG/QVQs8rrBflrBH041MVQivYvBbtSFH0ZxcWQCBmsB/89yGUHaxMQninsBvQsoG0ioBRQZlQsBHCi8GU69qQQyonvBDOn8G0itPQQU69wBTJF3GEpkaSQCsltBbWm0GkAS5SQszksBT2bHH0ySwSQy41vB/YJKH0mNISQXRoxBH05HHUb5PUQ8owqBr0BBHk3pTUQ6qnqBLPPAHEceEWQjuVxBrOQHHU5jgWQhvTuB3tFEHEQ3SXQ out_84_mFAP2b_singleloop_p01wA5_mFAP2b_0001_0001
E99DxB/TNhGkR2eRQXPqzBzeUcG0d+uRQamJ1B7kYiGkAr0SQmu5zBbQgnGUzMrTQ14VzB/RhQGUwKHSQamMyBjQzJGkxT/QQ9/7xBLFB8FEQUVRQXTywBT++1F0JZWSQK/CzBX7kuFkJheQQFDivBbmZfGEAAISQzj10BfMtcGkIW0QQP8AyB/Q1PGUiS+SQh7R1BPTPNGEqkZSQZOfzBn9iKG0oeHQQ1uNwBvW4MGE5bwQQSX+yB/DseF0NRnQQDa9zBPVJ0FEYBUPQ out_84_mFAP2b_singleloop_p01wA5_mFAP2b_0001_0001
L/Uz3BXO0hGkEDySQ03f5BXO0mGUdTyTQShb7B77neG0OfXUQIwK8B33PfGkvfiVQy+P8B3qdXGUdkrTQRLC7BrbSwGEShLTQMfP5BDob5GUUIrSQFzx6BDv2CHUQ+GSQRTM9BfWbCH01mESQl5g5BzTgKHUw6tRQ5Qr4BD/pdGERLCSQsoO4BfB2pGUSolUQufP8B/PgtG0B5VSQYNZ8Bb6lzGk5M7TQPd/3BLPN8Gke1fTQip63BTHU2G0Nl5RQ out_84_mFAP2b_singleloop_p01wA5_mFAP2b_0001_0001
L+TNOB325FEUHahMQ6mETBf8SPEU6mkMQ++JXBvHFOEULymKQmuJbBLEYZEUIwaLQmuJgBz0NbEUGE4JQOJGaBfR2iEkqx7NQbnvdBHuewEEmuZPQqxLVBfR2cEE8nqOQtd+SBzKHiE0OfXQQAAgLBHYl3DEtILKQepbNBrED6D0hWEHQXPqKBHXPmDEBW5CQO0iMBHZ7oDk9ow7PPK8FBjqxPD0FZ7DQW5QDBjAr8CEqGv/Pnv/DBnuJNDU6mkIQ03vGBDW5gDUjXqKQHv0+ArFZ3C03PFJQMrAMBjOsFEUZeZOQOUjgBTQfSEEmggHQm6jgBXbUsE0TYMJQ5p+hBj/pUEUk28KQFSueBzoy+EkenLOQ6avgBDfjnEkry1PQax8bB7u11EkIQqQQkSCRBX2cFEknsEGQvPKFBTtbeDE0BrMQ out_84_mFAP2b_singleloop_p01wA5_mFAP2b_0001_0001
