# Supplementary material for: Incorporation of sensing modalities into de novo designed fluorescence-activating proteins
Source: Nat Commun. 2021 Feb 8;12:856. doi: 10.1038/s41467-020-18911-w (PMC7870846; doi:10.1038/s41467-020-18911-w)
Supplement: Supplementary file 24 — Source Data [file 41467_2020_18911_MOESM24_ESM.xlsx › raw_data_graphs/Supplementary_Figure_6b,c,d/1/silent_90.out]

SEQUENCE: SRAAQLLPGTWQVTMTNEDGQTSQGQWHFQPRSPYTMDIVAQGTISDGRPIVGYGKATVKTPDTLDIDITYPSLGNIKAQGQITMDSPTQFKWDAQFKQNDNPRYHGSTNILTGTLQRQEZ
SCORE:     score     fa_atr     fa_rep     fa_sol    fa_intra_rep    fa_intra_sol_xover4    lk_ball_wtd    fa_elec    pro_close    hbond_sr_bb    hbond_lr_bb    hbond_bb_sc    hbond_sc    dslf_fa13      omega     fa_dun    p_aa_pp    yhh_planarity        ref    rama_prepro    bref_irms    cen_irms    final_chainbreak    final_looprelax_score    irms       time                                      description
REMARK BINARY SILENTFILE
SCORE:  -495.126   -708.064    100.545    410.024           1.612                 22.459         -4.239   -273.587        2.119        -21.825        -81.321        -26.110     -39.116        0.000      6.289    132.530    -41.261            0.040     19.116          5.664        3.991       3.991               0.021                 -495.126   3.899   2859.000 out_90_mFAP2b_singleloop_p01wA5_mFAP2b_0001_0001
RES_NUM A:1-120 B:121 out_90_mFAP2b_singleloop_p01wA5_mFAP2b_0001_0001
FOLD_TREE  EDGE 1 120 -1  EDGE 1 121 1  out_90_mFAP2b_singleloop_p01wA5_mFAP2b_0001_0001
RT 0.092238 0.94843 0.303269 0.768097 -0.261588 0.584465 0.633655 0.17903 -0.752615 12.785 -5.805 20.9455   out_90_mFAP2b_singleloop_p01wA5_mFAP2b_0001_0001
ANNOTATED_SEQUENCE: S[SER:NtermProteinFull]RAAQLLPGTWQVTMTNEDGQTSQGQWHFQPRSPYTMDIVAQGTISDGRPIVGYGKATVKTPDTLDIDITYPSLGNIKAQGQITMDSPTQFKWDAQFKQNDNPRYHGSTNILTGTLQRQE[GLU:CtermProteinFull]Z[HBI] out_90_mFAP2b_singleloop_p01wA5_mFAP2b_0001_0001
CHAIN_ENDINGS  120 out_90_mFAP2b_singleloop_p01wA5_mFAP2b_0001_0001
LwfKMBvxLBIEoaMYQDCMMBf9IAIEZ78WQ67nRBLFu8HE99bWQ357UBT0i4H0hWMXQlDNIBf9o3HkoFpWQ5K0JBn5DuHkPVOXQiTgIBXhVCIUaeVYQPryOBPHFEIkmJTYQBdLNBHFt7HUsJcYQAQKLBfY1DIkXmbWQ9c1HBXhn2HkgkkVQUDUEBHv55HEtvBXQOp1HBjAutH0BwCYQ out_90_mFAP2b_singleloop_p01wA5_mFAP2b_0001_0001
HTihSB3NJ+H0kYIVQ/UjXBHCs6HkEDiUQkC3XBvcouHUgVmUQFDCcBjVOqHkvf6UQ5QLYB/9T+HUf/ETQuHGZBvvIFIU+04SQPj7aBvojGIUAVfRQse1WBfouFIUBZdQQA3JTBDkbJI0w4FQQdUETBjxJOIUFprQQsLqPB/7VII0RIROQEtoPBzKnAIEsyhUQMv1aBzTP+H0KDGVQ14sUBbUH8HE7bgSQwekbBzhJ6HkeVoSQekHcBvAgGIU4EmTQfDWVBvrOHI0VFFTQQzXeB7LFEIkq8ORQAEHcBb7vKIkP0dRQzMxWBrHKCI06m8PQJFvVBfjAPIkhOaRQfZVQBnU6QIEp1ZQQAksPBffpEI0efUNQix7MBjdFLI0kptNQ out_90_mFAP2b_singleloop_p01wA5_mFAP2b_0001_0001
H3kYTBPzMpH0yhWUQiBhTB/RhdHUO0aUQXPKVBPIwZHkVO0VQEtoYBfR2SHkQg9VQiWEOBntzYHkArEUQnEDQBnCXtHklDFUQRXgWBforaHUCZtTQb8SOB7QLQH0IbHUQam5MB/TNbHkrHFTQEYFLBvcobHkvfyUQ out_90_mFAP2b_singleloop_p01wA5_mFAP2b_0001_0001
HPK8SBntzeHU2O3WQqGPUBjqxbHUbnHYQrcIaBnCXdHE8nSYQQgVcBb5QXHEDCsYQ8S3QBvHFiHUzMnYQXPKQBD/pkH0yhuWQ2rZTB/GRTHEgVLYQ9owRB7OffHknvHZQmupMBD/pgHk9ogYQ03vRBz1jqHEAAkYQ out_90_mFAP2b_singleloop_p01wA5_mFAP2b_0001_0001
H++pcB77nlHEoaAYQuzHhBra8nHkvfKYQy2JjB/RhjHEoaUXQnvflB/mEiHUdTqXQPffhBnBB0Hka8OYQJgmfB3V+4HUlLyYQ0OcgB3Db0HkaQeZQNuuiBrt+0HUx8sZQtF3cBPA6vHkRjzZQsHlaBrZmqHUiBZXQOInhB7fLkHEs9oYQB47gBTM23HEYchXQFXljBXR11HU/DVYQmpZbB/lX3H05IrYQ6EKgBXNyAIE33yYQ7tedB7KxsHURlQaQ+aOZBP2mvHkRbmZQ out_90_mFAP2b_singleloop_p01wA5_mFAP2b_0001_0001
H46RiBTgVhHEv0FWQ46BkBT2OdHUIwCVQqxLkBblDRHUO0CVQCBWmBfTiMH0P14UQ78NjB76RhHkpbqTQocClBjCXdH024kSQ5Z0nB/JIhHkcL5SQkFLkB/nyhH0fNPRQaRWgBntziHUwK3VQXrCmBzDSgHUSxNVQ7wNjBHe+pHUgbqTQM4MhBTRfeHkl9cTQBVBlBPltUH0AnjSQxDLpBzhXeH0UqJSQFkboBXu8dHEiH3TQvz2nBPL1pHEUK7SQc1glBzW7eHkCddQQ0yPkBjjdqHk2NSRQgqLiBbLYfHUqJARQ out_90_mFAP2b_singleloop_p01wA5_mFAP2b_0001_0001
Ham5hBjArLH0xLNVQQg1hBTf//G0xLNVQHaRjBntz5GkWkVWQMdTkBLaRxGkpbCWQGZ7dBPc97GktzHVQBxPbB/uc9GEPhyTQJqjVBvx96G0jN5TQRMydBj+v1G0/iySQrcIgBvcoPHkBBWVQ8T1iBL3I9GUxiTUQYJkbBHREAHE142VQBY5dBDNizGU4VWVQCpqbBzfoFHk/XeTQp7nTBHwA8GkaF7SQOgxTBrAXAHkF1nUQQgHVBrewyGk9HOUQE+2bBjGk2GEZz0RQ1tSdB3YrtGERrITQjp/gBbCg3GEVksSQ out_90_mFAP2b_singleloop_p01wA5_mFAP2b_0001_0001
LEtojBLFu9GkQglXQf/0kBf9o3GUHaVYQUNenBjAryGEYlHYQJbHpB3Mz3GUPKkXQdTSlBjVOAHkCX3YQhv9iBLGqHHUflxYQgnkiBrQHIHkyfCYQRXmjBjDp9G0DaoXQ/pajBjzaxGEm4fYQxlNnBnVMEH0HexYQt3alBf7l8GkWFXZQ6BajBDjmPHktP/YQCLLhBPbzEH0dfBZQdD3jBfDaOHEGFuXQ+kdgBnXYJH0bB3XQ out_90_mFAP2b_singleloop_p01wA5_mFAP2b_0001_0001
LSh7nBPIwoGkoFVYQ14VqBblDjGkqxHYQ35rpBrw1aGUdTKXQrcYnBXNeXGEsyBXQgqhmB3jClGUbnnYQk5OrB/hFfGkBYjYQMuzrBLGxoGkqo3XQ out_90_mFAP2b_singleloop_p01wA5_mFAP2b_0001_0001
EqGvrBvz3WG0isdWQJGUrBPc9NGkpbiVQW5grBf8SRGkVOEUQHvUtBzeUXG0gArTQWOUtBX46EGU6m0VQ45BtBb+WBG0rHMXQXGusB/+/2F0n65UQpwltBb78ZGEEYlWQYHTpB/m2KGUoBsVQMZWvB3fwHGUjLqVQK9urBHZ+2F0B0PXQ7DHuBz6RqFEx/HVQpM7sBzPn7FUby3TQOrrqBz8cxFkBDFVQ out_90_mFAP2b_singleloop_p01wA5_mFAP2b_0001_0001
EEYlpBDrcNGUy2RTQIFepBjpbPGEUN2RQktzpBHtIFGEnEDRQktzoB/9T5F0w1bRQsyxmBD/pUGUHahRQFPnmBznkfGUmaHSQ4AYmBXewhG0GzaTQn9omBLnwpGkmGdRQ6mVmBjeXsGUypnTQdaimB7DcxGkTtbSQhgwmBTnzsGEGdKQQ2wnmBvJQ8GU+vISQYP2mBz3Z3G0b0sPQdRzmBbPC/GkH3zQQSMIoBPy2IG03PtTQiRGrBXn0UGU2HlRQD3JlBL2uPG0gC6RQa6jmBTXNVG0XScQQR7QmB/YzbGEuVNUQXzJmBL6tvGkGpiUQ62ymBra5mGECG0OQAwjmBXnVCHkfe5SQAL9mBjhe5G0FDoNQdX4mBHyeHHUobhQQ out_90_mFAP2b_singleloop_p01wA5_mFAP2b_0001_0001
EEtIrBzgAGG0LdzPQMIgrBTgV6F0257NQUN+oBHtI5FkQgVMQ8nKoBbktEG0xLNLQaR2tBnsd+FUHaBMQDqWuBvjfsFUJe/JQdOdvBbBJYFEyxQLQi2kxBX1mYFUQhiMQpjDuBPUUGFUxg6KQuz3rBrbSNGkVOUPQsK1rBDuurFUoJFPQx1pvB/adAGEaEJNQd+dtB7mkGGkEK6KQuZyvBjZHyFUCfgIQesdsBnPfoFUCNBJQesruB/Rn4EENDuLQayWsBLkeGFUYj2JQ out_90_mFAP2b_singleloop_p01wA5_mFAP2b_0001_0001
EoFpnBTLymFU46RMQkCHlBTgVmFUhr3KQKc9kBDqGVFU5QrIQHahlB3NJCFEVjHJQEY1iBz0NjFEmu5MQiRLgBXCujF0PSdLQWZAjBr6+zF0p4EPQQgVoB/RhZFEFuONQej0kBnDw1F0d64JQHACjBT4nTFE390NQBhKdBrughF0u74MQ3QHgBLlKXFEL49JQ4J3fBjxMzFE0leKQPnZhBnVmxFE0EQQQqW3iB/ZwBGUZnNOQll4kBL5kyFku1CQQ out_90_mFAP2b_singleloop_p01wA5_mFAP2b_0001_0001
EhALkBf++bFk/UjEQWO0jBj/UNFkTiBAQtI7gBz1jOFkpbS8PSMofBzKHgFUwKH7P78tlBnsdSFUIwK1P8teoBvKxQFUdCA6PlsNlBzh3CFE5G9qvW5wjBb78rF0IbHEQEgQkBTiH9EUsvXBQ7wWlBjCviF085SvPO6NpBLt9eFUCyp6PIljmB7QrGFkuJU5vNHKjBTrUEF0rm9yvzPklBnCiyEUBmWIv out_90_mFAP2b_singleloop_p01wA5_mFAP2b_0001_0001
EWOUfBvHF8EEEYl6PR2uZBjpb8EU5QL2PhrnYBvd+sEkuJxoviWkbBrFZdEEAAAwvVj3VB7Of3EEDCMAQexKWBD17FFUYENFQRK5QB7F5/EEui7IQbMHSBPDWQF0+/yLQampgBT14tEE7Rh7PVdzYB7hbMFESPUwPksTWBjCYnEU1KdBQHv0RBTuF5EEu+T9PNl4VBnYkWFUHrHEQH87ZBnBVDFU1MMHQcSAPBHyiNF0K1RNQ4LISBP+HhFU42OLQDj5VBPzQMFE1YpMQ out_90_mFAP2b_singleloop_p01wA5_mFAP2b_0001_0001
EoFZUBHDCyEEv0N4vktTSB7QLkEULyWAwXPKMBT2OjEEoa8/vO0iJBntzzEkQgV+v14FUBnBBsEkAr8Fw3K1ZBPrEtEEKXJGwfdNSBD0acEkhcIJwfUYSB7lu/E0HFu0v4G7TBngIUEEQ5k/vkgbSBnX07EkdJuGwlwSbBvOvkE0GoQDwoahTB3TAiEUtXFLw6V5NB7mXbEUDPHJwu45TBXkpME0vFwIw out_90_mFAP2b_singleloop_p01wA5_mFAP2b_0001_0001
E99zJBPJGQE025bAwPK8DB/mEPEklDNAwamZBBjpbQE0fqxFwIFOEBPIwQEkvf6IwnEDCBT2O3D0NJG6vWdLDBD7FMD0ZVD/vniiDB/j1GDkefgEw+8tDB3idsCEC4B4vEtIMB3MzCEEnEDBwZdfCBHn2cEURk57vPBf7Aff45D0LIv4vrb7DBbX43Dkzi1ov1aeEBn4pNCU/4b6vAHbDB3SyyCkMNrAP out_90_mFAP2b_singleloop_p01wA5_mFAP2b_0001_0001
L1NJ4A/89PEUiBBGwQgVyAb5QREk/UjJwwfq0APdT+DEYljLwoFZyAjWkBEESh7NwO1TmAPg1REUk8+IwjqqhA7UX5DUBTBIwYlYLAnRb6DUAxfHwUEfDAjfiKEkWAnEwXL+AAv1igDEgF/Iwe++zArvfQEUiBhCwuqr0AbV+fE0gVkKwpHCiAvreWE0gvyKwV4okAnC5dEk0c7Gwk1JlA3ihxDEHvKEwzh5jAf1QgDk1KbJw out_90_mFAP2b_singleloop_p01wA5_mFAP2b_0001_0001
LGZ74ALv0ZDkSMoKwQgV7A/TN2CU5QbMw2OfDBf8S3CkVOUNwzhWFBjpbaCkWktOwHK84ADLYLCkPSELwV1BtA7h4DC06eoKwTQ7mA7WDNCE5qaMwOfJqAbMIqBUSWhIw/pG7Ab5QXD0FZrIw/RS2AHIE5CELfMOwFE+8AzgJKCEtnIJwx7G8AfdriBkRJSMw out_90_mFAP2b_singleloop_p01wA5_mFAP2b_0001_0001
LGEYGBT0iYDkCXfMwjs9LBXNedD025LNwHv0PBPHaFDkX6WLwdolUBLwKDD0HF+LwcSsEBrw1vDU14VLw5/BNB7YS/DUSwINwW/mMBbDVSDEvZOPw out_90_mFAP2b_singleloop_p01wA5_mFAP2b_0001_0001
ELH6NBTLyyCEBWJJwEtoRB/mEbCEBW5GwgqxUBT2O7C0kYwDwqxrSBzfqdDksdeCwoF5OBf++5BEsyBDwN/2LBr8xyAk6hhFwZPZJBXde2/TxfVBwu4TGBLnWaAU1V57vzsvKBHjdj8jnZcBw2O/JBvco1CE/pmIwthRUB/OUICEikuIwsqXMBD4rOCkyOaAwf9+RBzhMcBU3PlAwvTpOBzTMMAUja4HwbTtIBb9+MB0AYCIwvMRJBTkvstDWqd9vByTNBrhWc6Dg2PEw out_90_mFAP2b_singleloop_p01wA5_mFAP2b_0001_0001
ElDtZBDrcwCUf/UCwy25cBfnvPDEAAA/vv0NeB7P1ED0d++tvHv0dB757fC04luJPb8ChBjU4WDkSMoCwtwjiBbgYvCE0azCwa1XgBz9OlDE1OKIw8SXbBLwKTC0LdTDwFzqaBHZqtDUosn+vpTPiBnDevDEgDrAw8eVhBvf3VC0xxADw6dNiBfuWqDEzpRJwAbdeBf6bBEUnkFIwLtXeBPVnMD0E9JJw out_90_mFAP2b_singleloop_p01wA5_mFAP2b_0001_0001
EAAAgBvcolDklDtoP8S3gBvz3fDU6mE9P5l+iBrbSAEE+TNAQHaBjB/naSE0xLd8PzMzcBvz3jDEsyBCQeKqaBn6DGEE/S0BQ357fBjqxBEUc9ogvi6whBzfNADUc9z9PX30dBHhucDEblHGQ1LxZBPxpND0VMtAQeOZZBDABJEUuyfFQ out_90_mFAP2b_singleloop_p01wA5_mFAP2b_0001_0001
EY6mkBnuJ1DkR2OEQnvfmB3NJKEE/pmGQAAwmBjWkHEkQgVKQmupmBvIbrDEBWZLQlYQpBf++JEkoF5DQzsLpBb7rSEki4T8P093rBLbEWEE50X2PpdctBDjJHE0wPAzPkRbsBrdXqEEvvHxPU4akBvd+WDUHaxFQbtvlBX3OaE0ZI2FQZkCqBr3bzD0J/yDQqIpqBTlvTEk2ONGQweLoBzrEiEkUol8PcFFoBrnuHE0fpf2PZwKuBjoBuEEcVogPL8DrBPwO2EUN3P0P out_90_mFAP2b_singleloop_p01wA5_mFAP2b_0001_0001
Lx1DnB7luZEEUNuLQ7RRnBb78ZEkSMoOQwKnnBvyhwEUMIwPQbnvoBHue+EU5QbOQsyBnBHDCoEkCXvKQj59oBn2LQEEJzPPQY9elBPtxSEENrfPQ out_90_mFAP2b_singleloop_p01wA5_mFAP2b_0001_0001
Ef/0mBPzMzEUiBJRQ/pGnBLwKHFEBW5RQ/pmkBnX6MFUKctSQQ1IjBzJx+E0FZLTQlDdpBb5QFF0Jx4SQn+PsBfz+CFUiBRSQCjZuBrfl+EE4aUTQb8SuBXT2tE0U49TQOvUwBXY2MFUzsfTQqG/lBbmZmEEaRmRQFzanBL1NUFkfLMRQ72HpBPFk3EEQriTQc8epBfxdTFEjOhTQB2vsBb9CSFEmrwRQqoQsB/651E0UajRQSPwxBDCRKFU+BLUQpGXwB3GnaFUM58SQ out_90_mFAP2b_singleloop_p01wA5_mFAP2b_0001_0001
EoFJkBPy2hFEBW5SQ14FiBzfqpFEv01TQ5QbjBvxL3FUc94UQ++JlBT2OCGEEYlUQkCXfB3251FEVjPTQZS0aBrv1oFkpCnSQzo0aB/zgUFEaLPSQzjgVBztgwFUJrUSQLw4VBXguOF0K8tRQTdqSBrsjfF0O8wRQVR/SB7P8BGk9SfSQPWeNBrCnhFkwBYRQyHxNBLV6CGk6PGSQ9RILBbTS1Fk10jRQ1NZlBXjXsF0FZbSQaSIhBrp4bFEReTUQ8+ZgBr+kAGEx4fSQhSkdBTKZ/F03tCUQrEKeBPVDKF0O8USQ3f1UBLdk/Ekz3VRQpTCVBn5cIG0h+6SQkwNLBDPXUFkZM8QQp+0LBjLWKGkkMPSQdhHHBD3W3FETgSRQ out_90_mFAP2b_singleloop_p01wA5_mFAP2b_0001_0001
EtIriBPzMzF0eUIWQaR2jB/na+FEAAQXQPKshB76RGG0HF2XQGE4eBLbnCGEaRCYQCsykBnYQuFEEYJYQQuqmBrhxcFkaewXQfeZpBf9ZfFElgoXQpeImBXeWIFkgpVXQSLeqBn3RNFEZNKXQyTioB/eI/EUB1+WQ7RRhBvconFECsSWQE2glBXwFEG0Xr5WQXZGjBb48mF0k0XYQ7X2lBT9y2FUzliYQ4yKkBrzrAF0ObTXQYrlsBDxfKFUog9WQcFzoBf7ivEkWDpWQ out_90_mFAP2b_singleloop_p01wA5_mFAP2b_0001_0001
EzhWiBXjXQGU2ODYQVjXgBntzXGknvTYQFDChBrvfcGEVj/YQO0SjBzgAgG025HZQhrHgBb78gGU3koXQBNTeBzdzdGk1uRWQbh8gBD9MaGEUAXVQKlDZBnkjeG0U+5VQZDKgB3tcXGENYGUQ/1cXB/Y2bG0ZepUQCiHbBjiVYGk19vTQe+OkBDAATGkYQ4XQxO9cB/LjTGEeiXYQbjEiBHVYkGU7bgXQHEsdB7/AnGUtHBYQuiCjB7ilZG0UwpVQL8JWBvRThG0FZnWQJZnhBb4mUGEcUYTQ8CRTBrZicGUynXUQF/5ZBL3QWG0IcwSQ out_90_mFAP2b_singleloop_p01wA5_mFAP2b_0001_0001
Env/dBntzcGEqGbZQ8SXeBvcohGkTiFaQ357ZBPc9pGkDtMaQlYQVBzgAnGUbnPaQep7dBrEDZGUPKoaQtFmdBL9WdGENQWbQ9fRhBfpBjG0I9mbQrrajBP8LeGkjwrbQ2M/gBvvVtGUTpwbQPKcaBXNeZGU46RZQuSGhB7HvlG07HIaQYysgBjayTGU7PmaQaiaaBDFLUGEJQiaQt9ycBHgpWGEVUrbQ1ZRaBruDjGEqzXbQAAiiB7wgxGE1E8bQYWWeBHfFxGkOwrbQ out_90_mFAP2b_singleloop_p01wA5_mFAP2b_0001_0001
EmuJbBnCX0G0IbPaQgVOXBfnv8G0xLVaQfU4UBjVO8GU14BbQsHlXBLv04GkYQgbQZQgaBPc9GH0HFOaQ2NFgBHy0DHkOLZaQtmVgBnNN4G0i3KaQSIKbBjmK0GUCVPaQVoFUB7h67G06t8ZQrX8YBLAYNHERtiaQN1DaBHyxJHEa3sZQc+ZgBnTyEHk5v7aQzIghBDLNJHk3SJaQz2uhBzKa0GETmgaQQt8gBnmc3GkgppZQ out_90_mFAP2b_singleloop_p01wA5_mFAP2b_0001_0001
L357PB325/GEaRGbQWOUNBvcoAH0z3vbQfUYLBXiBMHkDt4bQpbSLBHYlPHkQgdcQcSsIBntz4GEFuybQfXRKBTmCtGUAXubQenxNBfvfpGEkgScQyANPBvyYeGU6mOcQ1K7SBfnQZG0/dlcQ6PxVBzdMeGkq+CdQgIoTBHWEPGk0OdcQGE4NBLwKCHkqxraQCpMQBP7a+GkyhIcQ/h7FBzjg6G0WfZbQKCmGBbd25GER+QcQiRcMBPVyrGkMZQbQARsGBTDDoG0UTubQWtqLBHujqGkcswcQw+bRBjLLuG001ScQ8KLNB3JwZGkBu4bQ42JVBvNDmGEVyIdQ2hjYBnHIaG0cuTdQPEPRBfHxLG0qoFcQLSWWBLCtKGk9TtcQ out_90_mFAP2b_singleloop_p01wA5_mFAP2b_0001_0001
LkC3JB/owRH0d+WbQ46xHBb6mcHkYQcbQBr8IBfSMiHEsyxaQcSMKBPIwcHkpbSaQgVuBB77ncHEVjjbQy399AT2kbHEZc8aQ2O/JBzeUOHkQg5aQL62JBn3XgHkWA3bQZFYABTVkjHEw50bQ2YxABjKvVHk9c3bQSCc4AnrCWHUS0/aQ out_90_mFAP2b_singleloop_p01wA5_mFAP2b_0001_0001
LXkNIBHsysHEmutaQpw1IBnDtyH0HFGaQueUFBXMIuHERLiZQlYQGBLbnwH0bS8YQcSMHB/mE+HUwKTaQLaYIBz0p+H0AeCbQJFDHBvErzH0ZNTbQHdNIBD2usHUBLuaQkhENBn3iyHkjb8ZQf4+CBrQS/HUGdMaQVjaJBPPACIEdaAaQb28FBzZfCIERcRbQtBmMBTtaAI0FpHbQyOyCBXyezHUfGbbQIznJBTk4xHEWkubQ out_90_mFAP2b_singleloop_p01wA5_mFAP2b_0001_0001
EsHFBBf++nHkWktZQ7Rh7APdTjHkDtMZQQ144ADrcXHkmZWZQ99TwA77nTHEEYJZQ2jCxAThrpHEsyJZQWajyA7mr1H00rCZQ46EyAzKi8HUYglZQEsh0A7dz5HEiXaYQsJizA3tsDIkS4fZQF+A2AzkTCIkVtUYQ38g1ADVtFI0eT3YQBu/2AjrHLIkWrxYQf/UABjU4lHEoaMaQTq6/AfLdjHk4kuYQiHqsAbFpoH0ArnZQMPAsAbIjmH0arwYQOmjwADXV5HUYXFaQH080Ajzn0H0Zp+XQAmKzA7aYGIU9T7ZQn2k3AjN5DIUqspXQOi01ALm7MI0EaMZQ out_90_mFAP2b_singleloop_p01wA5_mFAP2b_0001_0001
EqGPABT0iRH0yhqZQ357+A3jCGH0Gv0ZQ5luEBnDt/G0JxwZQGE4IBHXPDHkQgBaQMIw6ArFZEHkU4iaQB7UxA3csKHUr4paQll+3ArWl4GkAkqaQDCsDBT2OVHUGE0ZQtsQ5ADHrCHU56dZQ1maABr00GH06R5aQ2GCtAnUsKHE4HQaQlrC1Aj6n3Gk0GLbQGp++A/7lzGksRmaQYVyxATFI2GkE8TaQ out_90_mFAP2b_singleloop_p01wA5_mFAP2b_0001_0001
EFDiEBzKH2GE7RdZQ4PVJBXjXvGEBWZZQU4aIBjrHjGEoaYZQFueEBnuJfGECsGZQzhWMBTgVzGU46xYQQvVRBXditG0C3lYQbehUBrEO0GEeb2XQ2UIXB3U9+Gk8fYYQ7RBBBrZmzGE99PZQ/z1LBrGqwG0LZ1ZQZRbNBzus7Gk4c2YQKerJBrs9yGEXSWYQkWaQBL1XlG045bYQBWDUBv/LtG0KjAZQOjNZBzHREHU9PDYQ2H4ZB3q77G0BowYQJb5TBDKRDHkeCoYQ out_90_mFAP2b_singleloop_p01wA5_mFAP2b_0001_0001
EEtIMBvHFdGUPKsZQ/pGMBrbSRG04lqZQaR2PB7QLNGU5QHZQlDNUBfTiRGEoaAZQrcoNB33PMG0isVaQE+WJBHiiNG0+j5aQRJoEBTcAOGkVLwaQtZ3KBbMmNGEvlebQ5lOPBjqxgGk8S7ZQhFDIBfznOGk4cjZQqaURB3g5PGUt1gaQggbOBbLwDGkaDRaQ out_90_mFAP2b_singleloop_p01wA5_mFAP2b_0001_0001
EIwKOB77nEGE7RxYQvJRRBblDAGEmuNYQyLdSB757nFkuJRYQam5OB33PbFU2ObYQzMTOBrEDCGksdGXQ0VeNBPFEOGUh+4WQyCfRBLsz6FUqQ7VQyHEKBnX2QGUQTtVQx1jKBTgVBGEZ74YQUeKVBvA9DGkh0MYQ7WYKB7ts8F05pJXQa2SRBTHpRGELxyWQlhgLBj3cRGkpqwXQARTPBjN19F0EiBVQ+JASBfArpFkBrCWQVZaVBLzQBG0L43VQ0krJBPVgZGEgqoVQuoIGB72TNGkUz1VQQh4LBHjxNG0nKzUQ out_90_mFAP2b_singleloop_p01wA5_mFAP2b_0001_0001
EKcdXB7OfhF0MzIYQtI7YBX3kKF0eUIYQO0CbBvcoDFU3k4WQf/UeB3MzOF01jSWQ6mEdBLEYFF0jCrYQPtoeBvAztEE/eoYQjvvaBH7yKFEGmWZQgqRaB/S3sFksdCYQgQXVB7pLBFkcpPYQ/gSgBPXcOFUzzlYQR0ygB7rPqEE3DBZQcDLgB7nQqEU+NJYQ9uFbBHc4jEUSdtYQjIrdBziNHFUNVvZQ2qIXBX6QBF0z0bZQ7CvZBfKwbF0Q3XZQ out_90_mFAP2b_singleloop_p01wA5_mFAP2b_0001_0001
EsyBZBbQgxE0jCXWQ++paBb5QpEUjXCVQ46ReBrFZVEUiBJVQIFOdBnDtGE0w17VQXktVBrw1jEEEYNUQBWZWBHZ7oEECs6WQ509cB7kr1EEYNiUQjs9WBXjXeE0HFOTQv0NTBLGEyEE/pGUQ35bTBb5QXEET3sUQ out_90_mFAP2b_singleloop_p01wA5_mFAP2b_0001_0001
EqxLhBLxgUE0JxQUQaRGjBf9oCEEEYNUQ0iMkBra86Dka8ySQO0ClBPy2LEU6mESQ35blBvyhIE0eUIVQntmnB79PwDkShQVQrmwpBv1d+DEwpPWQuw/pBblNSEkhPnWQ9oXrB/ZofDEQFsWQiBhhBTKchEUdTqTQ0VFiB/aSoDkWkiUQubqkBPcqLEExYIWQhFWmBb4WXEkrcxUQ3gioBjUrrDEMGSUQELvmBTTOSD0V4mVQkP1sBfBomDEphVXQH7HrBTCgBDEk2XWQ out_90_mFAP2b_singleloop_p01wA5_mFAP2b_0001_0001
LHvUkBjWkRD01jaSQqGflBrZmFD0coFRQueUkBDW5cCkpbaQQrcojBHYl7BkBBGRQ2OfjBLwK7CkEDCTQFgonBbigAD0nUMRQjtNlBvz6fDEDwYQQ out_90_mFAP2b_singleloop_p01wA5_mFAP2b_0001_0001
LMIQkB3MzcCk8SHOQ5QLjBfTixBEqGfMQqGPhBj/UHCU0iMKQc94hBblDlC0MzsIQqGflBjrH9AkEDSLQXVInB/vdcAEXwZNQHnakB/zJm/z0NrJQZ78kBnCX3CEBWJNQ+zAiB3e1HB0MoyNQSMsmBv+ImB05v/JQMjBmBTkj7/jI2pOQU2EmBH2Ld+Tiv2IQJBLjBLvUKA0q/CIQ4LPjBb+3U+DRz+KQ out_90_mFAP2b_singleloop_p01wA5_mFAP2b_0001_0001
L46xdBzLdjBEaR2JQktzZBrw17BUdTiHQiWEYB/TN2AEW5wDQy2ZZBf8SX/DtIbEQzhWUBrw1LC0NJ2IQNWnRBT58PBkDAJKQMsGVBDlypCU+/vKQJP/LBLLNkB06yqKQ789cBXjXyAEpwFLQ8fkbB74hWC0HLAFQtb0RBb+iYC0l6iGQRDnTBzgiABUlsBMQSOwRBHcoYA0AW2IQkzWRBz93yCkSCnLQwpFXBTlMFDk+f6JQQkfXBvCoaCUqzKMQELGKBfvquAk/ClLQYB/JBroVyBkMGyIQ4fxLBTVcNCkIM9LQ out_90_mFAP2b_singleloop_p01wA5_mFAP2b_0001_0001
L2jCVBvIbPBka8S/PDXvSBHYlTAkR2O3PnEDXBXiBx+z4lutPzMTWBzgAr4zMzMrP3ySOB7Mn/+j/0u8PZdNKBjxQVA0mdQAQIFOUBPzMHCkZmZ+Pz9DRBTVF4AEdgnfPrc6PBnYFp9TUcqBQRmqMBHsUM9Thky1P4c2JBP3KCBENhU7P out_90_mFAP2b_singleloop_p01wA5_mFAP2b_0001_0001
LEtobB/na8/zisdePEtIgBf9og+zfqxrv2jChBjVO02D/pGxPiBBiBjWkt973P1YPTiBfBTLy28Dv0N+v84edB37Tt/z1oRDwNkgfBbbv+AUV39CwnXJaBjR3J/TrimGwZ78bBLwK/AUO0ikPoL0hBbec5/TmIZtvQpxbBH/dUw7Nnz9vRsQhBrbv74zajnAw out_90_mFAP2b_singleloop_p01wA5_mFAP2b_0001_0001
LlD9gBThrH6zyhW/PDC8hBT0iM9bktTDQT3kgB77nK+LtIbIQZQghBjAr8/7yh2JQMdDgBb5QL+jWkNBQ/hBkBPilb87fiUEQZj3hBH1Nh/7zcQBQ out_90_mFAP2b_singleloop_p01wA5_mFAP2b_0001_0001
EPK8cB325767z3PJQBrcaBT2Of8b3k4LQjsdcBrEDC7jTiBOQtd+cBDVjH/zMzcNQXuYUB/vsH87/nrLQ79wRB/1oR/ruAEKQwS2LBn8kO/bjDVKQWUgJBD4Fs7727/IQEBaEBT8kb1bo9TJQ3QLBBnPu28rEY6KQQypCBXXQB+jnpAIQKcdbB33P16D99DIQPMhbBHQkQ/rQjhMQj0RTBrGsW7DeQxKQKxpSBDWON8rrnrNQEKNTBv+wmAsQvwKQdWxSBTSCC/7aJ6HQyRxKBTAQJ/bAFcMQQzKKB3n7gAcZ7bJQSl3LBHCCU2zfKgHQdDhCBvRaD/75D6LQBdt6AnSFR7LqYJLQfxIFBX9OC/D1yjFQdxq9ATwUo+jqpPIQ out_90_mFAP2b_singleloop_p01wA5_mFAP2b_0001_0001
ETihdBzLdTy7P1QQQgVOfBLxgg9T14VRQWOUbBX3kAA0LdrRQyLdWBTLym/j78tRQ/pmfB757n2rpbiSQcwQgBz/Q5+7xj7RQ35WdBf5c5+rn7oQQHXfdBL2kzzrxLPQQ98ihBrrJq+Dk7ERQjQ6bB32dvzLBXITQrLchBTw3v5D61MTQMTNfBrowOAMoaoSQxXaiBb1wN/LRuwRQGJOZB7Bvk/rypyQQ6EnfBjhMFAMpG4PQ out_90_mFAP2b_singleloop_p01wA5_mFAP2b_0001_0001
EPffdB/RhLBkuJBSQb8SaB7QLKC0isdSQzhWbBzfqVCE7R5TQIFufBTf/kCkR2OUQhrnbBjVO0CUGEwRQJ44aBHgKyCkSkYQQjjXYB3x2YDEmhTSQjKHdBzVxZDUOccPQ03vgBzgATB0Ld7RQwMFWB/ywBC0+PYSQ8AjfBHEv6CURG6RQR0oWBb8xvCkdlLQQxP4cBbg9VC0yw+PQl+eZBzgp2DECuzRQemDZBTWKcDkAJYTQ1ZOUBvmFSDUjsHSQmFlcBTSxYDED4UNQuJogBrQHdDUuw1PQKgFbBbo20Dkw6HQQ out_90_mFAP2b_singleloop_p01wA5_mFAP2b_0001_0001
ERLSXBThrPCUf/sUQlYQXBLEYdCEZ7EWQhrHSBX461CkYQQWQMdzNB7OfjCEueEWQpbSXBfR2uBkqxDXQ+sLXB7NIIC0JbPYQEbLcBPAY2AEFTzWQ2jCUB/naAC0xLVUQgexaB7CRxCUXBQWQv8qTBbiQKB0/u7WQEGHXB/6jaBUlslYQjanTBLIsbCE3GUYQBnvaBbrebC0INVYQiZKcBPerAAE0xfXQ9azfBvdHcBEkj8WQ1ZFcBziDeA0SFyVQ out_90_mFAP2b_singleloop_p01wA5_mFAP2b_0001_0001
Ee+eSBHXPeDU5QrWQEYlNB34l2DUMI4WQW5QOBzfqPEkpbqXQlDtSBHueWEE/p+XQNeJWBDrcsDUHaxWQkJqKBrMziDkpcZXQbc3LBrH6+DEFQ6VQ out_90_mFAP2b_singleloop_p01wA5_mFAP2b_0001_0001
EMIwJBXiBZEU0iAYQShrJBrbSsEUgVaYQ14lEBDW54E057TYQxggABf++vEk8SHYQdTCKBf++lE03PJZQH4FFBvSSZEUypWZQLivABHU9jEk8DoZQmT2EBvdKDEUJeQZQEUZ4AHEzYEkxkzZQRoRABzmKwDk4AcZQRN93AHh0CEEUjtZQZ83uAL5ivD0GG5ZQHaRGBfSMSEkrHtXQZs/MBfae2E0UZQYQJuUKB/jT0EkEGdZQ0RlNBz6QcEUa1OZQq96AB3eQ1Ek/osZQaoOIBnRS1DE6gCZQeImxAPPRhEknRBaQbHDABLp6NDkdXXZQaofvAHsSSDklFwZQ out_90_mFAP2b_singleloop_p01wA5_mFAP2b_0001_0001
LhrnEBzgANFkYQgYQoFZ/AjU4YFEv0dYQKxAABfTivF0NJuYQpw1DBb781FUbnDZQOJGIBnBBUFE7RpYQm5N5AH1nQFksGwYQD+r8APrfZFEya5XQ out_90_mFAP2b_singleloop_p01wA5_mFAP2b_0001_0001
E2Of3A33P7F00NlYQ46R2A34lIGEoa0YQ03PzAvIbQGUy2RYQpbSuAvyhNGka8iXQEtIuAHXPJGET3YZQsS2xADi/DGE54BaQ4c4pADXXFGU1zlaQHsjuAbBRBGkXlPbQaCA3A/WvIG0b3gbQ9owxATgV0FEXPSYQLx89AbMSLGk4FBZQSBrmAzMfFGEh+OZQtnbsA77nRGkw5fZQV7e5A7PfHGkeaLaQJODzADw92FkXk8ZQZjkiA/W+AGUkgeaQmf7nADV0NGkEUpaQqdLyAH18yFkm6JbQGvNoAvzaAGEGNnbQ1MA6AbdyFGELR8bQNVvzAfE7PGkYkmbQ04R9Aj6yJGUEhLbQ out_90_mFAP2b_singleloop_p01wA5_mFAP2b_0001_0001
EnED2AvyhaG00NZYQ357yAD/piGEaR2XQAAAxAPeptGkBBOYQbnv1A/S3wGUjXuYQ7Rh7APepjGEue0WQShr6AnsdcGkR2yYQS8TrAX4TgGUPFaXQGZ74ArbSpGEEYFWQEYl8A757bGkTiZWQKcdBB/9TmGkvfSXQ out_90_mFAP2b_singleloop_p01wA5_mFAP2b_0001_0001
E+TNqALbnzGUbnvXQIwKoAbkt+GUbnDYQ/pGqA757FH0gA7WQzMzpAzLdCHEmuxVQ7RhZAnYQAHEBWVYQgGFKAXen9GEUTqXQYGBWAfaJ5GUfa8YQx1jmAbPKwGkqx7WQDVrtAnz7AHkVKdYQtXbXArrnIH0jleYQduCMAziPCHkYq5WQl97FAHSZ6GkB1IZQX23gALpO7G02/UZQUx8XAfJzwGEehzYQ out_90_mFAP2b_singleloop_p01wA5_mFAP2b_0001_0001
Epw1rA/mEQHEnELXQGZ7tAXNeXHU0iEWQJGEkA3MzbH0xLVVQQgVYAzgAfHET38VQU460AXNegHU14lWQxvX2AfBpoHELelVQ3Qr/Avz6bHEoE8WQdoFsA34lSHkDtEYQ2moyAfwTTHEcHUVQnJPxAXy5jHkNScXQiYd7AXc6uHkI98VQBpsuAH3CsHEKDTVQykG6Ab2zkH0J8uUQLIVCBrKKiHEXAUXQT4nBBj/oYHUU3CWQPX1+AXrrVHEBQsXQ out_90_mFAP2b_singleloop_p01wA5_mFAP2b_0001_0001
LNepkAf9obHkCX/TQepbYAb6mfHkBBGTQXPKeAz1jqHUiBhSQ8naQADVjxH0kYYSQR2OVAblDYHEsy5RQSIfMArOVNHkfPPSQN4MKADHFGHUnG/QQ2BTx/iCIKHEhdDQQ1o5m/OBRCHEEb7NQyLdrA7luYH03PlTQvfuJA7oggHUb4qTQ53QiAXEzWHUukaRQnNoKAnzybHkGXLRQn8A6/aIJOHU6zuSQYkpXAPonJHkTr7SQQbTGAzW79GkNESRQS6NZArP4FHEfDcQQTs17/S/kRHkhhMPQDR4I/KsoLHkfyoQQYnj++GZRFHk1QwMQX3aZ/+XX7GUUuwOQ+XtAA3CpAHETswMQ out_90_mFAP2b_singleloop_p01wA5_mFAP2b_0001_0001
LlYQpAnX6rHERLKSQdoFtADAA2H0MzkRQDXP3AHtI4HkR2WSQBrc7AjWkwHUep7SQsHFwAXMI1H0w1DQQS6E6ArlQvHUA72PQV3MnAbTavHkqSlOQVjXuA3islHEoaUSQg58mADyF8HEzAuRQqk8wAzU38HEqjPPQMbI/Af1uyHEJDkOQJwbpAnY3uHkJxeMQXQlfAvz9zHkCjxOQzs7lAzsenHUTIXPQ out_90_mFAP2b_singleloop_p01wA5_mFAP2b_0001_0001
LBrc8AjVuAI0P1QSQ9oQDBrbyBIEnE7SQnvfHBz0N7HUPKkSQTihLBLaR6HE7RRTQIFuEBPyWHIkZmZSQ0mv+AvZBKI0JAJSQzXp3AnakFI0zooRQLlX8AXFyAI0F8QSQ50nCB353BIkxtAUQs5KHBvn9GI0CTfRQZNKHBDHgJIE35ITQzKt/ALxRNI0sOaRQ99t7AX62LIE+PETQeMj4AnSbFI0PHjQQ5pYvAfuOGIknT9RQ out_90_mFAP2b_singleloop_p01wA5_mFAP2b_0001_0001
EzMzGBnsd1H0GvcRQIwqKBfTitHUepDRQIwKIBjrHjHUepjQQoFZKBntzdHEEYVPQ0iMOBrvfyHEAAAQQE0FLB7bm2HU6LeNQT+PGBvSB1HEB+LNQEutNBzBu7HUwz4LQ8naDBPc91HkZm5QQT3ENB/XdrHEPa7RQdtGRBH40sHE/0bPQfbSQBbUK5HUZ2bQQ out_90_mFAP2b_singleloop_p01wA5_mFAP2b_0001_0001
EqxrDB/89fH0w1LRQdTCBB3MzVH0z33QQXkt9ADAAQHkBBGSQfU43APy2UHU3k4SQ14l4AzKHXHECsyPQ9cI8An4xbHklpWNQaqDzAX7dMHkveNPQdTCCB/89kH0eU4RQjl9DBDzcQHktzaQQfT4yAvzTcHEqJWQQF4J8A3jejHUAMpNQTuZsA7E5NHERt3NQw7BwAvt/IH0WShQQGDq4ATy7GHkUuSOQ out_90_mFAP2b_singleloop_p01wA5_mFAP2b_0001_0001
EvJx/AbQgFH0gALSQhrH7A34l+GkQgNTQNzMyAHtI3GkBBuSQ99TzAHDCyGU5QrRQgqxBBb5Q3GEue0TQwpOGBn717GEcRnUQRd5JBfLsyGUL/BVQKU9DBfqUBHkIr0VQpwVCBDBWCHkrHdRQ4bi3Aj9pDH0Jf+TQ5IoDB7nNzG0bs/SQDhm/ALRixGUHuaUQRzeIBrTfBH006AUQW9HNBfg01G0b6nVQieeLBjhvuGkLVJUQu1qHB7s+sGEH5nVQA1LHBv3sEHkRTbWQYZsBBHql7G01BbWQwxTBB7hkHH08QfVQ out_90_mFAP2b_singleloop_p01wA5_mFAP2b_0001_0001
ECsypAHZ71GkU4iTQ8S3gArbSuGkDtYTQ789jA/mEkG04lGUQpbSkAT14jG03PVVQDCsMAfTiyGU2O/TQOujy/ag9qG0vIxTQitT5/qIphGkcPgTQRGp7+KnuuGUoi1TQ67npAf9o6GUwKXUQ6mWfAv6zsGkflUSQeZ3IAnNH6GUpYlTQ7O3OAHbrzGk/5DVQ out_90_mFAP2b_singleloop_p01wA5_mFAP2b_0001_0001
EiBBnA757bGEv0VTQOJGsA7kYSG0eU4TQqxLmAThrHG0xL1TQIwKiA3NJEGkpbySQlDt2APzMRGUy2JTQa0r9AXcSaGEmYgTQY517ArQCHG0RTgTQirJDBDkjbGk9jqSQoa8lATKccG03PVSQJYatArIkTGkkl8UQn4P1A/LlRGU1xFSQGudABLW0YGkkecUQuvN5A76jhGUVkhTQGasBB7wRGGEDq+SQbyi2AvlmAGE1pNTQDBN9ATfwGGkg+kUQnHnFB3RAiG0EKATQu9pBBfvQdGkO9rRQf2ZFBTyXUGEzjqSQ out_90_mFAP2b_singleloop_p01wA5_mFAP2b_0001_0001
E/pGmADBWCGEVj/UQT3khAb5QvF0LdLVQmuJqA76RfFUiBpVQZ78sAHtIfFUf/0WQ14lQATgVwF03PNWQPG1FA7zKaFkhhkWQqhoPA3KJKFk9VWWQ9MHo/6auZF0NKGXQ3kYpAXiBGG0w1zVQA+0cADOwpFkGROUQ2CIEAXP36F0ukzVQ/+bWA/9v3FkdEIXQ out_90_mFAP2b_singleloop_p01wA5_mFAP2b_0001_0001
EdTiuAfSMSFklDtUQFDC3ALFuCFEoaEVQaR2yA/owrE0bSEVQb8SuAT0ikE0GvEUQBWZABXiBDFk8SHUQJCmCB7X/YFEeS9TQAM6EBL7O0EUpXqUQakZEBzzmjFkodOVQWO0rA/mETFkCXvTQwf05AnQcGFkNxEWQrBY+AnLZ9EU6UITQfSP/A/CfiFkZkeTQna+FBXT6XFU+6TTQVRTIB/Wk0EUyh+TQrreDBfx3jEkhRwUQh3LGB/a85Ek84oVQz99FBTxUzFkYS/UQNLhHB7FCaFkHDtVQHfDBBvzQlFUvK5VQ out_90_mFAP2b_singleloop_p01wA5_mFAP2b_0001_0001
EhAr0AzeUgEECsKWQkCXxAzKHKE0NJWWQ2jC7AXO02D0yhOWQqxrBBzgA/DE+T1WQgVOsAHueGE0jCvXQhZ1iAX2fTE0dA4XQdnFpA71pdDUnE6XQnvf4AfTinEkqx7WQOIqrAXpEGEk83jVQD38xADi8KEUPSQYQ5Z2kAz2YiEEUQ6XQ3JglAvCDZDUQbcYQ/eFwAflWJDEyy0XQ5BVjAPR0UDEheIXQ out_90_mFAP2b_singleloop_p01wA5_mFAP2b_0001_0001
EOJG6Ab6mUDEuecVQdTiBBb5Q3C0KHSVQUNeABTKcJC00NxVQLHa8ALwKfB00NBVQtd+CBHue0CU0i0TQTWgEBL9mdDUK5JTQxqjABTSx3DEaBoSQbDxJBb1XoDk9OBTQUf4BBz8IOE0kX9RQdLILBzelGEU0MWSQTENHB/ZfTE0/A0RQTDmIB7jnlEkDGIRQwKHzALGEQDUep7UQMU3EB7b0CDUV14VQhTY/APlSnCUF5STQPcUGBPgVeCUrYtTQUL14AjfVvD0DIvSQQr1MBH3lTDUa8bTQrnh9AXcPYEUcCjRQwkTPBvn8KEkddOSQFFbMBTFPlEUpa8QQ out_90_mFAP2b_singleloop_p01wA5_mFAP2b_0001_0001
LCB2BBrFZ7BUHaBXQfUYBBTKclA0FZjXQTiBEB/S3E/jEDqWQjX6BBLFue7Tc9gWQXkNEB/9TtAEW5cYQZRiDBnN4EC0YgoYQiIJEBjNTcC0iA+XQ7g2BBD+/7BUqj/WQT6P6AnzsVAEM4rXQOwbIBTrAaA0wzZYQB0VCBnw0BAUjJ0YQAdiGBXVeOCUNXAZQ7jK/A/j1JCUFG3YQkOUIB7nbgC0FvzXQCI9BB3EQ6CkiGAYQ out_90_mFAP2b_singleloop_p01wA5_mFAP2b_0001_0001
LU4aIBHsyx/DEY9VQiBBLBHsyh9z4lGVQgVuHBrFZ77j9o4TQzMzIBbmZG8r8SPTQy2ZQB3ist+z4lmUQh31PBPCPdAUqPvTQ6mEKBb6m0AUIwCWQYAnLBju5XzLvEsVQ0rPSBjSEK8TkNDUQ4aATBXcbL/T5XaVQStzRBTBaNAESn6SQ out_90_mFAP2b_singleloop_p01wA5_mFAP2b_0001_0001
LCsyDBLGEo+j/UjTQTihABjqxL+zP1YSQBW51A/mEj8z3P1SQamZuAblDN8jZmBSQAAgABDW5YA0NJmRQlMMGBjg12AEZHKRQhYzFBL1ZFCU3kaQQ0L6IBXnMj/zK9VQQyL9CBfnvHAkYQIUQovXCBLITf6zWOyRQiV29ALdEJB0ASPSQNB97AviMTA0xnuQQ9GkIBnXvCBkiDDSQMdzJBTAKQCEr5JQQzv8DBXu2cCE98CRQU1aDBf6DBC04MBPQjl7MBvXeGAU1CEQQoUoGBbzaL/j7f8OQ4FNJB/QYc9zYG7QQ out_90_mFAP2b_singleloop_p01wA5_mFAP2b_0001_0001
LQ140AvHFu6jDtIUQMIwqATf/U174luUQlYQkAz1jS+DqGPVQWO0UA76RR+z1jKVQkCX7ALwKH7zkYwUQBWNsAXOz78LIyjVQFjAmA/OEY8bMg/TQ out_90_mFAP2b_singleloop_p01wA5_mFAP2b_0001_0001
LRLypAjpbKAUiBxVQuz3kA7P1YBECsSWQ6mEdAb6mEC0IbPVQ2OfLAzeUUCU3kgVQZQgbAbmZGBknvfXQ54wjAT48nA0mkWYQB/PrAr8DSBETYlYQXCogAPqz++TFVnYQfU4xALGEIAEAAwVQqiOrAXp5BCU7ynWQjDWPALihXAkTvPXQUKITAHKjAC0D5wXQMyVkADCEQ+TBMBZQu4/UAjKs99TCVaYQ out_90_mFAP2b_singleloop_p01wA5_mFAP2b_0001_0001
EFDCjAjqxHC01jCUQKc9aAzLdfC0d++SQueUeA/TNODktzPTQZQgnA7QLaDkvfyTQThmhA/S3TCk8DlRQ5P3sAXQ3lCk6XXRQoehhA76NHB0ZaYRQ34mwAjjFkCkd52PQLHaqAHZ70Bk++5TQ/ABKAz9YXCEbiBTQLJ9YAnwkiCUt70QQG4iyATAHUCEUj+RQirGtA/YIHDkhUsRQuudkAb883AUpjYQQr4xSAHmPvAk/gfRQenqmA3WNpA0vGISQVep4A7jaxCErutPQbdLrAr/o2C0vrmOQdEtwAb59CC0FjLPQ out_90_mFAP2b_singleloop_p01wA5_mFAP2b_0001_0001
ER2OPATf/oDUKc1SQxgATArFZLEUf/8SQamZWAfR2WEkSMoRQnEDMADAASE0eUoQQKc9AATLyWEUktrTQe2u9/S50REU6JJVQPwkb/OmShEky5vVQRvLW/6pqfEkyAQXQDyWk8qSZxEk+0zXQhrHBAPHadD0codSQS31gALa2NEkXchTQDWlj/G9tSE0KMNTQmtMDAvHFoEkM0lTQ2FYOAPi6TEEDToVQb6Hz/CsWBE03LSVQHzZX9sUOeEk1+UVQ3REn/WvkxEU8ZfVQqrI7/uhsgEEk7qXQ6bvz+ORZQEUdyhXQLVXm888RwEEG4ZYQxLSa/EE2wEELzbXQJ467+Co+/EkHwiXQ out_90_mFAP2b_singleloop_p01wA5_mFAP2b_0001_0001
EcSMiAnX6mEkZmpRQzMzjAb5Q1EUc9gQQFDCgAfTiLFUxg4QQ3kYkAjWkVF0FZzRQ2OfvAPy21EEpwFQQUNemAvxLpE0kYgSQZZBeAneXvE0GSXPQQgVwArvfAFUgVeOQsHFyAvz3lEEVjnPQVjX0ALbn7E01j6QQ out_90_mFAP2b_singleloop_p01wA5_mFAP2b_0001_0001
E2OfPAHtITFEueMQQKxgGALaRoFkCXfQQiBBMAXMI4FEYlzOQGZ7GALFu0FE+TdMQ4P1Y/GtInFUeprQQoMQL+WuI9Fkus2QQu5L++iF1EG0hoKSQPFQk+yTyAGUI2RTQS6vb/+w4OGUiDASQGZ7IA/89JFEmu5OQknZNAri/tF0rNbRQWKwK/idgdFknCkRQGEl4+2VCfFEJfpPQAA7Z/8qX6FErt0QQmc26+2GrDGURSBQQCyuk/2M6TGEN5ySQ5ush/qZ3RGkPUFRQ out_90_mFAP2b_singleloop_p01wA5_mFAP2b_0001_0001
LfU4WAf9oEG0hWkPQktzdAXNeMG0yhmNQGZ7kA34lVGEaR2OQc9oiAjqxYGEYljQQaR2aADVjFGkTixQQri6PAXUnPGElxiMQuG/jAHFmIGk8vHMQ out_90_mFAP2b_singleloop_p01wA5_mFAP2b_0001_0001
EW5QsA7QLaGUJGUNQ/pGyADBWjGkBBWOQZQg9AvyhkGkQgVNQ4PVABjrHgGUxgQLQXPKsATLytGUeprNQgDhrAn0fwG0T1uKQvkzkArRq6GkZuLKQ80LWAjh56GEgEyKQB+xpAXeCDHEeqEJQUNetAvxLXG025bLQ8GzyADXhiG0cOQQQkvQwA3Oc0GkkKnOQt3GkA3BhtGkShgOQRW8nA//ypGEWSqJQEcpzAbX6xG0VMAKQXovlAjuvJH0fyrIQOuyxADz7CHEaesIQ out_90_mFAP2b_singleloop_p01wA5_mFAP2b_0001_0001
EktzBBf9oqGkZm5OQlDNHB7QLuGUepLOQoacHB/TN6GEZ7sNQ/pGGB/9TAHk9ogPQT3kLBbmZrGkDtIQQYXmMBz8EgGE+RTQQMyYQBPxJwG0dPkPQeegQBTTgeGEbdaRQ/UDAB/natGEShTQQ+0XIBLxMqGU8VVMQbcWKBrwguGUapGRQtYXOBTO/cGEG1wOQIUDJBPMybGkt1eQQSsdTBv3iuGERmhQQe8rPBvde4GE87bPQTChRBL1zsGEDypNQljbRBXyZWG0YJgRQtp2OBvydhGENAWSQvfKUBzZ2iGEOHMRQ out_90_mFAP2b_singleloop_p01wA5_mFAP2b_0001_0001
ERLSJBT0i9GEYlTLQXPqJBXiBJHUJGkKQbnPPBrFZMHEaRmJQ03vRBnX6GH0d++HQ3kYFBPzMMHEUNeIQmcIABfEnKH0hulJQYIAGBfnAYH0EPZHQtIbKBrGv3G04l+JQjmyIB3F1NHk4LVMQIU0FBf/MHHUziZFQSH4+AfYaQHkkr5KQEj8CBfzIaHUkofEQ0x7JBX+ZZH0bpoFQlXjFBX6/cHEm0eJQ out_90_mFAP2b_singleloop_p01wA5_mFAP2b_0001_0001
E5lORBPHaVHUGEoKQIwqWBbmZZHUzMDKQHaxXB3MzdHUiBhGQwKnUBnBBkHUGEYEQCB2XB/naiHk9oAMQecadB/xFnHEJOAMQ0JJeBPiBxHEwboOQYpRiBPFZ2H0Ku3NQam5OBvyhZHk789LQJ7dZBXjwSHkLIPKQn86WBzF+fHkF3/NQKaLVBDNCpH0rNhLQDfNeBLb7qHUmCGKQNJMgBvAwgHkauTMQYMyiBjhm8HUN+TPQ+3QiBXnw5HE7v2LQwKujB7jHwHU2p+NQ out_90_mFAP2b_singleloop_p01wA5_mFAP2b_0001_0001
LGZbcBntzaHkpbSEQEYleBbktfH0Gv0+PEtohBXMInHEDCsAQ789hBfTivHU3kY8PQgVgB7luXHUjX60PMGpcBrIVQH0gpajPonhYBHiCUHUruOpvJCzdBzs7GHEBy28ODCseBb5QVHEv0NGQI2bbB3SdkHU4DG7PKe4hB7M0SHke7O6PnaUhBnZMcHknKDEP out_90_mFAP2b_singleloop_p01wA5_mFAP2b_0001_0001
LRLSjBT14jH0w1jEQtdulBntzpHEW5wFQktjmBLEYnH0kYwJQ7RhlBntzfHEoa8KQZ78nB/mEmHkTiBCQyZ/oBrLJcHEBmtDQfU4iBDW5cH0OffGQ4HUlBXdVyHEgUVFQe8gpBPe1rHUugjBQoSFnB/lBlHE4/I8P+GIpBHA2XHUv1gAQ out_90_mFAP2b_singleloop_p01wA5_mFAP2b_0001_0001
Lf/koBnX6sH0P14KQ35rpB7P1qHUiBhNQCBmqBHXPfHUGE4NQzMDrBT14bHEoaEQQiBBsBLFuyHEtIrNQL0MrBvtz7HEXy2LQhXwpBPFh2HkfKlJQ/jkoBrs/sH0qE3KQ2sLoBDLzsHUN5CPQP13tBfSwuHEZfBNQRmUsBXnP1Hk1dwPQid+sBTaJAI0fqMLQpY7pBvxvAIUXM9MQJ0QrB/oT0H0PwGIQSVPoBHV/7H05+yIQ out_90_mFAP2b_singleloop_p01wA5_mFAP2b_0001_0001
EiWErBbPKZH0istLQOJ2rBLwKOHkArMMQR2OqBz1jGH0xLdKQKcNrBjU49GE7RxJQLy2uBzLdMHkoFpLQiZcvBT8gPHkCh8IQ+AmwBbw+SHUQZjNQlDtqBLbnbHEnEzJQJ9brBnhQMHU+SSOQbXUvB3CAEHkuB5LQh61tBzYGSHUltGIQxisyB/BgRHEjfHNQhgKwBHfoQHEOfmPQJYLwBH7cbH059TNQ out_90_mFAP2b_singleloop_p01wA5_mFAP2b_0001_0001
E35rnBrbSJHkvf6JQv09lBzgACH0P1YIQBr8iB7P1DHkqxrIQjs9hBra8MHU2OfIQ5QrmBbPKCHEue0CQVWBlBHNS6GUcm/+PgT5lBblh5GE0sBuPzcFoBrOn1GkjeYbPHPKkB7vT9GE3eeuv789mBz1jQHEW5gKQ6nTmBTQ45GUgUGJQN8xoBfkOAHU32RCQj8VmBnMKKH0LjOBQZA8iBTL88GUcc9+PAtKlB7nZyGUOrUBQW9lkBLAF9GEW0Z7vrUWiB7ueAH0mTxhv out_90_mFAP2b_singleloop_p01wA5_mFAP2b_0001_0001
EAAghB3256GUiBBJQEtIdBDrc6GktzHJQqGvaB3isxG0IbnGQXPKdBrbSpG0HFuFQhALbBPHa4GEUN+LQaO8bBHq/AHkthHOQNVSgBvnVCHEt+ZPQVVqXBjgCHH06P+OQ+bggBvD1JH0bztQQ6pAYB3qVOH0wKfQQ0dtcBbzzPHEMSGRQO0iiBjU4zGUepLJQOPjbBThFCH04NbIQPG0cB/LBxGUo2tMQGx/WBbLV3GUtPwLQVr8hBfUi9G0uV0OQ7I6TBXv4FHUlWBOQq4XiBfv6KHU3GORQpqfUBHs7SHEHHyQQSFEdBnKnVHkTm5RQ out_90_mFAP2b_singleloop_p01wA5_mFAP2b_0001_0001
E8S3VBbQgzGEXPqEQfU4SBDrcrGkX6mBQTiBPBHtIlGE/pGFQv0tMBvyhpGkU4aIQR0zPBrYvwG0hPD6PVsVTB/dM2GEVNBmPm/BQB7Zo6GEhk52vWL9MB7elEHksIMwvJ0lQBj2pNHk2JJkvSMIUBThr6GEBWZFQwSuVB/EwlGEYf2/PMQFNB/4u2GEy0R9PFaZNBHEwqGU8G4zPO+NWBnucwG0y4NjvgAiVBjiu8GEQhAzPYvMNBrWk0GU61J6vsTqSBPiq8GU+bG+vMQiKBTTyCHECvrrPeUSKBbQBHHEt1i6vNrZOBzkFUH0XblaPlmzSB/kfPHEekB4vtTCTBXBjLHUhdHxP out_90_mFAP2b_singleloop_p01wA5_mFAP2b_0001_0001
EEtIOBDAAbGUNepDQMIQKBvz3TGkpbSGQ8n6FBT14PG0OffCQ/pGHBDBWMGU6mE8PJMINBnFPKGEtVXIQXuZJBTJ7BGUDWdJQ4DnIBP9vvFUJqeIQzz6FB7e6CGUdnwLQOe5EBjjHlF0aUAKQTCNDBbXZyFUBQBMQou5EBHQJLGUMylNQM4C/APv2uF0d1COQAONBBn2XJGUgonPQu/K9AzRi/FU1o1PQ4PVQBPc9XGET3kAQV+RIBTXUYGUiTvIQP5uPBb66MGkZr+JQqjpPBfLfGG0iRtFQhUoKBX/FpFEameFQCtnDBbK/VF0EssJQMr9GBP2ySG0lCbNQ+Rz6ADOtfF05IQOQqMcABDb0PGEjMhQQC8a3AX/S9FkxguQQ out_90_mFAP2b_singleloop_p01wA5_mFAP2b_0001_0001
EfU4AB7kYQG0LdTEQXkt4AXjXMGUhrHBQRLyvAjrHIGE99zEQbnvqAT2OOGkCXvHQBuS0ATsLVG0Es+6PzRxrAzLJRGEmtEtPSoyoA3D/HGUYTMwPYlUoA3RQXGUvwftvIFOAB3MzTGUKc9HQG3i7ATwzFG0bFP9Pwlz6ALxrYGEGct0PnN2wAv6hbGUvy3/P out_90_mFAP2b_singleloop_p01wA5_mFAP2b_0001_0001
EZ78tA/9T7F0IbnEQIMvlAHiPxFkLz5HQwJFgAv3XfFElB4EQpQGkAD6eXFUHe1AQ+rmqAbppoF0PrhKQlSXyAfMJyFkxCICQnAkfArxV9FEa2cIQu9XkATaMhF0O9uLQwbNuA/Vx1FUSQpLQBrtwAjn1cFETDDKQ out_90_mFAP2b_singleloop_p01wA5_mFAP2b_0001_0001
EP4dNA/LDZFkTg2GQIuzDA7JuEF04UUFQAa+EALGG1EUIg/IQ3yzDAfVf7E0rPULQ5jNS/e72HF0MzjDQXBnH/SU5VFUHVS9PyufV/Yk0YFk1SL6PdBY1/YKrKFkRm87P/M2k/kDPrFUNsBzPh4vFAfjkiFUQgvIQpZ1MAX0H+EkXO+BQaORX+WxDPFUnH0GQkw+q+qKW4EkGksCQaogk/+GfOFkvOL1Po4Yh/SJnlF0Hm8+PxiiBAZ9EuFUNPItPsIB5+gdR2FkrJdwP out_90_mFAP2b_singleloop_p01wA5_mFAP2b_0001_0001
EoISHAr+kgEEF/WIQ4s5HA/w6PEE0hZKQVML2/WQ94DUU5fJQy30q/6bD1DUeoTGQ+m/eAXvWJEkxt/KQ2IykATks6D0wNwIQ6T1kAnSUODkHHuIQ/etpAXTNIEk9DWFQbYspAjGM4C0IRUFQOTluAL2Y6DkLGOBQmckuADnNODECSNBQVRpIATiacEkxF1EQ+ouAA7jNWEUpcOMQAKXfALJn+DUQlxMQI/PkAPKkXEklwaLQWA/gAzi58CE8LWKQ17tpAzEqZEEerWFQ1+qpAnXUVCknJUFQMpbyAvF7FE0Cs87PxOZyALdz8CklH67P out_90_mFAP2b_singleloop_p01wA5_mFAP2b_0001_0001
EIMJt/+vPcDEXBYLQ1W4M/Oft0CEMXwKQ7PE0/e0BOCEB/1KQAoHJAn1oMCUyIbMQqfm7+8dTuCExTsMQ9RqU94+EoCkCPmPQCtXo/8r8gCEBYsQQI8PW/gG0ZCEc/ISQ7xUAA1+/RC0RgBTQ0YP2/6L9hDkE9RNQIaAn+W6D3Ck1quIQ2Wah/QHXSCUjjFMQPBIk/U98JD0ScmMQlLf++eHUED03QJQQmOEH/2gfMCkxGwPQe4I6/kaDFCEtCWQQruU9/APy8CEsJpQQl1wn+E7z1C07PgSQKR/N+I5o8BEixMSQ22h2/0raNCkGO+TQ4XQIAJ9avB0wNtSQ9TNKAFAjrCUnf/SQ out_90_mFAP2b_singleloop_p01wA5_mFAP2b_0001_0001
E66Rr/SbTdBUhuIJQNu26/OuYGAkUujJQTwJM/ebuX+TSbXKQYsIV/GcCa07sbYKQZKYIAPkQJ/T+3DGQVrtbADIdYAE22TEQmCpjAnebg/zIpN/PubNqAXpCZ9DVaSAQL4OhAP3vOAUIGMzPjrsS/qJJqB0jjAHQYPEJALBYHAUplLLQ0f55/SS+H/TGHxCQZ1kNAb8gL8Ds1tGQzrcjAri6cA0QPpHQLcbWAXDNYBEBbIDQx3ykAr/Yt/TIcqevQ2tXAHay9A0t1sxP out_90_mFAP2b_singleloop_p01wA5_mFAP2b_0001_0001
ESqP5+YIik/zxUCLQv1Vz/AKzD+DEw9LQw3lu/UVfv8j7u6OQuYdt/AnNJ/DE/TQQDwIOAJwHn/zaGdLQ4L8gAtHq89TRX+LQQMEhANtKG4zUjwNQ2GOpA9byd+zizcKQBrvA/QBoyAUni5KQos20/UV/82Dch2KQmYaOAR0iJAUVmYJQ7ggOAJ6FsA09zuMQRlAwANp538zvItKQkywoAhsl3/zn+BJQ out_90_mFAP2b_singleloop_p01wA5_mFAP2b_0001_0001
L3t0r/sWab8bVhgPQVp2h/g+aI+L3jGRQzUCFA5RcV+LRQ9RQpIXEAZErU/7eXFTQn7pt+k+PbAMmAERQOCMn/ogchBMOedQQE/hFAxUYPBcW/GQQHyhQ/4JOUCc/4WQQDNww/YZDl+7hRDOQT0gx+0Bov6rIUkRQs5Vm908DuAMDvESQpp1D/qsHWA8QkeQQ out_90_mFAP2b_singleloop_p01wA5_mFAP2b_0001_0001
EFH7WAxtey8r7haRQibflAxEyn8bGGKSQwsSlAZupA8DkaJTQR/jkA5VMV/D0QwSQ2q9uAZ0/K8rwwNRQERg5ANbq18rt36RQ2Er6A1Ojo6bBlFTQKgmABxDui+b08ORQhhnWARmR46rPndQQhfRmAx6mK/LOWuSQ5KUuAV4um+Ll7bQQqd1uApMjc7DiauQQ+iMEB5JN0+bNtpRQ6s5/AJBKI/rOrSQQ out_90_mFAP2b_singleloop_p01wA5_mFAP2b_0001_0001
EYh8lAl0t14T1sbUQPUKlAlOUX+j4BfVQ2YotAVuCRAknGVVQg4VsAlqWYBk990VQjd7mA1xV/6jrGxWQcV7iARzU99r1kbWQe6VmAJLBa+blMAVQ3hzlAhQdh4TD/bUQjpOaAJQRQ/z46dVQ3QdvAJevD7TXdCXQ3DjiAtf2V9DLimXQkOYmAlxxd/78hHXQezYUAJ1jE+LRtjWQ/+huAZ7gN/L+2+UQ3+vgA5Wky/LtqgUQ out_90_mFAP2b_singleloop_p01wA5_mFAP2b_0001_0001
ErET2AJ3d3/jSuoUQ0Xc/ABkM1Ak9ehUQlat9AFV20BUU9YTQe87BBZZsYC0wbOTQiD2EBpTEDAkFoRUQXnhGBZy7Q+TigaVQq2hLBJRlL7TCGGVQN9JNBZ3807bQqLWQ1RgRBt0Cj+rmGKWQgSnUBZgZl+L6QGVQoOpSBFbRCAsrxMXQPsj2A5YfE+TfPLUQAtIABBPRYBU6cdVQHOYEB9Mc3+zSlYTQIFIIBdNcvA0xvFUQfJNHB13vc/DcEUWQ29XDBV27N7jbpmVQNq6KBpSGZ5LsINUQYmvOB9aFO+DLb6UQMH3KBBat77bn9AXQohvTBtKv187HTTUQo33XBlbsx/rOGFVQcMQQBNfXBA8KeAYQPs5VBlgZoAsCnLXQ out_90_mFAP2b_singleloop_p01wA5_mFAP2b_0001_0001
LXKS1AtezmBEnDnSQtq/yA52UOCUNFdRQBL3rARGmzCUtY3RQ7gmiAh7atCk1LPSQuJwtANfJoBU70VQQEUZtA1JxKCkjuAOQ5Ms2At4wPC0fzhMQmnxjABJlaCkg6CNQ7VX2AdafkCkUsFKQ0wcjA9eTvCUu0mKQ2jssAhjR0CkOZIJQRyXsA5t6IDU70ZFQ0jVwAxkj1A0Iu0SQ7Ph6ABRRbCEDGFRQfbGyAVsLsAUHgNQQrallAJRFYBEQIoQQ2MQ+AFXVDCkWZSNQ3h8YAtwrWCEBkNOQpoq9AVkaoCUSI7IQeoxXAZjw7CE4R2JQ23KlAd23RDEGFrEQ out_90_mFAP2b_singleloop_p01wA5_mFAP2b_0001_0001
EGmOwAlDTaDkN9yRQcOWqARJSAEkzKMSQAJtnAFioNEEFZ9QQLopkABaRgE0/jERQb+ywAlmnNEEpQMTQKO0yA5ObCEU3afUQ6RBrAld9/DE/GdVQ0Fv7ANMFyDU0G/UQ4PEvAt1FrDErMfWQ2FM5AxHViDUPlOWQMQ03AZMSdDknkdRQJ92iAVTU3D0VsqSQsEg4AtJ2REktNwSQlvjsAhrecEEksZTQEwvBBZ84vDUFffUQMoxqAd5jiDkydZXQNkR+Ad9lSDkOv1WQ out_90_mFAP2b_singleloop_p01wA5_mFAP2b_0001_0001
Elk5oAlQ/DEEobkPQ1AAnAdvMPEUcnDNQtDuXAhRvKEkCH9LQHffIA9JvHE0uHeNQbpLrAR2+oDk2dhPQjY9nApJXgEE7OXNQN79sAJfUKEknylLQ out_90_mFAP2b_singleloop_p01wA5_mFAP2b_0001_0001
EZa6VApwUKEk6rTJQ8dVBAxDCHEENn/HQu0KDAt+EwDEQlNDQKSvUAF7dnDkT6QBQpLaw/4VVcEE72MGQ+lPFAhL1lEEPwTCQBUkhAZ5VMEEfILIQN0vs/cdh/DkEmbJQJKvA/MM7ZEU8vlEQ5Zjt/8D+mEEgR0IQTbh8/0n7yEEhfUBQ out_90_mFAP2b_singleloop_p01wA5_mFAP2b_0001_0001
Ev91h/U0PgDUmgVBQ0jug/gHkED05YS5PxVz98OzlUD0gDkjPrmGE9kHdLDEHrH4vHcsO/AZyVCUvxX8PEzcE/yV/SC0valAQZEu4/gYZFCUeKHCQw6RR+AFlnD0ZXNDQsy8//09sFDUf8zyPX/oP/4N4BCUCbbyPYkhn/q0bbCE4MD8POdlx/k3lIB027JDQdgKMAF+IHCEoFSAQ1AM4/wg/YCUxutFQ out_90_mFAP2b_singleloop_p01wA5_mFAP2b_0001_0001
E1YBg/CjisD0ZkGzPo59CAT323DUyDFavjKDKA/YySE0AjblPiY4GADY9aE0n4f6PH6EVAjCwYD0vhwkPbR/QA3NFtCUQgFsv1pCHALzxRCU2ggoPYNeYAjB9lCUlqo8vizla/ueL3DkNoJ9P6n89/O+H2Dk+dH5vdpWXAPXuVDkYqN6PBE9hATNRlDUExFmvktOWArkdJC04fDAwkrNgAvR+8C0lPQAw out_90_mFAP2b_singleloop_p01wA5_mFAP2b_0001_0001
Ek0pTA/rCdEkTNm0vD3XdAHMCyEUXmlxvBotqAf1ZwEEaUBsvxtJwAL1ljEEH8I4vivDZA7InAFEAFf+vwZ+AAnG6DF0Vn//v6VLiA3U/VFEsIH9vDqD2/SUeNFEkRWFwCHPUA3cHWE0L9l9vOvUWALxa5EE0CFpPHm8eAft64EEra3Cwv711/SNZOFkDVu5vkFhx/qbm0EEo3M/vsEkgAbTGgFkj7ACwS0wqAvBXTFknya8v/JgeAzs2dFUX9yzv8E1G/qTUPFUVYlFwM3cAA/a7CF0+iRIwWWnCA7REdFULqxFw out_90_mFAP2b_singleloop_p01wA5_mFAP2b_0001_0001
E5r0uAPfd9E09TnwPIZH6Azdt8EULIa2PAWK/ADB5SFEeX/1PUEY7ADmnhFkw6U8PEqc7AbB3yEUJpLBQM/dDBfcAyEUS/UDQQC4GBfUEkE03YW/PtxbDB7xUpEESbgIQBDAqAnrLIFUO953PRyS+AjzuyEkYSQjPDdY4AHrjiEkX/FBQeBr2AXOE8EkPwAEQTULFBruDCFkDQUDQvT9KBXsdjEkFxMBQWJ5GB7V0qEUlin2PXSOFBLl8TEUb1G/P4GhHB3vuoEE3RRJQI1uBBj+QZE0G6gIQh4BBBDzvzEEcpxJQ out_90_mFAP2b_singleloop_p01wA5_mFAP2b_0001_0001
E/UDEB757VF0gArcPEYlGBXO0qFEv0NBPhrnMBf8SpF0fqxjPKxAPBvyhYF03P1YvRATFBj8n1F0Wgs6veMaHBPO+oF044oBw3Pk+Ajb/3FEv8G8vUNeFBHsyJF0eU4uvGPCFBHu30FkW1+0PecJHB/6sCGUE086vbjmHBPKRaF06piAwgf58Avdq/FkmQ4Bw48V7A3P4AG0GhSzvGE16A7EQoFkt+77v out_90_mFAP2b_singleloop_p01wA5_mFAP2b_0001_0001
LXPKPBDqG7F0gArwPe++UB3Mz6F057nyPiWkXB757HGET3k4P/UDVBzLdQGUGEY4PyL9MBPzMEG00NJ0PU5vWB3bD2F0QZNpvtGKWBHR2uFUKGN7P out_90_mFAP2b_singleloop_p01wA5_mFAP2b_0001_0001
E5lucBT2OHGkSMI7PyL9fBDVjQG0coF+PVjnhBPepOGUhrHEQpbyiBblDGG0eU4EQ6f3hB7quTGUBKyxPBLVgBvwAWGEHUCxviyfjBb/idGEMK23P8naeBjWk/FEnED7PveRdBHMPXGE1ns/PyKOjBntHNG0oNpsPd7hdBTzAaG0EUSqvQh0kBDFrfGkrvpiPj0rkBXozbG0zeB/P02JiBPBNkG0bsl5P out_90_mFAP2b_singleloop_p01wA5_mFAP2b_0001_0001
EjsthBXO0WGUJGkHQ99TjBvIbWGkWkNKQLymlBHueeGEqG/JQuzHlB7P1nG0jCXJQ3kohBX46ZGkoFpMQw9deBvtDTGUMscNQL5cZBrDPXGE8TFMQaq8dBX7MTGU39OQQLHqgBz1jdGkCXvGQz5HkB7WYOGEmNbKQ664gBfu1hGEk8OMQ757iBDpaaGkPxWOQxFBfBDUALGkvdwMQ4oHWBnORSGktJrMQne6ZB/FAXGEte6JQ33sYBbWbfGkNBtMQEziaBnqROG0o1hQQv7VdBTGabGEtlkQQZhygBjQAQGEGzrQQ out_90_mFAP2b_singleloop_p01wA5_mFAP2b_0001_0001
E4PFoBnuJbGEaRmKQCBWqB7luiGkuJhKQWO0rB/mEjGU0iMNQaRGsB3jCbGEEYlOQFuOsB3NJgGE+TNIQBg5qBPsdhGE637CQrnxsBrH1fGkyDr8PUbjuBby8YGEgYB9PlQasBPCImGkXmfwPSMYoBf8STGk/UDLQ3+jpBPKtqGU1WHKQyX8sBrb8XGUiIZIQDo9tBTIblGEW6SIQ41DqBrvipGELKqCQmtTpBLokbGkGGmCQg9ltBH1blG0cwoovVE6qBfPurGUfsewP out_90_mFAP2b_singleloop_p01wA5_mFAP2b_0001_0001
EFDysB/nasGkR2+NQ357tBPc9sGEpwVQQGZrwB7P1nG0GvcQQShbyBT14pGUbnPPQkCHuBzLd4G0Mz0QQPX5uBP2o5GEzKSSQA/quBDG7EHUjPxSQTYrvB7S9FHEXxIUQ+kOuBPITEHE8+QVQ0AsrBvtrBHkc2MVQP1YvB/ySFHU7wcWQCBmsB/89yGUHaxMQninsBvQsoG0ioBRQdlQsBXCi8G009qQQ7onvBzNn8GEntPQQg59wB3CF3GE7kaSQkqltBnbm0GUES5SQ31ksBn8bHHU8SwSQu61vBfWJKH02MISQ9UoxBD05HH0T4PUQFswqB38BBHkrqTUQ1vnqB3ZPAHkTfEWQd0VxB7RQHHk3igWQA2TuBz1FEHEF3SXQ out_90_mFAP2b_singleloop_p01wA5_mFAP2b_0001_0001
E99DxB/TNhGkR2eRQXPqzBzeUcG0d+uRQamJ1B7kYiGkAr0SQmu5zBbQgnGUzMrTQ14VzB/RhQGUwKHSQbkMyBHSzJGUIU/QQn77xBjLB8FkBVVRQTOywBjQ/1FEAaWSQm5CzB32kuFkMieQQFDivBbmZfGEAAISQzj10BfMtcGkIW0QQf9AyBbR1PGUBT+SQy7R1BnRPNGE6jZSQIMfzB74iKGE0eHQQYtNwBre4MGEZcwQQJQ+yBnAseF0iSnQQJV9zBTHJ0F0UDUPQ out_90_mFAP2b_singleloop_p01wA5_mFAP2b_0001_0001
L/Uz3BXO0hGkEDySQ03f5BXO0mGUdTyTQShb7B77neG0OfXUQIwK8B33PfGkvfiVQy+P8B3qdXGUdkrTQRLC7BrbSwGEShLTQNfP5BLob5GUWIrSQFzx6Bju2CH0H+GSQRTM9BrVbCHkomESQl5g5BLTgKHUk6tRQ5Qr4BD/pdGERLCSQsoO4BfB2pGUSolUQrfP8BDQgtG0A5VSQaNZ8BT6lzGE5M7TQed/3B/PN8GEk1fTQUp63BTHU2GkWl5RQ out_90_mFAP2b_singleloop_p01wA5_mFAP2b_0001_0001
L+TNOB325FEUHahMQ6mETBf8SPEU6mkMQ++JXBvHFOEULymKQmuJbBLEYZEUIwaLQmuJgBz0NbEUGE4JQOJGaBfR2iEkqx7NQbnvdBHuewEEmuZPQqxLVBfR2cEE8nqOQtd+SBzKHiE0OfXQQAAgLBHYl3DEtILKQepbNBrED6D0hWEHQXPqKBHXPmDEBW5CQO0iMBHZ7oDk9ow7PPK8FBjqxPD0FZ7DQW5QDBjAr8CEqGv/Pnv/DBnuJNDU6mkIQ03vGBDW5gDUjXqKQHv0+ArFZ3C03PFJQMrAMBjOsFEUZeZOQOUjgBTQfSEEmggHQm6jgBXbUsE0TYMJQ5p+hBj/pUEUk28KQFSueBzoy+EkenLOQ6avgBDfjnEkry1PQax8bB7u11EkIQqQQkSCRBX2cFEknsEGQvPKFBTtbeDE0BrMQ out_90_mFAP2b_singleloop_p01wA5_mFAP2b_0001_0001
