# Supplementary material for: Incorporation of sensing modalities into de novo designed fluorescence-activating proteins
Source: Nat Commun. 2021 Feb 8;12:856. doi: 10.1038/s41467-020-18911-w (PMC7870846; doi:10.1038/s41467-020-18911-w)
Supplement: Supplementary file 24 — Source Data [file 41467_2020_18911_MOESM24_ESM.xlsx › raw_data_graphs/Supplementary_Figure_6b,c,d/1/silent_47.out]

SEQUENCE: SRAAQLLPGTWQVTMTNEDGQTSQGQWHFQPRSPYTMDIVAQGTISDGRPIVGYGKATVKTPDTLDIDITYPSLGNIKAQGQITMDSPTQFKWDAQFKQNDNPRYHGSTNILTGTLQRQEZ
SCORE:     score     fa_atr     fa_rep     fa_sol    fa_intra_rep    fa_intra_sol_xover4    lk_ball_wtd    fa_elec    pro_close    hbond_sr_bb    hbond_lr_bb    hbond_bb_sc    hbond_sc    dslf_fa13      omega     fa_dun    p_aa_pp    yhh_planarity        ref    rama_prepro    bref_irms    cen_irms    final_chainbreak    final_looprelax_score    irms       time                                      description
REMARK BINARY SILENTFILE
SCORE:  -466.211   -687.784    100.198    388.122           1.602                 21.166         -6.968   -251.926        2.187        -23.426        -76.369        -24.624     -33.743        0.000      6.256    131.997    -40.217            0.041     19.116          8.163        3.102       3.102               0.119                 -466.211   2.651   2841.000 out_47_mFAP2b_singleloop_p01wA5_mFAP2b_0001_0001
RES_NUM A:1-120 B:121 out_47_mFAP2b_singleloop_p01wA5_mFAP2b_0001_0001
FOLD_TREE  EDGE 1 120 -1  EDGE 1 121 1  out_47_mFAP2b_singleloop_p01wA5_mFAP2b_0001_0001
RT 0.092238 0.94843 0.303269 0.768097 -0.261588 0.584465 0.633655 0.17903 -0.752615 12.785 -5.805 20.9455   out_47_mFAP2b_singleloop_p01wA5_mFAP2b_0001_0001
ANNOTATED_SEQUENCE: S[SER:NtermProteinFull]RAAQLLPGTWQVTMTNEDGQTSQGQWHFQPRSPYTMDIVAQGTISDGRPIVGYGKATVKTPDTLDIDITYPSLGNIKAQGQITMDSPTQFKWDAQFKQNDNPRYHGSTNILTGTLQRQE[GLU:CtermProteinFull]Z[HBI] out_47_mFAP2b_singleloop_p01wA5_mFAP2b_0001_0001
CHAIN_ENDINGS  120 out_47_mFAP2b_singleloop_p01wA5_mFAP2b_0001_0001
LwfKMBvxLBIEoaMYQDCMMBf9IAIEZ78WQ67nRBLFu8HE99bWQ357UBT0i4H0hWMXQlDNIBf9o3HkoFpWQ6OzJBbwEuHEjtOXQiTgIBXhVCIUaeVYQPryOBPHFEIkmJTYQBdLNBHFt7HUsJcYQAQKLBfY1DIkXmbWQuf2HBHll2HE/kkVQ2vTEB3A75HEwbBXQ2M+HBjd9tHkfnDYQ out_47_mFAP2b_singleloop_p01wA5_mFAP2b_0001_0001
HTihSB3NJ+H0kYIVQ/UjXBHCs6HkEDiUQkC3XBvcouHUgVmUQFDCcBjVOqHkvf6UQ5QLYB/9T+HUf/ETQLIGZBrvIFI0+04SQzh7aBzojGIk3UfRQmb1WBbpuFIEQZdQQxzJTBnlbJIUc5FQQsSETB3yJOI05prQQ4GqPBX+VII0PKROQEtoPBzKnAIEsyhUQMv1aBzTP+H0KDGVQs4sUB/UH8HU8bgSQjekbBThJ6HEdVoSQHmHcBHAgGIUoEmTQeEWVBDsOHIEuFFTQDxXeBfLFEIEK8ORQMDHcBT7vKIkE0dRQiIxWB3IKCIUMn8PQlEvVBLkAPIEHPaRQnXVQBXW6QI0y2ZQQBesPBHipEIkPhUNQns7MBXgFLIkNstNQ out_47_mFAP2b_singleloop_p01wA5_mFAP2b_0001_0001
H3kYTBPzMpH0yhWUQiBhTB/RhdHUO0aUQXPKVBPIwZHkVO0VQEtoYBfR2SHkQg9VQiWEOBntzYHkArEUQnEDQBnCXtHklDFUQRXgWBforaHUCZtTQb8SOB7QLQH0IbHUQam5MB/TNbHkrHFTQEYFLBvcobHkvfyUQ out_47_mFAP2b_singleloop_p01wA5_mFAP2b_0001_0001
HPK8SBntzeHU2O3WQqGPUBjqxbHUbnHYQrcIaBnCXdHE8nSYQQgVcBb5QXHEDCsYQ8S3QBvHFiHUzMnYQXPKQBD/pkH0yhuWQ2rZTB/GRTHEgVLYQ9owRB7OffHknvHZQmupMBD/pgHk9ogYQ03vRBz1jqHEAAkYQ out_47_mFAP2b_singleloop_p01wA5_mFAP2b_0001_0001
H++pcB77nlHEoaAYQuzHhBra8nHkvfKYQy2JjB/RhjHEoaUXQnvflB/mEiHUdTqXQPffhBnBB0Hka8OYQdjmfBfU+4Hk8LyYQbXcgB3Ub0HU2QeZQp3uiBbc/0HkZ8sZQ9g3cBn/5vHkqkzZQsHlaBrZmqHUiBZXQOInhB7fLkHEs9oYQd27gB7M23HUpchXQXXljBzR11HklDVYQ0sZbBLTX3H0UKrYQvCKgBHOyAI0Z3yYQiSfdBHVxsHUwmQaQc0OZBndmvHETdmZQ out_47_mFAP2b_singleloop_p01wA5_mFAP2b_0001_0001
H46RiBTgVhHEv0FWQ46BkBT2OdHUIwCVQqxLkBblDRHUO0CVQCBWmBfTiMH0P14UQ78NjB76RhHkpbqTQMdClBnFXdHk64kSQ0Z0nBnVIhHETL5SQKFLkB/lyhH0cNPRQaRWgBntziHUwK3VQXrCmBzDSgHUSxNVQPwNjBHe+pHkmbqTQd4MhB7OfeHUc9cTQHXBlBPotUHkVnjSQGELpB3vXeH0NqJSQskboBr98dHkdH3TQHy2nBDX1pHk5J7SQc1glBHX7eHECddQQ3wPkB3hdqHkiNSRQgqLiBPDYfHEwJARQ out_47_mFAP2b_singleloop_p01wA5_mFAP2b_0001_0001
Ham5hBjArLH0xLNVQQg1hBTf//G0xLNVQHaRjBntz5GkWkVWQMdTkBLaRxGkpbCWQGZ7dBPc97GktzHVQ2wPbB/vc9G0RhyTQspjVBn196GUtN5TQ2KydBD+v1G0BjySQrcIgBvcoPHkBBWVQ8T1iBL3I9GUxiTUQeJkbBjQEAHk542VQFY5dB3MizG0xVWVQypqbBfgoFHk/XeTQD7nTBr0A8GEmF7SQogxTBnFXAHkP1nUQ2eHVB3iwyGkJIOUQe82bBvGk2G0cz0RQgrSdBnYrtGkVrITQ8o/gBz/f3G0RksSQ out_47_mFAP2b_singleloop_p01wA5_mFAP2b_0001_0001
LEtojBLFu9GkQglXQf/0kBf9o3GUHaVYQUNenBjAryGEYlHYQJbHpB3Mz3GUPKkXQdTSlBjVOAHkCX3YQ9v9iB7HqHH0WlxYQOpkiBrVHIH0nfCYQnWmjBrEp9G0vZoXQ/pajBjzaxGEm4fYQCmNnBDUMEHUNexYQJ3alBv7l8GkXFXZQRCajBnjmPHUwP/YQ7KLhBDdzEHEGfBZQHH3jBfDaOH0HFuXQNndgBrlYJH0sA3XQ out_47_mFAP2b_singleloop_p01wA5_mFAP2b_0001_0001
LSh7nBPIwoGkoFVYQ14VqBblDjGkqxHYQ35rpBrw1aGUdTKXQrcYnBXNeXGEsyBXQgqhmB3jClGUbnnYQk5OrB/hFfGkBYjYQMuzrBLGxoGkqo3XQ out_47_mFAP2b_singleloop_p01wA5_mFAP2b_0001_0001
EqGvrBvz3WG0isdWQJGUrBPc9NGkpbiVQW5grBf8SRGkVOEUQHvUtBzeUXG0gArTQWOUtBX46EGU6m0VQ36BtBXCXBGk5HMXQaFusBX6/2FkJ75UQpwltBb78ZGEEYlWQYHTpB/m2KGUoBsVQIZWvBnewHGkBLqVQr+vrBXX32F0yuPXQ/CHuBT2RqFUTAIVQ7K7sBPFn7FE0y3TQVqrqBv6cxF0EEFVQ out_47_mFAP2b_singleloop_p01wA5_mFAP2b_0001_0001
EEYlpBDrcNGUy2RTQIFepBjpbPGEUN2RQktzpBHtIFGEnEDRQktzoB/9T5F0w1bRQsyxmBD/pUGUHahRQ+PnmBXrkfG0oZHSQ5MYmBjqwhGEbyaTQI0omBrlwpGUVEdRQTwVmBDsXsGk4nnTQxWimBfJcxG0UqbSQ2JwmBbczsGULaKQQ4lnmBfNQ8GUerISQWx1mBHrZ3G0lrsPQF5ymB/JC/GU3xzQQSMIoBPy2IG03PtTQiRGrBXn0UGU2HlRQH3JlBj5uPGkPD6RQr5jmBLRNVGEXScQQERRmBrqzbGUBWNUQ3DKmBvNuvG0NniUQubymBHK5mGUfB0OQhpjmBrwVCH0YZ5SQii8mBbNe5G0P5nNQ443mB7qeHHEKVhQQ out_47_mFAP2b_singleloop_p01wA5_mFAP2b_0001_0001
EEtIrBzgAGG0LdzPQMIgrBTgV6F0257NQUN+oBHtI5FkQgVMQ8nKoBbktEG0xLNLQaR2tBnsd+FUHaBMQ9pWuBTkfsFkCe/JQyOdvBnCJYFkexQLQf3kxBj2mYF04fiMQmjDuB/VUGFkdh6KQuz3rBrbSNGkVOUPQsK1rBDuurFUoJFPQz1pvBjadAG0ZEJNQh+dtBLnkGGEKK6KQVZyvBXbHyFUuegIQRsdsB/OfoFENNBJQssruBPUn4EE0DuLQ2xWsB7leGFE6k2JQ out_47_mFAP2b_singleloop_p01wA5_mFAP2b_0001_0001
EoFpnBTLymFU46RMQkCHlBTgVmFUhr3KQKc9kBDqGVFU5QrIQHahlB3NJCFEVjHJQEY1iBz0NjFEmu5MQnRLgBL1tjFkBSdLQYYAjBvC/zFkw3EPQQgVoB/RhZFEFuONQej0kBnDw1F0d64JQzACjBH8nTFEu+0NQLhKdBfhghFUg74MQqRHgBnSKXF0n49JQsI3fBLgMzFEvkeKQSmZhBndmxF0XEQQQAV3iBTcwBGkplNOQmk4kBjKlyF0Y1CQQ out_47_mFAP2b_singleloop_p01wA5_mFAP2b_0001_0001
EhALkBf++bFk/UjEQWO0jBj/UNFkTiBAQtI7gBz1jOFkpbS8PSMofBzKHgFUwKH7P78tlBnsdSFUIwK1P6teoBzyxQFkyHA6PVwNlBPG3CFEsl8qvW5wjBb78rF0IbHEQEgQkBTiH9EUsvXBQQuWlB73uiF0uRSvP41NpBvg+eFk+Fq6P1ojmBn1qGFEiBU5v+KKjBbxTEF0Pe9yvQWklBPxhyEk0NEIv out_47_mFAP2b_singleloop_p01wA5_mFAP2b_0001_0001
EWOUfBvHF8EEEYl6PR2uZBjpb8EU5QL2PhrnYBvd+sEkuJxoviWkbBrFZdEEAAAwvsRFWBzbR3E0jVRAQZacWBfJGHFUdq4EQTN6QBnpzEFElVvIQflaTBP2jTFklqiLQampgBT14tEE7Rh7PVdzYB7hbMFESPUwPXeDXBjfdnEk3m0BQ0z7RBTb22E0zA29P7JhWBTnWXFUMJUDQUDJaBXjZEFU9/FHQ59bQBramTFEtmINQDiQUBzn+jFULu7KQeTFXB3QGMFkmBRMQ out_47_mFAP2b_singleloop_p01wA5_mFAP2b_0001_0001
EoFZUBHDCyEEv0N4vktTSB7QLkEULyWAwXPKMBT2OjEEoa8/vO0iJBntzzEkQgV+v14FUBnBBsEkAr8Fw+L1ZBboCtEURiJGwU+MSBT/bcE0MeIJwfUYSB7lu/E0HFu0v4G7TBngIUEEQ5k/vy1bSBjD17EE2+tGwprSbBnzrkEUIARDwo7gTBjdBiEUbZFLwU14NBTVabEEnMHJwWE5TB/CqMEkwMwIw out_47_mFAP2b_singleloop_p01wA5_mFAP2b_0001_0001
E99zJBPJGQE025bAwPK8DB/mEPEklDNAwamZBBjpbQE0fqxFwIFOEBPIwQEkvf6IwnEDCBT2O3D0NJG6vctODB7AFMDUSy/+v35qDBbnwGDUTPeEwDOuDBrZgsCkoy43vEtIMB3MzCEEnEDBwZdfCBHn2cEURk57vmEe7Arat5Dko9z4vsP5DB/VE4DUqktovAcgEBnisNC0K/T6v4LXDBjb4yCE5o+IP out_47_mFAP2b_singleloop_p01wA5_mFAP2b_0001_0001
L1NJ4A/89PEUiBBGwQgVyAb5QREk/UjJwwfq0APdT+DEYljLwoFZyAjWkBEESh7NwO1TmAPg1REUk8+Iw9hYiAHZmmEkIqdHwhnONAfoSmE0wjOGwoU3EAHMUVE0rNQFwSKmDA7rD3EE5eQGwe++zArvfQEUiBhCwuqr0AbV+fE0gVkKw5YNkAXnxEEUSkRHwaZ6hAftZPEUf21Kw6WBkAvIwzEkBkGJw8s1mA3WgpEUnnyDw out_47_mFAP2b_singleloop_p01wA5_mFAP2b_0001_0001
LGZ74ALv0ZDkSMoKwQgV7A/TN2CU5QbMw2OfDBf8S3CkVOUNwzhWFBjpbaCkWktOwHK84ADLYLCkPSELw+dDtAHPeECUUqjKwKSymA/O0OCkB4RMwc9WqAzJ2pB0M3cIw/pG7Ab5QXD0FZrIw/RS2AHIE5CELfMOwooK9AD7vJCkqYKJwrH57AjZliBUkCUMw out_47_mFAP2b_singleloop_p01wA5_mFAP2b_0001_0001
LGEYGBT0iYDkCXfMwjs9LBXNedD025LNwHv0PBPHaFDkX6WLwdolUBLwKDD0HF+LwcSsEBrw1vDU14VLw5/BNB7YS/DUSwINwW/mMBbDVSDEvZOPw out_47_mFAP2b_singleloop_p01wA5_mFAP2b_0001_0001
ELH6NBTLyyCEBWJJwEtoRB/mEbCEBW5GwgqxUBT2O7C0kYwDwqxrSBzfqdDksdeCwoF5OBf++5BEsyBDwTH3LBLiwyAkqhhFwdHZJBHOh2/TtfVBwOIUGBHVcaAUB/47vK9uKBr9Yj8TbmcBw2O/JBvco1CE/pmIwthRUB/OUICEikuIwGlXMBzxrOCUhTaAw48+RBv8NcBUxKlAw4jpOBzPJMAECK4HwLltIBrG8MB0sfCIweQQJBH6sztD4Fe9vGxSNBTdwb6zNMQEw out_47_mFAP2b_singleloop_p01wA5_mFAP2b_0001_0001
ElDtZBDrcwCUf/UCwy25cBfnvPDEAAA/vv0NeB7P1ED0d++tvHv0dB757fC04luJPb8ChBjU4WDkSMoCwdijiBHkWvC0hO0Cw71XgBjqWlDkMFKIw8SXbBLwKTC0LdTDwFzqaBHZqtDUosn+vAePiB/BavDkTqqAwWGVhBb12VCUyKADwbeNiBbceqDEIgRJwcxdeBTfgBEEkHFIwZZXeBzFzMDUEAKJw out_47_mFAP2b_singleloop_p01wA5_mFAP2b_0001_0001
EAAAgBvcolDklDtoP8S3gBvz3fDU6mE9P5l+iBrbSAEE+TNAQHaBjB/naSE0xLd8PzMzcBvz3jDEsyBCQEDraBvmFGEU+e1BQ357fBjqxBEUc9ogvi6whBzfNADUc9z9Pvm0dBnBlcDE1YHGQ/uwZBHowNDUybsAQikYZBHO9IEE1tgFQ out_47_mFAP2b_singleloop_p01wA5_mFAP2b_0001_0001
EY6mkBnuJ1DkR2OEQnvfmB3NJKEE/pmGQAAwmBjWkHEkQgVKQmupmBvIbrDEBWZLQlYQpBf++JEkoF5DQMuLpBz1sSEkeDU8Pv/3rBbQFWE0CSY2PlectBbTKHEUtkAzPIVbsBPUYqEk1cIxPU4akBvd+WDUHaxFQbtvlBX3OaE0ZI2FQ4hCqBHqbzD090yDQJKpqBTAvTEECVNGQ6iLoBPwFiEUxGm8P0EFoBDIwHEUZkf2Pb0KuBHcCuEEChrgPhAErB3qP2EUoqQ0P out_47_mFAP2b_singleloop_p01wA5_mFAP2b_0001_0001
Lx1DnB7luZEEUNuLQ7RRnBb78ZEkSMoOQwKnnBvyhwEUMIwPQbnvoBHue+EU5QbOQsyBnBHDCoEkCXvKQj59oBn2LQEEJzPPQY9elBPtxSEENrfPQ out_47_mFAP2b_singleloop_p01wA5_mFAP2b_0001_0001
Ef/0mBPzMzEUiBJRQ/pGnBLwKHFEBW5RQ/pmkBnX6MFUKctSQQ1IjBzJx+E0FZLTQlDdpBb5QFF0Jx4SQV+PsBzc+CFkiBRSQgiZuBrIl+Ek/aUTQF5SuBnN2tEUE69TQhxUwBPu1MFURrfTQqG/lBbmZmEEaRmRQFzanBL1NUFkfLMRQ51HpBTPk3EE8riTQu9epBT5dTFU2NhTQ/2vsBPeCSF06qwRQInQsBLc51Ek5ajRQeRwxBLXQKFUfALUQQLXwB3OmaFUV28SQ out_47_mFAP2b_singleloop_p01wA5_mFAP2b_0001_0001
EoFJkBPy2hFEBW5SQ14FiBzfqpFEv01TQ5QbjBvxL3FUc94UQ++JlBT2OCGEEYlUQkCXfB3251FEVjPTQ4f0aBb01oFkO8mSQOz0aBbWgUFkTMPSQQDhVBnhhwF0+UUSQ9J5VBbXuOFkEztRQ6DrSBjUkfFkMlwRQK7/SB3C9BG0qveSQ8NfNBnOohFkSdXRQrCyNBPa7CGEKfFSQlTJLBrQU1FEkDjRQ1NZlBXjXsF0FZbSQaSIhBrp4bFEReTUQ+/ZgBjdlAG0q8fSQJFkdB7FY/FEKvCUQcCKeB3RCKF0CJVSQN71UBPAk/EElxVRQ03CVBPydIGUkb6SQ0tOLBTSYUFkKn7QQBB2LBfkXKGUuROSQhvIHB7SZ3F0dkRRQ out_47_mFAP2b_singleloop_p01wA5_mFAP2b_0001_0001
EtIriBPzMzF0eUIWQaR2jB/na+FEAAQXQPKshB76RGG0HF2XQGE4eBLbnCGEaRCYQCsykBnYQuFEEYJYQguqmBLjxcFkcewXQ0eZpBr+ZfFUEhoXQEfImBjhWIFUKpVXQ1LeqBP6RNFEyNKXQYUioBziI/EE60+WQ7RRhBvconFECsSWQE2glBXwFEG0Xr5WQXZGjBH38mFUi0XYQvX2lBj9y2FU1liYQSzKkBj3rAFUeaTXQCslsBzzfKFUTh9WQLGzoBfAjvEUDDpWQ out_47_mFAP2b_singleloop_p01wA5_mFAP2b_0001_0001
EzhWiBXjXQGU2ODYQVjXgBntzXGknvTYQFDChBrvfcGEVj/YQO0SjBzgAgG025HZQhrHgBb78gGU3koXQlUSeB7vzdGkPzRWQOu7gBv0LaG0D/WVQ0lCZBTeleGkMM6VQc2IgBrxbXGUlaGUQbDbXBXf4bG08vpUQiCFbBTNWYG0jJwTQe+OkBDAATGkYQ4XQxO9cB/LjTGEeiXYQanEiBPcXkGkaTgXQOnsdBTnBnGEBKBYQLyBjB3HjZGEhnpVQLgJWB3TWhGElrnWQH6lhBTzkUGkMSYTQ1LPTB/ylcGE3AYUQf32ZBzqRWG0oqwSQ out_47_mFAP2b_singleloop_p01wA5_mFAP2b_0001_0001
Env/dBntzcGEqGbZQ8SXeBvcohGkTiFaQ357ZBPc9pGkDtMaQlYQVBzgAnGUbnPaQep7dBrEDZGUPKoaQ6BmdBX9WdGELQWbQQeRhBHhBjGEu9mbQvoajB3sLeGUkxrbQqM/gB3nVtGk7pwbQPKcaBXNeZGU46RZQuSGhB7HvlG07HIaQEzsgB3dyTGkJQmaQ7jaaBnBLUGk8PiaQe0ycBjhpWG0LUrbQSYRaBn0DjGkOzXbQAAiiBrjgxGE2F8bQCYWeBPdFxGUfwrbQ out_47_mFAP2b_singleloop_p01wA5_mFAP2b_0001_0001
EmuJbBnCX0G0IbPaQgVOXBfnv8G0xLVaQfU4UBjVO8GU14BbQsHlXBLv04GkYQgbQZQgaBPc9GH0HFOaQ0OFgBjr0DHkxJZaQfhVgBz7M4Gk83KaQO3JbBj1K0GUrUPaQVoFUB7h67G06t8ZQJd8YBX7XNHkDuiaQauDaBr7xJH0s3sZQ0FagBnjyEHEDu7aQqIghBPyMJHEePJaQTsuhBn2Z0G08ngaQnr8gBX6b3G0UqpZQ out_47_mFAP2b_singleloop_p01wA5_mFAP2b_0001_0001
L357PB325/GEaRGbQWOUNBvcoAH0z3vbQfUYLBXiBMHkDt4bQpbSLBHYlPHkQgdcQcSsIBntz4GEFuybQoXRKBLmCtG0IXubQgoxNBvxfpG0qgScQg/MPBTzYeG0VnOcQdB7SB3iQZG0cflcQo/wVBvUMeG09ADdQV+nTB3QEPGkZQdcQGE4NBLwKCHkqxraQCpMQBP7a+GkyhIcQXi7FBzig6GETfZbQrBmGBfe25GUO+QcQBRcMBjTyrGETZQbQPRsGB7CDoGEnTubQ4vqLBL2jqG0mswcQsAcRB/KLuGEn1ScQfOLNBjNwZG01t4bQWnJVBTFDmG0g0IdQiLjYBr6HaGEhxTdQy/ORB3FxLGkipFcQFCWWBD5sKGESWtcQ out_47_mFAP2b_singleloop_p01wA5_mFAP2b_0001_0001
LkC3JB/owRH0d+WbQ46xHBb6mcHkYQcbQBr8IBfSMiHEsyxaQcSMKBPIwcHkpbSaQgVuBB77ncHEVjjbQN599ATQjbHECd8aQ2O/JBzeUOHkQg5aQL62JBn3XgHkWA3bQYAYABD7kjH0k10bQ3dxABv3vVHUGh3bQhfX4A3KGWHUjAAbQ out_47_mFAP2b_singleloop_p01wA5_mFAP2b_0001_0001
LXkNIBHsysHEmutaQpw1IBnDtyH0HFGaQueUFBXMIuHERLiZQlYQGBLbnwH0bS8YQcSMHB/mE+HUwKTaQgyYIB/Fq+HUWdCbQ9bDHBXirzHEqOTbQCPNIBXBvsHk+LuaQkhENBn3iyHkjb8ZQR0+CBjES/HENfMaQ+VaJBDPACIE2YAaQCc9FBLqfCIkGcRbQnemMBbvaAI0DmHbQUryCBnofzHU+KbbQQcoJBv94xHkzjubQ out_47_mFAP2b_singleloop_p01wA5_mFAP2b_0001_0001
EsHFBBf++nHkWktZQ7Rh7APdTjHkDtMZQQ144ADrcXHkmZWZQ99TwA77nTHEEYJZQ2jCxAThrpHEsyJZQVajyAzmr1H0xrCZQ2MFyAXJi8H0dglZQiah0ADfz5HkTXaYQBcizADtsDI0U4fZQ4sA2ATlTCIkDtUYQh9g1A3UtFIUVT3YQBv/2APrHLIkJrxYQf/UABjU4lHEoaMaQTq6/AfLdjHk4kuYQyHqsAzFpoHkBrnZQ+OAsAHIjmHEcrwYQCGkwAnUV5HkmXFaQqU80Av1n0HUvo+XQeGLzAjZYGIEGU7ZQiXk3AjO5DIkzrpXQpj51ADV7MIUaeMZQ out_47_mFAP2b_singleloop_p01wA5_mFAP2b_0001_0001
EqGPABT0iRH0yhqZQ357+A3jCGH0Gv0ZQ5luEBnDt/G0JxwZQGE4IBHXPDHkQgBaQMIw6ArFZEHkU4iaQJbUxADyrKH0k3paQud/3AnMl4GEMlqaQDCsDBT2OVHUGE0ZQtsQ5ADHrCHU56dZQ9eaABLc1GHk6R5aQW1AtATupKHU3IQaQviD1Ajwn3G0+HLbQQ6/+AHSmzG0uTmaQcdzxAHTH2GUQ9TaQ out_47_mFAP2b_singleloop_p01wA5_mFAP2b_0001_0001
EFDiEBzKH2GE7RdZQ4PVJBXjXvGEBWZZQU4aIBjrHjGEoaYZQFueEBnuJfGECsGZQzhWMBTgVzGU46xYQSIWRBjXjtGEb6lYQYMhUBrzN0GU8V2XQrgJXBnm8+GUdXYYQ7RBBBrZmzGE99PZQ/z1LBrGqwG0LZ1ZQ4xaNBDDt7Gk+a2YQdprJBPo8yGUgRWYQrUbQBv9XlG0CEcYQY3DUB/DPtGkImAZQ5hOZBvrPEHEVDDYQFv5ZBja67GkVbwYQGT7TBHaRDHU0+nYQ out_47_mFAP2b_singleloop_p01wA5_mFAP2b_0001_0001
EEtIMBvHFdGUPKsZQ/pGMBrbSRG04lqZQaR2PB7QLNGU5QHZQlDNUBfTiRGEoaAZQrcoNB33PMG0isVaQA/WJB3liNG0Dk5aQBKoEBfgAOGUhLwaQib3KBzSmNG0xlebQ5lOPBjqxgGk8S7ZQhFDIBfznOGk4cjZQgbURBne5PGUn1gaQ9ebOBvKwDG0cDRaQ out_47_mFAP2b_singleloop_p01wA5_mFAP2b_0001_0001
EIwKOB77nEGE7RxYQvJRRBblDAGEmuNYQyLdSB757nFkuJRYQam5OB33PbFU2ObYQzMTOBrEDCGksdGXQkNeNBPEEOGkp/4WQTHfRB7M06FkaQ7VQFTCKBTM2QGkqntVQx1jKBTgVBGEZ74YQUeKVBvA9DGkh0MYQfZYKBLXs8F0RpJXQMoSRBn1oRGUtayWQquhLBbPdRGEP2wXQbVTPBbt19FU1hBVQaUASBvirpF09pCWQLbaVB/ORBG0k43VQnxpJB/JgZGke+oVQZ9GGBf9TNGE9f2VQ6T1LBr+wNGUWVzUQ out_47_mFAP2b_singleloop_p01wA5_mFAP2b_0001_0001
EKcdXB7OfhF0MzIYQtI7YBX3kKF0eUIYQO0CbBvcoDFU3k4WQf/UeB3MzOF01jSWQ6mEdBLEYFF0jCrYQbsoeBv/ytEkEfoYQ9vvaBL/yKFkFmWZQgqRaB/S3sFksdCYQgQXVB7pLBFkcpPYQIhSgB/UcOF0vzlYQ4zygB3qPqEk8DBZQ6CLgB/jQqEEEOJYQ2tFbBXd4jEkbdtYQ9IrdBzmNHFkMVvZQ8qIXBrARBF020bZQ6DvZBHPwbFUM3XZQ out_47_mFAP2b_singleloop_p01wA5_mFAP2b_0001_0001
EsyBZBbQgxE0jCXWQ++paBb5QpEUjXCVQ46ReBrFZVEUiBJVQIFOdBnDtGE0w17VQXktVBrw1jEEEYNUQBWZWBHZ7oEECs6WQ509cB7kr1EEYNiUQjs9WBXjXeE0HFOTQv0NTBLGEyEE/pGUQ35bTBb5QXEET3sUQ out_47_mFAP2b_singleloop_p01wA5_mFAP2b_0001_0001
EqxLhBLxgUE0JxQUQaRGjBf9oCEEEYNUQ0iMkBra86Dka8ySQO0ClBPy2LEU6mESQ35blBvyhIE0eUIVQSwmnBniQwDkIfQVQsjwpBHGd+Dk3rPWQYx/pBnKNSE0pRnWQ4cXrBnnmfDEFLsWQiBhhBTKchEUdTqTQ0VFiB/aSoDkWkiUQPcqkBP7pLEERZIWQ2CWmBfKXXE06dxUQNoioBzZurDkaESUQNPvmBLxNSDUIxmVQW/0sBjVlmDEaqVXQWsHrB7WeBD0Q8XWQ out_47_mFAP2b_singleloop_p01wA5_mFAP2b_0001_0001
LHvUkBjWkRD01jaSQqGflBrZmFD0coFRQueUkBDW5cCkpbaQQrcojBHYl7BkBBGRQ2OfjBLwK7CkEDCTQFgonBbigAD0nUMRQjtNlBvz6fDEDwYQQ out_47_mFAP2b_singleloop_p01wA5_mFAP2b_0001_0001
LMIQkB3MzcCk8SHOQ5QLjBfTixBEqGfMQqGPhBj/UHCU0iMKQc94hBblDlC0MzsIQqGflBjrH9AkEDSLQ2fInBjalcAUmvZNQdnakBfr+l/jpdrJQZ78kBnCX3CEBWJNQ+zAiB3e1HB0MoyNQKEsmB/RHmBU6k/JQJKCmBb3A6/ja1oOQv2EmBf8Ad+zK/2IQn5KjBzTJKAkTQDIQaUPjBbawU+T7N/KQ out_47_mFAP2b_singleloop_p01wA5_mFAP2b_0001_0001
L46xdBzLdjBEaR2JQktzZBrw17BUdTiHQiWEYB/TN2AEW5wDQy2ZZBf8SX/DtIbEQzhWUBrw1LC0NJ2IQ90mRBXG4PB0udIKQhvGVBv/rpCkcZwKQI19LBjP2jBkehoKQ789cBXjXyAEpwFLQ8fkbB74hWC0HLAFQow0RBLnpYCkrEjGQDhkTBXHsABETzBMQx/xRBTNfYA0CE2IQn1WRBDAxyCEYbnLQPFGXBLaHFDEdT7JQYSfXBPabaCE1FLMQccEKBrjQuAEzaiLQfp/JBzRwxBE4LvIQC0tLBL8SNCEEp6LQ out_47_mFAP2b_singleloop_p01wA5_mFAP2b_0001_0001
L2jCVBvIbPBka8S/PDXvSBHYlTAkR2O3PnEDXBXiBx+z4lutPzMTWBzgAr4zMzMrP3ySOB7Mn/+j/0u8P78LKBbMNVAkzjNAQIFOUBPzMHCkZmZ+Pz9DRBTVF4AEdgnfPR95PBbBCr9jaDsBQGUsMBPwjK9Drk11PjvvJB3YrABE2QE7P out_47_mFAP2b_singleloop_p01wA5_mFAP2b_0001_0001
LEtobB/na8/zisdePEtIgBf9og+zfqxrv2jChBjVO02D/pGxPiBBiBjWkt973P1YPTiBfBTLy28Dv0N+vRFZdBDz/s/zEHQDwsSZfB74x+AU0T+CwYyAaBLF5I/jzvhGwZ78bBLwK/AUO0ikPoL0hBbec5/TmIZtvVe0bBvFHtybjfy9v4ZRhBPFRK5j2QpAw out_47_mFAP2b_singleloop_p01wA5_mFAP2b_0001_0001
LlD9gBThrH6zyhW/PDC8hBT0iM9bktTDQT3kgB77nK+LtIbIQZQghBjAr8/7yh2JQMdDgBb5QL+jWkNBQ/hBkBPilb87fiUEQZj3hBH1Nh/7zcQBQ out_47_mFAP2b_singleloop_p01wA5_mFAP2b_0001_0001
EPK8cB325767z3PJQBrcaBT2Of8b3k4LQjsdcBrEDC7jTiBOQtd+cBDVjH/zMzcNQXuYUB/vsH87/nrLQmkzRBjfFJ/73R4JQHK7LBrw3w+r3bsJQRcSJB3/uP/LecPMQDeKEBDGIn+LHFyMQPwLBBjik88bLH8KQeeICB7WhI/btpKPQKcdbB33P16D99DIQPMhbBHQkQ/rQjhMQt/QTBrUen7DLQ7KQbloSB310i8r3qqNQrAlSBbcTkAMVSrKQB/eTB/qN/+rzmvHQlDSKBfs1EA8bnOIQtvDLBrLB46LwEFJQOCdLBnmzDA8vbtNQyHvCBnDhJ8rCfHJQf7r6ArZa/77XEWLQcIbEB/FRAAstrSQQtpl8AXyGq+L+lkPQ out_47_mFAP2b_singleloop_p01wA5_mFAP2b_0001_0001
ETihdBzLdTy7P1QQQgVOfBLxgg9T14VRQWOUbBX3kAA0LdrRQyLdWBTLym/j78tRQ/pmfB757n2rpbiSQtrQgBXtR5+rrj7RQxzWdBb7Z5+LA7oQQ7bfdBvZbwzbsLPQQ98ihBrrJq+Dk7ERQQT6bB/5+szb9XITQ2NchBrDov5TC1MTQgBNfB3cwOA8KaoSQmSaiBT21N/b2uwRQRAOZBnlok/rXoyQQS8mfBjwLFA8rF4PQ out_47_mFAP2b_singleloop_p01wA5_mFAP2b_0001_0001
EPffdB/RhLBkuJBSQb8SaB7QLKC0isdSQzhWbBzfqVCE7R5TQIFufBTf/kCkR2OUQhrnbBjVO0CUGEwRQNV3aBjbOyCkSnYQQu2YYBHb5YDk/0TSQYNGdBHtxZDUeXcPQ03vgBzgATB0Ld7RQwMFWB/ywBC0+PYSQoTjfB/Aq6CE115RQj+mWBLN/vCkn6LQQ1V1cBz79VCUkf+PQUSgZBP7r2DkpA0RQQJGZBjxJcDEyZYTQDYPUBnnNSD0TRISQC9icBzn0YDkx3UNQX1ngB3h+cDEzI1PQL4FbBzj60D0BEIQQ out_47_mFAP2b_singleloop_p01wA5_mFAP2b_0001_0001
ERLSXBThrPCUf/sUQlYQXBLEYdCEZ7EWQhrHSBX461CkYQQWQMdzNB7OfjCEueEWQpbSXBfR2uBkqxDXQIyLXBnOIICUKbPYQUYLcBHTX2A0OSzWQ2jCUB/naAC0xLVUQgexaB7CRxCUXBQWQF7qTBvDRKBUov7WQOLHXBP9jaBUmslYQhhnTBTZsbCULHUYQEuvaBvbebCk1MVYQyWKcBfxqAAU+wfXQ+ZzfBPPGcBkFi8WQYTFcBP2CeA0dEyVQ out_47_mFAP2b_singleloop_p01wA5_mFAP2b_0001_0001
Ee+eSBHXPeDU5QrWQEYlNB34l2DUMI4WQW5QOBzfqPEkpbqXQlDtSBHueWEE/p+XQNeJWBDrcsDUHaxWQkJqKBrMziDkpcZXQbc3LBrH6+DEFQ6VQ out_47_mFAP2b_singleloop_p01wA5_mFAP2b_0001_0001
EMIwJBXiBZEU0iAYQShrJBrbSsEUgVaYQ14lEBDW54E057TYQxggABf++vEk8SHYQdTCKBf++lE03PJZQU8FFBrzRZE0fpWZQvPwAB7f7jE0JRoZQ4w1EBTDLDEUTQQZQu1a4Af7wYEUCyzZQ9IRABvJLwDEMzbZQ9h93ADbzCE0EjtZQBY4uAbDgvDU/F5ZQHaRGBfSMSEkrHtXQZs/MBfae2E0UZQYQnnUKB3kT0EEIGdZQRVlNBXQRcEUk1OZQQJ8ABz3N1EU0AtZQkkNIBzpV1DkbICZQbroxAHDOhE0gpBaQNKCABL18NDkV/WZQlXevAH/TSD0a2vZQ out_47_mFAP2b_singleloop_p01wA5_mFAP2b_0001_0001
LhrnEBzgANFkYQgYQoFZ/AjU4YFEv0dYQKxAABfTivF0NJuYQpw1DBb781FUbnDZQOJGIBnBBUFE7RpYQm5N5AH1nQFksGwYQD+r8APrfZFEya5XQ out_47_mFAP2b_singleloop_p01wA5_mFAP2b_0001_0001
E2Of3A33P7F00NlYQ46R2A34lIGEoa0YQ03PzAvIbQGUy2RYQpbSuAvyhNGka8iXQEtIuAHXPJGET3YZQFS2xAvg/DGU34BaQOe4pAPZXFGU4zlaQatjuADCRBGEYlPbQQBA3ArYvIGEo3gbQ9owxATgV0FEXPSYQLx89AbMSLGk4FBZQ6ArmAzNfFGkf+OZQjobsA77nRGkz5fZQi8e5AfLfHG0XaLaQyJDzAXs92FkVk8ZQrikiADc+AGUsgeaQfk7nAHY0NGkHUpaQLhLyAH58yFUg6JbQ/vNoAHxaAGEDNnbQuLA6AHeyFGUVR8bQASvzA/E7PGErkmbQ93R9AX/yJGUUhLbQ out_47_mFAP2b_singleloop_p01wA5_mFAP2b_0001_0001
EnED2AvyhaG00NZYQ357yAD/piGEaR2XQAAAxAPeptGkBBOYQbnv1A/S3wGUjXuYQ7Rh7APepjGEue0WQShr6AnsdcGkR2yYQS8TrAX4TgGUPFaXQGZ74ArbSpGEEYFWQEYl8A757bGkTiZWQKcdBB/9TmGkvfSXQ out_47_mFAP2b_singleloop_p01wA5_mFAP2b_0001_0001
E+TNqALbnzGUbnvXQIwKoAbkt+GUbnDYQ/pGqA757FH0gA7WQzMzpAzLdCHEmuxVQ7RhZAnYQAHEBWVYQrGFKAntn9GUrSqXQD7AWA7NJ5Gk2Z8YQx1jmAbPKwGkqx7WQDVrtAnz7AHkVKdYQ2fbXADpnIHkRmeYQOXBMArqQCHUQu5WQcy7FAjFZ6G0Z0IZQrw3gA7QO7GEe/UZQ3d8XAf/ywG0HgzYQ out_47_mFAP2b_singleloop_p01wA5_mFAP2b_0001_0001
Epw1rA/mEQHEnELXQGZ7tAXNeXHU0iEWQJGEkA3MzbH0xLVVQQgVYAzgAfHET38VQU460AXNegHU14lWQPfX2ALLpoH0BflVQrXr/Av36bHUIC8WQdoFsA34lSHkDtEYQ2moyAfwTTHEcHUVQ5QPxAno5jHkUTcXQCId7ALm6uH0898VQDTsuAT+CsHE0FTVQMNG6A7J0kHk17uUQqLVCBjOKiH019TXQx3nBBnNpYHEwzCWQgq1+APorVHk0MsXQ out_47_mFAP2b_singleloop_p01wA5_mFAP2b_0001_0001
LNepkAf9obHkCX/TQepbYAb6mfHkBBGTQXPKeAz1jqHUiBhSQ8naQADVjxH0kYYSQR2OVAblDYHEsy5RQr9hMAvsUNHE9QPSQNMQKAfhEGHkLI/QQ3JOx/S1EKHU8uDQQsA7m/OxNCHEH37NQyLdrA7luYH03PlTQvfuJA7oggHUb4qTQ3qQiA7+zWHkMfaRQDYmKADVybHkXbLRQzMH6/qqHOHkL5uSQc8tXAXtnJHk0p7SQ9BdGAjE69GE/GSRQLfPZArO6FHUW4bQQcki7/eNjRHkaKNPQgYwI/iIiLHETPpQQBRJ++OYMFHkeCxMQm73Z/6wS7GkEFxOQzrtAAj6oAHkAzwMQ out_47_mFAP2b_singleloop_p01wA5_mFAP2b_0001_0001
LlYQpAnX6rHERLKSQdoFtADAA2H0MzkRQDXP3AHtI4HkR2WSQBrc7AjWkwHUep7SQsHFwAXMI1H0w1DQQlIF6Av9QvHEd72PQWENnAz5ZvHk7TlOQVjXuA3islHEoaUSQg58mADyF8HEzAuRQ9Q8wAzU38HUciPPQudG/APksyHUxFjOQB9bpAX/2uHkZyeMQNUlfATI9zHE8jxOQ8N8lA7RenHE1KXPQ out_47_mFAP2b_singleloop_p01wA5_mFAP2b_0001_0001
LBrc8AjVuAI0P1QSQ9oQDBrbyBIEnE7SQnvfHBz0N7HUPKkSQTihLBLaR6HE7RRTQIFuEBPyWHIkZmZSQ8mv+A7VBKIUn9ISQmlp3AHUkFIEwkoRQDcX8AvCyAIEl8QSQ50nCB353BIkxtAUQDALHBrn9GIUHUfRQFHKHB3JgJIkp6ITQMRt/AXtRNIETMaRQ3tt7A312LI0rMETQ+8j4ADEbFIktDjQQvtYvAfrOGIEIL9RQ out_47_mFAP2b_singleloop_p01wA5_mFAP2b_0001_0001
EzMzGBnsd1H0GvcRQIwqKBfTitHUepDRQIwKIBjrHjHUepjQQoFZKBntzdHEEYVPQ0iMOBrvfyHEAAAQQ82FLBHul2HEZGeNQiGQGBrz/0H05yLNQdstNBLkt7Hkpv4LQ8naDBPc91HkZm5QQT3ENB/XdrHEPa7RQZ4GRBbE1sHkW7bPQ3NSQBjqK5HkL1bQQ out_47_mFAP2b_singleloop_p01wA5_mFAP2b_0001_0001
EqxrDB/89fH0w1LRQdTCBB3MzVH0z33QQXkt9ADAAQHkBBGSQfU43APy2UHU3k4SQ14l4AzKHXHECsyPQabI8AjAybHEZqWNQEwDzA/5dMHE+cNPQdTCCB/89kH0eU4RQjl9DBDzcQHktzaQQhQ4yAnuTcH0/JWQQ4eL8ADlejH0HXpNQszZsAbD5NHkkr3NQkCCwAPm/IH0KRhQQ6Lq4AD27GH0zrSOQ out_47_mFAP2b_singleloop_p01wA5_mFAP2b_0001_0001
EvJx/AbQgFH0gALSQhrH7A34l+GkQgNTQNzMyAHtI3GkBBuSQ99TzAHDCyGU5QrRQgqxBBb5Q3GEue0TQYEOGBfw17G0gfnUQVE5JBTJsyGUfJCVQE67DB/pSBHkS70VQpwVCBDBWCHkrHdRQ4bi3Aj9pDH0Jf+TQztoDB73OzGEgr/SQdZm/ArQhxGUojaUQwQeIB/OgBHk/TBUQSJHNB3U01GEuOoVQ/reLBX0wuGU4dJUQSaqHB/k9sGET4nVQw+JHB/sqEH0stbWQq8qBB7ii7GUxGbWQtQSBBfdiHHEZjfVQ out_47_mFAP2b_singleloop_p01wA5_mFAP2b_0001_0001
ECsypAHZ71GkU4iTQ8S3gArbSuGkDtYTQ789jA/mEkG04lGUQpbSkAT14jG03PVVQDCsMAfTiyGU2O/TQ0Fxy/qT2qGE91yTQCbx5/yTghGETUjTQtlC8+WXjuGEpI3TQ67npAf9o6GUwKXUQ6mWfAv6zsGkflUSQkFsIAfQC6G0xYkTQ2F+OAfK2zGEIqDVQ out_47_mFAP2b_singleloop_p01wA5_mFAP2b_0001_0001
EiBBnA757bGEv0VTQOJGsA7kYSG0eU4TQqxLmAThrHG0xL1TQIwKiA3NJEGkpbySQlDt2APzMRGUy2JTQAku9A7eOaGEJHhTQkay7AP++GGExlfTQM2JDBPckbGEaBrSQoa8lATKccG03PVSQJYatArIkTGkkl8UQWlQ1ADsqRGkEzFSQGbgABHuoYGUT3cUQH4R5AnjghGU6XjTQurqBBThOGGE889SQ0Yd2A3amAG0MbMTQV3I9A7rnGG0MQkUQUZoFBLs9hG0mIBTQmwoBBXiZdGkfxsRQGXZFBD7XUG0w8pSQ out_47_mFAP2b_singleloop_p01wA5_mFAP2b_0001_0001
E/pGmADBWCGEVj/UQT3khAb5QvF0LdLVQmuJqA76RfFUiBpVQZ78sAHtIfFUf/0WQ14lQATgVwF03PNWQoozFAfFLaFU2akWQHxjPAb1IKF0R2VWQYAJo/uYvZFEkXGXQ3kYpAXiBGG0w1zVQA+0cADOwpFkGROUQVwIEALh46F0mnzVQvZcWAzgu3FkuGIXQ out_47_mFAP2b_singleloop_p01wA5_mFAP2b_0001_0001
EdTiuAfSMSFklDtUQFDC3ALFuCFEoaEVQaR2yA/owrE0bSEVQb8SuAT0ikE0GvEUQBWZABXiBDFk8SHUQpjmCBb1+YF0Hd9TQo15EBfIM0E0RQqUQp9aEBfFijFkCsOVQWO0rA/mETFkCXvTQwf05AnQcGFkNxEWQkvX+ALkb9EUNSITQQaQ/ADFhiFE66eTQLn+FBLC6XF0r+TTQJ7SIB7mh0Ekea+TQV8dDBbW1jEkNCwUQUqLGB3O35EUU0oVQUr/FB7/PzFEbo/UQ3hiHBbv6ZFkWFtVQ7OFBBfvLlFUag5VQ out_47_mFAP2b_singleloop_p01wA5_mFAP2b_0001_0001
EhAr0AzeUgEECsKWQkCXxAzKHKE0NJWWQ2jC7AXO02D0yhOWQqxrBBzgA/DE+T1WQgVOsAHueGE0jCvXQc53iAbbmTEUAO4XQfTBpAnntdDE615XQnvf4AfTinEkqx7WQOIqrAXpEGEk83jVQqD+xAzI2KEUXSQYQ+y7kALpdiEkQy6XQA5blAbwGZD0+TcYQLP/vA/bQJDErZ0XQ2hPjAz4EVD0mPIXQ out_47_mFAP2b_singleloop_p01wA5_mFAP2b_0001_0001
EOJG6Ab6mUDEuecVQdTiBBb5Q3C0KHSVQUNeABTKcJC00NxVQLHa8ALwKfB00NBVQtd+CBHue0CU0i0TQj0fEBbpndDEA3JTQN2iABfQs3DEa2nSQ0XwJBbreoDUnTBTQmO3BBHqGOEEnK9RQgDHLBDJpGEkhPWSQEqLHB7NgTEU86zRQtNkIBfnolEUK+HRQwKHzALGEQDUep7UQMU3EB7b0CDUV14VQ9mY/AjjPnCkC6STQstUGBDFYeCkcZtTQXxz4APoLvDUs3uSQrO1MBnKxTDU/HcTQTpe9Ab5KYEkiuiRQFVSPBntCLE0jlOSQLLZMBjsQlE0zM8QQ out_47_mFAP2b_singleloop_p01wA5_mFAP2b_0001_0001
LCB2BBrFZ7BUHaBXQfUYBBTKclA0FZjXQTiBEB/S3E/jEDqWQjX6BBLFue7Tc9gWQXkNEB/9TtAEW5cYQGKdDBfZtECE12oYQZlEEBD9icC00M/XQW23BBTmg8BEE5/WQT6P6AnzsVAEM4rXQaycIBPHBbAUfsZYQriYCBD0DBAUVA0YQz0aGBbIYOCEz/AZQZg9+AH+KJC0FO3YQekPIBDNMhCk1p1XQcH1BB7LP6C0ixAYQ out_47_mFAP2b_singleloop_p01wA5_mFAP2b_0001_0001
LU4aIBHsyx/DEY9VQiBBLBHsyh9z4lGVQgVuHBrFZ77j9o4TQzMzIBbmZG8r8SPTQy2ZQB3ist+z4lmUQNK2PBjs2dAE7BwTQ6mEKBb6m0AUIwCWQYAnLBju5XzLvEsVQyUOSBT6HL8DBjCUQPbBTBX3/J/zvXaVQZ01RBflzOAkbc7SQ out_47_mFAP2b_singleloop_p01wA5_mFAP2b_0001_0001
LCsyDBLGEo+j/UjTQTihABjqxL+zP1YSQBW51A/mEj8z3P1SQamZuAblDN8jZmBSQAAgABDW5YA0NJmRQSQMGBn262A0IQKRQeazFB3IcFCUYsaQQ806IBP2bj/DuKWQQyL9CBfnvHAkYQIUQovXCBLITf6zWOyRQbf19AT9CJBEnPPSQgu97ALNKTAE6juQQUxjIBrc3CBk7PDSQdgzJB7MOQCEVHKQQbW8DBnR4cCkMBDRQPQbDBD2EBC0iUBPQnQ8MBzxpGAUkWEQQnWpGBPxkL/TC08OQouNJB3+4c9j1U7QQ out_47_mFAP2b_singleloop_p01wA5_mFAP2b_0001_0001
LQ140AvHFu6jDtIUQMIwqATf/U174luUQlYQkAz1jS+DqGPVQWO0UA76RR+z1jKVQkCX7ALwKH7zkYwUQBWNsAXOz78LIyjVQFjAmA/OEY8bMg/TQ out_47_mFAP2b_singleloop_p01wA5_mFAP2b_0001_0001
LRLypAjpbKAUiBxVQuz3kA7P1YBECsSWQ6mEdAb6mEC0IbPVQ2OfLAzeUUCU3kgVQZQgbAbmZGBknvfXQatwjA3UwnA0kiWYQU3PrAryxRBkwZlYQ3ongA7cR++DdNnYQfU4xALGEIAEAAwVQqiOrAXp5BCU7ynWQ6iUPALwoXAUksPXQMCKTAPZkACEM/wXQkQVkAHJRP+zyCBZQoA/UAvJ789zuKaYQ out_47_mFAP2b_singleloop_p01wA5_mFAP2b_0001_0001
EFDCjAjqxHC01jCUQKc9aAzLdfC0d++SQueUeA/TNODktzPTQZQgnA7QLaDkvfyTQThmhA/S3TCk8DlRQEu9sAPv9kC0jIYRQD2RhA3fWHB0UqXRQVsAxAzCxgC00s6PQLHaqAHZ70Bk++5TQ/ABKAz9YXCEbiBTQkZLZA32LjCkd80QQT8cyAno6TCkaOCSQLvPtAXKsGD0E4pRQBTOkAbWF4A0M0XQQaMKSAXlswAkyOeRQmxTmAzwHoAUrVHSQa4G5ALDltCUjgyPQJCyrAnClyCUmnkOQ4dExAL0T+BEf4VPQ out_47_mFAP2b_singleloop_p01wA5_mFAP2b_0001_0001
ER2OPATf/oDUKc1SQxgATArFZLEUf/8SQamZWAfR2WEkSMoRQnEDMADAASE0eUoQQKc9AATLyWEUktrTQriu9/Kt0REUsJJVQ+fcb/GvQhE0o3vVQJ7/V/SVofEEU+PXQP/kr8SkbxEEw0zXQhrHBAPHadD0codSQS31gALa2NEkXchTQdYlj/uGuSE0sLNTQS0MDAvHFoE010lTQUfXOAT/7TEknUoVQe8Kz/a8VBEUILSVQDI4Y9cCLeEUx5UVQFY9m/aYjxEUfZfVQrWD7/y6jgEU/5qXQxlpy+WcZQEEMthXQvmWg8gzTwEU43ZYQBOEa/IK+wEULybXQc5D9+iW+/EElyiXQ out_47_mFAP2b_singleloop_p01wA5_mFAP2b_0001_0001
EcSMiAnX6mEkZmpRQzMzjAb5Q1EUc9gQQFDCgAfTiLFUxg4QQ3kYkAjWkVF0FZzRQ2OfvAPy21EEpwFQQUNemAvxLpE0kYgSQZZBeAneXvE0GSXPQQgVwArvfAFUgVeOQsHFyAvz3lEEVjnPQVjX0ALbn7E01j6QQ out_47_mFAP2b_singleloop_p01wA5_mFAP2b_0001_0001
E2OfPAHtITFEueMQQKxgGALaRoFkCXfQQiBBMAXMI4FEYlzOQGZ7GALFu0FE+TdMQeYwY/y/AnFkZ4pQQUoGU+Ogo8F000xQQ5P5C/my8DG08+ESQinvw+qa8+FkrlKTQ4qwg/e00NGEVQ+RQGZ7IA/89JFEmu5OQknZNAri/tF0rNbRQKsYJ/yhtdFEO2iRQNIM6+iXueFUWNmPQtbEY/8UT6FEQgvQQvMdB/2DZDGkxz5PQjBjo/2T8RGEq8ySQZYhk/S5JRGkviERQ out_47_mFAP2b_singleloop_p01wA5_mFAP2b_0001_0001
LfU4WAf9oEG0hWkPQktzdAXNeMG0yhmNQGZ7kA34lVGEaR2OQc9oiAjqxYGEYljQQaR2aADVjFGkTixQQri6PAXUnPGElxiMQuG/jAHFmIGk8vHMQ out_47_mFAP2b_singleloop_p01wA5_mFAP2b_0001_0001
EW5QsA7QLaGUJGUNQ/pGyADBWjGkBBWOQZQg9AvyhkGkQgVNQ4PVABjrHgGUxgQLQse5rADHltGEUesNQYGTrAvrKwGkguuKQSgqkAH4E6G09wKKQzkAWADdS6GEpRrKQCO0pAz2WCHU+THJQUNetAvxLXG025bLQ8GzyADXhiG0cOQQQw0nvATOW0GklNtOQa2vjArw4sGEqxcOQ7QqnAnwbpG0z2rJQsnXzA/hixGkPr+JQE12lAvgHJHU/ysIQC2pxAfB2BHU89uIQ out_47_mFAP2b_singleloop_p01wA5_mFAP2b_0001_0001
EktzBBf9oqGkZm5OQlDNHB7QLuGUepLOQoacHB/TN6GEZ7sNQ/pGGB/9TAHk9ogPQT3kLBbmZrGkDtIQQnBlMBDzEgGE/nTQQCQZQBnqGwGUXvjPQsvdQBTSgeG0FHbRQ/UDAB/natGEShTQQ+0XIBLxMqGU8VVMQXJXKBvWjuGUjkGRQmvWOBP78cG0Z6xOQxVBJB/wzbGkqCfQQANeTB7xfuGUgVhQQjatPBHkb4GEV7aPQnxgRB/MusG03cpNQf5XRBfiZWG0pDhRQrMzOBH5fhGk7dWSQ9cIUBLj0iG0W6MRQ out_47_mFAP2b_singleloop_p01wA5_mFAP2b_0001_0001
ERLSJBT0i9GEYlTLQXPqJBXiBJHUJGkKQbnPPBrFZMHEaRmJQ03vRBnX6GH0d++HQ3kYFBPzMMHEUNeIQccIABjWmKHEQqlJQL4/FB30AYH0LiZHQtIbKBrGv3G04l+JQjmyIB3F1NHk4LVMQ2f0FBLYNHH0hbZFQk91+A32bQHE/24KQ9S8CBTAJaHEd7fEQgh7JBruaZHkRDpFQp7iFBvu/cHUxBfJQ out_47_mFAP2b_singleloop_p01wA5_mFAP2b_0001_0001
E5lORBPHaVHUGEoKQIwqWBbmZZHUzMDKQHaxXB3MzdHUiBhGQwKnUBnBBkHUGEYEQCB2XB/naiHk9oAMQ8badBj0FnH0fNAMQKJJeBHmBxHEyaoOQHqRiBDCZ2HEju3NQam5OBvyhZHk789LQJ7dZBXjwSHkLIPKQ796WB3E+fHkK3/NQKZLVB7LCpHUJOhLQYdNeBPd7qH0xBGKQWJMgBvEwgH0ptTMQKNyiBfem8H0h+TPQK6QiBfiw5HEIw2LQpKujB3dHwHESr+NQ out_47_mFAP2b_singleloop_p01wA5_mFAP2b_0001_0001
LGZbcBntzaHkpbSEQEYleBbktfH0Gv0+PEtohBXMInHEDCsAQ789hBfTivHU3kY8PQgVgB7luXHUjX60P6HpcBr6UQHEOicjPfEjYBPzCUH00nkpvK8xdBXF6GHUTFeJPDCseBb5QVHEv0NGQI2bbB3SdkHU4DG7P/g4hBnX0SH052O6PHXUhBnaMcH0LUzDP out_47_mFAP2b_singleloop_p01wA5_mFAP2b_0001_0001
LRLSjBT14jH0w1jEQtdulBntzpHEW5wFQktjmBLEYnH0kYwJQ7RhlBntzfHEoa8KQZ78nB/mEmHkTiBCQ+L/oB3kIcH01OtDQfU4iBDW5cH0OffGQ4HUlBXdVyHEgUVFQ4DhpBzF1rHkc4jBQFWFnBTjClHkvxI8PstDpBX/vXHkoxhAQ out_47_mFAP2b_singleloop_p01wA5_mFAP2b_0001_0001
Lf/koBnX6sH0P14KQ35rpB7P1qHUiBhNQCBmqBHXPfHUGE4NQzMDrBT14bHEoaEQQiBBsBLFuyHEtIrNQPzMrBnxz7H0/z2LQeWwpBjNh2H0jLlJQelkoBPs/sHE/D3KQ2sLoBDLzsHUN5CPQ+03tBLUwuHU+dBNQOnUsB3iP1H0CewPQMc+sB/dJAIkgsMLQlX7pBnxvAIkLP9MQxyQrB77T0H0/vGIQvSPoBvb/7H0GCzIQ out_47_mFAP2b_singleloop_p01wA5_mFAP2b_0001_0001
EiWErBbPKZH0istLQOJ2rBLwKOHkArMMQR2OqBz1jGH0xLdKQKcNrBjU49GE7RxJQLy2uBzLdMHkoFpLQkZcvBL9gPHEHh8IQ+AmwBrv+SHUaZjNQlDtqBLbnbHEnEzJQJ9brBnhQMHU+SSOQZXUvBvCAEH0jB5LQu91tBrQHSHkPyGIQxisyBPBgRHksfHNQfgKwBvdoQHkUfmPQLYLwBf6cbH0O+TNQ out_47_mFAP2b_singleloop_p01wA5_mFAP2b_0001_0001
E35rnBrbSJHkvf6JQv09lBzgACH0P1YIQBr8iB7P1DHkqxrIQjs9hBra8MHU2OfIQ5QrmBbPKCHEue0CQKeBlB3sR6Gkft/+P4+4lB/Pj5GEMb/tPLFFoBv8p1GkRkuaPYkJkBrJW9G07xZuv789mBz1jQHEW5gKQ6nTmBTQ45GUgUGJQH+xoBnEPAHk+3RCQu0VmBXEKKH0ZfOBQj/7iBj+58GUjS/+PUYLlB7xYyGUeLUBQC/kkBT1I9G0A9Y7vusViB7PgAHE7aahv out_47_mFAP2b_singleloop_p01wA5_mFAP2b_0001_0001
EAAghB3256GUiBBJQEtIdBDrc6GktzHJQqGvaB3isxG0IbnGQXPKdBrbSpG0HFuFQhALbBPHa4GEUN+LQzc8bBXd/AHknjHOQAeSgBb7UCHEy/ZPQNtqXBzoCHH0XU+OQHrggB/M0JHk10tQQMOBYBTpVOHk1NfQQaFucBTSzPHE3UGRQO0iiBjU4zGUepLJQOPjbBThFCH04NbIQf8zcBv/AxGkZ0tMQXv/WBDkV3GUgQwLQZw8hBjXh9GE0U0OQNe6TBzQ5FHEsbBOQGJYiBff5KH07HORQFWgUBX87SH0LLyQQx2EdBLhmVH0op5RQ out_47_mFAP2b_singleloop_p01wA5_mFAP2b_0001_0001
E8S3VBbQgzGEXPqEQfU4SBDrcrGkX6mBQTiBPBHtIlGE/pGFQv0tMBvyhpGkU4aIQR0zPBrYvwG0hPD6PI9VTBrrZ1GUhyTiPxtAQBfhn6GkNs62vI2gTBfdp+G09+RAwwIZQBfQ4EHUb4REwSMIUBThr6GEBWZFQwSuVB/EwlGEYf2/PuRVNB3EM3GUKNN9PxLJNBr35qGkT6u0PX3wVBTcDvGkCv7ov67AWBvkX7G0b/cxPdKyNBLaVBH0oZOwv1cKNB7t00GUi9n6vcbYVB/H43GEaVSCwftqWB/KvDHkkOW9vKs2SB79ZHH0lWOHwr0sOBffRLHkudeCwDKgNB/lMAHkwv2Fw out_47_mFAP2b_singleloop_p01wA5_mFAP2b_0001_0001
EEtIOBDAAbGUNepDQMIQKBvz3TGkpbSGQ8n6FBT14PG0OffCQ/pGHBDBWMGU6mE8PJMINBnFPKGEtVXIQI3ZJBjZBCGEYWgJQ2ylIBHK0vFElskIQll8FBjXMDGkg5zLQ224EBnKclFkmfIKQ7RODB/YBzFU6xHMQ1W9EBnxjLGUf2mNQe3H/AbqzvFkMeKOQaGSBBb28JGk0zpPQopT9A3CYAGk9A7PQ4PVQBPc9XGET3kAQV+RIBTXUYGUiTvIQqqyPBLC8MGEmA9JQhrlPBvNZGGkJ9rFQAolKBDC5oF0n8rFQ2UmDBP5RWFkcQ3JQ6vBHB34LTGUCkZNQac36AzgtgFUuTaOQIhiABrGgQGUiahQQYol3Arbx+FkEmxQQ out_47_mFAP2b_singleloop_p01wA5_mFAP2b_0001_0001
EfU4AB7kYQG0LdTEQXkt4AXjXMGUhrHBQRLyvAjrHIGE99zEQbnvqAT2OOGkCXvHQBuS0ATsLVG0Es+6PpSQrA38TRG0UUJvPxCrmAT0IJGE7KU0PkTBpA7LkWGkWHBwvIFOAB3MzTGUKc9HQG3i7ATwzFG0bFP9P2Jt6AX7TYGUsY7zPPsVxArlxbGUAq3/P out_47_mFAP2b_singleloop_p01wA5_mFAP2b_0001_0001
EZ78tA/9T7F0IbnEQIMvlAHiPxFkLz5HQRMacArWEkFUUQbEQkXZXA/YuRFE0XtFQKM2qA7OYjFEClGKQlSXyAfMJyFkxCICQVYGhAL229FE4X6IQb8mkAHt9bF048TLQKf6vAbCRtFUgDYLQTXrvAzY+WFU7jKJQ out_47_mFAP2b_singleloop_p01wA5_mFAP2b_0001_0001
E2vOVAv2htFE1IBAQYA3FAboGjF0hl+4P4P8g/ayTgFEbop+PitgF/i4auF0+HRCQlr/CA/aDwFkb7jivhYFs/2dukFUB055vnxXq/2HSxF0e7ICwE+3g/+ZOCGE9QKCwEmkz/6fimF0V4kGwHxjaADxU8FUuML+P1R/LA7SUTFUk+y1PZ0oSADs3zFkGyVxv2EG2/GvI/F0AwMYPoLyt+OBjiFkgcD2vHkr6/+tOVFECyi7v/39y/Kv+tFkg3DJwlBH7/ugAXFkKPYGw out_47_mFAP2b_singleloop_p01wA5_mFAP2b_0001_0001
ES3Ay+6QBOFkzM28P5mae/Y2hKF0BDRAQuk4+/QhALFELBj2Pjnt2/QX8BFUgg0hvq8xi/g3G1E0MWMDQBiW8+kGM1E0TlVIQsGqZ/qiQzEkdEqIQinao/oSN3E0famKQX4+u/KZVzEEgZLLQXHvM/IOR3EkqzHNQUpyK/WaV1EE/PaNQrqRX/ayOCFECZ04PO2pn/Q7VXFEsOCDQ57cG/M3qoEU5y1AQyvLCAB2uwEku2lDQT8Dx/GHqxEk4LyFQdnfFA9hv4Eky0XKQELxIA/szxEU4oZLQR6oq/w024E01m4OQ+Krj/SYa1EUcaZPQ out_47_mFAP2b_singleloop_p01wA5_mFAP2b_0001_0001
EmXiRAxvoVF09P+4PLHGhAdZAXFUEyVdP3agrARg5NFkrGeyP/ofsA9J/JFUIi1+PfsiiAVUMuFkmoNrvtOoRAdJw3FUigX4vq8BWAhNPHGESrI8v4nmCAtvBMGUpK2Aw8qrGAZTJXGkJttCwKG0TARM9cFksvCAQuVSdAJSdNFk3oF0vrHakAl0M4FEq8LwPAhSpAt3MvFEaoT4vChYNAZ86tFEWaQ/vpJIEABV83FE1rarvO6OaANPOMGU7zkyvyouhA1aNHG0TZ2AwfUo8/o3GHG0AxREwOrLq/EhHMGkomL8vMk4y/k2BaGkA2hEwR1YKAlk0bGEYXG/vwM/SAdSJXG0WRVFw out_47_mFAP2b_singleloop_p01wA5_mFAP2b_0001_0001
E+mQzAhVjKFkkyumv2xs9AZmWCFkmH4iPE/XBB99FQFEXOE6PKUMEBdW/HFkwrhAQD8lCBVgHBF04LU4v1tHBB5g2vEErFLAwxcxEB1Q3vEUFMBFwQN+GBtwdAFEhaiGwuNcFBh3NdEE9heHwEq4xAlWxNFEj6o5vBSp8AFlTyEkuYNxP4SmCBJEcQFkoye8v+mqGBxhF+EUR3Mzv+CbBB1pRgEEdIe8v1jE6AVjjyEk1giBwhlzHBxGPcEEGWWJw8NlDB1MJQEUWJHGw out_47_mFAP2b_singleloop_p01wA5_mFAP2b_0001_0001
E5SWABZn7kFE+om5PzW0CBZgC0F0QwfAQliWAB96VyF09TDGQFrOCBBKb8F0k96IQhyWCBFLXFGU/qw8PA+7FB5cXHGkjoOtPsM8JBBixBGkTq8lPU1kEBJiPPGk4hHsveSl7ANtcqF0ZP9vPiTDHB5BEwFUbl3AQ8Dd8Alw7GGUfya6PaSYDBxUALGkExiBQR3zGBJb8QG0anc5vBZTBBBwjTG0tSqjv out_47_mFAP2b_singleloop_p01wA5_mFAP2b_0001_0001
LLYR4Ap9hlFkvlgGQeuFzARSxhFkqw0JQr0c3AdVzNFE4GMLQoi6zAhb7HFEsdXNQ5U+mAdaffFEv8eJQFRrhA1h5zFEngeIQETZkA9KYCG0yecJQQK7VAJ0byF0H6fFQiFY1AdTNeFUfiNDQ2Rs0AFWavFUr5HLQNURlA5RnSFE71EIQUGYjAB5HbFkBNZLQ out_47_mFAP2b_singleloop_p01wA5_mFAP2b_0001_0001
EPpJ/AdxaDFkMY5JQU52BBFQnvEEGp7KQPiB7AdxmfEErXrLQx9g5AB+haEUWsBOQr3bFBlOK0E05TUNQ9QKKBNe6BFEf0mMQBNBNBZ8f9E0AmqKQhYCLB5ngSFEWBJOQSO9AB9hZJF0OtJIQK7REBVkToE0NPXJQs1HDBV/K8E0a23OQ8h4GBxKHlE04gJOQ6BIOBB1OcF0X2wNQjynIBhQeVF09KsPQ out_47_mFAP2b_singleloop_p01wA5_mFAP2b_0001_0001
ECrU1ABesXEEKiqJQYj6sAh95HEEFYGKQ+mYxAN9PpDEd0lLQi5Y6AdWebDkJpFLQFqYpANwFCEkt4gGQ4h0rAF+mVE0u7TDQHeN2AtptdE0sflFQb2W1A9v5XEUxRpJQISUmApJYPE021NLQGhxtAJOynDk7kHFQCY1gA5537DUoAfGQHYbsABmhREkxaF+PVHSlANsShEkmLsDQ6y78A1XhVEU0snDQJyv2AhcHvEkWJ/EQ out_47_mFAP2b_singleloop_p01wA5_mFAP2b_0001_0001
E+eCrAFE8XDUhYbNQsZRuAlHbyCEni9OQkKimAxccNCEfHhOQaRmZABXZTCEWOiOQylzuAx568Ck+w9QQuS/yAZL9YCEYH2RQQTmzA5sDmCEbXRTQlyDpAVXHpCkrR4TQPnCnAJxc7CkOoEVQx45uAFKLMDUGYxVQX4TaAlun8CkkiiVQNdyjAp2GlDUYUxNQFSN2ApjnoCEi3SOQlS9zAlNmYDU0hHRQUa2mAxkZFD0OwURQekqtA9U26BE5VxRQgT/6ANk1PCkEEhRQeoP4AhilOCECH1TQDXc3AJQQFDkQDWTQldziARTmcCELvXTQdgd2A52RLDkwgaVQEFZtA5h6ZDULmqWQs3NOA9nwvC0UIAVQ7XSXApmWKDUlubWQ out_47_mFAP2b_singleloop_p01wA5_mFAP2b_0001_0001
LZ16qANxeOBkUqHOQ7HakAB3KCA0ritNQvxyYA9Wus/zMj+PQMcvFARh2S/jrFgPQ/LgrANmFL9jBJdNQJOUlAlYEB87kxSNQIL0gAVj/m9rir4KQQKJkA1k2l+7HVjPQYDVWANxlFA8lNvKQEI/cAlfweAsQ3ZPQlBCUAB0G4AsdkANQ8pxIA9h0BC89I3MQmJ+yAh6HJBkwXGOQvs0fA5FzJAUl72LQkYcwA9kxg9TUiqLQn63wAhwc88TkvKPQeLvhAhjZP6L4CHJQUDrnABIf79rNOuQQehQPAxxmZAc1K2IQeYIbABojGB87wlQQ9GqDAh+0FCMPXELQ out_47_mFAP2b_singleloop_p01wA5_mFAP2b_0001_0001
E9FUgABEy1/ziMORQufFTARE0d/DZOZSQJbdEA1Fc7AkZMoSQq67LAt8TBCUL33SQ/9XgAN65++jCKpTQS70mABY9s5T+flTQTPQiARIwC+LtQqTQ6afxAd5J7zTPndTQWy1pABvO4/L/YlTQQiJzA1T1p+r+tdTQy2LoAFm8GAUObWRQRs5IAJ/Wc9TU2PSQBZ2lAt0CVAknJyTQtScWAVI64+DtUhUQomn3A1bUN9TUOYTQrjnoAhQJBBMWWnTQ6YW6ANroj/7ysYTQ out_47_mFAP2b_singleloop_p01wA5_mFAP2b_0001_0001
Ea5Se/cEXsAUtRjSQjjI672a/wBka/qSQMSoa++SfPC0jNWRQGIYS/2KlyCUI4TRQCiuJ/Ajlf/zF9ZSQftDd/6FuWBUndBTQReFq+QFdPCEJ2aTQ out_47_mFAP2b_singleloop_p01wA5_mFAP2b_0001_0001
EK3EW+A5A3B0CpQQQ8WFo94mTOCECV3NQBKRs/qRbTCERaENQohCEAvnr4BEgEDOQVTdS/gZ3lBUxWzLQlbHJ+UkLWAUlthLQcgjJ/0EG9AECyWQQnxYC/QS+tCUk14NQfoxS/UrcDCE1g4JQcFb6/wjpcBkHqZMQ5RtL/4UNd/jU0jMQ out_47_mFAP2b_singleloop_p01wA5_mFAP2b_0001_0001
Ee1v0/KI0xCkfZSLQJJGQAvBB6C0YyWKQ36SQAP8kCD0hstGQ6o0//mhzND0unXEQ7nLaAbyFgDklb2LQAb+nAPpXlDUEoALQ37zNA/KgEEUuBSLQvU8Y/CbsDDEx0jKQmtxZAHKqdCERgvKQTt9ZAL61ZD0Pq/NQAeTsAvmCtD0NbhMQuaKVA3AyREk2sWMQ6yl6/CHnCEEEJ8LQoiGOATuyHEkWIJJQ out_47_mFAP2b_singleloop_p01wA5_mFAP2b_0001_0001
E+BehAvZN9CEu9PEQft9iAr18ID0f0T9PJWBrADyJtD0w+A8PcUTuAP1h3DkHdZsP3VYmAz5OiCUUlp1PcGobAP9iACUfLd0PNQ8LAb0MFCUn1CSPTCUeAzLY9AUOaP8PYfrnA3ArwCkkfTGQL+sWA3KgUD0vaK6P2PitA3PMUC0WTY6PN8boADxOsCkOxLivl4aTAfodOA0S4K8Pd6nlAP3h4AEI7cAQ out_47_mFAP2b_singleloop_p01wA5_mFAP2b_0001_0001
EWwLuA7KJAEk+4eCQFv71Aj4kRE0iHbCQJM3xAf5GkE0o0D+P/zPoAPZRoE0XZn9PvLU4ATAgZEUaOEIQtGKBBD8onEUIUFIQLowuALrmlEk49LJQ5RPDBD+ksEUPp2KQuAJrAPIb2DE9CBGQAGX9ADPrLEko7rAQpFB6APx2LEUjpWJQBYSABvUu2EkubKGQ/8VEBPtyfE0JI7FQkOlwAHZGrEUNGNLQfx0nADIEbEUOlPJQJTBtA7KWzE0sU1HQ0RyGB35p2EEe5sKQYWREBPgsdEE4m3LQRvKAB3d80EkFa/LQ out_47_mFAP2b_singleloop_p01wA5_mFAP2b_0001_0001
EBHP5A/gMvE0g5x4PpXp2A/HGDF09hFtP1za+An4yUF004y0PV9O8A32ZhF0lAp9PeF82ArO6/E0GF54v27EzAXK9SFE2cm/vGIEnAPAwVFk6BJ+vZ931AXwNPFU/hpFwQmaABTlspEE24k4PFRmuATQ8HFEIxJzP4q9xAPhMyEk/o66v98I/A/LY8E0MOR7vI+92AToihFEBL08v+gUkAzTSjF0OCdBwfpTlAvgtYFkYRdzvvQ9iA/JSHFkiuXAwjoIzAHnwcFUmDBIwql+xAfUpAFkDBDHweBh+AfwjNF0HGEGw out_47_mFAP2b_singleloop_p01wA5_mFAP2b_0001_0001
E/UDEB757VF0gArcPEYlGBXO0qFEv0NBPhrnMBf8SpF0fqxjPKxAPBvyhYF03P1YvRATFBj8n1F0Wgs6vOWcHBrlcFGU5Ay6v/IsHB/d7oFECD9BwUNeFBHsyJF0eU4uvGPCFBHu30FkW1+0PNX+ABDRj2FEKdu7vRyXHBDUUIGkvMouvPRvGBrMzwFUqcuFwv/BGBnXzYFkla9BwQABMBj+EoFEIyeBw out_47_mFAP2b_singleloop_p01wA5_mFAP2b_0001_0001
LXPKPBDqG7F0gArwPe++UB3Mz6F057nyPiWkXB757HGET3k4P/UDVBzLdQGUGEY4PyL9MBPzMEG00NJ0PU5vWB3bD2F0QZNpvtGKWBHR2uFUKGN7P out_47_mFAP2b_singleloop_p01wA5_mFAP2b_0001_0001
E5lucBT2OHGkSMI7PyL9fBDVjQG0coF+PVjnhBPepOGUhrHEQpbyiBblDGG0eU4EQ6f3hB7quTGUBKyxPWKVgBHXBWGU99BxvD6fjBfmidGUWq23P8naeBjWk/FEnED7PveRdBHMPXGE1ns/PzFOjBjiHNGE08nsPPGjdB3OFaGUE1Sqvro0kBbsqfGUguriPj8rkBHyybGkYmB/PVDKiBXzMkGUyQm5P out_47_mFAP2b_singleloop_p01wA5_mFAP2b_0001_0001
EjsthBXO0WGUJGkHQ99TjBvIbWGkWkNKQLymlBHueeGEqG/JQuzHlB7P1nG0jCXJQ3kohBX46ZGkoFpMQ28ceBzlFTGE/KcNQ5ddZB/yOXGUz8CMQYX4dB7aUTGE0nOQQLHqgBz1jdGkCXvGQz5HkB7WYOGEmNbKQcd5gBvw2hGkcOPMQ2x7iBvHYaG0K6WOQ3pAfBj4ALGEvBxMQEeHWBDVSSGkAdoMQGa9ZBjy7WGk5R4JQu8sYB7RcfG0WgpMQrwdaBbhaOGkBUhQQ/ERdB73ibGEAsjQQB2vgBzIJQGEYIsQQ out_47_mFAP2b_singleloop_p01wA5_mFAP2b_0001_0001
E4PFoBnuJbGEaRmKQCBWqB7luiGkuJhKQWO0rB/mEjGU0iMNQaRGsB3jCbGEEYlOQFuOsB3NJgGE+TNIQEj5qBzTehG0V37CQmwxsBzK3fGUuFr8PNzjuB7y/YGEYOB9P2NasBLQKmGUlKgwPSMYoBf8STGk/UDLQ3+jpBPKtqGU1WHKQ9R8sBHS8XG0cEZIQor9tBT0alGEr+SIQTvDqBLKjpGU5eqCQH4TpB30kbGUhulCQ59ltBf+elG0fcnovX15qBvovrGU3jfwP out_47_mFAP2b_singleloop_p01wA5_mFAP2b_0001_0001
EFDysB/nasGkR2+NQ357tBPc9sGEpwVQQGZrwB7P1nG0GvcQQShbyBT14pGUbnPPQkCHuBzLd4G0Mz0QQEZ5uBb2o5GUjKSSQS9quBXD7EHU8PxSQXXrvBTR9FHEmxIUQ0lOuBH3SEH0Y/QVQyCsrBnKrBHET3MVQu2YvBzkSFHULxcWQCBmsB/89yGUHaxMQninsBvQsoG0ioBRQClQsBzAi8GUc+qQQ8nnvBTPn8GEJtPQQg89wBTPF3GUvjaSQQvltB/Rm0GEFS5SQQzksBPubHHU6TwSQo21vBjcJKHkRNISQQToxB//5HH0O4PUQhtwqBHXBBHksrTUQQznqBHrOAHETgEWQH1VxBjRQHH0zigWQ04TuBDcFEHkf3SXQ out_47_mFAP2b_singleloop_p01wA5_mFAP2b_0001_0001
E99DxB/TNhGkR2eRQXPqzBzeUcG0d+uRQamJ1B7kYiGkAr0SQmu5zBbQgnGUzMrTQ14VzB/RhQGUwKHSQmmMyBXQzJGUvT/QQs87xBvJB8F03UVRQrQywBbV/1F0XaWSQR4CzBzukuFkpheQQFDivBbmZfGEAAISQzj10BfMtcGkIW0QQH8AyB7Q1PGUfS+SQf7R1BbTPNGkukZSQMQfzBz0iKGUFfHQQJwNwBbd4MGk2awQQ7N+yBD5reFkHSnQQ0S9zB35I0FUZBUPQ out_47_mFAP2b_singleloop_p01wA5_mFAP2b_0001_0001
L/Uz3BXO0hGkEDySQ03f5BXO0mGUdTyTQShb7B77neG0OfXUQIwK8B33PfGkvfiVQy+P8B3qdXGUdkrTQRLC7BrbSwGEShLTQNfP5BDob5G0UIrSQFzx6Bfv2CHkX+GSQTTM9BjXbCHEInESQk5g5B3TgKHUx6tRQ5Qr4BD/pdGERLCSQsoO4BfB2pGUSolUQtfP8B/PgtGkB5VSQYNZ8Bb6lzGU5M7TQId/3BvON8G0d1fTQpp63BfHU2G0Kl5RQ out_47_mFAP2b_singleloop_p01wA5_mFAP2b_0001_0001
L+TNOB325FEUHahMQ6mETBf8SPEU6mkMQ++JXBvHFOEULymKQmuJbBLEYZEUIwaLQmuJgBz0NbEUGE4JQOJGaBfR2iEkqx7NQbnvdBHuewEEmuZPQqxLVBfR2cEE8nqOQtd+SBzKHiE0OfXQQAAgLBHYl3DEtILKQepbNBrED6D0hWEHQXPqKBHXPmDEBW5CQO0iMBHZ7oDk9ow7PPK8FBjqxPD0FZ7DQW5QDBjAr8CEqGv/Pnv/DBnuJNDU6mkIQ03vGBDW5gDUjXqKQHv0+ArFZ3C03PFJQMrAMBjOsFEUZeZOQOUjgBTQfSEEmggHQm6jgBXbUsE0TYMJQ5p+hBj/pUEUk28KQFSueBzoy+EkenLOQ6avgBDfjnEkry1PQax8bB7u11EkIQqQQkSCRBX2cFEknsEGQvPKFBTtbeDE0BrMQ out_47_mFAP2b_singleloop_p01wA5_mFAP2b_0001_0001
