# Supplementary material for: Incorporation of sensing modalities into de novo designed fluorescence-activating proteins
Source: Nat Commun. 2021 Feb 8;12:856. doi: 10.1038/s41467-020-18911-w (PMC7870846; doi:10.1038/s41467-020-18911-w)
Supplement: Supplementary file 24 — Source Data [file 41467_2020_18911_MOESM24_ESM.xlsx › raw_data_graphs/Supplementary_Figure_6b,c,d/1/silent_53.out]

SEQUENCE: SRAAQLLPGTWQVTMTNEDGQTSQGQWHFQPRSPYTMDIVAQGTISDGRPIVGYGKATVKTPDTLDIDITYPSLGNIKAQGQITMDSPTQFKWDAQFKQNDNPRYHGSTNILTGTLQRQEZ
SCORE:     score     fa_atr     fa_rep     fa_sol    fa_intra_rep    fa_intra_sol_xover4    lk_ball_wtd    fa_elec    pro_close    hbond_sr_bb    hbond_lr_bb    hbond_bb_sc    hbond_sc    dslf_fa13      omega     fa_dun    p_aa_pp    yhh_planarity        ref    rama_prepro    bref_irms    cen_irms    final_chainbreak    final_looprelax_score    irms       time                                      description
REMARK BINARY SILENTFILE
SCORE:  -489.928   -701.770     96.671    400.623           1.612                 21.930         -5.662   -263.145        2.282        -21.553        -79.531        -24.040     -38.137        0.000      4.338    132.360    -40.487            0.039     19.116          5.425        3.357       3.357               0.006                 -489.928   3.123   2905.000 out_53_mFAP2b_singleloop_p01wA5_mFAP2b_0001_0001
RES_NUM A:1-120 B:121 out_53_mFAP2b_singleloop_p01wA5_mFAP2b_0001_0001
FOLD_TREE  EDGE 1 120 -1  EDGE 1 121 1  out_53_mFAP2b_singleloop_p01wA5_mFAP2b_0001_0001
RT 0.092238 0.94843 0.303269 0.768097 -0.261588 0.584465 0.633655 0.17903 -0.752615 12.785 -5.805 20.9455   out_53_mFAP2b_singleloop_p01wA5_mFAP2b_0001_0001
ANNOTATED_SEQUENCE: S[SER:NtermProteinFull]RAAQLLPGTWQVTMTNEDGQTSQGQWHFQPRSPYTMDIVAQGTISDGRPIVGYGKATVKTPDTLDIDITYPSLGNIKAQGQITMDSPTQFKWDAQFKQNDNPRYHGSTNILTGTLQRQE[GLU:CtermProteinFull]Z[HBI] out_53_mFAP2b_singleloop_p01wA5_mFAP2b_0001_0001
CHAIN_ENDINGS  120 out_53_mFAP2b_singleloop_p01wA5_mFAP2b_0001_0001
LwfKMBvxLBIEoaMYQDCMMBf9IAIEZ78WQ67nRBLFu8HE99bWQ357UBT0i4H0hWMXQlDNIBf9o3HkoFpWQXzyJBzJFuHUo4OXQiTgIBXhVCIUaeVYQPryOBPHFEIkmJTYQBdLNBHFt7HUsJcYQAQKLBfY1DIkXmbWQO+2HBPsk2HkPlkVQEnTEBDm75HEnSBXQKjAIBveCuHkk4DYQ out_53_mFAP2b_singleloop_p01wA5_mFAP2b_0001_0001
HTihSB3NJ+H0kYIVQ/UjXBHCs6HkEDiUQkC3XBvcouHUgVmUQFDCcBjVOqHkvf6UQ5QLYB/9T+HUf/ETQYIGZBnvIFI0+04SQ6j7aBfojGIkAVfRQ7e1WBfpuFIkEZdQQC4JTBDmbJIE74FQQyWETBXzJOIUUprQQQMqPB/+VII0qIROQEtoPBzKnAIEsyhUQMv1aBzTP+H0KDGVQo4sUBPVH8H08bgSQdekbBDhJ6HUcVoSQWlHcBPAgGIE4EmTQZEWVBDsOHIEYFFTQRzXeB3KFEIUl8ORQuFHcB76vKIkS0dRQDMxWBzIKCIU6m8PQ2HvVBfkAPI0uOaRQacVQBLX6QIU91ZQQjjsPBnipEI0wfUNQry7MBThFLIkIqtNQ out_53_mFAP2b_singleloop_p01wA5_mFAP2b_0001_0001
H3kYTBPzMpH0yhWUQiBhTB/RhdHUO0aUQXPKVBPIwZHkVO0VQEtoYBfR2SHkQg9VQiWEOBntzYHkArEUQnEDQBnCXtHklDFUQRXgWBforaHUCZtTQb8SOB7QLQH0IbHUQam5MB/TNbHkrHFTQEYFLBvcobHkvfyUQ out_53_mFAP2b_singleloop_p01wA5_mFAP2b_0001_0001
HPK8SBntzeHU2O3WQqGPUBjqxbHUbnHYQrcIaBnCXdHE8nSYQQgVcBb5QXHEDCsYQ8S3QBvHFiHUzMnYQXPKQBD/pkH0yhuWQ2rZTB/GRTHEgVLYQ9owRB7OffHknvHZQmupMBD/pgHk9ogYQ03vRBz1jqHEAAkYQ out_53_mFAP2b_singleloop_p01wA5_mFAP2b_0001_0001
H++pcB77nlHEoaAYQuzHhBra8nHkvfKYQy2JjB/RhjHEoaUXQnvflB/mEiHUdTqXQPffhBnBB0Hka8OYQ5omfBTS+4H0iMyYQ5ecgBbVb0HkPReZQcAviBHi/0H067sZQE13cB785vHU3lzZQsHlaBrZmqHUiBZXQOInhB7fLkHEs9oYQ4z7gB3N23HUFdhXQzXljBnS11HU7CVYQUxZbBfMX3HEvLrYQbEKgBXNyAI0y3yYQ7sfdBDUxsHE3nQaQIGPZB3WmvHEMfmZQ out_53_mFAP2b_singleloop_p01wA5_mFAP2b_0001_0001
H46RiBTgVhHEv0FWQ46BkBT2OdHUIwCVQqxLkBblDRHUO0CVQCBWmBfTiMH0P14UQ78NjB76RhHkpbqTQIdClBXFXdHE64kSQwZ0nBvVIhHkNL5SQ+ELkB7kyhHkbNPRQaRWgBntziHUwK3VQXrCmBzDSgHUSxNVQTwNjBHe+pHEmbqTQc4MhBLPfeHEd9cTQIXBlB7ntUHUZnjSQAELpB3vXeHEIqJSQvkboBT+8dH0YH3TQ/x2nBLX1pHEwJ7SQO1glB7V7eHkAddQQnwPkB3gdqHEdNSRQUqLiB7BYfHUyJARQ out_53_mFAP2b_singleloop_p01wA5_mFAP2b_0001_0001
Ham5hBjArLH0xLNVQQg1hBTf//G0xLNVQHaRjBntz5GkWkVWQMdTkBLaRxGkpbCWQGZ7dBPc97GktzHVQhxPbBTsc9GUIhyTQkpjVBn596GUtN5TQSJydB/xv1GEijySQrcIgBvcoPHkBBWVQ8T1iBL3I9GUxiTUQJJkbBvSEAHUp42VQ4X5dBfNizGUJWWVQEtqbBraoFHkLXeTQa7nTBD2A8GUfF7SQFixTBrPXAHEy0nUQIcHVBHpwyGU0IOUQU72bBD4j2G03z0RQXnSdBDPrtGEgsITQco/gB/tf3GkrksSQ out_53_mFAP2b_singleloop_p01wA5_mFAP2b_0001_0001
LEtojBLFu9GkQglXQf/0kBf9o3GUHaVYQUNenBjAryGEYlHYQJbHpB3Mz3GUPKkXQdTSlBjVOAHkCX3YQjw9iBTKqHHELlxYQQskiBvfHIHUYfCYQbUmjBzGp9GELZoXQ/pajBjzaxGEm4fYQZmNnB7RMEHkUexYQX2alBD8l8GEZFXZQeCajBnjmPHU+P/YQmKLhBDezEHkbeBZQMO3jB/CaOH0YFuXQRrdgBTDZJHEf/2XQ out_53_mFAP2b_singleloop_p01wA5_mFAP2b_0001_0001
LSh7nBPIwoGkoFVYQ14VqBblDjGkqxHYQ35rpBrw1aGUdTKXQrcYnBXNeXGEsyBXQgqhmB3jClGUbnnYQk5OrB/hFfGkBYjYQMuzrBLGxoGkqo3XQ out_53_mFAP2b_singleloop_p01wA5_mFAP2b_0001_0001
EqGvrBvz3WG0isdWQJGUrBPc9NGkpbiVQW5grBf8SRGkVOEUQHvUtBzeUXG0gArTQWOUtBX46EGU6m0VQN3BtBvzWBGUHHMXQ9IusBnLA3FUM55UQpwltBb78ZGEEYlWQYHTpB/m2KGUoBsVQWZWvBTjwHGE+MqVQNjurB7pA3FkS0PXQeGHuBDHSqFEV+HVQSR7sBfsn7FUYx3TQntrqBXCdxF0LAFVQ out_53_mFAP2b_singleloop_p01wA5_mFAP2b_0001_0001
EEYlpBDrcNGUy2RTQIFepBjpbPGEUN2RQktzpBHtIFGEnEDRQktzoB/9T5F0w1bRQsyxmBD/pUGUHahRQyLnmBrakfG0IeHSQ+7XmB70vhGEU3aTQN4omB/nwpGEfNdRQFfVmBvwWsGUdxnTQRSimBzvbxGUr2bSQWbwmBnD0sG0/kKQQFmnmBH8P8G058ISQtH2mBHba3G0NLtPQDHzmBbeC/G0/E0QQSMIoBPy2IG03PtTQiRGrBXn0UGU2HlRQ22JlBzpuPGE0/5RQH9jmBztNVG0aScQQS3QmBjeybGE9XNUQ8pJmBT4svGU1xiUQ3zymBDH6mGE/R0OQEjjmBnJVCH0Zt5SQoD9mBDbf5GkRboNQFL4mBbHfHHUSshQQ out_53_mFAP2b_singleloop_p01wA5_mFAP2b_0001_0001
EEtIrBzgAGG0LdzPQMIgrBTgV6F0257NQUN+oBHtI5FkQgVMQ8nKoBbktEG0xLNLQaR2tBnsd+FUHaBMQEpWuBXpfsF0Hd/JQDNdvBfAJYFEgvQLQx0kxBntmYFUkfiMQPiDuBbVUGFkwc6KQuz3rBrbSNGkVOUPQsK1rBDuurFUoJFPQ/1pvBfWdAGkXEJNQA/dtBbpkGG05K6KQoYyvB/gHyF0BegIQLrdsBbcfoFELMBJQzqruBDPn4EEU+tLQTxWsBDreGFU7e2JQ out_53_mFAP2b_singleloop_p01wA5_mFAP2b_0001_0001
EoFpnBTLymFU46RMQkCHlBTgVmFUhr3KQKc9kBDqGVFU5QrIQHahlB3NJCFEVjHJQEY1iBz0NjFEmu5MQgELgB76VkF05AeLQlTDjBvImzFkNjHPQQgVoB/RhZFEFuONQej0kBnDw1F0d64JQr6/iBLucTFkQXyNQyGKdBPhIiF0Iq5MQO6EgBn9CYFUAm8JQO36fBL1A0F0q6hKQrfchBHpNxFEJZRQQjW8iBrApBGk/2SOQFf7kBvCwxFkC1DQQ out_53_mFAP2b_singleloop_p01wA5_mFAP2b_0001_0001
EhALkBf++bFk/UjEQWO0jBj/UNFkTiBAQtI7gBz1jOFkpbS8PSMofBzKHgFUwKH7P78tlBnsdSFUIwK1P/teoBr3vQFEX3/5PzkNlBLb4CF0yL+qvW5wjBb78rF0IbHEQEgQkBTiH9EUsvXBQg2WlBnYviFEgNUvPojOpBDc7eF0Fgi6PcdjmBzJsGFkuaU5vb/JjBbjWEFUJ49yvZCklB3miyEURw8Iv out_53_mFAP2b_singleloop_p01wA5_mFAP2b_0001_0001
EWOUfBvHF8EEEYl6PR2uZBjpb8EU5QL2PhrnYBvd+sEkuJxoviWkbBrFZdEEAAAwvVj3VB7Of3EEDCMAQLUOWB31uFFUsJPFQH19QBn/p/EUnI9IQijMSBT7HQFkib0LQampgBT14tEE7Rh7PVdzYB7hbMFESPUwPGCRWBL2TnEUJraBQPw0RBHAV5E0uCW9PXk9VBTgaWFUZbMEQV8/ZBLd8CFUTaMHQhVGPBjbTNFUYlTNQG1MSBfx5gFk/PQLQ0X/VBjjEMFkOcqMQ out_53_mFAP2b_singleloop_p01wA5_mFAP2b_0001_0001
EoFZUBHDCyEEv0N4vktTSB7QLkEULyWAwXPKMBT2OjEEoa8/vO0iJBntzzEkQgV+v14FUBnBBsEkAr8FwSL1ZBv6DtEkRbJGw8RNSB7PbcEUJdIJwfUYSB7lu/E0HFu0v4G7TBngIUEEQ5k/vbobSB7n07EkhFuGwPvSbBjfskEERCRDwJPhTBHvAiEEWYFLw0J5NBfnYbEkJOHJwTl5TBrvpMEUWIwIw out_53_mFAP2b_singleloop_p01wA5_mFAP2b_0001_0001
E99zJBPJGQE025bAwPK8DB/mEPEklDNAwamZBBjpbQE0fqxFwIFOEBPIwQEkvf6IwnEDCBT2O3D0NJG6vtONDB7ZFMDEQaB/v+cfDBz3mGDEymfEwUz2DBHessCElC83vEtIMB3MzCEEnEDBwZdfCBHn2cEURk57vyfe7Abey5DEmwx4voP6DBH5+3DEsLxovdJpEBn/5NCUCkW6vdsnDBztMzCEHQHIP out_53_mFAP2b_singleloop_p01wA5_mFAP2b_0001_0001
L1NJ4A/89PEUiBBGwQgVyAb5QREk/UjJwwfq0APdT+DEYljLwoFZyAjWkBEESh7NwO1TmAPg1REUk8+IwKrVhAvjD4DkIZcIwTbZLAL1t6DU/UaHwMwQGArd2IEEYzvDwjUd9/GrulDkke+Iwe++zArvfQEUiBhCwuqr0AbV+fE0gVkKwcUJiA3u6YEkQrrKwSzxkA7K9bEks9fGwyZrlAD/roD0QaoFwc5NiAjwNkDk0IOKw out_53_mFAP2b_singleloop_p01wA5_mFAP2b_0001_0001
LGZ74ALv0ZDkSMoKwQgV7A/TN2CU5QbMw2OfDBf8S3CkVOUNwzhWFBjpbaCkWktOwHK84ADLYLCkPSELwGHCtALJAEC0+gnKwv94mA/tpNCkxgYMwriMqAjalpB0z1gIw/pG7Ab5QXD0FZrIw/RS2AHIE5CELfMOw/mA9AnaEKCU69IJwWLE8APGqiBUFiSMw out_53_mFAP2b_singleloop_p01wA5_mFAP2b_0001_0001
LGEYGBT0iYDkCXfMwjs9LBXNedD025LNwHv0PBPHaFDkX6WLwdolUBLwKDD0HF+LwcSsEBrw1vDU14VLw5/BNB7YS/DUSwINwW/mMBbDVSDEvZOPw out_53_mFAP2b_singleloop_p01wA5_mFAP2b_0001_0001
ELH6NBTLyyCEBWJJwEtoRB/mEbCEBW5GwgqxUBT2O7C0kYwDwqxrSBzfqdDksdeCwoF5OBf++5BEsyBDwDu2LBn80yAUbihFwmWaJBr2F2/TWfVBw0QVGB/w6ZAUWv37v5txKBf38i8jYRdBw2O/JBvco1CE/pmIwthRUB/OUICEikuIwl2XMBTFsOCUwEaAwx++RB/gJcBkqalAwcooOBz2ZMA0sk5HwNPsIBD7ENB0u0BIwZKUJBT+97orBgf9v9hVNBjV8c6jRWREw out_53_mFAP2b_singleloop_p01wA5_mFAP2b_0001_0001
ElDtZBDrcwCUf/UCwy25cBfnvPDEAAA/vv0NeB7P1ED0d++tvHv0dB757fC04luJPb8ChBjU4WDkSMoCwBejiBr9VvCEoe0CwG2XgBzDZlD0LCKIw8SXbBLwKTC0LdTDwFzqaBHZqtDUosn+vOhPiBrxYvDEfiqAwY+UhB3M2VCkLy+CwmeNiBD2gqDkGdRJwd4deBT6hBEkg+EIwQTXeBDw2MDU+AKJw out_53_mFAP2b_singleloop_p01wA5_mFAP2b_0001_0001
EAAAgBvcolDklDtoP8S3gBvz3fDU6mE9P5l+iBrbSAEE+TNAQHaBjB/naSE0xLd8PzMzcBvz3jDEsyBCQeIraB/wFGEUPm1BQ357fBjqxBEUc9ogvi6whBzfNADUc9z9PJl0dBnHkcDEnXHGQQswZBLSxNDEKXsAQ3CZZBby9IEEi8gFQ out_53_mFAP2b_singleloop_p01wA5_mFAP2b_0001_0001
EY6mkBnuJ1DkR2OEQnvfmB3NJKEE/pmGQAAwmBjWkHEkQgVKQmupmBvIbrDEBWZLQlYQpBf++JEkoF5DQNuLpBb2sSEUmDU8Pq/3rB/tEWEUFFY2PffctBToJHE0/bBzPzTbsBbcXqEEC1GxPU4akBvd+WDUHaxFQbtvlBX3OaE0ZI2FQ3hCqB/pbzDk20yDQKKpqB7/uTEUGVNGQFmLoB79FiEkPJm8P1BFoB7WwHEULqf2P9yKuBHMBuEkMFkgPa+DrBj7O2EEeMO0P out_53_mFAP2b_singleloop_p01wA5_mFAP2b_0001_0001
Lx1DnB7luZEEUNuLQ7RRnBb78ZEkSMoOQwKnnBvyhwEUMIwPQbnvoBHue+EU5QbOQsyBnBHDCoEkCXvKQj59oBn2LQEEJzPPQY9elBPtxSEENrfPQ out_53_mFAP2b_singleloop_p01wA5_mFAP2b_0001_0001
Ef/0mBPzMzEUiBJRQ/pGnBLwKHFEBW5RQ/pmkBnX6MFUKctSQQ1IjBzJx+E0FZLTQlDdpBb5QFF0Jx4SQp+PsB71+CFUiBRSQFjZuB7hl+EU3aUTQZ7SuBvc2tEE/49TQewUwBrS2MFUDsfTQqG/lBbmZmEEaRmRQFzanBL1NUFkfLMRQC3HpBLEk3EULriTQT8epBrwdTF0nOhTQ71vsBzADSFUrrwRQ1oQsBX+51EkQajRQkQwxBD8QKFENBLUQyIXwBf7maFE538SQ out_53_mFAP2b_singleloop_p01wA5_mFAP2b_0001_0001
EoFJkBPy2hFEBW5SQ14FiBzfqpFEv01TQ5QbjBvxL3FUc94UQ++JlBT2OCGEEYlUQkCXfB3251FEVjPTQGK0aB3s1oFkmGnSQUn0aBfXhUF0OHPSQLLgVBP5fwFU48USQUj4VBfvuOFUp/tRQYCqSB3GjfF07MxRQIs+SBXa7BGUhxfSQ5sdNBb3lhF0wdYRQLUwNBrM5CG0y5GSQWcHLBTSQ1F0bdkRQ1NZlBXjXsF0FZbSQaSIhBrp4bFEReTUQT+ZgBnrkAGkX2fSQxakdBT0Z/F0EtCUQxPKeBPhEKFEJtUSQ7U1UBLDl/EUW3VRQUwBVBH9bIG0Je7SQeFNLBrOWUFErn8QQzB0LBftUKGkTAQSQOhGHBzVU3Fk0RTRQ out_53_mFAP2b_singleloop_p01wA5_mFAP2b_0001_0001
EtIriBPzMzF0eUIWQaR2jB/na+FEAAQXQPKshB76RGG0HF2XQGE4eBLbnCGEaRCYQCsykBnYQuFEEYJYQyxqmBX2xcFk3ewXQ1gZpB3CbfF0keoXQ9mImB7cWIF0psVXQiReqBHETNFEjMKXQtdioBbBJ/EES3+WQ7RRhBvconFECsSWQE2glBXwFEG0Xr5WQaZGjB/l8mF0A0XYQGV2lBXAz2F0NmiYQX9KkBrLrAFUygTXQ1xlsBbghKFkae9WQ9SzoBPZjvEkIHpWQ out_53_mFAP2b_singleloop_p01wA5_mFAP2b_0001_0001
EzhWiBXjXQGU2ODYQVjXgBntzXGknvTYQFDChBrvfcGEVj/YQO0SjBzgAgG025HZQhrHgBb78gGU3koXQCrSeBrozdGEfxRWQZD8gBfmMaGkp+WVQR9CZBrZkeG0jH6VQyVJgBffcXGEtYGUQCvbXBfW3bGk1ppUQlBGbBD+VYG02EwTQe+OkBDAATGkYQ4XQxO9cB/LjTGEeiXYQ1lEiB3yXkGUzWgXQPZsdBnXBnGUGJBYQAHCjBrqkZG0ZppVQXoJWBrhUhGU0lnWQShmhBDPmUGkbRYTQy3PTB34jcG0d4XUQPG4ZB7YRWGE0kwSQ out_53_mFAP2b_singleloop_p01wA5_mFAP2b_0001_0001
Env/dBntzcGEqGbZQ8SXeBvcohGkTiFaQ357ZBPc9pGkDtMaQlYQVBzgAnGUbnPaQep7dBrEDZGUPKoaQDCmdBX9WdGELQWbQseRhBvdBjGky9mbQyoajBrmLeGUpxrbQ2N/gBnkVtGkDqwbQPKcaBXNeZGU46RZQuSGhB7HvlG07HIaQDzsgBvdyTGEJQmaQ4jaaBvBLUGE9PiaQNzycB7hpWG0KUrbQXZRaBz2DjGUMzXbQdBiiBPegxGEBG8bQBbWeBTcFxGkmwrbQ out_53_mFAP2b_singleloop_p01wA5_mFAP2b_0001_0001
EmuJbBnCX0G0IbPaQgVOXBfnv8G0xLVaQfU4UBjVO8GU14BbQsHlXBLv04GkYQgbQZQgaBPc9GH0HFOaQLQFgBXi0DHUuHZaQrdVgB3wM4GE41KaQWxJbBTvK0GU2VPaQVoFUB7h67G06t8ZQ4k8YBj0XNH0KviaQykDaBLJyJHkH4sZQ0NagBTbyEHUvr7aQQIghBHjMJHESMJaQTuuhBnrZ0GkYkgaQQe8gBXrb3GElnpZQ out_53_mFAP2b_singleloop_p01wA5_mFAP2b_0001_0001
L357PB325/GEaRGbQWOUNBvcoAH0z3vbQfUYLBXiBMHkDt4bQpbSLBHYlPHkQgdcQcSsIBntz4GEFuybQlXRKBPmCtGUGXubQqmxNBHwfpGExgScQO/MPBryYeGURnOcQ2D7SBTkQZG0DflcQjDxVBjXMeG0XADdQyBoTB7SEPG05PdcQGE4NBLwKCHkqxraQCpMQBP7a+GkyhIcQQi7FBHjg6GEUfZbQ0BmGBLe25GEP+QcQYScMBjUyrGkWZQbQGRsGBPDDoG0WTubQEsqLBvwjqGUmswcQS+bRBHLLuGkC2ScQONLNBDMwZGU6t4bQbqJVBjHDmGUA0IdQeRjYB/+HaGkrwTdQ6BPRBzGxLGEOpFcQiHWWBr8sKGEjVtcQ out_53_mFAP2b_singleloop_p01wA5_mFAP2b_0001_0001
LkC3JB/owRH0d+WbQ46xHBb6mcHkYQcbQBr8IBfSMiHEsyxaQcSMKBPIwcHkpbSaQgVuBB77ncHEVjjbQ0499ATsjbH02c8aQ2O/JBzeUOHkQg5aQL62JBn3XgHkWA3bQwBYABvwkjHUu20bQfcxABTrvVHk9f3bQkKZ4A/uEWHkc8/aQ out_53_mFAP2b_singleloop_p01wA5_mFAP2b_0001_0001
LXkNIBHsysHEmutaQpw1IBnDtyH0HFGaQueUFBXMIuHERLiZQlYQGBLbnwH0bS8YQcSMHB/mE+HUwKTaQFUYIBjwp+HkLeCbQG6CHBrArzHkNNTbQoiNIBLwusH0bLuaQkhENBn3iyHkjb8ZQj5+CBvTS/HkkcMaQrmaJBTPACI02aAaQ8v8FBXYfCI0NcRbQe7lMB3oaAIk2pHbQhAyCBzrezHkiEbbQFdnJBDk4xHEQlubQ out_53_mFAP2b_singleloop_p01wA5_mFAP2b_0001_0001
EsHFBBf++nHkWktZQ7Rh7APdTjHkDtMZQQ144ADrcXHkmZWZQ99TwA77nTHEEYJZQ2jCxAThrpHEsyJZQTajyAjmr1HErrCZQ49EyA7Li8HELglZQBph0A3bz5HUTXaYQtMizAPusDIU83fZQD7A2ArjTCI09sUYQ28g1AjUtFIkDT3YQCu/2A7qHLIUyqxYQf/UABjU4lHEoaMaQTq6/AfLdjHk4kuYQXIqsA3GpoHkDrnZQcOAsAXHjmHUfrwYQlrjwAfZV5H0OXFaQtu80Abwn0H0Bp+XQarKzA3bYGIEkT7ZQNxk3AvL5DIEzrpXQEOG2Ajo6MIUioMZQ out_53_mFAP2b_singleloop_p01wA5_mFAP2b_0001_0001
EqGPABT0iRH0yhqZQ357+A3jCGH0Gv0ZQ5luEBnDt/G0JxwZQGE4IBHXPDHkQgBaQMIw6ArFZEHkU4iaQ9jUxA79rKHU43paQMO/3AbPl4GU3kqaQDCsDBT2OVHUGE0ZQtsQ5ADHrCHU56dZQJhaABPR1GHk6R5aQl69sAj6kKHEpRQaQfTD1ATzn3GUqHLbQ0j/+A/LmzG0KTmaQgJzxA/gH2GU78TaQ out_53_mFAP2b_singleloop_p01wA5_mFAP2b_0001_0001
EFDiEBzKH2GE7RdZQ4PVJBXjXvGEBWZZQU4aIBjrHjGEoaYZQFueEBnuJfGECsGZQzhWMBTgVzGU46xYQVuVRBPbitGk62lYQ7NhUBvgN0GUQW2XQ5sJXBTS7+GkpcYYQ7RBBBrZmzGE99PZQ/z1LBrGqwG0LZ1ZQkSbNBDus7GE9c2YQvdrJBPv9yGUZSWYQYWaQBHoXlGE77bYQGdDUBLbMtG0UiAZQp/OZBPoOEHESLDYQLt5ZB3L47GUTgwYQTi7TBfGQDHElEoYQ out_53_mFAP2b_singleloop_p01wA5_mFAP2b_0001_0001
EEtIMBvHFdGUPKsZQ/pGMBrbSRG04lqZQaR2PB7QLNGU5QHZQlDNUBfTiRGEoaAZQrcoNB33PMG0isVaQm/WJBToiNG0Gk5aQfKoEBTjAOG0oLwaQsc3KBnWmNGUzlebQ5lOPBjqxgGk8S7ZQhFDIBfznOGk4cjZQDcURBLd5PGUj1gaQ+dbOBTKwDGUeDRaQ out_53_mFAP2b_singleloop_p01wA5_mFAP2b_0001_0001
EIwKOB77nEGE7RxYQvJRRBblDAGEmuNYQyLdSB757nFkuJRYQam5OB33PbFU2ObYQzMTOBrEDCGksdGXQnGeNBXDEOGUmA5WQHLfRBno06FUNQ7VQoGDKB/N2QG0EetVQx1jKBTgVBGEZ74YQUeKVBvA9DGkh0MYQpbYKB/Ds8FEwoJXQNhSRBzNpRGkdpyWQN0gLBnxcRG0vxwXQIZTPBPI29FEohBVQNdASBr/rpF0EpCWQvcaVBbmRBGU643VQ8bqJBzKgZG0R2oVQAvHGBvkTNG0NI2VQi82LBTdxNGkzQzUQ out_53_mFAP2b_singleloop_p01wA5_mFAP2b_0001_0001
EKcdXB7OfhF0MzIYQtI7YBX3kKF0eUIYQO0CbBvcoDFU3k4WQf/UeB3MzOF01jSWQ6mEdBLEYFF0jCrYQisoeBz/ytE0DfoYQ6vvaBr+yKFkFmWZQgqRaB/S3sFksdCYQgQXVB7pLBFkcpPYQHhSgBTVcOFEwzlYQ7zygB/qPqE07DBZQ+CLgBfkQqEUDOJYQ/tFbBLd4jEkadtYQ6IrdBXmNHF0MVvZQ8qIXB7/QBFU20bZQyDvZBnOwbF0M3XZQ out_53_mFAP2b_singleloop_p01wA5_mFAP2b_0001_0001
EsyBZBbQgxE0jCXWQ++paBb5QpEUjXCVQ46ReBrFZVEUiBJVQIFOdBnDtGE0w17VQXktVBrw1jEEEYNUQBWZWBHZ7oEECs6WQ509cB7kr1EEYNiUQjs9WBXjXeE0HFOTQv0NTBLGEyEE/pGUQ35bTBb5QXEET3sUQ out_53_mFAP2b_singleloop_p01wA5_mFAP2b_0001_0001
EqxLhBLxgUE0JxQUQaRGjBf9oCEEEYNUQ0iMkBra86Dka8ySQO0ClBPy2LEU6mESQ35blBvyhIE0eUIVQkumnB/KQwDUhgQVQYkwpBfTd+DEbrPWQuw/pBTTNSEECRnWQMhXrBzQnfDkPJsWQiBhhBTKchEUdTqTQ0VFiB/aSoDkWkiUQ6bqkBfQqLEk8YIWQkEWmB3+WXE0HdxUQqkioBnvsrDkvFSUQRMvmBH/NSDE70mVQZF1sB7XmmDkUnVXQoxHrBD8eBDUn6XWQ out_53_mFAP2b_singleloop_p01wA5_mFAP2b_0001_0001
LHvUkBjWkRD01jaSQqGflBrZmFD0coFRQueUkBDW5cCkpbaQQrcojBHYl7BkBBGRQ2OfjBLwK7CkEDCTQFgonBbigAD0nUMRQjtNlBvz6fDEDwYQQ out_53_mFAP2b_singleloop_p01wA5_mFAP2b_0001_0001
LMIQkB3MzcCk8SHOQ5QLjBfTixBEqGfMQqGPhBj/UHCU0iMKQc94hBblDlC0MzsIQqGflBjrH9AkEDSLQdpInBbdscA03uZNQznakB/d0l/zMsrJQZ78kBnCX3CEBWJNQ+zAiB3e1HB0MoyNQr8rmBjtFmB00a/JQfIDmBrs22/TRwmOQJ3EmBv82c+DjN3IQtyKjBT0+JA0nfDIQScPjB7fpU+Dbm/KQ out_53_mFAP2b_singleloop_p01wA5_mFAP2b_0001_0001
L46xdBzLdjBEaR2JQktzZBrw17BUdTiHQiWEYB/TN2AEW5wDQy2ZZBf8SX/DtIbEQzhWUBrw1LC0NJ2IQuVnRB308PBEk/IKQPsGVB/eypC0VAwKQwI/LBP/KkBEunqKQ789cBXjXyAEpwFLQ8fkbB74hWC0HLAFQAc0RBjEjYCEv6iGQy3mTBDHlAB0WwBMQ9cwRBbPnYAE9Y2IQmzWRBb33yC0pCnLQJqFXBjgMFD0tg6JQAkfXBH3naCE7zKMQsEGKBbhouA0r3kLQJG/JB3xQyBUy2xIQcKxLBLybNCEa98LQ out_53_mFAP2b_singleloop_p01wA5_mFAP2b_0001_0001
L2jCVBvIbPBka8S/PDXvSBHYlTAkR2O3PnEDXBXiBx+z4lutPzMTWBzgAr4zMzMrP3ySOB7Mn/+j/0u8Pl6LKBfGNVAURfNAQIFOUBPzMHCkZmZ+Pz9DRBTVF4AEdgnfPf85PBbEFr9j6FsBQxWsMBrAhK9jbp11PSldHBHu8TAkPjA7P out_53_mFAP2b_singleloop_p01wA5_mFAP2b_0001_0001
LEtobB/na8/zisdePEtIgBf9og+zfqxrv2jChBjVO02D/pGxPiBBiBjWkt973P1YPTiBfBTLy28Dv0N+vJUcdB3XLt/jx9QDwIQYfBzmP/A0YA6CwgjKaBHBYI/T2qoGwZ78bBLwK/AUO0ikPoL0hBbec5/TmIZtvF5ybBbqYsxrDHz9vuARhBbaKC5T7ToAw out_53_mFAP2b_singleloop_p01wA5_mFAP2b_0001_0001
LlD9gBThrH6zyhW/PDC8hBT0iM9bktTDQT3kgB77nK+LtIbIQZQghBjAr8/7yh2JQMdDgBb5QL+jWkNBQ/hBkBPilb87fiUEQZj3hBH1Nh/7zcQBQ out_53_mFAP2b_singleloop_p01wA5_mFAP2b_0001_0001
EPK8cB325767z3PJQBrcaBT2Of8b3k4LQjsdcBrEDC7jTiBOQtd+cBDVjH/zMzcNQfUYUB7P1477xLtLQU4jRB7HvG/ruoFKQWmsRBjJp3As/QdLQxGZPBXbBzAcnGJOQ34GKBDIc3AsyysOQ2ZmGB3IYBBseTwMQt0cIBTxIyAsQhmQQKcdbB33P16D99DIQPMhbBHQkQ/rQjhMQDpaTBnFkn7jZc0KQbpqSB/hy57LrktNQhjhTB3HHT/bGOJIQ/NZNBPZuh+LlYyJQm71VBX76MBc8voLQmgbPB37SmBM+MTKQWL8RBfwNrAMzisPQI22HBTAmFBMFp1KQoNpCBrq6EB87fLNQFjILBfvgqA8cfWRQfwgEBTwg1AcbI0QQ out_53_mFAP2b_singleloop_p01wA5_mFAP2b_0001_0001
ETihdBzLdTy7P1QQQgVOfBLxgg9T14VRQWOUbBX3kAA0LdrRQyLdWBTLym/j78tRQ/pmfB757n2rpbiSQkxQgBD1Q5+bzj7RQLCXdBnFc5+rt6oQQkXfdBX0mxzLwMPQQ98ihBrrJq+Dk7ERQ6P6bBvhDwz7yWITQKLchBTe7v5TH2MTQzRNfBDpwOA8HaoSQQZaiB71wN/rhvwRQBTOZBnKyk/LPnyQQ2UnfBTPKFAcgE4PQ out_53_mFAP2b_singleloop_p01wA5_mFAP2b_0001_0001
EPffdB/RhLBkuJBSQb8SaB7QLKC0isdSQzhWbBzfqVCE7R5TQIFufBTf/kCkR2OUQhrnbBjVO0CUGEwRQu24aBrjKyCUVkYQQvkXYBT02YD03hTSQhFHdBDnxZDkYccPQ03vgBzgATB0Ld7RQwMFWB/ywBC0+PYSQNBjfBf/u6CUCG6RQyyoWBXtxvC0ylLQQ8P4cBPv9VCEUw+PQx/eZB/ip2DUTuzRQzoDZBzVKcDEQJYTQuaOUBDuFSD0EtHSQb/kcBbmxYDkR4UNQNHogBH0HdD0Uw1PQoZFbBPu20DkH7HQQ out_53_mFAP2b_singleloop_p01wA5_mFAP2b_0001_0001
ERLSXBThrPCUf/sUQlYQXBLEYdCEZ7EWQhrHSBX461CkYQQWQMdzNB7OfjCEueEWQpbSXBfR2uBkqxDXQcxLXBjOIICUKbPYQrYLcBLZX2AEWSzWQ2jCUB/naAC0xLVUQgexaB7CRxCUXBQWQT7qTBT/QKB0iv7WQiKHXB78jaBEmslYQmgnTBDXsbC0IHUYQItvaB3debCE4MVYQJXKcBf3qAAkFxfXQGazfBvZGcBESi8WQPUFcBL8CeA0kEyVQ out_53_mFAP2b_singleloop_p01wA5_mFAP2b_0001_0001
Ee+eSBHXPeDU5QrWQEYlNB34l2DUMI4WQW5QOBzfqPEkpbqXQlDtSBHueWEE/p+XQNeJWBDrcsDUHaxWQkJqKBrMziDkpcZXQbc3LBrH6+DEFQ6VQ out_53_mFAP2b_singleloop_p01wA5_mFAP2b_0001_0001
EMIwJBXiBZEU0iAYQShrJBrbSsEUgVaYQ14lEBDW54E057TYQxggABf++vEk8SHYQdTCKBf++lE03PJZQ7qFFBn0TZEktqWZQ+QwABzV/jE0hSoZQE90EBPGNDEEeSQZQmZa4AXn2YEUg0zZQ+FQAB78SwD0c2bZQeB83AbI5CEUfmtZQQZ2uADKvvDkfK5ZQHaRGBfSMSEkrHtXQZs/MBfae2E0UZQYQvCVKBThT0EE5FdZQ8GlNB32PcEE70OZQYl8ABPsR1E0cBtZQ4hMIBT5W1D0eKCZQ1soxAfKVhE0GsBaQlsAABjtEOD0VDXZQypgvAnpXSD0TlwZQ out_53_mFAP2b_singleloop_p01wA5_mFAP2b_0001_0001
LhrnEBzgANFkYQgYQoFZ/AjU4YFEv0dYQKxAABfTivF0NJuYQpw1DBb781FUbnDZQOJGIBnBBUFE7RpYQm5N5AH1nQFksGwYQD+r8APrfZFEya5XQ out_53_mFAP2b_singleloop_p01wA5_mFAP2b_0001_0001
E2Of3A33P7F00NlYQ46R2A34lIGEoa0YQ03PzAvIbQGUy2RYQpbSuAvyhNGka8iXQEtIuAHXPJGET3YZQXS2xAXh/DGE44BaQ5d4pAzYXFGk3zlaQGtjuAHCRBGEYlPbQ+AA3A7YvIGkm3gbQ9owxATgV0FEXPSYQLx89AbMSLGk4FBZQFBrmAXNfFGUg+OZQKobsA77nRGEy5fZQN8e5ALNfHGEaaLaQYLDzA7t92FEXk8ZQ/ikiAra+AGEqgeaQDj7nAXX0NG0GUpaQ1gLyAD58yFEi6JbQrvNoAfxaAGUDNnbQcLA6AveyFGUUR8bQvRvzATF7PGUokmbQq3R9AT/yJGkShLbQ out_53_mFAP2b_singleloop_p01wA5_mFAP2b_0001_0001
EnED2AvyhaG00NZYQ357yAD/piGEaR2XQAAAxAPeptGkBBOYQbnv1A/S3wGUjXuYQ7Rh7APepjGEue0WQShr6AnsdcGkR2yYQS8TrAX4TgGUPFaXQGZ74ArbSpGEEYFWQEYl8A757bGkTiZWQKcdBB/9TmGkvfSXQ out_53_mFAP2b_singleloop_p01wA5_mFAP2b_0001_0001
E+TNqALbnzGUbnvXQIwKoAbkt+GUbnDYQ/pGqA757FH0gA7WQzMzpAzLdCHEmuxVQ7RhZAnYQAHEBWVYQdGFKAnbn9GUbTqXQYIBWAvcJ5GUma8YQx1jmAbPKwGkqx7WQDVrtAnz7AHkVKdYQRWbXAHsnIH0bleYQG5DMAj3OCH0Zn5WQj/7FAXUZ6GkI1IZQX33gAftO7GU7/UZQx08XAPLzwGUthzYQ out_53_mFAP2b_singleloop_p01wA5_mFAP2b_0001_0001
Epw1rA/mEQHEnELXQGZ7tAXNeXHU0iEWQJGEkA3MzbH0xLVVQQgVYAzgAfHET38VQU460AXNegHU14lWQqDX2ATbpoHEdglVQCjr/AT+6bH0997WQdoFsA34lSHkDtEYQ2moyAfwTTHEcHUVQDdPxATY5jHkKVcXQisc7Ab26uHUU/8VQeuruATKDsH0PKTVQ3lF6Abq0kHEU7uUQdRVCBLVKiH0o5TXQ42nBB/kpYHkztCWQnK2+ADjrVHUfHsXQ out_53_mFAP2b_singleloop_p01wA5_mFAP2b_0001_0001
LNepkAf9obHkCX/TQepbYAb6mfHkBBGTQXPKeAz1jqHUiBhSQ8naQADVjxH0kYYSQR2OVAblDYHEsy5RQfQfMAHNVNH0jPPSQA+MKADGFGHkpG/QQBTUx/SRIKHEEcDQQ6n3m/G2QCHk6h7NQyLdrA7luYH03PlTQvfuJA7oggHUb4qTQT3QiA/GzWHUekaRQSIoKAPyybHETXLRQXRB6/OEJOH0T0uSQiypXA3nnJHUGr7SQb7SGA/Z79G0GESRQiKOZAb/3FHkuEcQQAe57/mtkRHkVVMPQzX8I/i6pLHE4woQQQ9e++iZRFHEVVwMQ6LSZ/SrX7GEy9wOQF9rAAb7nAHUuzwMQ out_53_mFAP2b_singleloop_p01wA5_mFAP2b_0001_0001
LlYQpAnX6rHERLKSQdoFtADAA2H0MzkRQDXP3AHtI4HkR2WSQBrc7AjWkwHUep7SQsHFwAXMI1H0w1DQQpAF6AXwQvHEN72PQH9MnADIavHkOTlOQVjXuA3islHEoaUSQg58mADyF8HEzAuRQ5b8wAzU38HkHjPPQtsH/AzBuyHEGsjOQ31bpAXN3uHEtxeMQESlfAbg9zHEcjxOQj77lA3genHUbJXPQ out_53_mFAP2b_singleloop_p01wA5_mFAP2b_0001_0001
LBrc8AjVuAI0P1QSQ9oQDBrbyBIEnE7SQnvfHBz0N7HUPKkSQTihLBLaR6HE7RRTQIFuEBPyWHIkZmZSQlmv+ADiBKI0qFJSQrHp3AvtkFI04roRQBbX8AbMyAIEw4QSQ50nCB353BIkxtAUQ2rKHB3n9GI0tQfRQIbKHB3AgJIUJ4ITQEDt/AjESNI0JXaRQvQu7AX12LI0GYETQymi4Ab3bFIE6JjQQAhYvA/+OGIE7Z9RQ out_53_mFAP2b_singleloop_p01wA5_mFAP2b_0001_0001
EzMzGBnsd1H0GvcRQIwqKBfTitHUepDRQIwKIBjrHjHUepjQQoFZKBntzdHEEYVPQ0iMOBrvfyHEAAAQQT1FLBTIm2HUjJeNQ+BQGBvoA1H0E5LNQMttNBf2t7HkMy4LQ8naDBPc91HkZm5QQT3ENB/XdrHEPa7RQIyGRBX90sHUt3bPQqVSQB3dK5HE41bQQ out_53_mFAP2b_singleloop_p01wA5_mFAP2b_0001_0001
EqxrDB/89fH0w1LRQdTCBB3MzVH0z33QQXkt9ADAAQHkBBGSQfU43APy2UHU3k4SQ14l4AzKHXHECsyPQIdI8A33xbHUgpWNQ1pDzAf7dMHU7eNPQdTCCB/89kH0eU4RQjl9DBDzcQHktzaQQyT4yAT0TcH0nJWQQf/L8AnbejHkIXpNQwtZsADF5NHUct3NQE7BwAfu/IHkeShQQMCq4A7x7GHEluSOQ out_53_mFAP2b_singleloop_p01wA5_mFAP2b_0001_0001
EvJx/AbQgFH0gALSQhrH7A34l+GkQgNTQNzMyAHtI3GkBBuSQ99TzAHDCyGU5QrRQgqxBBb5Q3GEue0TQYcOGBr317G0eWnUQQW5JBnLsyGEICCVQJ08DBj2TBHUYx0VQpwVCBDBWCHkrHdRQ4bi3Aj9pDH0Jf+TQHWoDBjEOzGUGs/SQTem/AD6hxGUXqaUQcleIBnsfBH0BEBUQrsHNBLd01Gk8AoVQEleLBbEwuGkOXJUQSvqHBbQ+sGU43nVQ8KLHBHAsEH0MdbWQ75rBBLZk7G03DbWQ6NTBBHsjHHEiYfVQ out_53_mFAP2b_singleloop_p01wA5_mFAP2b_0001_0001
ECsypAHZ71GkU4iTQ8S3gArbSuGkDtYTQ789jA/mEkG04lGUQpbSkAT14jG03PVVQDCsMAfTiyGU2O/TQsRly/uo8qGUrVxTQwLX5/OBohG0MogTQZCs7+KTtuGkPt1TQ67npAf9o6GUwKXUQ6mWfAv6zsGkflUSQlD2IAnoG6GEARlTQyD4OAzsszG0M4DVQ out_53_mFAP2b_singleloop_p01wA5_mFAP2b_0001_0001
EiBBnA757bGEv0VTQOJGsA7kYSG0eU4TQqxLmAThrHG0xL1TQIwKiA3NJEGkpbySQlDt2APzMRGUy2JTQ85q9APvTaGkIJgTQ+C37ATXDHG0RigTQKdJDBbpjbG0cXqSQoa8lATKccG03PVSQJYatArIkTGkkl8UQNqP1AbXjRG0gxFSQXAdABb93YGEeUcUQuRM5Ar6khGk1BhTQj+sBBn2SGG064+SQ8kk2A/qmAG01DOTQdYO9AzazGG0rNlUQnimFBTeBiGEky/SQHAqBBLcOdGEArrRQR5ZFBnNYUGEJqqSQ out_53_mFAP2b_singleloop_p01wA5_mFAP2b_0001_0001
E/pGmADBWCGEVj/UQT3khAb5QvF0LdLVQmuJqA76RfFUiBpVQZ78sAHtIfFUf/0WQ14lQATgVwF03PNWQhvuFAvBMaFUhEkWQ6tfPAz9IKFkj3VWQ6p1n/W2xZFUGZFXQ3kYpAXiBGG0w1zVQA+0cADOwpFkGROUQKJLEALy86FkRxzVQlydWATop3FEROIXQ out_53_mFAP2b_singleloop_p01wA5_mFAP2b_0001_0001
EdTiuAfSMSFklDtUQFDC3ALFuCFEoaEVQaR2yA/owrE0bSEVQb8SuAT0ikE0GvEUQBWZABXiBDFk8SHUQ8/mCB7X+YFEIm9TQqi5EBvxJ0EUCKqUQ9CbEBX6fjFUp6OVQWO0rA/mETFkCXvTQwf05AnQcGFkNxEWQWgX+APld9EE8PITQ2BS/A/4hiFUIBfTQ6T/FBvQ5XFULNUTQVoSIBfSf0EUSU+TQSUdDB/TzjEkQ1vUQEfLGBb2y5EEYwoVQSIAGBXnNzFkd9/UQpPiHBfQ3ZFk9WtVQ2DFBBX2JlFkup5VQ out_53_mFAP2b_singleloop_p01wA5_mFAP2b_0001_0001
EhAr0AzeUgEECsKWQkCXxAzKHKE0NJWWQ2jC7AXO02D0yhOWQqxrBBzgA/DE+T1WQgVOsAHueGE0jCvXQHv3iAbAmTEkIN4XQOlBpA3XtdDU225XQnvf4AfTinEkqx7WQOIqrAXpEGEk83jVQy+9xALj2KE0WSQYQdF8kADEciEUz27XQjKclA7gGZDkcUcYQ5o/vA70QJDUSb0XQb4PjAL0DVD0jQIXQ out_53_mFAP2b_singleloop_p01wA5_mFAP2b_0001_0001
EOJG6Ab6mUDEuecVQdTiBBb5Q3C0KHSVQUNeABTKcJC00NxVQLHa8ALwKfB00NBVQtd+CBHue0CU0i0TQA6dEBPGqdDkKvJTQKNgABjdM3D0xdmSQRutJBfXEpDkpUCTQbLzBBjS3NE0kq7RQO/CLBzm8GEkfJXSQ86GHBjniTEExkzRQELeIBLqrlE0yhHRQwKHzALGEQDUep7UQMU3EB7b0CDUV14VQJuZ/AzlEnCUi9STQssVGB/cheCUNctTQimv4AHJQuDUqlsSQ4KzMBnkxUDEOIeTQpcV9AjCuXEUBPgRQntNPBrFkLEkRZQSQWWTMBr+ZlEE0/7QQ out_53_mFAP2b_singleloop_p01wA5_mFAP2b_0001_0001
LCB2BBrFZ7BUHaBXQfUYBBTKclA0FZjXQTiBEB/S3E/jEDqWQjX6BBLFue7Tc9gWQXkNEB/9TtAEW5cYQAZdDBH6tECkz1oYQZ6EEBDVicC0pJ/XQnq3BB3uh8BkK4/WQT6P6AnzsVAEM4rXQevcIBjK+aAE0sZYQpaYCB/BGBAkwA0YQkHbGBjQYOCEd+AZQAC++AvDNJCkGN3YQn7PIBjSIhCECk1XQrz1BBjTQ6CkJwAYQ out_53_mFAP2b_singleloop_p01wA5_mFAP2b_0001_0001
LU4aIBHsyx/DEY9VQiBBLBHsyh9z4lGVQgVuHBrFZ77j9o4TQzMzIBbmZG8r8SPTQy2ZQB3ist+z4lmUQ1I2PBv5zdAEW+vTQ6mEKBb6m0AUIwCWQYAnLBju5XzLvEsVQ+aOSB3CDL8jBmCUQtWBTBTXGK/jxXaVQ670RB7lnOA0KT7SQ out_53_mFAP2b_singleloop_p01wA5_mFAP2b_0001_0001
LCsyDBLGEo+j/UjTQTihABjqxL+zP1YSQBW51A/mEj8z3P1SQamZuAblDN8jZmBSQAAgABDW5YA0NJmRQe1MGBH/33AkL0LRQlhzFB3ktFCEgjbQQO4CJB7Gwl/D7EZQQyL9CBfnvHAkYQIUQovXCBLITf6zWOyRQ63r9ADaxIB0czOSQr4F8An3vSAES4tQQGRfIBj3rEBU5cFSQHxzJBby1QCkiEMQQfA3DB3UGdCUo9CRQqXgDBnV6AC0qtBPQmlENBP8fIAElXIQQ+Y2GB/9NM/jTaBPQwyVJBb+yi9zxu+QQ out_53_mFAP2b_singleloop_p01wA5_mFAP2b_0001_0001
LQ140AvHFu6jDtIUQMIwqATf/U174luUQlYQkAz1jS+DqGPVQWO0UA76RR+z1jKVQkCX7ALwKH7zkYwUQBWNsAXOz78LIyjVQFjAmA/OEY8bMg/TQ out_53_mFAP2b_singleloop_p01wA5_mFAP2b_0001_0001
LRLypAjpbKAUiBxVQuz3kA7P1YBECsSWQ6mEdAb6mEC0IbPVQ2OfLAzeUUCU3kgVQZQgbAbmZGBknvfXQ+0wjA7j4nAE6jWYQKCQrAjJ9RB0dYlYQQzngAnHp++D1SnYQfU4xALGEIAEAAwVQqiOrAXp5BCU7ynWQTiVPA/AkXAEXuPXQizITAbljAC0K7wXQ/fVkAT0zP+TPJBZQrP/UAvgf99DISaYQ out_53_mFAP2b_singleloop_p01wA5_mFAP2b_0001_0001
EFDCjAjqxHC01jCUQKc9aAzLdfC0d++SQueUeA/TNODktzPTQZQgnA7QLaDkvfyTQThmhA/S3TCk8DlRQHwETAr3xhC01xgQQgscsArpZoCUa/URQxrXXAnCFPC0jcSOQLHaqAHZ70Bk++5TQ/ABKAz9YXCEbiBTQFjZiADkfiBUnvfRQMjLTArMiED05TbQQn3ADALKSYC0MU0QQ8bPvAvZ5fCUgJVQQAQKyA/9+cCE5aESQsPurALHFLDUD2ZRQxfRLATCZaCUip4MQcpxWAHdfYBEsiZOQcckjAPpFZCEwrmNQ out_53_mFAP2b_singleloop_p01wA5_mFAP2b_0001_0001
ER2OPATf/oDUKc1SQxgATArFZLEUf/8SQamZWAfR2WEkSMoRQnEDMADAASE0eUoQQKc9AATLyWEUktrTQWo69/+I8REEDSJVQ2XXb/WqShEUYyvVQa9sY/+WagEkmKQXQKw5v8am1xEEoFzXQhrHBAPHadD0codSQS31gALa2NEkXchTQU8jj/6OoSEEKeNTQDuIDAvFFoE0oblTQYYdOAPBPUEUCRoVQQSqz/uSbBE0puSVQzSHg9MkmdEERAXVQvh3l/OCjxEU8ucVQ2nm8/G7WiEEoNpXQ8xJ/+mRARE0hpkXQJEye8a0OxEEOlZYQ13Wa/YacwEEevcXQ46i2+WbkAF0QYfXQ out_53_mFAP2b_singleloop_p01wA5_mFAP2b_0001_0001
EcSMiAnX6mEkZmpRQzMzjAb5Q1EUc9gQQFDCgAfTiLFUxg4QQ3kYkAjWkVF0FZzRQ2OfvAPy21EEpwFQQUNemAvxLpE0kYgSQZZBeAneXvE0GSXPQQgVwArvfAFUgVeOQsHFyAvz3lEEVjnPQVjX0ALbn7E01j6QQ out_53_mFAP2b_singleloop_p01wA5_mFAP2b_0001_0001
E2OfPAHtITFEueMQQKxgGALaRoFkCXfQQiBBMAXMI4FEYlzOQGZ7GALFu0FE+TdMQeYwY/y/AnFkZ4pQQ+0ZT+mMp8F0kOwQQimND/6SMEGkqMCSQDEGz+2Zy/FUYpITQHlpg/ecEOGkAg5RQGZ7IA/89JFEmu5OQknZNAri/tF0rNbRQu2ZJ/Kj9dF0mfjRQXAb6+K0deF0qXnPQT+OY/AaQ6F0VouQQTyxA/qUQDGEFi0PQYFlo/GnVSGkJVtSQ0IEk/a8PRGUkK/QQ out_53_mFAP2b_singleloop_p01wA5_mFAP2b_0001_0001
LfU4WAf9oEG0hWkPQktzdAXNeMG0yhmNQGZ7kA34lVGEaR2OQc9oiAjqxYGEYljQQaR2aADVjFGkTixQQri6PAXUnPGElxiMQuG/jAHFmIGk8vHMQ out_53_mFAP2b_singleloop_p01wA5_mFAP2b_0001_0001
EW5QsA7QLaGUJGUNQ/pGyADBWjGkBBWOQZQg9AvyhkGkQgVNQ4PVABjrHgGUxgQLQXPKsATLytGUeprNQMhhrAHGgwGk61uKQnS0kAvtq6GU1uLKQVcMWALl56Gk2qxKQ0VzpAzdDDHkbHFJQUNetAvxLXG025bLQ8GzyADXhiG0cOQQQHhQwA/Lc0Gk1PnOQFvGkAX3gtG0zbgOQO28nAjbzpG0iOqJQ5BqzAHk6xGEDSAKQBMxlA/1wJH0aQsIQfW0xAPD9CHEDRtIQ out_53_mFAP2b_singleloop_p01wA5_mFAP2b_0001_0001
EktzBBf9oqGkZm5OQlDNHB7QLuGUepLOQoacHB/TN6GEZ7sNQ/pGGB/9TAHk9ogPQT3kLBbmZrGkDtIQQ7blMB31EgGkOhTQQ7GZQBnnHwGkM5jPQSmcQBz+feGEaVbRQ/UDAB/natGEShTQQ+0XIBLxMqGU8VVMQj7WKBzjiuGkDmGRQ6rYOBja+cGEA7xOQhvBJBHyybGUJieQQADeTBvuguG0oahQQv9sPBPdc4GEJPbPQ02gRBj7vsGUVjpNQqFXRB/VZWGkQOhRQvgwOBHKehG0slWSQBYHUBHW1iGkIjNRQ out_53_mFAP2b_singleloop_p01wA5_mFAP2b_0001_0001
ERLSJBT0i9GEYlTLQXPqJBXiBJHUJGkKQbnPPBrFZMHEaRmJQ03vRBnX6GH0d++HQ3kYFBPzMMHEUNeIQocIABLNnKHkVvlJQcLAGB7kAYHEeLZHQtIbKBrGv3G04l+JQjmyIB3F1NHk4LVMQ7R0FBz6MHHULkZFQbZ4+AnRaQHU3x5KQGm8CBDxIaHEAlfEQ407JBP1ZZH0jkoFQ2cjFBj8/cH0GyeJQ out_53_mFAP2b_singleloop_p01wA5_mFAP2b_0001_0001
E5lORBPHaVHUGEoKQIwqWBbmZZHUzMDKQHaxXB3MzdHUiBhGQwKnUBnBBkHUGEYEQCB2XB/naiHk9oAMQicadBvxFnH0NOAMQ2JJeB/hBxHE0boOQ6pRiBrBZ2Hk9u3NQam5OBvyhZHk789LQJ7dZBXjwSHkLIPKQe86WB7F+fHEF3/NQRaLVBHNCpHkoNhLQSfNeBva7qHErCGKQMJMgBTAwgHEjuTMQ9MyiBrdm8HUE/TPQO5QiBbjw5Hkrw2LQ4KujB3eHwH0Dr+NQ out_53_mFAP2b_singleloop_p01wA5_mFAP2b_0001_0001
LGZbcBntzaHkpbSEQEYleBbktfH0Gv0+PEtohBXMInHEDCsAQ789hBfTivHU3kY8PQgVgB7luXHUjX60PSDpcBbgVQHE5cXjPwSjYBn/DUHE73ppvQkxdB/f6GHUM/CJPDCseBb5QVHEv0NGQI2bbB3SdkHU4DG7PYZ4hBz6zSHUODP6PigUhB7XMcHEsDeEP out_53_mFAP2b_singleloop_p01wA5_mFAP2b_0001_0001
LRLSjBT14jH0w1jEQtdulBntzpHEW5wFQktjmBLEYnH0kYwJQ7RhlBntzfHEoa8KQZ78nB/mEmHkTiBCQYO/oBnrIcH04StDQfU4iBDW5cH0OffGQ4HUlBXdVyHEgUVFQlChpBDK1rHkT0jBQfVFnBjYClHEN0I8P3nGpBbE0XHkU0gAQ out_53_mFAP2b_singleloop_p01wA5_mFAP2b_0001_0001
Lf/koBnX6sH0P14KQ35rpB7P1qHUiBhNQCBmqBHXPfHUGE4NQzMDrBT14bHEoaEQQiBBsBLFuyHEtIrNQY0MrBzsz7HU/x2LQbXwpBbDh2HkcKlJQ5jkoBzr/sHkDF3KQ2sLoBDLzsHUN5CPQT13tBDSwuHktfBNQDmUsBboP1HkydwPQ3d+sBHZJAIU0pMLQIZ7pBDyvAIUzL9MQ3zQrBHmT0HUHwGIQLVPoBPT/7H01+yIQ out_53_mFAP2b_singleloop_p01wA5_mFAP2b_0001_0001
EiWErBbPKZH0istLQOJ2rBLwKOHkArMMQR2OqBz1jGH0xLdKQKcNrBjU49GE7RxJQLy2uBzLdMHkoFpLQIacvBPIhPHUBi8IQABmwBHm+SHEbbjNQlDtqBLbnbHEnEzJQJ9brBnhQMHU+SSOQ7WUvBTBAEHUX/4LQVx1tBH3DSH0JgGIQzisyB33fRHkohHNQGgKwBvLoQH0ogmPQqYLwBPycbH0cCUNQ out_53_mFAP2b_singleloop_p01wA5_mFAP2b_0001_0001
E35rnBrbSJHkvf6JQv09lBzgACH0P1YIQBr8iB7P1DHkqxrIQjs9hBra8MHU2OfIQ5QrmBbPKCHEue0CQtZBlBP/R6Gkep/+Pt64lBHdj5GU2N/tPwBFoBXOq1G02guaPnfJkB3MW9G0FLauv789mBz1jQHEW5gKQ6nTmBTQ45GUgUGJQC9xoBTyOAHEW3RCQM5VmBDJKKH0jhOBQu87iBnl68GkJN/+PvOLlBrBZyG0YIUBQa6kkBf0I9GEEDZ7vWnViBfPgAH0ihbhv out_53_mFAP2b_singleloop_p01wA5_mFAP2b_0001_0001
EAAghB3256GUiBBJQEtIdBDrc6GktzHJQqGvaB3isxG0IbnGQXPKdBrbSpG0HFuFQhALbBPHa4GEUN+LQQX8bBTi/AHk4iHOQxaSgBvNVCH0B/ZPQzjqXBPkCHHUBT+OQdlggBPj0JH0I0tQQEABYBboVOHE2MfQQR2tcB3ezPHk2TGRQO0iiBjU4zGUepLJQOPjbBThFCH04NbIQPA0cBbEBxGkQ1tMQCw/WBjaV3GkMQwLQru8hBXxh9G0iU0OQnV6TBfB5FHEXaBOQCDYiBfA6KHUOHORQCFgUBfz7SHU9JyQQ3jEdB3wmVHUYo5RQ out_53_mFAP2b_singleloop_p01wA5_mFAP2b_0001_0001
E8S3VBbQgzGEXPqEQfU4SBDrcrGkX6mBQTiBPBHtIlGE/pGFQv0tMBvyhpGkU4aIQR0zPBrYvwG0hPD6Pn9VTBfLa1GUZAWiPOrAQBLsl6G0iw82vm8gTB/Gp+GUCESAwpkYQBrtxEHUB1TEwSMIUBThr6GEBWZFQwSuVB/EwlGEYf2/PjHVNBfzL3G0vQN9PkVJNBnw5qGE6Xu0PKuxVBjjEvGEFs1ovvIAWB7iZ7GEObdxPJ7wNB7fSBHEZkSwvIeLNBDIx0Gkjkp6vnKbVBf243G0A1QCwMyoWBDlzDHklDW9vZP2SBnnUHH0i8PHw9ypOBr9JLHUw4hCwMfhNBLoBAH0114Fw out_53_mFAP2b_singleloop_p01wA5_mFAP2b_0001_0001
EEtIOBDAAbGUNepDQMIQKBvz3TGkpbSGQ8n6FBT14PG0OffCQ/pGHBDBWMGU6mE8PJMINBnFPKGEtVXIQsuZJBji7BGkTidJQUioIBzRtvFEQrfIQJR5FBfK9CGkBKwLQPb6EBH+GlFkvPBKQgJMDBLsdyFktRBMQDV2EBnVOLGUaYkNQ60++AHr+uF0LcCOQarIBBvveJGUnzlPQaQD9A39u/FUXT0PQ4PVQBPc9XGET3kAQV+RIBTXUYGUiTvIQrIvPBL/6MG0qk+JQ+TpPBLzeGGUBMtFQuLrKBXc/oFEY6hFQXfpDBfz8VFUNIuJQKv5GBvX4SGkhPZNQgPw6A7W0fFk1HQOQkNWAB7L9PGEo6fQQUVR3Abmi9FUtqtQQ out_53_mFAP2b_singleloop_p01wA5_mFAP2b_0001_0001
EfU4AB7kYQG0LdTEQXkt4AXjXMGUhrHBQRLyvAjrHIGE99zEQbnvqAT2OOGkCXvHQBuS0ATsLVG0Es+6PM4yrAvuIRG0Ln+sPLy1oAb99HGE7BGwPe1VoAPIQXGUHBktvIFOAB3MzTGUKc9HQG3i7ATwzFG0bFP9Pv1z6AT4sYGkZ1v0P6v0wArJhbG0Kw3/P out_53_mFAP2b_singleloop_p01wA5_mFAP2b_0001_0001
EZ78tA/9T7F0IbnEQIMvlAHiPxFkLz5HQ03KgAXF/eFE5u+EQX5njAzzUYFkIhrAQ++hqALtDpFExijKQlSXyAfMJyFkxCICQYcYfAnOQ9FkzgaIQzvSkAbxihFkGTwLQE3+tADUZ2FEofqLQJ+vwATJYdF0MaHKQ out_53_mFAP2b_singleloop_p01wA5_mFAP2b_0001_0001
EQbEPAjk8WFkdtVHQeJMEAzSFEFUR2PFQtHlAA3x1zE0QZ2IQtKiAA7Rb5EEqfNLQymUb/OoOKFU5BrCQg0L19ML1SFUeWlGQFV5r/YcPaFE+L0DQ+3Y0/IUaUFkIJc+P7bnCAtgKnFUqZmGQeEVJArkFeFEfWVJQd3WOALNw8EUs3NCQt0w/+a2S8EEWGsAQbxEj/OMZWFUMvP/Pkagp+2aagF0f6WIQTrCv+QTNGF0n1sIQynOQA54ksFU50+EQ2NI9/AxfrFUzFKJQ out_53_mFAP2b_singleloop_p01wA5_mFAP2b_0001_0001
EoYH7/OZtfEUyXFIQc9Tw/+O7OE0ik/JQGKKF9G1/IEUykxJQZTav+wEEvDEehkKQ/BAGA3fL2DE2phJQ+BOdAzaq8DEqDMKQrIEmAPDyBEU0fLIQAXGiAjl57D0Kg0MQy3vwAnNxEEUZXyIQqaxsAjR6AEUOubNQwlG0ALGVEEkJbaLQzLF+/a57bEU+cQEQtOa2/uK6UEkSdAMQI12EA/nhsDkPA4GQtDAAAXEzbDEJGvKQJZajALHHCEU5INEQ4PnYAHsg2DUEpaOQlRh2A78dHE0LLYGQxTavADEkAEUepgPQ4Jh8A3psGEUjL5LQ out_53_mFAP2b_singleloop_p01wA5_mFAP2b_0001_0001
EiRpQ/c+oXEUmNsIQVuEDA11BUEUIWYIQ0YcPAFx7ZE0Kk5KQUROhA5RIVE0+FJLQ6u2LAVkvgEEJEBEQJbvAAlKKcEUC6b9PoykEAttOFE0p+05P2cE0/wQ0AEUH1uevmkT6/YciUD0U50wvjJfu+skolE03NEIQMotFApLCDEECzAIQdVXKAld0xEkx70EQLE1cAlLQdEkdLhDQsMTe/MTxeE0OlT+PP1xGANeCnEEvZq2PY8uVA5YWCEUgpI5PLiH8/oLd0D0hdw/PmvyD/0RCEE0ZmYTvMIzAA1iaLEk1R71vbY5r/cSAQDkNvj7vqq9MAtFYODUqGOyvy9Vt/IKlADUOEbgP out_53_mFAP2b_singleloop_p01wA5_mFAP2b_0001_0001
EjcjEAFUYkEkJXxMQhshOAVbCrEEccRPQHBjFAldEeE0kCzQQ41/l/IBdXEkSoxQQRLCLAZNADF0j6uPQQDTWAZRTRFEMDuNQmamRAlX1oFk/FLOQXYhDAFjFyFEAs4MQPiYdABuqyFEgVAQQyk7p/I+ynEkYAdMQcHrfAtPEoEE7lIPQvr8z/kRkGF0BxpPQqJsQARLVHFUQI3QQvewjABo4OFk2A5NQlV7QA1+DNF0uttLQmtAbAVbGBGkxtMQQARUkAp1jqF0fRgQQ out_53_mFAP2b_singleloop_p01wA5_mFAP2b_0001_0001
Eu/zSABCfaEkL7zRQfYAMA505OEEnNATQSkLcAVcXRE0BeIUQH7cmA1+ZbE0sh9TQccbIA9hzuDkxYsSQ3sUs/ME/bDUAbeTQJvxm/U3elDktbqUQcskG/QwdBDk+Q1SQQGAhAJE7fEkmTwRQHZ15/8UuVEE8VWTQ34KFApa8qD0UPoRQ257WA9d1cDEZ06SQdtWM+qp9zC0mVTTQCV8R/0qs6CEcy3RQ out_53_mFAP2b_singleloop_p01wA5_mFAP2b_0001_0001
LTfGXANPJIEEEWSVQZ99iAB0wHEU6VaWQzVYrApT6sDkg1MWQ49b0A5QzwD0YyqWQ6W0ZA9h9DEkiGuXQ1aWKAhg/VEUy3BYQH5WLA1oWmEULwaXQf5W7/0vOTEEgheYQ5tlIA5EOBEEvyYVQjj8mA9pQXE0CIeWQIu1QAt3FqD0lupXQ35miApBRCEk+PRYQ out_53_mFAP2b_singleloop_p01wA5_mFAP2b_0001_0001
EfWVoAl6CLDkHkfVQKEsvAh3JoCUAMMVQkn1yABwgnCEQBuTQUgcsAtKwbC0Q52SQfN1qAV3H7BkPCmVQEFUyAV1NxAEHaXVQW6X7AlDA9A0B75UQAAtuAliZK/j2crVQYfugAhmbJDkJBKVQ8aB3AFT/sCE0zwVQULqoAxJ/8B03npWQvChjAJSOwBUupBVQhTVzAFClG9z8EjVQlfUnA9mS9+z8HDWQ out_53_mFAP2b_singleloop_p01wA5_mFAP2b_0001_0001
EPiu8AtPO0CEM+bTQaIUABJ9e2CUvJESQsVx/A1nbLCk/8WRQxFt/AhwQJC0hSIQQZlKGBp4AEDUIAPSQ1XMGBlgddDUGsfTQF0XCBpxJGDkzwZUQ5/38ApuP0CkcLdTQk7E8ARz/OD0cIhRQntvIBNRjnCEiYSSQ0ReHB9/pWDUlEXRQ2ORKB1RGfDUPA6TQfI8EBR8k+DE7wSTQr/hEB9x5sCkZl8UQsJjAB9K/cDkLtGVQ out_53_mFAP2b_singleloop_p01wA5_mFAP2b_0001_0001
ElWH/ARJbSBUjJJSQ/zn+AlPH4/z7CmRQWeYzAFJjv+T4KwRQ++zxA1vRg4jAauRQbAUDBxgLD+DRYSSQV1IJBtr72+znzHSQlFzMBVeWz7zELzSQT8XSBZYNc9zgdpSQRXjWB1Jae4Dy5HTQ+RuVBNYh397QvxTQpDfbBpsFX8TMt7SQRB9+AR7baB0xRJTQFKUABB+89/jgMiQQBIdCBdqb+9jzrWTQBx4CB1VJswTRw5RQjoJKBtP95+TF9DRQwXwJB9HyaAEEejSQ5+3LBNrFj7TpS3TQRXSMB1bnE87qvXSQs/KTB9J4b/TZnJSQm98RBpxXm+L9D7TQRs2YBt5b/+rVjIUQE4HcBdK85+jRibSQsWneBVdC91DcgSTQ out_53_mFAP2b_singleloop_p01wA5_mFAP2b_0001_0001
LAJlrABwiQAk9x6RQ1YZgARQNt/DLOASQrrvZAd6FM+DrhwQQEZNeABWgB/jYLRPQLxXSAVxiEBU3AOSQlz31/8ufuAkX8XSQaC4m/AJuNAEuzkTQgFyT/EJD7AUxMURQ+O7+9OzKz/DJ4tTQco0B/Kl6mAUHRdRQiMqf/u4TGAE6upSQM4OFAztgk/D/wySQXectARJSPBkPM/RQgW9eAxkaX+zLx2SQbqfXA9u3mB0bQHTQJr/TARQKwBkq/XRQpw38/El2DAU8DaUQCmrl/AbvUBU5xXQQ5c2++Sbr/+DXQqUQay5m/29uwAEn/nQQGDuHAD1y4+jXVrTQ out_53_mFAP2b_singleloop_p01wA5_mFAP2b_0001_0001
ENYtOAZVp1y7mw9QQL5UGAh+nQ9bc+tPQL8la/w1VM8bE3OPQRhaL+8Vt15bx6iQQ25tJA5LzTA8Q0HQQ8fYgAVV0tAM+9JQQwwomA1C0xAMSuCOQ28xmA1zMFBsw1LRQVfZwANqgKBcOItOQ6EswAFXsWBc0JqQQgvDMAlc1o67Ma6RQAuxOAtZ4N8L0o4NQn3dCAZGDlAMj6ERQxutBA1p74AcDcsOQIwfkANuZJBsgDPSQZgE3AduSTBs4EVNQDhI3ANkxpBcwKMRQ out_53_mFAP2b_singleloop_p01wA5_mFAP2b_0001_0001
Exdg/+kOKr8bCOuMQGAOZ/uecc7Lz7+LQZoVg/yXza7j1geJQ8AWm9WouR+zHovIQOfCl/sciu9ryfSLQBxns/GZNx+LfcpLQgZHt/CGK+1z8UoNQ out_53_mFAP2b_singleloop_p01wA5_mFAP2b_0001_0001
EAsoCAXoX26DEwKIQM2RGAPcfM+DVcZDQ5jtFADWRmA0eIcEQUACOAPfzEB0TLPIQECnbAbcd18TPn9AQzX4fAXzg7+Th5u4PsFdOArn9n575w5IQr2Mz/6OfY9TppkAQa2bbAfptz67Vo5/P8IJkAnEuc9T744DQryAXAbgxPA0OCP5P out_53_mFAP2b_singleloop_p01wA5_mFAP2b_0001_0001
EPss3/eHoVBU4yxAQZfD2/WeVZC0rzKBQjSMDA/9gtC0UgB4PJrgCAzbvZCENrlXvXjWh+SsHpCkQVWCQ9YkH/0O1bCEBLR8PPoic+M0CXCUTuoHQNcep/ioa4A0UUS7PvrWFAvyZjC0X1cEQEaog++H9LDU8gjCQQCTj/Yl1CCU8Tf+PcT6n/UBjiCkR9MIQsRL2+uRZhCkIZbJQVS/d+gocoB0cPcHQ out_53_mFAP2b_singleloop_p01wA5_mFAP2b_0001_0001
E2f6KADv/UDUIb14Pa8JSAnuzsDEa4TYvrfjTAL/NOE056znPavuQAPX3UEUD4I7PJgxjA7j9bDUCy2wvIUSsAzNodDUkmHwP4l2uAj3+/DUyaP4PQutwADlK5CkPvX1PukyLAzp3iDkR0DAQkoaGA74soD04Az1v2namA/xtuD0mBT7vlw2iATg86CU2TL2vmUb2AbjV4CkOaS8P87YuA/MJeCErKYsP out_53_mFAP2b_singleloop_p01wA5_mFAP2b_0001_0001
Elj7XATbAbEUCNd0v55SfALl6wEEdKTxvRXwrAH6LxEUldHtvwYkxADtwmEUIAS5vr62YAL5U/EUF0G+vlSlAA/61+EEMQu/vT+RgAzgHWFUVsR8vmQ/n/WUuFFkRQ+zvs6GWA//ZVEEAKw9vr95XAX6M3EkCCXqPTnAgAj0N5EEqKuCwYfN3/+tsuEEP47Awilh4/qPVJFkbLLDwWl3bADpFgFUiChBwRd9oAXxNWF0aug7veNaZAH6ZcFE0H8xvMB2O+K29EFE8Ug3vUSpw/2YFWFUYUcvvCVQv/WiG7EU+X1aP out_53_mFAP2b_singleloop_p01wA5_mFAP2b_0001_0001
Ed4gvAj6K9EUR4TxPrVx6A3ou8EkOwZ3PtLg/AjbLTFUfTv2P2ap7A3tshF0Evy8P4hE8Av3OzEkoHeBQ4fwDBHG9yEE3zrDQZuSHBX2VlEUj4EAQJatDBvxSqEUe5rIQTQcqAPg1GFEnjr4PJ7E/A3ttyEUviDoP/3K5AjqziE0S5aBQ+5I3AjVZ8EUndPEQ5dXFBL2KDFEpCsDQC/WLB/XJlEU0ipBQ4NUHBL3EsEEP8G4PtdvFBz9DVEETX4/PHuxHBz5GqE03SeJQr0GCB/iEaEEc5rIQtiNBBXCf0EUfG8JQ out_53_mFAP2b_singleloop_p01wA5_mFAP2b_0001_0001
E/UDEB757VF0gArcPEYlGBXO0qFEv0NBPhrnMBf8SpF0fqxjPKxAPBvyhYF03P1YvRATFBj8n1F0Wgs6v77bHB3WCpFkUyoBwsGk+Azw33FUs1I8vUNeFBHsyJF0eU4uvGPCFBHu30FkW1+0P1KIHBjJuCGUol76vRQhHBDUQaFEo7lAwYW58Av5i/FUPM5BwVJT7A/1yAGUfmWzvpe36Af8FoFkYG/7v out_53_mFAP2b_singleloop_p01wA5_mFAP2b_0001_0001
LXPKPBDqG7F0gArwPe++UB3Mz6F057nyPiWkXB757HGET3k4P/UDVBzLdQGUGEY4PyL9MBPzMEG00NJ0PU5vWB3bD2F0QZNpvtGKWBHR2uFUKGN7P out_53_mFAP2b_singleloop_p01wA5_mFAP2b_0001_0001
E5lucBT2OHGkSMI7PyL9fBDVjQG0coF+PVjnhBPepOGUhrHEQpbyiBblDGG0eU4EQ6f3hB7quTGUBKyxPIKVgBnjBWGkw2Bxvf8fjBXeidGkx023P8naeBjWk/FEnED7PveRdBHMPXGE1ns/PLEOjB/eHNGklinsP+whdB78AaG06nPqvEr0kBbkqfGknXsiPJ/rkBjgybGU1oB/PZHKiB3uMkG0kcm5P out_53_mFAP2b_singleloop_p01wA5_mFAP2b_0001_0001
EjsthBXO0WGUJGkHQ99TjBvIbWGkWkNKQLymlBHueeGEqG/JQuzHlB7P1nG0jCXJQ3kohBX46ZGkoFpMQ5WgeBXY/SGkA6dNQpBeZBDy+WGEjdFMQec+dB3zRTG0miPQQLHqgBz1jdGkCXvGQz5HkB7WYOGEmNbKQTq3gBnQzhGUGTOMQJM8iBbigaGk4bWOQYkGfBDl6KGk6XzMQDgKWBPD+RG0AMsMQNG8ZB/UpWGEZt6JQg4qYBX8LfGUHcrMQ7SmaBLiTOGUX2iQQ8kUdBzPgbG0LTkQQM6zgBzfNQGEsxsQQ out_53_mFAP2b_singleloop_p01wA5_mFAP2b_0001_0001
E4PFoBnuJbGEaRmKQCBWqB7luiGkuJhKQWO0rB/mEjGU0iMNQaRGsB3jCbGEEYlOQFuOsB3NJgGE+TNIQSj5qBvWehGET37CQyvxsBr62fGUmFr8PbwjuB7a/YG0QUB9PVOasBL4JmG0x8fwPSMYoBf8STGk/UDLQ3+jpBPKtqGU1WHKQhR8sBXR8XGEJEZIQ5r9tBzyalG0/+SIQKzDqB3SjpGkocqCQq1TpB3ClbGkswlCQy9ltBvZelG0v5nove35qBrXvrGEZMfwP out_53_mFAP2b_singleloop_p01wA5_mFAP2b_0001_0001
EFDysB/nasGkR2+NQ357tBPc9sGEpwVQQGZrwB7P1nG0GvcQQShbyBT14pGUbnPPQkCHuBzLd4G0Mz0QQJZ5uBf2o5GkiKSSQ38quB/C7EHkAQxSQbWrvBrQ9FHkwxIUQ4kOuBXwSEHEa/QVQRCsrBj9qBHkE3MVQV1YvBneSFHUTxcWQCBmsB/89yGUHaxMQninsBvQsoG0ioBRQBlQsBvAi8GEe+qQQ6nnvBbPn8G0HtPQQu89wB3QF3GkqjaSQpvltBrQm0GUES5SQwyksB3sbHHU0TwSQR21vBDdJKHUfNISQ+RoxBHE6HHEl4PUQWtwqBjJBBHUZrTUQxynqBfZOAHk9fEWQZzVxBPQQHHkHjgWQa3TuBTRFEH0g3SXQ out_53_mFAP2b_singleloop_p01wA5_mFAP2b_0001_0001
E99DxB/TNhGkR2eRQXPqzBzeUcG0d+uRQamJ1B7kYiGkAr0SQmu5zBbQgnGUzMrTQ14VzB/RhQGUwKHSQ/lMyB3QzJGU2T/QQE97xBTJB8FkyUVRQBRywBvP/1FEKaWSQg5CzBPzkuFEjheQQFDivBbmZfGEAAISQzj10BfMtcGkIW0QQg8AyBHR1PG0oS+SQk7R1B3SPNG0fkZSQwOfzBn3iKGE7eHQQKvNwBbc4MG0dbwQQ1P+yB/8reFE5RnQQCU9zBjCJ0FEaBUPQ out_53_mFAP2b_singleloop_p01wA5_mFAP2b_0001_0001
L/Uz3BXO0hGkEDySQ03f5BXO0mGUdTyTQShb7B77neG0OfXUQIwK8B33PfGkvfiVQy+P8B3qdXGUdkrTQRLC7BrbSwGEShLTQNfP5Bbob5GkaIrSQFzx6BXu2CHkE+GSQQTM9BTVbCHEimESQl5g5B3SgKH0e6tRQ5Qr4BD/pdGERLCSQsoO4BfB2pGUSolUQmfP8BHQgtG0+4VSQfNZ8BD6lzG03M7TQsd/3BrQN8G0r1fTQHp63BrHU2GEgl5RQ out_53_mFAP2b_singleloop_p01wA5_mFAP2b_0001_0001
L+TNOB325FEUHahMQ6mETBf8SPEU6mkMQ++JXBvHFOEULymKQmuJbBLEYZEUIwaLQmuJgBz0NbEUGE4JQOJGaBfR2iEkqx7NQbnvdBHuewEEmuZPQqxLVBfR2cEE8nqOQtd+SBzKHiE0OfXQQAAgLBHYl3DEtILKQepbNBrED6D0hWEHQXPqKBHXPmDEBW5CQO0iMBHZ7oDk9ow7PPK8FBjqxPD0FZ7DQW5QDBjAr8CEqGv/Pnv/DBnuJNDU6mkIQ03vGBDW5gDUjXqKQHv0+ArFZ3C03PFJQMrAMBjOsFEUZeZOQOUjgBTQfSEEmggHQm6jgBXbUsE0TYMJQ5p+hBj/pUEUk28KQFSueBzoy+EkenLOQ6avgBDfjnEkry1PQax8bB7u11EkIQqQQkSCRBX2cFEknsEGQvPKFBTtbeDE0BrMQ out_53_mFAP2b_singleloop_p01wA5_mFAP2b_0001_0001
