# Supplementary material for: Incorporation of sensing modalities into de novo designed fluorescence-activating proteins
Source: Nat Commun. 2021 Feb 8;12:856. doi: 10.1038/s41467-020-18911-w (PMC7870846; doi:10.1038/s41467-020-18911-w)
Supplement: Supplementary file 24 — Source Data [file 41467_2020_18911_MOESM24_ESM.xlsx › raw_data_graphs/Supplementary_Figure_6b,c,d/1/silent_189.out]

SEQUENCE: SRAAQLLPGTWQVTMTNEDGQTSQGQWHFQPRSPYTMDIVAQGTISDGRPIVGYGKATVKTPDTLDIDITYPSLGNIKAQGQITMDSPTQFKWDAQFKQNDNPRYHGSTNILTGTLQRQEZ
SCORE:     score     fa_atr     fa_rep     fa_sol    fa_intra_rep    fa_intra_sol_xover4    lk_ball_wtd    fa_elec    pro_close    hbond_sr_bb    hbond_lr_bb    hbond_bb_sc    hbond_sc    dslf_fa13      omega     fa_dun    p_aa_pp    yhh_planarity        ref    rama_prepro    bref_irms    cen_irms    final_chainbreak    final_looprelax_score    irms       time                                       description
REMARK BINARY SILENTFILE
SCORE:  -469.804   -702.046     99.612    401.953           1.704                 21.912         -6.579   -250.200        2.417        -25.916        -77.150        -20.606     -42.532        0.000      4.627    138.397    -39.114            0.217     19.116          4.382        3.230       3.230               0.045                 -469.804   2.460   2520.000 out_189_mFAP2b_singleloop_p01wA5_mFAP2b_0001_0001
RES_NUM A:1-120 B:121 out_189_mFAP2b_singleloop_p01wA5_mFAP2b_0001_0001
FOLD_TREE  EDGE 1 120 -1  EDGE 1 121 1  out_189_mFAP2b_singleloop_p01wA5_mFAP2b_0001_0001
RT 0.092238 0.94843 0.303269 0.768097 -0.261588 0.584465 0.633655 0.17903 -0.752615 12.785 -5.805 20.9455   out_189_mFAP2b_singleloop_p01wA5_mFAP2b_0001_0001
ANNOTATED_SEQUENCE: S[SER:NtermProteinFull]RAAQLLPGTWQVTMTNEDGQTSQGQWHFQPRSPYTMDIVAQGTISDGRPIVGYGKATVKTPDTLDIDITYPSLGNIKAQGQITMDSPTQFKWDAQFKQNDNPRYHGSTNILTGTLQRQE[GLU:CtermProteinFull]Z[HBI] out_189_mFAP2b_singleloop_p01wA5_mFAP2b_0001_0001
CHAIN_ENDINGS  120 out_189_mFAP2b_singleloop_p01wA5_mFAP2b_0001_0001
LwfKMBvxLBIEoaMYQDCMMBf9IAIEZ78WQ67nRBLFu8HE99bWQ357UBT0i4H0hWMXQlDNIBf9o3HkoFpWQwRzJBztEuHkZsOXQiTgIBXhVCIUaeVYQPryOBPHFEIkmJTYQBdLNBHFt7HUsJcYQAQKLBfY1DIkXmbWQkc2HB/ql2Hk9kkVQxwTEB/865HkscBXQvO+HBvQ9tHE2mDYQ out_189_mFAP2b_singleloop_p01wA5_mFAP2b_0001_0001
HTihSB3NJ+H0kYIVQ/UjXBHCs6HkEDiUQkC3XBvcouHUgVmUQFDCcBjVOqHkvf6UQ5QLYB/9T+HUf/ETQVIGZBnvIFI0+04SQbi7aBrojGIk5UfRQQc1WBHquFIEPZdQQ30JTBzmbJI0e5FQQMUETB3zJOI0CqrQQ+HqPBPAWIIEOKROQEtoPBzKnAIEsyhUQMv1aBzTP+H0KDGVQp4sUBLVH8Hk8bgSQeekbBHhJ6HUcVoSQFmHcBHAgGIEsEmTQmEWVBHsOHIUpFFTQVxXeB3KFEIUN8ORQeEHcBD7vKI0J0dRQ5IxWBvJKCI0/m8PQFGvVBnkAPI0SPaRQcZVQBvX6QIk+2ZQQzesPBHkpEIUDhUNQCu7MBriFLIERstNQ out_189_mFAP2b_singleloop_p01wA5_mFAP2b_0001_0001
H3kYTBPzMpH0yhWUQiBhTB/RhdHUO0aUQXPKVBPIwZHkVO0VQEtoYBfR2SHkQg9VQiWEOBntzYHkArEUQnEDQBnCXtHklDFUQRXgWBforaHUCZtTQb8SOB7QLQH0IbHUQam5MB/TNbHkrHFTQEYFLBvcobHkvfyUQ out_189_mFAP2b_singleloop_p01wA5_mFAP2b_0001_0001
HPK8SBntzeHU2O3WQqGPUBjqxbHUbnHYQrcIaBnCXdHE8nSYQQgVcBb5QXHEDCsYQ8S3QBvHFiHUzMnYQXPKQBD/pkH0yhuWQ2rZTB/GRTHEgVLYQ9owRB7OffHknvHZQmupMBD/pgHk9ogYQ03vRBz1jqHEAAkYQ out_189_mFAP2b_singleloop_p01wA5_mFAP2b_0001_0001
H++pcB77nlHEoaAYQuzHhBra8nHkvfKYQy2JjB/RhjHEoaUXQnvflB/mEiHUdTqXQPffhBnBB0Hka8OYQ5lmfBfT+4H0NMyYQlacgBXUb0HEBReZQU7uiBTe/0HkO8sZQep3cB385vHUIlzZQsHlaBrZmqHUiBZXQOInhB7fLkHEs9oYQT17gBTN23H01chXQjXljBLS11HkSDVYQ0uZbB3QX3Hk7KrYQpDKgBvNyAIEn3yYQodfdBnSxsH0KnQaQB8OZB/YmvHECemZQ out_189_mFAP2b_singleloop_p01wA5_mFAP2b_0001_0001
H46RiBTgVhHEv0FWQ46BkBT2OdHUIwCVQqxLkBblDRHUO0CVQCBWmBfTiMH0P14UQ78NjB76RhHkpbqTQBdClBvEXdHU54kSQ8Z0nBPQIhHUfL5SQoFLkBXoyhHUgNPRQaRWgBntziHUwK3VQXrCmBzDSgHUSxNVQcwNjBHe+pH0kbqTQY4MhBnPfeHEf9cTQMWBlBbntUHEHnjSQGELpBvpXeHkZqJSQXkboB318dHkmH3TQAz2nBjR1pHkTK7SQy1glB3Y7eH0EddQQFyPkBHkdqHkzNSRQyqLiB3IYfHUqJARQ out_189_mFAP2b_singleloop_p01wA5_mFAP2b_0001_0001
Ham5hBjArLH0xLNVQQg1hBTf//G0xLNVQHaRjBntz5GkWkVWQMdTkBLaRxGkpbCWQGZ7dBPc97GktzHVQxzPbBLgc9GkogyTQBrjVBj096G0JN5TQ7KydB/Xv1GEnkySQrcIgBvcoPHkBBWVQ8T1iBL3I9GUxiTUQFIkbB7ZEAHEz32VQOX5dBrPizGUYXWVQ4xqbBnKoFHkSVeTQf+nTBHoA8GElE7SQ7jxTBnUXAHEIznUQ/aHVBLowyGEqJOUQg+2bBPVj2G0o00RQbmSdBb5qtGk8uITQjp/gBnOf3GU0lsSQ out_189_mFAP2b_singleloop_p01wA5_mFAP2b_0001_0001
LEtojBLFu9GkQglXQf/0kBf9o3GUHaVYQUNenBjAryGEYlHYQJbHpB3Mz3GUPKkXQdTSlBjVOAHkCX3YQQx9iBLNqHH08kxYQFukiB7iHIHkHfCYQ5UmjBLHp9G06YoXQ/pajBjzaxGEm4fYQ1mNnBTPMEHkdexYQb1alBb8l8GkaFXZQgDajB/lmPHUyP/YQuKLhBPjzEHEDeBZQTR3jBrCaOHUDFuXQdtdgBzLZJHUl+2XQ out_189_mFAP2b_singleloop_p01wA5_mFAP2b_0001_0001
LSh7nBPIwoGkoFVYQ14VqBblDjGkqxHYQ35rpBrw1aGUdTKXQrcYnBXNeXGEsyBXQgqhmB3jClGUbnnYQk5OrB/hFfGkBYjYQMuzrBLGxoGkqo3XQ out_189_mFAP2b_singleloop_p01wA5_mFAP2b_0001_0001
EqGvrBvz3WG0isdWQJGUrBPc9NGkpbiVQW5grBf8SRGkVOEUQHvUtBzeUXG0gArTQWOUtBX46EGU6m0VQE5BtBL7WBG0gHMXQKHusB3CA3FEM65UQpwltBb78ZGEEYlWQYHTpB/m2KGUoBsVQPZWvB7gwHG0+LqVQn3urBD0+2Fk4zPXQsEHuBj+RqFEV/HVQDO7sBjYn7FEHy3TQ8rrqBf+cxFUKCFVQ out_189_mFAP2b_singleloop_p01wA5_mFAP2b_0001_0001
EEYlpBDrcNGUy2RTQIFepBjpbPGEUN2RQktzpBHtIFGEnEDRQktzoB/9T5F0w1bRQsyxmBD/pUGUHahRQwLnmBjakfGEKeHSQM3XmBP0vhGUI3aTQD9omBjowpGEtNdRQzbVmB/vWsGkaxnTQ3UimBrvbxGE72bSQEmwmBLF0sG0YlKQQOsnmBD8P8G0a9ISQ+V2mBrca3GEiMtPQHTzmBHfC/GUvF0QQSMIoBPy2IG03PtTQiRGrBXn0UGU2HlRQ22JlBvpuPGEz/5RQI9jmB7tNVG0aScQQBuQmBbdybGkjXNUQrjJmBP3svGUqxiUQVAzmBTJ6mGEpS0OQdnjmB3IVCHE9t5SQhW9mBXdf5Gk4coNQJa4mBLIfHHUQthQQ out_189_mFAP2b_singleloop_p01wA5_mFAP2b_0001_0001
EEtIrBzgAGG0LdzPQMIgrBTgV6F0257NQUN+oBHtI5FkQgVMQ8nKoBbktEG0xLNLQaR2tBnsd+FUHaBMQPpWuBbofsFkSd/JQMNdvBXAJYFE5vQLQr0kxB7umYFkVgiMQniDuBXUUGF06c6KQuz3rBrbSNGkVOUPQsK1rBDuurFUoJFPQ91pvBPXdAGEYEJNQ6+dtB/okGGExK6KQ3YyvBnfHyFEPegIQZrdsBvafoF0QMBJQLrruBfOn4Ekm+tLQ3xWsB3oeGFUye2JQ out_189_mFAP2b_singleloop_p01wA5_mFAP2b_0001_0001
EoFpnBTLymFU46RMQkCHlBTgVmFUhr3KQKc9kBDqGVFU5QrIQHahlB3NJCFEVjHJQIW1iBnMpiF0WL5MQJPIgBb98jFUqlgLQwNBjBXF9yFUAMJPQQgVoB/RhZFEFuONQej0kBnDw1F0d64JQL5AjBPkjSFEt0tNQgeFdB3MThFkMA+MQe2AgBnrwXF0UI9JQFoxfBn6uzF0WSnKQg4ZhBfdPwFE8JSQQLa2iBnchBGElaUOQK+7kBX+RxF0nFFQQ out_189_mFAP2b_singleloop_p01wA5_mFAP2b_0001_0001
EhALkBf++bFk/UjEQWO0jBj/UNFkTiBAQtI7gBz1jOFkpbS8PSMofBzKHgFUwKH7P78tlBnsdSFUIwK1P/teoB7FwQF0Q5/5PJmNlBTR4CFU//9qvW5wjBb78rF0IbHEQEgQkBTiH9EUsvXBQi1WlB3UviFUL/TvPLcOpBf27eFUz0j6PwejmBDAsGFU0XU5vxAKjB3OWEFEK19yvsEklBrgiyEkrN2Iv out_189_mFAP2b_singleloop_p01wA5_mFAP2b_0001_0001
EWOUfBvHF8EEEYl6PR2uZBjpb8EU5QL2PhrnYBvd+sEkuJxoviWkbBrFZdEEAAAwvVj3VB7Of3EEDCMAQqoOWBnptFF0qVPFQqDERBbPO/EU9Y/IQKIQSBbz8PFkLd1LQampgBT14tEE7Rh7PVdzYB7hbMFESPUwPjyQWBfeTnEkocaBQfw0RBzYW5Ek8OW9P5M4VBXfYWFk5dNEQZtCaBLmLDF0jMJHQHPNPBb/4MFEN2VNQlyISBLisgFUTfQLQTsFWBHwUMFEjSqMQ out_189_mFAP2b_singleloop_p01wA5_mFAP2b_0001_0001
EoFZUBHDCyEEv0N4vktTSB7QLkEULyWAwXPKMBT2OjEEoa8/vO0iJBntzzEkQgV+v14FUBnBBsEkAr8FwOL1ZBTCEtEUoaJGwvTNSBjLbcEEDdIJwfUYSB7lu/E0HFu0v4G7TBngIUEEQ5k/vNnbSBXl07EEJGuGwhvSbB7sskEkvARDw7QhTB3qAiE0PYFLwtL5NBbdYbEkSOHJwVo5TB7tpMEU8HwIw out_189_mFAP2b_singleloop_p01wA5_mFAP2b_0001_0001
E99zJBPJGQE025bAwPK8DB/mEPEklDNAwamZBBjpbQE0fqxFwIFOEBPIwQEkvf6IwkxJCB7tn1DkyDw6vVIhDBX1zNDkXudAw8MQEB3fNPD0bhWFwet3DBnWUqCEIua7vEtIMB3MzCEEnEDBwZdfCBHn2cEURk57vXGr7AnCp2DEZxf5vUkCEBvr3zD0m1mrv5IxEBjP1OCEW7G/vYlPDB/3qqCUsXFuv out_189_mFAP2b_singleloop_p01wA5_mFAP2b_0001_0001
L1NJ4A/89PEUiBBGwQgVyAb5QREk/UjJwwfq0APdT+DEYljLwoFZyAjWkBEESh7NwO1TmAPg1REUk8+IwljViATozmEUP8lHwlo6iAbSJ5EEiJvJw17EdAnvR3EEHI4LwanvnAfADJF0s9EJwe++zArvfQEUiBhCwuqr0AbV+fE0gVkKwmjPkAr3BFE0MWMHw7g6hAnS/OEk9R1Kwo2JnALBrqEEM0FEwMaLUALrvkE0LVSGw out_189_mFAP2b_singleloop_p01wA5_mFAP2b_0001_0001
LGZ74ALv0ZDkSMoKwQgV7A/TN2CU5QbMw2OfDBf8S3CkVOUNwzhWFBjpbaCkWktOwHK84ADLYLCkPSELwn0BtAHN4DC0jhoKwCZ6mADipNCUguZMwfUKqALE6oBU8ZiIw/pG7Ab5QXD0FZrIw/RS2AHIE5CELfMOwH998AruJKC0wmIJwSDH8AThriBUNISMw out_189_mFAP2b_singleloop_p01wA5_mFAP2b_0001_0001
LGEYGBT0iYDkCXfMwjs9LBXNedD025LNwHv0PBPHaFDkX6WLwdolUBLwKDD0HF+LwcSsEBrw1vDU14VLw5/BNB7YS/DUSwINwW/mMBbDVSDEvZOPw out_189_mFAP2b_singleloop_p01wA5_mFAP2b_0001_0001
ELH6NBTLyyCEBWJJwEtoRB/mEbCEBW5GwgqxUBT2O7C0kYwDwqxrSBzfqdDksdeCwoF5OBf++5BEsyBDwWF1LB/UHzA0OlhFwZeMJBj2+6/DI6VBwkV6FBfA1dA0hAZ8vJnnKBLZ0t8D01LBw2O/JBvco1CE/pmIwthRUB/OUICEikuIwT/YMBHUtOCklHZAwTG/RBnI3bB0ycmAwNxnOBTYBLAUgmxHwcixIBvHpNBktpFIwUUCJBfcFD2jRz68vJCWNBfG+o6DPKzDw out_189_mFAP2b_singleloop_p01wA5_mFAP2b_0001_0001
ElDtZBDrcwCUf/UCwy25cBfnvPDEAAA/vv0NeB7P1ED0d++tvHv0dB757fC04luJPb8ChBjU4WDkSMoCwMZjiBDUVvCkIw0CwS2XgBbqblD05+JIw8SXbBLwKTC0LdTDwFzqaBHZqtDUosn+vukPiBTaXvDU/ZqAw22UhBTr2VCUxdADwyeNiBDdjqD0zZRJwFAeeBLdjBE0p0EIwnMXeBzu6MD08BKJw out_189_mFAP2b_singleloop_p01wA5_mFAP2b_0001_0001
EAAAgBvcolDklDtoP8S3gBvz3fDU6mE9P5l+iBrbSAEE+TNAQHaBjB/naSE0xLd8PzMzcBvz3jDEsyBCQwNraB/6FGEUVt1BQ357fBjqxBEUc9ogvi6whBzfNADUc9z9Plj0dBDPjcD0aWHGQkpwZBP7xNDEpSsAQ3RZZBj89IEkAHhFQ out_189_mFAP2b_singleloop_p01wA5_mFAP2b_0001_0001
EY6mkBnuJ1DkR2OEQnvfmB3NJKEE/pmGQAAwmBjWkHEkQgVKQmupmBvIbrDEBWZLQlYQpBf++JEkoF5DQmuLpBrGtSEEpGU8PPA4rBTKFWEkSSY2PJgctBjIKHE04ZBzPdUbsBz+XqE0SaHxPU4akBvd+WDUHaxFQbtvlBX3OaE0ZI2FQKhCqBPmbzDUByyDQlKpqBn1uTEE0WNGQCmLoB/LGiEE5Qm8PzCFoBbswHE0hmf2PuzKuBr2BuEkdzmgP/+DrBLaP2EUx9O0P out_189_mFAP2b_singleloop_p01wA5_mFAP2b_0001_0001
Lx1DnB7luZEEUNuLQ7RRnBb78ZEkSMoOQwKnnBvyhwEUMIwPQbnvoBHue+EU5QbOQsyBnBHDCoEkCXvKQj59oBn2LQEEJzPPQY9elBPtxSEENrfPQ out_189_mFAP2b_singleloop_p01wA5_mFAP2b_0001_0001
Ef/0mBPzMzEUiBJRQ/pGnBLwKHFEBW5RQ/pmkBnX6MFUKctSQQ1IjBzJx+E0FZLTQlDdpBb5QFF0Jx4SQt+PsBP6+CFUiBRSQPjZuBTpl+EE3aUTQT8SuBjh2tEUw49TQ6vUwBff2MF0SsfTQqG/lBbmZmEEaRmRQFzanBL1NUFkfLMRQP3HpBTCk3EEDriTQE8epBLvdTFUwOhTQo1vsB7FDSF0rrwRQMpQsBvC61EEQajRQDQwxB/KRKF0cBLUQmHXwBTKnaF0U48SQ out_189_mFAP2b_singleloop_p01wA5_mFAP2b_0001_0001
EoFJkBPy2hFEBW5SQ14FiBzfqpFEv01TQ5QbjBvxL3FUc94UQ++JlBT2OCGEEYlUQkCXfB3251FEVjPTQM10aBL81oFkGymSQIL1aBDCgUF0NIPSQ9shVBfUiwFkO4TSQQ35VBHYuOFEfhtRQJ8rSBHAlfFksEwRQ2rATB7x9BGUaFeSQPbgNBHcphFUMsWRQdIzNBXa8CGEPkESQLnKLBrIW1FUaFiRQ1NZlBXjXsF0FZbSQaSIhBrp4bFEReTUQkBagBPOmAGk1CgSQBwjdBDaW/FULxCUQoNKeBnbBKFEVSVSQWv2UBbxj/E0PhVRQLdDVBHleIGkwz5SQZGQLBnaZUFECz6QQjL3LBv1YKG0aMNSQSSKHBfnb3F0VZQRQ out_189_mFAP2b_singleloop_p01wA5_mFAP2b_0001_0001
EtIriBPzMzF0eUIWQaR2jB/na+FEAAQXQPKshB76RGG0HF2XQGE4eBLbnCGEaRCYQCsykBnYQuFEEYJYQMuqmBXhxcFEaewXQ1dZpBvJafF0XeoXQIfImBvSWIFEfrVXQ0KeqBTASNFE0LKXQBUioBfZI/EU91+WQ7RRhBvconFECsSWQE2glBXwFEG0Xr5WQXZGjBr48mFUl0XYQ/X2lBT9y2F0yliYQ6zKkBfcrAFEPfTXQkqlsBfBgKFUud9WQBGzoBnwivE0TFpWQ out_189_mFAP2b_singleloop_p01wA5_mFAP2b_0001_0001
EzhWiBXjXQGU2ODYQVjXgBntzXGknvTYQFDChBrvfcGEVj/YQO0SjBzgAgG025HZQhrHgBb78gGU3koXQAISeB7zzdGkO0RWQVk7gB3MMaG0D9WVQZUCZB3SleGU/Q6VQomIgBTOcXGEXZGUQKmaXBXY4bGEj1pUQMeEbBbaWYGEIMwTQe+OkBDAATGkYQ4XQxO9cB/LjTGEeiXYQToEiBnPXkGEhRgXQDvsdBDwBnGEiKBYQNqBjBXsjZGEeipVQXUJWBf4VhGExynWQfnlhB/flUG0jOYTQ0qOTBbflcGkgJYUQvJ2ZBn7RWG0ztwSQ out_189_mFAP2b_singleloop_p01wA5_mFAP2b_0001_0001
Env/dBntzcGEqGbZQ8SXeBvcohGkTiFaQ357ZBPc9pGkDtMaQlYQVBzgAnGUbnPaQep7dBrEDZGUPKoaQIDmdBT9WdG0LQWbQueRhBjkBjG0g9mbQvpajBPzLeGkLxrbQcM/gB7qVtGkvpwbQPKcaBXNeZGU46RZQuSGhB7HvlG07HIaQ2ysgBzcyTGEFQmaQcjaaBvCLUG0AQiaQv3ycB/gpWGEPUrbQlYRaBPyDjGEYzXbQr/hiB3ogxGkhF8bQwWWeBvdFxG0cwrbQ out_189_mFAP2b_singleloop_p01wA5_mFAP2b_0001_0001
EmuJbBnCX0G0IbPaQgVOXBfnv8G0xLVaQfU4UBjVO8GU14BbQsHlXBLv04GkYQgbQZQgaBPc9GH0HFOaQrPFgBvl0DH0eIZaQ1eVgB3zM4GE12KaQHyJbB3zK0GUPVPaQVoFUB7h67G06t8ZQBi8YBD3XNHkwuiaQVoDaBPEyJHk93sZQCLagBngyEHUks7aQaIghBPnMJHEWNJaQOsuhBPuZ0GkJmgaQIk8gBbtb3Gk4opZQ out_189_mFAP2b_singleloop_p01wA5_mFAP2b_0001_0001
L357PB325/GEaRGbQWOUNBvcoAH0z3vbQfUYLBXiBMHkDt4bQpbSLBHYlPHkQgdcQcSsIBntz4GEFuybQmXRKBPmCtG0GXubQxnxNB7wfpG0rgScQP/MPBzyYeGkSnOcQUD7SBvjQZGEIflcQdDxVB3WMeG0ZADdQQAoTBzREPGEEQdcQGE4NBLwKCHkqxraQCpMQBP7a+GkyhIcQSi7FBDjg6G0TfZbQyBmGBPe25GEP+QcQhRcMBHUyrGUTZQbQKRsGBDDDoGkfTubQcuqLB/zjqGklswcQ0/bRBrKLuGEw1ScQ1MLNBLMwZG09t4bQGrJVBTHDmGE+zIdQ8QjYBz9HaGUwwTdQGAPRBzFxLG0ZpFcQjFWWB/6sKGEwVtcQ out_189_mFAP2b_singleloop_p01wA5_mFAP2b_0001_0001
LkC3JB/owRH0d+WbQ46xHBb6mcHkYQcbQBr8IBfSMiHEsyxaQcSMKBPIwcHkpbSaQgVuBB77ncHEVjjbQ9499ArhjbHE7c8aQ2O/JBzeUOHkQg5aQL62JBn3XgHkWA3bQPBYABr0kjHUS20bQBdxABDwvVHUZg3bQuhY4A7RFWH0A+/aQ out_189_mFAP2b_singleloop_p01wA5_mFAP2b_0001_0001
LXkNIBHsysHEmutaQpw1IBnDtyH0HFGaQueUFBXMIuHERLiZQlYQGBLbnwH0bS8YQcSMHB/mE+HUwKTaQJbYIBf1p+HU/dCbQUBDHB7IrzHEkNTbQteNIBrzusH0pLuaQkhENBn3iyHkjb8ZQV4+CBPQS/HkLdMaQziaJBPPACI0YaAaQi68FBzcfCIkLcRbQwDmMB7paAIE+oHbQhJyCBn6ezHk5FbbQJqnJB/q4xHEClubQ out_189_mFAP2b_singleloop_p01wA5_mFAP2b_0001_0001
EsHFBBf++nHkWktZQ7Rh7APdTjHkDtMZQQ144ADrcXHkmZWZQ99TwA77nTHEEYJZQ2jCxAThrpHEsyJZQQajyAPmr1HkirCZQLBFyAzMi8Hk/flZQslh0AHaz5H0FXaYQDQizAjusDI0o3fZQv3A2AniTCIkosUYQ38g1ALUtFIUrS3YQEu/2AXqHLIUSqxYQf/UABjU4lHEoaMaQTq6/AfLdjHk4kuYQGJqsAHIpoH0FrnZQxNAsAXGjmHUjrwYQgxjwAfbV5HEHXFaQyo80Avtn0HUro+XQZxKzAncYGIkOT7ZQSrk3ALK5DI0ArpXQNh31AHc7MIkqbMZQ out_189_mFAP2b_singleloop_p01wA5_mFAP2b_0001_0001
EqGPABT0iRH0yhqZQ357+A3jCGH0Gv0ZQ5luEBnDt/G0JxwZQGE4IBHXPDHkQgBaQMIw6ArFZEHkU4iaQvmUxAnBsKHU+3paQSJ/3ATQl4GkwkqaQDCsDBT2OVHUGE0ZQtsQ5ADHrCHU56dZQ1haABzN1GH06R5aQHRBtAvnqKHElIQaQqOD1AL0n3G0jHLbQuc/+ADKmzGU/SmaQNDzxAXlH2G008TaQ out_189_mFAP2b_singleloop_p01wA5_mFAP2b_0001_0001
EFDiEBzKH2GE7RdZQ4PVJBXjXvGEBWZZQU4aIBjrHjGEoaYZQFueEBnuJfGECsGZQzhWMBTgVzGU46xYQt9VRB7+itGk/4lYQYRhUBT1N0G0cX2XQspKXBPz6+GUzcYYQ7RBBBrZmzGE99PZQ/z1LBrGqwG0LZ1ZQN/aNBf6s7GEyb2YQrkrJBLF9yGk3RWYQv6aQBH4XlGUHAcYQkqDUBP2NtGUxkAZQ28PZBP7NEHkmKDYQ8y6ZB7627G01dwYQQ58TBbHQDHk5HoYQ out_189_mFAP2b_singleloop_p01wA5_mFAP2b_0001_0001
EEtIMBvHFdGUPKsZQ/pGMBrbSRG04lqZQaR2PB7QLNGU5QHZQlDNUBfTiRGEoaAZQrcoNB33PMG0isVaQC/WJB/liNG0Dk5aQBKoEBHgAOG0hLwaQnb3KBbTmNG0xlebQ5lOPBjqxgGk8S7ZQhFDIBfznOGk4cjZQibURBje5PGEn1gaQ6ebOBvKwDG0cDRaQ out_189_mFAP2b_singleloop_p01wA5_mFAP2b_0001_0001
EIwKOB77nEGE7RxYQvJRRBblDAGEmuNYQyLdSB757nFkuJRYQam5OB33PbFU2ObYQzMTOBrEDCGksdGXQPhfNBHOEOGUM04WQYZeRBzAv6FE8S7VQAUFKBzz2QGkfJtVQx1jKBTgVBGEZ74YQUeKVBvA9DGkh0MYQq/XKB/9v8F0lvJXQrXURBfmnRG0CgyWQBQiLB/meRG0/ewXQooSPB3qw9F0TkBVQdq+RBPImpFUt0CWQMIaVBD1MBG0n03VQhotJB/2gZGEHZoVQ4fJGBzBWNGkbw1VQ7L5LBTawNGkCCzUQ out_189_mFAP2b_singleloop_p01wA5_mFAP2b_0001_0001
EKcdXB7OfhF0MzIYQtI7YBX3kKF0eUIYQO0CbBvcoDFU3k4WQf/UeB3MzOF01jSWQ6mEdBLEYFF0jCrYQCtoeBfAztEUAfoYQpvvaBL8yKFEGmWZQgqRaB/S3sFksdCYQgQXVB7pLBFkcpPYQBhSgBrWcOFUyzlYQL0ygBnrPqEU4DBZQUDLgB7mQqEk/NJYQruFbBbc4jEkUdtYQqIrdBzjNHFENVvZQ3qIXB77QBFk00bZQLDvZBrLwbF0P3XZQ out_189_mFAP2b_singleloop_p01wA5_mFAP2b_0001_0001
EsyBZBbQgxE0jCXWQ++paBb5QpEUjXCVQ46ReBrFZVEUiBJVQIFOdBnDtGE0w17VQXktVBrw1jEEEYNUQBWZWBHZ7oEECs6WQ509cB7kr1EEYNiUQjs9WBXjXeE0HFOTQv0NTBLGEyEE/pGUQ35bTBb5QXEET3sUQ out_189_mFAP2b_singleloop_p01wA5_mFAP2b_0001_0001
EqxLhBLxgUE0JxQUQaRGjBf9oCEEEYNUQ0iMkBra86Dka8ySQO0ClBPy2LEU6mESQ35blBvyhIE0eUIVQOumnBXGQwD0ygQVQElwpB7dd+DE7qPWQ/v/pBTXNSEEARnWQakXrBDrnfD0hHsWQiBhhBTKchEUdTqTQ0VFiB/aSoDkWkiUQ2bqkBnUqLEk4YIWQ5EWmBn8WXEE+cxUQcjioBbRsrD06FSUQ0LvmBbFOSDED2mVQbJ1sBv8mmD0ClVXQ81HrBzXfBDUj4XWQ out_189_mFAP2b_singleloop_p01wA5_mFAP2b_0001_0001
LHvUkBjWkRD01jaSQqGflBrZmFD0coFRQueUkBDW5cCkpbaQQrcojBHYl7BkBBGRQ2OfjBLwK7CkEDCTQFgonBbigAD0nUMRQjtNlBvz6fDEDwYQQ out_189_mFAP2b_singleloop_p01wA5_mFAP2b_0001_0001
LMIQkB3MzcCk8SHOQ5QLjBfTixBEqGfMQqGPhBj/UHCU0iMKQc94hBblDlC0MzsIQqGflBjrH9AkEDSLQLbInBr/hcAU8vZNQTnakBLpDm/jlWrJQZ78kBnCX3CEBWJNQ+zAiB3e1HB0MoyNQyHsmBjCImBE0p/JQ94BmBXUq6/T3QpOQj2EmBfzFd+TM42IQ+8KjB/ZOKAU4IDIQmQPjB/xzU+TCC/KQ out_189_mFAP2b_singleloop_p01wA5_mFAP2b_0001_0001
L46xdBzLdjBEaR2JQktzZBrw17BUdTiHQiWEYB/TN2AEW5wDQy2ZZBf8SX/DtIbEQzhWUBrw1LC0NJ2IQ93mRB7h4PBU1gIKQOvGVBzlspCkJXwKQCj+LBTdGkB0J0pKQ789cBXjXyAEpwFLQ8fkbB74hWC0HLAFQvu0RBzApYC0wDjGQ81lTBLiYABU5WBMQaSwRBLHoYAU8s1IQc1WRBXoxyCUHZnLQxCGXBL4HFD0zO7JQAUfXBPjcaCkMELMQzJFKBf9guAU4tjLQZE/JBDiUyBEm9wIQiRwLBP9WNCUnW8LQ out_189_mFAP2b_singleloop_p01wA5_mFAP2b_0001_0001
L2jCVBvIbPBka8S/PDXvSBHYlTAkR2O3PnEDXBXiBx+z4lutPzMTWBzgAr4zMzMrP3ySOB7Mn/+j/0u8PC+MKBXqPVA0ehPAQIFOUBPzMHCkZmZ+Pz9DRBTVF4AEdgnfPnS6PBbrtp9T09qBQzJrMB7BwL9DJiz1POu5IBXQxzAU8MW6P out_189_mFAP2b_singleloop_p01wA5_mFAP2b_0001_0001
LEtobB/na8/zisdePEtIgBf9og+zfqxrv2jChBjVO02D/pGxPiBBiBjWkt973P1YPTiBfBTLy28Dv0N+vsoYdBDI+s/jd/PDwBMZfBzIv+AEQu+Cwor/ZBLc6I/Dp+gGwZ78bBLwK/AUO0ikPoL0hBbec5/TmIZtvas0bBrBr0yLLay9vTdRhBP9YL5TRZpAw out_189_mFAP2b_singleloop_p01wA5_mFAP2b_0001_0001
LlD9gBThrH6zyhW/PDC8hBT0iM9bktTDQT3kgB77nK+LtIbIQZQghBjAr8/7yh2JQMdDgBb5QL+jWkNBQ/hBkBPilb87fiUEQZj3hBH1Nh/7zcQBQ out_189_mFAP2b_singleloop_p01wA5_mFAP2b_0001_0001
EPK8cB325767z3PJQBrcaBT2Of8b3k4LQjsdcBrEDC7jTiBOQtd+cBDVjH/zMzcNQfUYUB7P1477xLtLQwbiRBbIwK/L60LKQ8saRB7Rh2As3luLQGw0OB/egrA8K+UOQTJfJBDT3uAcWAwOQpgMGBr6t9AsQfvMQt0jHBDzkjAso7lQQKcdbB33P16D99DIQPMhbBHQkQ/rQjhMQEyaTBDB4d7TsivKQcorSBvDkj7LCrtNQwhnTBHuVh/ri0SIQfqbNB3SRj+rhbxJQrmgVBrVbMBcEZEMQKYOPBbq+mBcS6mKQMyMRBPcyfA8VN7PQYKqHBLFhGBMDM4KQtuMCB/acABMIPENQG4EKB7XKYAcNcXRQgKlDBrpImAcrUwQQ out_189_mFAP2b_singleloop_p01wA5_mFAP2b_0001_0001
ETihdBzLdTy7P1QQQgVOfBLxgg9T14VRQWOUbBX3kAA0LdrRQyLdWBTLym/j78tRQ/pmfB757n2rpbiSQptQgBraR5+Luj7RQn6WdBDMa5+rl6oQQiZfdBrD3vzbjMPQQ98ihBrrJq+Dk7ERQJS6bBLDAuzrkXITQ9MchBffuv5DZ1MTQOFNfBLgwOAM+ZoSQ4UaiBPj0N/rfvwRQLJOZB/zsk/bEnyQQPJnfB7QKFA8YE4PQ out_189_mFAP2b_singleloop_p01wA5_mFAP2b_0001_0001
EPffdB/RhLBkuJBSQb8SaB7QLKC0isdSQzhWbBzfqVCE7R5TQIFufBTf/kCkR2OUQhrnbBjVO0CUGEwRQZp5aBrjIyC01iYQQU6WYB3c1YDU6XTSQ4AIdBTpvZDkUdcPQ03vgBzgATB0Ld7RQwMFWB/ywBC0+PYSQh3ifB7kx6CEcO6RQ1tpWB/ytvCkzaLQQ7b5cBXB8VCE26+PQDVeZBHTo2DkvkzRQnVCZBPnKcDUmAYTQL7NUBvmBSD0PaHSQ0hmcBbGuYDk92UNQmgogBntHdDUnD2PQ07FbBHe00DU10HQQ out_189_mFAP2b_singleloop_p01wA5_mFAP2b_0001_0001
ERLSXBThrPCUf/sUQlYQXBLEYdCEZ7EWQhrHSBX461CkYQQWQMdzNB7OfjCEueEWQpbSXBfR2uBkqxDXQKxLXBfOIICUKbPYQ1YLcBjbX2A0YSzWQ2jCUB/naAC0xLVUQgexaB7CRxCUXBQWQY7qTBj9QKB0gv7WQRKHXBz8jaBEmslYQOgnTBHWsbCkHHUYQwsvaBreebCE5MVYQTXKcBz5qAAUIxfXQJazfB3dGcBEXi8WQlUFcBj+CeA0nEyVQ out_189_mFAP2b_singleloop_p01wA5_mFAP2b_0001_0001
Ee+eSBHXPeDU5QrWQEYlNB34l2DUMI4WQW5QOBzfqPEkpbqXQlDtSBHueWEE/p+XQNeJWBDrcsDUHaxWQkJqKBrMziDkpcZXQbc3LBrH6+DEFQ6VQ out_189_mFAP2b_singleloop_p01wA5_mFAP2b_0001_0001
EMIwJBXiBZEU0iAYQShrJBrbSsEUgVaYQ14lEBDW54E057TYQxggABf++vEk8SHYQdTCKBf++lE03PJZQhuFFB7ZTZEUdqWZQeBwABH2+jEUwNoZQeX1EB7TMDEEcWQZQLBa4Ans1YE0ZvzZQljQABnhQwDUD6bZQQW83A323CE0lltZQa02uAHxrvDUPJ5ZQHaRGBfSMSEkrHtXQZs/MBfae2E0UZQYQI9UKBDiT0EE8FdZQ6JlNBXJQcEkD1OZQLE8ABDeR1E0X5sZQkLNIBvZV1DUASCZQP2nxAHMUhEUcjBaQybBABbtBODEMKXZQCOfvAvvYSDUwSwZQ out_189_mFAP2b_singleloop_p01wA5_mFAP2b_0001_0001
LhrnEBzgANFkYQgYQoFZ/AjU4YFEv0dYQKxAABfTivF0NJuYQpw1DBb781FUbnDZQOJGIBnBBUFE7RpYQm5N5AH1nQFksGwYQD+r8APrfZFEya5XQ out_189_mFAP2b_singleloop_p01wA5_mFAP2b_0001_0001
E2Of3A33P7F00NlYQ46R2A34lIGEoa0YQ03PzAvIbQGUy2RYQpbSuAvyhNGka8iXQEtIuAHXPJGET3YZQLS2xA7g/DGk34BaQAe4pA7YXFG03zlaQYsjuA7/QBGUWlPbQTBA3AzUvIG0p3gbQ9owxATgV0FEXPSYQLx89AbMSLGk4FBZQ+ArmArNfFG0f+OZQbobsA77nRGEz5fZQW8e5AHMfHG0YaLaQdKDzA7s92F0Vk8ZQLikiAjc+AGUogeaQ8k7nAzX0NGULUpaQ9eLyA/z8yFkb6JbQuuNoAXvaAGUANnbQMLA6AHZyFGUWR8bQITvzAbB7PGkvkmbQR4R9AD7yJGEXhLbQ out_189_mFAP2b_singleloop_p01wA5_mFAP2b_0001_0001
EnED2AvyhaG00NZYQ357yAD/piGEaR2XQAAAxAPeptGkBBOYQbnv1A/S3wGUjXuYQ7Rh7APepjGEue0WQShr6AnsdcGkR2yYQS8TrAX4TgGUPFaXQGZ74ArbSpGEEYFWQEYl8A757bGkTiZWQKcdBB/9TmGkvfSXQ out_189_mFAP2b_singleloop_p01wA5_mFAP2b_0001_0001
E+TNqALbnzGUbnvXQIwKoAbkt+GUbnDYQ/pGqA757FH0gA7WQzMzpAzLdCHEmuxVQ7RhZAnYQAHEBWVYQpGFKAfrn9GExSqXQp8AWArPJ5GU8Z8YQx1jmAbPKwGkqx7WQDVrtAnz7AHkVKdYQsebXAbpnIHELmeYQsWCMAPGQCH0tr5WQA07FAXHZ6GUf0IZQex3gAXUO7Gkh/UZQmg8XA3AzwG0TgzYQ out_189_mFAP2b_singleloop_p01wA5_mFAP2b_0001_0001
Epw1rA/mEQHEnELXQGZ7tAXNeXHU0iEWQJGEkA3MzbH0xLVVQQgVYAzgAfHET38VQU460AXNegHU14lWQlGX2AnZpoHkTglVQ1hr/An96bHUa+7WQdoFsA34lSHkDtEYQ2moyAfwTTHEcHUVQwbPxADa5jHE+UcXQdvc7Av06uHEL/8VQWyruADJDsH0xJTVQCqF6A/m0kHkX7uUQ1QVCBbUKiHUF6TXQ+2nBBjipYHEcuCWQNH2+AnjrVHkDIsXQ out_189_mFAP2b_singleloop_p01wA5_mFAP2b_0001_0001
LNepkAf9obHkCX/TQepbYAb6mfHkBBGTQXPKeAz1jqHUiBhSQ8naQADVjxH0kYYSQR2OVAblDYHEsy5RQhGjMAHfUNHEiRPSQIvUKAzsDGHkxK/QQhLGx/mz+JH0DEEQQ34Bn/OHHCHkHZ8NQyLdrA7luYH03PlTQvfuJA7oggHUb4qTQmlQiAbW0WHk+caRQ7olKAvIybHUFdLRQbdH6/GCHOH0hyuSQScuXALPoJHU7w7SQLfsGArI49G0DNSRQD5RZAT39FHEbrbQQwvC7/WbfRH0I8NPQbLgI/qdWLHkmxpQQ5t09+WPCFHUu9xMQEyxa/i9J7GUfgxOQuWxAArfnAHUS8wMQ out_189_mFAP2b_singleloop_p01wA5_mFAP2b_0001_0001
LlYQpAnX6rHERLKSQdoFtADAA2H0MzkRQDXP3AHtI4HkR2WSQBrc7AjWkwHUep7SQsHFwAXMI1H0w1DQQtGF6Aj6QvHUZ72PQpCNnAL9ZvH0wTlOQVjXuA3islHEoaUSQg58mADyF8HEzAuRQiT8wAzU38HkmiPPQ7ZH/AbztyHUMijOQV7bpArC3uHEPyeMQtTlfA/N9zHk0jxOQmJ8lAbVenH0fKXPQ out_189_mFAP2b_singleloop_p01wA5_mFAP2b_0001_0001
LBrc8AjVuAI0P1QSQ9oQDBrbyBIEnE7SQnvfHBz0N7HUPKkSQTihLBLaR6HE7RRTQIFuEBPyWHIkZmZSQsmv+AzdBKIk3CJSQyRp3ArkkFIkhpoRQfZX8ATJyAI0i6QSQ50nCB353BIkxtAUQ4yKHBzn9GIU5RfRQJUKHB/DgJIEB5ITQ1Ht/AP8RNI0TTaRQ7Eu7A312LIUHUETQqFj4AfkbFI04HjQQ5kYvAz4OGI0tU9RQ out_189_mFAP2b_singleloop_p01wA5_mFAP2b_0001_0001
EzMzGBnsd1H0GvcRQIwqKBfTitHUepDRQIwKIBjrHjHUepjQQoFZKBntzdHEEYVPQ0iMOBrvfyHEAAAQQo1FLB7Cm2H05IeNQ3CQGBLeA1HE33LNQFttNBbyt7H0nx4LQ8naDBPc91HkZm5QQT3ENB/XdrHEPa7RQazGRB3+0sHUd4bPQEUSQBfgK5HEv1bQQ out_189_mFAP2b_singleloop_p01wA5_mFAP2b_0001_0001
EqxrDB/89fH0w1LRQdTCBB3MzVH0z33QQXkt9ADAAQHkBBGSQfU43APy2UHU3k4SQ14l4AzKHXHECsyPQ1VI8AzcybHURtWNQXEEzA/0dMH0mWNPQdTCCB/89kH0eU4RQjl9DBDzcQHktzaQQ2F4yADcTcHkOLWQQbAM8Ar7ejH0yipNQCHasAL+4NHUfl3NQAbCwAXL/IHk5MhQQhrq4AjD8GH0yiSOQ out_189_mFAP2b_singleloop_p01wA5_mFAP2b_0001_0001
EvJx/AbQgFH0gALSQhrH7A34l+GkQgNTQNzMyAHtI3GkBBuSQ99TzAHDCyGU5QrRQgqxBBb5Q3GEue0TQtkOGBL617GEWTnUQ5Y5JBvKsyGE+ACVQ2H9DBTcUBHUFt0VQpwVCBDBWCHkrHdRQ4bi3Aj9pDH0Jf+TQ4NoDBvyNzGkTs/SQBgm/AfIixG0ssaUQaveIBvZfBH0H+AUQS1HNBje01GEl9nVQcfeLB/pvuGE7WJUQMwqHBrk+sGUg5nVQ4kLHBTosEHEnWbWQ6LsBBXUl7GEYCbWQOlTBBfTkHHk7SfVQ out_189_mFAP2b_singleloop_p01wA5_mFAP2b_0001_0001
ECsypAHZ71GkU4iTQ8S3gArbSuGkDtYTQ789jA/mEkG04lGUQpbSkAT14jG03PVVQWpxMA7XsyGkgL9TQ2DWz/OGerGkcSrTQ4nw5/qn3iG0+aKTQBQPA/64nuGUGq+TQ67npAf9o6GUwKXUQ6mWfAv6zsGkflUSQtnmJArpj6GE3yhTQUBVOAD6szGE+NCVQ out_189_mFAP2b_singleloop_p01wA5_mFAP2b_0001_0001
EiBBnA757bGEv0VTQOJGsA7kYSG0eU4TQqxLmAThrHG0xL1TQIwKiA3NJEGkpbySQlDt2APzMRGUy2JTQAzq9A/4TaGUTHgTQrL37ArfDHGUDkgTQovKDBTxgbGk6sqSQoa8lATKccG03PVSQJYatArIkTGkkl8UQgoP1AnJjRGkexFSQGcbABjK6YG0CgcUQo5M5ADklhG05fgTQ3CtBB7+SGGEr6+SQfyk2ArrmAGk6GOTQxiO9A/wzGGkePlUQFqnFBj7+hG0mGATQA4sBBnYJdGkPzrRQ1yaFBr4UUGklfrSQ out_189_mFAP2b_singleloop_p01wA5_mFAP2b_0001_0001
E/pGmADBWCGEVj/UQT3khAb5QvF0LdLVQmuJqA76RfFUiBpVQZ78sAHtIfFUf/0WQ14lQATgVwF03PNWQiLsFATiMaF004jWQvkdPAjCJKFEa4VWQDkrn/SLzZFEM4EXQ3kYpAXiBGG0w1zVQA+0cADOwpFkGROUQnZMEAzA/6FkX2zVQtgeWATEn3FEMSIXQ out_189_mFAP2b_singleloop_p01wA5_mFAP2b_0001_0001
EdTiuAfSMSFklDtUQFDC3ALFuCFEoaEVQaR2yA/owrE0bSEVQb8SuAT0ikE0GvEUQBWZABXiBDFk8SHUQvcVCBLJMZFEgA4TQcqEFBvxp1Ek/0tUQCrOEBrn/kFUa+FVQWO0rA/mETFkCXvTQwf05AnQcGFkNxEWQk2h+ArJP8EkczJTQ0KY+Aj61hFEyrZTQ/jnFB3/LYF02oMTQoqdIBb491E0Y9BUQsg1DBDIKlE0rq3UQmXRGBPrh8Eki2qVQw6lFB/3w0FUcCzUQRRhHBnMScFkQFkVQqr+ABn9lmFUijyVQ out_189_mFAP2b_singleloop_p01wA5_mFAP2b_0001_0001
EhAr0AzeUgEECsKWQkCXxAzKHKE0NJWWQ2jC7AXO02D0yhOWQqxrBBzgA/DE+T1WQgVOsAHueGE0jCvXQs43iAfZmTEU8N4XQxUBpAfmtdDU+15XQnvf4AfTinEkqx7WQOIqrAXpEGEk83jVQUD+xAvK2KEUXSQYQUA8kADNdiEE3K7XQR6blATvGZD0AUcYQCR/vAzdQJDkyZ0XQejPjA3zEVDUrPIXQ out_189_mFAP2b_singleloop_p01wA5_mFAP2b_0001_0001
EOJG6Ab6mUDEuecVQdTiBBb5Q3C0KHSVQUNeABTKcJC00NxVQLHa8ALwKfB00NBVQbEODBPvY2CUt9zTQO8oEB3N6hDU2MQTQNcoAB/LI9DUMzzSQ1s8JB7gmuD0izLTQ8b7BB3HcSEktITSQ0rPLB/GLLEkWJrSQGhQHBbktYEEJ5OSQWLjIB/cgsEUHXuRQwKHzALGEQDUep7UQMU3EB7b0CDUV14VQq29/AboGpCkNZNTQdWrGBzNghCk5WsTQct64AzoJzD0UQ3SQ5OGNB/jOZDUtLiTQ35j9AvSIdE0608RQJxaPBXvKQE0XvnSQIc3LBn3jrEULmPRQ out_189_mFAP2b_singleloop_p01wA5_mFAP2b_0001_0001
LCB2BBrFZ7BUHaBXQfUYBBTKclA0FZjXQTiBEB/S3E/jEDqWQjX6BBLFue7Tc9gWQXkNEB/9TtAEW5cYQeXdDBv2tECU61oYQg2EEB7XicC05J/XQ3s3BB7Fh8BkQ4/WQT6P6AnzsVAEM4rXQxvcIB3d+aAEysZYQebYCBbzFBA0tA0YQcGbGBbSYOCke+AZQi/9+AL0MJCUWN3YQJ3PIBLBJhCEmk1XQ2q1BB/+P6CEMwAYQ out_189_mFAP2b_singleloop_p01wA5_mFAP2b_0001_0001
LU4aIBHsyx/DEY9VQiBBLBHsyh9z4lGVQgVuHBrFZ77j9o4TQzMzIBbmZG8r8SPTQy2ZQB3ist+z4lmUQKK2PBnm2dAkzBwTQ6mEKBb6m0AUIwCWQYAnLBju5XzLvEsVQ/UOSB3vHL8jHjCUQFbBTBTFAK/zvXaVQN00RBLqrOAE4U7SQ out_189_mFAP2b_singleloop_p01wA5_mFAP2b_0001_0001
LCsyDBLGEo+j/UjTQTihABjqxL+zP1YSQBW51A/mEj8z3P1SQamZuAblDN8jZmBSQAAgABDW5YA0NJmRQzlMGBzSc3AE3GLRQpozFBbysFC0FjbQQ+l+IBfbCl/TSYXQQyL9CBfnvHAkYQIUQovXCBLITf6zWOyRQ9Nw9A/c5IBUXAPSQOLC8Abt7SAk5LuQQvvhIBztjDBUNdESQ/1zJBfiqQC0hkLQQEE6DBruCdCUToDRQYzdDBvEQBCU8UCPQzMANBnn0HAkyKGQQzbvGBDq2M/z0j+OQWbRJBnYGg9joi8QQ out_189_mFAP2b_singleloop_p01wA5_mFAP2b_0001_0001
LQ140AvHFu6jDtIUQMIwqATf/U174luUQlYQkAz1jS+DqGPVQWO0UA76RR+z1jKVQkCX7ALwKH7zkYwUQBWNsAXOz78LIyjVQFjAmA/OEY8bMg/TQ out_189_mFAP2b_singleloop_p01wA5_mFAP2b_0001_0001
LRLypAjpbKAUiBxVQuz3kA7P1YBECsSWQ6mEdAb6mEC0IbPVQ2OfLAzeUUCU3kgVQZQgbAbmZGBknvfXQfJwjAHdKnAkYcWYQWGXrAX6KQBkcBlYQS/dgAnxU++jAWnYQfU4xALGEIAEAAwVQqiOrAXp5BCU7ynWQKAQPAfp+XA0XkPXQCtPTA7DoACUtRxXQIyKkAfvnO+THIBZQjgfUArWKA+DzhaYQ out_189_mFAP2b_singleloop_p01wA5_mFAP2b_0001_0001
EFDCjAjqxHC01jCUQKc9aAzLdfC0d++SQueUeA/TNODktzPTQZQgnA7QLaDkvfyTQBW5hA/89XCUJGkRQRKxsA/bipCEescRQYxmhAHqCUBUf6ORQNH4wAv6PrCUj8BQQLHaqAHZ70Bk++5TQ/ABKAz9YXCEbiBTQMjhaAHo0pCEcJ3QQGo8xAXhKXCEi4CSQdKlsAP7yJDUB70RQ1rnkAfX0KBkgGPQQF32SADpN9AUHpSRQXIgmAHwoxAEGL8RQzNv4Anla5CEdmAQQGmdrAv/o+Ckux1OQgzPxAPVGLCUK3QPQ out_189_mFAP2b_singleloop_p01wA5_mFAP2b_0001_0001
ER2OPATf/oDUKc1SQxgATArFZLEUf/8SQamZWAfR2WEkSMoRQnEDMADAASE0eUoQQKc9AATLyWEUktrTQUHu9/ac0REUZJJVQ0ZRb/OOOhEEv0vVQNwCW/itpfEEO9PXQwLCi8atZxEUCtzXQhrHBAPHadD0codSQS31gALa2NEkXchTQzblj/CUuSEUDLNTQh9MDAvHFoE0u1lTQyqWOAn79TEUvWoVQTAPz/O8UBE0GKSVQxivb9YdDeEEKBVVQeuum/ORhxEEyIfVQEqF7/2bsgEkdwqXQ6hgz+mAZQEkp6hXQOWPl8spUwEEk0ZYQCcZa/gu1wEE/xbXQDpu7+qY+/EUwciXQ out_189_mFAP2b_singleloop_p01wA5_mFAP2b_0001_0001
EcSMiAnX6mEkZmpRQzMzjAb5Q1EUc9gQQFDCgAfTiLFUxg4QQ3kYkAjWkVF0FZzRQ2OfvAPy21EEpwFQQUNemAvxLpE0kYgSQZZBeAneXvE0GSXPQQgVwArvfAFUgVeOQsHFyAvz3lEEVjnPQVjX0ALbn7E01j6QQ out_189_mFAP2b_singleloop_p01wA5_mFAP2b_0001_0001
E2OfPAHtITFEueMQQKxgGALaRoFkCXfQQiBBMAXMI4FEYlzOQGZ7GALFu0FE+TdMQeYwY/y/AnFkZ4pQQZuM3+aIvZF0c61RQRcYi/Ee2WFUxQ4RQAU+0/ouOMFEdBBRQEX62/wmTgFUAX4SQGZ7IA/89JFEmu5OQknZNAri/tF0rNbRQAq/4+CeJgFk+ogPQH0k9+u9F3FkeUxQQ5iPP/uQvhF05swSQLyGZ/Ko9JFk3CyRQ6jXLAx39eFESQ9SQAxlm/MTxoFEkxjTQ out_189_mFAP2b_singleloop_p01wA5_mFAP2b_0001_0001
LfU4WAf9oEG0hWkPQktzdAXNeMG0yhmNQGZ7kA34lVGEaR2OQc9oiAjqxYGEYljQQaR2aADVjFGkTixQQri6PAXUnPGElxiMQuG/jAHFmIGk8vHMQ out_189_mFAP2b_singleloop_p01wA5_mFAP2b_0001_0001
EW5QsA7QLaGUJGUNQ/pGyADBWjGkBBWOQZQg9AvyhkGkQgVNQ4PVABjrHgGUxgQLQXPKsATLytGUeprNQxMirAzfgwGE02uKQTN2kAj8r6Gk7wLKQOuQWAHR86GUJ5xKQYE2pAnzDDHEJ9EJQUNetAvxLXG025bLQ8GzyADXhiG0cOQQQ3LQwAvHc0GkkXnOQbiGkA/ngtGkwTgOQN58nAPX0pGkqKqJQn9qzAPH6xGEpXAKQPu0lADrxJH0aGsIQd82xAnN8CHko8sIQ out_189_mFAP2b_singleloop_p01wA5_mFAP2b_0001_0001
EktzBBf9oqGkZm5OQlDNHB7QLuGUepLOQoacHB/TN6GEZ7sNQ/pGGB/9TAHk9ogPQT3kLBbmZrGkDtIQQgWmMBr8EgGEMSTQQfyYQBPvJwGEJPkPQbJeQBj7feG0Z9aRQ/UDAB/natGEShTQQ+0XIBLxMqGU8VVMQ3cWKBTyguGUXpGRQGaZOBnHAdGEHPxOQhDDJBvoxbGUrUeQQosdTBv1iuGUGmhQQb9rPB3be4GkS7bPQIChRBjxzsGU1xpNQ3RZRBXdZWGUJrgRQMRyOB3hchGEQUWSQNgIUBXo2iGUbJNRQ out_189_mFAP2b_singleloop_p01wA5_mFAP2b_0001_0001
ERLSJBT0i9GEYlTLQXPqJBXiBJHUJGkKQbnPPBrFZMHEaRmJQ03vRBnX6GH0d++HQ3kYFBPzMMHEUNeIQOcIABTFlKH0pilJQdb/FBbMBYHEAEaHQtIbKBrGv3G04l+JQjmyIB3F1NHk4LVMQj00FBDEOHH0rOZFQBe2+AXXYQH0QZ5KQd27CB3WJaHU4cgEQkE7JBDEcZHECxpFQMKiFBDa/cHkEZfJQ out_189_mFAP2b_singleloop_p01wA5_mFAP2b_0001_0001
E5lORBPHaVHUGEoKQIwqWBbmZZHUzMDKQHaxXB3MzdHUiBhGQwKnUBnBBkHUGEYEQCB2XB/naiHk9oAMQEcadB7zFnHkpNAMQgJJeBTkBxHUNboOQjpRiBHFZ2H0Bu3NQam5OBvyhZHk789LQJ7dZBXjwSHkLIPKQn96WBDF+fHUJ3/NQZZLVBLMCpHUCOhLQodNeBbd7qHkCCGKQVJMgBrDwgHUptTMQmMyiBThm8HEF+TPQk4QiB3mw5H0vv2LQqKujBziHwHk+p+NQ out_189_mFAP2b_singleloop_p01wA5_mFAP2b_0001_0001
LGZbcBntzaHkpbSEQEYleBbktfH0Gv0+PEtohBXMInHEDCsAQ789hBfTivHU3kY8PQgVgB7luXHUjX60PGLpcB/gUQH0f/fjP4AjYB/BCUH0lgipvjHydBrt5GHk/aIKPDCseBb5QVHEv0NGQI2bbB3SdkHU4DG7PKm4hBPr0SHEguO6PuQUhBbcMcH0HSWDP out_189_mFAP2b_singleloop_p01wA5_mFAP2b_0001_0001
LRLSjBT14jH0w1jEQtdulBntzpHEW5wFQktjmBLEYnH0kYwJQ7RhlBntzfHEoa8KQZ78nB/mEmHkTiBCQST/oBb5IcH0HbtDQfU4iBDW5cH0OffGQ4HUlBXdVyHEgUVFQ9/gpBvS1rHU4rjBQQUFnBzCClH0N5I8Pg5GpBzX0XHUi8gAQ out_189_mFAP2b_singleloop_p01wA5_mFAP2b_0001_0001
Lf/koBnX6sH0P14KQ35rpB7P1qHUiBhNQCBmqBHXPfHUGE4NQzMDrBT14bHEoaEQQiBBsBLFuyHEtIrNQR0MrBTtz7HUMy2LQFXwpBjEh2HEtKlJQNkkoBPr/sHEIF3KQ2sLoBDLzsHUN5CPQQ13tBTSwuHUifBNQLmUsB3nP1HU0dwPQud+sBXZJAIU7pMLQIZ7pBPyvAIENM9MQUzQrBTpT0HE+vGIQcUPoB7T/7HEp/yIQ out_189_mFAP2b_singleloop_p01wA5_mFAP2b_0001_0001
EiWErBbPKZH0istLQOJ2rBLwKOHkArMMQR2OqBz1jGH0xLdKQKcNrBjU49GE7RxJQLy2uBzLdMHkoFpLQ4ZcvBPDhPH0mh8IQ/AmwBfq+SHkgajNQlDtqBLbnbHEnEzJQJ9brBnhQMHU+SSOQJXUvB7BAEHEXA5LQK11tBD7ESH0ylGIQyisyBH8fRHUwgHNQRgKwB7ToQH0CgmPQcYLwB/1cbHUiAUNQ out_189_mFAP2b_singleloop_p01wA5_mFAP2b_0001_0001
E35rnBrbSJHkvf6JQv09lBzgACH0P1YIQBr8iB7P1DHkqxrIQjs9hBra8MHU2OfIQ5QrmBbPKCHEue0CQBbBlBz5R6G0qq/+PH+4lBLPj5G0ze/tPAFFoBv4p1GU1wxaPElJkBTAW9GEbXauv789mBz1jQHEW5gKQ6nTmBTQ45GUgUGJQW9xoBv3OAHEi3RCQ33VmBrHKKH06gOBQA+7iBnf68GkWG/+PiPLlBD/YyGEMMUBQVBlkBniI9GEuEZ7v5sViBTJgAH04zchv out_189_mFAP2b_singleloop_p01wA5_mFAP2b_0001_0001
EAAghB3256GUiBBJQEtIdBDrc6GktzHJQqGvaB3isxG0IbnGQXPKdBrbSpG0HFuFQhALbBPHa4GEUN+LQPM8bBDs/AHEbhHOQDVSgBn4VCH0x7ZPQHQqXBDUCHHkMS+OQCbggBfV1JHk6xtQQQjAYB/eVOHU3LfQQwYtcBv2zPHU9RGRQO0iiBjU4zGUepLJQOPjbBThFCH04NbIQtH0cB3NBxG092tMQXx/WBrHV3GklPwLQes8hBjwi9GU0Q0OQfC6TBvW4FHk/aBOQc4XiBXN7KHESEORQjhfUBbU7SH0QJyQQG/DdBrOnVHUBm5RQ out_189_mFAP2b_singleloop_p01wA5_mFAP2b_0001_0001
E8S3VBbQgzGEXPqEQfU4SBDrcrGkX6mBQTiBPBHtIlGE/pGFQv0tMBvyhpGkU4aIQR0zPBrYvwG0hPD6Pk9VTBPIa1GUAyViPMqAQBvyk6GEHx92vbAhTBPTp+G03ASAw7VYQB3TvEHEWiUEwSMIUBThr6GEBWZFQwSuVB/EwlGEYf2/PlIVNBP1L3GkYQN9PlUJNBXx5qGUZbu0PT9xVBnmEvGEz3zovN6/VB7+Z7GUOEdxPYTwNBf7QBHEuJUwvj/LNBvdv0Gkvlq6vNecVBXv53GkhKQCw73nWBf31DHUAlV9vfE2SBDCTHHkUbQHwvZoOBL7GLHEjKjCwgKiNBDS9/GENu5Fw out_189_mFAP2b_singleloop_p01wA5_mFAP2b_0001_0001
EEtIOBDAAbGUNepDQMIQKBvz3TGkpbSGQ8n6FBT14PG0OffCQ/pGHBDBWMGU6mE8PJMINBnFPKGEtVXIQ4vZJBvt8BGUuGeJQCatIBDvkvFU38iIQtL0FBrcFDG0ihuLQwk9EBv3ElF0ZKEKQQOJDB76qyF02MBMQLHrEBPJeLGELofNQsdx+AjGXvFEq6AOQqs5AB/J0JG0PmfPQVup8AfILAGksqvPQ4PVQBPc9XGET3kAQV+RIBTXUYGUiTvIQg2vPBPN7MG0mQ+JQPloPB3qdGGUt7sFQYo0KB31qoF0BvsFQ0YvDBnG1VF0htyJQkvsGBPlJTG0NOTNQUOm6AbOKgFEzzPOQjdCABncYQGkPmbQQTpx2An9S+FUjvqQQ out_189_mFAP2b_singleloop_p01wA5_mFAP2b_0001_0001
EfU4AB7kYQG0LdTEQXkt4AXjXMGUhrHBQRLyvAjrHIGE99zEQbnvqAT2OOGkCXvHQBuS0ATsLVG0Es+6PjaBsAn3ERG0ydIsPD4spAPgsHGki6/sPUyGoAr8WXGkSBtsvIFOAB3MzTGUKc9HQG3i7ATwzFG0bFP9PR316Avz2YGEleF1PEsnwAvJabGkKN3/P out_189_mFAP2b_singleloop_p01wA5_mFAP2b_0001_0001
EZ78tA/9T7F0IbnEQIMvlAHiPxFkLz5HQWZfYAXNLqF0C+gEQJmFbAXNreFkRhkAQfuSqA3gMeFEo5dJQlSXyAfMJyFkxCICQgi5iA7bB9FU9OZJQ38/jAjK0WFUSVqKQf9twAPCljFEF1xKQcLbtATwiSFkdODIQ out_189_mFAP2b_singleloop_p01wA5_mFAP2b_0001_0001
EdQZFA7yHxF0n7EGQpdzk/aeWuFkYywCQFZAU8UsPmF0PuIGQU9am8C+enFEWkhJQ+jES/KCuBGkd7AAQAwu6/Sf0FGUbdS4PSEl6/2Ki/FEIo6ovn6HT/CqG3F0/7QzvwuxPALWm+FUXK52vT+/DAfyg4FEB50IQRg0r/mgeiFkopY/PQ+YH/213HGEa+BDQFgMG+UFuAGENWn7PGgGNALk6EGEb977PeSe0/e4OOGUw2N1P0VtQAz502FUWrb+vE3xcAPH1CGk5Izwv out_189_mFAP2b_singleloop_p01wA5_mFAP2b_0001_0001
EA2Oh/4e8dFkvIeDQc8TEA5joXF0ryKGQARkTA9XjqFkKHoGQuPDjAJOAoF02TFIQ7YOPANVUFFU5bKDQ8EAGAFhqvEURcYEQsal9/skwqEUUevIQXihEA1+JgEUTtbAQrEns/ky1WE0igTJQsGE4/8jPMEUj5iBQuw1p/YelHEEEFpGQG4qd/UN9bF0Mh8+PJtTAANRLSFUpGGJQvy7NA9oCIFkImv9PP9FgAR6BFFkLTKEQogv//IK12EEy2TKQ8jJKA9c1jEkkH04PgHah/cxMTEEOWULQL851/0wMAE0+wz8PM+/Y/gxwvDUYshHQ out_189_mFAP2b_singleloop_p01wA5_mFAP2b_0001_0001
EXVqLAxhi9F0IBSFQTYRYAtLiIGUTQxFQByNgA1lJKGErhuJQ3QtoAd31OGEalJKQqWKLA9wRSGEYPDEQsFAHAhC+SG0wdH8PkUBy/IFjcGU76Y5P6bKp/oaKdGkmeQqvgF50+0dZmG0NNqyvKYD5/g9d+FkLo4DQN9FjAdt3HG07JKDQR2b3/o3KSGEu/EGQ+5aTAFTkZGUs0QFQN8LWANzsTG0qpw3PyTG+/wXsLGk6cb5PsKWH/AH7bGEsAq9P00/AAxS4jG0UA67POvoDARX8dG0Opw1vNlIT/4Q0VG0ChXyvY7cg+0RhmGEZxT9v+AS8++brlGEs52jvIoPX/sXRtGEl8Tsv out_189_mFAP2b_singleloop_p01wA5_mFAP2b_0001_0001
EdxOUA9GPGGE17qLQp/BaAtXZHGEgveOQP/miAJQt6FkZcfPQa2jlAtUT5FESr6QQv3MGAJVuJGUqzFQQqzm2/MlRUGEQQiPQZWk1+o7zVGUo6iQQ3G2J/yEWSGkgWHQQUwCB/8zBbG0sssRQPklGA12WCGEvJMLQC4jiAFUFOGkkvqOQRjC1/M0VDG0sN6PQ0qoKA1b1JGkwQJRQdvHGAdD0aGExLBQQ30Cv/c3dUG0kFaNQhwam+uPScGUsXQSQUx+s/0EtdGkkqASQ out_189_mFAP2b_singleloop_p01wA5_mFAP2b_0001_0001
EK8CkA91LrFU9htNQQBIoAZdOWFkfEfOQscyzABYRTFUIvrNQCNS4A9XXgFkSkOMQaBZhA9mcEFUPRSNQcS6iAFCbvE02ksOQ8tWpAx0CiE0tK2NQh1MaAl1PsEkkyaQQoCRiA5h+tF01axLQbtwnAxm6UFUHHVQQIb6RAZ62IFkNXYNQxWdjAhpcCFkfqLLQEUjbAZyieEUCc7QQnZ+PAt1g3EUmfuQQ out_189_mFAP2b_singleloop_p01wA5_mFAP2b_0001_0001
L/tp4Ahh/BFEBEpOQKe5BBRqP9EEwJBOQ1+ZCB9vjrEkP/7LQ19yGBNkxjEU2KZLQlA8EB5xt2EEKgRQQ4pYFB50yIFEacSRQZftGBBzSaFU/V5QQqbZEBNj7EFUygcSQIch0Axt43EE1S1PQnxvDBVQoLF0l0MNQ706CBV9NpEUorvQQ7J9IB5zdxEkiSAQQ out_189_mFAP2b_singleloop_p01wA5_mFAP2b_0001_0001
ESvx7AZbRlEkY1xKQMGl7AVV5TEk6W1IQSEV1AJE1aE0W4uEQnlLtAJ4OREku1WDQF412A5Zh/DE+GDKQUPX8AlleyDUd7lMQNqaCBdWEeDUVBiMQcxu3AVM39DU7E1OQJj30AhSusEUCfQLQp/4BBxpeQE0AHOIQm+XuAtvUCEkJ9dKQSda3ABbVlD0uYnIQe2C7AVoD2DkXsSQQCe4wAJYLHEkUNyOQ out_189_mFAP2b_singleloop_p01wA5_mFAP2b_0001_0001
E8UM5A1cjrE0KKFCQg9E0A56kzE03fe6PibM0AZNCjEUwYOkPxN8tABSZkE0hUG0vWn56AhxIHFEVvS3PxeuCBlRsCF0/Iv8P3sVBBZfH4EE4RmDQaOH5AhobrEEzGOCQDE0rAlnV4Ek/3V8PJLc7AJl3IFEZQwgvbQG3A1FxVFE8Vu6PWJKFBZjY4EElkC3P6O+EBJArRFk+B09PkurEBl45tEE/r4EQfDfAB1WcEFk2tnGQ out_189_mFAP2b_singleloop_p01wA5_mFAP2b_0001_0001
EVBW7ABYaTEEmTzpPDRq8Ap7LDEEMupzvIRoyApOQrDECja2vmAYxA9V9UDE/pO/vILBDBVYJpD0UY0sv8RMCBlydMDUEi90PV6JHBxy+0CUqJW5PDHUGBBM6XCUXsIBQqpZGBVoijCE0wUGQqwSHBdnpLDUxqoHQDrlFBdOoGC08EDJQqK//ApowSEUPiD5PrCV+AxHNLEUDEZ9vg52DBhRlUDETPC6vyDlGBBBa8D0RL6lv/2/ABVS4fDE0pU9PTHJ+AdhF1CEngfxP0PgIBtVTiC0ok/pPbVQKBBmwLDkvSm7PrYnFBpMixBkEQSAQjf6HBJFwhDUXJwEQa6WHBFhXUD04wwJQdw5EBVjkPBER0iIQq0pFB5zVPC09b/KQ out_189_mFAP2b_singleloop_p01wA5_mFAP2b_0001_0001
LZ/frAZ0StDUi+jaP0gzhAhwWTDE44NZPoFGRA17GsDkV8vwvQMx+/gcabDEPA5yvwh4dAFZ1EDUgY67PrgkmAZ1AkCEEiPAQwacoAZsniC0RYtFQBSsrAFDUHC023v5PQWavAdMpEC0VCzHQkJqyAVorSB0mJ79Pxbh0ApR6PBUsmZEQ2jd7A5yMUA0JueGQEL1sAtkqAEEp7t1P8sPjAdQF3Ck97pwvu8sdA5ddgDUA7nAQYt2NAt1H3C08r77PawakAFmL5C0gbLIQwdOqAldbIC0/GQhPWi4wAFLjDC0E7CKQoJs2AZ6llAkEIo4P+Ix7AdyaaAUtiJJQ out_189_mFAP2b_singleloop_p01wA5_mFAP2b_0001_0001
EW5SVA5ZAKEkoFx2vKY4EApbtXEk9+C8v4wj2/I7UNEEeF/CwJuVGAReNCEEwx9Fw4fKOAlirtEUoJ4+vyzB7/YvM+EkqBqAwRjSn/A8s/EUT5kFw/MBq/kI7NF06zM7vRgFu+I3pPFUgUfFww5Vy+MEiYFEBusAwl0HiANJ1PEEvL10v1lHw/YMIaEk18h0vmj5XAxAfzE04mP4v3QmYAN8LsE0wR6CwMsKy/cbgRFkx9orv2TMj+q/nUFUs0ZIwmCTK+CCGlF0bO++v out_189_mFAP2b_singleloop_p01wA5_mFAP2b_0001_0001
EizD1+4HBREkck2DwrKbl+qhbHEUMXLIwo4Bi/+jGnD0EdpGwIih8/OSkWDElw0Iw1z7t9ivtaE0j9UBwLyxe/uVGTE03CCJwVQ+1+krODEEXKvJw out_189_mFAP2b_singleloop_p01wA5_mFAP2b_0001_0001
Es5VS/Os4XD0P2zBww4Xx/aam0C0xF++v3KeNAnFNED0lT85vJFTSAv7YqD0OZH6vm9JN/CuvdC0GLQ1vZwhE/Cmt2CkdOfqPFWlB9ymGlDUzJY/vrmQ5/Wm+dC0ULqCweJil/SWm+BEYmNxv/ztj+kpwWCkVu65vwvml+Ui8DDk+GmoP out_189_mFAP2b_singleloop_p01wA5_mFAP2b_0001_0001
EeyuZAfRcmC0Wg7yvZIOnAjH2wCkLUTcvTFxlAL+CNDUNFE5PaketA7k+eDE9TP9PFvZtAbx5HCESFyoP8qQnAjxaeB01Iq5PcglvAPVRaBEOYd3v/fkUAfg0HCkdvnyv3B6rA/bcCDkNEV1vSD/0AnehQCEqr1zPrSHoAH411BECtWAQnk9zAf9rgAUio9yvuUV0AXTZ/BEGcY9vw7BoAfkUIBkagc7v out_189_mFAP2b_singleloop_p01wA5_mFAP2b_0001_0001
EU5qXAzN2QD0wuu8PlUjSAz8csD0S64CQadIWAvSuNEElpiBQoisXAb9NbEkO1GFQmvX3/q8GlDUTutEQmkix/iRq6C0lzcHQZiu9/+lO1C0BZDKQLgQe/mJdcCkVgpEQ63zLAruLAD05CK5PG5RdAneikD0GAMGQny9h/OYnmD0ieRBQR38t/Omf+D0cqdHQpA1U/i/F/BER5QGQQfjL/KDRiC0cR5AQ out_189_mFAP2b_singleloop_p01wA5_mFAP2b_0001_0001
ELxaXA/RhSEEX1v4PSUNcAzAKoEkFONyP3OzpATn5pE0R+XmPrRmtAnkvdEUHh6xv7PvNAb+kuEUPuqwvRxZs/WDvqE0XWUkvjPbRAzk3FF0KWr2vRFdY/2fd4EU/oH3PzABVAnK4GEU7KGtPT5TZAToMzEE5Fs7PGeWRA/GikEUNZO7v7+zn/OiAaEEsiDaPVfMR/aT5tEUW4i4vNMEHAjKJKFUUGB+vtdChA/gHIF0fjp5v9KxNALzDQFUkKBYvNA5K+sH10EEURE5P7i9e/auTJFU4I4yPez1u/+LK1EUuOv+P out_189_mFAP2b_singleloop_p01wA5_mFAP2b_0001_0001
EWvevAD4F5EkPQM1PamE7A3KW6Ek+y6yPo9J/AfJORFU1d70PWOl6ALbNeFEzSS8PF/PABnPQsE0Zb69PhCQ+AnGSyE07BzEQGqoDBLPCqEkLrKIQ/YizAHM9oEUAIgGQ+2qrA/aDEFkcfJ7PWJP9A/lf0EkZq1pvEyjEB3g8sE0r0s8P4W59AjexbEUcLw8Ps6A+AvzpDF0PvLFQti1CBbmUuEkYfPKQUAaHB/0MxEUq1EHQ9R5DBXZsYEE1s+HQy47xAfKQtEUT5UJQbOxzAzblXEk22HGQ9DOtAzpVvE05F9DQ out_189_mFAP2b_singleloop_p01wA5_mFAP2b_0001_0001
E/UDEB757VF0gArcPEYlGBXO0qFEv0NBPhrnMBf8SpF0fqxjPKxAPBvyhYF03P1YvRATFBj8n1F0Wgs6vSjYHBPX6oFku+oBw6Zk+AfpG4FEOLF8vUNeFBHsyJF0eU4uvGPCFBHu30FkW1+0PApKHBTwrCG0K+96vabvHBPwVaFEAeeAwfp58ATlx/FkoY3BwunY7ArU9AGkxsOzvq0y6A/oZoFE1C57v out_189_mFAP2b_singleloop_p01wA5_mFAP2b_0001_0001
LXPKPBDqG7F0gArwPe++UB3Mz6F057nyPiWkXB757HGET3k4P/UDVBzLdQGUGEY4PyL9MBPzMEG00NJ0PU5vWB3bD2F0QZNpvtGKWBHR2uFUKGN7P out_189_mFAP2b_singleloop_p01wA5_mFAP2b_0001_0001
E5lucBT2OHGkSMI7PyL9fBDVjQG0coF+PVjnhBPepOGUhrHEQpbyiBblDGG0eU4EQ6f3hB7quTGUBKyxPdKVgBnQBWG0tBCxvy4fjBrqidGk5k23P8naeBjWk/FEnED7PveRdBHMPXGE1ns/PpGOjBbkHNGEhKosPbfidBLIDaG0Y7Rqvan0kBnwqfG0AZriPM7rkBT7ybGkGlB/PNBKiBv1MkG0nKm5P out_189_mFAP2b_singleloop_p01wA5_mFAP2b_0001_0001
EjsthBXO0WGUJGkHQ99TjBvIbWGkWkNKQLymlBHueeGEqG/JQuzHlB7P1nG0jCXJQ3kohBX46ZGkoFpMQVKoeBjFySGk8yhNQz6gZBXoTWGUZyIMQOOIeBfsWTGklcRQQLHqgBz1jdGkCXvGQz5HkB7WYOGEmNbKQQrzgBD/qhG0lSMMQ0/8iBjUzaG0eTVOQLDWfB7prKGkqh6MQfCTWBv5JRG0+SyMQys9ZBLfxVG0BI+JQ16lYBrHheG0gfrMQhr1aBbHPOGkYJmQQ6gWdBjambGkJjkQQio6gBHbnQGkL7uQQ out_189_mFAP2b_singleloop_p01wA5_mFAP2b_0001_0001
E4PFoBnuJbGEaRmKQCBWqB7luiGkuJhKQWO0rB/mEjGU0iMNQaRGsB3jCbGEEYlOQFuOsB3NJgGE+TNIQpj5qBbbehGEP37CQKxxsBrP3fGk5Fr8PqzjuBf3/YG0RQB9PfOasB/SKmG0uHgwPSMYoBf8STGk/UDLQ3+jpBPKtqGU1WHKQ1Q8sBPQ8XGEqDZIQVs9tBbwalG0g/SIQexDqBnUjpGE5fqCQm3TpBnBlbGUEtlCQi+ltBX/elG0jhnovG25qB7rvrG0MefwP out_189_mFAP2b_singleloop_p01wA5_mFAP2b_0001_0001
EFDysB/nasGkR2+NQ357tBPc9sGEpwVQQGZrwB7P1nG0GvcQQShbyBT14pGUbnPPQkCHuBzLd4G0Mz0QQPZ5uBf2o5GkhKSSQA/quBbE7EHktPxSQqYrvBXR9FHEdxIUQkmOuBP5SEHUH/QVQVDsrBDQrBH0y2MVQG3YvBrlSFH0AxcWQCBmsB/89yGUHaxMQninsBvQsoG0ioBRQ/kQsBnAi8GUg+qQQ2nnvBfPn8GEGtPQQW89wB/KF3GUwjaSQxultBjVm0G0JS5SQX1ksBf0bHHUaTwSQb51vBDaJKHUFNISQqUoxBf95HHER4PUQWuwqBndBBHEHrTUQXznqBHyOAH0sfEWQo1VxB3PQHHU0igWQy4TuBbeFEH0O3SXQ out_189_mFAP2b_singleloop_p01wA5_mFAP2b_0001_0001
E99DxB/TNhGkR2eRQXPqzBzeUcG0d+uRQamJ1B7kYiGkAr0SQmu5zBbQgnGUzMrTQ14VzB/RhQGUwKHSQclMyBTRzJGk8T/QQA97xBbJB8FUyUVRQURywBXN/1F0MaWSQc5CzBn1kuFEaheQQFDivBbmZfGEAAISQzj10BfMtcGkIW0QQ18AyBPR1PGUxS+SQp7R1BbSPNG0SkZSQrNfzBL5iKGE1eHQQauNwBTc4MG05bwQQFQ+yBL/reFkrRnQQrT9zB7GJ0FUEBUPQ out_189_mFAP2b_singleloop_p01wA5_mFAP2b_0001_0001
L/Uz3BXO0hGkEDySQ03f5BXO0mGUdTyTQShb7B77neG0OfXUQIwK8B33PfGkvfiVQy+P8B3qdXGUdkrTQRLC7BrbSwGEShLTQNfP5BXob5GkZIrSQEzx6Bvt2CHU59GSQPTM9BXUbCHUSmESQk5g5BDSgKHkQ6tRQ5Qr4BD/pdGERLCSQsoO4BfB2pGUSolUQnfP8BHQgtGU/4VSQeNZ8BH6lzGU4M7TQ2d/3BTRN8GUs1fTQ9o63BTHU2Gkkl5RQ out_189_mFAP2b_singleloop_p01wA5_mFAP2b_0001_0001
L+TNOB325FEUHahMQ6mETBf8SPEU6mkMQ++JXBvHFOEULymKQmuJbBLEYZEUIwaLQmuJgBz0NbEUGE4JQOJGaBfR2iEkqx7NQbnvdBHuewEEmuZPQqxLVBfR2cEE8nqOQtd+SBzKHiE0OfXQQAAgLBHYl3DEtILKQepbNBrED6D0hWEHQXPqKBHXPmDEBW5CQO0iMBHZ7oDk9ow7PPK8FBjqxPD0FZ7DQW5QDBjAr8CEqGv/Pnv/DBnuJNDU6mkIQ03vGBDW5gDUjXqKQHv0+ArFZ3C03PFJQMrAMBjOsFEUZeZOQOUjgBTQfSEEmggHQm6jgBXbUsE0TYMJQ5p+hBj/pUEUk28KQFSueBzoy+EkenLOQ6avgBDfjnEkry1PQax8bB7u11EkIQqQQkSCRBX2cFEknsEGQvPKFBTtbeDE0BrMQ out_189_mFAP2b_singleloop_p01wA5_mFAP2b_0001_0001
