# Supplementary material for: Incorporation of sensing modalities into de novo designed fluorescence-activating proteins
Source: Nat Commun. 2021 Feb 8;12:856. doi: 10.1038/s41467-020-18911-w (PMC7870846; doi:10.1038/s41467-020-18911-w)
Supplement: Supplementary file 24 — Source Data [file 41467_2020_18911_MOESM24_ESM.xlsx › raw_data_graphs/Supplementary_Figure_6b,c,d/1/silent_176.out]

SEQUENCE: SRAAQLLPGTWQVTMTNEDGQTSQGQWHFQPRSPYTMDIVAQGTISDGRPIVGYGKATVKTPDTLDIDITYPSLGNIKAQGQITMDSPTQFKWDAQFKQNDNPRYHGSTNILTGTLQRQEZ
SCORE:     score     fa_atr     fa_rep     fa_sol    fa_intra_rep    fa_intra_sol_xover4    lk_ball_wtd    fa_elec    pro_close    hbond_sr_bb    hbond_lr_bb    hbond_bb_sc    hbond_sc    dslf_fa13      omega     fa_dun    p_aa_pp    yhh_planarity        ref    rama_prepro    bref_irms    cen_irms    final_chainbreak    final_looprelax_score    irms       time                                       description
REMARK BINARY SILENTFILE
SCORE:  -473.647   -698.357    102.021    396.922           1.617                 21.931         -8.883   -261.664        2.241        -21.506        -77.667        -23.053     -35.038        0.000      7.275    136.443    -43.252            0.046     19.116          8.164        4.996       4.996               0.014                 -473.647   4.985   3080.000 out_176_mFAP2b_singleloop_p01wA5_mFAP2b_0001_0001
RES_NUM A:1-120 B:121 out_176_mFAP2b_singleloop_p01wA5_mFAP2b_0001_0001
FOLD_TREE  EDGE 1 120 -1  EDGE 1 121 1  out_176_mFAP2b_singleloop_p01wA5_mFAP2b_0001_0001
RT 0.092238 0.94843 0.303269 0.768097 -0.261588 0.584465 0.633655 0.17903 -0.752615 12.785 -5.805 20.9455   out_176_mFAP2b_singleloop_p01wA5_mFAP2b_0001_0001
ANNOTATED_SEQUENCE: S[SER:NtermProteinFull]RAAQLLPGTWQVTMTNEDGQTSQGQWHFQPRSPYTMDIVAQGTISDGRPIVGYGKATVKTPDTLDIDITYPSLGNIKAQGQITMDSPTQFKWDAQFKQNDNPRYH[HIS_D]GSTNILTGTLQRQE[GLU:CtermProteinFull]Z[HBI] out_176_mFAP2b_singleloop_p01wA5_mFAP2b_0001_0001
CHAIN_ENDINGS  120 out_176_mFAP2b_singleloop_p01wA5_mFAP2b_0001_0001
LwfKMBvxLBIEoaMYQDCMMBf9IAIEZ78WQ67nRBLFu8HE99bWQ357UBT0i4H0hWMXQlDNIBf9o3HkoFpWQqmzJBraEuH08jOXQiTgIBXhVCIUaeVYQPryOBPHFEIkmJTYQBdLNBHFt7HUsJcYQAQKLBfY1DIkXmbWQVF2HBPWm2HEykkVQg3TEBng65HUpjBXQFL5HBfb1tHE6KDYQ out_176_mFAP2b_singleloop_p01wA5_mFAP2b_0001_0001
HTihSB3NJ+H0kYIVQ/UjXBHCs6HkEDiUQkC3XBvcouHUgVmUQFDCcBjVOqHkvf6UQ5QLYB/9T+HUf/ETQTIGZBnvIFI0+04SQQj7aBnojGI09UfRQ3d1WBnpuFIUIZdQQb2JTB7lbJIkM5FQQ9UETBDzJOIUuprQQRKqPB/+VIIUXJROQEtoPBzKnAIEsyhUQMv1aBzTP+H0KDGVQq4sUBLVH8Hk8bgSQfekbBLhJ6HkcVoSQklHcBPAgGIUzEmTQZEWVBDsOHIkeFFTQhyXeB/KFEIkc8ORQCFHcB/6vKI0O0dRQHLxWBLJKCIU1m8PQSGvVBHkAPIEFPaRQLaVQBrW6QIkh2ZQQuhsPB3ipEIEQgUNQSw7MBHhFLIUJrtNQ out_176_mFAP2b_singleloop_p01wA5_mFAP2b_0001_0001
H3kYTBPzMpH0yhWUQiBhTB/RhdHUO0aUQXPKVBPIwZHkVO0VQEtoYBfR2SHkQg9VQiWEOBntzYHkArEUQnEDQBnCXtHklDFUQRXgWBforaHUCZtTQb8SOB7QLQH0IbHUQam5MB/TNbHkrHFTQEYFLBvcobHkvfyUQ out_176_mFAP2b_singleloop_p01wA5_mFAP2b_0001_0001
HPK8SBntzeHU2O3WQqGPUBjqxbHUbnHYQrcIaBnCXdHE8nSYQQgVcBb5QXHEDCsYQ8S3QBvHFiHUzMnYQXPKQBD/pkH0yhuWQ2rZTB/GRTHEgVLYQ9owRB7OffHknvHZQmupMBD/pgHk9ogYQ03vRBz1jqHEAAkYQ out_176_mFAP2b_singleloop_p01wA5_mFAP2b_0001_0001
H++pcB77nlHEoaAYQuzHhBra8nHkvfKYQy2JjB/RhjHEoaUXQnvflB/mEiHUdTqXQPffhBnBB0Hka8OYQCemfBrW+4HUWLyYQwNcgBHLb0HUWQeZQdsuiBzB/0HUA9sZQDF3cBn+5vHEBjzZQsHlaBrZmqHUiBZXQOInhB7fLkHEs9oYQB57gB/L23HUNchXQ7WljBDR11H0PEVYQEoZbB7hX3HEnIrYQzCKgBLOyAIUZ3yYQVtedB/MxsHEHlQaQZbOZBTqmvH0xamZQ out_176_mFAP2b_singleloop_p01wA5_mFAP2b_0001_0001
H46RiBTgVhHEv0FWQ46BkBT2OdHUIwCVQqxLkBblDRHUO0CVQCBWmBfTiMH0P14UQ78NjB76RhHkpbqTQmcClBbCXdHk24kSQ3Z0nB7JIhHUaL5SQgFLkBjnyhHUfNPRQaRWgBntziHUwK3VQXrCmBzDSgHUSxNVQ9wNjBHe+pH0fbqTQL4MhBbRfeHEm9cTQAVBlBHltUHUCnjSQvDLpBrhXeHUSqJSQFkboBfu8dHEgH3TQsz2nBLL1pHUQK7SQX1glBTW7eH0BddQQuyPkBLjdqHk0NSRQcqLiB7KYfHErJARQ out_176_mFAP2b_singleloop_p01wA5_mFAP2b_0001_0001
Ham5hBjArLH0xLNVQQg1hBTf//G0xLNVQHaRjBntz5GkWkVWQMdTkBLaRxGkpbCWQGZ7dBPc97GktzHVQixPbBPsc9GEIhyTQKrjVB3p96G0ON5TQKPydB79v1GEBjySQrcIgBvcoPHkBBWVQ8T1iBL3I9GUxiTUQJJkbBvSEAH0o42VQ4X5dBjNizGEKWWVQ5nqbBXdoFH03XeTQC9nTBPmA8GUAF7SQifxTBX3WAH0q0nUQ6iHVBbWwyGEpHOUQYB3bB7Dk2GEVz0RQWySdBzXrtG0SrITQ1q/gBjFg3GUgksSQ out_176_mFAP2b_singleloop_p01wA5_mFAP2b_0001_0001
LEtojBLFu9GkQglXQf/0kBf9o3GUHaVYQUNenBjAryGEYlHYQJbHpB3Mz3GUPKkXQdTSlBjVOAHkCX3YQKv9iBrEqHHkmlxYQWukiBf1HIHkwfCYQLSmjBfbp9GU0XoXQ/pajBjzaxGEm4fYQilNnB7WMEHUDexYQM4alBT7l8GkVFXZQF+ZjBXXmPHUwR/YQsILhBrHzEH03dBZQSU3jBDUaOHEeIuXQgudgBztZJH0Z/2XQ out_176_mFAP2b_singleloop_p01wA5_mFAP2b_0001_0001
LSh7nBPIwoGkoFVYQ14VqBblDjGkqxHYQ35rpBrw1aGUdTKXQrcYnBXNeXGEsyBXQgqhmB3jClGUbnnYQk5OrB/hFfGkBYjYQMuzrBLGxoGkqo3XQ out_176_mFAP2b_singleloop_p01wA5_mFAP2b_0001_0001
EqGvrBvz3WG0isdWQJGUrBPc9NGkpbiVQW5grBf8SRGkVOEUQHvUtBzeUXG0gArTQWOUtBX46EGU6m0VQ65BtBj+WBGUsHMXQVGusB3+/2FEp65UQpwltBb78ZGEEYlWQYHTpB/m2KGUoBsVQLZWvBzfwHG0hLqVQbgvrB/d62FEywPXQ5DHuBr6RqFky/HVQlM7sBbPn7FUcy3TQLrrqBv8cxFUEDFVQ out_176_mFAP2b_singleloop_p01wA5_mFAP2b_0001_0001
EEYlpBDrcNGUy2RTQIFepBjpbPGEUN2RQktzpBHtIFGEnEDRQktzoB/9T5F0w1bRQsyxmBD/pUGUHahRQOMnmBbckfG0pdHSQ+4XmBP6vhGEl2aTQt8omBTowpG0rMdRQpdVmBn2WsGEWwnTQaVimBjybxGUj1bSQWkwmB3A0sG0LkKQQVsnmB/9P8G0e7ISQzT2mBXXa3GECJtPQ1RzmB3cC/GknD0QQSMIoBPy2IG03PtTQiRGrBXn0UGU2HlRQ42JlBfruPGkLA6RQw8jmBvqNVGUaScQQswQmB7lybGUVXNUQbmJmBvAtvGUewiUQ79ymBjC6mGE0Q0OQSojmBPNVCHEvr5SQQT9mBvUf5GkHZoNQcY4mB/EfHHUsqhQQ out_176_mFAP2b_singleloop_p01wA5_mFAP2b_0001_0001
EEtIrBzgAGG0LdzPQMIgrBTgV6F0257NQUN+oBHtI5FkQgVMQ8nKoBbktEG0xLNLQaR2tBnsd+FUHaBMQRqWuBjifsFUXe/JQ0PdvBnEJYFkHyQLQq4kxBH+mYF0QgiMQFlDuB/UUGF0qi6KQuz3rBrbSNGkVOUPQsK1rBDuurFUoJFPQu1pvB/bdAGkaEJNQW+dtBbmkGGE5J6KQVZyvBPaHyFUyegIQnsdsBXIfoFkzNBJQquruBfVn4E0PFuLQNzWsBbgeGFUUm2JQ out_176_mFAP2b_singleloop_p01wA5_mFAP2b_0001_0001
EoFpnBTLymFU46RMQkCHlBTgVmFUhr3KQKc9kBDqGVFU5QrIQHahlB3NJCFEVjHJQEY1iBz0NjFEmu5MQBPLgB/e0jFkVZdLQo3AjBT+6zF0gUFPQQgVoB/RhZFEFuONQej0kBnDw1F0d64JQuqBjB3BmTFEDj0NQ+bKdBTKnhFEyC5MQA4GgBfpTXFkPq9JQFv3fBHPVzFEpHfKQOFahBDaixF0lSQQQYK4iB/QvBGE1dOOQCE5kBLacyFERADQQ out_176_mFAP2b_singleloop_p01wA5_mFAP2b_0001_0001
EhALkBf++bFk/UjEQWO0jBj/UNFkTiBAQtI7gBz1jOFkpbS8PSMofBzKHgFUwKH7P78tlBnsdSFUIwK1P9teoBDvwQFkw+/5P/pNlB703CF04d9qvW5wjBb78rF0IbHEQEgQkBTiH9EUsvXBQyyWlB7JviFk0VTvPuHOpBz+8eFk6an6PkijmB3jrGFkZPU5vnEKjBXTVEFEhs9yvVLklBrOiyEU4UjIv out_176_mFAP2b_singleloop_p01wA5_mFAP2b_0001_0001
EWOUfBvHF8EEEYl6PR2uZBjpb8EU5QL2PhrnYBvd+sEkuJxoviWkbBrFZdEEAAAwvVj3VB7Of3EEDCMAQPzGWBH/JGFEItKFQcr0QBTCGAFEcB6IQjGGSBjbMQF0xGzLQampgBT14tEE7Rh7PVdzYB7hbMFESPUwPmoWWBv8cnEUM8fBQTx0RBbs04EEWxR9P4QyVBjxuWFE0aCEQsu3ZBfXyDF0xdLHQFD/OBPtXNFEO0RNQJ0JSBT7BhFEltQLQm73VBDU3LFEN2oMQ out_176_mFAP2b_singleloop_p01wA5_mFAP2b_0001_0001
EoFZUBHDCyEEv0N4vktTSB7QLkEULyWAwXPKMBT2OjEEoa8/vO0iJBntzzEkQgV+v14FUBnBBsEkAr8FwWL1ZBbyDtE0+bJGw9PNSBrUbcEUQdIJwfUYSB7lu/E0HFu0v4G7TBngIUEEQ5k/vypbSBrq07Ek2EuGwvuSbB/1skE0G9QDwKNhTBzzAiEEdYFLwwH5NBnyYbEk/NHJw+h5TBnxpME0yIwIw out_176_mFAP2b_singleloop_p01wA5_mFAP2b_0001_0001
E99zJBPJGQE025bAwPK8DB/mEPEklDNAwamZBBjpbQE0fqxFwIFOEBPIwQEkvf6IwnEDCBT2O3D0NJG6vloNDB3SFMD089A/veioDBH0yGDkU+eEwGrtDB/wesCUwh83vEtIMB3MzCEEnEDBwZdfCBHn2cEURk57vSYe7ALGx5DEGXy4vM+5DBbYA4DUYMwov2QfEBL5qNCU6qW6vbtXDBLP1yCkbyvGP out_176_mFAP2b_singleloop_p01wA5_mFAP2b_0001_0001
L1NJ4A/89PEUiBBGwQgVyAb5QREk/UjJwwfq0APdT+DEYljLwoFZyAjWkBEESh7NwO1TmAPg1REUk8+IwpyEiAHem8D0swAHws8jMAXqM/DkRU4Fwg1xBArLiLEE+yRIwQHUFA7rRpDUxVVCwe++zArvfQEUiBhCwuqr0AbV+fE0gVkKwCP8hAfuMTEUOO3KwxsakAHc7fEEQDlHwwbWmAb7Y5D0NBPDwBZsjAr4KgD0AvsIw out_176_mFAP2b_singleloop_p01wA5_mFAP2b_0001_0001
LGZ74ALv0ZDkSMoKwQgV7A/TN2CU5QbMw2OfDBf8S3CkVOUNwzhWFBjpbaCkWktOwHK84ADLYLCkPSELwEXCtA7bGECEptmKwUi2mAr3mOCE04VMwCqPqAvyNoBEXQhIw/pG7Ab5QXD0FZrIw/RS2AHIE5CELfMOwetC9APLAKC0fQJJwv4B8AfBpiBEe2SMw out_176_mFAP2b_singleloop_p01wA5_mFAP2b_0001_0001
LGEYGBT0iYDkCXfMwjs9LBXNedD025LNwHv0PBPHaFDkX6WLwdolUBLwKDD0HF+LwcSsEBrw1vDU14VLw5/BNB7YS/DUSwINwW/mMBbDVSDEvZOPw out_176_mFAP2b_singleloop_p01wA5_mFAP2b_0001_0001
ELH6NBTLyyCEBWJJwEtoRB/mEbCEBW5GwgqxUBT2O7C0kYwDwqxrSBzfqdDksdeCwoF5OBf++5BEsyBDwO12LBTszyA0NihFwGgZJBXqY2/TyfVBwLPVGBLrSaAUzS37vxHvKBflFj8D4idBw2O/JBvco1CE/pmIwthRUB/OUICEikuIwmxXMBv/rOC08IaAwP++RBrxKcBUJWlAws+oOBP/QMA05z4Hwo5sIBHeCNB0GMCIwC2QJBv9/vqjDGg9vFWSNBrOtb6zSzREw out_176_mFAP2b_singleloop_p01wA5_mFAP2b_0001_0001
ElDtZBDrcwCUf/UCwy25cBfnvPDEAAA/vv0NeB7P1ED0d++tvHv0dB757fC04luJPb8ChBjU4WDkSMoCwYYjiBHNVvCUDz0CwU2XgBLGclDkW+JIw8SXbBLwKTC0LdTDwFzqaBHZqtDUosn+vUlPiBvLXvDkkYqAwi1UhBzr2VCUDjADw1eNiB74jqDkQZRJwXBeeBrtjBEkAzEIwgLXeBTZ7MDEHCKJw out_176_mFAP2b_singleloop_p01wA5_mFAP2b_0001_0001
EAAAgBvcolDklDtoP8S3gBvz3fDU6mE9P5l+iBrbSAEE+TNAQHaBjB/naSE0xLd8PzMzcBvz3jDEsyBCQSDraBLnFGEERf1BQ357fBjqxBEUc9ogvi6whBzfNADUc9z9Prm0dBT/kcD0xYHGQ4uwZBzpwNDUmbsAQmBZZBv/9IEEz1gFQ out_176_mFAP2b_singleloop_p01wA5_mFAP2b_0001_0001
EY6mkBnuJ1DkR2OEQnvfmB3NJKEE/pmGQAAwmBjWkHEkQgVKQmupmBvIbrDEBWZLQlYQpBf++JEkoF5DQUtLpB/QsSEkl8T8Pg+3rBPlEWEEB8X2PBfctBDrJHEUk0AzPmRbsBvfXqEkkTHxPU4akBvd+WDUHaxFQbtvlBX3OaE0ZI2FQejCqBnybzDkY7yDQNJpqBnXvTE0IRNGQKhLoBvIFiEEL0l8PZEFoBHPvHEkNpf2PgwKuBjiBuEkxXmgPq7DrBb0O2EkODP0P out_176_mFAP2b_singleloop_p01wA5_mFAP2b_0001_0001
Lx1DnB7luZEEUNuLQ7RRnBb78ZEkSMoOQwKnnBvyhwEUMIwPQbnvoBHue+EU5QbOQsyBnBHDCoEkCXvKQj59oBn2LQEEJzPPQY9elBPtxSEENrfPQ out_176_mFAP2b_singleloop_p01wA5_mFAP2b_0001_0001
Ef/0mBPzMzEUiBJRQ/pGnBLwKHFEBW5RQ/pmkBnX6MFUKctSQQ1IjBzJx+E0FZLTQlDdpBb5QFF0Jx4SQj+PsBvt+CFkiBRSQAjZuBTfl+EU8aUTQm7SuBvb2tEUP59TQGwUwB/S2MF0AsfTQqG/lBbmZmEEaRmRQFzanBL1NUFkfLMRQq2HpBzHk3EUbriTQx8epBfzdTFkXOhTQD2vsBH0CSFUNrwRQaoQsBnw51E0pajRQMQwxB//QKFkNBLUQKIXwBX6maFUt38SQ out_176_mFAP2b_singleloop_p01wA5_mFAP2b_0001_0001
EoFJkBPy2hFEBW5SQ14FiBzfqpFEv01TQ5QbjBvxL3FUc94UQ++JlBT2OCGEEYlUQkCXfB3251FEVjPTQ1L0aBbt1oF0xFnSQyi0aBf/gUFknLPSQgVgVBTYgwF0N1USQDj4VBLjuOFE/AuRQHLqSBrbjfFEAHxRQN/+SBD77BG0kifSQg8dNB3imhFEiSYRQGuwNBz45CGkjlGSQm0HLBrfR1FkALkRQ1NZlBXjXsF0FZbSQaSIhBrp4bFEReTUQb+ZgBnvkAGk32fSQDZkdBjrZ/FkPtCUQ6DKeBHwDKFkR3USQbR1UB7nk/Ekm7VRQkECVBjicIGUwN7SQ0TNLBfyWUF0wd8QQOi0LBPnVKGkemPSQn+GHBv2V3F0L7SRQ out_176_mFAP2b_singleloop_p01wA5_mFAP2b_0001_0001
EtIriBPzMzF0eUIWQaR2jB/na+FEAAQXQPKshB76RGG0HF2XQGE4eBLbnCGEaRCYQCsykBnYQuFEEYJYQrtqmBTexcF0VewXQ2dZpBv3ZfFE+foXQjdImBvZWIFE2pVXQGKeqBTvRNFU3MKXQUSioBTXI/EkD1+WQ7RRhBvconFECsSWQE2glBXwFEG0Xr5WQXZGjBb78mFkq0XYQZY2lB38y2FEvliYQrxKkBPwrAFUCcTXQBqlsBfmfKF0wf9WQkDzoBTyivEElDpWQ out_176_mFAP2b_singleloop_p01wA5_mFAP2b_0001_0001
EzhWiBXjXQGU2ODYQVjXgBntzXGknvTYQFDChBrvfcGEVj/YQO0SjBzgAgG025HZQhrHgBb78gGU3koXQgtSeB3nzdG0SxRWQRF8gBTgMaG0G/WVQyADZBTdkeGEkG6VQ0YJgBXYcXGkAZGUQ40bXBPZ3bG0ropUQtIGbBX7VYG0WEwTQe+OkBDAATGkYQ4XQxO9cB/LjTGEeiXYQqlEiBX1XkGELXgXQtXsdB7VBnGEAJBYQdICjB7gkZGEgqpVQ3qJWBnpUhGkTknWQ1kmhBnDmUGkQSYTQe+PTBL/jcG0q2XUQOP4ZBbVRWG0MkwSQ out_176_mFAP2b_singleloop_p01wA5_mFAP2b_0001_0001
Env/dBntzcGEqGbZQ8SXeBvcohGkTiFaQ357ZBPc9pGkDtMaQlYQVBzgAnGUbnPaQep7dBrEDZGUPKoaQgEmdBP9WdGkMQWbQ2eRhBjsBjGkL9mbQJrajBvCMeGUawrbQoK/gBTxVtGUmpwbQPKcaBXNeZGU46RZQuSGhB7HvlG07HIaQmysgBnbyTG0/PmaQ4iaaB/DLUGUFQiaQO9ycBzfpWGUUUrbQyXRaB3sDjGEmzXbQa9hiBT0gxGELF8bQARWeB3dFxG0qwrbQ out_176_mFAP2b_singleloop_p01wA5_mFAP2b_0001_0001
EmuJbBnCX0G0IbPaQgVOXBfnv8G0xLVaQfU4UBjVO8GU14BbQsHlXBLv04GkYQgbQZQgaBPc9GH0HFOaQIPFgBbp0DHUTJZaQqhVgBb9M4GUs2KaQS7JbB3rK0G0dVPaQVoFUB7h67G06t8ZQ7e8YBz5XNH0TuiaQMsDaBz+xJH0y3sZQ8GagBjYyEH0mt7aQgIghBn0MJHkNPJaQyxuhBT5Z0GEYlgaQNl8gB7Ec3GUiopZQ out_176_mFAP2b_singleloop_p01wA5_mFAP2b_0001_0001
L357PB325/GEaRGbQWOUNBvcoAH0z3vbQfUYLBXiBMHkDt4bQpbSLBHYlPHkQgdcQcSsIBntz4GEFuybQnXRKBLmCtGEIXubQLrxNBXzfpG0bgScQVDNPBr1YeGkAnOcQKK7SB7oQZGEielcQsMxVBTeMeG0e/CdQRHoTB7WEPGEgPdcQGE4NBLwKCHkqxraQCpMQBP7a+GkyhIcQVi7FB7ig6GUTfZbQuBmGBXe25GkO+QcQ4OcMBvSyrGEJZQbQWRsGBjCDoGk5TubQT0qLBn2jqGUgswcQzCcRBfOLuG0J1ScQOPLNBbNwZGk7t4bQJ0JVBvODmGECzIdQOcjYB/GIaGUmvTdQHFPRBDJxLG0GpFcQkOWWBzBtKG09UtcQ out_176_mFAP2b_singleloop_p01wA5_mFAP2b_0001_0001
LkC3JB/owRH0d+WbQ46xHBb6mcHkYQcbQBr8IBfSMiHEsyxaQcSMKBPIwcHkpbSaQgVuBB77ncHEVjjbQp499AT4jbH0xc8aQ2O/JBzeUOHkQg5aQL62JBn3XgHkWA3bQWCYABTskjH0N30bQ6bxAB/lvVHkef3bQBNY4Az8FWH0p9/aQ out_176_mFAP2b_singleloop_p01wA5_mFAP2b_0001_0001
LXkNIBHsysHEmutaQpw1IBnDtyH0HFGaQueUFBXMIuHERLiZQlYQGBLbnwH0bS8YQcSMHB/mE+HUwKTaQebYIBv1p+Hk+dCbQgEDHBfHrzH0gNTbQVdNIBf1usH0TLuaQkhENBn3iyHkjb8ZQR4+CBDQS/HkNdMaQniaJBPPACIkXaAaQc58FBnbfCIkOcRbQmDmMBDsaAIk7oHbQxNyCBj3ezH0aGbbQGxnJB7n4xHkmkubQ out_176_mFAP2b_singleloop_p01wA5_mFAP2b_0001_0001
EsHFBBf++nHkWktZQ7Rh7APdTjHkDtMZQQ144ADrcXHkmZWZQ99TwA77nTHEEYJZQ2jCxAThrpHEsyJZQUajyArmr1H0urCZQ4XEyAXPi8H07flZQGOi0A/Yz5HEvXaYQ8lhzAHwsDI0x3fZQafB2ATiTCIEftUYQc7g1A7UtFIkRT3YQ3r/2AbrHLIkFrxYQf/UABjU4lHEoaMaQTq6/AfLdjHk4kuYQDIqsATGpoHUCrnZQvOAsAvHjmHkdrwYQRoiwAXfV5HEtWFaQOx90A7qn0HEYq+XQtmJzADfYGIELT7ZQ4yl3ALJ5DI0btpXQt+31AXa7MIE/cMZQ out_176_mFAP2b_singleloop_p01wA5_mFAP2b_0001_0001
EqGPABT0iRH0yhqZQ357+A3jCGH0Gv0ZQ5luEBnDt/G0JxwZQGE4IBHXPDHkQgBaQMIw6ArFZEHkU4iaQ+lUxAnAsKH083paQpK/3ADQl4GUykqaQDCsDBT2OVHUGE0ZQtsQ5ADHrCHU56dZQohaABvO1GH06R5aQtABtAXLqKH0NJQaQAQD1A7zn3GklHLbQse/+AjKmzGkCTmaQ9EzxAHkH2Gk28TaQ out_176_mFAP2b_singleloop_p01wA5_mFAP2b_0001_0001
EFDiEBzKH2GE7RdZQ4PVJBXjXvGEBWZZQU4aIBjrHjGEoaYZQFueEBnuJfGECsGZQzhWMBTgVzGU46xYQfZWRBv/jtGEw8lYQpehUBnpO0GU1b2XQyILXBHm7+GUgdYYQ7RBBBrZmzGE99PZQ/z1LBrGqwG0LZ1ZQIcaNB7Qt7GUqZ2YQSxrJBD57yG06QWYQo7bQBjaYlGEuGcYQa/DUBHNQtGkfpAZQuVQZB3mOEHEQKDYQka7ZBfr37GkfdwYQMh9TBLDRDHkzJoYQ out_176_mFAP2b_singleloop_p01wA5_mFAP2b_0001_0001
EEtIMBvHFdGUPKsZQ/pGMBrbSRG04lqZQaR2PB7QLNGU5QHZQlDNUBfTiRGEoaAZQrcoNB33PMG0isVaQ2+WJBPliNGEDk5aQ8JoEB/gAOGEfLwaQLb3KBfQmNGkxlebQ5lOPBjqxgGk8S7ZQhFDIBfznOGk4cjZQYbURB/e5PGUo1gaQNfbOB3KwDGUcDRaQ out_176_mFAP2b_singleloop_p01wA5_mFAP2b_0001_0001
EIwKOB77nEGE7RxYQvJRRBblDAGEmuNYQyLdSB757nFkuJRYQam5OB33PbFU2ObYQzMTOBrEDCGksdGXQ4ReNBvEEOG0D/4WQ8EfRBz7z6F0iQ7VQxcDKBLT2QGEtatVQx1jKBTgVBGEZ74YQUeKVBvA9DGkh0MYQJYYKBDjs8FkmpJXQGwSRBPCpRGEUpyWQ37gLBv+cRGE/uwXQHTTPBvc19FU9hBVQ9OASB3QrpFUhqCWQNaaVBfARBG0X43VQo5qJBvQgZGU5xoVQSBIGBf3TNGUZD2VQ0W3LB7WxNG0jOzUQ out_176_mFAP2b_singleloop_p01wA5_mFAP2b_0001_0001
EKcdXB7OfhF0MzIYQtI7YBX3kKF0eUIYQO0CbBvcoDFU3k4WQf/UeB3MzOF01jSWQ6mEdBLEYFF0jCrYQ8soeBXAztEEBfoYQsvvaBn8yKFEGmWZQgqRaB/S3sFksdCYQgQXVB7pLBFkcpPYQChSgBbWcOFEyzlYQI0ygBjrPqEE5DBZQQDLgBfmQqEUAOJYQjuFbBjc4jE0VdtYQtIrdBPkNHFENVvZQ4qIXBr8QBF000bZQSDvZBLMwbFUP3XZQ out_176_mFAP2b_singleloop_p01wA5_mFAP2b_0001_0001
EsyBZBbQgxE0jCXWQ++paBb5QpEUjXCVQ46ReBrFZVEUiBJVQIFOdBnDtGE0w17VQXktVBrw1jEEEYNUQBWZWBHZ7oEECs6WQ509cB7kr1EEYNiUQjs9WBXjXeE0HFOTQv0NTBLGEyEE/pGUQ35bTBb5QXEET3sUQ out_176_mFAP2b_singleloop_p01wA5_mFAP2b_0001_0001
EqxLhBLxgUE0JxQUQaRGjBf9oCEEEYNUQ0iMkBra86Dka8ySQO0ClBPy2LEU6mESQ35blBvyhIE0eUIVQdvmnBXXQwD0yfQVQfkwpB/Sd+D0TrPWQX0/pBHZNSE0HPnWQkcXrBX3mfDktLsWQiBhhBTKchEUdTqTQ0VFiB/aSoDkWkiUQFcqkBbFqLEUHZIWQrDWmB7EXXEkidxUQEmioBTftrDk+ESUQ6NvmBz6NSDkQzmVQ//0sBn0lmDEWqVXQRqHrBbZeBDUe+XWQ out_176_mFAP2b_singleloop_p01wA5_mFAP2b_0001_0001
LHvUkBjWkRD01jaSQqGflBrZmFD0coFRQueUkBDW5cCkpbaQQrcojBHYl7BkBBGRQ2OfjBLwK7CkEDCTQFgonBbigAD0nUMRQjtNlBvz6fDEDwYQQ out_176_mFAP2b_singleloop_p01wA5_mFAP2b_0001_0001
LMIQkB3MzcCk8SHOQ5QLjBfTixBEqGfMQqGPhBj/UHCU0iMKQc94hBblDlC0MzsIQqGflBjrH9AkEDSLQsaInBTphcAk+vZNQSnakBrJEm/T3VrJQZ78kBnCX3CEBWJNQ+zAiB3e1HB0MoyNQKIsmBjHImBEUq/JQu9BmB/bL6/Tv9oOQi2EmBXTGd+ze32IQU9KjBX7OKA0HIDIQNQPjBHI0U+T0A/KQ out_176_mFAP2b_singleloop_p01wA5_mFAP2b_0001_0001
L46xdBzLdjBEaR2JQktzZBrw17BUdTiHQiWEYB/TN2AEW5wDQy2ZZBf8SX/DtIbEQzhWUBrw1LC0NJ2IQyanRB3j9PB0xEJKQurGVB/ezpCkd8vKQ32/LBPDakB002rKQ789cBXjXyAEpwFLQ8fkbB74hWC0HLAFQ1Y0RB7DiYC0N5iGQeJoTBvPUABkJYBMQ95uRBbXvYAU0H2IQRzWRBH74yCE1+mLQ9lFXBnSNFDk4Y6JQtmfXB/xpaCUJxKMQ7zGKB//3uAk5ImLQnm+JBzdxyBk7izIQ7fzLBDwfNCUhj+LQ out_176_mFAP2b_singleloop_p01wA5_mFAP2b_0001_0001
L2jCVBvIbPBka8S/PDXvSBHYlTAkR2O3PnEDXBXiBx+z4lutPzMTWBzgAr4zMzMrP99TOB/TN++j9ow8PKINKBzCfTAEZiUAQIFOUBPzMHCkZmZ+Pz9DRBTVF4AEdgnfPhp7PBXuhi9DcDoBQD2rMB/IgM9T4/r1PQCwIBzAMxA0jrf6P out_176_mFAP2b_singleloop_p01wA5_mFAP2b_0001_0001
LEtobB/na8/zisdePEtIgBf9og+zfqxrv2jChBjVO02D/pGxPiBBiBjWkt973P1YPTiBfBTLy28Dv0N+vB2YdBH6+s/zADQDwXRZfBDNw+Akvj+CwbKAaBjS6I/zqThGwZ78bBLwK/AUO0ikPoL0hBbec5/TmIZtv2l0bBjaJxyrrcy9vtbRhB3b3K5DWVpAw out_176_mFAP2b_singleloop_p01wA5_mFAP2b_0001_0001
LlD9gBThrH6zyhW/PDC8hBT0iM9bktTDQT3kgB77nK+LtIbIQZQghBjAr8/7yh2JQMdDgBb5QL+jWkNBQ/hBkBPilb87fiUEQZj3hBH1Nh/7zcQBQ out_176_mFAP2b_singleloop_p01wA5_mFAP2b_0001_0001
EPK8cB325767z3PJQBrcaBT2Of8b3k4LQjsdcBrEDC7jTiBOQtd+cBDVjH/zMzcNQfUYUB7P1477xLtLQO+jRBDVeG/LFQFKQj3tRBv2s3AshHcLQWdYPBDhtzA8rmHOQuDGKBPy94AcWZqOQQOnGBjNNDBMCRtMQwKaIBzdL0Ac3MlQQKcdbB33P16D99DIQPMhbBHQkQ/rQjhMQYoaTBrdJo7Tbw0KQglqSBHVM777wjtNQkFhTB39JS/rIoIIQcDZNBbErh+LffyJQam3VB//lMB8pGoLQPuePB31ZmBsUPRKQ/N6RBXusrAc5grPQTE5HBj5BHBMMyyKQf5pCBP5XHBcVyHNQ5nELBfqUsAsvaVRQm9dEBTcL4AcleyQQ out_176_mFAP2b_singleloop_p01wA5_mFAP2b_0001_0001
ETihdBzLdTy7P1QQQgVOfBLxgg9T14VRQWOUbBX3kAA0LdrRQyLdWBTLym/j78tRQ/pmfB757n2rpbiSQDwQgBnDR5+bxj7RQA6WdBvgc5+Le7oQQOafdBTDUzz7dLPQQ98ihBrrJq+Dk7ERQxQ6bBruQvzLGXITQ3LchBXd2v5j11MTQNRNfBfnwOAMiaoSQXXaiBHXxN/rcuwRQfIOZBnotk/7fpyQQXEnfBTrMFAcsG4PQ out_176_mFAP2b_singleloop_p01wA5_mFAP2b_0001_0001
EPffdB/RhLBkuJBSQb8SaB7QLKC0isdSQzhWbBzfqVCE7R5TQIFufBTf/kCkR2OUQhrnbBjVO0CUGEwRQU54aBLdKyCUQkYQQkiXYB3v2YDUXhTSQWKHdBPZxZDUVccPQ03vgBzgATB0Ld7RQwMFWB/ywBC0+PYSQuAjfB7Hv6C0dG6RQt1oWBbsxvCEOlLQQlS4cBTj9VCk8w+PQl9eZB7ep2DE0tzRQjkDZBrWKcD0zIYTQHZOUBrgFSDkHsHSQSGlcBjTxYDkG4UNQeJogB3gHdDEPx1PQXeFbB7l20Dks6HQQ out_176_mFAP2b_singleloop_p01wA5_mFAP2b_0001_0001
ERLSXBThrPCUf/sUQlYQXBLEYdCEZ7EWQhrHSBX461CkYQQWQMdzNB7OfjCEueEWQpbSXBfR2uBkqxDXQ0xLXBnOIICUKbPYQfYLcB3VX2AESSzWQ2jCUB/naAC0xLVUQgexaB7CRxCUXBQWQL7qTBrBRKB0lv7WQ6KHXBH9jaBUmslYQGhnTBTYsbCEKHUYQptvaBrcebC02MVYQ9WKcBP0qAAkBxfXQCazfBDUGcBULi8WQxTFcB74CeAEhEyVQ out_176_mFAP2b_singleloop_p01wA5_mFAP2b_0001_0001
Ee+eSBHXPeDU5QrWQEYlNB34l2DUMI4WQW5QOBzfqPEkpbqXQlDtSBHueWEE/p+XQNeJWBDrcsDUHaxWQkJqKBrMziDkpcZXQbc3LBrH6+DEFQ6VQ out_176_mFAP2b_singleloop_p01wA5_mFAP2b_0001_0001
EMIwJBXiBZEU0iAYQShrJBrbSsEUgVaYQ14lEBDW54E057TYQxggABf++vEk8SHYQdTCKBf++lE03PJZQnHGFBLgQZEUtoWZQg7vAB7Y5jEkhKoZQim2EBHRJDE0iUQZQiha4AvktYEEkqzZQlISABXEFwDki2bZQwh+3AzmvCEUngtZQpr5uAv7VvDEqC5ZQHaRGBfSMSEkrHtXQZs/MBfae2E0UZQYQCWUKBDnT0E0RGdZQielNBbKScEE/1OZQGU7ABjHM1EEQ2sZQbzOIBHST1DkQRCZQYlnxAbEKhEkcdBaQhqDABT/1NDUjGXZQFZgvAbqJSDke0vZQ out_176_mFAP2b_singleloop_p01wA5_mFAP2b_0001_0001
LhrnEBzgANFkYQgYQoFZ/AjU4YFEv0dYQKxAABfTivF0NJuYQpw1DBb781FUbnDZQOJGIBnBBUFE7RpYQm5N5AH1nQFksGwYQD+r8APrfZFEya5XQ out_176_mFAP2b_singleloop_p01wA5_mFAP2b_0001_0001
E2Of3A33P7F00NlYQ46R2A34lIGEoa0YQ03PzAvIbQGUy2RYQpbSuAvyhNGka8iXQEtIuAHXPJGET3YZQ7S2xAji/DG054BaQle4pAXaXFGk5zlaQqujuA7FRBGEclPbQUCA3ADevIGEj3gbQ9owxATgV0FEXPSYQLx89AbMSLGk4FBZQbBrmAbMfFG0h+OZQYnbsA77nRGUv5fZQn8e5AHPfHGkZaLaQbMDzAPw92F0bk8ZQLkkiADb+AG0vgeaQsi7nA3Y0NG0DUpaQ0iLyAjA9yFkq6JbQpxNoA/1aAGUJNnbQYNA6ATlyFGUSR8bQsSvzAfK7PGEgkmbQo4R9A3DzJG0MhLbQ out_176_mFAP2b_singleloop_p01wA5_mFAP2b_0001_0001
EnED2AvyhaG00NZYQ357yAD/piGEaR2XQAAAxAPeptGkBBOYQbnv1A/S3wGUjXuYQ7Rh7APepjGEue0WQShr6AnsdcGkR2yYQS8TrAX4TgGUPFaXQGZ74ArbSpGEEYFWQEYl8A757bGkTiZWQKcdBB/9TmGkvfSXQ out_176_mFAP2b_singleloop_p01wA5_mFAP2b_0001_0001
E+TNqALbnzGUbnvXQIwKoAbkt+GUbnDYQ/pGqA757FH0gA7WQzMzpAzLdCHEmuxVQ7RhZAnYQAHEBWVYQSHFKAffo9G0mQqXQNWAWA/kI5G0xX8YQx1jmAbPKwGkqx7WQDVrtAnz7AHkVKdYQU6bXAbgnIH0loeYQm3AMAvSSCH0Dx5WQLO7FAvcY6GEYyIZQIe3gA/BN7GEN+UZQfe7XA3eywG0ubzYQ out_176_mFAP2b_singleloop_p01wA5_mFAP2b_0001_0001
Epw1rA/mEQHEnELXQGZ7tAXNeXHU0iEWQJGEkA3MzbH0xLVVQQgVYAzgAfHET38VQU460AXNegHU14lWQZTW2Af3poHk9ilVQ22r/A7J7bHUr27WQdoFsA34lSHkDtEYQ2moyAfwTTHEcHUVQXyPxAz74jHUZYcXQZ8b7A/S7uH0tB9VQcuquAPfDsHUBSTVQ+gE6ATj1kHUa6uUQkbVCBrgKiH0RyTXQR1nBBDOqYHEajCWQxC3+ADarVHkJ+rXQ out_176_mFAP2b_singleloop_p01wA5_mFAP2b_0001_0001
LNepkAf9obHkCX/TQepbYAb6mfHkBBGTQXPKeAz1jqHUiBhSQ8naQADVjxH0kYYSQfUYUAfVpXHUbe9RQUECKATtMNHkMyZSQZq1GA7XpFHkZgORQNhku/eCSKHEPaNQQoRkl/mspCHUdHNOQyLdrA7luYH03PlTQvfuJA7oggHUb4qTQsbvhAT/sVHEZMeRQ4/AKAHlTbHUSmNRQCYE1/u63OHUt72SQ2/JUAvwTJHUvQJTQQNnAATRB+G0rjlRQGJKWAHSNEHEjOvQQRX57/m6lRH085kPQLWEB/moRMHUyEtQQFgsB/6KBGHE7v5MQ6SPR/S247GEPe9OQ8QjAAnB3AHEc0PNQ out_176_mFAP2b_singleloop_p01wA5_mFAP2b_0001_0001
LlYQpAnX6rHERLKSQdoFtADAA2H0MzkRQDXP3AHtI4HkR2WSQBrc7AjWkwHUep7SQsHFwAXMI1H0w1DQQ6CF6AL0QvH0R72PQL/MnA/DavHUbTlOQVjXuA3islHEoaUSQg58mADyF8HEzAuRQxY8wAzU38HU7iPPQvDH/A7NtyH0fYjOQ53bpAXJ3uH05xeMQrSlfAjZ9zHUljxOQyA8lAncenH00JXPQ out_176_mFAP2b_singleloop_p01wA5_mFAP2b_0001_0001
LBrc8AjVuAI0P1QSQ9oQDBrbyBIEnE7SQnvfHBz0N7HUPKkSQTihLBLaR6HE7RRTQIFuEBPyWHIkZmZSQqmv+A7eBKI0mDJSQwOp3A7mkFI0SqoRQ/aX8ADKyAI0E6QSQ50nCB353BIkxtAUQBxKHBzn9GIUlRfRQ/VKHBLDgJIky4ITQbGt/AL+RNIUPUaRQdIu7AH22LIEJVETQe7i4AfpbFI0iIjQQ9jYvAD6OGIUcW9RQ out_176_mFAP2b_singleloop_p01wA5_mFAP2b_0001_0001
EzMzGBnsd1H0GvcRQIwqKBfTitHUepDRQIwKIBjrHjHUepjQQoFZKBntzdHEEYVPQ0iMOBrvfyHEAAAQQL2FLBP6l2H02HeNQYEQGBnMA1H0z1LNQ1stNBbst7Hkyw4LQ8naDBPc91HkZm5QQT3ENB/XdrHEPa7RQf1GRBLB1sHUq5bPQfRSQBrkK5HUg1bQQ out_176_mFAP2b_singleloop_p01wA5_mFAP2b_0001_0001
EqxrDB/89fH0w1LRQdTCBB3MzVH0z33QQXkt9ADAAQHkBBGSQfU43APy2UHU3k4SQ14l4AzKHXHECsyPQUCI8A7+zbHUT3WNQ7KFzA7jdMHkfANPQdTCCB/89kH0eU4RQjl9DBDzcQHktzaQQ2g3yAjbScH0ePWQQJiM8AzOgjHEaEqNQPKbsAHs4NHkWQ3NQAwDwATu9IH0D+gQQSZs4A3y8GHUfDSOQ out_176_mFAP2b_singleloop_p01wA5_mFAP2b_0001_0001
EvJx/AbQgFH0gALSQhrH7A34l+GkQgNTQNzMyAHtI3GkBBuSQ99TzAHDCyGU5QrRQgqxBBb5Q3GEue0TQEWOGBz117GE3YnUQhR5JB/KsyGkEECVQ3k8DBfiTBHE/z0VQpwVCBDBWCHkrHdRQ4bi3Aj9pDH0Jf+TQWcoDBDSOzGE8r/SQBdm/ALvhxGEmoaUQBgeIBr1fBHkOIBUQWjHNBDb01GElEoVQ4meLB/QwuGE/YJUQvpqHB/E+sGEA4nVQ52KHBTqrEHkihbWQyprBBL6j7G0oEbWQ09SBBfXjHHkYbfVQ out_176_mFAP2b_singleloop_p01wA5_mFAP2b_0001_0001
ECsypAHZ71GkU4iTQ8S3gArbSuGkDtYTQ789jA/mEkG04lGUQpbSkAT14jG03PVVQDCsMAfTiyGU2O/TQ28cy/CaBrGEpPwTQRkE5/GfuhGUwXeTQa+b7+aL0uGkN+0TQ67npAf9o6GUwKXUQ6mWfAv6zsGkflUSQaV9IAbvJ6GUr6lTQlizOATxlzGknBEVQ out_176_mFAP2b_singleloop_p01wA5_mFAP2b_0001_0001
EiBBnA757bGEv0VTQOJGsA7kYSG0eU4TQqxLmAThrHG0xL1TQIwKiA3NJEGkpbySQlDt2APzMRGUy2JTQTEs9ArFSaGUzcgTQVl17Af9BHGEMPgTQuVJDBPbkbGEggqSQoa8lATKccG03PVSQJYatArIkTGkkl8UQk8P1AvrlRGU7xFSQPXeABz0yYG0VdcUQM6N5AXejhG0y2hTQKQsBBDeRGGk/l+SQQTi2AbkmAG0viNTQNpM9ATsvGGUX6kUQd6mFBrxAiGUoJATQOFpBB30SdG0O/rRQ+jZFB7tYUG0JSqSQ out_176_mFAP2b_singleloop_p01wA5_mFAP2b_0001_0001
E/pGmADBWCGEVj/UQT3khAb5QvF0LdLVQmuJqA76RfFUiBpVQZ78sAHtIfFUf/0WQ14lQATgVwF03PNWQx8yFAzNLaFUuXkWQfAnPAPQJKFEAZWWQiJ+n/OdvZFkUsFXQ3kYpAXiBGG0w1zVQA+0cADOwpFkGROUQrFJEAfH56FU9ozVQQmcWAD1t3FkyHIXQ out_176_mFAP2b_singleloop_p01wA5_mFAP2b_0001_0001
EdTiuAfSMSFklDtUQFDC3ALFuCFEoaEVQaR2yA/owrE0bSEVQb8SuAT0ikE0GvEUQBWZABXiBDFk8SHUQy7mCBPc+YFUzk9TQdl5EB7HK0EE9KqUQMEbEBfLgjFkb4OVQWO0rA/mETFkCXvTQwf05AnQcGFkNxEWQliX+APSd9EURQITQXxR/A/yhiFUlAfTQWM/FBDZ5XFEuKUTQGrSIBTof0EkMV+TQLadDBHnzjEkK3vUQugLGBrfz5EU9woVQ3FAGBv6NzFUT6/UQ9UiHBLs3ZFE7TtVQhIFBBvDKlFkno5VQ out_176_mFAP2b_singleloop_p01wA5_mFAP2b_0001_0001
EhAr0AzeUgEECsKWQkCXxAzKHKE0NJWWQ2jC7AXO02D0yhOWQqxrBBzgA/DE+T1WQgVOsAHueGE0jCvXQzl3iADolTEEWM4XQP1BpAnJtdDEt35XQnvf4AfTinEkqx7WQOIqrAXpEGEk83jVQX69xA762KEkWSQYQUE8kA/AbiEk9Z8XQYaclA7SGZDk3UcYQIAAwAjLRJDkvc0XQ1MQjAL2CVDEbRIXQ out_176_mFAP2b_singleloop_p01wA5_mFAP2b_0001_0001
EOJG6Ab6mUDEuecVQdTiBBb5Q3C0KHSVQUNeABTKcJC00NxVQLHa8ALwKfB00NBVQtd+CBHue0CU0i0TQSCeEB37pdDksvJTQzigABHOI3DUlMmSQl0tJBz9HpDULnCTQ3szBB7A1NEUwZ7RQeRDLBjQ+GEUfcXSQFbHHBHPiTEULmzRQX4eIBTIrlE02jHRQwKHzALGEQDUep7UQMU3EB7b0CDUV14VQTpZ/ALVFnCUT9STQdoVGBX0geCUBctTQUUw4Av8IuDkSGsSQzGzMBvW4UD0loeTQh0W9ATKqXEEQwfRQ++NPBLOnLEEj6QSQcFUMBTIZlE0aE8QQ out_176_mFAP2b_singleloop_p01wA5_mFAP2b_0001_0001
LCB2BBrFZ7BUHaBXQfUYBBTKclA0FZjXQTiBEB/S3E/jEDqWQjX6BBLFue7Tc9gWQXkNEB/9TtAEW5cYQBidDBzNuECEM1oYQg3EEBDyhcCkEH/XQAo3BBbSe8B0y3/WQT6P6AnzsVAEM4rXQstcIBbY8aA0AtZYQyVYCB3XHBAEBB0YQCabGBztYOCUn8AZQCf++AzDOJCUyN3YQ+2PIBDcIhC0wf1XQOr1BBjWP6CUjuAYQ out_176_mFAP2b_singleloop_p01wA5_mFAP2b_0001_0001
LU4aIBHsyx/DEY9VQiBBLBHsyh9z4lGVQgVuHBrFZ77j9o4TQzMzIBbmZG8r8SPTQy2ZQB3ist+z4lmUQOJ2PBrr0dAEW/vTQ6mEKBb6m0AUIwCWQYAnLBju5XzLvEsVQPZOSBvZEL8zLlCUQ+XBTBLjEK/DxXaVQGR1RBzlrOA0XW7SQ out_176_mFAP2b_singleloop_p01wA5_mFAP2b_0001_0001
LCsyDBLGEo+j/UjTQTihABjqxL+zP1YSQBW51A/mEj8z3P1SQamZuAblDN8jZmBSQAAgABDW5YA0NJmRQ/PNGBv1x4A03SNRQYrzFBHjCGCEXncQQP0JJBj9Mo/TunbQQyL9CBfnvHAkYQIUQovXCBLITf6zWOyRQI3i9ATFgIBEoXOSQqtN8AHnXSAUFQtQQmDbIB7oMGBkzgHSQq+zJBDbfRCkwKOQQ0YyDBjzUdCk9SDRQRFlDBLq7ACEBpCPQnsLNB7qXKAkT9LQQI3BHBDqfN/TvYFPQQocJB7ndo9DlkBRQ out_176_mFAP2b_singleloop_p01wA5_mFAP2b_0001_0001
LQ140AvHFu6jDtIUQMIwqATf/U174luUQlYQkAz1jS+DqGPVQWO0UA76RR+z1jKVQkCX7ALwKH7zkYwUQBWNsAXOz78LIyjVQFjAmA/OEY8bMg/TQ out_176_mFAP2b_singleloop_p01wA5_mFAP2b_0001_0001
LRLypAjpbKAUiBxVQuz3kA7P1YBECsSWQ6mEdAb6mEC0IbPVQ2OfLAzeUUCU3kgVQZQgbAbmZGBknvfXQftwjAHawnAkliWYQ9zPrAPPyRBk8ZlYQzsngAz8Q++TSNnYQfU4xALGEIAEAAwVQqiOrAXp5BCU7ynWQjjUPAHtoXAUlsPXQaBKTAvYkACkJ/wXQvUVkAftQP+znCBZQ2N/UA7+489TbKaYQ out_176_mFAP2b_singleloop_p01wA5_mFAP2b_0001_0001
EFDCjAjqxHC01jCUQKc9aAzLdfC0d++SQueUeA/TNODktzPTQZQgnA7QLaDkvfyTQThmhA/S3TCk8DlRQyVPgALWzHB0nWURQ4ukXA3c6tCE+QhQQUw5kADwUqA0/FAQQLHaqAHZ70Bk++5TQ/ABKAz9YXCEbiBTQl3IqAD+naCUMHhRQyohPAvym3A0VFVRQPcEkAzMnjAkNjHSQDoldA3kTlCEYNEPQHnTaArq3PDE+isQQaTeGALzOnCUgfkQQMPojAXTWL/DdtxPQEZdtArN53AkJz9PQiZ/gAbiCMB0bdXOQ out_176_mFAP2b_singleloop_p01wA5_mFAP2b_0001_0001
ER2OPATf/oDUKc1SQxgATArFZLEUf/8SQamZWAfR2WEkSMoRQnEDMADAASE0eUoQQKc9AATLyWEUktrTQPit9/uF0REU/IJVQbCXb/CTPhE0d2vVQ4vEW/2YpfEkY+PXQMpWl8K6ZxE07wzXQhrHBAPHadD0codSQS31gALa2NEkXchTQVglj/CmuSEELKNTQCKNDAvHFoEE82lTQUrWOAbx7TEE8VoVQYCLz/+EVBEUSISVQZsia98/GeE0NAVVQv+1m/6BixEUTPfVQyYG7/WYqgE09zqXQ+XZz+C/YQEkE3hXQ/tIj8M5TwEkV2ZYQ3MSa/8g3wEE0zbXQckG8+6Q+/EUPliXQ out_176_mFAP2b_singleloop_p01wA5_mFAP2b_0001_0001
EcSMiAnX6mEkZmpRQzMzjAb5Q1EUc9gQQFDCgAfTiLFUxg4QQ3kYkAjWkVF0FZzRQ2OfvAPy21EEpwFQQUNemAvxLpE0kYgSQZZBeAneXvE0GSXPQQgVwArvfAFUgVeOQsHFyAvz3lEEVjnPQVjX0ALbn7E01j6QQ out_176_mFAP2b_singleloop_p01wA5_mFAP2b_0001_0001
E2OfPAHtITFEueMQQKxgGALaRoFkCXfQQiBBMAXMI4FEYlzOQGZ7GALFu0FE+TdMQeYwY/y/AnFkZ4pQQ7f9S+SZp8FkdNvQQr56B/KbPEGUsRBSQlQzu+S48/FkxuHTQ368f/uzHOG05p4RQGZ7IA/89JFEmu5OQknZNAri/tF0rNbRQvgaJ/C2HeFEW5jRQrkk6+mXTeFEOIoPQp+TY/kGQ6F0IrsQQ29aB/ShODGk/tyPQCwhn/66aSGEOjsSQ83vj/qiRRGU9T+QQ out_176_mFAP2b_singleloop_p01wA5_mFAP2b_0001_0001
LfU4WAf9oEG0hWkPQktzdAXNeMG0yhmNQGZ7kA34lVGEaR2OQc9oiAjqxYGEYljQQaR2aADVjFGkTixQQri6PAXUnPGElxiMQuG/jAHFmIGk8vHMQ out_176_mFAP2b_singleloop_p01wA5_mFAP2b_0001_0001
EW5QsA7QLaGUJGUNQ/pGyADBWjGkBBWOQZQg9AvyhkGkQgVNQ4PVABjrHgGUxgQLQse5rADHltGEUesNQnP0qAHi3vGEkSuKQZ5fkADW/5Gk36KKQb6zYA/oK8GkcceLQBVKoADwPAHkTpOIQUNetAvxLXG025bLQ8GzyADXhiG0cOQQQRL3vAf/Z0G0MwnOQ2M4jA7sDtGUekiOQbismAX+LpGErgxJQVwxyAzuzwGU1Y3JQlzUkAjOCHHEh/iHQTSwuArcL+G0JOcGQ out_176_mFAP2b_singleloop_p01wA5_mFAP2b_0001_0001
EktzBBf9oqGkZm5OQlDNHB7QLuGUepLOQoacHB/TN6GEZ7sNQ/pGGB/9TAHk9ogPQT3kLBbmZrGkDtIQQxQlMBr0EgG0FkTQQzKZQBvNHwGkB1jPQD9cQB7FgeGUJRbRQ/UDAB/natGEShTQQ+0XIBLxMqGU8VVMQaBXKBb5iuG0alGRQn+XOBb19cGkK8xOQrjBJBjKzbGUDueQQQHeTB7UguGUdYhQQ9JtPBDFc4GUvGbPQn0gRBrMvsGklgpNQgTXRBTaZWGkqLhRQzZxOBz0ehGkjjWSQJuHUBvB1iG0lVNRQ out_176_mFAP2b_singleloop_p01wA5_mFAP2b_0001_0001
ERLSJBT0i9GEYlTLQXPqJBXiBJHUJGkKQbnPPBrFZMHEaRmJQ03vRBnX6GH0d++HQ3kYFBPzMMHEUNeIQ+bIABrYfKH0LAlJQDa9FBT0CYH09bcHQtIbKBrGv3G04l+JQjmyIB3F1NHk4LVMQVR2FBLKRHH0dVYFQr2z+ADnPQH0Jh5KQ815CBT6KaH0EziEQoB5JBDBiZH0K/sFQ4reFBz59cHUiBhJQ out_176_mFAP2b_singleloop_p01wA5_mFAP2b_0001_0001
E5lORBPHaVHUGEoKQIwqWBbmZZHUzMDKQHaxXB3MzdHUiBhGQwKnUBnBBkHUGEYEQCB2XB/naiHk9oAMQ6badBr0FnH0dNAMQSJJeBjlBxHE6aoOQDqRiBPCZ2HUiu3NQam5OBvyhZHk789LQJ7dZBXjwSHkLIPKQ/96WBzE+fH0K3/NQHZLVB7LCpHkKOhLQLdNeB7d7qHEzBGKQYJMgBzEwgHUdtTMQJNyiBXem8HEm+TPQ65QiBTjw5HULw2LQrKujBXeHwHEDr+NQ out_176_mFAP2b_singleloop_p01wA5_mFAP2b_0001_0001
LGZbcBntzaHkpbSEQEYleBbktfH0Gv0+PEtohBXMInHEDCsAQ789hBfTivHU3kY8PQgVgB7luXHUjX60PRDpcBfgVQHkOcXjPCshYBPQDUHkn9Qpv02ydB3B8GH07jr6ODCseBb5QVHEv0NGQI2bbB3SdkHU4DG7PXZ4hBv6zSHEQDP6PjgUhB7XMcH0SJeEP out_176_mFAP2b_singleloop_p01wA5_mFAP2b_0001_0001
LRLSjBT14jH0w1jEQtdulBntzpHEW5wFQktjmBLEYnH0kYwJQ7RhlBntzfHEoa8KQZ78nB/mEmHkTiBCQLS/oBT2IcHUQZtDQfU4iBDW5cH0OffGQ4HUlBXdVyHEgUVFQjAhpBzQ1rHkytjBQiUFnBvHClHEF4I8PA1EpB/bxXHUoohAQ out_176_mFAP2b_singleloop_p01wA5_mFAP2b_0001_0001
Lf/koBnX6sH0P14KQ35rpB7P1qHUiBhNQCBmqBHXPfHUGE4NQzMDrBT14bHEoaEQQiBBsBLFuyHEtIrNQ5zMrB3uz7Hk2y2LQMXwpBvHh2Hk0KlJQVkkoBzs/sHkgE3KQ2sLoBDLzsHUN5CPQK13tB/SwuH09eBNQjmUsBDmP1Hk5dwPQId+sBXbJAIkFrMLQWY7pBrxvAIkNN9MQuzQrBXuT0HkNwGIQjUPoBPX/7HU1/yIQ out_176_mFAP2b_singleloop_p01wA5_mFAP2b_0001_0001
EiWErBbPKZH0istLQOJ2rBLwKOHkArMMQR2OqBz1jGH0xLdKQKcNrBjU49GE7RxJQLy2uBzLdMHkoFpLQmZcvBz9gPHUKh8IQ+AmwBLv+SHkhZjNQlDtqBLbnbHEnEzJQJ9brBnhQMHU+SSOQXXUvBrCAEH0bB5LQu81tBb/GSH0zwGIQxisyBrAgRHkzfHNQegKwBvcoQHUZfmPQNYLwB/5cbHEe+TNQ out_176_mFAP2b_singleloop_p01wA5_mFAP2b_0001_0001
E35rnBrbSJHkvf6JQv09lBzgACH0P1YIQBr8iB7P1DHkqxrIQjs9hBra8MHU2OfIQ5QrmBbPKCHEue0CQweBlBfqR6G0Bu/+PAZ5lB7Xh5GkX3BuPggFoBH9m1GUj7UbPDUKkBL6T9GU7Yduv789mBz1jQHEW5gKQ6nTmBTQ45GUgUGJQQ+xoB/GPAHEE4RCQJ0VmBvDKKHkHfOBQNF8iBX768GE/v9+PYBLlBzHZyGE3tUBQYAmkBjZF9GU/kZ7vHbWiBX8eAHUhZthv out_176_mFAP2b_singleloop_p01wA5_mFAP2b_0001_0001
EAAghB3256GUiBBJQEtIdBDrc6GktzHJQqGvaB3isxG0IbnGQXPKdBrbSpG0HFuFQhALbBPHa4GEUN+LQfX8bBDi/AHU6iHOQ7aSgBPNVCHEA/ZPQKkqXBPkCHH0IT+OQtlggBji0JH0I0tQQoABYBLoVOH06MfQQ72tcBTezPHU5TGRQO0iiBjU4zGUepLJQOPjbBThFCH04NbIQFA0cBPEBxGUO1tMQAw/WB7aV3GkNQwLQyu8hBrwh9GkcU0OQ5V6TBrB5FHkhaBOQWDYiBj/5KHENHORQsFgUBbz7SHUEKyQQrkEdBLwmVHEco5RQ out_176_mFAP2b_singleloop_p01wA5_mFAP2b_0001_0001
E8S3VBbQgzGEXPqEQfU4SBDrcrGkX6mBQTiBPBHtIlGE/pGFQv0tMBvyhpGkU4aIQR0zPBrYvwG0hPD6P8eVTBrmT2G0wakmPeJDQBn3e6G02HE3vZHhMBb2zDHknYWwvAIuPBXgLNHUoSWZvSMIUBThr6GEBWZFQwSuVB/EwlGEYf2/PTCDNBTjq2GUmSS9PPybNBH7uqGU1awzPzQUWBPBswGUMJdhvWJaVB/I/8GEiyKzPmxhNBnuE0GU69o6vbKuSBTOI9GEJN59vIO6JBz4TBHUWJXpPrKBKBDdPGHE6J56vSJPNBzkLTHkePhkPSpGSBXeqPHEXvP1vu8/RB/MELHEgJfzP out_176_mFAP2b_singleloop_p01wA5_mFAP2b_0001_0001
EEtIOBDAAbGUNepDQMIQKBvz3TGkpbSGQ8n6FBT14PG0OffCQ/pGHBDBWMGU6mE8PJMINBnFPKGEtVXIQSxZJBL39BGkHqeJQfAnIBTvwvFEUghIQxA7FBXzCDG0Q1xLQPg5EBz1PlFknBEKQWONDB/YryF0h+DMQMF6EB7+VLGUPxlNQ2gD/A3pSvFko4FOQ3sNBBnipJGkP8nPQQ7L9AzaDAGEHc3PQ4PVQBPc9XGET3kAQV+RIBTXUYGUiTvIQ/iwPBra7MGkB99JQr3nPBjkcGGECssFQ+IoKBLV+oFEXPlFQJsnDB7CGWF0xjxJQpC+GB3H/SGkk1ZNQN5z6AbPKgFEeXUOQ9ycABvhJQG0j3gQQ7Ec3A/b/9FUNhvQQ out_176_mFAP2b_singleloop_p01wA5_mFAP2b_0001_0001
EfU4AB7kYQG0LdTEQXkt4AXjXMGUhrHBQRLyvAjrHIGE99zEQbnvqAT2OOGkCXvHQBuS0ATsLVG0Es+6PbE+qA7KbRGkxXMwPbP6sArCVMGk6civvH//hA33rTGk3cx1PIFOAB3MzTGUKc9HQG3i7ATwzFG0bFP9Pibo6AP7FYGk7IfzP8PoxAHH6bGkSt2/P out_176_mFAP2b_singleloop_p01wA5_mFAP2b_0001_0001
EZ78tA/9T7F0IbnEQIMvlAHiPxFkLz5HQO/RfAX0MgFkuryEQFIxjA74HXFkhJ8AQR4qqALifnFUE/cKQlSXyAfMJyFkxCICQQBCgA3gi9F0nEjIQVObkAnC/fFkcppLQYSjuAfHA0FEIznLQHKkwAPugbFE0Y4JQ out_176_mFAP2b_singleloop_p01wA5_mFAP2b_0001_0001
EhwlLAH46bFUAEfGQGjYBA7XXHFUyEcFQKnAIAT1e2E04RwIQsgjGAHR/5EkQ5KLQDA8D/6LjJF0D5dFQXJN/8OtJbFkZq2BQkXhv/0Z8bFk/5wBQQQACAdmzgF0pkzFQigGBABRKXFUKiS6Px5eDAHjMnFUaoRIQfjaGAfwyBFU/PgBQzbGY+CazMFEm0wIQ6Xm49ixf6E0ZNNEQNd7w+29TYFkj6k7PSuEz+GehqFUy0SDQCcERApYaXFE22r5PzMYw/0cTTFUqSuvP out_176_mFAP2b_singleloop_p01wA5_mFAP2b_0001_0001
ESvSPATiJkEkcwhHQKjbVA/MZSEEXhfJQvJ6CAH6zCE0XU2JQ9wQ0/WxO1D0T2yHQWvZkAPpnGEUatVIQoYQpArJPtD07WOKQHUQvAP3n6DUyxZMQ3I1nAP1sBDkOy0JQaTuzAbONdDkN4IOQ31SsAbmOkCUogjLQUxPyA/LByCEXwtNQcInQATDeiE0sdhDQTMsZAn5yYE0D4cLQujjqAfCLSEUkEmHQwREiAnHf8DU5mCFQLkbwA78YOEEMJvMQjAIjAH3z2CEGmHIQWua4AvwKoDkk71PQ+fHrADPGCC0T6NLQOfw1AfV0aCEZTFPQ out_176_mFAP2b_singleloop_p01wA5_mFAP2b_0001_0001
EH8D6/y2j9D0BjWMQvgIM/mEjhDEQ19MQSNGI/0Cq2DkNwLMQmOFv/kEe/DUtz4NQFCWV/SLh2C09XiLQMmF398wyTCUhJjMQ2kGO92kfVB04R8KQsN7r/iUxpAUWyhLQkJov/eOnr+TZHJKQZfPFATCmFE0xo3NQ+oBL/O24bDEcjHPQaNX7/uT3qCUCuwLQM/fJ/2Ex6CkE6ZJQA9bk/sb5eCUFNZMQxFj39SuFNCEvLpOQurWF8wvJkBED8zIQGgER/kMvpAkDEcLQYUDv/WkjfAEoGrNQAJEDAvq0SB0/H4KQe9FGA340r9z3KlKQNrXt/GDV9+TrTJIQ2osP/6i668zRjwKQ out_176_mFAP2b_singleloop_p01wA5_mFAP2b_0001_0001
El93S/kss+DEeJmJQsFY9/kfBMEE61nIQQcq8/cnEiEE/36JQyTrV/487rEUcCMKQQZ07/I76NEk5GJDQbOcQANSXaE0eNvAQgIGQAVTNaE0xvryPnZVFA938MEU9LPUP6I5bA5L+oEUnHeXPLOsA+ks8yDk5ORIQKgfNA9k9DEUJkLJQQJw7/Ew97DEI1XBQUKYc/EzyVE0z/8BQlOhPApa7qEUMQFCQfHbfAZ0LTEkyEECQgDTcA54ppEUm1B3voHMiAFnazEUl9nxP out_176_mFAP2b_singleloop_p01wA5_mFAP2b_0001_0001
ENJGRA5mupEEUPuKQCDITAF+D/E0N+3LQy4fkAVvsIFUfxRLQQ6dsA1ICDFkwfiMQ1+GPAFFc+EUnf3OQlXCPAlOWUFUPfDQQQMVRAx9hkFEA1tOQjhcMAxrLVFk7hWRQY1SeA9DigEE34hKQBZMHARlcJFkf38KQkie//cYy2E0yiQPQXQbbA1Qz0EUvQ1PQ45QMAhWVjFk4c0RQ2dpKAdurHFEBE4RQ out_176_mFAP2b_singleloop_p01wA5_mFAP2b_0001_0001
Lq50kAt1SXFEnOWJQns1uA55ShFULqhIQzpnwAV3p2FkUJ7JQAhe4A5F4AGkLYZJQNsEvANn0kFELo/CQRA6uAh/+PFkyWr/PHDQ1AFiLCFkSABBQo9boAFpEOFUfJk4PES7bANkkbFEYNbIQCBb1A5wtWFUXmEJQtoMoAhgcuFEmnzBQPdQ2AxtutFU6o6BQ out_176_mFAP2b_singleloop_p01wA5_mFAP2b_0001_0001
EtvRpAZMV8FkhbtLQQ2cpAppoIG0mp/MQjghqAJwkRGUNQ8KQM8AyAt78XGE6QDLQBTbyA5gUJGEiACPQaQFxAlMfBGExOpQQmNnoA52BBG0J8RRQboR5AJJo2FET75QQGMbjAhx3xF07IMMQLY3hAVkzJGEjLCOQb4D6A5kyHGUS9COQKOwyAhuYRGkHz2PQyk14ApT5rFkkTpRQTK+/Apv63FUFWXQQ out_176_mFAP2b_singleloop_p01wA5_mFAP2b_0001_0001
ERc/iA5x/RG0WcEJQ5pOjAFi/ZG0SQ5FQnO3gAx0KlGkWfAIQYbqVAhmemGUuR7JQuH5UA5dLWGkCcECQ2HwFA9mLQGkCQkFQpG8TAhZbKGUdvvIQr7BjAdw4RGEv5DJQu3GrAxm0ZGkg67DQ2BZNAlfFdGE6wFAQpV4bA93KRG0aZz9PQ3M1/c4vVGULrhHQy8+3/IErKG0Q2JDQtIQLAJaPJG0ntoKQ4D6YAx3sCG0wqyHQ out_176_mFAP2b_singleloop_p01wA5_mFAP2b_0001_0001
E5eplAhjNtGUesfFQkMMjAZnV4GEShvGQebZQAxrh7GEKnpEQa6SFAV+CCH0BRFHQ7qmrA1Iv/G0gQXEQi6j2AJDE/G0K5+GQLZa+AdVPGHU9XVEQC+cEBB4nFHEF20GQBe3IBpjlKHEM2+EQilmIBhRfQHEUzoAQ5jdNBZdhJH01niHQrSIrAF3krGUbFpCQjkQjAN6T5GUUdiJQ7OnsAVm79GU0bIAQ6D5oARIAIH0gvqEQqh71A1cZBHUvhlJQBhi5AVP42GEWTuGQcCP/A5V+DHkjUJAQmSo7At2eOHEw4lEQzE0EBF2JBHkstFJQ8xFFB9UTRHUHOX9PBT6LBdWNUHkjvg+PwiqNBVA/EHE1NcJQvJxQBxZPNHUfPKGQ out_176_mFAP2b_singleloop_p01wA5_mFAP2b_0001_0001
LTQMKA9/42G0qEIAQcl+s/AEA6GkWj16PyqU++w1WwGk5sn5P2imc/sxOnGUlNO5PKZo2/Iy8+GE3/jEvsUzIAB4+IHEcQ0WPEM8eApKQIHURM8JPXRE+/4R6SHEq/RiPOQolA1maRH003raPCWWLA5oEcHEtXYmPK7rgABLWbHkgp7jPTf0mAdPekH0+fAoPQ/WTA98DxGETwC9PgjMZ/MU8/G0ILv/P5WsDAxII5GU2CJyv2raR/A96AHEwqOwvz0TjAJrcAH0zetXvVTjW/Y8eTHkBCSkPJvUuAp61QHkqvoVPT4qDA9H4jHUNXzpPokOiAl0mqHkXZLqP out_176_mFAP2b_singleloop_p01wA5_mFAP2b_0001_0001
EDuGU/+rbyGU6IC5Po/j5/u+7pG0zeX3PmhZKAzwwrGEKxBpvBUDLAPRm0GUV7L1vusNLAn8IpG0P4xAQ6X++/eYMmGU7gyFQkdy4/egubGkpoWHQJZPs/mSVsGkOvyIQNDNj/G4jbGEP08JQgFdW/OyhlGE5xqKQxdIk/q9F6GEBRi5PRfMp/aNTiG0K5c1P7MMTAHWywGE2CcBQTRmXAPiKjGkCOFAQOsWAAvoMVGkU2QFQJj9o/an90GUGNCJQm+BW/yY/TGEBx5KQ out_176_mFAP2b_singleloop_p01wA5_mFAP2b_0001_0001
EGqQVAboWjGk7tqzvFXggAryrjGka45/vZRlSAH8dgGkV4lEwsHTZA/cigGk8DnIwKSYVAHsjcGUwYtjvSKXnAXCUeGkT9c/v4onjAzJurG0wLmAw out_176_mFAP2b_singleloop_p01wA5_mFAP2b_0001_0001
EUVc9/GipdG0KxUDwN/Rc/aWxaGUoxZHwPMyi/ykLPGEBLmIwne/8+SZ0LGUw+jKwq3/6+sHocG0C9SFwogvQ/cVfVG0ESJBw0Nt0/+ufdGE2w3+vt6Lj/2s3fGEmZcJwwXul/4JobGEQLRIwL9JD/Qc0kGkau2DwxBZv/cosYGkI1V+v out_176_mFAP2b_singleloop_p01wA5_mFAP2b_0001_0001
Ex/w8/GcGJGEqOSGwt0ZBAbxi7F0yvcHw+e+YAfKu1FEZF7Gw7PRjAnpzBGUODGGw3agn/mggtFUkatDwKZao/ikxXFUxfiFwwgi4/C9guFETCC8vqwXGAzXaMG0JBMDwELq4/Ovi4Fk4txJw7AAU+WnIzFEQgwDwsqC7+OxxUFk6EhHwIX2k/+egkFEyFu1vRKj3/yt/+FEWZM5vS9tMAT4woF0Lz37v out_176_mFAP2b_singleloop_p01wA5_mFAP2b_0001_0001
EyswdAzWGhF0XNaHwIT7pAzGnZFEKFeHwukMrALtYGFUv3xDwxqHzAHNw6EkaeFEwructAf4JUFEDwjKwVpztAzrbnFERuWMwNKP1AXwb0FEI7MMw2z6lAzLipFURkDOwpPyRALUVWFUfvvHw17CvAnLXmF0vQ8Fwv29nArjbIFkajaLwFuX1AH/3MFEVOgKwRPvlAPrD2FUtRTPw2yEgAvMoeF0LEHOw out_176_mFAP2b_singleloop_p01wA5_mFAP2b_0001_0001
E5DWjALOIDFkNmSAw1TriA/livEkhCS6vDPusAXwTsEkJYTuvYoNxAbpyaEkg7/svLrmRArx4vEEN8rrvCtJ6/KZytEEyRh5v4qATATVGeEEW+syP2zhD/+HHyEUYh5svqtYbAH+gOFEzbn/vjL8hA3ICiEETXv/vIRwQAflO/E0spkhPSGF4/KusdEkvZ18vqKO7/Wc74EUbQHAwnC7EAnbkeEkk5e6PpbqgA3eSgE0LqM6P/HyTADsqOE0JFciPs32n+MgUwE0YTc4vQGUF/imXCFU3CJAvDZr9+m5xmEUGLetP out_176_mFAP2b_singleloop_p01wA5_mFAP2b_0001_0001
EqwNwADnT9EkyTJmP/md6ALbN9EEQYr2PU4V/AnUiTFErSI2PPAO7AfPZiFEF1C8PqX84AT7p1E0DRdBQzpkBB/Oi0EUIz2EQ/JiFBTwMlE0RCRCQJNKAB7iWtEUJ5PJQH0prA/1oKFk3E0nPzkz/AnHIyE0ohAtPjdZ1AHpvlEEEjZBQkPZzAXPfAFUE3cDQv9bDB/zSEFEHuAFQqKKJBP9ZkEkzlrEQRKiGBT34qE0kPi8PkLwDBDBVVEEIt/BQ+PyDBfXksE0MPdKQ4am8ADdldE0qFLJQnpw6AL3v4EEq4IKQ out_176_mFAP2b_singleloop_p01wA5_mFAP2b_0001_0001
E/UDEB757VF0gArcPEYlGBXO0qFEv0NBPhrnMBf8SpF0fqxjPKxAPBvyhYF03P1YvRATFBj8n1F0Wgs6vFbtHBzqupFkCanBwCDk+APip2FkNdc8vUNeFBHsyJF0eU4uvGPCFBHu30FkW1+0Pv26GB325CGUIWv6vdIaHB3bsaFEtj4AwCS58A3vV+FUS3CCwnW46A7x1/FEK9B0vEIS7ArMgmFUNAf8v out_176_mFAP2b_singleloop_p01wA5_mFAP2b_0001_0001
LXPKPBDqG7F0gArwPe++UB3Mz6F057nyPiWkXB757HGET3k4P/UDVBzLdQGUGEY4PyL9MBPzMEG00NJ0PU5vWB3bD2F0QZNpvtGKWBHR2uFUKGN7P out_176_mFAP2b_singleloop_p01wA5_mFAP2b_0001_0001
E5lucBT2OHGkSMI7PyL9fBDVjQG0coF+PVjnhBPepOGUhrHEQpbyiBblDGG0eU4EQ6f3hB7quTGUBKyxPeKVgB7PBWGUHCCxvp4fjBHridG0Uk23P8naeBjWk/FEnED7PveRdBHMPXGE1ns/PvGOjBnkHNG09LosPMAidB3eBaGkIARqvSn0kBDxqfGkvWriPD7rkBT8ybG09kB/P/AKiB/1MkGU+Jm5P out_176_mFAP2b_singleloop_p01wA5_mFAP2b_0001_0001
EjsthBXO0WGUJGkHQ99TjBvIbWGkWkNKQLymlBHueeGEqG/JQuzHlB7P1nG0jCXJQ3kohBX46ZGkoFpMQJIeeBraDTGUfxcNQnNdZBjOMXGUTxEMQM87dBXiPTGU9+OQQLHqgBz1jdGkCXvGQz5HkB7WYOGEmNbKQa14gB3j1hGEu5OMQM77iBvCbaG0zvWOQp6BfBDd/KGU8FxMQsEIWBTOOSGUkrqMQMc7ZBjM7WGEP/5JQnisYBr9YfG0L6rMQGMiaBPFUOGku4hQQwiUdBbPdbGU6UkQQyHygBPnEQGk/CsQQ out_176_mFAP2b_singleloop_p01wA5_mFAP2b_0001_0001
E4PFoBnuJbGEaRmKQCBWqB7luiGkuJhKQWO0rB/mEjGU0iMNQaRGsB3jCbGEEYlOQFuOsB3NJgGE+TNIQ7g5qB/3dhGEv37CQSpxsBXc1fG0KEr8P7ZjuBL68YG06MB9PKWasBbtImGELDgwPSMYoBf8STGk/UDLQ3+jpBPKtqGU1WHKQDW8sBzY8XGkUHZIQHp9tBXCblGko7SIQ+2DqBT8ipGkpNqCQcuTpBH1kbGU3BmCQyDmtBXnclG00xnovUM6qB7EvrGUecfwP out_176_mFAP2b_singleloop_p01wA5_mFAP2b_0001_0001
EFDysB/nasGkR2+NQ357tBPc9sGEpwVQQGZrwB7P1nG0GvcQQShbyBT14pGUbnPPQkCHuBzLd4G0Mz0QQVZ5uBf2o5G0gKSSQE+quBvD7EHk2PxSQiYrvBrR9FH0bxIUQInOuBD6SEHUV/QVQ5DsrBXQrBH0a3MVQY4YvBbnSFHkCxcWQCBmsB/89yGUHaxMQninsBvQsoG0ioBRQ+kQsBjAi8GEi+qQQznnvBjPn8G0EtPQQs89wBHOF3GEpjaSQbvltBDTm0G0HS5SQH0ksBrvbHHE8TwSQa31vB/bJKH0ENISQlUoxBL+5HHk73PUQYuwqBPdBBHk4rTUQd0nqBzyOAHUggEWQ72VxB/RQHHEiigWQl6TuBjgFEH0b3SXQ out_176_mFAP2b_singleloop_p01wA5_mFAP2b_0001_0001
E99DxB/TNhGkR2eRQXPqzBzeUcG0d+uRQamJ1B7kYiGkAr0SQmu5zBbQgnGUzMrTQ14VzB/RhQGUwKHSQjnMyBnPzJGUkT/QQ++7xBXGB8F0dUVRQSSywB/K/1FUnZWSQb8CzBHykuFkcheQQFDivBbmZfGEAAISQzj10BfMtcGkIW0QQh7AyBvQ1PGkQS+SQX7R1BLUPNGkFlZSQLRfzBf3iKGU+eHQQxwNwBPZ4MGkqawQQET+yBv7reFEyRnQQdX9zB3CJ0F0jBUPQ out_176_mFAP2b_singleloop_p01wA5_mFAP2b_0001_0001
L/Uz3BXO0hGkEDySQ03f5BXO0mGUdTyTQShb7B77neG0OfXUQIwK8B33PfGkvfiVQy+P8B3qdXGUdkrTQRLC7BrbSwGEShLTQMfP5B7nb5GESIrSQFzx6BHv2CHUR+GSQSTM9BDXbCH0/mESQk5g5BfTgKH0q6tRQ5Qr4BD/pdGERLCSQsoO4BfB2pGUSolUQwfP8B7PgtGED5VSQVNZ8Bn6lzGE6M7TQId/3B3ON8GUa1fTQop63BHHU2GEJl5RQ out_176_mFAP2b_singleloop_p01wA5_mFAP2b_0001_0001
L+TNOB325FEUHahMQ6mETBf8SPEU6mkMQ++JXBvHFOEULymKQmuJbBLEYZEUIwaLQmuJgBz0NbEUGE4JQOJGaBfR2iEkqx7NQbnvdBHuewEEmuZPQqxLVBfR2cEE8nqOQtd+SBzKHiE0OfXQQAAgLBHYl3DEtILKQepbNBrED6D0hWEHQXPqKBHXPmDEBW5CQO0iMBHZ7oDk9ow7PPK8FBjqxPD0FZ7DQW5QDBjAr8CEqGv/Pnv/DBnuJNDU6mkIQ03vGBDW5gDUjXqKQHv0+ArFZ3C03PFJQMrAMBjOsFEUZeZOQOUjgBTQfSEEmggHQm6jgBXbUsE0TYMJQ5p+hBj/pUEUk28KQFSueBzoy+EkenLOQ6avgBDfjnEkry1PQax8bB7u11EkIQqQQkSCRBX2cFEknsEGQvPKFBTtbeDE0BrMQ out_176_mFAP2b_singleloop_p01wA5_mFAP2b_0001_0001
