# Supplementary material for: Incorporation of sensing modalities into de novo designed fluorescence-activating proteins
Source: Nat Commun. 2021 Feb 8;12:856. doi: 10.1038/s41467-020-18911-w (PMC7870846; doi:10.1038/s41467-020-18911-w)
Supplement: Supplementary file 24 — Source Data [file 41467_2020_18911_MOESM24_ESM.xlsx › raw_data_graphs/Supplementary_Figure_6b,c,d/1/silent_162.out]

SEQUENCE: SRAAQLLPGTWQVTMTNEDGQTSQGQWHFQPRSPYTMDIVAQGTISDGRPIVGYGKATVKTPDTLDIDITYPSLGNIKAQGQITMDSPTQFKWDAQFKQNDNPRYHGSTNILTGTLQRQEZ
SCORE:     score     fa_atr     fa_rep     fa_sol    fa_intra_rep    fa_intra_sol_xover4    lk_ball_wtd    fa_elec    pro_close    hbond_sr_bb    hbond_lr_bb    hbond_bb_sc    hbond_sc    dslf_fa13      omega     fa_dun    p_aa_pp    yhh_planarity        ref    rama_prepro    bref_irms    cen_irms    final_chainbreak    final_looprelax_score    irms       time                                       description
REMARK BINARY SILENTFILE
SCORE:  -472.798   -711.175    116.657    408.631           1.539                 21.848         -7.595   -261.028        2.239        -24.893        -79.208        -21.799     -34.397        0.000      4.526    131.825    -42.106            0.051     19.116          2.971        3.347       3.347               0.021                 -472.798   3.378   2907.000 out_162_mFAP2b_singleloop_p01wA5_mFAP2b_0001_0001
RES_NUM A:1-120 B:121 out_162_mFAP2b_singleloop_p01wA5_mFAP2b_0001_0001
FOLD_TREE  EDGE 1 120 -1  EDGE 1 121 1  out_162_mFAP2b_singleloop_p01wA5_mFAP2b_0001_0001
RT 0.092238 0.94843 0.303269 0.768097 -0.261588 0.584465 0.633655 0.17903 -0.752615 12.785 -5.805 20.9455   out_162_mFAP2b_singleloop_p01wA5_mFAP2b_0001_0001
ANNOTATED_SEQUENCE: S[SER:NtermProteinFull]RAAQLLPGTWQVTMTNEDGQTSQGQWHFQPRSPYTMDIVAQGTISDGRPIVGYGKATVKTPDTLDIDITYPSLGNIKAQGQITMDSPTQFKWDAQFKQNDNPRYH[HIS_D]GSTNILTGTLQRQE[GLU:CtermProteinFull]Z[HBI] out_162_mFAP2b_singleloop_p01wA5_mFAP2b_0001_0001
CHAIN_ENDINGS  120 out_162_mFAP2b_singleloop_p01wA5_mFAP2b_0001_0001
LwfKMBvxLBIEoaMYQDCMMBf9IAIEZ78WQ67nRBLFu8HE99bWQ357UBT0i4H0hWMXQlDNIBf9o3HkoFpWQQZ0JBjsDuHUZPOXQiTgIBXhVCIUaeVYQPryOBPHFEIkmJTYQBdLNBHFt7HUsJcYQAQKLBfY1DIkXmbWQ6M1HBL/n2HkakkVQDIUEBbb55HUf0BXQVqNIBLCJuHkSPEYQ out_162_mFAP2b_singleloop_p01wA5_mFAP2b_0001_0001
HTihSB3NJ+H0kYIVQ/UjXBHCs6HkEDiUQkC3XBvcouHUgVmUQFDCcBjVOqHkvf6UQ5QLYB/9T+HUf/ETQuDGZBTwIFIU604SQLg7aBHqjGIkEVfRQic1WB3puFIU3YdQQOwJTBvibJIEy5FQQ8HETBLtJOIEkrrQQJGqPBH7VIIksJROQEtoPBzKnAIEsyhUQMv1aBzTP+H0KDGVQG6sUBPPH8HUwbgSQmgkbBTmJ6H0sVoSQfeHcBvDgGIUDFmTQt9VVBvpOHIU5EFTQpwXeBrNFEIU18ORQlAHcB78vKI0e0dRQ+OxWBbLKCIUZk8PQr3uVBzeAPI0PRaRQiJVQBTO6QI0/4ZQQ7isPB/gpEIUneUNQjo7MBraFLIUvstNQ out_162_mFAP2b_singleloop_p01wA5_mFAP2b_0001_0001
H3kYTBPzMpH0yhWUQiBhTB/RhdHUO0aUQXPKVBPIwZHkVO0VQEtoYBfR2SHkQg9VQiWEOBntzYHkArEUQnEDQBnCXtHklDFUQRXgWBforaHUCZtTQb8SOB7QLQH0IbHUQam5MB/TNbHkrHFTQEYFLBvcobHkvfyUQ out_162_mFAP2b_singleloop_p01wA5_mFAP2b_0001_0001
HPK8SBntzeHU2O3WQqGPUBjqxbHUbnHYQrcIaBnCXdHE8nSYQQgVcBb5QXHEDCsYQ8S3QBvHFiHUzMnYQXPKQBD/pkH0yhuWQ2rZTB/GRTHEgVLYQ9owRB7OffHknvHZQmupMBD/pgHk9ogYQ03vRBz1jqHEAAkYQ out_162_mFAP2b_singleloop_p01wA5_mFAP2b_0001_0001
H++pcB77nlHEoaAYQuzHhBra8nHkvfKYQy2JjB/RhjHEoaUXQnvflB/mEiHUdTqXQPffhBnBB0Hka8OYQEomfBnS+4HEdMyYQqbcgBrMb0HUFReZQ+8uiB7K/0HkC8sZQQq3cBf85vHEVlzZQsHlaBrZmqHUiBZXQOInhB7fLkHEs9oYQR07gBrN23HEBdhXQvXljBfS11HkBDVYQZwZbBLVX3HkOLrYQ2FKgB3MyAIUG4yYQTefdBPOxsH0QnQaQ47OZBDimvH0bemZQ out_162_mFAP2b_singleloop_p01wA5_mFAP2b_0001_0001
H46RiBTgVhHEv0FWQ46BkBT2OdHUIwCVQqxLkBblDRHUO0CVQCBWmBfTiMH0P14UQ78NjB76RhHkpbqTQRZClB7vWdH0f4kSQGZ0nBrcHhH0ZK5SQrDLkBjcyhHkRNPRQaRWgBntziHUwK3VQXrCmBzDSgHUSxNVQC1NjBHe+pHk5aqTQl2MhBnffeH0e+cTQaMBlBzStUHEymjSQoALpBvmWeH0ApJSQPiboBD87dHUZG3TQP42nBnd0pHEJJ7SQHxglBv96eHUjcdQQN2PkBfXdqHUfNSRQ8mLiBDTYfHE7JARQ out_162_mFAP2b_singleloop_p01wA5_mFAP2b_0001_0001
Ham5hBjArLH0xLNVQQg1hBTf//G0xLNVQHaRjBntz5GkWkVWQMdTkBLaRxGkpbCWQGZ7dBPc97GktzHVQGwPbB/zc9GUchyTQymjVBbP+6GknO5TQSBydBD0v1G0ejySQrcIgBvcoPHkBBWVQ8T1iBL3I9GUxiTUQ0JkbBHOEAHUL52VQTY5dBLMizGkXVWVQNwqbBjhoFHkiXeTQk3nTBXRB8GEoG7SQ9jxTBbpXAHE91nUQyUHVBz/wyG0rJOUQIy2bBj/j2GkC00RQ7aSdBDSrtGEasITQ6k/gBnlf3G0LksSQ out_162_mFAP2b_singleloop_p01wA5_mFAP2b_0001_0001
LEtojBLFu9GkQglXQf/0kBf9o3GUHaVYQUNenBjAryGEYlHYQJbHpB3Mz3GUPKkXQdTSlBjVOAHkCX3YQ1v9iBbHqHHUZlxYQmakiBjOGIHk+fCYQ4pmjBrqo9GEhdoXQ/pajBjzaxGEm4fYQ9lNnBfUMEH0LexYQT3alBr7l8GUXFXZQKIajBb2mPHENM/YQHPLhBT7zEHUciBZQle2jBD7ZOHk0/tXQISdgBfdVJHUZF3XQ out_162_mFAP2b_singleloop_p01wA5_mFAP2b_0001_0001
LSh7nBPIwoGkoFVYQ14VqBblDjGkqxHYQ35rpBrw1aGUdTKXQrcYnBXNeXGEsyBXQgqhmB3jClGUbnnYQk5OrB/hFfGkBYjYQMuzrBLGxoGkqo3XQ out_162_mFAP2b_singleloop_p01wA5_mFAP2b_0001_0001
EqGvrBvz3WG0isdWQJGUrBPc9NGkpbiVQW5grBf8SRGkVOEUQHvUtBzeUXG0gArTQWOUtBX46EGU6m0VQipBtBb9VBGELEMXQMWusB/LB3FU5x5UQpwltBb78ZGEEYlWQYHTpB/m2KGUoBsVQIaWvBr0wHGUOUqVQYSsrBz/N3FkT3PXQeTHuBrFTqF0+2HVQ+o7sB3+p7F0Cs3TQ65rqBHfdxFUqxEVQ out_162_mFAP2b_singleloop_p01wA5_mFAP2b_0001_0001
EEYlpBDrcNGUy2RTQIFepBjpbPGEUN2RQktzpBHtIFGEnEDRQktzoB/9T5F0w1bRQsyxmBD/pUGUHahRQoHnmBHKkfG0kiHSQZ9XmBnBvhGU68aTQnpomBDowpG00VdRQcaVmBD4VsGEN7nTQzDimBjWbxG0HCcSQvDwmB3k0sGEXuKQQvOnmBDrP8GkaMJSQQn1mBDFb3GU5ltPQpmymBDwC/GEWV0QQSMIoBPy2IG03PtTQiRGrBXn0UGU2HlRQm2JlBPauPGUb85RQhAkmBHKOVGkeScQQ+ARmBnWxbGkZbNUQBoJmB3mrvG0H9iUQJcymBb76mGkDg0OQuLjmB/kUCHUW/5SQLc8mBvfg5GkR3oNQcj3mBDhfHH0y/hQQ out_162_mFAP2b_singleloop_p01wA5_mFAP2b_0001_0001
EEtIrBzgAGG0LdzPQMIgrBTgV6F0257NQUN+oBHtI5FkQgVMQ8nKoBbktEG0xLNLQaR2tBnsd+FUHaBMQBlWuBTAgsFE8Y/JQlHdvBz9IYF0GmQLQyskxBbUmYFUfaiMQZeDuBHWUGF0KK6KQuz3rBrbSNGkVOUPQsK1rBDuurFUoJFPQ32pvBHEdAGENEJNQOBetBfzkGG0TO6KQ+TyvBTAIyFUvZgIQxldsBfPgoFU1IBJQGmruBP/m4EE/ntLQhvWsBn+eGFUEJ2JQ out_162_mFAP2b_singleloop_p01wA5_mFAP2b_0001_0001
EoFpnBTLymFU46RMQkCHlBTgVmFUhr3KQKc9kBDqGVFU5QrIQHahlB3NJCFEVjHJQEY1iBz0NjFEmu5MQlLLgBDD+jFULkdLQbkBjBDF1zF0o9FPQQgVoB/RhZFEFuONQej0kBnDw1F0d64JQ2KBjBPUjTFUM7zNQDVKdB7swhF0jN5MQeTGgBfIhXFkCW9JQFn4fBTwhzF0O6fKQmxahBHicxFE7mQQQHX5iBPitBGkcuPOQ3w5kBDyPyF0rPDQQ out_162_mFAP2b_singleloop_p01wA5_mFAP2b_0001_0001
EhALkBf++bFk/UjEQWO0jBj/UNFkTiBAQtI7gBz1jOFkpbS8PSMofBzKHgFUwKH7P78tlBnsdSFUIwK1PIueoBDTrQFUFQ/5PdJNlBnl7CFku9BrvW5wjBb78rF0IbHEQEgQkBTiH9EUsvXBQHKXlB3lwiFE1zYvPgTPpB7C1eF0P0c6PaCjmBfSvGFUbWV5vGkJjBHLdEFE/0+yvPTjlBfnkyEUi+CLv out_162_mFAP2b_singleloop_p01wA5_mFAP2b_0001_0001
EWOUfBvHF8EEEYl6PR2uZBjpb8EU5QL2PhrnYBvd+sEkuJxoviWkbBrFZdEEAAAwvVj3VB7Of3EEDCMAQCrRWBLNiFFkqGRFQa48QBXF1/EUbm8IQ88MSBjXNQFkZQ0LQampgBT14tEE7Rh7PVdzYB7hbMFESPUwPAeOWBfCQnEUZSYBQF00RBbkj5EULFY9PA6HWBjPRWFk3ZQEQ3RBaBLTUCF0fmPHQMSEPB71mNFUUhSNQalSSBXB/gFUHGQLQxn9VBz/4LFk4VrMQ out_162_mFAP2b_singleloop_p01wA5_mFAP2b_0001_0001
EoFZUBHDCyEEv0N4vktTSB7QLkEULyWAwXPKMBT2OjEEoa8/vO0iJBntzzEkQgV+v14FUBnBBsEkAr8FwML1ZBXFEtE0XaJGweUNSBzJbcEkAdIJwfUYSB7lu/E0HFu0v4G7TBngIUEEQ5k/vtmbSBXk07E0YGuGwnvSbBX1skE0k/QDwqRhTBLpAiEENYFLweM5NBXZYbEUWOHJwkp5TBPtpME0xHwIw out_162_mFAP2b_singleloop_p01wA5_mFAP2b_0001_0001
E99zJBPJGQE025bAwPK8DB/mEPEklDNAwamZBBjpbQE0fqxFwIFOEBPIwQEkvf6IwkxJCB7tn1DkyDw6vOKODB3/+NDUmNnAw87REBv+aQD0gxbFwxu9CB35fpC0LOH8vEtIMB3MzCEEnEDBwZdfCBHn2cEURk57v1cw7ALuf3DUN6D5vZcOEBbe4yDE0/bsvL6oDBjqEOC0TfAAw/CGCBL+BpCEmmnwv out_162_mFAP2b_singleloop_p01wA5_mFAP2b_0001_0001
L1NJ4A/89PEUiBBGwQgVyAb5QREk/UjJwwfq0APdT+DEYljLwoFZyAjWkBEESh7NwO1TmAPg1REUk8+Iw/BxeAXF4VEk34bLw/MChAH9vrE0udnMwjKElAzka5EEeQPLw0YhcAfAzuEUvo5Owe++zArvfQEUiBhCwuqr0AbV+fE0gVkKwYJmkAzKXeE0klDHw3G1jAfRqCEEByGIwsLAOAbiJUEknH4KwBUMhALP0JEEmQ8Mw out_162_mFAP2b_singleloop_p01wA5_mFAP2b_0001_0001
LGZ74ALv0ZDkSMoKwQgV7A/TN2CU5QbMw2OfDBf8S3CkVOUNwzhWFBjpbaCkWktOwHK84ADLYLCkPSELwdBDtAvUVECErzkKwOxymAv+rPCkhoRMw1PVqAHmVnBUtQgIw/pG7Ab5QXD0FZrIw/RS2AHIE5CELfMOwArH9ALD2JCkS9JJw/a87AHrmiB0QmTMw out_162_mFAP2b_singleloop_p01wA5_mFAP2b_0001_0001
LGEYGBT0iYDkCXfMwjs9LBXNedD025LNwHv0PBPHaFDkX6WLwdolUBLwKDD0HF+LwcSsEBrw1vDU14VLw5/BNB7YS/DUSwINwW/mMBbDVSDEvZOPw out_162_mFAP2b_singleloop_p01wA5_mFAP2b_0001_0001
ELH6NBTLyyCEBWJJwEtoRB/mEbCEBW5GwgqxUBT2O7C0kYwDwqxrSBzfqdDksdeCwkAvOB3iR4BETuIDwBeyLBfyYwAUrZ+FwK0tIBTRSv/zjOICwv1JFBLQVVAEfDh+vb8EKBnE+V8TrBDCw2O/JBvco1CE/pmIwthRUB/OUICEikuIwtl1LBjrwNCEXFvAwm/mRBbkhbB0MTZAwvBsOB721IAUqCDIwyE9IBb8GMBUQkZIwCHMIBzI1D17vaL/vwU/MBL0wA6DYRcEw out_162_mFAP2b_singleloop_p01wA5_mFAP2b_0001_0001
ElDtZBDrcwCUf/UCwy25cBfnvPDEAAA/vv0NeB7P1ED0d++tvHv0dB757fC04luJPb8ChBjU4WDkSMoCw6OjiB/7TvCUWV1Cwt2XgBXMhlDk53JIw8SXbBLwKTC0LdTDwFzqaBHZqtDUosn+vKsPiBTgUvDk9HqAwOlUhBPg1VCUcA+CwOfNiB3/oqDkxSRJwXQeeBDvmBEkrfEIwh+WeBTMDNDk+DKJw out_162_mFAP2b_singleloop_p01wA5_mFAP2b_0001_0001
EAAAgBvcolDklDtoP8S3gBvz3fDU6mE9P5l+iBrbSAEE+TNAQHaBjB/naSE0xLd8PzMzcBvz3jDEsyBCQRCqaBzqDGEE+H0BQ357fBjqxBEUc9ogvi6whBzfNADUc9z9Px50dBT5vcDUOnHGQCQxZBvxoND0ZTtAQWpZZBnHCJEkUvfFQ out_162_mFAP2b_singleloop_p01wA5_mFAP2b_0001_0001
EY6mkBnuJ1DkR2OEQnvfmB3NJKEE/pmGQAAwmBjWkHEkQgVKQmupmBvIbrDEBWZLQlYQpBf++JEkoF5DQdrLpBTDrSEUDuT8Po73rBP1BWEkktW2PubctBzaGHEUipBzPTObsBf9TqEkEBDxPU4akBvd+WDUHaxFQbtvlBX3OaE0ZI2FQzmCqBvEczDU8IzDQPHpqBzIwTEU6INGQClLoBTUEiEUCSl8PV8EoBL4tHEkhBg2PhsKuBj98tE0MWSgPv4DrBHwL2EE+IJ0P out_162_mFAP2b_singleloop_p01wA5_mFAP2b_0001_0001
Lx1DnB7luZEEUNuLQ7RRnBb78ZEkSMoOQwKnnBvyhwEUMIwPQbnvoBHue+EU5QbOQsyBnBHDCoEkCXvKQj59oBn2LQEEJzPPQY9elBPtxSEENrfPQ out_162_mFAP2b_singleloop_p01wA5_mFAP2b_0001_0001
Ef/0mBPzMzEUiBJRQ/pGnBLwKHFEBW5RQ/pmkBnX6MFUKctSQQ1IjBzJx+E0FZLTQlDdpBb5QFF0Jx4SQ++PsB/P/CFUiBRSQdjZuBPwl+EkpaUTQf6SuBXs2tEU249TQPyUwBzV2MFkkrfTQqG/lBbmZmEEaRmRQFzanBL1NUFkfLMRQO4HpBr4j3E0YqiTQ16epBrndTFUbPhTQS1vsBrnDSFU7swRQTqQsBLn61E0MZjRQZSwxBX3QKFElALUQmLXwBz9maFkW38SQ out_162_mFAP2b_singleloop_p01wA5_mFAP2b_0001_0001
EoFJkBPy2hFEBW5SQ14FiBzfqpFEv01TQ5QbjBvxL3FUc94UQ++JlBT2OCGEEYlUQkCXfB3251FEVjPTQgD0aBnq1oFkvJnSQvw0aBPZiUFkE8OSQMsfVBDiewFU0TVSQlf4VBPQvOF0z9tRQJmpSBzLifFUrfxRQx19SBH/5BGU6cgSQu8cNBH9jhFUBAZRQ+JvNBnR3CGUt0HSQGVGLB35M1Fk4TlRQ1NZlBXjXsF0FZbSQaSIhBrp4bFEReTUQy9ZgBfckAGkd0fSQUhkdBvVa/FUcsCUQjtKeBzoGKFElRUSQ7Y1UBLNm/EUttVRQA4AVB/UaIG0IN8SQhXMLBHpUUFEwG9QQLmyLBrMSKG07KRSQHLFHBDHQ3FEnUURQ out_162_mFAP2b_singleloop_p01wA5_mFAP2b_0001_0001
EtIriBPzMzF0eUIWQaR2jB/na+FEAAQXQPKshB76RGG0HF2XQGE4eBLbnCGEaRCYQCsykBnYQuFEEYJYQK4qmBvbycFEsfwXQnlZpB3zcfFUBdoXQa1ImBHlWIFEewVXQMdeqBHFVNF0fMKXQSvioBPEK/EUe6+WQ7RRhBvconFECsSWQE2glBXwFEG0Xr5WQfZGjBvE8mF0/yXYQ9P2lBvFz2Fk9miYQOPLkBfZqAFkCnTXQJ+lsBzYkKF0Id9WQoqzoBrYkvEEHMpWQ out_162_mFAP2b_singleloop_p01wA5_mFAP2b_0001_0001
EzhWiBXjXQGU2ODYQVjXgBntzXGknvTYQFDChBrvfcGEVj/YQO0SjBzgAgG025HZQhrHgBb78gGU3koXQkwTeBjSzdG0EsRWQuA9gBzSNaGUKCXVQHPEZBPvieGUm05VQCzKgB/6cXGEzXGUQcAeXBva1bGEZSpUQ+GJbB3FVYGUi2vTQe+OkBDAATGkYQ4XQxO9cB/LjTGEeiXYQ4gEiBz4YkGEShgXQEurdBDnAnGEQGBYQh/CjBTamZG0u3pVQSRKWBzBShGkoLnWQaTohBTgnUG0xXYTQ9RSTBr5gcGEOWXUQi97ZB/TQWG0GTwSQ out_162_mFAP2b_singleloop_p01wA5_mFAP2b_0001_0001
Env/dBntzcGEqGbZQ8SXeBvcohGkTiFaQ357ZBPc9pGkDtMaQlYQVBzgAnGUbnPaQep7dBrEDZGUPKoaQQSmdBX8WdGEUQWbQFmRhBTACjGEV7mbQrzajBjgMeGE0urbQ0Q/gB/LWtGkxlwbQPKcaBXNeZGU46RZQuSGhB7HvlG07HIaQGwsgBjPyTGEMPmaQWdaaBfQLUGkyQiaQKazcB7bpWGUxUrbQSgRaBXeDjGkA1XbQzDiiBjchxGk//7bQObWeBTvFxGEtsrbQ out_162_mFAP2b_singleloop_p01wA5_mFAP2b_0001_0001
EmuJbBnCX0G0IbPaQgVOXBfnv8G0xLVaQfU4UBjVO8GU14BbQsHlXBLv04GkYQgbQZQgaBPc9GH0HFOaQoPFgBHm0DHkjIZaQefVgBP2M4GUi2KaQu0JbBrwK0GEVVPaQVoFUB7h67G06t8ZQvh8YBT3XNH0tuiaQsoDaBvDyJHk83sZQaKagBjcyEHkss7aQaIghBnqMJHEsNJaQSuuhBzwZ0G0flgaQXj8gBr0b3GUdopZQ out_162_mFAP2b_singleloop_p01wA5_mFAP2b_0001_0001
L357PB325/GEaRGbQWOUNBvcoAH0z3vbQfUYLBXiBMHkDt4bQpbSLBHYlPHkQgdcQcSsIBntz4GEFuybQvXRKBDmCtGEQXubQszxNBb6fpGE7fScQPNNPBX9YeG0hmOcQMd7SBn4QZG0AdlcQsoxVBX2MeG0v8CdQ+ZoTBvlEPGEOOdcQGE4NBLwKCHkqxraQCpMQBP7a+GkyhIcQsi7FB/hg6G0PfZbQRBmGBXf25GEM+QcQdIcMBjOyrGU1YQbQ8RsGBDBDoGkBVubQBDrLBn/jqGEaswcQdKcRBfYLuGUuzScQuSLNB/OwZGkXu4bQNQKVBTnDmG0IwIdQ/+jYB7kIaGUGsTdQhQPRBHRxLGkzoFcQ5nWWBXWtKG08StcQ out_162_mFAP2b_singleloop_p01wA5_mFAP2b_0001_0001
LkC3JB/owRH0d+WbQ46xHBb6mcHkYQcbQBr8IBfSMiHEsyxaQcSMKBPIwcHkpbSaQgVuBB77ncHEVjjbQ5499ArmjbHE5c8aQ2O/JBzeUOHkQg5aQL62JBn3XgHkWA3bQfBYABzykjHkf20bQxcxABztvVHUMg3bQIwY4AvGFWHEa9/aQ out_162_mFAP2b_singleloop_p01wA5_mFAP2b_0001_0001
LXkNIBHsysHEmutaQpw1IBnDtyH0HFGaQueUFBXMIuHERLiZQlYQGBLbnwH0bS8YQcSMHB/mE+HUwKTaQBaYIBv0p+HUBeCbQ8BDHBfGrzH0dNTbQUfNIB/zusHUbLuaQkhENBn3iyHkjb8ZQh4+CBzQS/HUFdMaQbjaJBPPACI0daAaQ238FBLbfCI0NcRbQFCmMBDraAIUHpHbQWKyCBj1ezHk5FbbQornJBPo4xHU2kubQ out_162_mFAP2b_singleloop_p01wA5_mFAP2b_0001_0001
EsHFBBf++nHkWktZQ7Rh7APdTjHkDtMZQQ144ADrcXHkmZWZQ99TwA77nTHEEYJZQ2jCxAThrpHEsyJZQ1ajyAnqr1HkbtCZQUIEyAXBi8HUdilZQvei0A/xz5H0KaaYQgWhzArqsDIU27fZQNwB2AbwTCIkdxUYQR8g1AHatFIkEY3YQ1s/2ALyHLIUbxxYQf/UABjU4lHEoaMaQTq6/AfLdjHk4kuYQp+psA71ooHUjqnZQOXAsAPUjmHkpqwYQ9LiwAvAV5HEqYFaQVO+0A7Ro0HkAu+XQnKJzAjSYGIE5X7ZQcQm3Arf5DIUi2pXQMu11AXh7MIExhMZQ out_162_mFAP2b_singleloop_p01wA5_mFAP2b_0001_0001
EqGPABT0iRH0yhqZQ357+A3jCGH0Gv0ZQ5luEBnDt/G0JxwZQGE4IBHXPDHkQgBaQMIw6ArFZEHkU4iaQtRUxAXlrKH0P3paQYu/3ArJl4GkilqaQDCsDBT2OVHUGE0ZQtsQ5ADHrCHU56dZQncaAB3n1GHk6R5aQoqBtAf/qKHk5FQaQHzD1Antn3G0UILbQVSA/ArYmzGkVUmaQ1yzxAPEH2GEn9TaQ out_162_mFAP2b_singleloop_p01wA5_mFAP2b_0001_0001
EFDiEBzKH2GE7RdZQ4PVJBXjXvGEBWZZQU4aIBjrHjGEoaYZQFueEBnuJfGECsGZQzhWMBTgVzGU46xYQOLVRBHKhtG0LylYQ4yhUBPQO0GErh2XQCBHXBnw9+GEyqYYQ7RBBBrZmzGE99PZQ/z1LBrGqwG0LZ1ZQo+bNBfRs7GEnf2YQDOrJB/O/yGkmTWYQC+YQBzlXlGEHsbYQYoCUBrxHtGkoeAZQHjMZBPbSEHEOgDYQrQ2ZBTe87GUn3wYQHW3TB/fQDHE4HoYQ out_162_mFAP2b_singleloop_p01wA5_mFAP2b_0001_0001
EEtIMBvHFdGUPKsZQ/pGMBrbSRG04lqZQaR2PB7QLNGU5QHZQlDNUBfTiRGEoaAZQrcoNB33PMG0isVaQnAXJBbsiNGUMk5aQfLoEBbtAOGkzLwaQYe3KB3XmNGE3lebQ5lOPBjqxgGk8S7ZQhFDIBfznOGk4cjZQ+cURBva5PGkc1gaQTcbOBnJwDG0gDRaQ out_162_mFAP2b_singleloop_p01wA5_mFAP2b_0001_0001
EIwKOB77nEGE7RxYQvJRRBblDAGEmuNYQyLdSB757nFkuJRYQam5OB33PbFU2ObYQzMTOBrEDCGksdGXQcPeNBfEEOGEZ/4WQSGfRBfF06FEeQ7VQXNEKBHW2QGk8RtVQx1jKBTgVBGEZ74YQUeKVBvA9DGkh0MYQ5YYKBTcs8F0apJXQiuSRBnSpRGUU1yWQZOgLBHqcRGEfqwXQbUTPBLm19F04hBVQDSASB/arpFUNqCWQwaaVBrIRBGUf43VQ2krJBLTgZG0+poVQWvIGBzoTNG0qu1VQ2z4LBLuxNGESKzUQ out_162_mFAP2b_singleloop_p01wA5_mFAP2b_0001_0001
EKcdXB7OfhF0MzIYQtI7YBX3kKF0eUIYQO0CbBvcoDFU3k4WQf/UeB3MzOF01jSWQ6mEdBLEYFF0jCrYQ0toeBbBztE06eoYQQvvaBL4yKFkGmWZQgqRaB/S3sFksdCYQgQXVB7pLBFkcpPYQ4gSgB3YcOF01zlYQk0ygBnsPqEEzDBZQ2DLgBzqQqE05NJYQxvFbBPb4jEkLdtYQQIrdBzfNHF0NVvZQxqIXBv1QBFkx0bZQOCvZBDHwbFUU3XZQ out_162_mFAP2b_singleloop_p01wA5_mFAP2b_0001_0001
EsyBZBbQgxE0jCXWQ++paBb5QpEUjXCVQ46ReBrFZVEUiBJVQIFOdBnDtGE0w17VQXktVBrw1jEEEYNUQBWZWBHZ7oEECs6WQ509cB7kr1EEYNiUQjs9WBXjXeE0HFOTQv0NTBLGEyEE/pGUQ35bTBb5QXEET3sUQ out_162_mFAP2b_singleloop_p01wA5_mFAP2b_0001_0001
EqxLhBLxgUE0JxQUQaRGjBf9oCEEEYNUQ0iMkBra86Dka8ySQO0ClBPy2LEU6mESQ35blBvyhIE0eUIVQjrmnBrhPwD08iQVQzXwpBvqa+Dk20PWQUv/pBrHMSEk4WnWQf/WrBXlifDU2csWQiBhhBTKchEUdTqTQ0VFiB/aSoDkWkiUQVbqkBn1qLEUYYIWQkHWmBfqWXE0ubxUQkrioB7btrDkKKSUQFEvmBL+MSDUJymVQXc0sBPTgmD0//VXQdHHrBbGaBDE1QYWQ out_162_mFAP2b_singleloop_p01wA5_mFAP2b_0001_0001
LHvUkBjWkRD01jaSQqGflBrZmFD0coFRQueUkBDW5cCkpbaQQrcojBHYl7BkBBGRQ2OfjBLwK7CkEDCTQFgonBbigAD0nUMRQjtNlBvz6fDEDwYQQ out_162_mFAP2b_singleloop_p01wA5_mFAP2b_0001_0001
LMIQkB3MzcCk8SHOQ5QLjBfTixBEqGfMQqGPhBj/UHCU0iMKQc94hBblDlC0MzsIQqGflBjrH9AkEDSLQmmInBrXqcA0FvZNQtnakBrf3l/j4nrJQZ78kBnCX3CEBWJNQ+zAiB3e1HB0MoyNQ5+rmBbLGmBE0d/JQKNCmBPl56/znWpOQB3EmBX65c+DSJ3IQw0KjBX7BKA0EbDIQ8ZPjB7irU+DKf/KQ out_162_mFAP2b_singleloop_p01wA5_mFAP2b_0001_0001
L46xdBzLdjBEaR2JQktzZBrw17BUdTiHQiWEYB/TN2AEW5wDQy2ZZBf8SX/DtIbEQ+wuUBThHQCUTqFJQpmoRBvjHZB07ChKQzvKWBX7tzCEsLCLQ4k3LBr6gvB02TGLQ789cBXjXyAEpwFLQ8fkbB74hWC0HLAFQVlFSBfz8cCkjwGHQeSmTBH28JBUKyZMQoIsRBXsTfAUr5SJQ4JiSBn+MADEd08LQiCNYBveVNDkPs9JQfCzYB7xInCUPelMQ4D8JBnw+5AE6GHMQtUyJB/Vw8BERiOJQnxtLB7a8TC09IYMQ out_162_mFAP2b_singleloop_p01wA5_mFAP2b_0001_0001
L2jCVBvIbPBka8S/PDXvSBHYlTAkR2O3PnEDXBXiBx+z4lutPzMTWBzgAr4zMzMrP3ySOB7Mn/+j/0u8PSsJKBD7GVAUoIJAQIFOUBPzMHCkZmZ+Pz9DRBTVF4AEdgnfPhL5PBroAu9jFeuBQc7uMBPo5H9zVT61PgrAHBPQeDA0tAd8P out_162_mFAP2b_singleloop_p01wA5_mFAP2b_0001_0001
LEtobB/na8/zisdePEtIgBf9og+zfqxrv2jChBjVO02D/pGxPiBBiBjWkt973P1YPTiBfBTLy28Dv0N+vJMadBf3Dt/T5ZQDwYuafBXRx+A0iQ+CwRYCaBz6FJ/jjoiGwZ78bBLwK/AUO0ikPoL0hBbec5/TmIZtvh7zbBP9Uay7+sy9vURRhBnBfH5T+7oAw out_162_mFAP2b_singleloop_p01wA5_mFAP2b_0001_0001
LlD9gBThrH6zyhW/PDC8hBT0iM9bktTDQT3kgB77nK+LtIbIQZQghBjAr8/7yh2JQMdDgBb5QL+jWkNBQ/hBkBPilb87fiUEQZj3hBH1Nh/7zcQBQ out_162_mFAP2b_singleloop_p01wA5_mFAP2b_0001_0001
EPK8cB325767z3PJQBrcaBT2Of8b3k4LQjsdcBrEDC7jTiBOQtd+cBDVjH/zMzcNQXuYUB/vsH87/nrLQGozRBzV5I/rmC4JQEN8LBHrfu+rHWpJQ83NJBHNSM/bqELMQf4IEB79ad+7n0sMQtsSBBvnzd8bCI3KQGPBCBvyY++7KQEPQKcdbB33P16D99DIQPMhbBHQkQ/rQjhMQg+QTBnmyn7D1d7KQ7joSB7vRj87+oqNQSggSBP6KkAc3RsKQ55iTBjllA/LojwHQi4TKB7dXDAMnxKIQ2CJLBD2Vt6bdhBJQD3RLBPINEAsU0oNQ1Y6CBHL0W7bvXDJQYS+6AXfIv6bwaQLQLVNEB7Ax6/bRYPQQuob8AvXSb+b+hdPQ out_162_mFAP2b_singleloop_p01wA5_mFAP2b_0001_0001
ETihdBzLdTy7P1QQQgVOfBLxgg9T14VRQWOUbBX3kAA0LdrRQyLdWBTLym/j78tRQ/pmfB757n2rpbiSQSxQgBv3Q5+7yj7RQYAXdBfOc5+b56oQQ8WfdBrT7xz7oMPQQ98ihBrrJq+Dk7ERQEQ6bBnI6vzb2WITQTLchB/i6v5DE2MTQ7RNfB3owOAcOaoSQ5YaiBD5wN/LRvwRQAROZBjrxk/runyQQtRnfBrmKFAM3E4PQ out_162_mFAP2b_singleloop_p01wA5_mFAP2b_0001_0001
EPffdB/RhLBkuJBSQb8SaB7QLKC0isdSQzhWbBzfqVCE7R5TQIFufBTf/kCkR2OUQhrnbBjVO0CUGEwRQW14aBLnKyC0XkYQQ5lXYBr22YDEJiTSQSCHdBDxxZD0cccPQ03vgBzgATB0Ld7RQwMFWB/ywBC0+PYSQeBjfB/6u6C0zF6RQRxoWBnpxvC0GmLQQ+O4cB339VC07v+PQ7AfZBLlp2D0juzRQErDZBTVKcDEfJYTQlbOUBP1FSD0ltHSQH7kcBPzxYD0Z4UNQpFogBHFIdDk3v1PQCWFbBDz20DEY7HQQ out_162_mFAP2b_singleloop_p01wA5_mFAP2b_0001_0001
ERLSXBThrPCUf/sUQlYQXBLEYdCEZ7EWQhrHSBX461CkYQQWQMdzNB7OfjCEueEWQpbSXBfR2uBkqxDXQNzLXBzOIICkKbPYQvXLcBnJX2AUDSzWQ2jCUB/naAC0xLVUQgexaB7CRxCUXBQWQu6qTBvKRKB0wv7WQUMHXBv9jaBkmslYQ/inTB7csbCkPHUYQkvvaBbYebCUxMVYQNWKcBDoqAAEzwfXQwZzfBv+FcBkxh8WQBSFcB3sCeAkSEyVQ out_162_mFAP2b_singleloop_p01wA5_mFAP2b_0001_0001
Ee+eSBHXPeDU5QrWQEYlNB34l2DUMI4WQW5QOBzfqPEkpbqXQlDtSBHueWEE/p+XQNeJWBDrcsDUHaxWQkJqKBrMziDkpcZXQbc3LBrH6+DEFQ6VQ out_162_mFAP2b_singleloop_p01wA5_mFAP2b_0001_0001
EMIwJBXiBZEU0iAYQShrJBrbSsEUgVaYQ14lEBDW54E057TYQxggABf++vEk8SHYQdTCKBf++lE03PJZQn2FFB7dSZEE5pWZQWSwABvt8jEUQSoZQmd1EBnxLDE0XQQZQ2wa4AXwyYE0gzzZQswQAB70NwD0ozbZQKC93ArT1CEUOktZQRu3uAvClvD0gH5ZQHaRGBfSMSEkrHtXQZs/MBfae2E0UZQYQgwUKBrjT0EEDGdZQlQlNB/yQcE0W1OZQcW8ABnCP1EULCtZQpKNIBTPW1D08HCZQuzoxAzTQhEkirBaQdnBABPn/NDUi/WZQYHivAPlOSDE7ewZQ out_162_mFAP2b_singleloop_p01wA5_mFAP2b_0001_0001
LhrnEBzgANFkYQgYQoFZ/AjU4YFEv0dYQKxAABfTivF0NJuYQpw1DBb781FUbnDZQOJGIBnBBUFE7RpYQm5N5AH1nQFksGwYQD+r8APrfZFEya5XQ out_162_mFAP2b_singleloop_p01wA5_mFAP2b_0001_0001
E2Of3A33P7F00NlYQ46R2A34lIGEoa0YQ03PzAvIbQGUy2RYQpbSuAvyhNGka8iXQEtIuAHXPJGET3YZQ3T2xAjk/DGk84BaQFi4pAbhXFGUC0laQP0juAnQRBG0mlPbQBKA3AXpvIG0Y3gbQ9owxATgV0FEXPSYQLx89AbMSLGk4FBZQ/BrmA7KfFGEk+OZQGmbsA77nRG0q5fZQJ/e5AnPfHG0QaLaQiKDzAvy92F0nk8ZQfmkiAji+AGkHheaQxn7nAjg0NGUAUpaQ8mLyAzT9yFk+6JbQm4NoA/DbAG0bNnbQZWA6A/yyFGEKR8bQwbvzAzW7PGkNkmbQH/R9AHMzJGk6gLbQ out_162_mFAP2b_singleloop_p01wA5_mFAP2b_0001_0001
EnED2AvyhaG00NZYQ357yAD/piGEaR2XQAAAxAPeptGkBBOYQbnv1A/S3wGUjXuYQ7Rh7APepjGEue0WQShr6AnsdcGkR2yYQS8TrAX4TgGUPFaXQGZ74ArbSpGEEYFWQEYl8A757bGkTiZWQKcdBB/9TmGkvfSXQ out_162_mFAP2b_singleloop_p01wA5_mFAP2b_0001_0001
E+TNqALbnzGUbnvXQIwKoAbkt+GUbnDYQ/pGqA757FH0gA7WQzMzpAzLdCHEmuxVQ7RhZAnYQAHEBWVYQWGFKAfRn9GU2TqXQ3PBWADlJ5GUBb8YQx1jmAbPKwGkqx7WQDVrtAnz7AHkVKdYQ4QbXA3tnIHk9keYQqoDMALuOCHkun5WQ7G8FArcZ6GEj1IZQJ73gAj9O7GkLAVZQqB9XA7RzwGUmizYQ out_162_mFAP2b_singleloop_p01wA5_mFAP2b_0001_0001
Epw1rA/mEQHEnELXQGZ7tAXNeXHU0iEWQJGEkA3MzbH0xLVVQQgVYAzgAfHET38VQU460AXNegHU14lWQzRX2ADTpoHUuflVQNdr/A766bHkGA8WQdoFsA34lSHkDtEYQ2moyAfwTTHEcHUVQ0WPxArg5jHEOUcXQo6c7AHu6uHkn+8VQOBsuALEDsHU+HTVQC6F6AzZ0kHEl7uUQfOVCBzRKiHky7TXQV3nBB/YpYHk2wCWQK61+AvlrVHUOKsXQ out_162_mFAP2b_singleloop_p01wA5_mFAP2b_0001_0001
LNepkAf9obHkCX/TQepbYAb6mfHkBBGTQXPKeAz1jqHUiBhSQ8naQADVjxH0kYYSQR2OVAblDYHEsy5RQxAeMAHcVNHU6OPSQe+LKAHRFGHEPG/QQqlTx/ilIKHkRZDQQ195m/OkRCHU2S7NQyLdrA7luYH03PlTQvfuJA7oggHUb4qTQ/8QiAPtyWHE6maRQC8oKAr/ybHEbVLRQ3M+5/GtJOHUuwuSQyrnXATqnJHk2s7SQ+ZRGAbp79GEzDSRQFbNZAn83FHEIGcQQZt47/GUlRHE6YMPQqW4I/+vpLH0UroQQfUr++6MSFHkZDwMQQ/WZ/eIY7GEJmwOQJytAAXHpAHkhpwMQ out_162_mFAP2b_singleloop_p01wA5_mFAP2b_0001_0001
LlYQpAnX6rHERLKSQdoFtADAA2H0MzkRQDXP3AHtI4HkR2WSQBrc7AjWkwHUep7SQsHFwAXMI1H0w1DQQVHF6An7QvHka72PQNDNnAD8ZvHk0TlOQVjXuA3islHEoaUSQg58mADyF8HEzAuRQrS8wAzU38HEjiPPQqtI/ALnvyHkiJkOQ57bpAjB3uHkSyeMQ4TlfAHM9zHE3jxOQDL8lATUenH0mKXPQ out_162_mFAP2b_singleloop_p01wA5_mFAP2b_0001_0001
LBrc8AjVuAI0P1QSQ9oQDBrbyBIEnE7SQnvfHBz0N7HUPKkSQTihLBLaR6HE7RRTQIFuEBPyWHIkZmZSQJnv+A/PBKIEu5ISQ1Iq3AHPkFIUuYoRQtvW8APAyAIU/6QSQ50nCB353BIkxtAUQ0JLHBnn9GI0wVfRQY9JHBPOgJI027ITQHht/AvyRNIE4LaRQvEt7ADg2LIUpIETQ3Lm4A7yaFI0N5iQQYzYvADxOGIUzx8RQ out_162_mFAP2b_singleloop_p01wA5_mFAP2b_0001_0001
EzMzGBnsd1H0GvcRQIwqKBfTitHUepDRQIwKIBjrHjHUepjQQoFZKBntzdHEEYVPQ0iMOBrvfyHEAAAQQZ0FLBvWm2H0SLeNQU/PGBTHB1HUq8LNQxttNBP/t7HEaz4LQ8naDBPc91HkZm5QQT3ENB/XdrHEPa7RQsuGRBf50sH0s1bPQ9ZSQB7WK5HkQ2bQQ out_162_mFAP2b_singleloop_p01wA5_mFAP2b_0001_0001
EqxrDB/89fH0w1LRQdTCBB3MzVH0z33QQXkt9ADAAQHkBBGSQfU43APy2UHU3k4SQ14l4AzKHXHECsyPQZhI8ALixbHUTnWNQQaDzAX/dMH0zjNPQdTCCB/89kH0eU4RQjl9DBDzcQHktzaQQ/b4yAfCUcHUrIWQQD0M8ArFejHkvUpNQ7eZsAHJ5NHEHy3NQVoBwALDAJHEwVhQQ8pp4Ajn7GH0f1SOQ out_162_mFAP2b_singleloop_p01wA5_mFAP2b_0001_0001
EvJx/AbQgFH0gALSQhrH7A34l+GkQgNTQNzMyAHtI3GkBBuSQ99TzAHDCyGU5QrRQgqxBBb5Q3GEue0TQ6hOGBT517GkZUnUQKk5JBrQsyGEm8BVQzC9DBjpTBH0Zx0VQpwVCBDBWCHkrHdRQ4bi3Aj9pDH0Jf+TQpQoDBv4NzGEPs/SQcfm/AnDixGk6raUQfieIBr3fBH0VBBUQ2+HNBTj01GU45nVQRseLBDUwuGkNQJUQpFrHBLM+sG07ynVQ2dLHB/zrEHkubbWQHRsBBvCk7GEgEbWQXWTBB3cjHH0/afVQ out_162_mFAP2b_singleloop_p01wA5_mFAP2b_0001_0001
ECsypAHZ71GkU4iTQ8S3gArbSuGkDtYTQ789jA/mEkG04lGUQpbSkAT14jG03PVVQDCsMAfTiyGU2O/TQ73jy/+a9qG0AKxTQYDU5/2DphGUpQgTQ3Up7++cuuGk5k1TQ67npAf9o6GUwKXUQ6mWfAv6zsGkflUSQFR3IA/JH6Gk5XlTQGU3OAHjrzGU05DVQ out_162_mFAP2b_singleloop_p01wA5_mFAP2b_0001_0001
EiBBnA757bGEv0VTQOJGsA7kYSG0eU4TQqxLmAThrHG0xL1TQIwKiA3NJEGkpbySQlDt2APzMRGUy2JTQMWq9AjhUaGUs/fTQzv37AjCEHGUargTQK9IDBTfkbG0jJqSQoa8lATKccG03PVSQJYatArIkTGkkl8UQghP1AXQiRG0VxFSQX+cABHr5YGkuKcUQkKL5AfXlhGk/0gTQwUtBBXhTGGE+B/SQyql2AjumAGUsTOTQmNP9AXN1GGk5WlUQE3lFBz7CiGE/d/SQIPpBBHWOdGEJdrRQ/qZFB/ZZUG0kfqSQ out_162_mFAP2b_singleloop_p01wA5_mFAP2b_0001_0001
E/pGmADBWCGEVj/UQT3khAb5QvF0LdLVQmuJqA76RfFUiBpVQZ78sAHtIfFUf/0WQ14lQATgVwF03PNWQOLzFADLLaFEwYkWQ4EnPA/OJKFk1XWWQ8S/n/qWvZF0TwFXQ3kYpAXiBGG0w1zVQA+0cADOwpFkGROUQp+IEA3646F0gozVQIicWAfDu3FEcHIXQ out_162_mFAP2b_singleloop_p01wA5_mFAP2b_0001_0001
EdTiuAfSMSFklDtUQFDC3ALFuCFEoaEVQaR2yA/owrE0bSEVQb8SuAT0ikE0GvEUQBWZABXiBDFk8SHUQmBnCBLW+YF0pm9TQjh5EB7oJ0E0qJqUQJ5aEBLDgjF027OVQWO0rA/mETFkCXvTQwf05AnQcGFkNxEWQdfX+Azsd9EkzPITQJOS/AvzhiFEp/eTQeb/FBvI5XFErPUTQOnSIBvJf0EE7T+TQ7RdDBXMzjE0f0vUQZeLGB/ly5EEJwoVQ0AAGB3tNzFED//UQXBiHBrc3ZFkRatVQ9zEBBjFKlFE+o5VQ out_162_mFAP2b_singleloop_p01wA5_mFAP2b_0001_0001
EhAr0AzeUgEECsKWQkCXxAzKHKE0NJWWQ2jC7AXO02D0yhOWQqxrBBzgA/DE+T1WQgVOsAHueGE0jCvXQ433iAXXmTEE4N4XQKWBpAPltdDED25XQnvf4AfTinEkqx7WQOIqrAXpEGEk83jVQ7C+xAzM2KEUXSQYQIH8kAj6ciEEfZ7XQp7blAHuGZDUDUcYQDT/vAvfQJDk6Z0XQQlPjAfuEVDEwPIXQ out_162_mFAP2b_singleloop_p01wA5_mFAP2b_0001_0001
EOJG6Ab6mUDEuecVQdTiBBb5Q3C0KHSVQUNeABTKcJC00NxVQLHa8ALwKfB00NBVQtd+CBHue0CU0i0TQU0eEBb8odDE5yJTQtfhAB/eZ3DkDAnSQg+uJB/e0oDkf9BTQwK1BBrg9NEkUQ8RQk8ELBfV0GEUr1WSQDPJHBPahTEkQvzRQcJhIBHHqlEkSvHRQwKHzALGEQDUep7UQMU3EB7b0CDUV14VQKMZ/AXzJnC037STQxOVGBP/ceCU5atTQKqx4AXvouD0HdtSQiH0MBXoWUDEKZdTQKAa9AD25XEExMhRQn7PPBHAWLEEKwPSQtSWMB3FWlEUmL8QQ out_162_mFAP2b_singleloop_p01wA5_mFAP2b_0001_0001
LCB2BBrFZ7BUHaBXQfUYBBTKclA0FZjXQTiBEB/S3E/jEDqWQjX6BBLFue7Tc9gWQXkNEB/9TtAEW5cYQ44cDBrzsEC0A4oYQyXEEBfyjcCk8Q/XQ1H4BBTWh8BUw5/WQT6P6AnzsVAEM4rXQz1cIBPhEbAEHsZYQ9rYCBTQBBA01/zYQRaaGBDuXOCUDCBZQrz8+ADvIJCEXO3YQKWPIBDmPhCUvx1XQCo0BBzrO6C0azAYQ out_162_mFAP2b_singleloop_p01wA5_mFAP2b_0001_0001
LU4aIBHsyx/DEY9VQiBBLBHsyh9z4lGVQgVuHBrFZ77j9o4TQzMzIBbmZG8r8SPTQy2ZQB3ist+z4lmUQ5D2PBLspdAkUxvTQ6mEKBb6m0AUIwCWQYAnLBju5XzLvEsVQgxOSBPZxK8TAxCUQHGBTBPDeK/z2XaVQcwyRB7AEOAUg56SQ out_162_mFAP2b_singleloop_p01wA5_mFAP2b_0001_0001
LCsyDBLGEo+j/UjTQTihABjqxL+zP1YSQBW51A/mEj8z3P1SQamZuAblDN8jZmBSQAAgABDW5YA0NJmRQkjNGBHOy5AER8ORQ99zFBnFvGCUc7eQQRaPJBrX8r/jiWdQQyL9CBfnvHAkYQIUQovXCBLITf6zWOyRQz7Y9Ab/LIB0U3NSQ7iW8ADY9RAUlksQQKcXIBvH+GBUEzJSQgS0JB3qhSCkEpRQQCzuDBXBtdCk+iFRQ1PpDBv5vBCUzCGPQ5ZRNBbu7MAEY2OQQGTLHBf8sR/zdnHPQn/hJB7quu9T41CRQ out_162_mFAP2b_singleloop_p01wA5_mFAP2b_0001_0001
LQ140AvHFu6jDtIUQMIwqATf/U174luUQlYQkAz1jS+DqGPVQWO0UA76RR+z1jKVQkCX7ALwKH7zkYwUQBWNsAXOz78LIyjVQFjAmA/OEY8bMg/TQ out_162_mFAP2b_singleloop_p01wA5_mFAP2b_0001_0001
LRLypAjpbKAUiBxVQuz3kA7P1YBECsSWQ6mEdAb6mEC0IbPVQ2OfLAzeUUCU3kgVQZQgbAbmZGBknvfXQ/swjAv3vnAEgiWYQx0PrAbWxRBU8ZlYQbqngA7uP++DCNnYQfU4xALGEIAEAAwVQqiOrAXp5BCU7ynWQafUPA7ApXA0dsPXQiGKTAHckACUa/wXQ9RVkAzyOP+jTCBZQFH/UA7u389THKaYQ out_162_mFAP2b_singleloop_p01wA5_mFAP2b_0001_0001
EFDCjAjqxHC01jCUQKc9aAzLdfC0d++SQueUeA/TNODktzPTQZQgnA7QLaDkvfyTQThmhA/S3TCk8DlRQK57sAnWOlCko6XRQaVWhAXuTHBkN4XRQ7iRxATYKeCEGc9PQLHaqAHZ70Bk++5TQ/ABKAz9YXCEbiBTQhQHZAPrAjCkJ80QQdxWyAXbCWCU1SFSQqaCtAjyfHDUE+kRQsuSkAToC4A05BYQQ9iVSADcRwAUcmeRQ8WamA/VboAU8jHSQBSV5AHdVrCUCv0PQiOHsALEGuC0GrgOQK6gxAXWA4BUSGiPQ out_162_mFAP2b_singleloop_p01wA5_mFAP2b_0001_0001
ER2OPATf/oDUKc1SQxgATArFZLEUf/8SQamZWAfR2WEkSMoRQnEDMADAASE0eUoQQKc9AATLyWEUktrTQvjw9/S81REkGLJVQq+ob/q8ThEUY6vVQ3pNW/WurfEULBQXQ3oMv8G1dxE0C3zXQhrHBAPHadD0codSQS31gALa2NEkXchTQyIlj/CItSEExONTQsIMDAnHFoE0owlTQmMZOAfE8TEUtRoVQ9DKz/qyXBEkzQSVQ56RW9EMQeEU39UVQFdHn/OBmxEUzbfVQUIK7/W6ogEUY8qXQvzQz+yNcQEkBxhXQ6ynY80NWwEEE5ZYQe98Z/E8+wE040bXQeJH9+2PBAF07ziXQ out_162_mFAP2b_singleloop_p01wA5_mFAP2b_0001_0001
EcSMiAnX6mEkZmpRQzMzjAb5Q1EUc9gQQFDCgAfTiLFUxg4QQ3kYkAjWkVF0FZzRQ2OfvAPy21EEpwFQQUNemAvxLpE0kYgSQZZBeAneXvE0GSXPQQgVwArvfAFUgVeOQsHFyAvz3lEEVjnPQVjX0ALbn7E01j6QQ out_162_mFAP2b_singleloop_p01wA5_mFAP2b_0001_0001
E2OfPAHtITFEueMQQKxgGALaRoFkCXfQQiBBMAXMI4FEYlzOQGZ7GALFu0FE+TdMQ4P1Y/GtInFUeprQQslPL+evI9FUjr2QQzJa9+mZzEGkU1KSQxHoi++fvAG0z5RTQ2Qhb/292OG0llASQGZ7IA/89JFEmu5OQknZNAri/tF0rNbRQNMwK/+ogdFEHDkRQPPl4+mJCfFE9fpPQp46Z/IbY6FkCV0QQECb7+qCsDG0QdBQQAYgk/+W3TGEnlzSQNewh/2j2RGUX8FRQ out_162_mFAP2b_singleloop_p01wA5_mFAP2b_0001_0001
LfU4WAf9oEG0hWkPQktzdAXNeMG0yhmNQGZ7kA34lVGEaR2OQc9oiAjqxYGEYljQQaR2aADVjFGkTixQQri6PAXUnPGElxiMQuG/jAHFmIGk8vHMQ out_162_mFAP2b_singleloop_p01wA5_mFAP2b_0001_0001
EW5QsA7QLaGUJGUNQ/pGyADBWjGkBBWOQZQg9AvyhkGkQgVNQ4PVABjrHgGUxgQLQXPKsATLytGUeprNQ/thrArNgwGUL2uKQdk0kAf4q6GU+uLKQT9MWAry56GUipxKQatzpAToDDHUEJFJQUNetAvxLXG025bLQ8GzyADXhiG0cOQQQ4aQwAvKc0GEHSnOQWrGkA3ygtGkcZgOQkF9nAvmzpGU2MqJQESqzAPr6xG0mUAKQAnxlAfCxJHECSsIQ8u0xAXL9CHE5TtIQ out_162_mFAP2b_singleloop_p01wA5_mFAP2b_0001_0001
EktzBBf9oqGkZm5OQlDNHB7QLuGUepLOQoacHB/TN6GEZ7sNQ/pGGB/9TAHk9ogPQT3kLBbmZrGkDtIQQhMlMBL0EgGkLlTQQRMZQB7DHwGEczjPQT6bQBL9feGEgfbRQ/UDAB/natGEShTQQ+0XIBLxMqGU8VVMQoDXKBnBjuGULlGRQZvYOB/E+cGErJyOQtXBJB/AzbGUrheQQ3IeTBHLguGkoXhQQnOtPBz7b4G0iDbPQxzgRB36usGEjfpNQWPWRB/RZWGUebhRQehvOB/behGUnsWSQi1GUB3C1iGE0xNRQ out_162_mFAP2b_singleloop_p01wA5_mFAP2b_0001_0001
ERLSJBT0i9GEYlTLQXPqJBXiBJHUJGkKQbnPPBrFZMHEaRmJQ03vRBnX6GH0d++HQ3kYFBPzMMHEUNeIQucIABLmnKHkqxlJQRUAGBndAYH0DBZHQtIbKBrGv3G04l+JQjmyIB3F1NHk4LVMQiL0FBXtMHHUJoZFQt16+ADnXQHktz6KQ3u8CBDqIaHktafEQw97JB3aZZHkfWoFQEsjFBzCAdHU7qeJQ out_162_mFAP2b_singleloop_p01wA5_mFAP2b_0001_0001
E5lORBPHaVHUGEoKQIwqWBbmZZHUzMDKQHaxXB3MzdHUiBhGQwKnUBnBBkHUGEYEQCB2XB/naiHk9oAMQmcadBbxFnH0SOAMQwLJeB3YBxHE2doOQ/pRiB/+Y2H0Jw3NQam5OBvyhZHk789LQJ7dZBXjwSHkLIPKQT86WBDG+fHUE3/NQZaLVBTNCpHElNhLQLeNeBvg7qHUbDGKQRJMgBz+vgHU1sTMQeNyiBjWm8HUTBUPQx3QiB3nw5Hkny2LQfLujBndHwH09p+NQ out_162_mFAP2b_singleloop_p01wA5_mFAP2b_0001_0001
LGZbcBntzaHkpbSEQEYleBbktfH0Gv0+PEtohBXMInHEDCsAQ789hBfTivHU3kY8PQgVgB7luXHUjX60PHbpcBbhSQH0BNxjP6FjYBvW+THk1ddpvVuydBXj3GH0N+0OPDCseBb5QVHEv0NGQI2bbB3SdkHU4DG7P0/4hB/M2SH0bEO6P1wThBPlMcH0IPGBP out_162_mFAP2b_singleloop_p01wA5_mFAP2b_0001_0001
LRLSjBT14jH0w1jEQtdulBntzpHEW5wFQktjmBLEYnH0kYwJQ7RhlBntzfHEoa8KQZ78nB/mEmHkTiBCQSJ/oBTdIcHUUKtDQfU4iBDW5cH0OffGQ4HUlBXdVyHEgUVFQUFhpB/A1rHUE9jBQxWFnBPvClHEAvI8PziEpBXNxXHUKVhAQ out_162_mFAP2b_singleloop_p01wA5_mFAP2b_0001_0001
Lf/koBnX6sH0P14KQ35rpB7P1qHUiBhNQCBmqBHXPfHUGE4NQzMDrBT14bHEoaEQQiBBsBLFuyHEtIrNQL0MrBrtz7HEXy2LQXXwpBTFh2H0lKlJQ4jkoBzs/sHU2E3KQ2sLoBDLzsHUN5CPQP13tBfSwuHEZfBNQRmUsBbnP1Hk1dwPQjd+sBHaJAI0YqMLQxY7pB3xvAI0ZM9MQ4zQrB/oT0HkPwGIQEVPoBPV/7HkG/yIQ out_162_mFAP2b_singleloop_p01wA5_mFAP2b_0001_0001
EiWErBbPKZH0istLQOJ2rBLwKOHkArMMQR2OqBz1jGH0xLdKQKcNrBjU49GE7RxJQLy2uBzLdMHkoFpLQFacvBHHhPHU7h8IQABmwBHn+SHEObjNQlDtqBLbnbHEnEzJQJ9brBnhQMHU+SSOQ+WUvBbBAEHkl/4LQ4x1tBzAESHU9gGIQzisyBz4fRHEchHNQIgKwBjNoQHUggmPQnYLwBDzcbHkBCUNQ out_162_mFAP2b_singleloop_p01wA5_mFAP2b_0001_0001
E35rnBrbSJHkvf6JQv09lBzgACH0P1YIQBr8iB7P1DHkqxrIQjs9hBra8MHU2OfIQ5QrmBbPKCHEue0CQxhBlBDeR6Gkvw/+PID5lBTBj5G0Qr/tP9NFoBbTq1GENywaPBkJkBHQV9GEO1Zuv789mBz1jQHEW5gKQ6nTmBTQ45GUgUGJQ/+xoBXTPAHUf4RCQIxVmBjAKKHkqdOBQBC8iBTh58G0fT/+PPfLlBDmYyGEJPUBQy+kkBz4H9Gkq9Y7vsoViBj3eAHU4Abhv out_162_mFAP2b_singleloop_p01wA5_mFAP2b_0001_0001
EAAghB3256GUiBBJQEtIdBDrc6GktzHJQqGvaB3isxG0IbnGQXPKdBrbSpG0HFuFQhALbBPHa4GEUN+LQOi8bBjY/AHkVkHOQuiSgBD3UCHE38ZPQQ0qXBbeCHHkmZ+OQdyggBzD0JHUyztQQcaBYBHaVOHk4QfQQcVucBvDzPHUEWGRQO0iiBjU4zGUepLJQOPjbBThFCH04NbIQz4zcBH7AxG0jztMQtu/WBTtV3GkzQwLQn08hBTXh9GkXO0OQVi6TBzF5FH02jBOQ/RYiBvW5KHkaFORQZjgUBzo7SHkDQyQQ9KFdBzOmVHEKr5RQ out_162_mFAP2b_singleloop_p01wA5_mFAP2b_0001_0001
E8S3VBbQgzGEXPqEQfU4SBDrcrGkX6mBQTiBPBHtIlGE/pGFQv0tMBvyhpGkU4aIQR0zPBrYvwG0hPD6Pa7VTBLBY1GEIZMiPTuAQBzDn6G0lN72vXugTBXAn+GUypSAwUXZQB7P4EH0a3REwSMIUBThr6GEBWZFQwSuVB/EwlGEYf2/PxzVNB7+M3GEFBN9PDrINBTP6qGkUtw0PF+vVBnsAvG0mIBpvxuBWBn3U7GkooZxPELzNBHHWBHEATOwvGlJNBLd10GUlPn6vTzWVBHl03GUaeTCw9urWBHcqDHkpeY9vc02SBbiYHHkOuOHwNduOBLeSLH0BBeCwHUfNBjrOAH0/T2Fw out_162_mFAP2b_singleloop_p01wA5_mFAP2b_0001_0001
EEtIOBDAAbGUNepDQMIQKBvz3TGkpbSGQ8n6FBT14PG0OffCQ/pGHBDBWMGU6mE8PJMINBnFPKGEtVXIQFuZJBLz6BGUULdJQCOnIBflvvFkxWeIQMo6FBfk5CGEaZwLQVk5EBDVGlFEo4/JQJ7MDBnPXyF0V3AMQsV5EB38HLGERplNQCZC/AjkzuF0HXCOQnsMBB3BWJGk5ZnPQFGK9ArWe/F0yP1PQ4PVQBPc9XGET3kAQV+RIBTXUYGUiTvIQtruPBL26MGUSx+JQYxpPBzgfGGEaWtFQvooKBvbGpFUS/dFQ/4nDBj99VFU/IsJQlO9GBzpxSGk8BbNQr5y6AX0pfFURiPOQ5gbABDTyPGURHhQQn0Z3ALPO9FUJSuQQ out_162_mFAP2b_singleloop_p01wA5_mFAP2b_0001_0001
EfU4AB7kYQG0LdTEQXkt4AXjXMGUhrHBQRLyvAjrHIGE99zEQbnvqAT2OOGkCXvHQBuS0ATsLVG0Es+6P8pwrAPXJRG0FGHtPTmzoArm+HG0X0KwPn5RoAfORXGUyOWtvIFOAB3MzTGUKc9HQG3i7ATwzFG0bFP9Pdfz6AXVrYGEXgs0PLy2wA3NibG0qz3/P out_162_mFAP2b_singleloop_p01wA5_mFAP2b_0001_0001
EZ78tA/9T7F0IbnEQIMvlAHiPxFkLz5HQRdlfA3AtfFUBI5EQmCMjAjn4YFUaKmAQKolqA7kAoFENkfKQlSXyAfMJyFkxCICQkb0fADxc9FkYFgIQhSVkAHhbgFEYjrLQUkRuArA00FEbtpLQ6RowAPLLcFUOK+JQ out_162_mFAP2b_singleloop_p01wA5_mFAP2b_0001_0001
EuYzNAvBdYF0vCLHQ9fHDAXMKFF0idRFQQby5/GEx2EEu/9IQ+pTr/GyZ+EESMDLQAHEd/Gm6KF0qE/BQ2iQb++Xw3EkjlO/PV9/b/8wP+EE9VN4PTIrr/sWxQFkCER4Pquyu/YhAvE0guboPcqhHAHDhgFEVrJJQr+LOArvW8EUXRuCQwvpn/ixeVFk2ya9PHZRf+igmTF0LofEQVHNG+of1tE0oE3CQexvb/yJouEkaRX6PUdxDAR1VyEEwXxqv1Bui/8cMgEExvOpP out_162_mFAP2b_singleloop_p01wA5_mFAP2b_0001_0001
Er6g//uj5hE0c8mIQ6z40/6+YSEkvtrKQ6X9J+i8PNEUbEpKQPVo6+M9oMEUSLhIQz0ZHATOr7D0nDUKQGI7eADdhAEEAV1KQDXYmArwHGEkj9xIQmTojAzJ86D0E/XNQB8MxAPTmIEUrbQJQ9ScuAzJ1/D0Zy2NQB+O1AjifFEkXyyLQxPxFADSpcEkKGtFQPZ68/i0SZEUZ4nMQHKZFATO+vDEDuRIQdGWBAjSFjDEQJqLQ4WMjArzjIEUPDjFQnphcA3/IyDEJRAPQbDj2AvSANEk9EQHQvcnxAzw66DU6N3PQRiw9A3PdHE0W8KMQ out_162_mFAP2b_singleloop_p01wA5_mFAP2b_0001_0001
EKNkz+IrjJEE9BANQmQ45/cCqDEEKzONQq/o//4NPXDUEW4MQDWaj/I2G+CEKxkNQy4+FAJBzKE0Lh7PQBbqGAR78iE0NTKQQsVRQAVJzoEkipgRQ943QAZQ7AFkdctRQm8/ZAFI4GFENICTQyxkH+C23KEklUrOQ8p1FAh/uLEUhmpLQPyv4/sz/DEkgQxQQYiOWAVKtEEEFAFQQ5/QQARtMqEESevOQJY/s/UrZpEUPfGQQguwGARInhEESpTSQNpQgApOjiEkzvkRQuYiaANxNIFkJU7QQy+sAARtWHFEe4oRQDKHaAFI+WFkDHITQ7U+QAJLcAF0NNxTQWhjkApBRBFEapGTQ out_162_mFAP2b_singleloop_p01wA5_mFAP2b_0001_0001
E/+LSAFKoKDUrIzLQXmIXApWedC0+zZLQt+NgAtLkKC00Y9NQWf9hA1h0HB0aYJOQOSWjAl9AYCUzCEJQ8vRdAxLTjC0sItEQJNpmApv4dCUehMAQggFkAF1/kCkQ2C2P0oZwAJePRC0iUlBQ6DAdABT5gDU7IPLQ4yVIAJDnMCkxv7KQ1tWqAtnIsCEvjYJQOmFmAJB3tBEh1+IQzPrPARMZOCEc16DQZgFYAFEmEDkdNxEQvjB2AVlHNCUs0j9PrpIyABO1LCkhebFQ out_162_mFAP2b_singleloop_p01wA5_mFAP2b_0001_0001
E4xNiANyCmCUTL7PQL37mAFmRYCknWORQggJeAh+V4BUWP/RQ7JKiAp2hJBkym5SQL3TqARLf+C0J4DSQEzA0AtLtUDUSYgRQ0oG6Ad6DCDUnauQQGYk1AJoN8DkTN5RQgsagAllRFDU5dqPQjFBuAJ0FFCErYARQTQvjAR0YVDkoSHSQLmCsA1pC0C0I/ETQCa57ABlSGE0QpjRQ6ybwAJIBFEEpthSQ out_162_mFAP2b_singleloop_p01wA5_mFAP2b_0001_0001
LTbzJAZZQ9B0YEnRQPEHy/ArvMBkxQSSQeW/s/g1Bq/DEApRQBPcD/ASxE+jy3CSQ0Hpb+wZ08BkqgPSQzODj+c0voC0Ps/SQnDRZ/ArcqCED8BUQ4feo+qS+GDEayhSQho1FA9tyRCknf1QQxoX7/0e+DB0J+UTQZpdJ9ujtECkwJNRQcqND/uD7UB0xLrSQ out_162_mFAP2b_singleloop_p01wA5_mFAP2b_0001_0001
EC+rDANswG/jSsoQQ2idCA9jNW6jz3zPQWbFR/QPtf1DcQpOQPu4L+IQcA+rUQDPQuD6IAJ21c9bDWzQQO0zfAdyuF9btNQRQWdLnA9VfT8rlFcQQ3cphAJcbp9LKUiSQkh2OA977OAkowXQQxHiNA1rpt6ziCIOQNhK9/g3Ii9LRnrRQqeoGABOzm/7vQRQQDMHpAxLac9L8L5SQjvCXAVa2I+r9KKTQ out_162_mFAP2b_singleloop_p01wA5_mFAP2b_0001_0001
EWC7g+UFqF+zdZMNQH2Ug/Ku6m9j98xLQlunY/utjW071PZJQpAgY+IxnI7LI4kIQDGLq/yHhVAUkX5KQMzmx8EeE9AEqNgKQJMAX/0fpZAU1CwMQWzci+UCcI+zGrLNQmFy4/+/CI8D1aLNQ2Nf9/qyzUA0mqDJQ+DR9/yzO2A0a6bMQ5x81+EZTsAEURhIQczrX9mXoBC0HNkKQbeH9/YflVAEkEHMQZxuQ/k/FDBkmKhOQ out_162_mFAP2b_singleloop_p01wA5_mFAP2b_0001_0001
E9tYAAbzMf7LZPSIQaH3AAfZ6L+bQYXDQ1Lv3/u+oL3bzn19PS07m/u+lx7bDy4yPYknWATGAd/rHPWCQwFubAPKe7Aco81FQA8qoALcXeBcgPsEQ/fKrAHQ5TC8ySBIQMRt0APi6nCcJzEIQDhj8A3qbaCMCOFFQueL2AT4GJDM28qJQ0hROAPsbP6bARRJQhvip/6aiw/rjWVDQBJkhAP3X89r+Y/CQZynXAr9FDAMYMY8Phm/PAPZztBspbHFQhQKbATwsoAMuWBJQYlquAn2HtAMnNbFQ19EpAf7fyBcEkhAQ+tUlA7eMfC8LpOJQCgb7AfzDBCMGDpCQpn2BB34bpCMTeKFQ4QJwAvZeTD8Ld2KQb8U9ArjGYDs4ktJQ out_162_mFAP2b_singleloop_p01wA5_mFAP2b_0001_0001
L5rFBADpVV+Tnnu/PJfk9/u8rMAkRdI3PaV7B/iOxzAU5yF4PSIwK86ZCFBEoGYAQ9DDQATPQRBUPC94PexSjAvhTwAk9kw2PpIzoA/kVMAk0t5/P3wHoAHlD2AE+iVqvc3FzAvQfc/j5sd+PyZayAn59XAUsxCwvz743Aj0Xo/zRa6wPCgEBBbgbs+TJQGsP/NzGA/H61+juPgDQ7PxAA7uKe/DzLpQvlC8OAjKpsB0ozeAQD6UNAXQbCCUMFAtPLPAlADQ0HAkzf3DQasyjAjjQSBkMGS5vspa3Av1+j+jiElCQ/JN2AXIccAUzy27vojTCBP/fL/zoQ8vv out_162_mFAP2b_singleloop_p01wA5_mFAP2b_0001_0001
Eulbk98ZlBBU1l1hv0ZFu/82UhBkOMqmvXC5x/8tYUCEAZE6vTLZR/kJwWC0itzAw6ElGANP5YAkehSxvzJMJAxyHw+Db6JwP0sD0/0LrR7jKUZ0PEvKZAV58W+TA5N7PNFmAABUnt6LraR+PCUbTA1/bc3zvouAQ4Sc3++yy1AkEtE4vGcb3/4Uk7BU2AzzPyg+AAdt1v/zWkz7vK2QWA10szAk6450v41AT/kgVv5jRdpnPCYKkARmSY/DY6n8PUEnt/gRDV+7gulAQ out_162_mFAP2b_singleloop_p01wA5_mFAP2b_0001_0001
EUQxIARIJwCErtk4vCFsNAZWPRD0SYNAwjPR1/QJEvD0CN8AwsKBi/kJj9DkcvF6vSnnRA9ARuCEJhomvQSobAVPXjD0PEy9vlU2RA5TWCDEalAEw out_162_mFAP2b_singleloop_p01wA5_mFAP2b_0001_0001
ERPhq/4nI4DEmM9FwLsSi+MIRLEk1SNHwnACj/uCZDEUM5UFw2xkAAL/5PEEwwyEwoHra+s+YPE031lKwfX/E+S+z5D0vW/Lw1QR6/UEmpD0nWfIwISc9+wdRaEUGXJFwe7H9+a8NcEEsDBLwWCvm/c9rUEEzBRLwX0Mj/qf+3Dk1v1Lw out_162_mFAP2b_singleloop_p01wA5_mFAP2b_0001_0001
EPfNm/2YJdDkd1UEwj5lHAbAJJDEZwFDwVKCPADG6WDEDRG7vbWkgAP2EODEH+z3vINJGAnDAYCkG7XDwJ+Sw/mdtICURUg+v1KT7/+54JCk/cZIwfXOu+an4KDUUFbEw6IWTATE5TDU/MBGwGX+VAz6OKCEYiwCwH0AQ/aXZbCUKF89vP0e5/q4JOBUbjdIwT0WIAT7JVC0269JwrQCX/CxTXCUeWtIw out_162_mFAP2b_singleloop_p01wA5_mFAP2b_0001_0001
EEk9AADylsDEDGhyvi/jFAH6Q5DUORdzPUehPALX2SEERui0PvXlTA/qPbEErg8+PTe1i/Cke3DEclf8P3pYS/2lGLD099OAQEIM2/WzazCEDT1BQjqB8+AeY/CUUkKAQS9al/Szf0D0O9g4vJKORADe8iDEtsD5Poagd+OqbBE0A/m3PwuRm/iIYGEkpNrBQJ+nO/cnMiCEtOcBQfVal/kllTDE0Pr9P out_162_mFAP2b_singleloop_p01wA5_mFAP2b_0001_0001
EaXbTADjTcEkg5LsvBODcAfs8xEkd4kuvhsMqAzrkxE0C/dsvq6bvArfsmEU0Gc5vdL1UArLO9EUZ9+9vVM34/62T/EEhkP+vJBWfAriFTFEfX7+vb2Zn/K+mGFUxRdEwR8VQAP0SUEkzF55vwmDWA7GD7EEGSosP1yWZAfbjzEU0/bCw18mu/esrKF0K9J4v1uXq/Ov6vEULAU8v2vDaADj1aFUD2IDwISVoA//MRF0DNG/v/s1aAbh6cFkqWF4vSnBF+i2sHFElGPEwIjWw/6RI7EEi+iHw7rl0/CBQWFETTcFw out_162_mFAP2b_singleloop_p01wA5_mFAP2b_0001_0001
E2QquAfKh9EUc06wPHFI6AXv18Ek0XJ1Pt6/+APYLTFUrQX1PJS36AzAshF0hv57PIgR8A3ExxEk79pAQtiAEBfRCxEEpZbCQ0lMHBfxPjEUIRG9PxkWEBvzQoEUdBDIQWS/pAbjUHF0Pl34PgG+9A7epzEEVemPPwSZ5A/kWhEktkaAQNbw3ATsB6E09swDQe7rFBrfIBFU9xUCQDpXLB/quiEkSbn/Puf8GBj4DqEUICLyPUPkFBDVFTEE1CC9PKshIBPTwnEEJYrIQelrCBzEKYEEsbGIQhVGCBnElyEk8XZJQ out_162_mFAP2b_singleloop_p01wA5_mFAP2b_0001_0001
E/UDEB757VF0gArcPEYlGBXO0qFEv0NBPhrnMBf8SpF0fqxjPKxAPBvyhYF03P1YvRATFBj8n1F0Wgs6vvbaHBTy+oFkA4oBwgOk+AbY+3FERNH8vUNeFBHsyJF0eU4uvGPCFBHu30FkW1+0PURJHBzFtCGUUp86vIXqHBzDUaF0uahAwKe58Afbp/FUwY4BwLkV7Ang3AG0wETzvHZ16ADsOoFECa87v out_162_mFAP2b_singleloop_p01wA5_mFAP2b_0001_0001
LXPKPBDqG7F0gArwPe++UB3Mz6F057nyPiWkXB757HGET3k4P/UDVBzLdQGUGEY4PyL9MBPzMEG00NJ0PU5vWB3bD2F0QZNpvtGKWBHR2uFUKGN7P out_162_mFAP2b_singleloop_p01wA5_mFAP2b_0001_0001
E5lucBT2OHGkSMI7PyL9fBDVjQG0coF+PVjnhBPepOGUhrHEQpbyiBblDGG0eU4EQ6f3hB7quTGUBKyxPlLVgBXQAWGUwmCxvNsfjBbUjdGkCv13P8naeBjWk/FEnED7PveRdBHMPXGE1ns/P/OOjB72HNGEyRqsPKlhdBPL/ZGkEJTqvAb0kBvZrfGUnEoiPztrkBDW0bGUZYB/PQsJiB7MNkGExNl5P out_162_mFAP2b_singleloop_p01wA5_mFAP2b_0001_0001
EjsthBXO0WGUJGkHQ99TjBvIbWGkWkNKQLymlBHueeGEqG/JQuzHlB7P1nG0jCXJQ3kohBX46ZGkoFpMQ5GfeBPoBTGkcRdNQgRdZBrTIXGEhtFMQTC+dBD5NTGEeQPQQLHqgBz1jdGkCXvGQz5HkB7WYOGEmNbKQRU4gBXj0hGkooOMQxC8iBzddaGEGnWOQrbDfBvz9KG0PmxMQL2IWBPEJSGkD+rMQpt6ZBTN3WGkx46JQqBsYBH0UfG0M3sMQg/kaB7KROGklViQQPFWdBfbbbGkYmkQQpfzgBDgEQGUUKsQQ out_162_mFAP2b_singleloop_p01wA5_mFAP2b_0001_0001
E4PFoBnuJbGEaRmKQCBWqB7luiGkuJhKQWO0rB/mEjGU0iMNQaRGsB3jCbGEEYlOQFuOsB3NJgGE+TNIQKk5qBHiehGEJ37CQMxxsB/L3fG09Fr8PGsjuBnT/YGEYDB9PpWasBnqKmG0YlgwPSMYoBf8STGk/UDLQ3+jpBPKtqGU1WHKQ2P8sBrO8XGU+CZIQ7s9tBHtalGEPATIQq0DqBrfjpG0mfqCQK2TpBnQlbGUAtlCQ2GmtBDSflG0PimovZE6qBDewrGEtQgwP out_162_mFAP2b_singleloop_p01wA5_mFAP2b_0001_0001
EFDysB/nasGkR2+NQ357tBPc9sGEpwVQQGZrwB7P1nG0GvcQQShbyBT14pGUbnPPQkCHuBzLd4G0Mz0QQjZ5uBf2o5G0eKSSQmBruBDG7EHEXPxSQ+YrvB/P9FHkjxIUQikOuBX8SEHUk+QVQ7AsrB7arBHkG1MVQIzYvBTlSFHE/wcWQCBmsB/89yGUHaxMQninsBvQsoG0ioBRQ7kQsBXAi8GEn+qQQrnnvBvPn8G0AtPQQK89wBrEF3GUwjaSQHultB3am0GERS5SQs4ksBj/bHHUCSwSQs+1vBnVJKHEMNISQKVoxBL25HH0P5PUQbtwqBPrBBHUApTUQHvnqBTAPAHEidEWQ7xVxBjJQHH0qjgWQDzTuBbhFEHEu2SXQ out_162_mFAP2b_singleloop_p01wA5_mFAP2b_0001_0001
E99DxB/TNhGkR2eRQXPqzBzeUcG0d+uRQamJ1B7kYiGkAr0SQmu5zBbQgnGUzMrTQ14VzB/RhQGUwKHSQGnMyB/PzJGkpT/QQ+K8xBj1A8F0LSVRQkqywBv891FEYZWSQPFDzBfYluFEwaeQQFDivBbmZfGEAAISQzj10BfMtcGkIW0QQz7AyBzQ1PGkXS+SQb7R1BzTPNG06kZSQELfzBLXjKGUYdHQQQsNwB3A4MGETewQQWj+yB7bseF0PJnQQGW9zBbaK0FUIxTPQ out_162_mFAP2b_singleloop_p01wA5_mFAP2b_0001_0001
L/Uz3BXO0hGkEDySQ03f5BXO0mGUdTyTQShb7B77neG0OfXUQIwK8B33PfGkvfiVQy+P8B3qdXGUdkrTQRLC7BrbSwGEShLTQOfP5B7ob5GkjIrSQFzx6BHu2CH0/9GSQQTM9BHUbCHEPmESQn5g5B3SgKHkd6tRQ5Qr4BD/pdGERLCSQsoO4BfB2pGUSolUQbfP8BPQgtGE64VSQqNZ8Bf5lzGk1M7TQIe/3BDSN8Gk81fTQuo63BfIU2GUzl5RQ out_162_mFAP2b_singleloop_p01wA5_mFAP2b_0001_0001
L+TNOB325FEUHahMQ6mETBf8SPEU6mkMQ++JXBvHFOEULymKQmuJbBLEYZEUIwaLQmuJgBz0NbEUGE4JQOJGaBfR2iEkqx7NQbnvdBHuewEEmuZPQqxLVBfR2cEE8nqOQtd+SBzKHiE0OfXQQAAgLBHYl3DEtILKQepbNBrED6D0hWEHQXPqKBHXPmDEBW5CQO0iMBHZ7oDk9ow7PPK8FBjqxPD0FZ7DQW5QDBjAr8CEqGv/Pnv/DBnuJNDU6mkIQ03vGBDW5gDUjXqKQHv0+ArFZ3C03PFJQMrAMBjOsFEUZeZOQOUjgBTQfSEEmggHQm6jgBXbUsE0TYMJQ5p+hBj/pUEUk28KQFSueBzoy+EkenLOQ6avgBDfjnEkry1PQax8bB7u11EkIQqQQkSCRBX2cFEknsEGQvPKFBTtbeDE0BrMQ out_162_mFAP2b_singleloop_p01wA5_mFAP2b_0001_0001
