# Supplementary material for: Incorporation of sensing modalities into de novo designed fluorescence-activating proteins
Source: Nat Commun. 2021 Feb 8;12:856. doi: 10.1038/s41467-020-18911-w (PMC7870846; doi:10.1038/s41467-020-18911-w)
Supplement: Supplementary file 24 — Source Data [file 41467_2020_18911_MOESM24_ESM.xlsx › raw_data_graphs/Supplementary_Figure_6b,c,d/1/silent_163.out]

SEQUENCE: SRAAQLLPGTWQVTMTNEDGQTSQGQWHFQPRSPYTMDIVAQGTISDGRPIVGYGKATVKTPDTLDIDITYPSLGNIKAQGQITMDSPTQFKWDAQFKQNDNPRYHGSTNILTGTLQRQEZ
SCORE:     score     fa_atr     fa_rep     fa_sol    fa_intra_rep    fa_intra_sol_xover4    lk_ball_wtd    fa_elec    pro_close    hbond_sr_bb    hbond_lr_bb    hbond_bb_sc    hbond_sc    dslf_fa13      omega     fa_dun    p_aa_pp    yhh_planarity        ref    rama_prepro    bref_irms    cen_irms    final_chainbreak    final_looprelax_score    irms       time                                       description
REMARK BINARY SILENTFILE
SCORE:  -488.919   -707.477     97.685    402.024           1.618                 22.371         -6.731   -257.333        2.276        -24.231        -79.252        -22.488     -35.425        0.000      3.601    131.927    -39.620            0.036     19.116          2.986        2.910       2.910               0.012                 -488.919   3.260   2949.000 out_163_mFAP2b_singleloop_p01wA5_mFAP2b_0001_0001
RES_NUM A:1-120 B:121 out_163_mFAP2b_singleloop_p01wA5_mFAP2b_0001_0001
FOLD_TREE  EDGE 1 120 -1  EDGE 1 121 1  out_163_mFAP2b_singleloop_p01wA5_mFAP2b_0001_0001
RT 0.092238 0.94843 0.303269 0.768097 -0.261588 0.584465 0.633655 0.17903 -0.752615 12.785 -5.805 20.9455   out_163_mFAP2b_singleloop_p01wA5_mFAP2b_0001_0001
ANNOTATED_SEQUENCE: S[SER:NtermProteinFull]RAAQLLPGTWQVTMTNEDGQTSQGQWHFQPRSPYTMDIVAQGTISDGRPIVGYGKATVKTPDTLDIDITYPSLGNIKAQGQITMDSPTQFKWDAQFKQNDNPRYH[HIS_D]GSTNILTGTLQRQE[GLU:CtermProteinFull]Z[HBI] out_163_mFAP2b_singleloop_p01wA5_mFAP2b_0001_0001
CHAIN_ENDINGS  120 out_163_mFAP2b_singleloop_p01wA5_mFAP2b_0001_0001
LwfKMBvxLBIEoaMYQDCMMBf9IAIEZ78WQ67nRBLFu8HE99bWQ357UBT0i4H0hWMXQlDNIBf9o3HkoFpWQ02xJB7BGuHE1QPXQiTgIBXhVCIUaeVYQPryOBPHFEIkmJTYQBdLNBHFt7HUsJcYQAQKLBfY1DIkXmbWQ7A4HBvvi2Hk5lkVQHUTEBD385H0j+AXQ1eJIBndRuHEupEYQ out_163_mFAP2b_singleloop_p01wA5_mFAP2b_0001_0001
HTihSB3NJ+H0kYIVQ/UjXBHCs6HkEDiUQkC3XBvcouHUgVmUQFDCcBjVOqHkvf6UQ5QLYB/9T+HUf/ETQvIGZBjvIFIU/04SQck7aBXojGIkBVfRQwf1WBzouFIkCZdQQ/4JTBLlbJIUt4FQQmXETB3yJOI08orQQdNqPBv9VIIEMIROQEtoPBzKnAIEsyhUQMv1aBzTP+H0KDGVQh4sUBvVH8H09bgSQSekbBrgJ6HEbVoSQulHcBDAgGIU5EmTQ2EWVBPsOHIUXFFTQD0XeB7KFEI0q8ORQ7FHcB36vKIUR0dRQ/MxWB7HKCIEFn8PQdIvVBXkAPIkYOaRQUdVQBjW6QIEd1ZQQ3ksPBHhpEIUhfUNQ/z7MB3fFLIUYptNQ out_163_mFAP2b_singleloop_p01wA5_mFAP2b_0001_0001
H3kYTBPzMpH0yhWUQiBhTB/RhdHUO0aUQXPKVBPIwZHkVO0VQEtoYBfR2SHkQg9VQiWEOBntzYHkArEUQnEDQBnCXtHklDFUQRXgWBforaHUCZtTQb8SOB7QLQH0IbHUQam5MB/TNbHkrHFTQEYFLBvcobHkvfyUQ out_163_mFAP2b_singleloop_p01wA5_mFAP2b_0001_0001
HPK8SBntzeHU2O3WQqGPUBjqxbHUbnHYQrcIaBnCXdHE8nSYQQgVcBb5QXHEDCsYQ8S3QBvHFiHUzMnYQXPKQBD/pkH0yhuWQ2rZTB/GRTHEgVLYQ9owRB7OffHknvHZQmupMBD/pgHk9ogYQ03vRBz1jqHEAAkYQ out_163_mFAP2b_singleloop_p01wA5_mFAP2b_0001_0001
H++pcB77nlHEoaAYQuzHhBra8nHkvfKYQy2JjB/RhjHEoaUXQnvflB/mEiHUdTqXQPffhBnBB0Hka8OYQAvmfBzP+4HEONyYQ5rcgB/ob0H05ReZQ/OviBDZA1HUR7sZQpc4cBr75vHU+nzZQsHlaBrZmqHUiBZXQOInhB7fLkHEs9oYQ/w7gB3O23H0kdhXQTYljBbT11HkLCVYQ82ZbBT0W3HU9NrYQtCKgB3NyAIUc3yYQ2hgdBzfxsHUCqQaQnqPZB/4lvHEVimZQ out_163_mFAP2b_singleloop_p01wA5_mFAP2b_0001_0001
H46RiBTgVhHEv0FWQ46BkBT2OdHUIwCVQqxLkBblDRHUO0CVQCBWmBfTiMH0P14UQ78NjB76RhHkpbqTQcdClB/GXdHU84kSQ5Z0nBfYIhHUaL5SQYFLkBPnyhHkeNPRQaRWgBntziHUwK3VQXrCmBzDSgHUSxNVQ8vNjBHe+pHkpbqTQl4MhB3NfeHEY9cTQrXBlBnptUHkUnjSQWELpBzzXeHUWqJSQzkboBnA9dH0kH3TQ4x2nB7Z1pHkDK7SQ21glBbZ7eHEFddQQxwPkBLjdqH0mNSRQ1qLiBfDYfHEuJARQ out_163_mFAP2b_singleloop_p01wA5_mFAP2b_0001_0001
Ham5hBjArLH0xLNVQQg1hBTf//G0xLNVQHaRjBntz5GkWkVWQMdTkBLaRxGkpbCWQGZ7dBPc97GktzHVQWxPbBPtc9GkKhyTQepjVB3596G0vN5TQNJydBD0v1G0cjySQrcIgBvcoPHkBBWVQ8T1iBL3I9GUxiTUQOJkbBLSEAHUt42VQ7X5dBXNizGkDWWVQqsqbB7boFHEVXeTQM7nTB72A8GUjF7SQ6hxTBDPXAHE60nUQRcHVB/owyGkvIOUQI72bBv6j2G0zz0RQinSdBvQrtGkTsITQYo/gBjwf3GEmksSQ out_163_mFAP2b_singleloop_p01wA5_mFAP2b_0001_0001
LEtojBLFu9GkQglXQf/0kBf9o3GUHaVYQUNenBjAryGEYlHYQJbHpB3Mz3GUPKkXQdTSlBjVOAHkCX3YQAx9iBLMqHHEClxYQiukiBPnHIHEMfCYQvTmjB7Jp9GUsYoXQ/pajBjzaxGEm4fYQrmNnBPQMEHUaexYQw1alBT8l8GEaFXZQqCajBrjmPHUIQ/YQWKLhB/ezEHk7dBZQ/S3jBfEaOHEnFuXQPudgBjWZJHUj+2XQ out_163_mFAP2b_singleloop_p01wA5_mFAP2b_0001_0001
LSh7nBPIwoGkoFVYQ14VqBblDjGkqxHYQ35rpBrw1aGUdTKXQrcYnBXNeXGEsyBXQgqhmB3jClGUbnnYQk5OrB/hFfGkBYjYQMuzrBLGxoGkqo3XQ out_163_mFAP2b_singleloop_p01wA5_mFAP2b_0001_0001
EqGvrBvz3WG0isdWQJGUrBPc9NGkpbiVQW5grBf8SRGkVOEUQHvUtBzeUXG0gArTQWOUtBX46EGU6m0VQJ0BtBnnWBGUdGMXQ6LusB7ZA3FEk35UQpwltBb78ZGEEYlWQYHTpB/m2KGUoBsVQhZWvBLnwHGklOqVQGOtrBbqJ3FkD6PXQXJHuBDVSqFEs8HVQkW7sBHNo7FEMw3TQXwrqBvIdxFU88EVQ out_163_mFAP2b_singleloop_p01wA5_mFAP2b_0001_0001
EEYlpBDrcNGUy2RTQIFepBjpbPGEUN2RQktzpBHtIFGEnEDRQktzoB/9T5F0w1bRQsyxmBD/pUGUHahRQDOnmBrjkfG0sbHSQq+XmBXRwhGkY0aTQp8omBfnwpGUxIdRQ/jVmBPQXsGUKsnTQTYimBr9bxGEQwbSQggwmBTwzsGkmfKQQaunmBfFQ8GEE0ISQGP2mB/Ca3Gks7sPQAQzmBLUC/GEi7zQQSMIoBPy2IG03PtTQiRGrBXn0UGU2HlRQ/2JlBXyuPGErB6RQQ7jmBTeNVG0YScQQr4QmBrGzbG0WWNUQhvJmBnltvGUyriUQz3ymBzo5mGk1J0OQpsjmBDeVCH0Mj5SQgL9mBvze5GU1KoNQ1V4mB34eHHE8ghQQ out_163_mFAP2b_singleloop_p01wA5_mFAP2b_0001_0001
EEtIrBzgAGG0LdzPQMIgrBTgV6F0257NQUN+oBHtI5FkQgVMQ8nKoBbktEG0xLNLQaR2tBnsd+FUHaBMQRoWuB3tfsFUTc/JQDMdvBLAJYF0ptQLQB0kxB/mmYFUWdiMQygDuB7XUGFEca6KQuz3rBrbSNGkVOUPQsK1rBDuurFUoJFPQK2pvB3SdAGkVEJNQc/dtBXrkGGUkL6KQrXyvBTnHyFEKdgIQGqdsBHmfoFkjLBJQNpruBnOn4EUU7tLQqvWsBryeGFU7c2JQ out_163_mFAP2b_singleloop_p01wA5_mFAP2b_0001_0001
EoFpnBTLymFU46RMQkCHlBTgVmFUhr3KQKc9kBDqGVFU5QrIQHahlB3NJCFEVjHJQEY1iBz0NjFEmu5MQxRLgBHctjFUmRdLQiWAjB/R/zF0D2EPQQgVoB/RhZFEFuONQej0kBnDw1F0d64JQGCCjBXDoTFUWA1NQfhKdBbIghFUF74MQMTHgBXvJXFke59JQcG3fBP/LzF0rieKQdkZhB3smxFEiDQQQ3R3iBvgwBGkViNOQwi4kBfrlyFkv0CQQ out_163_mFAP2b_singleloop_p01wA5_mFAP2b_0001_0001
EhALkBf++bFk/UjEQWO0jBj/UNFkTiBAQtI7gBz1jOFkpbS8PSMofBzKHgFUwKH7P78tlBnsdSFUIwK1PFueoBLWtQFUuh/5PtVNlBzK6CFEdRArvW5wjBb78rF0IbHEQEgQkBTiH9EUsvXBQUBXlBXDwiF06vWvPhePpBHC3eFExrY6PhOjmBb4tGFUt7U5vVwJjBLNaEFU2Z+yvXojlBrtjyEkE3GKv out_163_mFAP2b_singleloop_p01wA5_mFAP2b_0001_0001
EWOUfBvHF8EEEYl6PR2uZBjpb8EU5QL2PhrnYBvd+sEkuJxoviWkbBrFZdEEAAAwvVj3VB7Of3EEDCMAQXFMWBDE3FFk41NFQE66QBrez/EkDJ8IQfQKSBzWLQF0W6zLQampgBT14tEE7Rh7PVdzYB7hbMFESPUwPztSWB7dWnEU6PcBQLv0RBbXL5EE6uU9P2Z6VBzxgWFUwbJEQsb9ZBPCMDFklRMHQcqDPBzaXNF0t4SNQSpLSBzI+gFUJLQLQQt8VBH0CMFkX8pMQ out_163_mFAP2b_singleloop_p01wA5_mFAP2b_0001_0001
EoFZUBHDCyEEv0N4vktTSB7QLkEULyWAwXPKMBT2OjEEoa8/vO0iJBntzzEkQgV+v14FUBnBBsEkAr8FwCL1ZB3XEtEUzYJGw4YNSBL/acEkxcIJwfUYSB7lu/E0HFu0v4G7TBngIUEEQ5k/vtjbSBHe07E04HuGw6vSbBTjukEErtQDwCWhTBveAiEk9XFLwFR5NBrAYbEUsOHJw9w5TB7opMEUyGwIw out_163_mFAP2b_singleloop_p01wA5_mFAP2b_0001_0001
E99zJBPJGQE025bAwPK8DB/mEPEklDNAwamZBBjpbQE0fqxFwIFOEBPIwQEkvf6IwnEDCBT2O3D0NJG6vM3KDB/GGMD0i+D/vuXkDB/e7GD0NugEwyEqDB/dXsCU0UD4vEtIMB3MzCEEnEDBwZdfCBHn2cEURk57vtMf7Afg65DEmPu4vJ17DBvK23DEZB3ovD0ZEBTUjNCkx2d6veWVDBvjnyCkYpT7O out_163_mFAP2b_singleloop_p01wA5_mFAP2b_0001_0001
L1NJ4A/89PEUiBBGwQgVyAb5QREk/UjJwwfq0APdT+DEYljLwoFZyAjWkBEESh7NwO1TmAPg1REUk8+IwKvyeAL0VWE0mObLwfCMhAjKTsE05WkMwGHAmALTP5EkjPPLwObebA39IwEk4jxOwe++zArvfQEUiBhCwuqr0AbV+fE0gVkKw+hnkAjQIeEEUd/GwXEzjAPWiCEEmWJIw96AOA/qxUEUwb3KwJYHhAH9ZKEEbA9Mw out_163_mFAP2b_singleloop_p01wA5_mFAP2b_0001_0001
LGZ74ALv0ZDkSMoKwQgV7A/TN2CU5QbMw2OfDBf8S3CkVOUNwzhWFBjpbaCkWktOwHK84ADLYLCkPSELwUlAtAfwADC0JfvKwfu6mAb4MTCE7mUMwqkGqADFCZBEns6Iw/pG7Ab5QXD0FZrIw/RS2AHIE5CELfMOwuTr8A3ztKCE/NGJwCpa8ADi3iBUvOPMw out_163_mFAP2b_singleloop_p01wA5_mFAP2b_0001_0001
LGEYGBT0iYDkCXfMwjs9LBXNedD025LNwHv0PBPHaFDkX6WLwdolUBLwKDD0HF+LwcSsEBrw1vDU14VLw5/BNB7YS/DUSwINwW/mMBbDVSDEvZOPw out_163_mFAP2b_singleloop_p01wA5_mFAP2b_0001_0001
ELH6NBTLyyCEBWJJwEtoRB/mEbCEBW5GwgqxUBT2O7C0kYwDwqxrSBzfqdDksdeCwoF5OBf++5BEsyBDwPD3LBrPxyAkyhhFw6kYJBfJt2/TbgVBwasPGB3LZaA04i/7v7SyKBLSvk8zF9YBw2O/JBvco1CE/pmIwthRUB/OUICEikuIw6nXMB70rOCEJRaAwM9+RB/ONcBUVNlAwCipOBH0FMAUf23HwEytIBDl9MBkOpCIwRgTJB7HpmwDdVW9vEIZNB3Vaf6DZ+JEw out_163_mFAP2b_singleloop_p01wA5_mFAP2b_0001_0001
ElDtZBDrcwCUf/UCwy25cBfnvPDEAAA/vv0NeB7P1ED0d++tvHv0dB757fC04luJPb8ChBjU4WDkSMoCw1PjiBzDUvC0BS1Cwq2XgBzsglDkh4JIw8SXbBLwKTC0LdTDwFzqaBHZqtDUosn+vgrPiB7wUvDUkJqAw2mUhBf91VCEAQ/CwLfNiBPgoqD0ZTRJw6OeeBXcmBEUjhEIwy/WeBDcCNDEzDKJw out_163_mFAP2b_singleloop_p01wA5_mFAP2b_0001_0001
EAAAgBvcolDklDtoP8S3gBvz3fDU6mE9P5l+iBrbSAEE+TNAQHaBjB/naSE0xLd8PzMzcBvz3jDEsyBCQO4qaBLSFGE0ZQ1BQ357fBjqxBEUc9ogvi6whBzfNADUc9z9P8p0dB71mcD0QbHGQg0wZB3TvND0ElsAQO5ZZBLBAJEUn2gFQ out_163_mFAP2b_singleloop_p01wA5_mFAP2b_0001_0001
EY6mkBnuJ1DkR2OEQnvfmB3NJKEE/pmGQAAwmBjWkHEkQgVKQmupmBvIbrDEBWZLQlYQpBf++JEkoF5DQzuLpBXPtSE0RIU8PeA4rBL/EWEEbPY2PMjctBz+JHE06lCzPcRbsBLgXqEEc2FxPU4akBvd+WDUHaxFQbtvlBX3OaE0ZI2FQygCqBLkbzDkfwyDQzKpqBHwuTEUvXNGQXoLoBPdGiEknWm8PGBFoBXCxHEE9of2PfwKuBjJBuEUa3fgPt5DrBX7O2EkuaM0P out_163_mFAP2b_singleloop_p01wA5_mFAP2b_0001_0001
Lx1DnB7luZEEUNuLQ7RRnBb78ZEkSMoOQwKnnBvyhwEUMIwPQbnvoBHue+EU5QbOQsyBnBHDCoEkCXvKQj59oBn2LQEEJzPPQY9elBPtxSEENrfPQ out_163_mFAP2b_singleloop_p01wA5_mFAP2b_0001_0001
Ef/0mBPzMzEUiBJRQ/pGnBLwKHFEBW5RQ/pmkBnX6MFUKctSQQ1IjBzJx+E0FZLTQlDdpBb5QFF0Jx4SQy+PsBDB/CFUiBRSQRjZuBXpl+E0xaUTQX6SuB/p2tEEc59TQ/xUwBrQ2MFkUrfTQqG/lBbmZmEEaRmRQFzanBL1NUFkfLMRQj3HpBP/j3E01qiTQr7epB3sdTF09OhTQm1vsBDRDSFEKswRQfpQsBLP61EU2ZjRQISwxBb3QKFEaALUQSLXwB70maFku28SQ out_163_mFAP2b_singleloop_p01wA5_mFAP2b_0001_0001
EoFJkBPy2hFEBW5SQ14FiBzfqpFEv01TQ5QbjBvxL3FUc94UQ++JlBT2OCGEEYlUQkCXfB3251FEVjPTQ4Z0aBTy1oFEF/mSQRl0aBLEgUFknSPSQU/gVBnwhwFUQXUSQ044VBHKuOFED7tRQz4qSBPbkfF0vqwRQZ+/SB/U9BGU/ueSQsCfNBXhohFUNjXRQvFyNBby7CGE3eFSQpPJLBf4U1FkcGjRQ1NZlBXjXsF0FZbSQaSIhBrp4bFEReTUQg/ZgB3PlAGE86fSQFLkdBTkY/FkluCUQBxJeB3wBKFkrQVSQ7j1UBfoj/EES8VRQmADVBDIeIGkYY6SQ8cOLBveYUFkpv7QQnJ2LBHFYKGUKPOSQtrIHBXFa3FEjnRRQ out_163_mFAP2b_singleloop_p01wA5_mFAP2b_0001_0001
EtIriBPzMzF0eUIWQaR2jB/na+FEAAQXQPKshB76RGG0HF2XQGE4eBLbnCGEaRCYQCsykBnYQuFEEYJYQ+0qmBHJycF0RfwXQcjZpBH3bfFkieoXQAuImB7kWIFU5tVXQgXeqBfBUNFUDNKXQZmioBjkJ/E0j4+WQ7RRhBvconFECsSWQE2glBXwFEG0Xr5WQdZGjBTV8mFUgzXYQhS2lBDDz2FklmiYQ6FLkBX6qAFEkiTXQQ4lsB32iKFEwe9WQkezoBf8jvEU9IpWQ out_163_mFAP2b_singleloop_p01wA5_mFAP2b_0001_0001
EzhWiBXjXQGU2ODYQVjXgBntzXGknvTYQFDChBrvfcGEVj/YQO0SjBzgAgG025HZQhrHgBb78gGU3koXQzxSeBfmzdGU9wRWQNJ8gBbmMaGEL/WVQlFDZBbTkeG0hF6VQteJgBndcXGUzYGUQl9bXBbO3bGkXnpUQ4UGbBL4VYGkdDwTQe+OkBDAATGkYQ4XQxO9cB/LjTGEeiXYQWlEiBr5XkGk0XgXQCVsdB7SBnG00IBYQNMCjB3tkZGEIrpVQ7sJWBrZUhGE8inWQIsmhB3OmUGUYSYTQeHQTBjtjcGEz0XUQce4ZBnRRWG0FjwSQ out_163_mFAP2b_singleloop_p01wA5_mFAP2b_0001_0001
Env/dBntzcGEqGbZQ8SXeBvcohGkTiFaQ357ZBPc9pGkDtMaQlYQVBzgAnGUbnPaQep7dBrEDZGUPKoaQqBmdBb9WdG0KQWbQHeRhBzgBjGUw9mbQpoajBjsLeGEixrbQdM/gBDnVtGkEqwbQPKcaBXNeZGU46RZQuSGhB7HvlG07HIaQHzsgBDeyTGkKQmaQCkaaBXBLUG07PiaQ7zycBnhpWGULUrbQIYRaB30DjG0MzXbQz/hiBjigxGEBG8bQlXWeBbcFxG0rwrbQ out_163_mFAP2b_singleloop_p01wA5_mFAP2b_0001_0001
EmuJbBnCX0G0IbPaQgVOXBfnv8G0xLVaQfU4UBjVO8GU14BbQsHlXBLv04GkYQgbQZQgaBPc9GH0HFOaQoPFgBHm0DHkjIZaQxeVgBfzM4GUD3KaQNxJbB31K0GEDVPaQVoFUB7h67G06t8ZQvh8YBT3XNH0tuiaQsoDaBvDyJHk83sZQ4KagBniyEHkos7aQcIghBrmMJHkXNJaQFruhBftZ0GkomgaQZl8gBXrb3GkNppZQ out_163_mFAP2b_singleloop_p01wA5_mFAP2b_0001_0001
L357PB325/GEaRGbQWOUNBvcoAH0z3vbQfUYLBXiBMHkDt4bQpbSLBHYlPHkQgdcQcSsIBntz4GEFuybQmXRKBPmCtGEHXubQYlxNBXvfpGk4gScQf9MPBrxYeG0bnOcQNC7SBPjQZGENflcQbCxVBvWMeGUdADdQr/nTBnREPGUGQdcQGE4NBLwKCHkqxraQCpMQBP7a+GkyhIcQSi7FBDjg6GkTfZbQxBmGBPe25GEP+QcQbTcMB3UyrG0bZQbQDRsGBbDDoGUOTubQ5pqLBbwjqG0pswcQO9bRBnJLuGUR2ScQELLNB3KwZG0Hu4bQppJVB7GDmGkD0IdQZQjYBL+HaGkwwTdQa/ORBTFxLGUdpFcQeFWWBT7sKG0uVtcQ out_163_mFAP2b_singleloop_p01wA5_mFAP2b_0001_0001
LkC3JB/owRH0d+WbQ46xHBb6mcHkYQcbQBr8IBfSMiHEsyxaQcSMKBPIwcHkpbSaQgVuBB77ncHEVjjbQu499A7yjbHE0c8aQ2O/JBzeUOHkQg5aQL62JBn3XgHkWA3bQFCYABPukjH0/20bQKcxABXovVHUsf3bQGgZ4AjdEWH0k7/aQ out_163_mFAP2b_singleloop_p01wA5_mFAP2b_0001_0001
LXkNIBHsysHEmutaQpw1IBnDtyH0HFGaQueUFBXMIuHERLiZQlYQGBLbnwH0bS8YQcSMHB/mE+HUwKTaQcbYIBv1p+H0+dCbQBBDHBnJrzH0lNTbQreNIBjzusH0uLuaQkhENBn3iyHkjb8ZQR4+CBDQS/HUNdMaQpiaJBPPACI0XaAaQT78FBTdfCI0KcRbQNEmMBjpaAI07oHbQHJyCBD8ezH03FbbQbpnJB3r4xHkGlubQ out_163_mFAP2b_singleloop_p01wA5_mFAP2b_0001_0001
EsHFBBf++nHkWktZQ7Rh7APdTjHkDtMZQQ144ADrcXHkmZWZQ99TwA77nTHEEYJZQ2jCxAThrpHEsyJZQIajyAPlr1HkGrCZQ46EyAfRi8HEQflZQcrh0AnSz5H0jWaYQgJizAfwsDIUg2fZQQ9A2AfeTCI0trUYQQ8g1A3StFIUdR3YQOt/2AroHLIUroxYQf/UABjU4lHEoaMaQTq6/AfLdjHk4kuYQhLqsAXMpoH0NrnZQmLAsALDjmH0wrwYQjmjwATlV5HUcWFaQTz80Azhn0HEFo+XQ/lKzA3gYGI02R7ZQc1k3AfD5DIECppXQkcI2Azg6MIk9nMZQ out_163_mFAP2b_singleloop_p01wA5_mFAP2b_0001_0001
EqGPABT0iRH0yhqZQ357+A3jCGH0Gv0ZQ5luEBnDt/G0JxwZQGE4IBHXPDHkQgBaQMIw6ArFZEHkU4iaQPmUxA/AsKHU93paQLK/3AHQl4G0xkqaQDCsDBT2OVHUGE0ZQtsQ5ADHrCHU56dZQthaABbO1GH06R5aQKX9sAnAkKHUZTQaQiPD1A/zn3G0kHLbQ/d/+AXKmzGkBTmaQVEzxAjkH2GE28TaQ out_163_mFAP2b_singleloop_p01wA5_mFAP2b_0001_0001
EFDiEBzKH2GE7RdZQ4PVJBXjXvGEBWZZQU4aIBjrHjGEoaYZQFueEBnuJfGECsGZQzhWMBTgVzGU46xYQ/3VRBnxitGEO4lYQ9IhUBbeN0GEwU2XQD9KXBHC6+GEVbYYQ7RBBBrZmzGE99PZQ/z1LBrGqwG0LZ1ZQaGbNB31s7GEOc2YQGirJBzU9yGEESWYQHuaQB3sXlG0j/bYQBpDUBziNtGkjjAZQNSQZB7BNEHU0IDYQ/I7ZBXw17GEQbwYQJZ9TBvnPDHUyHoYQ out_163_mFAP2b_singleloop_p01wA5_mFAP2b_0001_0001
EEtIMBvHFdGUPKsZQ/pGMBrbSRG04lqZQaR2PB7QLNGU5QHZQlDNUBfTiRGEoaAZQrcoNB33PMG0isVaQE/WJBLmiNGEEk5aQCKoEB7fAOGkiLwaQub3KBHUmNG0xlebQ5lOPBjqxgGk8S7ZQhFDIBfznOGk4cjZQlbURBbe5PG0m1gaQ2ebOBrKwDGEdDRaQ out_163_mFAP2b_singleloop_p01wA5_mFAP2b_0001_0001
EIwKOB77nEGE7RxYQvJRRBblDAGEmuNYQyLdSB757nFkuJRYQam5OB33PbFU2ObYQzMTOBrEDCGksdGXQgMeNBHEEOG0y/4WQ4HfRBLR06FkYQ7VQhTCKB/L2QG0hntVQx1jKBTgVBGEZ74YQUeKVBvA9DGkh0MYQ0ZYKBPUs8FkMpJXQ4mSRBX3oRGUSbyWQ4rhLBXNdRGkQ2wXQ/VTPBfx19FUzhBVQwVASBHnrpFU1pCWQabaVBjSRBGEo43VQKxpJBjJgZG0d+oVQB+GGBL7TNGEYf2VQHW1LBTAxNGEVVzUQ out_163_mFAP2b_singleloop_p01wA5_mFAP2b_0001_0001
EKcdXB7OfhF0MzIYQtI7YBX3kKF0eUIYQO0CbBvcoDFU3k4WQf/UeB3MzOF01jSWQ6mEdBLEYFF0jCrYQGtoeBjAztEEAfoYQovvaB37yKFEGmWZQgqRaB/S3sFksdCYQgQXVB7pLBFkcpPYQAhSgBzWcOFkyzlYQN0ygBvrPqEE4DBZQWDLgBPnQqEU/NJYQxuFbBXc4jEEUdtYQoIrdBfjNHFENVvZQ3qIXBf7QBFU00bZQHDvZBTLwbFEQ3XZQ out_163_mFAP2b_singleloop_p01wA5_mFAP2b_0001_0001
EsyBZBbQgxE0jCXWQ++paBb5QpEUjXCVQ46ReBrFZVEUiBJVQIFOdBnDtGE0w17VQXktVBrw1jEEEYNUQBWZWBHZ7oEECs6WQ509cB7kr1EEYNiUQjs9WBXjXeE0HFOTQv0NTBLGEyEE/pGUQ35bTBb5QXEET3sUQ out_163_mFAP2b_singleloop_p01wA5_mFAP2b_0001_0001
EqxLhBLxgUE0JxQUQaRGjBf9oCEEEYNUQ0iMkBra86Dka8ySQO0ClBPy2LEU6mESQ35blBvyhIE0eUIVQRwmnBfiQwDEJfQVQTjwpBnAd+DEKsPWQqz/pBLNNSEEdQnWQFZXrBnRmfDUUNsWQiBhhBTKchEUdTqTQ0VFiB/aSoDkWkiUQPcqkBX7pLEERZIWQ3CWmBbKXXEk6dxUQkoioB3furD0eESUQGPvmBruNSDU4wmVQG70sBD7kmDk8sVXQemHrB34dBDUq/XWQ out_163_mFAP2b_singleloop_p01wA5_mFAP2b_0001_0001
LHvUkBjWkRD01jaSQqGflBrZmFD0coFRQueUkBDW5cCkpbaQQrcojBHYl7BkBBGRQ2OfjBLwK7CkEDCTQFgonBbigAD0nUMRQjtNlBvz6fDEDwYQQ out_163_mFAP2b_singleloop_p01wA5_mFAP2b_0001_0001
LMIQkB3MzcCk8SHOQ5QLjBfTixBEqGfMQqGPhBj/UHCU0iMKQc94hBblDlC0MzsIQqGflBjrH9AkEDSLQZqInBvJtcAEzuZNQ2nakB7dzl/TotrJQZ78kBnCX3CEBWJNQ+zAiB3e1HB0MoyNQ87rmBrjFmBU1Z/JQaXDmBTk/1/ThLmOQM3EmB791c+T9O3IQCyKjBXy9JAEIhDIQDdPjBn0oU+D1o/KQ out_163_mFAP2b_singleloop_p01wA5_mFAP2b_0001_0001
L46xdBzLdjBEaR2JQktzZBrw17BUdTiHQiWEYB/TN2AEW5wDQy2ZZBf8SX/DtIbEQzhWUBrw1LC0NJ2IQqDnRBrN6PBE7sIKQEuGVBT6upCEMOwKQ7H+LBzj4jBUr7oKQ789cBXjXyAEpwFLQ8fkbB74hWC0HLAFQXn0RBTrmYCkMAjGQUClTB/JyAB0o/BMQGEyRBH3eYAkgZ2IQu0WRBbF0yCkSQnLQG5FXB/sJFDEs86JQUafXB//gaCE09KMQs5EKBXXUuAU+/iLQxp/JBnquxBkGpvIQLRuLBfUVNCEQ96LQ out_163_mFAP2b_singleloop_p01wA5_mFAP2b_0001_0001
L2jCVBvIbPBka8S/PDXvSBHYlTAkR2O3PnEDXBXiBx+z4lutPzMTWBzgAr4zMzMrP3ySOB7Mn/+j/0u8Px0LKBn3MVAU+TNAQIFOUBPzMHCkZmZ+Pz9DRBTVF4AEdgnfPj65PBHqMr9zIMsBQddsMBfLaK9DS111PSD3JBj4LCB04SO7P out_163_mFAP2b_singleloop_p01wA5_mFAP2b_0001_0001
LEtobB/na8/zisdePEtIgBf9og+zfqxrv2jChBjVO02D/pGxPiBBiBjWkt973P1YPTiBfBTLy28Dv0N+v/oYdBPJ+s/zi/PDw33YfBTKx+AENd+CwMAAaBrB2I/zqQhGwZ78bBLwK/AUO0ikPoL0hBbec5/TmIZtvRs0bBT6l0y7Oay9vRdRhBnMYL5jLZpAw out_163_mFAP2b_singleloop_p01wA5_mFAP2b_0001_0001
LlD9gBThrH6zyhW/PDC8hBT0iM9bktTDQT3kgB77nK+LtIbIQZQghBjAr8/7yh2JQMdDgBb5QL+jWkNBQ/hBkBPilb87fiUEQZj3hBH1Nh/7zcQBQ out_163_mFAP2b_singleloop_p01wA5_mFAP2b_0001_0001
EPK8cB325767z3PJQBrcaBT2Of8b3k4LQjsdcBrEDC7jTiBOQtd+cBDVjH/zMzcNQfUYUB7P1477xLtLQE+jRBDyeG/rvQFKQhHqRBnrd3A8JJdLQANTPBXUpyAMwNIOQPQAKB7042A8pNqOQ/NiGBfx0ABMWosMQQATIBzjaxA8z8kQQKcdbB33P16D99DIQPMhbBHQkQ/rQjhMQZoaTBfdIo7z4v0KQnlqSBj6J77byjtNQ8EjTBrXTT/bVQJIQX4ZNBXT6g+rZIxJQFAzVBPA5MB8UBqLQuFaPBnBFmBM/dSKQXU0RB7P1qA8ocsPQOG1HBP+KFBMHZyKQ9dkCBv5OEBsyjGNQ018KB/iypAcxVVRQRYWEBHLq0Aso7xQQ out_163_mFAP2b_singleloop_p01wA5_mFAP2b_0001_0001
ETihdBzLdTy7P1QQQgVOfBLxgg9T14VRQWOUbBX3kAA0LdrRQyLdWBTLym/j78tRQ/pmfB757n2rpbiSQpvQgBnHR5+rwj7RQ8AXdBfma5+bR6oQQFZfdB3awvzbANPQQ98ihBrrJq+Dk7ERQAR6bBbuCvzbLXITQDMchB3E1v5jw1MTQlJNfBzjwOA80ZoSQMXaiBvGzN/7AwwRQBROZBzHwk/bGmyQQMUnfBfWJFAslD4PQ out_163_mFAP2b_singleloop_p01wA5_mFAP2b_0001_0001
EPffdB/RhLBkuJBSQb8SaB7QLKC0isdSQzhWbBzfqVCE7R5TQIFufBTf/kCkR2OUQhrnbBjVO0CUGEwRQi94aBfSKyCUIkYQQCfXYBno2YDEigTSQHRHdBbHxZD0TccPQ03vgBzgATB0Ld7RQwMFWB/ywBC0+PYSQ6/ifBvVv6CkKH6RQi6oWBTjxvCUSkLQQsX4cB3T9VCE7x+PQB6eZBTYp2DEBtzRQndDZBLYKcD0FIYTQeWOUBvKFSDEjqHSQUQlcBb5wYDE53UNQjMogBfNHdDExy1PQMkFbB7Y20D0E6HQQ out_163_mFAP2b_singleloop_p01wA5_mFAP2b_0001_0001
ERLSXBThrPCUf/sUQlYQXBLEYdCEZ7EWQhrHSBX461CkYQQWQMdzNB7OfjCEueEWQpbSXBfR2uBkqxDXQuzLXB3OIICkKbPYQeXLcBLFX2AE+RzWQ2jCUB/naAC0xLVUQgexaB7CRxCUXBQWQk6qTB/NRKB00v7WQ0MHXB79jaBkmslYQrjnTBnesbCkRHUYQQwvaB7WebCkvMVYQ7VKcBrjqAA0twfXQqZzfB/2FcBUoh8WQYRFcBfoCeAkNEyVQ out_163_mFAP2b_singleloop_p01wA5_mFAP2b_0001_0001
Ee+eSBHXPeDU5QrWQEYlNB34l2DUMI4WQW5QOBzfqPEkpbqXQlDtSBHueWEE/p+XQNeJWBDrcsDUHaxWQkJqKBrMziDkpcZXQbc3LBrH6+DEFQ6VQ out_163_mFAP2b_singleloop_p01wA5_mFAP2b_0001_0001
EMIwJBXiBZEU0iAYQShrJBrbSsEUgVaYQ14lEBDW54E057TYQxggABf++vEk8SHYQdTCKBf++lE03PJZQ/tFFB3dTZE0fqWZQkEwAB35+jE0sOoZQvS1EBjcMDEknVQZQYGa4Af01YEkZwzZQXeQABX7QwD0S5bZQHT83ATD4CEEvltZQVw2uAPSsvDUcJ5ZQHaRGBfSMSEkrHtXQZs/MBfae2E0UZQYQ99UKB7hT0E07FdZQeJlNBnGQcEUC1OZQiK8ABTeR1EU/6sZQ7DNIB/rV1DUeQCZQKBoxAvTUhE0JlBaQVTBABfOCODUxIXZQfGivAv3SSD0MswZQ out_163_mFAP2b_singleloop_p01wA5_mFAP2b_0001_0001
LhrnEBzgANFkYQgYQoFZ/AjU4YFEv0dYQKxAABfTivF0NJuYQpw1DBb781FUbnDZQOJGIBnBBUFE7RpYQm5N5AH1nQFksGwYQD+r8APrfZFEya5XQ out_163_mFAP2b_singleloop_p01wA5_mFAP2b_0001_0001
E2Of3A33P7F00NlYQ46R2A34lIGEoa0YQ03PzAvIbQGUy2RYQpbSuAvyhNGka8iXQEtIuAHXPJGET3YZQTS2xALh/DGE44BaQyd4pAjYXFGU3zlaQDsjuAj/QBGEWlPbQ5AA3AfUvIGEq3gbQ9owxATgV0FEXPSYQLx89AbMSLGk4FBZQDBrmAbNfFGEg+OZQPobsA77nRGky5fZQI8e5A/MfHGEaaLaQTLDzArt92FUWk8ZQQikiA3b+AGUmgeaQOk7nATX0NGULUpaQreLyAXz8yFkb6JbQUuNoA/uaAG0/MnbQuKA6AzYyFGkWR8bQrSvzAHB7PGkvkmbQ63R9Az6yJGkXhLbQ out_163_mFAP2b_singleloop_p01wA5_mFAP2b_0001_0001
EnED2AvyhaG00NZYQ357yAD/piGEaR2XQAAAxAPeptGkBBOYQbnv1A/S3wGUjXuYQ7Rh7APepjGEue0WQShr6AnsdcGkR2yYQS8TrAX4TgGUPFaXQGZ74ArbSpGEEYFWQEYl8A757bGkTiZWQKcdBB/9TmGkvfSXQ out_163_mFAP2b_singleloop_p01wA5_mFAP2b_0001_0001
E+TNqALbnzGUbnvXQIwKoAbkt+GUbnDYQ/pGqA757FH0gA7WQzMzpAzLdCHEmuxVQ7RhZAnYQAHEBWVYQaGFKAXXn9GkmTqXQgLBWAPgJ5Gkxa8YQx1jmAbPKwGkqx7WQDVrtAnz7AHkVKdYQBUbXA3snIHUPleYQDxDMAP0OCHUln5WQoC8FA3XZ6G0T1IZQ843gAP0O7GECAVZQL68XADOzwGEFizYQ out_163_mFAP2b_singleloop_p01wA5_mFAP2b_0001_0001
Epw1rA/mEQHEnELXQGZ7tAXNeXHU0iEWQJGEkA3MzbH0xLVVQQgVYAzgAfHET38VQU460AXNegHU14lWQ2SX2AbSpoH0qflVQycr/Ar66bHkQA8WQdoFsA34lSHkDtEYQ2moyAfwTTHEcHUVQWWPxATh5jHkJUcXQr7c7Aft6uHEk+8VQnCsuArDDsHkzHTVQh7F6AjY0kHkm7uUQQOVCBjRKiH087TXQX3nBBHYpYHEFxCWQ841+A7lrVHUbKsXQ out_163_mFAP2b_singleloop_p01wA5_mFAP2b_0001_0001
LNepkAf9obHkCX/TQepbYAb6mfHkBBGTQXPKeAz1jqHUiBhSQ8naQADVjxH0kYYSQR2OVAblDYHEsy5RQTWfMADMVNH0mPPSQ9DNKA/EFGHUsG/QQfuTx/CGIKHkMdDQQIE6m/2ERCHEua7NQyLdrA7luYH03PlTQvfuJA7oggHUb4qTQ52QiA3IzWHETkaRQhEoKAPxybH0bXLRQxeB6/OBJOHEh0uSQ17pXA7nnJHEBr7SQvaTGADW79GEOESRQ6IOZArI4FHk5DcQQk127/u/kRHEngMPQ5q5I/22oLHk5xoQQ7Pm++egRFHU8PwMQE5aZ/eeX7GEOuwOQTltAAz/oAHEeswMQ out_163_mFAP2b_singleloop_p01wA5_mFAP2b_0001_0001
LlYQpAnX6rHERLKSQdoFtADAA2H0MzkRQDXP3AHtI4HkR2WSQBrc7AjWkwHUep7SQsHFwAXMI1H0w1DQQNDF6Ar0QvHUS72PQd/MnAbDavHEdTlOQVjXuA3islHEoaUSQg58mADyF8HEzAuRQXY8wAzU38Hk5iPPQ+JI/AruuyH0Z5jOQL4bpA3I3uHU7xeMQwSlfAnY9zHkmjxOQfB8lADcenHU4JXPQ out_163_mFAP2b_singleloop_p01wA5_mFAP2b_0001_0001
LBrc8AjVuAI0P1QSQ9oQDBrbyBIEnE7SQnvfHBz0N7HUPKkSQTihLBLaR6HE7RRTQIFuEBPyWHIkZmZSQjmv+A/iBKIETGJSQ8Ip3A/wkFI08qoRQcQX8AzNyAI0T4QSQ50nCB353BIkxtAUQRqKHB3n9GI0cQfRQrcKHBLAgJI083ITQkDt/APJSNIU1YaRQOPu7Afx2LIEQZETQL0i4Ar7bFIkHJjQQSfYvA7DPGI0kX9RQ out_163_mFAP2b_singleloop_p01wA5_mFAP2b_0001_0001
EzMzGBnsd1H0GvcRQIwqKBfTitHUepDRQIwKIBjrHjHUepjQQoFZKBntzdHEEYVPQ0iMOBrvfyHEAAAQQ10FLB3Pm2HUdKeNQiAQGBD5A1HEA7LNQjttNBn6t7H0wy4LQ8naDBPc91HkZm5QQT3ENB/XdrHEPa7RQVwGRBX70sHkq2bPQ5XSQBPaK5H0E2bQQ out_163_mFAP2b_singleloop_p01wA5_mFAP2b_0001_0001
EqxrDB/89fH0w1LRQdTCBB3MzVH0z33QQXkt9ADAAQHkBBGSQfU43APy2UHU3k4SQ14l4AzKHXHECsyPQIfI8ArtxbHEeoWNQhiDzAT9dMH0NhNPQdTCCB/89kH0eU4RQjl9DBDzcQHktzaQQoX4yA/6TcHkLJWQQseM8A7QejH0jWpNQzmZsA/G5NHkov3NQRyBwAL4/IHEBUhQQ02p4ADt7GH00xSOQ out_163_mFAP2b_singleloop_p01wA5_mFAP2b_0001_0001
EvJx/AbQgFH0gALSQhrH7A34l+GkQgNTQNzMyAHtI3GkBBuSQ99TzAHDCyGU5QrRQgqxBBb5Q3GEue0TQYIOGBrx17G0AenUQZK5JBHLsyG0DHCVQIE8DBDtSBHkX60VQpwVCBDBWCHkrHdRQ4bi3Aj9pDH0Jf+TQ3poDBXvOzGUmr/SQQam/AjXhxGEwkaUQxReIBPPgBHkpRBUQWSHNBnX01GUNLoVQnteLBz0wuGUDbJUQTjqHBzn9sGEt2nVQ3LKHB/wqEHEsrbWQsJrBB/mi7G0sGbWQGZSBBDgiHH0JjfVQ out_163_mFAP2b_singleloop_p01wA5_mFAP2b_0001_0001
ECsypAHZ71GkU4iTQ8S3gArbSuGkDtYTQ789jA/mEkG04lGUQpbSkAT14jG03PVVQDCsMAfTiyGU2O/TQUujy/ag9qGkwIxTQxtT5/CJphGUOPgTQsFp7+umuuGE5i1TQ67npAf9o6GUwKXUQ6mWfAv6zsGkflUSQZZ3IAjNH6G0oYlTQ+O3OALbrzGU/5DVQ out_163_mFAP2b_singleloop_p01wA5_mFAP2b_0001_0001
EiBBnA757bGEv0VTQOJGsA7kYSG0eU4TQqxLmAThrHG0xL1TQIwKiA3NJEGkpbySQlDt2APzMRGUy2JTQRir9AH2SaG0yTgTQQQ27AjmCHGU8XgTQ+vJDBLSjbG0diqSQoa8lATKccG03PVSQJYatArIkTGkkl8UQH0P1AznkRGkuxFSQ8VdAB/p1YG0zccUQ0XN5AjSkhGUeWhTQblsBBjGSGGEru+SQAWj2APnmAGU6xNTQPcN9AfZxGG0ODlUQJEnFBfXAiG0JFATQzRqBBbhPdG0m4rRQd9ZFBvjXUG0SrqSQ out_163_mFAP2b_singleloop_p01wA5_mFAP2b_0001_0001
E/pGmADBWCGEVj/UQT3khAb5QvF0LdLVQmuJqA76RfFUiBpVQZ78sAHtIfFUf/0WQ14lQATgVwF03PNWQNHxFAPkLaF0VPkWQmtiPATAJKFEOAWWQf08n/2kwZFEGuFXQ3kYpAXiBGG0w1zVQA+0cADOwpFkGROUQ/+JEADu66FUlszVQrHdWAz/r3F0nKIXQ out_163_mFAP2b_singleloop_p01wA5_mFAP2b_0001_0001
EdTiuAfSMSFklDtUQFDC3ALFuCFEoaEVQaR2yA/owrE0bSEVQb8SuAT0ikE0GvEUQBWZABXiBDFk8SHUQcimCBr2+YFkvc9TQb25EB3OM0EkiQqUQZsaEBznijFUBsOVQWO0rA/mETFkCXvTQwf05AnQcGFkNxEWQNwX+Aveb9EkTSITQSgQ/A70giF0h3eTQlt+FBz75XFU1AUTQ87SIBPth0EUva+TQB+dDB/b1jEkwCwUQyqLGBva35E0e0oVQqa/FBPgQzFUIo/UQcMiHBXj7ZFUcItVQv1EBB7ZMlF01d5VQ out_163_mFAP2b_singleloop_p01wA5_mFAP2b_0001_0001
EhAr0AzeUgEECsKWQkCXxAzKHKE0NJWWQ2jC7AXO02D0yhOWQqxrBBzgA/DE+T1WQgVOsAHueGE0jCvXQci3iAPflTEEEM4XQC7BpAfEtdD0A45XQnvf4AfTinEkqx7WQOIqrAXpEGEk83jVQw49xAjD3KEUWSQYQ8j7kAD7biE0go7XQHgclA7NGZDUBVcYQiIAwArTRJDURd0XQOUQjAzfCVDEvRIXQ out_163_mFAP2b_singleloop_p01wA5_mFAP2b_0001_0001
EOJG6Ab6mUDEuecVQdTiBBb5Q3C0KHSVQUNeABTKcJC00NxVQLHa8ALwKfB00NBVQtd+CBHue0CU0i0TQmKfEBzfodDUU0JTQP+hABTZf3DkpQnSQcdvJBLgtoDkMxBTQk51BBzXAOE0Qi8RQ5rFLB/uwGE0qqWSQ8FKHBf+gTEkSzzRQXPiIB/jplEkc0HRQwKHzALGEQDUep7UQMU3EB7b0CDUV14VQO/Y/ADzLnCEP7STQUDVGBLSbeCUZatTQHay4ATyzuDUh4tSQxf0MBDsKUD0/AdTQOqb9AfN/XEEoqhRQaxQPBf0PLEkRaPSQiTXMBb+TlE0uK8QQ out_163_mFAP2b_singleloop_p01wA5_mFAP2b_0001_0001
LCB2BBrFZ7BUHaBXQfUYBBTKclA0FZjXQTiBEB/S3E/jEDqWQjX6BBLFue7Tc9gWQXkNEB/9TtAEW5cYQEchDBTg2ECkCkoYQCWIEBjxVcCkwM+XQfs2BBnrE8BkNn/WQT6P6AnzsVAEM4rXQQ7bIBnILaAEkyZYQPQWCBzvsBAUEI0YQCPhGBDgdOCkmdAZQFdI/ATouJCErH3YQzaTIBL1jgCkeC0XQSv7BBnzP6C0eNAYQ out_163_mFAP2b_singleloop_p01wA5_mFAP2b_0001_0001
LU4aIBHsyx/DEY9VQiBBLBHsyh9z4lGVQgVuHBrFZ77j9o4TQzMzIBbmZG8r8SPTQy2ZQB3ist+z4lmUQMI2PBnkydAUp8vTQ6mEKBb6m0AUIwCWQYAnLBju5XzLvEsVQ6dOSB/uAL8DdnCUQiUBTBDdJK/TyXaVQMZzRBDUZOAElG7SQ out_163_mFAP2b_singleloop_p01wA5_mFAP2b_0001_0001
LCsyDBLGEo+j/UjTQTihABjqxL+zP1YSQBW51A/mEj8z3P1SQamZuAblDN8jZmBSQAAgABDW5YA0NJmRQXBMGBj6l2AE4tJRQeLzFBPCPFCk1AaQQns4IBniTi/zajVQQyL9CBfnvHAkYQIUQovXCBLITf6zWOyRQrz49AnyIJBk9YPSQX967ALZTTA0HzuQQ82kIBfCjCBEbfCSQVLzJBP85PCkoDJQQXg9DBvrwcCUIZCRQvtZDB7a3AC0LZAPQDA6MBTF3FAkFXDQQY7lGBrKbK/T6A8OQtrLJB/64a9T3z6QQ out_163_mFAP2b_singleloop_p01wA5_mFAP2b_0001_0001
LQ140AvHFu6jDtIUQMIwqATf/U174luUQlYQkAz1jS+DqGPVQWO0UA76RR+z1jKVQkCX7ALwKH7zkYwUQBWNsAXOz78LIyjVQFjAmA/OEY8bMg/TQ out_163_mFAP2b_singleloop_p01wA5_mFAP2b_0001_0001
LRLypAjpbKAUiBxVQuz3kA7P1YBECsSWQ6mEdAb6mEC0IbPVQ2OfLAzeUUCU3kgVQZQgbAbmZGBknvfXQ15wjAf59nAUxkWYQSRQrAvtDSBEKXlYQ6wngAvN6++D1WnYQfU4xALGEIAEAAwVQqiOrAXp5BCU7ynWQaLWPAz8gXA0hvPXQmAITArDjACEk4wXQagVkA7IMQ+D9NBZQg6+UA/G999jzXaYQ out_163_mFAP2b_singleloop_p01wA5_mFAP2b_0001_0001
EFDCjAjqxHC01jCUQKc9aAzLdfC0d++SQueUeA/TNODktzPTQZQgnA7QLaDkvfyTQThmhA/S3TCk8DlRQ2Y2sAXo+lCklRXRQGgjhA/BNHBUkgYRQos6wA3NLhCk5V5PQLHaqAHZ70Bk++5TQ/ABKAz9YXCEbiBTQRV7YArqfiCkr70QQWqcyAft+VCEIFCSQBk6sA/c6HDEXfnRQiufkAvE83AkupYQQhD3SAD4DvAUmrfRQjjtmArpWpAU+MISQ7a74AfIxuCkf3vPQdqkrAPB9xCkqwhOQgQMxAP4w+B0DkXPQ out_163_mFAP2b_singleloop_p01wA5_mFAP2b_0001_0001
ER2OPATf/oDUKc1SQxgATArFZLEUf/8SQamZWAfR2WEkSMoRQnEDMADAASE0eUoQQKc9AATLyWEUktrTQXbn9/yWwREUrEJVQ5WDa/ia7gEE7gvVQFYJU/KEPfEUxkPXQoRgB9kvwwEklMzXQhrHBAPHadD0codSQS31gALa2NEkXchTQrQmj/+jxSEU7ANTQoNPDAfHFoEkqDmTQ62OOATQGUE0BnoVQnCjz/aQMBEEQ4RVQ2juk9I7mdEULKUVQHnzl/S8SxEEcQfVQTCA6/CGegE095qXQnLIx+i92PE0EDhXQ5LKm94vmvEUGjZYQW3Ud/ISBwEUfyaXQ5NE0+64c/EU8aiXQ out_163_mFAP2b_singleloop_p01wA5_mFAP2b_0001_0001
EcSMiAnX6mEkZmpRQzMzjAb5Q1EUc9gQQFDCgAfTiLFUxg4QQ3kYkAjWkVF0FZzRQ2OfvAPy21EEpwFQQUNemAvxLpE0kYgSQZZBeAneXvE0GSXPQQgVwArvfAFUgVeOQsHFyAvz3lEEVjnPQVjX0ALbn7E01j6QQ out_163_mFAP2b_singleloop_p01wA5_mFAP2b_0001_0001
E2OfPAHtITFEueMQQKxgGALaRoFkCXfQQiBBMAXMI4FEYlzOQGZ7GALFu0FE+TdMQ4P1Y/GtInFUeprQQUoOL+KxI9FUsp2QQ2mk++2c2EGE+bKSQ26Cl+6s0AG0pvRTQ5C4b/2E6OGUZo/RQGZ7IA/89JFEmu5OQknZNAri/tF0rNbRQJPwK/+6gdFE5DkRQzgl4+S2BfFEPhpPQPb7Z/IOX6Fke30QQjth6+2XqDGUKHBQQ5j2k/CV8TGU3WySQFdrh/i23RGU80ERQ out_163_mFAP2b_singleloop_p01wA5_mFAP2b_0001_0001
LfU4WAf9oEG0hWkPQktzdAXNeMG0yhmNQGZ7kA34lVGEaR2OQc9oiAjqxYGEYljQQaR2aADVjFGkTixQQri6PAXUnPGElxiMQuG/jAHFmIGk8vHMQ out_163_mFAP2b_singleloop_p01wA5_mFAP2b_0001_0001
EW5QsA7QLaGUJGUNQ/pGyADBWjGkBBWOQZQg9AvyhkGkQgVNQ4PVABjrHgGUxgQLQXPKsATLytGUeprNQG5hrAPUgwG0Z2uKQRk0kAL3q6GEsuLKQsQNWAX256GUPzxKQAZzpA7aDDHkX9EJQUNetAvxLXG025bLQ8GzyADXhiG0cOQQQdVQwArJc0GEFUnOQIoGkA7ugtGUZXgOQVf9nAHrzpGk5KqJQ3eqzA3+6xG0nXAKQsKxlArvwJHUlFsIQTU0xAP78CH04/sIQ out_163_mFAP2b_singleloop_p01wA5_mFAP2b_0001_0001
EktzBBf9oqGkZm5OQlDNHB7QLuGUepLOQoacHB/TN6GEZ7sNQ/pGGB/9TAHk9ogPQT3kLBbmZrGkDtIQQrvlMBH4EgGkJcTQQDAZQBbVIwG0lAkPQt5eQBTPgeGU/0aRQ/UDAB/natGEShTQQ+0XIBLxMqGU8VVMQLxWKBj9huGULnGRQTXXOBDS+cGEiYxOQeXCJBv1ybGEO3eQQf7dTBTchuGEgehQQEosPBDId4G0BebPQq6gRBjOxsGENopNQ6jZRBvnZWGE2ogRQxd0OBblehG0qQWSQSSJUBvk1iGkxnMRQ out_163_mFAP2b_singleloop_p01wA5_mFAP2b_0001_0001
ERLSJBT0i9GEYlTLQXPqJBXiBJHUJGkKQbnPPBrFZMHEaRmJQ03vRBnX6GH0d++HQ3kYFBPzMMHEUNeIQscIABrdnKHE4wlJQRRAGBDgAYHklEZHQtIbKBrGv3G04l+JQjmyIB3F1NHk4LVMQsN0FB7xMHHUzmZFQfE6+A7bYQH0Jf6KQ5r8CBbsIaHkMefEQw67JBzjZZHkQboFQ6mjFBrAAdH0WteJQ out_163_mFAP2b_singleloop_p01wA5_mFAP2b_0001_0001
E5lORBPHaVHUGEoKQIwqWBbmZZHUzMDKQHaxXB3MzdHUiBhGQwKnUBnBBkHUGEYEQCB2XB/naiHk9oAMQrcadBDxFnHEZOAMQ2JJeBzhBxHU4boOQdpRiBXEZ2H0Zu3NQam5OBvyhZHk789LQJ7dZBXjwSHkLIPKQH86WBLG+fHkD3/NQjaLVBbNCpHkgNhLQ4fNeBjZ7qHE1CGKQIJMgBT/vgHU8uTMQaMyiB7gm8HkY+TPQM4QiB/lw5H0Gw2LQzKujB7iHwHUQq+NQ out_163_mFAP2b_singleloop_p01wA5_mFAP2b_0001_0001
LGZbcBntzaHkpbSEQEYleBbktfH0Gv0+PEtohBXMInHEDCsAQ789hBfTivHU3kY8PQgVgB7luXHUjX60P1IpcBPzUQH0HidjPhFjYB7lCUHUwgkpvy9xdBn85GHE8fyJPDCseBb5QVHEv0NGQI2bbB3SdkHU4DG7Pfi4hBTd0SHke0O6PRVUhBLbMcH0X7qDP out_163_mFAP2b_singleloop_p01wA5_mFAP2b_0001_0001
LRLSjBT14jH0w1jEQtdulBntzpHEW5wFQktjmBLEYnH0kYwJQ7RhlBntzfHEoa8KQZ78nB/mEmHkTiBCQWO/oBjrIcH01StDQfU4iBDW5cH0OffGQ4HUlBXdVyHEgUVFQmChpB/J1rH0W0jBQfVFnBrYClHEL0I8PH3EpBvjxXHkichAQ out_163_mFAP2b_singleloop_p01wA5_mFAP2b_0001_0001
Lf/koBnX6sH0P14KQ35rpB7P1qHUiBhNQCBmqBHXPfHUGE4NQzMDrBT14bHEoaEQQiBBsBLFuyHEtIrNQQ0MrBXtz7HkOy2LQ/WwpBzEh2H0wKlJQSkkoBDr/sHEKF3KQ2sLoBDLzsHUN5CPQQ13tBTSwuHUgfBNQMmUsBvnP1Hk0dwPQsd+sBXZJAIk7pMLQKZ7pBPyvAI0RM9MQLzQrB/pT0Hk7vGIQQUPoB/T/7HU1/yIQ out_163_mFAP2b_singleloop_p01wA5_mFAP2b_0001_0001
EiWErBbPKZH0istLQOJ2rBLwKOHkArMMQR2OqBz1jGH0xLdKQKcNrBjU49GE7RxJQLy2uBzLdMHkoFpLQOacvB/JhPHkKi8IQABmwBnk+SHkvbjNQlDtqBLbnbHEnEzJQJ9brBnhQMHU+SSOQ3WUvBDBAEHEB/4LQyw1tBTtDSH0VfGIQzisyBX2fRHE8hHNQCgKwB3IoQHU2gmPQvYLwB7wcbHkHDUNQ out_163_mFAP2b_singleloop_p01wA5_mFAP2b_0001_0001
E35rnBrbSJHkvf6JQv09lBzgACH0P1YIQBr8iB7P1DHkqxrIQjs9hBra8MHU2OfIQ5QrmBbPKCHEue0CQXbBlBb4R6GE+q/+P/+4lBnLj5GULj/tPTHFoBr/p1G0Z2yaPykJkBnuV9GkHfauv789mBz1jQHEW5gKQ6nTmBTQ45GUgUGJQb9xoBH5OAHEl3RCQi3VmBTHKKHkwgOBQV+7iBHe68GElE/+PuPLlBX+YyGkKNUBQUBlkBjOI9GEWGZ7vdrViB/ufAH0gYdhv out_163_mFAP2b_singleloop_p01wA5_mFAP2b_0001_0001
EAAghB3256GUiBBJQEtIdBDrc6GktzHJQqGvaB3isxG0IbnGQXPKdBrbSpG0HFuFQhALbBPHa4GEUN+LQLR8bBrn/AH0EiHOQGXSgB3gVCHUd+ZPQpZqXBTgCHHkQR+OQGfggBz60JHUfztQQrwAYBjoVOHEnLfQQkltcBzszPH0uSGRQO0iiBjU4zGUepLJQOPjbBThFCH04NbIQXE0cBnJBxG0M2tMQxw/WBHQV3GE3PwLQns8hB3Li9GkuU0OQeM6TBjy4FHkaYBOQM8XiBDj6KHErGORQkyfUBvr7SHUWIyQQ/OEdBTCnVH0+m5RQ out_163_mFAP2b_singleloop_p01wA5_mFAP2b_0001_0001
E8S3VBbQgzGEXPqEQfU4SBDrcrGkX6mBQTiBPBHtIlGE/pGFQv0tMBvyhpGkU4aIQR0zPBrYvwG0hPD6Pj9VTBDIa1G0+wViPzsAQBn+m6G0mT72vA+gTB/Kr+Gk4hRAwWyYQBjW2EH0TdSEwSMIUBThr6GEBWZFQwSuVB/EwlGEYf2/PqIVNBX1L3G0WQN9PgUJNBXx5qGUpbu0PYTxVBfREvG0ky4ovIiAWBHsY7G0asdxPcIxNBnlTBH0UVPwvXVLNB3Cz0GkGbp6veiaVBzI73GU7GRCwtTpWBbC0DHkAYU9vnc2SBvsZHHkIfOHwgnqOB7ZOLHEMwfCw7OhNBvxHAHEQw3Fw out_163_mFAP2b_singleloop_p01wA5_mFAP2b_0001_0001
EEtIOBDAAbGUNepDQMIQKBvz3TGkpbSGQ8n6FBT14PG0OffCQ/pGHBDBWMGU6mE8PJMINBnFPKGEtVXIQfvZJBLX8BGUz7dJQu/mIB3WwvF076fIQ276FBrL+CG0dLxLQMd5EBHTLlFES+BKQvINDBHahyFkAfCMQ/95EBP5OLGkH0lNQ6PD/A3KDvFEhOEOQziNBBjsfJGEh0nPQ6lL9ADhy/FUSf2PQ4PVQBPc9XGET3kAQV+RIBTXUYGUiTvIQxovPBDJ7MGkoW+JQRzoPBfAeGGElAtFQgKoKBLqCpFkShhFQRpnDBnTCWFk02uJQ879GBvR4SG0uiaNQMnz6AfK6fF0dDSOQJncABTx9PGkMFhQQCrb3Arum9FEY/uQQ out_163_mFAP2b_singleloop_p01wA5_mFAP2b_0001_0001
EfU4AB7kYQG0LdTEQXkt4AXjXMGUhrHBQRLyvAjrHIGE99zEQbnvqAT2OOGkCXvHQBuS0ATsLVG0Es+6PI1wrA/TJRGkPbGtP3AyoA3Q/HGUmlNwP29ToAfbQXGEMndtvIFOAB3MzTGUKc9HQG3i7ATwzFG0bFP9POhz6ALdrYGkIxs0P6n2wAfIibGUaz3/P out_163_mFAP2b_singleloop_p01wA5_mFAP2b_0001_0001
EZ78tA/9T7F0IbnEQIMvlAHiPxFkLz5HQMJUfATOAgF06h2EQuA4iA/qkZFkcBfAQbKuqAXj0nF0b1dKQlSXyAfMJyFkxCICQ2A8fAfqf9Fk7ihIQJRgkAvAcgFUI1rLQuAnuA7Nf0F0q1mLQMmnwAXyybFkmU6JQ out_163_mFAP2b_singleloop_p01wA5_mFAP2b_0001_0001
EH+sNAnlkYFEIXLHQD/XBALcFHF08m2EQ8aT5/y1M2EkcviIQrlS5/up16EEZ47KQW/7R/a9YPFUz4aCQPCfX+YvwXFkj8fGQzLMu/oFihFkoa5DQbUI2/kZceFkMyP+P3hgDAp4ZtFU+lBHQAfuIAfQNfF0ioUJQZp2KALdw/EU04rBQ4zIm+ucmCFEz2KAQQSAg/abScFUEfP/PrgJi++6BkFUrcdIQPXnC/8ziKFUP/gIQv9rQA1ER0F029hFQkOZ//8tfvFki/bJQ out_163_mFAP2b_singleloop_p01wA5_mFAP2b_0001_0001
EOfRx/+4liE0y2SHQKRPk/GMZREUzOcJQvTYt+s7eMEEMjMJQiWLW/cN15DkRtVKQ92E+/elP6D0UV3IQXCcWAzZV+DUKGgJQhMtiALXXBEUMh8GQQmhdAbj09D0QRIMQoRetA/CQDEUhnDIQaKhpAnbxAEkD/tMQDV4wAb18CE0VbrKQ1qR0/uWhfEEZJWDQa6iq/G/YWEE0nfLQY996/+X4xDUbHhFQ9xKx/OVvfDEbtBKQByAgA3XlBEkHEzCQIA5RA3JZ6DUyZvNQ3PRzAXK+EEETs4EQfsMsAnXiAEkxtyOQnIX5A75cEEka/ILQ out_163_mFAP2b_singleloop_p01wA5_mFAP2b_0001_0001
EnpHi/kn2ZEUIbZHQfX2HA1tkWEUTadGQupVUABRXaEEvXzJQhKQjANKGTEkabFKQjbvPAlDWlEUg5/BQ3QtGA58NgEUyc+4PlC4OAlX3vE0gLhZPF9XFABnJrEEfJX6vDiwMAVQt6Ek/pSBwLZ9G/cjnmEkTiuFQoZUKAt5BGEEf+NFQ/7hLARz11EUJz8CQmRkgABpekEU8uvBQtbXLApcCQE0VaX1PLgmq/IdBhEUQ5O5P0unKAN5IAFUIcsrPmBIgAV+wuE0D0SDP7M9JAdUGbEEp+28vik8n/EW0rEUyQ55vw8GGAlkC3EkB92Ewt3UIA5GpJF0EdNAwut2cApKB6EERZmBw out_163_mFAP2b_singleloop_p01wA5_mFAP2b_0001_0001
EoffKAlOylEUDQrLQybfUAxPLqEUZKQOQj0QMAhshaE0kLLQQjJjQAdFAdEEBcXRQcVJQAJrNBF0BAJPQJ85aAllFSFUSpaNQBGBVABKqoFk+PQOQoICGANQOyFULdLNQNZZgApOUxFEr0FQQOfZ3/owkrE0rhTLQMJ3iARwEoEE69COQ9N89/s2OEFUrPHPQVgoVA1JYDFkHJmQQhbGmA99TQFUKklNQWO9VA9V1PFUJFWLQ2UqdA9jFAGEMMaQQzhZmAB0/oFkO+fQQ out_163_mFAP2b_singleloop_p01wA5_mFAP2b_0001_0001
E2BbAAhIaKEkzscPQW15r/sq42D0cZoQQDnHGABJPcDUgNaRQaA7XABRiUDU8O8QQSro1+kiEaDEd8uPQwRn0+GPY+C0RhxQQiQZB/uy5GDkyd+RQKmyf/CXXdCUmKOQQTeQ9/oSeIEE7JdNQMhAT/sIlEEUOKXRQheWf+2ZmtDUAwgOQ8uIf/0CkFDkUjYOQSh+x/67zJCE0sxQQUpSY/u0rXC03UfOQ out_163_mFAP2b_singleloop_p01wA5_mFAP2b_0001_0001
LGYo//wTOOD0wbmSQbTSNANKbyC0FhaTQ7mjIAlqVDCEZ2JTQLmMTAttNOBUXmsTQvMOKAtnx7CkI55UQhrmRA9BeoDEJHTVQ2LAhAFkA2D0oa0UQfcxGAdpo8DUd0EWQuvoi/4oDXDk738SQf69dAV/b4Ckt/JTQbQuy/cEa4C0DeKVQA2HTAZPakC0rjfVQ out_163_mFAP2b_singleloop_p01wA5_mFAP2b_0001_0001
EBDEx/gmI2BkeeUSQeO1m/IXDfAE/65RQ+79n/sbLWA0U3YQQSdFV+Y9wPAEUvePQEO3D+6/dEAEX5cSQcgg7+m3oh8jTIKSQdQ1Z9sZUA1jr5MRQm4Iq/+jIK1jcp9SQEXqe/4vkTCEkt9RQMTK//QoFo/DbmTSQvgrI+a4LOAUIBiTQn1pa/yw2sAknMBSQzOQy/mSQo9bAQ0SQKo22/aleP8ziYuTQ out_163_mFAP2b_singleloop_p01wA5_mFAP2b_0001_0001
EHhQHABj2VA0h+pPQI//JAJJsWAk1pwMQHYTCA947F+ju/hLQdzE7/sbc79T+UJJQuCGhA5mhiAkxhbMQtkplAJZcEA0jRBPQZbTbApjEhA0wviQQ+BsGANYYVAEngsPQtEPBAdedNB00t6LQlq9jAJrX6/jGWtKQZd7iAlKEmBEzwAMQF+smAV2O69DNG/OQi5ntAZYdgAUleVPQNIlcAFJDw/TqtbRQctTeAF+YkBUfezQQ out_163_mFAP2b_singleloop_p01wA5_mFAP2b_0001_0001
ECsHBAN3QXuzkILNQ9uOy/wiFl+7G4RMQdeG39YQEc+b+6bLQMzD0+egcIAcgLJKQCj82/IwJVAMVseOQr+ZSAh9TuAcJvHPQoCbTAxZ2tB8kdqQQNeqkAJ/DDCswT+QQhuinA1secCscCASQ/RNgANvJsCc2izSQ6avxAFDqlCcCvMSQj74FAtIql3zt4FPQqCgCARm2N/rfgjKQwfeo/8Sa6/rmDKQQ2O0l/A6KPB86g6NQFZ0ZA1JbKB8TnWNQcuYbAZvWr/bKbuPQknQMA9VqSB8d7jRQoRsKAZZqTCcUFYQQBHiqAJVPvBMaFYQQst0QA5wIlC8s1pSQYXXiAB1M/CMbzkTQaaY3ANvmZCsLIlRQUb5zABds4Cc199SQ out_163_mFAP2b_singleloop_p01wA5_mFAP2b_0001_0001
LtQsD/GoWF4bhQLMQmLt+/aaXI2T2leLQWMcBAvFbr6T4YfIQQ4dq/eDxO+jEDtGQ6e8IATSYb+DaEHNQ+xGgAXzu++DNKfMQMC/nA3RKi8T6QbNQjR5iArpYmAUhe+KQyCnyAzHvi9TF02MQFMhtA/th2AEBCaKQp0W1A3O+//Tv0VLQMF8/AfJEQAEWhxKQ4F8o9S7XU8jL9PNQdoFIAb5KZ97EQ8LQ6pnHAHpd89jaOPPQkxw//S3EIAkTevMQGuylArXn057DRnOQrAaZAnebRBUxIPKQCJz4A7v4Z5DuBmNQhetvATCVuBU37NJQ58OABPQ4CBUX6sJQ out_163_mFAP2b_singleloop_p01wA5_mFAP2b_0001_0001
EC0+QA37Mi6rwZdGQEo1UAHYpO4LtGwAQGY5aAz2In+DauH/P9nQkAToZx/D5UQCQeGRjAPPOK+bMrl9PXSwkAXcvI+rQoolPh57pAb6u5074SUuv7GwhAjzE6/rxV1zvs+CqAf77a6bO789vVzIlA/fH6+7lqk/vYZXaAbskz97pnRIQTZTGAbsP/6b1cE9P4WchArudGA88kBAQ9U1qAfbQN97xspAQmvnsAPosN9zuG1Rvk6/aADI65AcWRLzvFpytAL9GI7TBPxBw out_163_mFAP2b_singleloop_p01wA5_mFAP2b_0001_0001
EpmsQAHR8w/jo7B2PlUKVArecQBESxUvPaXaIA7oOICkZ8c6PsuVMAPHyuC0pc+5PkFkFAXpat+joV0rP9kTRAbSuYBE+POxvTGGjAz9ZdB0plexP out_163_mFAP2b_singleloop_p01wA5_mFAP2b_0001_0001
EpFQy/WYCwBkBHUAQswkN/2xQTCkPxkDQXID394LxxCk8lIAQcZHI/U72RD0hCGCQDCwW+Yc9vBE5M9GQqItj/IggCBUZhvDQ8N7t/2t/vA008ZAQHj+q/qDXmCkpxNGQ/V2Q/g9WMCkNS3IQOGCw+GhUDBk6nqIQXBxt/oruTAECH5FQ out_163_mFAP2b_singleloop_p01wA5_mFAP2b_0001_0001
EHuVY+QdknCk3j+zP4Gge/kuECD0/osjvWNeh9UDhhDEryg2v0ziB/0LT7DEXAv9vUdQ3/oGgmCknPu5vR0HS/QlkOCkbn8/vsG2KAtlwHCk3oSwv664a+q9wMCkyCEtPucu2/0PeUDUcEQsPovvEAZGL7C0dDE/vSfvH9oMlgC0OV4Aw4OMTAFUGpBUE2G6vgfdWA113ZC0LOWYPQUzBA5dmlB0KPMhP out_163_mFAP2b_singleloop_p01wA5_mFAP2b_0001_0001
EyuSn/GaOfDEwfxxv6lfDAXuY5D01Ia6vzSmIAf6kQE0+/Wvv5NtBAXxlSE0lUqyPxypXAP/3fDEEMr8vtRWUAvJO+CEFijCwP3BGAXe/BD0Q17Fw6PqgADcXdCU1LbCwRBDx/ia1KDU+4NeP/bc5/Wi7BEkWhABwk+EdALPaQDEXHryvNPKiAfWd1DELWS/v9l3fAf3+FCEekIFw6sVmAnkobCk6LP/v out_163_mFAP2b_singleloop_p01wA5_mFAP2b_0001_0001
EN1tUAnaPfEkYcl4vWhycALu0xEkbwNrvJbgqAzdcwEU19Nlve/pvAPxyiEUJ9E1vccgWAjnqGFErck4vY7dgA/7pHFkVf0BwrCn8/iMaIFEvZf5vrhHfALWRdFksqfEwJkbYAnBedEkawMAw+soVAvD/xEUuQSyPH+fcATaVUFkSVIwvAMmZAfFx7EULSbEwhp7oArgqDF0Q2eBwvcS0/CZOXF0+ul9vcLfu/ibaIFEitMkvw5Uw/qc16EkgoB+vmUcjALstcFUqtMIwPEcjADZWpFUp+ACw7STOAzvWhF0RUAFw out_163_mFAP2b_singleloop_p01wA5_mFAP2b_0001_0001
ElBBvAPXq+EELOrxPCHU6Abie9EEXXW3PuWf/ATciTF0Lp82Pza+7ATmLiF0c0C9PUOn7AD3dzEkGsZBQEZjDBHlSyEkJGiDQH+7GBH+okE0RRl/Pj/gDB/4DpEUzPlIQ7CgqArQmKFULMx3P6xX+AjkZzEUNQrmPJyc4ATaPjEU8wSBQr852A/Gu8EECAQEQgBSFBnaTCFU8ZnDQIVBLBrozjEUpiTBQ5Q9GBfwxrE0jDQ3Px5QFBzbkUEU8jJ/PUamHBrIPoE0KxVJQovyBBfgCZEk/siIQhLIBB7ESzEkMl4JQ out_163_mFAP2b_singleloop_p01wA5_mFAP2b_0001_0001
E/UDEB757VF0gArcPEYlGBXO0qFEv0NBPhrnMBf8SpF0fqxjPKxAPBvyhYF03P1YvRATFBj8n1F0Wgs6vzNcHBrBDpF0OxoBwXFk+A7h23FELJJ8vUNeFBHsyJF0eU4uvGPCFBHu30FkW1+0Ps9HHBDWuCGEDZ76vgqsHB75XaFkSwhAwEV58A7rh/FE2V5BwqsS7AP+xAG0rQXzvs336AbUEoFUfm/7v out_163_mFAP2b_singleloop_p01wA5_mFAP2b_0001_0001
LXPKPBDqG7F0gArwPe++UB3Mz6F057nyPiWkXB757HGET3k4P/UDVBzLdQGUGEY4PyL9MBPzMEG00NJ0PU5vWB3bD2F0QZNpvtGKWBHR2uFUKGN7P out_163_mFAP2b_singleloop_p01wA5_mFAP2b_0001_0001
E5lucBT2OHGkSMI7PyL9fBDVjQG0coF+PVjnhBPepOGUhrHEQpbyiBblDGG0eU4EQ6f3hB7quTGUBKyxPVKVgBDYBWGEa9BxvP6fjB3lidGkJr23P8naeBjWk/FEnED7PveRdBHMPXGE1ns/PrFOjBTiHNGkz6nsPGlhdBnKAaGEVzPqv2o0kBzrqfG0pxriPw8rkBzwybGkkmB/PpDKiBDzMkGEsRm5P out_163_mFAP2b_singleloop_p01wA5_mFAP2b_0001_0001
EjsthBXO0WGUJGkHQ99TjBvIbWGkWkNKQLymlBHueeGEqG/JQuzHlB7P1nG0jCXJQ3kohBX46ZGkoFpMQs6ceBzpFTGU4JcNQGddZBnAPXGkR8CMQKV4dBPYUTGkRnOQQLHqgBz1jdGkCXvGQz5HkB7WYOGEmNbKQle5gB7y2hG0CPPMQlx7iBXCYaG0d6WOQOlAfBf9ALGEZ/wMQsbHWBblSSG0rboMQTZ9ZB7E8WGkVR4JQc+sYBDfcfGkFhpMQ5sdaBjhaOG0FThQQTFRdBX0ibG0FsjQQZ0vgBX/IQGEnHsQQ out_163_mFAP2b_singleloop_p01wA5_mFAP2b_0001_0001
E4PFoBnuJbGEaRmKQCBWqB7luiGkuJhKQWO0rB/mEjGU0iMNQaRGsB3jCbGEEYlOQFuOsB3NJgGE+TNIQBk5qBXgehGkK37CQ1xxsBbY3fGkEGr8PU0juBDAAZG0gOB9PdPasBPfKmGE+MgwPSMYoBf8STGk/UDLQ3+jpBPKtqGU1WHKQGQ8sBDP8XGkJDZIQxs9tB/talGEDATIQ6xDqBzZjpG0WhqCQ93TpB7GlbGESrlCQt/ltBTOflG0uVnovE35qBL4vrGEimfwP out_163_mFAP2b_singleloop_p01wA5_mFAP2b_0001_0001
EFDysB/nasGkR2+NQ357tBPc9sGEpwVQQGZrwB7P1nG0GvcQQShbyBT14pGUbnPPQkCHuBzLd4G0Mz0QQAb5uBr2o5GESKSSQnAruBPE7EHUnPxSQ0arvBrQ9FH0QxIUQXpOuBf1SEH0D/QVQTGsrBXJrBHk+2MVQX6YvB3hSFH01wcWQCBmsB/89yGUHaxMQninsBvQsoG0ioBRQlkQsBH/h8GkG/qQQ6mnvB7Qn8GEpsPQQd+9wBbNF3G01iaSQqxltBHUm0GkSS5SQ52ksBLzbHHUkTwSQn61vB3aJKHE7MISQvWoxB/+5HHE53PUQ9wwqB7WBBH0YrTUQ12nqBHpOAH0+fEWQy4VxBTOQHH0digWQh8TuBXYFEHUK3SXQ out_163_mFAP2b_singleloop_p01wA5_mFAP2b_0001_0001
E99DxB/TNhGkR2eRQXPqzBzeUcG0d+uRQamJ1B7kYiGkAr0SQmu5zBbQgnGUzMrTQ14VzB/RhQGUwKHSQBmMyB3QzJG01T/QQa/7xB/FB8FEWUVRQVWywBPB/1F0SaWSQf6CzBz5kuFUDgeQQFDivBbmZfGEAAISQzj10BfMtcGkIW0QQe8AyBDR1PGUoS+SQk7R1B7SPNG0gkZSQ1NfzBb9iKGkoeHQQduNwBrX4MGUEcwQQJS+yBbCseFUCQnQQlS9zBDSJ0Fki9TPQ out_163_mFAP2b_singleloop_p01wA5_mFAP2b_0001_0001
L/Uz3BXO0hGkEDySQ03f5BXO0mGUdTyTQShb7B77neG0OfXUQIwK8B33PfGkvfiVQy+P8B3qdXGUdkrTQRLC7BrbSwGEShLTQNfP5Bjob5GkcIrSQEzx6B3s2CHEq9GSQNTM9BrSbCHk2lESQl5g5BHRgKH0/5tRQ5Qr4BD/pdGERLCSQsoO4BfB2pGUSolUQkfP8BHQgtG094VSQhNZ8B75lzGk3M7TQPe/3BrSN8Gk01fTQlo63BPHU2Gkyl5RQ out_163_mFAP2b_singleloop_p01wA5_mFAP2b_0001_0001
L+TNOB325FEUHahMQ6mETBf8SPEU6mkMQ++JXBvHFOEULymKQmuJbBLEYZEUIwaLQmuJgBz0NbEUGE4JQOJGaBfR2iEkqx7NQbnvdBHuewEEmuZPQqxLVBfR2cEE8nqOQtd+SBzKHiE0OfXQQAAgLBHYl3DEtILKQepbNBrED6D0hWEHQXPqKBHXPmDEBW5CQO0iMBHZ7oDk9ow7PPK8FBjqxPD0FZ7DQW5QDBjAr8CEqGv/Pnv/DBnuJNDU6mkIQ03vGBDW5gDUjXqKQHv0+ArFZ3C03PFJQMrAMBjOsFEUZeZOQOUjgBTQfSEEmggHQm6jgBXbUsE0TYMJQ5p+hBj/pUEUk28KQFSueBzoy+EkenLOQ6avgBDfjnEkry1PQax8bB7u11EkIQqQQkSCRBX2cFEknsEGQvPKFBTtbeDE0BrMQ out_163_mFAP2b_singleloop_p01wA5_mFAP2b_0001_0001
