# Supplementary material for: Incorporation of sensing modalities into de novo designed fluorescence-activating proteins
Source: Nat Commun. 2021 Feb 8;12:856. doi: 10.1038/s41467-020-18911-w (PMC7870846; doi:10.1038/s41467-020-18911-w)
Supplement: Supplementary file 24 — Source Data [file 41467_2020_18911_MOESM24_ESM.xlsx › raw_data_graphs/Supplementary_Figure_6b,c,d/1/silent_177.out]

SEQUENCE: SRAAQLLPGTWQVTMTNEDGQTSQGQWHFQPRSPYTMDIVAQGTISDGRPIVGYGKATVKTPDTLDIDITYPSLGNIKAQGQITMDSPTQFKWDAQFKQNDNPRYHGSTNILTGTLQRQEZ
SCORE:     score     fa_atr     fa_rep     fa_sol    fa_intra_rep    fa_intra_sol_xover4    lk_ball_wtd    fa_elec    pro_close    hbond_sr_bb    hbond_lr_bb    hbond_bb_sc    hbond_sc    dslf_fa13      omega     fa_dun    p_aa_pp    yhh_planarity        ref    rama_prepro    bref_irms    cen_irms    final_chainbreak    final_looprelax_score    irms       time                                       description
REMARK BINARY SILENTFILE
SCORE:  -487.861   -701.144     96.817    400.650           1.656                 22.315         -4.085   -264.199        2.207        -21.628        -79.307        -24.948     -39.444        0.000      5.737    134.690    -41.976            0.029     19.116          5.652        4.018       4.018               0.018                 -487.861   3.067   2015.000 out_177_mFAP2b_singleloop_p01wA5_mFAP2b_0001_0001
RES_NUM A:1-120 B:121 out_177_mFAP2b_singleloop_p01wA5_mFAP2b_0001_0001
FOLD_TREE  EDGE 1 120 -1  EDGE 1 121 1  out_177_mFAP2b_singleloop_p01wA5_mFAP2b_0001_0001
RT 0.092238 0.94843 0.303269 0.768097 -0.261588 0.584465 0.633655 0.17903 -0.752615 12.785 -5.805 20.9455   out_177_mFAP2b_singleloop_p01wA5_mFAP2b_0001_0001
ANNOTATED_SEQUENCE: S[SER:NtermProteinFull]RAAQLLPGTWQVTMTNEDGQTSQGQWHFQPRSPYTMDIVAQGTISDGRPIVGYGKATVKTPDTLDIDITYPSLGNIKAQGQITMDSPTQFKWDAQFKQNDNPRYH[HIS_D]GSTNILTGTLQRQE[GLU:CtermProteinFull]Z[HBI] out_177_mFAP2b_singleloop_p01wA5_mFAP2b_0001_0001
CHAIN_ENDINGS  120 out_177_mFAP2b_singleloop_p01wA5_mFAP2b_0001_0001
LwfKMBvxLBIEoaMYQDCMMBf9IAIEZ78WQ67nRBLFu8HE99bWQ357UBT0i4H0hWMXQlDNIBf9o3HkoFpWQcNwJBvkHuHUa6PXQiTgIBXhVCIUaeVYQPryOBPHFEIkmJTYQBdLNBHFt7HUsJcYQAQKLBfY1DIkXmbWQ7z5HBXYf2HUUnkVQO0SEBrB/5HkzbAXQBCcIBf0suH0w5FYQ out_177_mFAP2b_singleloop_p01wA5_mFAP2b_0001_0001
HTihSB3NJ+H0kYIVQ/UjXBHCs6HkEDiUQkC3XBvcouHUgVmUQFDCcBjVOqHkvf6UQ5QLYB/9T+HUf/ETQZHGZBzvIFIE+04SQef7aBPpjGIEwUfRQfY1WBHpuFIkXZdQQpvJTBjkbJIkw5FQQMOETBzxJOI0NqrQQFCqPBn8VIIESLROQEtoPBzKnAIEsyhUQMv1aBzTP+H0KDGVQ84sUB/TH8HE6bgSQ6ekbBLiJ6H0fVoSQ7lHcBbAgGIEcEmTQrDWVBzrOHIk9FFTQ+uXeBnMFEIE27ORQBAHcBD8vKIk4zdRQqFxWBfIKCIkcn8PQlAvVBrjAPIURPaRQWSVQBzU6QIkQ3ZQQfZsPBXgpEIUSiUNQDn7MBHeFLIEjttNQ out_177_mFAP2b_singleloop_p01wA5_mFAP2b_0001_0001
H3kYTBPzMpH0yhWUQiBhTB/RhdHUO0aUQXPKVBPIwZHkVO0VQEtoYBfR2SHkQg9VQiWEOBntzYHkArEUQnEDQBnCXtHklDFUQRXgWBforaHUCZtTQb8SOB7QLQH0IbHUQam5MB/TNbHkrHFTQEYFLBvcobHkvfyUQ out_177_mFAP2b_singleloop_p01wA5_mFAP2b_0001_0001
HPK8SBntzeHU2O3WQqGPUBjqxbHUbnHYQrcIaBnCXdHE8nSYQQgVcBb5QXHEDCsYQ8S3QBvHFiHUzMnYQXPKQBD/pkH0yhuWQ2rZTB/GRTHEgVLYQ9owRB7OffHknvHZQmupMBD/pgHk9ogYQ03vRBz1jqHEAAkYQ out_177_mFAP2b_singleloop_p01wA5_mFAP2b_0001_0001
H++pcB77nlHEoaAYQuzHhBra8nHkvfKYQy2JjB/RhjHEoaUXQnvflB/mEiHUdTqXQPffhBnBB0Hka8OYQZAnfBrI+4HkIPyYQOHdgBD5b0HEUTeZQvuviBHNB1HEk5sZQWp5cBT35vHUcszZQsHlaBrZmqHUiBZXQOInhB7fLkHEs9oYQxo7gB3R23H0+ehXQtZljB3V11HEEAVYQ1FabBXSW3HU8SrYQZFKgBfMyAIkG4yYQXHidBLpxsHkVuQaQGvQZBnXlvHERpmZQ out_177_mFAP2b_singleloop_p01wA5_mFAP2b_0001_0001
H46RiBTgVhHEv0FWQ46BkBT2OdHUIwCVQqxLkBblDRHUO0CVQCBWmBfTiMH0P14UQ78NjB76RhHkpbqTQddClBHHXdHU84kSQ5Z0nBDZIhHkZL5SQWFLkBHnyhHUeNPRQaRWgBntziHUwK3VQXrCmBzDSgHUSxNVQ6vNjBHe+pH0pbqTQm4MhBzNfeHkX9cTQxXBlBvptUH0VnjSQXELpBb0XeH0VqJSQ1kboBTB9dHUkH3TQyx2nBfa1pHkBK7SQ11glBXZ7eHEFddQQqwPkBDjdqHklNSRQ0qLiB/CYfHUuJARQ out_177_mFAP2b_singleloop_p01wA5_mFAP2b_0001_0001
Ham5hBjArLH0xLNVQQg1hBTf//G0xLNVQHaRjBntz5GkWkVWQMdTkBLaRxGkpbCWQGZ7dBPc97GktzHVQcxPbBvsc9GUJhyTQvpjVBn396GUqN5TQCKydBj0v1GEbjySQrcIgBvcoPHkBBWVQ8T1iBL3I9GUxiTUQMJkbBfSEAHEr42VQ6X5dBbNizG0GWWVQMsqbBnboFH0VXeTQh7nTBX0A8GEdF7SQqhxTBLMXAH000nUQGdHVBjmwyGEoIOUQC82bB36j2GUxz0RQ5oSdB/QrtG0PsITQuo/gBXyf3GknksSQ out_177_mFAP2b_singleloop_p01wA5_mFAP2b_0001_0001
LEtojBLFu9GkQglXQf/0kBf9o3GUHaVYQUNenBjAryGEYlHYQJbHpB3Mz3GUPKkXQdTSlBjVOAHkCX3YQ6t9iBr/pHHU/lxYQWkkiBXOHIHkWgCYQXJmjBrwo9GEDboXQ/pajBjzaxGEm4fYQxkNnBbbMEH0zdxYQ05alBn6l8GkSFXZQM/ZjBTcmPHkYQ/YQdKLhBXNzEH0GgBZQ6F3jBrsZOH0pFuXQwidgBv1YJHkPD3XQ out_177_mFAP2b_singleloop_p01wA5_mFAP2b_0001_0001
LSh7nBPIwoGkoFVYQ14VqBblDjGkqxHYQ35rpBrw1aGUdTKXQrcYnBXNeXGEsyBXQgqhmB3jClGUbnnYQk5OrB/hFfGkBYjYQMuzrBLGxoGkqo3XQ out_177_mFAP2b_singleloop_p01wA5_mFAP2b_0001_0001
EqGvrBvz3WG0isdWQJGUrBPc9NGkpbiVQW5grBf8SRGkVOEUQHvUtBzeUXG0gArTQWOUtBX46EGU6m0VQu/BtBrVXBG07IMXQuAusBjj/2F0v95UQpwltBb78ZGEEYlWQYHTpB/m2KGUoBsVQ1YWvBbYwHG0cIqVQTsxrBPus2F0EpPXQX+GuBHgRqFk6CIVQhC7sBTRm7FEu03TQ+lrqBnwcxFUPJFVQ out_177_mFAP2b_singleloop_p01wA5_mFAP2b_0001_0001
EEYlpBDrcNGUy2RTQIFepBjpbPGEUN2RQktzpBHtIFGEnEDRQktzoB/9T5F0w1bRQsyxmBD/pUGUHahRQqOnmBHmkfGEDbHSQ+AYmBLZwhG0qzaTQN8omBLnwpGkcHdRQZmVmBzYXsGUxqnTQBZimBXBcxGkdubSQRewmBrqzsG0CeKQQjunmB/HQ8GEjxISQQM2mBH8Z3GEJ3sPQUOzmBPRC/G0x4zQQSMIoBPy2IG03PtTQiRGrBXn0UGU2HlRQB3JlBn0uPG0KC6RQw6jmBHaNVGUYScQQK8QmBrRzbGEEWNUQGzJmB/xtvGkPqiUQp0ymB/f5mGkdH0OQttjmBrjVCHEUg5SQPH9mBjoe5G07FoNQnT4mBv0eHHEndhQQ out_177_mFAP2b_singleloop_p01wA5_mFAP2b_0001_0001
EEtIrBzgAGG0LdzPQMIgrBTgV6F0257NQUN+oBHtI5FkQgVMQ8nKoBbktEG0xLNLQaR2tBnsd+FUHaBMQTsWuB/WfsF0dg/JQ5SdvB/GJYFEy2QLQF7kxBrTnYFU5liMQypDuBzNUGFUco6KQuz3rBrbSNGkVOUPQsK1rBDuurFUoJFPQS1pvBLldAG0fEJNQO9dtBXhkGG0LI6KQebyvBPLHyFkyggIQRvdsBTteoFErPBJQF0ruBvWn4EUsMuLQZ4WsBnJeGF0Qr2JQ out_177_mFAP2b_singleloop_p01wA5_mFAP2b_0001_0001
EoFpnBTLymFU46RMQkCHlBTgVmFUhr3KQKc9kBDqGVFU5QrIQHahlB3NJCFEVjHJQEY1iBz0NjFEmu5MQkRLgBX9tjFUKSdLQ+YAjBv9+zF0T4EPQQgVoB/RhZFEFuONQej0kBnDw1F0d64JQYACjBz5nTFEM+0NQFhKdBnpghFUp74MQLRHgBHeKXFEW49JQbJ3fB7qMzF0ZleKQ4mZhBrYmxFUpEQQQBW3iB3awBGkumNOQNl4kBz/kyFUm1CQQ out_177_mFAP2b_singleloop_p01wA5_mFAP2b_0001_0001
EhALkBf++bFk/UjEQWO0jBj/UNFkTiBAQtI7gBz1jOFkpbS8PSMofBzKHgFUwKH7P78tlBnsdSFUIwK1PxteoBLQ0QFktcA6PE/NlB7Z1CF03i6qvW5wjBb78rF0IbHEQEgQkBTiH9EUsvXBQujWlB3NuiF0izPvPXkMpBPICfFUzX46PZ3jmBLKpGFUQhT5vwZKjBHOQEF0388yvnvklBDtgyEUdw3Fv out_177_mFAP2b_singleloop_p01wA5_mFAP2b_0001_0001
EWOUfBvHF8EEEYl6PR2uZBjpb8EU5QL2PhrnYBvd+sEkuJxoviWkbBrFZdEEAAAwvsRFWBzbR3E0jVRAQXYbWBfPJHF0+E4EQF74QBby1EFUI4uIQDTYTBvqqTF0uCiLQampgBT14tEE7Rh7PVdzYB7hbMFESPUwP9KEXBzNfnEU0Q1BQ657RBvUy2EEZm19PDjfWB7xYXFk27SDQx9HaBHjgEFkLzFHQHcZQBbHtTFkq3HNQ8rNUB7SFkFkI26KQ4MDXBTNQMFkxqQMQ out_177_mFAP2b_singleloop_p01wA5_mFAP2b_0001_0001
EoFZUBHDCyEEv0N4vktTSB7QLkEULyWAwXPKMBT2OjEEoa8/vO0iJBntzzEkQgV+v14FUBnBBsEkAr8FwYL1ZB3uDtEEScJGwHPNSBvWbcEETdIJwfUYSB7lu/E0HFu0v4G7TBngIUEEQ5k/vXqbSB7r07EEkEuGwcuSbBnPtkEU93QDwVMhTBz1AiEEgYFLw3G5NBT3YbEU7NHJwjg5TBfypMEE/IwIw out_177_mFAP2b_singleloop_p01wA5_mFAP2b_0001_0001
E99zJBPJGQE025bAwPK8DB/mEPEklDNAwamZBBjpbQE0fqxFwIFOEBPIwQEkvf6IwnEDCBT2O3D0NJG6vi+MDBbeFMDU6rB/vfpiDBTXtGDUzofEwtZyDB3ZlsCktq93vEtIMB3MzCEEnEDBwZdfCBHn2cEURk57vgke7AjVz5DUiYx4vga6DBj993DUWzxovVJkEBfRyNCU3oX6v7lgDBbcAzCElqbGP out_177_mFAP2b_singleloop_p01wA5_mFAP2b_0001_0001
L1NJ4A/89PEUiBBGwQgVyAb5QREk/UjJwwfq0APdT+DEYljLwoFZyAjWkBEESh7NwO1TmAPg1REUk8+IwPDnhAT1D5D0C7FIwJiaLAv546Dk+sWHwhmLCArE7NEUd3LIwxscCA/3RbDkL6sFwe++zArvfQEUiBhCwuqr0AbV+fE0gVkKwRNDiA3U6WEkQvxKwWkqkAr4kdE0oW2Gwq2ZlAXDdvDUzucEw7HcjAbF5gDkUAmJw out_177_mFAP2b_singleloop_p01wA5_mFAP2b_0001_0001
LGZ74ALv0ZDkSMoKwQgV7A/TN2CU5QbMw2OfDBf8S3CkVOUNwzhWFBjpbaCkWktOwHK84ADLYLCkPSELwnLOtAz9dGCkawSKwe/emAbL8NCELj9LwJwHrAPxl2B0WoCIw/pG7Ab5QXD0FZrIw/RS2AHIE5CELfMOwXg09ADXSICEjSRJwEHH7ArneiBk89ZMw out_177_mFAP2b_singleloop_p01wA5_mFAP2b_0001_0001
LGEYGBT0iYDkCXfMwjs9LBXNedD025LNwHv0PBPHaFDkX6WLwdolUBLwKDD0HF+LwcSsEBrw1vDU14VLw5/BNB7YS/DUSwINwW/mMBbDVSDEvZOPw out_177_mFAP2b_singleloop_p01wA5_mFAP2b_0001_0001
ELH6NBTLyyCEBWJJwEtoRB/mEbCEBW5GwgqxUBT2O7C0kYwDwqxrSBzfqdDksdeCwoF5OBf++5BEsyBDwRC3LBfaxyAk0hhFwf9aJBnj41/TPeVBwX4YGB/b7ZA021y7vnQvKB/A0h8Ta+fBw2O/JBvco1CE/pmIwthRUB/OUICEikuIwloXMBr1rOC0kQaAwR9+RBHENcBU8NlAwGHpOBHxZMA0yl5HwYasIB3s9MBkjzBIwTuRJBz3DCv7MQl9vjvQNBrM5Z6Tu9VEw out_177_mFAP2b_singleloop_p01wA5_mFAP2b_0001_0001
ElDtZBDrcwCUf/UCwy25cBfnvPDEAAA/vv0NeB7P1ED0d++tvHv0dB757fC04luJPb8ChBjU4WDkSMoCw74jiBzoZvC098yCwJ1XgBHhKlD0WUKIw8SXbBLwKTC0LdTDwFzqaBHZqtDUosn+vqNPiB/XgvDEFSrAwExVhBLd5VCkdxEDwodNiBLRSqDUWvRJwGOdeBHRZBEEW1FIwp4XeB7igMDET7JJw out_177_mFAP2b_singleloop_p01wA5_mFAP2b_0001_0001
EAAAgBvcolDklDtoP8S3gBvz3fDU6mE9P5l+iBrbSAEE+TNAQHaBjB/naSE0xLd8PzMzcBvz3jDEsyBCQv9qaBrcFGEE0X1BQ357fBjqxBEUc9ogvi6whBzfNADUc9z9PUo0dBz6lcD0BaHGQtxwZBr+vNDUWgsAQWcYZB3P9IEkFlgFQ out_177_mFAP2b_singleloop_p01wA5_mFAP2b_0001_0001
EY6mkBnuJ1DkR2OEQnvfmB3NJKEE/pmGQAAwmBjWkHEkQgVKQmupmBvIbrDEBWZLQlYQpBf++JEkoF5DQqsLpBn1rSE0c3T8Pi93rBn1DWEkylX2PrYctBXmIHEULb/yPlWbsBP3WqEEvAIxPU4akBvd+WDUHaxFQbtvlBX3OaE0ZI2FQpkCqB/4bzD0KAzDQhIpqB/ovTEEPONGQOhLoB3wEiE0Pnl8PxCFoBvquHE0Xvf2Pt1KuBLuAuEkaCpgP+EErBfdO2EE1mQ0P out_177_mFAP2b_singleloop_p01wA5_mFAP2b_0001_0001
Lx1DnB7luZEEUNuLQ7RRnBb78ZEkSMoOQwKnnBvyhwEUMIwPQbnvoBHue+EU5QbOQsyBnBHDCoEkCXvKQj59oBn2LQEEJzPPQY9elBPtxSEENrfPQ out_177_mFAP2b_singleloop_p01wA5_mFAP2b_0001_0001
Ef/0mBPzMzEUiBJRQ/pGnBLwKHFEBW5RQ/pmkBnX6MFUKctSQQ1IjBzJx+E0FZLTQlDdpBb5QFF0Jx4SQU+PsBbb+CFkiBRSQxiZuB/Wl+E0GbUTQm9SuBDL2tEkp49TQetUwBPc2MF0HtfTQqG/lBbmZmEEaRmRQFzanBL1NUFkfLMRQ11HpB3Pk3E0+riTQz9epBz5dTFkzNhTQc2vsBTYCSFkQqwRQanQsBDT51EUdbjRQiNwxBLQRKFkcCLUQuDXwBHKnaFkb58SQ out_177_mFAP2b_singleloop_p01wA5_mFAP2b_0001_0001
EoFJkBPy2hFEBW5SQ14FiBzfqpFEv01TQ5QbjBvxL3FUc94UQ++JlBT2OCGEEYlUQkCXfB3251FEVjPTQXS0aBrv1oFEqCnSQRH1aBDdiUF0Q1OSQ9CgVBnuewFEJEVSQuC5VBHavOFEMvtRQjJqSB/aifFUrLxRQAK+SBrH6BGk8IgSQIqdNBLTkhF0sjYRQQovNBrd3CGEYYHSQj/GLBTUN1FUjzkRQ1NZlBXjXsF0FZbSQaSIhBrp4bFEReTUQ8+ZgBn+kAG0w4fSQjSkdBXKZ/F03tCUQ6ALeBrnGKFkPQUSQQE2UBfXm/EEndVRQbCBVBrcaIGkR87SQxONLBTBVUFk/m8QQMCzLBbaSKGUTrQSQj8FHB3mQ3Fk1tTRQ out_177_mFAP2b_singleloop_p01wA5_mFAP2b_0001_0001
EtIriBPzMzF0eUIWQaR2jB/na+FEAAQXQPKshB76RGG0HF2XQGE4eBLbnCGEaRCYQCsykBnYQuFEEYJYQ8nqmBv8wcF0mdwXQZZZpBzUYfFU6goXQsQImBHQWIFU1mVXQi/dqBX9PNF0lMKXQmCioBXaH/EUZy+WQ7RRhBvconFECsSWQE2glBXwFEG0Xr5WQTZGjBTZ9mFEl1XYQAd2lB73y2FEEliYQ4hKkBrYsAFUQXTXQxelsBbEdKFUUg9WQcuyoBT3hvE0h/oWQ out_177_mFAP2b_singleloop_p01wA5_mFAP2b_0001_0001
EzhWiBXjXQGU2ODYQVjXgBntzXGknvTYQFDChBrvfcGEVj/YQO0SjBzgAgG025HZQhrHgBb78gGU3koXQqhSeBrrzdGEOyRWQ667gB/aMaG0a+WVQtyCZBXtkeGk4J6VQAJJgBDWcXGEFZGUQ9bbXBXs3bGkxspUQFnFbBPFWYGUzGwTQe+OkBDAATGkYQ4XQxO9cB/LjTGEeiXYQfmEiBbpXkG0YVgXQFfsdBLeBnG0eJBYQ++BjBzRkZGk5npVQpjJWB/AVhGk7onWQiRmhB35lUGUBRYTQ7jPTBHckcGEr8XUQFl3ZBjhRWGkOnwSQ out_177_mFAP2b_singleloop_p01wA5_mFAP2b_0001_0001
Env/dBntzcGEqGbZQ8SXeBvcohGkTiFaQ357ZBPc9pGkDtMaQlYQVBzgAnGUbnPaQep7dBrEDZGUPKoaQ/+ldBj9WdGUJQWbQccRhBjfBjGED+mbQtmajBXqLeGEDyrbQxK/gBvlVtG0YqwbQPKcaBXNeZGU46RZQuSGhB7HvlG07HIaQmzsgBbgyTGkUQmaQHlaaB7+KUGEzPiaQbvycB/hpWG0GUrbQwVRaB/1DjGk9yXbQ49hiBbggxGUiG8bQqUWeB7bFxG0zwrbQ out_177_mFAP2b_singleloop_p01wA5_mFAP2b_0001_0001
EmuJbBnCX0G0IbPaQgVOXBfnv8G0xLVaQfU4UBjVO8GU14BbQsHlXBLv04GkYQgbQZQgaBPc9GH0HFOaQiPFgBrm0DH0rIZaQQgVgBH5M4GkQ2KaQw2JbB/vK0GE1UPaQVoFUB7h67G06t8ZQQh8YBv3XNHUpuiaQTpDaB3CyJHE73sZQiJagBTYyEH04s7aQZIghBnuMJH0IOJaQKvuhBDyZ0GEIlgaQck8gB78b3GELopZQ out_177_mFAP2b_singleloop_p01wA5_mFAP2b_0001_0001
L357PB325/GEaRGbQWOUNBvcoAH0z3vbQfUYLBXiBMHkDt4bQpbSLBHYlPHkQgdcQcSsIBntz4GEFuybQmXRKBPmCtGkGXubQEpxNBvxfpG0kgScQo+MPBbyYeGEVnOcQU96SB7eQZGUzflcQL5wVBPOMeGkpBDdQX5nTBrMEPGExQdcQGE4NBLwKCHkqxraQCpMQBP7a+GkyhIcQRi7FBDjg6G0TfZbQzBmGBLe25GEP+QcQfQcMBrTyrGkOZQbQORsGB3CDoGkoTubQcxqLBf4jqG0jswcQ1BcRBPJLuGEX1ScQKPLNBjOwZGklt4bQmhJVBD/CmGkL1IdQoCjYB3xHaGEeyTdQx8ORB3DxLGkopFcQr6VWBrysKGU6WtcQ out_177_mFAP2b_singleloop_p01wA5_mFAP2b_0001_0001
LkC3JB/owRH0d+WbQ46xHBb6mcHkYQcbQBr8IBfSMiHEsyxaQcSMKBPIwcHkpbSaQgVuBB77ncHEVjjbQM599AvRjbHkBd8aQ2O/JBzeUOHkQg5aQL62JBn3XgHkWA3bQdAYABj6kjH0o10bQzdxABH3vVHkCh3bQJjW4ArOHWHkJCAbQ out_177_mFAP2b_singleloop_p01wA5_mFAP2b_0001_0001
LXkNIBHsysHEmutaQpw1IBnDtyH0HFGaQueUFBXMIuHERLiZQlYQGBLbnwH0bS8YQcSMHB/mE+HUwKTaQZeYIBz3p+Hk5dCbQQIDHBbKrzHEpNTbQPgNIBT2usHkgLuaQkhENBn3iyHkjb8ZQw3+CBnOS/HkddMaQBhaJBPPACIELaAaQb98FBDdfCIUOcRbQ4GmMBDtaAIUkoHbQwRyCBf6ezH0qGbbQs1nJB3s4xH0rkubQ out_177_mFAP2b_singleloop_p01wA5_mFAP2b_0001_0001
EsHFBBf++nHkWktZQ7Rh7APdTjHkDtMZQQ144ADrcXHkmZWZQ99TwA77nTHEEYJZQ2jCxAThrpHEsyJZQpajyAPpr1H00sCZQKgCyA7Ri8HEmglZQrDk0ADez5HEWaaYQCsfzAnysDI0f5fZQ/SD2AHmTCIULxUYQw3g1ArYtFIEhW3YQEm/2AfwHLI0ZvxYQf/UABjU4lHEoaMaQTq6/AfLdjHk4kuYQ/BqsAv7ooHUuqnZQMUAsAzPjmHE8qwYQ0TfwA/fV5HkMWFaQyDB1AHwn0HEWw+XQSOGzAjhYGIkjU7ZQRDp3ADO5DI0N3pXQAbQ2ArC6MIkB1MZQ out_177_mFAP2b_singleloop_p01wA5_mFAP2b_0001_0001
EqGPABT0iRH0yhqZQ357+A3jCGH0Gv0ZQ5luEBnDt/G0JxwZQGE4IBHXPDHkQgBaQMIw6ArFZEHkU4iaQhbUxAjyrKHkl3paQDd/3AvMl4GULlqaQDCsDBT2OVHUGE0ZQtsQ5ADHrCHU56dZQDfaABrb1GHk6R5aQ1x6sAPdfKHEGaQaQGiD1Arwn3G09HLbQT5/+A3RmzGUtTmaQlczxArTH2GkP9TaQ out_177_mFAP2b_singleloop_p01wA5_mFAP2b_0001_0001
EFDiEBzKH2GE7RdZQ4PVJBXjXvGEBWZZQU4aIBjrHjGEoaYZQFueEBnuJfGECsGZQzhWMBTgVzGU46xYQi5VRBP1itGUb4lYQV+gUBDJN0GkaR2XQfbKXBXl6+GEkWYYQ7RBBBrZmzGE99PZQ/z1LBrGqwG0LZ1ZQeEbNBH3s7GkGc2YQyirJBnQ9yGkASWYQIzaQBbmXlGkhBcYQrvDUBHCOtGEVjAZQimPZBzcNEHEjCDYQ3s6ZBzG37GkfXwYQJu8TBXDQDHUnBoYQ out_177_mFAP2b_singleloop_p01wA5_mFAP2b_0001_0001
EEtIMBvHFdGUPKsZQ/pGMBrbSRG04lqZQaR2PB7QLNGU5QHZQlDNUBfTiRGEoaAZQrcoNB33PMG0isVaQF/WJBPmiNGUEk5aQCKoEBnfAOG0iLwaQxb3KBnUmNG0xlebQ5lOPBjqxgGk8S7ZQhFDIBfznOGk4cjZQlbURBbe5PGkm1gaQ0ebOBrKwDGEdDRaQ out_177_mFAP2b_singleloop_p01wA5_mFAP2b_0001_0001
EIwKOB77nEGE7RxYQvJRRBblDAGEmuNYQyLdSB757nFkuJRYQam5OB33PbFU2ObYQzMTOBrEDCGksdGXQTWeNBTFEOGEd+4WQhCfRBPqz6FUrQ7VQBHDKB7S2QGE0etVQx1jKBTgVBGEZ74YQUeKVBvA9DGkh0MYQxWYKBPvs8FE8pJXQ80SRBv1oRGEbiyWQ5XhLB/NdRGEzwwXQwQTPBvL19FkFiBVQYJASBf+qpFUFrCWQOZaVBjxQBGUK43VQ9oqJB/QgZGEQ1oVQAsHGB7EUNG08N2VQxo2LB/HxNGEbQzUQ out_177_mFAP2b_singleloop_p01wA5_mFAP2b_0001_0001
EKcdXB7OfhF0MzIYQtI7YBX3kKF0eUIYQO0CbBvcoDFU3k4WQf/UeB3MzOF01jSWQ6mEdBLEYFF0jCrYQCsoeBP/ytEUHfoYQJwvaBLBzKFUFmWZQgqRaB/S3sFksdCYQgQXVB7pLBFkcpPYQMhSgB7TcOFEuzlYQrzygBXqPqEU/DBZQpCLgBDiQqEEHOJYQTtFbB7d4jEEgdtYQKJrdB3oNHFUMVvZQArIXBzDRBFE40bZQZEvZBfRwbF0J3XZQ out_177_mFAP2b_singleloop_p01wA5_mFAP2b_0001_0001
EsyBZBbQgxE0jCXWQ++paBb5QpEUjXCVQ46ReBrFZVEUiBJVQIFOdBnDtGE0w17VQXktVBrw1jEEEYNUQBWZWBHZ7oEECs6WQ509cB7kr1EEYNiUQjs9WBXjXeE0HFOTQv0NTBLGEyEE/pGUQ35bTBb5QXEET3sUQ out_177_mFAP2b_singleloop_p01wA5_mFAP2b_0001_0001
EqxLhBLxgUE0JxQUQaRGjBf9oCEEEYNUQ0iMkBra86Dka8ySQO0ClBPy2LEU6mESQ35blBvyhIE0eUIVQBpmnB/+OwDk/kQVQuwwpBbLg+DUciPWQ7l/pBvcOSEkbPnWQmXYrBvUufDkHsrWQiBhhBTKchEUdTqTQ0VFiB/aSoDkWkiUQ3aqkB3UrLEE6XIWQFKWmBXZWXE0jaxUQkPioBrvkrDUgISUQGFvmBvuPSDkFInVQsJ2sBzRwmD0aAVXQr5IrBnVmBDUFYXWQ out_177_mFAP2b_singleloop_p01wA5_mFAP2b_0001_0001
LHvUkBjWkRD01jaSQqGflBrZmFD0coFRQueUkBDW5cCkpbaQQrcojBHYl7BkBBGRQ2OfjBLwK7CkEDCTQFgonBbigAD0nUMRQjtNlBvz6fDEDwYQQ out_177_mFAP2b_singleloop_p01wA5_mFAP2b_0001_0001
LMIQkB3MzcCk8SHOQ5QLjBfTixBEqGfMQqGPhBj/UHCU0iMKQc94hBblDlC0MzsIQqGflBjrH9AkEDSLQCtInB3FvcAEmuZNQ8nakBPqwl/zoxrJQZ78kBnCX3CEBWJNQ+zAiB3e1HB0MoyNQ45rmB7HFmB0DX/JQBFEmBryiz/jlgkOQT3EmBDOzc+z6S3IQJwKjBn56JAUWlDIQOfPjBP7mU+jkv/KQ out_177_mFAP2b_singleloop_p01wA5_mFAP2b_0001_0001
L46xdBzLdjBEaR2JQktzZBrw17BUdTiHQiWEYB/TN2AEW5wDQy2ZZBf8SX/DtIbEQzhWUBrw1LC0NJ2IQ16mRBT84PBEzjIKQ8uGVBPKtpCE9UwKQ8n+LB/WHkBUc7pKQ789cBXjXyAEpwFLQ8fkbB74hWC0HLAFQ7s0RBLcoYC04CjGQo+lTBvHZABEbYBMQHQwRB/SoYAkXw1IQQ1WRB3OyyCE9WnLQZAGXB3UIFDkXK7JQjVfXBDpdaCkoCLMQqQFKBjJiuAkQ3jLQeD/JBjQVyB0VGxIQlbwLBfhXNCkgd8LQ out_177_mFAP2b_singleloop_p01wA5_mFAP2b_0001_0001
L2jCVBvIbPBka8S/PDXvSBHYlTAkR2O3PnEDXBXiBx+z4lutPzMTWBzgAr4zMzMrP99TOB/TN++j9ow8PRpMKBj/dTAE3nTAQIFOUBPzMHCkZmZ+Pz9DRBTVF4AEdgnfPIg7PBviIj9zxkoBQKZsMBXB8L9zW5s1PhSyIBHHwxAEbIe6P out_177_mFAP2b_singleloop_p01wA5_mFAP2b_0001_0001
LEtobB/na8/zisdePEtIgBf9og+zfqxrv2jChBjVO02D/pGxPiBBiBjWkt973P1YPTiBfBTLy28Dv0N+vMZZdB/8At/DYMQDwyjafBTQs+AUnA/Cw1YAaBDxIJ/jCQhGwZ78bBLwK/AUO0ikPoL0hBbec5/TmIZtviU0bBzV1nybUjy9veXRhBH/eJ5z+KpAw out_177_mFAP2b_singleloop_p01wA5_mFAP2b_0001_0001
LlD9gBThrH6zyhW/PDC8hBT0iM9bktTDQT3kgB77nK+LtIbIQZQghBjAr8/7yh2JQMdDgBb5QL+jWkNBQ/hBkBPilb87fiUEQZj3hBH1Nh/7zcQBQ out_177_mFAP2b_singleloop_p01wA5_mFAP2b_0001_0001
EPK8cB325767z3PJQBrcaBT2Of8b3k4LQjsdcBrEDC7jTiBOQtd+cBDVjH/zMzcNQfUYUB7P1477xLtLQeskRBnIZE/bfRCKQctwRBXOq3AsSEVLQ77WPBzXO2Ac8v/NQaJEKBnCV9AM6MgOQkFpGBn9IHBs7RhMQlGUIBfjy6AcX2fQQKcdbB33P16D99DIQPMhbBHQkQ/rQjhMQsiaTBrgls7jaN3KQOHqSBHDED8rmatNQgNhTBbqyM/rEPFIQdUZNB/kzf+LzwwJQGK7VBHJ4LBckshLQowlPBzm3lBMaDHKQms1RBDBouAc1+kPQ3H+HB/vPJBcRLnKQgerCBHnsMBMgC6MQrp7KBbTRzA8HwQRQTmXEBzNLABMLQsQQ out_177_mFAP2b_singleloop_p01wA5_mFAP2b_0001_0001
ETihdBzLdTy7P1QQQgVOfBLxgg9T14VRQWOUbBX3kAA0LdrRQyLdWBTLym/j78tRQ/pmfB757n2rpbiSQjtQgBnbR5+Luj7RQI3WdBn3a5+7F7oQQ0YfdBfyHxzrFMPQQ98ihBrrJq+Dk7ERQMS6bBz08tz7lXITQANchBHLuv5DY1MTQmHNfBHhwOAsQaoSQqUaiBPE0N/r0uwRQLFOZBL6rk/LdoyQQSCnfBvcLFAchF4PQ out_177_mFAP2b_singleloop_p01wA5_mFAP2b_0001_0001
EPffdB/RhLBkuJBSQb8SaB7QLKC0isdSQzhWbBzfqVCE7R5TQIFufBTf/kCkR2OUQhrnbBjVO0CUGEwRQJ34aBriKyCkUkYQQZkXYBnz2YDkyhTSQeHHdB/fxZD0TccPQ03vgBzgATB0Ld7RQwMFWB/ywBC0+PYSQIBjfB3Av6C0GG6RQNzoWB70xvCUslLQQkP4cBLp9VC0ew+PQa/eZBXip2DUOuzRQHoDZB7VKcDULJYTQdaOUB7rFSDE7sHSQvBlcBjexYDkL4UNQNIogBrkHdDEbw1PQWcFbBTs20DE/6HQQ out_177_mFAP2b_singleloop_p01wA5_mFAP2b_0001_0001
ERLSXBThrPCUf/sUQlYQXBLEYdCEZ7EWQhrHSBX461CkYQQWQMdzNB7OfjCEueEWQpbSXBfR2uBkqxDXQI0LXB7OIICkKbPYQPXLcBjBX2A05RzWQ2jCUB/naAC0xLVUQgexaB7CRxCUXBQWQb6qTBrQRKBE4v7WQPNHXBH+jaBkmslYQPknTB/fsbCUTHUYQ0wvaBnVebCEuMVYQtVKcBDgqAAUpwfXQlZzfBvwFcBkgh8WQ3QFcB3kCeAUJEyVQ out_177_mFAP2b_singleloop_p01wA5_mFAP2b_0001_0001
Ee+eSBHXPeDU5QrWQEYlNB34l2DUMI4WQW5QOBzfqPEkpbqXQlDtSBHueWEE/p+XQNeJWBDrcsDUHaxWQkJqKBrMziDkpcZXQbc3LBrH6+DEFQ6VQ out_177_mFAP2b_singleloop_p01wA5_mFAP2b_0001_0001
EMIwJBXiBZEU0iAYQShrJBrbSsEUgVaYQ14lEBDW54E057TYQxggABf++vEk8SHYQdTCKBf++lE03PJZQcAFFB7xYZEkstWZQdeyABn5FkE069oZQFwwEB3lVDEUcwPZQZnd4AHFCZE0ij0ZQSTLAB/1twDkWYbZQZO43AnAIDEUpwtZQWbxuAPrWwDEeY5ZQHaRGBfSMSEkrHtXQZs/MBfae2E0UZQYQYFWKB3XT0EkTFdZQkjkNBTbMcEUWzOZQtiBBB3nV1EU2JuZQyBGIBjxl1D0qIBZQddwxAn1hhE086CaQjWy/AzHlODUyIWZQFddvAPP2SDUMVxZQ out_177_mFAP2b_singleloop_p01wA5_mFAP2b_0001_0001
LhrnEBzgANFkYQgYQoFZ/AjU4YFEv0dYQKxAABfTivF0NJuYQpw1DBb781FUbnDZQOJGIBnBBUFE7RpYQm5N5AH1nQFksGwYQD+r8APrfZFEya5XQ out_177_mFAP2b_singleloop_p01wA5_mFAP2b_0001_0001
E2Of3A33P7F00NlYQ46R2A34lIGEoa0YQ03PzAvIbQGUy2RYQpbSuAvyhNGka8iXQEtIuAHXPJGET3YZQJS2xA3g/DGk34BaQJf4pADbXFGk6zlaQatjuA/ARBGkXlPbQACA3ArVvIGUv3gbQ9owxATgV0FEXPSYQLx89AbMSLGk4FBZQ9ArmArNfFGkf+OZQdobsA77nRGUz5fZQQ9e5AvKfHG0UaLaQoIDzALs92FkXk8ZQCikiAjg+AG0tgeaQUo7nAba0NGUOUpaQRgLyAv28yF0Z6JbQpvNoAnvaAGkANnbQ1LA6ATZyFGkaR8bQkTvzADC7PGE4kmbQD5R9Av8yJGkdhLbQ out_177_mFAP2b_singleloop_p01wA5_mFAP2b_0001_0001
EnED2AvyhaG00NZYQ357yAD/piGEaR2XQAAAxAPeptGkBBOYQbnv1A/S3wGUjXuYQ7Rh7APepjGEue0WQShr6AnsdcGkR2yYQS8TrAX4TgGUPFaXQGZ74ArbSpGEEYFWQEYl8A757bGkTiZWQKcdBB/9TmGkvfSXQ out_177_mFAP2b_singleloop_p01wA5_mFAP2b_0001_0001
E+TNqALbnzGUbnvXQIwKoAbkt+GUbnDYQ/pGqA757FH0gA7WQzMzpAzLdCHEmuxVQ7RhZAnYQAHEBWVYQjGFKALjn9GUHTqXQ0CBWAjWJ5GUSa8YQx1jmAbPKwGkqx7WQDVrtAnz7AHkVKdYQRabXA3qnIHUyleYQ8VFMA3UOCHUCk5WQE67FALOZ6GE10IZQk03gAjhO7GEv/UZQMr8XATGzwG0ChzYQ out_177_mFAP2b_singleloop_p01wA5_mFAP2b_0001_0001
Epw1rA/mEQHEnELXQGZ7tAXNeXHU0iEWQJGEkA3MzbH0xLVVQQgVYAzgAfHET38VQU460AXNegHU14lWQXQY2AbuooHUfclVQaDr/A/r6bHEjJ8WQdoFsA34lSHkDtEYQ2moyAfwTTHEcHUVQR7OxAnF6jHkBQcXQD5d7ADJ6uHkh78VQTUtuA3oCsHE79SVQQTH6A/PzkH0x8uUQTBVCB7CKiHEVFUXQU5nBB7joYH0V+CWQPx0+AjxrVHEUWsXQ out_177_mFAP2b_singleloop_p01wA5_mFAP2b_0001_0001
LNepkAf9obHkCX/TQepbYAb6mfHkBBGTQXPKeAz1jqHUiBhSQ8naQADVjxH0kYYSQR2OVAblDYHEsy5RQ6efMAbKVNHUrPPSQPfNKADAFGHk7G/QQdcSx/CcHKHE9fDQQsj5m/ePQCHk4h7NQyLdrA7luYH03PlTQvfuJA7oggHUb4qTQR2QiArLzWHUCkaRQ7+nKAzvybHkoXLRQrlB6/i8IOHEC0uSQaCqXAzqnJHEmr7SQjHVGAPI79GU1ESRQdSOZAHl4FHUDCcQQmFz7/egkRH0dkMPQir3I/KvnLHUv2oQQhXe++iSQFHEcawMQwbeZ/ueW7G0+2wOQ1MtAArloAHkzvwMQ out_177_mFAP2b_singleloop_p01wA5_mFAP2b_0001_0001
LlYQpAnX6rHERLKSQdoFtADAA2H0MzkRQDXP3AHtI4HkR2WSQBrc7AjWkwHUep7SQsHFwAXMI1H0w1DQQITF6AfPRvHUy72PQ/NNnA3mZvHU3UlOQVjXuA3islHEoaUSQg58mADyF8HEzAuRQYC8wAzU38H0ihPPQT9F/APLsyH020iOQiGcpArs2uHkUzeMQGXlfALo8zH0mkxOQdm8lAH+dnH0sMXPQ out_177_mFAP2b_singleloop_p01wA5_mFAP2b_0001_0001
LBrc8AjVuAI0P1QSQ9oQDBrbyBIEnE7SQnvfHBz0N7HUPKkSQTihLBLaR6HE7RRTQIFuEBPyWHIkZmZSQmmv+AThBKIkLFJSQgDp3A/pkFIk8toRQeUX8ALNyAI0M9QSQ50nCB353BIkxtAUQFtKHB3n9GIE7QfRQ5ZKHBbBgJIET4ITQRBt/AT+RNI0FVaRQqVu7Az72LIk+WETQigi4AbqbFI0AMjQQ6dYvAj/OGIk3b9RQ out_177_mFAP2b_singleloop_p01wA5_mFAP2b_0001_0001
EzMzGBnsd1H0GvcRQIwqKBfTitHUepDRQIwKIBjrHjHUepjQQoFZKBntzdHEEYVPQ0iMOBrvfyHEAAAQQ13FLB7fl2HkrEeNQEJQGBbW/0HEgvLNQAstNBvat7H0Vu4LQ8naDBPc91HkZm5QQT3ENB/XdrHEPa7RQx7GRBPI1sH0U9bPQpJSQBbxK5HUz0bQQ out_177_mFAP2b_singleloop_p01wA5_mFAP2b_0001_0001
EqxrDB/89fH0w1LRQdTCBB3MzVH0z33QQXkt9ADAAQHkBBGSQfU43APy2UHU3k4SQ14l4AzKHXHECsyPQLXI8A/VybH0ksWNQd/DzAL2dMHEJYNPQdTCCB/89kH0eU4RQjl9DBDzcQHktzaQQbI4yAjgTcHk7KWQQ0eN8ADwejHkiopNQXCasAf/4NHU9m3NQGVCwA3R/IHk7NhQQ4jq4ATA8GHE+kSOQ out_177_mFAP2b_singleloop_p01wA5_mFAP2b_0001_0001
EvJx/AbQgFH0gALSQhrH7A34l+GkQgNTQNzMyAHtI3GkBBuSQ99TzAHDCyGU5QrRQgqxBBb5Q3GEue0TQ+aOGBP317G0AXnUQGW5JB7LsyGUNCCVQ2w8DBPvTBHULy0VQpwVCBDBWCHkrHdRQ4bi3Aj9pDH0Jf+TQgXoDBnHOzGEEs/SQBem/An3hxGE+paUQhjeIBbwfBH0DFBUQhrHNBHd01GkZBoVQSmeLBrJwuGUHXJUQrvqHBjM+sGUd3nVQlGLHBX4rEH0YebWQK3rBBrNk7GkKEbWQyJTBBbkjHHUoZfVQ out_177_mFAP2b_singleloop_p01wA5_mFAP2b_0001_0001
ECsypAHZ71GkU4iTQ8S3gArbSuGkDtYTQ789jA/mEkG04lGUQpbSkAT14jG03PVVQDCsMAfTiyGU2O/TQQ1jy/ec9qGUqJxTQO9T5/SDphG0XRgTQDUp7+ehuuGUNj1TQ67npAf9o6GUwKXUQ6mWfAv6zsGkflUSQZT3IA/KH6GkGYlTQrS3OA7grzGU35DVQ out_177_mFAP2b_singleloop_p01wA5_mFAP2b_0001_0001
EiBBnA757bGEv0VTQOJGsA7kYSG0eU4TQqxLmAThrHG0xL1TQIwKiA3NJEGkpbySQlDt2APzMRGUy2JTQ7cr9Av9SaGUYSgTQ/W27A/sCHGEUZgTQHRJDBjTkbGkYZqSQoa8lATKccG03PVSQJYatArIkTGkkl8UQzyP1AHdkRGksxFSQ0ydABnX1YGEXXcUQw9M5ADMkhG0vdhTQwosBB7MSGGECw+SQegj2AvnmAGkS0NTQPkN9AnqxGG0nElUQImmFBzaBiGkG7/SQ0RpBBD/QdGEdzrRQapZFBjyYUG0iZqSQ out_177_mFAP2b_singleloop_p01wA5_mFAP2b_0001_0001
E/pGmADBWCGEVj/UQT3khAb5QvF0LdLVQmuJqA76RfFUiBpVQZ78sAHtIfFUf/0WQ14lQATgVwF03PNWQGCzFAvMLaFkGYkWQXBnPArPJKF0dYWWQMm+n/2avZFk5tFXQ3kYpAXiBGG0w1zVQA+0cADOwpFkGROUQFDJEAzC56F0yozVQukcWAX6t3FUqHIXQ out_177_mFAP2b_singleloop_p01wA5_mFAP2b_0001_0001
EdTiuAfSMSFklDtUQFDC3ALFuCFEoaEVQaR2yA/owrE0bSEVQb8SuAT0ikE0GvEUQBWZABXiBDFk8SHUQOumCBbq+YFUfg9TQju5EBHQL0Ek8NqUQnuaEB/thjFkGyOVQWO0rA/mETFkCXvTQwf05AnQcGFkNxEWQ3pX+AbUc9EEXRITQZLR/AjKhiFkH6eTQNA/FBXn5XFU3GUTQH0SIBbvg0EkKY+TQXtdDBnl0jE0X9vUQHmLGB/l15EE2yoVQum/FB3gPzFk4w/UQ4EiHBrG6ZFUxPtVQKxEBBjnLlF0th5VQ out_177_mFAP2b_singleloop_p01wA5_mFAP2b_0001_0001
EhAr0AzeUgEECsKWQkCXxAzKHKE0NJWWQ2jC7AXO02D0yhOWQqxrBBzgA/DE+T1WQgVOsAHueGE0jCvXQ4x3iAnHmTEkXN4XQfgBpADctdDUm25XQnvf4AfTinEkqx7WQOIqrAXpEGEk83jVQFA+xAHc2KEEXSQYQE69kAHhMiEE9mBYQ3FclADlGZDkUUcYQCi/vATuQJD02a0XQZyPjAfGEVDkTQIXQ out_177_mFAP2b_singleloop_p01wA5_mFAP2b_0001_0001
EOJG6Ab6mUDEuecVQdTiBBb5Q3C0KHSVQUNeABTKcJC00NxVQLHa8ALwKfB00NBVQtd+CBHue0CU0i0TQK6gEBrNmdDUd7JTQJZkABb8+3D02roSQr0xJBnkIoDkprATQIk5BBPtPOEEVE+RQPTJLBfvdGE0nrVSQ9UOHBL2eTEUpH0RQKnnIB/4mlEUaOIRQwKHzALGEQDUep7UQMU3EB7b0CDUV14VQ8+X/ATzVnCUE4STQrJUGBTxSeCE3XtTQVU24AnjuvDkIQwSQyT2MBPXLTDEt5aTQ5Ak9Av3bYE0wOkRQ/1UPB3JvKEkdeNSQpecMBL2LlEEAX8QQ out_177_mFAP2b_singleloop_p01wA5_mFAP2b_0001_0001
LCB2BBrFZ7BUHaBXQfUYBBTKclA0FZjXQTiBEB/S3E/jEDqWQjX6BBLFue7Tc9gWQXkNEB/9TtAEW5cYQpUdDBjwtEC0G2oYQi3EEBDjicCEuK/XQi73BBPrg8BE63/WQT6P6AnzsVAEM4rXQVwcIBvB/aAEusZYQ/cYCBfYFBAkoA0YQlAbGBDJYOCEE/AZQW29+ALgMJC0HN3YQN4PIB/HKhCESn1XQGl1BBTqP6CkMwAYQ out_177_mFAP2b_singleloop_p01wA5_mFAP2b_0001_0001
LU4aIBHsyx/DEY9VQiBBLBHsyh9z4lGVQgVuHBrFZ77j9o4TQzMzIBbmZG8r8SPTQy2ZQB3ist+z4lmUQ571PBTpYdAUvbvTQ6mEKBb6m0AUIwCWQYAnLBju5XzLvEsVQ3WPSBLZUK8TSDDUQdqATBTYFL/D6XaVQ26zRBPZtNA0zx6SQ out_177_mFAP2b_singleloop_p01wA5_mFAP2b_0001_0001
LCsyDBLGEo+j/UjTQTihABjqxL+zP1YSQBW51A/mEj8z3P1SQamZuAblDN8jZmBSQAAgABDW5YA0NJmRQknMGBPQf3AEtLLRQ5jzFBXJqFCEpZbQQLU/IBvx+k/DItXQQyL9CBfnvHAkYQIUQovXCBLITf6zWOyRQLwv9Abm4IB0/+OSQikC8A7b6SAkyJuQQ4UhIBX/yDB0EkESQCxzJBrLpQC0ZeLQQDf5DB7GCdCU/TDRQqKeDBzLHBCk68BPQi7ANBPM1HAUGjGQQFmwGBfBbM/DxJ/OQXMSJBLyYg9DeB9QQ out_177_mFAP2b_singleloop_p01wA5_mFAP2b_0001_0001
LQ140AvHFu6jDtIUQMIwqATf/U174luUQlYQkAz1jS+DqGPVQWO0UA76RR+z1jKVQkCX7ALwKH7zkYwUQBWNsAXOz78LIyjVQFjAmA/OEY8bMg/TQ out_177_mFAP2b_singleloop_p01wA5_mFAP2b_0001_0001
LRLypAjpbKAUiBxVQuz3kA7P1YBECsSWQ6mEdAb6mEC0IbPVQ2OfLAzeUUCU3kgVQZQgbAbmZGBknvfXQ62wjAPs6nAEQkWYQlnPrAf6CSBE1ZlYQWWogAn+o++DWSnYQfU4xALGEIAEAAwVQqiOrAXp5BCU7ynWQtyVPAnyiXA00uPXQMfITA7XjACEI6wXQCGWkAbM2P+j7IBZQiCBVAvbT99j0QaYQ out_177_mFAP2b_singleloop_p01wA5_mFAP2b_0001_0001
EFDCjAjqxHC01jCUQKc9aAzLdfC0d++SQueUeA/TNODktzPTQZQgnA7QLaDkvfyTQBW5hA/89XCUJGkRQZstsAH9BqCETXcRQ0FvhADL7TBEmVPRQRCxwADHAsCkWeBQQLHaqAHZ70Bk++5TQ/ABKAz9YXCEbiBTQMgZaADBgpCEuD3QQ1z9xAb62XCkTTCSQ2ycsAzdQKD0bt0RQh4vkAvWsKB0UhPQQw+LTADMW8AEGTTRQrWsmAjJMyA0Rr8RQ7gl4APWh6C0iy/PQ6pRrArrL/CE/W1OQBkNxADG5LCUzqPPQ out_177_mFAP2b_singleloop_p01wA5_mFAP2b_0001_0001
ER2OPATf/oDUKc1SQxgATArFZLEUf/8SQamZWAfR2WEkSMoRQnEDMADAASE0eUoQQKc9AATLyWEUktrTQQmu9/Wv0RE0uJJVQ65Yb/O+PhE0o2vVQ6rFW/ODqfEEg+PXQul5k8iTaxEEbwzXQhrHBAPHadD0codSQS31gALa2NEkXchTQBYlj/+EuSEUyLNTQFzMDAvHFoEUu0lTQvUXOA358TEUPVoVQTuMz/WtVBEkXLSVQHFBa9MtHeEkx/UVQUD3m/qsixEEsPfVQrqG7/+XrgEUy0qXQcWdz+SgZQEU62hXQTd5j8gSUwEkE2ZYQQzSa/sm3wEkpybXQBwC8+mz+/E0AliXQ out_177_mFAP2b_singleloop_p01wA5_mFAP2b_0001_0001
EcSMiAnX6mEkZmpRQzMzjAb5Q1EUc9gQQFDCgAfTiLFUxg4QQ3kYkAjWkVF0FZzRQ2OfvAPy21EEpwFQQUNemAvxLpE0kYgSQZZBeAneXvE0GSXPQQgVwArvfAFUgVeOQsHFyAvz3lEEVjnPQVjX0ALbn7E01j6QQ out_177_mFAP2b_singleloop_p01wA5_mFAP2b_0001_0001
E2OfPAHtITFEueMQQKxgGALaRoFkCXfQQiBBMAXMI4FEYlzOQGZ7GALFu0FE+TdMQ4P1Y/GtInFUeprQQc0QL+OtI9F07t2QQaLK++K20EGEFrKSQzAMk+64xAG0z3RTQUivb/ei4OGkMIASQGZ7IA/89JFEmu5OQknZNAri/tF0rNbRQbIwK/2RgdFEHCkRQt4k4+WiCfF0TepPQw26Z/YuX6Fkqt0QQek46+yOrDGkmUBQQoTuk/W15TGE6+ySQfBth/yU3RG0gZFRQ out_177_mFAP2b_singleloop_p01wA5_mFAP2b_0001_0001
LfU4WAf9oEG0hWkPQktzdAXNeMG0yhmNQGZ7kA34lVGEaR2OQc9oiAjqxYGEYljQQaR2aADVjFGkTixQQri6PAXUnPGElxiMQuG/jAHFmIGk8vHMQ out_177_mFAP2b_singleloop_p01wA5_mFAP2b_0001_0001
EW5QsA7QLaGUJGUNQ/pGyADBWjGkBBWOQZQg9AvyhkGkQgVNQ4PVABjrHgGUxgQLQXPKsATLytGUeprNQ3qhrAzLgwGEH2uKQhi0kAj3q6GEAvLKQPHNWAH956GEXwxKQBlzpAnbDDHEtBFJQUNetAvxLXG025bLQ8GzyADXhiG0cOQQQZcQwADLc0GkjRnOQQsGkA/zgtGkBagOQ6/8nA3kzpGkVNqJQTOqzAbn6xGE3TAKQGfxlA31wJH0cKsIQPi0xAD28CHk4GtIQ out_177_mFAP2b_singleloop_p01wA5_mFAP2b_0001_0001
EktzBBf9oqGkZm5OQlDNHB7QLuGUepLOQoacHB/TN6GEZ7sNQ/pGGB/9TAHk9ogPQT3kLBbmZrGkDtIQQPElMBTzEgGEUnTQQIPZQBrwGwGEWwjPQ3BcQBHBgeGkVebRQ/UDAB/natGEShTQQ+0XIBLxMqGU8VVMQ/HXKBrRjuG0skGRQ+VYOBLt9cGkJMyOQ9NBJB3QzbG0aoeQQAMeTB/3fuGEBWhQQrXtPBzpb4GkT9aPQIygRB/XusG0gdpNQiQWRB/TZWGkpbhRQN6vOBr2ehGERsWSQ89GUB300iGk6rNRQ out_177_mFAP2b_singleloop_p01wA5_mFAP2b_0001_0001
ERLSJBT0i9GEYlTLQXPqJBXiBJHUJGkKQbnPPBrFZMHEaRmJQ03vRBnX6GH0d++HQ3kYFBPzMMHEUNeIQccIABrYmKHkcqlJQ74/FBP0AYHEThZHQtIbKBrGv3G04l+JQjmyIB3F1NHk4LVMQTf0FBDXNHHU3bZFQfD0+AXleQHk693KQtT8CBv/IaHEl6fEQQi7JBbsaZHEFCpFQ78iFBTv/cHUKBfJQ out_177_mFAP2b_singleloop_p01wA5_mFAP2b_0001_0001
E5lORBPHaVHUGEoKQIwqWBbmZZHUzMDKQHaxXB3MzdHUiBhGQwKnUBnBBkHUGEYEQCB2XB/naiHk9oAMQ4badB30FnH0aNAMQJJJeBTmBxH0uaoOQ7pRiBXDZ2HkPu3NQam5OBvyhZHk789LQJ7dZBXjwSHkLIPKQF+6WBvE+fHEL3/NQCZLVBzLCpH0MOhLQHdNeBvd7qH0sBGKQYJMgBLFwgH0ftTMQ+MyiB3fm8H0N+TPQt5QiBDkw5H01v2LQmKujBrfHwH0zq+NQ out_177_mFAP2b_singleloop_p01wA5_mFAP2b_0001_0001
LGZbcBntzaHkpbSEQEYleBbktfH0Gv0+PEtohBXMInHEDCsAQ789hBfTivHU3kY8PQgVgB7luXHUjX60P4CpcBvjVQHEWAXjPS9iYBP8DUHka3kpve0xdBb36GHEYAOHPDCseBb5QVHEv0NGQI2bbB3SdkHU4DG7PtY4hBP4zSHkTEP6PWhUhBrXMcH07zhEP out_177_mFAP2b_singleloop_p01wA5_mFAP2b_0001_0001
LRLSjBT14jH0w1jEQtdulBntzpHEW5wFQktjmBLEYnH0kYwJQ7RhlBntzfHEoa8KQZ78nB/mEmHkTiBCQ5T/oBH7IcHEKctDQfU4iBDW5cH0OffGQ4HUlBXdVyHEgUVFQo/gpB3T1rHk0qjBQGUFnBDAClHU25I8PEzLpBbk7XH0OifAQ out_177_mFAP2b_singleloop_p01wA5_mFAP2b_0001_0001
Lf/koBnX6sH0P14KQ35rpB7P1qHUiBhNQCBmqBHXPfHUGE4NQzMDrBT14bHEoaEQQiBBsBLFuyHEtIrNQF0MrBHuz7Hkhy2LQjWwpBbGh2HEGLlJQmjkoBPt/sH0fF3KQ2sLoBDLzsHUN5CPQN13tBnSwuH0PfBNQXmUsB7mP1HE3dwPQdd+sBzZJAI0IqMLQHZ7pBbyvAIE2M9MQnyQrB7qT0HUMwGIQ9TPoBbW/7HUQAzIQ out_177_mFAP2b_singleloop_p01wA5_mFAP2b_0001_0001
EiWErBbPKZH0istLQOJ2rBLwKOHkArMMQR2OqBz1jGH0xLdKQKcNrBjU49GE7RxJQLy2uBzLdMHkoFpLQ+acvBzYhPHUYj8IQDBmwB3X+SHEbejNQlDtqBLbnbHEnEzJQJ9brBnhQMHU+SSOQQWUvBL//DHkF84LQ6j1tB///RHktLGIQ1isyB7pfRHUhkHNQgfKwB3wnQHkmimPQZZLwB/lcbHkvIUNQ out_177_mFAP2b_singleloop_p01wA5_mFAP2b_0001_0001
E35rnBrbSJHkvf6JQv09lBzgACH0P1YIQBr8iB7P1DHkqxrIQjs9hBra8MHU2OfIQ5QrmBbPKCHEue0CQOXBlBfJS6GUPn/+P854lBTdj5GEsP/tP6+EoB72p1GEeXwaPuiJkBLfW9GUjfauv789mBz1jQHEW5gKQ6nTmBTQ45GUgUGJQb8xoBHoOAHU/2RCQq7VmBrLKKHkwiOBQe77iBX/68GUJE/+P7HLlB7LZyGUuIUBQ4+kkBnBJ9G02GZ7vHsViBP1gAH0b4chv out_177_mFAP2b_singleloop_p01wA5_mFAP2b_0001_0001
EAAghB3256GUiBBJQEtIdBDrc6GktzHJQqGvaB3isxG0IbnGQXPKdBrbSpG0HFuFQhALbBPHa4GEUN+LQeN8bB/q/AHklhHOQ0USgBHsVCH0N+ZPQhTqXBTeCHHkEQ+OQLbggBvI1JHkJztQQWnAYBLpVOH0yKfQQXbtcBX1zPHkCSGRQO0iiBjU4zGUepLJQOPjbBThFCH04NbIQ4G0cBzMBxGkx2tMQOx/WBzJV3G0pPwLQSr8hBTbi9GUCV0OQDH6TBPq4FHkBXBOQ73XiBb36KHkbGORQbnfUB3n7SHkQHyQQPCEdB/MnVHkHm5RQ out_177_mFAP2b_singleloop_p01wA5_mFAP2b_0001_0001
E8S3VBbQgzGEXPqEQfU4SBDrcrGkX6mBQTiBPBHtIlGE/pGFQv0tMBvyhpGkU4aIQR0zPBrYvwG0hPD6PJ+VTBLwa1G0CkYiP3gAQBDlZ6GkqNK3vBZhTBDaj+GEagTAwtVWQB7MMEHkMoeEwSMIUBThr6GEBWZFQwSuVB/EwlGEYf2/P17UNBXfL3GE3UN9P4gJNBjo5qGkRwt0PDq1VBvaHvG0ESYovrW8VBDnh7G0n4axPZ1qNBDNBBH0GHswvgqQNBP/b0GE2Wy6vWaoVB3+43GEx8JCwu5eWB/FFEHUsdY9vof0SB/b0GHkEKZHwkmbOBDGfKHkCc0Cwt5oNBjhG/G0u1DGw out_177_mFAP2b_singleloop_p01wA5_mFAP2b_0001_0001
EEtIOBDAAbGUNepDQMIQKBvz3TGkpbSGQ8n6FBT14PG0OffCQ/pGHBDBWMGU6mE8PJMINBnFPKGEtVXIQovZJBrf8BGU7/dJQ1PnIB36vvFUdKgIQRr6FB31+CGkUIxLQun5EBnZLlFkJOCKQV/MDBXliyFEhjCMQSZ5EBnEQLG0wklNQkkC/A7MFvF06OEOQzxMBBTThJG0BhnPQlSK9Abk1/FkeT2PQ4PVQBPc9XGET3kAQV+RIBTXUYGUiTvIQ9tvPBrK7MGEXU+JQ+toPBT4dGGUv+sFQopoKBvWBpFExPiFQ38nDBjECWF0FOvJQWR9GBHh5SGEONaNQ7Gz6AjF8fF00JSOQfmbAB3x/PGks2gQQmDa3APeq9F0s3uQQ out_177_mFAP2b_singleloop_p01wA5_mFAP2b_0001_0001
EfU4AB7kYQG0LdTEQXkt4AXjXMGUhrHBQRLyvAjrHIGE99zEQbnvqAT2OOGkCXvHQBuS0ATsLVG0Es+6Ppe2rAruHRGUG/wsPRNwlA76PKG0G8Y0PGTlrA3b7UGk4oXzvIFOAB3MzTGUKc9HQG3i7ATwzFG0bFP9PaY06AjXvYGk1N10PSexwA/afbGEcp3/P out_177_mFAP2b_singleloop_p01wA5_mFAP2b_0001_0001
EZ78tA/9T7F0IbnEQIMvlAHiPxFkLz5HQRmNgAPEHfFEoY6EQXADkADc2XFEnXwAQoOmqAPHEpF0hEjKQlSXyAfMJyFkxCICQrgZfAzwQ9F0vuaIQzLYkADmqhF0O7wLQEfIuALqY2FUAKpLQTswwA/fSdF0UXGKQ out_177_mFAP2b_singleloop_p01wA5_mFAP2b_0001_0001
EbiXOA7l2XFEbSDHQMdAFAz4gDF04faFQJyUEAr4B0EUBuDJQv7QAAv6a6EUkLVLQ30yZ/SPwGFU4vKDQMC4W/upUTFECM87PktrP/CfPrF0jgy9PSLMt/Cr/3FUX0d4Pr83z9MXexF0RjrCQfy7GALypgF0/T8IQVQCPADHk8EUIKTCQPvUl+OMLPFErYGGQAFN4+WvO3EEXcdCQkiPE8EJKOFkNCp2PY2t4/2lQQFUUT62PEaxX+ECiAGkYIeDQmr2H/oOmmFktnvEQ out_177_mFAP2b_singleloop_p01wA5_mFAP2b_0001_0001
E9jUIAztofEUZ3fIQDZdJATBaPEEKnlKQ5h+2/6NK4DEBY9JQxJKs/mGJfDEyIvLQY+QgAHO5HEUuZ/KQOWrkADv32Dk24qIQw+djAjLzKDE1siIQLcCqA34tFEE4HOFQgghnAj51zCUtN0EQ94GuALjk0Dke88AQ4A2sADxtIDkxDwAQrWoKA75QbEUjkJFQwwtDAXWaWEE49cMQdTugA7et7DUaIxMQWYalA/ysVE0RxULQlXieAvZS6CE1pJKQFHCrAzoCXEU3RYFQt9gmA/eORC01kqEQ5zTyAX4jCEUP5e7PhOCwAz+p2CkXJx6P out_177_mFAP2b_singleloop_p01wA5_mFAP2b_0001_0001
EELYr/qjczDEHs1GQ8vUH/iW/NDkMYBFQp2eV/IBjQDEtA3GQ9gts/wHXzDUc0XHQnKfL/2L3JDEhJ39P9hqAAzEg8CkLhj5PuXN//OxbyC02RXpvNaJVAfyQjCE+KH1vByxTADskUCEig7AwkMMz/64MFEkUwKEQ1oAi/mUkxCE2qzGQDlY1+iaZoDkr1M6P+pgV90gUyC094L7PgHOGAvCMgCUWY19PWnIMA3xPWD0c516P6Zk1/WDCPDkKAd1vLpdn/2MgZC0IW8uvr87aAbK8IC0QSFlv2NWgAb5U9C0GFJ0v1gLhAb5zKC04LLCwe7sOAHe8sCkL4QDw47VJAro+3BEPZMBw out_177_mFAP2b_singleloop_p01wA5_mFAP2b_0001_0001
EdAAu/4SerCEDN2HQr7iNAhnSpCkSOqIQwpiaAtDEUCEtn5EQpdfVAtLShB0Q4JDQtZZQAlk2QC0oiSLQJZyjARfDKCE7YGMQGcOpAVhWzCkcr7MQayelAFV0JDUq9uOQO/GyA9An9Ck77nLQzZ7Z/0NGQCU5fkHQRPfTAVdyJDE9p7IQHxaIARlIiCE+j5MQLQ0IANRGjBUmQILQdfDkANE4nBERMyNQL6JoARyd5BEfBaKQSJD2A53fYDUmfFMQ4i30AZkeqC0CTLKQ out_177_mFAP2b_singleloop_p01wA5_mFAP2b_0001_0001
ENsplAx86pCk3uGDQoW6sAB0HYCUvUP+PEnu1AVsV8BE3AzBQ9373AJIpDCE7/iGQ7arxAFcN7CEWMq2P1yr2A5bLqCUel+qv6tKAB9hnhCULcXsvz3TwA9LGlCEZ786v9yBnA1foHDEjdiEQ/0ZoARIVCC02wH5PY0crAJ/FSDEctWyP+Zv3ARZeMDENE47PS5MzA9V3ZCkpv7AwMejoAp6bsC0U/T6v out_177_mFAP2b_singleloop_p01wA5_mFAP2b_0001_0001
LW5v6A9qyDBEWbc9PjJBCB5hSUAEQNoAQ+DUGBZX2QBUmptCQMwQJB1Wi7AEVObGQNzUEB9K14+TRbU4POSxABF36C6zljKzPRqc6ANvhc0bZut7PvooBBVUax670vcqvH7D4AZlc5AULo3zPzSwABpuhV/D9d5DQLH4EBJA+CA0GgEhPC0PIBBUMJ+zAMt6P out_177_mFAP2b_singleloop_p01wA5_mFAP2b_0001_0001
E9cpGBZkOOCUScTAQCVhKBNAcuCkej+BQSaRIBRSiJD0s/gGQ3qNEBppOfDEHa3FQvGKMBZJjKDEzHn6Pk7FPBJVIyCk14RoPlj5SB5DnaCEWnvwPmbZNBhpP3C0cRg3vk4JEBhi0UC0r5d6PziEOB5YIeCkSbfDQE+mIBBTKZDkLDL2Pv3tOB1UXkDk6ee9P+tMPBVYynCE+6w9v1YTKBx8lKD0b1P5v out_177_mFAP2b_singleloop_p01wA5_mFAP2b_0001_0001
ENs7KBF+JIDktnjJQ/0MJB5djgDUQu4LQFodIBxK6HEE5RPLQf3oLBlhUREEJTxJQZ2wNBl7AaD0x+4NQC++PBF6JvCEfrMNQ1XtPBFjVtCUFUMKQ/a9KBhfpHD0dslJQDOcFB9a8SDUolpMQLLuQBde3zDkv7rNQBSNMBFpjbDEpi8PQhBGUB94GsCEjb9NQubnNBZ/yVCESSKOQpJYTBN8L7C0HxVJQ5+NPBZl6LCkMAjJQ out_177_mFAP2b_singleloop_p01wA5_mFAP2b_0001_0001
E3RQEBdHbREEa8VMQ7PODBN0MoEkEx+LQZRyBBpSFtEUFXFJQgVVCBB/O/E0YwKIQFvEIBRhb1EUIDyMQt/DKBt/mxEEVanPQovmOBVv6/EkVkJQQiZhQBhXU8EkkPgRQ6tyUBdfJGFE/KDSQRuiXBVTGUFUJIWRQw4NWBBExBF0BuSTQIEtBBpupIEkBkdNQFMu/AZausE0g/PNQC5XLBpZCyE04KbLQmYIHB1MZGFU2MmMQ/30GBNzn0EEa5gQQfyZLB9EFhEEEF0PQaA6RBJOB9E00E7OQxUVNBtbiQF0cZEQQYegOBhCsxEkv4ESQFCdWBdqcXF0gUZQQajvaB5xdbFUaTwRQviGUB5gC3EU3W1TQgmaZBpRIJFUW4sTQ out_177_mFAP2b_singleloop_p01wA5_mFAP2b_0001_0001
Lzz4/AVpxcEEGETHQyk16AhH/fEUHkGCQWU2vABTdVEEQ4/BQKpMuApunEE0koaEQtB+ABRPKXEkUwQ7PLSOGBV65iEEqcB6POMsKBdBMcEkBxr/PYvkGBR4Y0E0N/5sPfTfPBBj6mEkRVj+P6zXLBxTH/EEzSYoP4O0PB1pb4EUMBd3PpGmUBpZHDFkMvM1P4WTABtMxNEUJGYIQetv5AVJHxEkEdeBQI51BBlvVGEE40z8Pdzq9ABsBYEkOwsuPciaKBlZcOEU01gCQBBEDBdUr5EEWauhv14/SBV3ohEkB+fBQTapLB1f3MFEXI+sv0NQXB15e8EUO0C7P out_177_mFAP2b_singleloop_p01wA5_mFAP2b_0001_0001
EnhWoApWefEUMaX+PAWGcAN3hVEE7sF8PMAhcANN/KEkZK1gP7aLQA59h4DEndmgvciDKAZcFmEUtip8PvcFHAtFovE0uGxDQmlQ+/YuGkEEDABIQM9+KAlhkDFkV9oFQR4j8/stkwE0vgJKQ68XFAduuDF03aeJQIA1pA9JXuE0A2l7Pe8zYAx/OJE0ffBBQIhUNAN0BzE0V5D2PGDE2/gypeEkDBQ6PMAh3/EfdUE0rzBIQTdPRAx3BSF0kFxDQ8l1w/k+ZqEkLRDMQ out_177_mFAP2b_singleloop_p01wA5_mFAP2b_0001_0001
E59YlAx8mSEERylzvY+3lAZAELE0YSaAwAUgeAFdkZEEkHBEwg9UgAp3AZEk8HdIw3FnqAJ86dE0lfWtv4VLuA1yxKE0mmvBwR85iAhGZ1D0NVnAw out_177_mFAP2b_singleloop_p01wA5_mFAP2b_0001_0001
E3QzQABTjmEEhqkBwz+LDAxMQ1EUA0jEwq+jw/oTeFFE/36AwiMKw/oY9CF0MqE4vtOwk/Ip2oEUDOpHwsjDo+UTbdEE1xKEwwdyPAViOmE0FVF7vYsINA5CD+EEJFZHwWkXD/AQ5zE00/AJwXWY0/Qz0dEEVnMJwzIK7+WjnZE0ubOGw out_177_mFAP2b_singleloop_p01wA5_mFAP2b_0001_0001
EDS4c/82HWFk63UDw6kFZ+YGYmFkftUAwDvPo/OhtlFUKpvBwmN60/SXmbFE+YqFw5YdS/0q48FkeqZBwxyMF/gXNBGkF25Gw/DbEAlSn9FUs2JAw2q3g/cmjXFkfrVHwGpMq+819iFkjtI4vSggi+QRQEGU8Pz9vKx9j+GufEGk2XTHw6diKABf0GGkp+7AwF0+GAd8l5FUK513v2C1MAFfIyFEc2qCw out_177_mFAP2b_singleloop_p01wA5_mFAP2b_0001_0001
EASKBAf5iwF0awE9vTr3XAXS7yFElmd/vg6FhAfT8cFEk/PAwEoZnA/2DZFUM55DweGEbAvsDAGkk/wEwbYQOA/SPKGUjeuEwdHI9/STVLG0t/rHwM7oUAHutRGEuVbBwQxX2/ikT3FE2ev0vVwffAXBO7FUy0y4v/VdWAvQr2FEWAIIw2i+lAjbDCGkLoMFwGZuMADQqYGkUtOBw3ftgAnBfQGUaZN+v out_177_mFAP2b_singleloop_p01wA5_mFAP2b_0001_0001
EbtvcAXJmOFE+FJ5vbglhA/HP4E0e8/5vEIItAT2U1E09Bv0vRrazAbCaqE0d2n7v4uZUA3SvpEUQlRtvALZ7/+24pEk+003vdgLdAPmDTEUvmtrvSmCW/SXVeE0mTPgvBn7TAfSTTFkooKrv9U+gAjQZzEkcJLBwxaTTALt8vEknWnxPuMg7/WWdiEU7Az/vcirw/miX6EUpC74vQsiSAPcBJEk73jmPO3gmAfpMTE0nZIbPzlQeAz3qMEEtpB7vwXED+AwIfEkthnxviPIT/ag4lE0/6p1PqOek/eBqNEkB7/Iv out_177_mFAP2b_singleloop_p01wA5_mFAP2b_0001_0001
EWU3vAvFK/E0lkmqPM8s6AHy79EE6l11PPJ5/Ajw+TFUJ0Q2PjdY8A/fNiFk9x98P+4n6APqf0E0S2HBQh5vCBH2szEkte9DQ28mGB/4AmEkDOuAQy0BCBfKxqEkWbyIQFzSqAjwsHFk6gT1Poma/Ar+gzEkmdFmPLBj3AL2NkEUw86AQCLO1AbL99EU1ImDQgbaEBf/yDFUT3MEQWOeKBH8clE05QvCQWAHHBTO8sE0SQg5PQCBFBnw2VEkX0WAQ0I5FBXzNqEERBzJQbpXAB7fqaE0r3qIQBan+AP4A1Ek4V6JQ out_177_mFAP2b_singleloop_p01wA5_mFAP2b_0001_0001
E/UDEB757VF0gArcPEYlGBXO0qFEv0NBPhrnMBf8SpF0fqxjPKxAPBvyhYF03P1YvRATFBj8n1F0Wgs6v8efHBr7KpF0ujoBwz4j+A7Eo3FUTuM8vUNeFBHsyJF0eU4uvGPCFBHu30FkW1+0PziFHBXnwCG0EG56v8hDHBrnOaFEim2AwjI58AnbT/FU0G7BwagN7AfvnAGUEDfzvzh86AjTxnFUHfF8v out_177_mFAP2b_singleloop_p01wA5_mFAP2b_0001_0001
LXPKPBDqG7F0gArwPe++UB3Mz6F057nyPiWkXB757HGET3k4P/UDVBzLdQGUGEY4PyL9MBPzMEG00NJ0PU5vWB3bD2F0QZNpvtGKWBHR2uFUKGN7P out_177_mFAP2b_singleloop_p01wA5_mFAP2b_0001_0001
E5lucBT2OHGkSMI7PyL9fBDVjQG0coF+PVjnhBPepOGUhrHEQpbyiBblDGG0eU4EQ6f3hB7quTGUBKyxPWKVgBrXBWGkp9BxvK6fjBHmidGEzq23P8naeBjWk/FEnED7PveRdBHMPXGE1ns/PuFOjBbiHNGEs7nsPKWgdBH87ZG0RfNqvxo0kBHsqfGERwriPq8rkBXxybGUfmB/PgDKiBLzMkGkSRm5P out_177_mFAP2b_singleloop_p01wA5_mFAP2b_0001_0001
EjsthBXO0WGUJGkHQ99TjBvIbWGkWkNKQLymlBHueeGEqG/JQuzHlB7P1nG0jCXJQ3kohBX46ZGkoFpMQdhdeB7hETG0udcNQ/JdZB/0OXGklPEMQwu6dB/VQTGEQ0OQQLHqgBz1jdGkCXvGQz5HkB7WYOGEmNbKQ8J5gBbL2hGkVEPMQb27iBziZaGUJ1WOQ07AfBnhALGUQvwMQ9kHWB7lRSG0A8pMQ3z7ZBn/9WGE7e5JQn4sYBzqbfG00arMQwigaBLrVOG0/mhQQSuTdBvGebG0nLkQQlUxgBvWEQGES9rQQ out_177_mFAP2b_singleloop_p01wA5_mFAP2b_0001_0001
E4PFoBnuJbGEaRmKQCBWqB7luiGkuJhKQWO0rB/mEjGU0iMNQaRGsB3jCbGEEYlOQFuOsB3NJgGE+TNIQgj5qBjZehGkQ37CQYxxsBzU3fGE7Fr8PQ2juBnGAZGkMSB9PYMasBDTKmGEfDgwPSMYoBf8STGk/UDLQ3+jpBPKtqGU1WHKQHR8sBvQ8XG02DZIQKs9tBbxalGUT/SIQ3vDqBTQjpG0kgqCQh4TpBL7kbG0dslCQh8ltBrDflGEnqnovDy5qBrjvrGU6WfwP out_177_mFAP2b_singleloop_p01wA5_mFAP2b_0001_0001
EFDysB/nasGkR2+NQ357tBPc9sGEpwVQQGZrwB7P1nG0GvcQQShbyBT14pGUbnPPQkCHuBzLd4G0Mz0QQ7a5uBr2o5GETKSSQDAruB3D7EHEsPxSQ8arvBLR9FH0MxIUQWqOuBnySEHUM/QVQiHsrBDCrBHUd3MVQ87YvBPgSFHE0wcWQCBmsB/89yGUHaxMQninsBvQsoG0ioBRQnkQsBL/h8GkE/qQQ9mnvB3Qn8GkqsPQQd+9wBrOF3G02iaSQwxltB/Sm0GERS5SQK2ksBrwbHHE8TwSQW51vB3bJKHU2MISQtWoxB3C6HH0j3PUQvxwqBjOBBH0/rTUQv4nqBTfOAHkmgEWQL6VxBDQQHH0KigWQu+TuBPUFEH0R3SXQ out_177_mFAP2b_singleloop_p01wA5_mFAP2b_0001_0001
E99DxB/TNhGkR2eRQXPqzBzeUcG0d+uRQamJ1B7kYiGkAr0SQmu5zBbQgnGUzMrTQ14VzB/RhQGUwKHSQ4iMyBXTzJGEaU/QQ837xB7QB8FkrVVRQEDywBHe/1F0sYWSQr8CzBj1kuF0cleQQFDivBbmZfGEAAISQzj10BfMtcGkIW0QQc+AyBzR1PGUZT+SQ/7R1BTQPNG0UjZSQiKfzBj0iKGU/eHQQYsNwBXl4MGkscwQQgS+yBfAseF0PWnQQUe9zBX/I0F03MUPQ out_177_mFAP2b_singleloop_p01wA5_mFAP2b_0001_0001
L/Uz3BXO0hGkEDySQ03f5BXO0mGUdTyTQShb7B77neG0OfXUQIwK8B33PfGkvfiVQy+P8B3qdXGUdkrTQRLC7BrbSwGEShLTQNfP5Bjob5GkcIrSQEzx6Bbt2CHU09GSQPTM9BvTbCH0HmESQl5g5BvRgKHUK6tRQ5Qr4BD/pdGERLCSQsoO4BfB2pGUSolUQjfP8BHQgtG094VSQhNZ8B75lzGU3M7TQEe/3BDSN8Gky1fTQwo63BfHU2GEtl5RQ out_177_mFAP2b_singleloop_p01wA5_mFAP2b_0001_0001
L+TNOB325FEUHahMQ6mETBf8SPEU6mkMQ++JXBvHFOEULymKQmuJbBLEYZEUIwaLQmuJgBz0NbEUGE4JQOJGaBfR2iEkqx7NQbnvdBHuewEEmuZPQqxLVBfR2cEE8nqOQtd+SBzKHiE0OfXQQAAgLBHYl3DEtILKQepbNBrED6D0hWEHQXPqKBHXPmDEBW5CQO0iMBHZ7oDk9ow7PPK8FBjqxPD0FZ7DQW5QDBjAr8CEqGv/Pnv/DBnuJNDU6mkIQ03vGBDW5gDUjXqKQHv0+ArFZ3C03PFJQMrAMBjOsFEUZeZOQOUjgBTQfSEEmggHQm6jgBXbUsE0TYMJQ5p+hBj/pUEUk28KQFSueBzoy+EkenLOQ6avgBDfjnEkry1PQax8bB7u11EkIQqQQkSCRBX2cFEknsEGQvPKFBTtbeDE0BrMQ out_177_mFAP2b_singleloop_p01wA5_mFAP2b_0001_0001
