# Supplementary material for: Incorporation of sensing modalities into de novo designed fluorescence-activating proteins
Source: Nat Commun. 2021 Feb 8;12:856. doi: 10.1038/s41467-020-18911-w (PMC7870846; doi:10.1038/s41467-020-18911-w)
Supplement: Supplementary file 24 — Source Data [file 41467_2020_18911_MOESM24_ESM.xlsx › raw_data_graphs/Supplementary_Figure_6b,c,d/1/silent_188.out]

SEQUENCE: SRAAQLLPGTWQVTMTNEDGQTSQGQWHFQPRSPYTMDIVAQGTISDGRPIVGYGKATVKTPDTLDIDITYPSLGNIKAQGQITMDSPTQFKWDAQFKQNDNPRYHGSTNILTGTLQRQEZ
SCORE:     score     fa_atr     fa_rep     fa_sol    fa_intra_rep    fa_intra_sol_xover4    lk_ball_wtd    fa_elec    pro_close    hbond_sr_bb    hbond_lr_bb    hbond_bb_sc    hbond_sc    dslf_fa13      omega     fa_dun    p_aa_pp    yhh_planarity        ref    rama_prepro    bref_irms    cen_irms    final_chainbreak    final_looprelax_score    irms       time                                       description
REMARK BINARY SILENTFILE
SCORE:  -485.638   -712.772    104.870    400.723           1.590                 21.620         -5.089   -257.778        2.426        -24.899        -78.480        -23.836     -38.967        0.000      6.352    132.586    -40.040            0.046     19.116          6.893        3.474       3.474               0.041                 -485.638   2.920   2231.000 out_188_mFAP2b_singleloop_p01wA5_mFAP2b_0001_0001
RES_NUM A:1-120 B:121 out_188_mFAP2b_singleloop_p01wA5_mFAP2b_0001_0001
FOLD_TREE  EDGE 1 120 -1  EDGE 1 121 1  out_188_mFAP2b_singleloop_p01wA5_mFAP2b_0001_0001
RT 0.092238 0.94843 0.303269 0.768097 -0.261588 0.584465 0.633655 0.17903 -0.752615 12.785 -5.805 20.9455   out_188_mFAP2b_singleloop_p01wA5_mFAP2b_0001_0001
ANNOTATED_SEQUENCE: S[SER:NtermProteinFull]RAAQLLPGTWQVTMTNEDGQTSQGQWHFQPRSPYTMDIVAQGTISDGRPIVGYGKATVKTPDTLDIDITYPSLGNIKAQGQITMDSPTQFKWDAQFKQNDNPRYHGSTNILTGTLQRQE[GLU:CtermProteinFull]Z[HBI] out_188_mFAP2b_singleloop_p01wA5_mFAP2b_0001_0001
CHAIN_ENDINGS  120 out_188_mFAP2b_singleloop_p01wA5_mFAP2b_0001_0001
LwfKMBvxLBIEoaMYQDCMMBf9IAIEZ78WQ67nRBLFu8HE99bWQ357UBT0i4H0hWMXQlDNIBf9o3HkoFpWQHFzJBb5EuHkfxOXQiTgIBXhVCIUaeVYQPryOBPHFEIkmJTYQBdLNBHFt7HUsJcYQAQKLBfY1DIkXmbWQkq2HB3Ql2H0ElkVQusTEBHO75HEgYBXQLY/HB7p/tHEDvDYQ out_188_mFAP2b_singleloop_p01wA5_mFAP2b_0001_0001
HTihSB3NJ+H0kYIVQ/UjXBHCs6HkEDiUQkC3XBvcouHUgVmUQFDCcBjVOqHkvf6UQ5QLYB/9T+HUf/ETQLIGZBrvIFI0+04SQLj7aBnojGIE+UfRQ2d1WBnpuFI0HZdQQX2JTB3lbJIUL5FQQ0UETB/yJOIUtprQQSKqPB7+VII0TJROQEtoPBzKnAIEsyhUQMv1aBzTP+H0KDGVQs4sUB/UH8HU8bgSQjekbBThJ6HEdVoSQXlHcBXAgGI0zEmTQNEWVB/rOHIkdFFTQfyXeBDLFEIUd8ORQ6EHcBD7vKIEP0dRQLLxWBLJKCIE0m8PQGGvVBDkAPIkEPaRQAaVQBnW6QIEg2ZQQzhsPBvipEIUMgUNQRw7MB/gFLI0ErtNQ out_188_mFAP2b_singleloop_p01wA5_mFAP2b_0001_0001
H3kYTBPzMpH0yhWUQiBhTB/RhdHUO0aUQXPKVBPIwZHkVO0VQEtoYBfR2SHkQg9VQiWEOBntzYHkArEUQnEDQBnCXtHklDFUQRXgWBforaHUCZtTQb8SOB7QLQH0IbHUQam5MB/TNbHkrHFTQEYFLBvcobHkvfyUQ out_188_mFAP2b_singleloop_p01wA5_mFAP2b_0001_0001
HPK8SBntzeHU2O3WQqGPUBjqxbHUbnHYQrcIaBnCXdHE8nSYQQgVcBb5QXHEDCsYQ8S3QBvHFiHUzMnYQXPKQBD/pkH0yhuWQ2rZTB/GRTHEgVLYQ9owRB7OffHknvHZQmupMBD/pgHk9ogYQ03vRBz1jqHEAAkYQ out_188_mFAP2b_singleloop_p01wA5_mFAP2b_0001_0001
H++pcB77nlHEoaAYQuzHhBra8nHkvfKYQy2JjB/RhjHEoaUXQnvflB/mEiHUdTqXQPffhBnBB0Hka8OYQSsmfB3Q+4H06MyYQ2jcgB/Wb0HEgReZQNGviB7o/0Hkn7sZQuC4cBD75vHkpmzZQsHlaBrZmqHUiBZXQOInhB7fLkHEs9oYQRy7gBbO23H0WdhXQFYljBDT11H0gCVYQL0ZbBPHX3H0pMrYQRFKgB/MyAIU/3yYQ7+fdB3TxsHUmoQaQTSPZBvQmvHkagmZQ out_188_mFAP2b_singleloop_p01wA5_mFAP2b_0001_0001
H46RiBTgVhHEv0FWQ46BkBT2OdHUIwCVQqxLkBblDRHUO0CVQCBWmBfTiMH0P14UQ78NjB76RhHkpbqTQRdClBHGXdHE74kSQ6Z0nBXVIhHkbL5SQcFLkBjnyhHEfNPRQaRWgBntziHUwK3VQXrCmBzDSgHUSxNVQJwNjBHe+pHknbqTQg4MhBjOfeH0a9cTQHXBlBvotUHEQnjSQPELpB7vXeH0WqJSQokboBn88dH0kH3TQSy2nBvW1pHUIK7SQy1glBDZ7eH0EddQQPxPkBbjdqHErNSRQyqLiBXFYfH0sJARQ out_188_mFAP2b_singleloop_p01wA5_mFAP2b_0001_0001
Ham5hBjArLH0xLNVQQg1hBTf//G0xLNVQHaRjBntz5GkWkVWQMdTkBLaRxGkpbCWQGZ7dBPc97GktzHVQExPbBvuc9GkOhyTQRpjVBv696Gk0N5TQ6IydBH3v1GkUjySQrcIgBvcoPHkBBWVQ8T1iBL3I9GUxiTUQXJkbBPREAHE042VQBY5dBDNizGk5VWVQJsqbB3doFHUjXeTQy6nTB74A8GErF7SQuhxTB3OXAHUH1nUQUcHVBbpwyGEqIOUQo62bB3+j2GUuz0RQenSdBTTrtGUBsITQNo/gBH0f3GUdksSQ out_188_mFAP2b_singleloop_p01wA5_mFAP2b_0001_0001
LEtojBLFu9GkQglXQf/0kBf9o3GUHaVYQUNenBjAryGEYlHYQJbHpB3Mz3GUPKkXQdTSlBjVOAHkCX3YQRx9iBLNqHH08kxYQsukiB7lHIH0GfCYQiUmjBHJp9G0uYoXQ/pajBjzaxGEm4fYQ1mNnBTPMEHkdexYQb1alBb8l8GkaFXZQPDajBLlmPHE8P/YQiKLhB7hzEHE6dBZQvS3jB/DaOHkTFuXQTudgB3SZJH0Y+2XQ out_188_mFAP2b_singleloop_p01wA5_mFAP2b_0001_0001
LSh7nBPIwoGkoFVYQ14VqBblDjGkqxHYQ35rpBrw1aGUdTKXQrcYnBXNeXGEsyBXQgqhmB3jClGUbnnYQk5OrB/hFfGkBYjYQMuzrBLGxoGkqo3XQ out_188_mFAP2b_singleloop_p01wA5_mFAP2b_0001_0001
EqGvrBvz3WG0isdWQJGUrBPc9NGkpbiVQW5grBf8SRGkVOEUQHvUtBzeUXG0gArTQWOUtBX46EGU6m0VQc7BtBnEXBGUBIMXQ2EusBr3/2FUd75UQpwltBb78ZGEEYlWQYHTpB/m2KGUoBsVQGZWvB3dwHGEuKqVQyXvrBbz72F00yPXQcCHuBrzRqFEnAIVQ7J7sBD/m7FkCz3TQ0prqBj5cxFEsEFVQ out_188_mFAP2b_singleloop_p01wA5_mFAP2b_0001_0001
EEYlpBDrcNGUy2RTQIFepBjpbPGEUN2RQktzpBHtIFGEnEDRQktzoB/9T5F0w1bRQsyxmBD/pUGUHahRQqNnmBLikfGkHcHSQZ+XmBfMwhGU50aTQs7omBjnwpGkkJdRQSjVmBzKXsG0EtnTQJXimBT7bxGUWxbSQLfwmBjzzsGEhgKQQusnmB3DQ8GEk1ISQPN2mBHHa3GEU+sPQ+NzmB7VC/GkI9zQQSMIoBPy2IG03PtTQiRGrBXn0UGU2HlRQ+2JlB3wuPGkWB6RQk7jmB7gNVGEZScQQz4QmBz/ybGUpWNUQzuJmB3dtvGU1siUQn2ymB7t5mG0NL0OQ0qjmBjaVCH07k5SQYJ9mBb6e5GUmNoNQXT4mBX7eHH02ihQQ out_188_mFAP2b_singleloop_p01wA5_mFAP2b_0001_0001
EEtIrBzgAGG0LdzPQMIgrBTgV6F0257NQUN+oBHtI5FkQgVMQ8nKoBbktEG0xLNLQaR2tBnsd+FUHaBMQ0pWuBHlfsF04d/JQnOdvBnCJYF0IxQLQa2kxBb4mYFkBhiMQakDuBTTUGFEVf6KQuz3rBrbSNGkVOUPQsK1rBDuurFUoJFPQ11pvB3ZdAGUZEJNQm+dtBjnkGG0RK6KQJZyvBjcHyF0jegIQFsdsBrQfoFkGNBJQitruBzQn4EUeBuLQZzWsB3heGFUnh2JQ out_188_mFAP2b_singleloop_p01wA5_mFAP2b_0001_0001
EoFpnBTLymFU46RMQkCHlBTgVmFUhr3KQKc9kBDqGVFU5QrIQHahlB3NJCFEVjHJQEY1iBz0NjFEmu5MQFRLgBjJvjFUdTdLQleAjBPP+zF0d9EPQQgVoB/RhZFEFuONQej0kBnDw1F0d64JQc8BjBzjnTFUP50NQHgKdBr1hhF0784MQkMHgBLJMXFEw19JQQQ3fBDPOzFkoreKQbsZhBTqlxFUMHQQQlf3iBfNwBGUywNOQ2q4kBnbjyFkj3CQQ out_188_mFAP2b_singleloop_p01wA5_mFAP2b_0001_0001
EhALkBf++bFk/UjEQWO0jBj/UNFkTiBAQtI7gBz1jOFkpbS8PSMofBzKHgFUwKH7P78tlBnsdSFUIwK1P7teoBPcxQFUyEA6POuNlBzV3CFUZ48qvW5wjBb78rF0IbHEQEgQkBTiH9EUsvXBQxvWlB79uiF0YoSvPDGOpB719eFUmHn6PvmjmB/ErGFkJGU5v2IKjBDSUEFEAj9yvnSklBD7hyEUekOIv out_188_mFAP2b_singleloop_p01wA5_mFAP2b_0001_0001
EWOUfBvHF8EEEYl6PR2uZBjpb8EU5QL2PhrnYBvd+sEkuJxoviWkbBrFZdEEAAAwvVj3VB7Of3EEDCMAQfzFWBDeNGFE7GKFQQtzQB3hIAF0os5IQVHHSBzPDQFUYkzLQampgBT14tEE7Rh7PVdzYB7hbMFESPUwPPXXWBvNenEUYogBQay0RBTcw4EE/OR9PMiwVBHQxWFkXHBEQtu2ZB7F6DF0sLLHQVKAPBXjNNF0XTSNQjGMSBje6gFE6ESLQPx4VBvPmLF0+2oMQ out_188_mFAP2b_singleloop_p01wA5_mFAP2b_0001_0001
EoFZUBHDCyEEv0N4vktTSB7QLkEULyWAwXPKMBT2OjEEoa8/vO0iJBntzzEkQgV+v14FUBnBBsEkAr8FwUL1ZBn3DtEkibJGwMRNSBrRbcEEMdIJwfUYSB7lu/E0HFu0v4G7TBngIUEEQ5k/v8obSB/o07EkRFuGw/uSbBXyskEUa+QDwZOhTB3wAiEkYYFLwDJ5NBrrYbE0FOHJwEk5TBbwpMEEhIwIw out_188_mFAP2b_singleloop_p01wA5_mFAP2b_0001_0001
E99zJBPJGQE025bAwPK8DB/mEPEklDNAwamZBBjpbQE0fqxFwIFOEBPIwQEkvf6IwnEDCBT2O3D0NJG6vV7KDBrFGMDkF6D/vKgkDBLV7GDkgrgEwoHqDBDlXsC0oND4vEtIMB3MzCEEnEDBwZdfCBHn2cEURk57vdLf7AjS65D0uVu4vZy7DB/Z23DkH32ovZ5ZEBTbjNCEgsd6vuVVDBrxnyC0Nvs7O out_188_mFAP2b_singleloop_p01wA5_mFAP2b_0001_0001
L1NJ4A/89PEUiBBGwQgVyAb5QREk/UjJwwfq0APdT+DEYljLwoFZyAjWkBEESh7NwO1TmAPg1REUk8+IwlHyhAnWG6DU3nvHwzVoLAj5A7DUISKHwsRjBAr71JEkWn8IwlWaDA3NAjDkUf+Dwe++zArvfQEUiBhCwuqr0AbV+fE0gVkKwGFAiAPokVEkth0KwhMlkAHCheEk6cGHw9/VlAjyB0DEtq1DwBoBkA3M6fDkBgMJw out_188_mFAP2b_singleloop_p01wA5_mFAP2b_0001_0001
LGZ74ALv0ZDkSMoKwQgV7A/TN2CU5QbMw2OfDBf8S3CkVOUNwzhWFBjpbaCkWktOw3574A77nKCkZmJLwxpBtAD00BCkfbvKwVJ4mAH74LCUcLfMwHZQqAnh0gBUOZtIw/pG7Ab5QXD0FZrIw/RS2AHIE5CELfMOwA478A7VwICUChNJw21Q8ADZviBEh1ZMw out_188_mFAP2b_singleloop_p01wA5_mFAP2b_0001_0001
LGEYGBT0iYDkCXfMwjs9LBXNedD025LNwHv0PBPHaFDkX6WLwdolUBLwKDD0HF+LwcSsEBrw1vDU14VLw5/BNB7YS/DUSwINwW/mMBbDVSDEvZOPw out_188_mFAP2b_singleloop_p01wA5_mFAP2b_0001_0001
ELH6NBTLyyCEBWJJwEtoRB/mEbCEBW5GwgqxUBT2O7C0kYwDwqxrSBzfqdDksdeCwoF5OBf++5BEsyBDwvr2LBbW1yA0fihFwnOZJBDre2/zSgVBwAGUGBP/TaA0yw47vusvKBTnej8TcvcBw2O/JBvco1CE/pmIwthRUB/OUICEikuIwL4XMBDHsOC0ZDaAw8++RBDHJcBkHclAwKwoOB/HRMAk6z4Hw+zsIBn2FNBkZMCIw0YRJBLj9OtzsYe9vPmTNBHvqc6DTbQEw out_188_mFAP2b_singleloop_p01wA5_mFAP2b_0001_0001
ElDtZBDrcwCUf/UCwy25cBfnvPDEAAA/vv0NeB7P1ED0d++tvHv0dB757fC04luJPb8ChBjU4WDkSMoCwyajiB3hVvCUUq0CwO2XgBHzalDk//JIw8SXbBLwKTC0LdTDwFzqaBHZqtDUosn+vkjPiBX3XvD0zcqAwt5UhBf22VCUJzADwueNiBnliqD05aRJwj9deBX8iBEk73EIw0OXeBLa5MDEoBKJw out_188_mFAP2b_singleloop_p01wA5_mFAP2b_0001_0001
EAAAgBvcolDklDtoP8S3gBvz3fDU6mE9P5l+iBrbSAEE+TNAQHaBjB/naSE0xLd8PzMzcBvz3jDEsyBCQLEraB3oFGEUeg1BQ357fBjqxBEUc9ogvi6whBzfNADUc9z9Pam0dBr1kcD0kYHGQbuwZBzwwNDE1asAQh6YZBzw9IEUC1gFQ out_188_mFAP2b_singleloop_p01wA5_mFAP2b_0001_0001
EY6mkBnuJ1DkR2OEQnvfmB3NJKEE/pmGQAAwmBjWkHEkQgVKQmupmBvIbrDEBWZLQlYQpBf++JEkoF5DQ0tLpBXmsSEUlAU8PN/3rBX5EWEE7GY2P4gctBzBKHEUbWBzPJRbsBrvXqE0ZGHxPU4akBvd+WDUHaxFQbtvlBX3OaE0ZI2FQjiCqBrtbzDUq3yDQwJpqBHKvTEUZTNGQniLoBfhFiEkQ/l8POEFoBHyvHEEPnf2PFwKuBTxBuEkPjlgPR6DrBTCP2E0fjO0P out_188_mFAP2b_singleloop_p01wA5_mFAP2b_0001_0001
Lx1DnB7luZEEUNuLQ7RRnBb78ZEkSMoOQwKnnBvyhwEUMIwPQbnvoBHue+EU5QbOQsyBnBHDCoEkCXvKQj59oBn2LQEEJzPPQY9elBPtxSEENrfPQ out_188_mFAP2b_singleloop_p01wA5_mFAP2b_0001_0001
Ef/0mBPzMzEUiBJRQ/pGnBLwKHFEBW5RQ/pmkBnX6MFUKctSQQ1IjBzJx+E0FZLTQlDdpBb5QFF0Jx4SQw+PsBX++CFUiBRSQJjZuB3jl+EkxaUTQn8SuB/S2tE0w39TQRvUwB/b2MF0GtfTQqG/lBbmZmEEaRmRQFzanBL1NUFkfLMRQb3HpBbAk3EE7qiTQ17epBvtdTFk4OhTQ01vsBHODSFEMswRQPpQsB3M61E00ZjRQUPwxBbBRKFEOCLUQoGXwBTOnaF0358SQ out_188_mFAP2b_singleloop_p01wA5_mFAP2b_0001_0001
EoFJkBPy2hFEBW5SQ14FiBzfqpFEv01TQ5QbjBvxL3FUc94UQ++JlBT2OCGEEYlUQkCXfB3251FEVjPTQhh0aB/01oF0c7mSQDK1aBzbhUFE68OSQ3vgVBjPgwF0xjUSQPa5VBb+uOFk3otRQq6qSBrgjfFkMtwRQyN/SBbq7BGkKRfSQi1eNB/dmhFkmwXRQRGxNBLj5CGE8LGSQShILBTCR1FUdpjRQ1NZlBXjXsF0FZbSQaSIhBrp4bFEReTUQGAagBThlAGUJ9fSQhDkdBr9X/FEUvCUQxsKeBvbEKFkzrUSQTY2UBnRl/EUeeVRQxCCVBHMcIGUiC7SQYdOLBD4WUFEP17QQEx0LBzHVKGk3MPSQpxHHB/PV3FEdTSRQ out_188_mFAP2b_singleloop_p01wA5_mFAP2b_0001_0001
EtIriBPzMzF0eUIWQaR2jB/na+FEAAQXQPKshB76RGG0HF2XQGE4eBLbnCGEaRCYQCsykBnYQuFEEYJYQLrqmBrPxcFUBewXQPbZpBLbZfFE8doXQnYImBzIWIFkvqVXQGFeqBfIRNFkALKXQ5LioBT3H/EU90+WQ7RRhBvconFECsSWQE2glBXwFEG0Xr5WQVZGjBbI9mFEE1XYQaa2lBr6y2FUcliYQGsKkB3nrAFEbeTXQWklsBvzeKFkyc9WQP7yoBPNivEUBEpWQ out_188_mFAP2b_singleloop_p01wA5_mFAP2b_0001_0001
EzhWiBXjXQGU2ODYQVjXgBntzXGknvTYQFDChBrvfcGEVj/YQO0SjBzgAgG025HZQhrHgBb78gGU3koXQyqSeBvozdGUgxRWQeD8gBbuMaGUS+WVQS8CZBPSkeGU+H6VQsVJgB3ncXGkWYGUQutbXBfP3bGERqpUQrAGbB/+VYGk5EwTQe+OkBDAATGkYQ4XQxO9cB/LjTGEeiXYQ2lEiBnyXkG0wWgXQaZsdBzXBnGEHJBYQXHCjBn4kZGUuopVQFnJWB/TUhGUimnWQYhmhBvdmUGUxQYTQ51PTBzrjcGkN5XUQDF4ZBPaRWGk3kwSQ out_188_mFAP2b_singleloop_p01wA5_mFAP2b_0001_0001
Env/dBntzcGEqGbZQ8SXeBvcohGkTiFaQ357ZBPc9pGkDtMaQlYQVBzgAnGUbnPaQep7dBrEDZGUPKoaQLDmdBT9WdG0LQWbQ8eRhBviBjGkj9mbQnpajBjvLeG0VxrbQMN/gBvpVtGkrpwbQPKcaBXNeZGU46RZQuSGhB7HvlG07HIaQ2ysgBvcyTG0EQmaQbjaaBvCLUG0AQiaQD3ycBLhpWGkOUrbQIZRaBbzDjG0WzXbQkAiiBnmgxG0eF8bQyYWeBHeFxGkSwrbQ out_188_mFAP2b_singleloop_p01wA5_mFAP2b_0001_0001
EmuJbBnCX0G0IbPaQgVOXBfnv8G0xLVaQfU4UBjVO8GU14BbQsHlXBLv04GkYQgbQZQgaBPc9GH0HFOaQyPFgB/k0DHkTIZaQDeVgBHxM4GU/2KaQSvJbBz2K0GEIVPaQVoFUB7h67G06t8ZQsi8YBb2XNHk2uiaQhnDaBXFyJH0/3sZQCMagB3jyEHEVs7aQaIghBXjMJHU3MJaQPquhBDrZ0GUmmgaQZk8gBHmb3GUJppZQ out_188_mFAP2b_singleloop_p01wA5_mFAP2b_0001_0001
L357PB325/GEaRGbQWOUNBvcoAH0z3vbQfUYLBXiBMHkDt4bQpbSLBHYlPHkQgdcQcSsIBntz4GEFuybQmXRKBPmCtGEHXubQnmxNBPwfpGUygScQg9MPBvxYeGEcnOcQsA7SBzhQZGEYflcQYAxVBbUMeG0tADdQN9nTBrPEPG0VQdcQGE4NBLwKCHkqxraQCpMQBP7a+GkyhIcQTi7FB/ig6GkTfZbQxBmGBPe25GEP+QcQcScMBbUyrGkXZQbQHRsGBPDDoGUXTubQksqLB3zjqGUoswcQ7+bRBDJLuGU81ScQWLLNBfLwZGUEu4bQXoJVBDFDmGkQ0IdQNNjYBv6HaGEJxTdQd9ORBLExLGEopFcQ2BWWBT4sKGkGWtcQ out_188_mFAP2b_singleloop_p01wA5_mFAP2b_0001_0001
LkC3JB/owRH0d+WbQ46xHBb6mcHkYQcbQBr8IBfSMiHEsyxaQcSMKBPIwcHkpbSaQgVuBB77ncHEVjjbQ0499ADsjbH02c8aQ2O/JBzeUOHkQg5aQL62JBn3XgHkWA3bQwBYABzwkjHkt20bQgcxABbrvVHU+f3bQRBZ4A34EWHkt8/aQ out_188_mFAP2b_singleloop_p01wA5_mFAP2b_0001_0001
LXkNIBHsysHEmutaQpw1IBnDtyH0HFGaQueUFBXMIuHERLiZQlYQGBLbnwH0bS8YQcSMHB/mE+HUwKTaQukYIBT8p+HkudCbQrLDHBrTrzHkBOTbQBZNIB34usHE4LuaQkhENBn3iyHkjb8ZQq2+CBbLS/H0AeMaQidaJBLPACIUwZAaQlI9FBjifCIEJcRbQ4OmMBzraAI0xnHbQiWyCB/NfzHU2HbbQL9nJBnz4xHEpkubQ out_188_mFAP2b_singleloop_p01wA5_mFAP2b_0001_0001
EsHFBBf++nHkWktZQ7Rh7APdTjHkDtMZQQ144ADrcXHkmZWZQ99TwA77nTHEEYJZQ2jCxAThrpHEsyJZQ/ZjyALkr1HkqqCZQZTFyA7Si8HkxelZQLTh0APOz5HUvVaYQaiizAzwsDIkn1fZQVlA2A3bTCIkeqUYQ08g1AbRtFI0LQ3YQKu/2AzmHLIU/mxYQf/UABjU4lHEoaMaQTq6/AfLdjHk4kuYQ9NqsAjQpoHEWrnZQZJAsA7/imHU+rwYQJSkwAbpV5HkQWFaQ8H80Abbn0HUem+XQSSLzAHiYGIE8Q7ZQbKk3Ab/4DIU9lpXQY971APN7MIECcMZQ out_188_mFAP2b_singleloop_p01wA5_mFAP2b_0001_0001
EqGPABT0iRH0yhqZQ357+A3jCGH0Gv0ZQ5luEBnDt/G0JxwZQGE4IBHXPDHkQgBaQMIw6ArFZEHkU4iaQllUxAHAsKH073paQUL/3A7Pl4GUzkqaQDCsDBT2OVHUGE0ZQtsQ5ADHrCHU56dZQihaABPP1GH06R5aQEWAtADDpKH0/KQaQqQD1Azzn3GUmHLbQqf/+A3KmzGEETmaQ0FzxAjjH2Gk38TaQ out_188_mFAP2b_singleloop_p01wA5_mFAP2b_0001_0001
EFDiEBzKH2GE7RdZQ4PVJBXjXvGEBWZZQU4aIBjrHjGEoaYZQFueEBnuJfGECsGZQzhWMBTgVzGU46xYQEsVRB/VitGEn2lYQcNhUBzdN0GUFW2XQ0yKXBXz5+GkneYYQ7RBBBrZmzGE99PZQ/z1LBrGqwG0LZ1ZQZVbNBPss7GEId2YQucrJBX19yGEeSWYQERaQB3lXlGkT7bYQGbDUBzNMtG09hAZQtPQZBDBNEH0uNDYQY16ZBjW17G0QfwYQVH9TBPNPDH0VKoYQ out_188_mFAP2b_singleloop_p01wA5_mFAP2b_0001_0001
EEtIMBvHFdGUPKsZQ/pGMBrbSRG04lqZQaR2PB7QLNGU5QHZQlDNUBfTiRGEoaAZQrcoNB33PMG0isVaQ2+WJBTliNGEDk5aQ2JoEBbeAOG0fLwaQUb3KBLTmNGExlebQ5lOPBjqxgGk8S7ZQhFDIBfznOGk4cjZQYbURB/e5PGUo1gaQNfbOB3KwDGUcDRaQ out_188_mFAP2b_singleloop_p01wA5_mFAP2b_0001_0001
EIwKOB77nEGE7RxYQvJRRBblDAGEmuNYQyLdSB757nFkuJRYQam5OB33PbFU2ObYQzMTOBrEDCGksdGXQCMeNBDEEOGE3/4WQJIfRBDT06FkXQ7VQAHDKBvP2QGUSetVQx1jKBTgVBGEZ74YQUeKVBvA9DGkh0MYQ9ZYKB7Ss8FUKpJXQCoSRBjFpRGEFnyWQWAhLBT7cRGUZxwXQPWTPBXz19FUyhBVQXWASBHprpFUxpCWQhbaVBLURBGkp43VQqgqJB7MgZGk41oVQMuHGBzvTNGkGK2VQJ22LBDWxNG0pQzUQ out_188_mFAP2b_singleloop_p01wA5_mFAP2b_0001_0001
EKcdXB7OfhF0MzIYQtI7YBX3kKF0eUIYQO0CbBvcoDFU3k4WQf/UeB3MzOF01jSWQ6mEdBLEYFF0jCrYQLtoeBnAztEU/eoYQlvvaBb7yKFEGmWZQgqRaB/S3sFksdCYQgQXVB7pLBFkcpPYQ/gSgBDXcOFEzzlYQP0ygBzrPqEU3DBZQaDLgBnnQqEk+NJYQ4uFbBPc4jEETdtYQlIrdBDjNHFUNVvZQ2qIXBz6QBFE00bZQADvZBzKwbFkQ3XZQ out_188_mFAP2b_singleloop_p01wA5_mFAP2b_0001_0001
EsyBZBbQgxE0jCXWQ++paBb5QpEUjXCVQ46ReBrFZVEUiBJVQIFOdBnDtGE0w17VQXktVBrw1jEEEYNUQBWZWBHZ7oEECs6WQ509cB7kr1EEYNiUQjs9WBXjXeE0HFOTQv0NTBLGEyEE/pGUQ35bTBb5QXEET3sUQ out_188_mFAP2b_singleloop_p01wA5_mFAP2b_0001_0001
EqxLhBLxgUE0JxQUQaRGjBf9oCEEEYNUQ0iMkBra86Dka8ySQO0ClBPy2LEU6mESQ35blBvyhIE0eUIVQrtmnB7+PwD0OhQVQGlwpBffd+DE7qPWQ1u/pBnWNSEEfRnWQSmXrBv3nfDkmGsWQiBhhBTKchEUdTqTQ0VFiB/aSoDkWkiUQvbqkBXbqLEEyYIWQcFWmB74WXE0tcxUQgiioBDzrrDkXGSUQ2KvmBnIOSDkH3mVQxL1sB3PnmD0xjVXQv4HrBbmfBD0Q3XWQ out_188_mFAP2b_singleloop_p01wA5_mFAP2b_0001_0001
LHvUkBjWkRD01jaSQqGflBrZmFD0coFRQueUkBDW5cCkpbaQQrcojBHYl7BkBBGRQ2OfjBLwK7CkEDCTQFgonBbigAD0nUMRQjtNlBvz6fDEDwYQQ out_188_mFAP2b_singleloop_p01wA5_mFAP2b_0001_0001
LMIQkB3MzcCk8SHOQ5QLjBfTixBEqGfMQqGPhBj/UHCU0iMKQc94hBblDlC0MzsIQqGflBjrH9AkEDSLQEhInBHUmcAUgvZNQgnakB/X9l/TgfrJQZ78kBnCX3CEBWJNQ+zAiB3e1HB0MoyNQMDsmBLFHmB0nj/JQ4TCmBjub5/DldoOQy2EmBvq/c+TAB3IQu4KjB/9HKAkQSDIQaVPjBzhvU+jDR/KQ out_188_mFAP2b_singleloop_p01wA5_mFAP2b_0001_0001
L46xdBzLdjBEaR2JQktzZBrw17BUdTiHQiWEYB/TN2AEW5wDQy2ZZBf8SX/DtIbEQzhWUBrw1LC0NJ2IQFrmRB3r2PB0gTIKQfwGVBHCqpCkAhwKQB09LBrE5jBETloKQ789cBXjXyAEpwFLQ8fkbB74hWC0HLAFQ320RBblrYCEuHjGQagkTBvSiAB0ciBMQVexRBT7hYAU8t1IQN2WRBL7uyC00inLQZNGXBH3FFD0wi7JQCNfXBjpXaCENLLMQkTEKB3WSuAkuWiLQye/JBjh7xBkEWvIQSKuLBfVSNC0w46LQ out_188_mFAP2b_singleloop_p01wA5_mFAP2b_0001_0001
L2jCVBvIbPBka8S/PDXvSBHYlTAkR2O3PnEDXBXiBx+z4lutPzMTWBzgAr4zMzMrP99TOB/TN++j9ow8Pg+LKBXdcTAEaWSAQIFOUBPzMHCkZmZ+Pz9DRBTVF4AEdgnfP5S7PBzn+j9j9SpBQAKtMBj7JL9TNKu1Ppt1IB/5myAU+Tc6P out_188_mFAP2b_singleloop_p01wA5_mFAP2b_0001_0001
LEtobB/na8/zisdePEtIgBf9og+zfqxrv2jChBjVO02D/pGxPiBBiBjWkt973P1YPTiBfBTLy28Dv0N+vB0YdBny+s/zeCQDwXSZfBf3v+A0zm+CwDEAaBHt6I/j9OhGwZ78bBLwK/AUO0ikPoL0hBbec5/TmIZtv1m0bBzMrxyrTcy9v8bRhBDd8K5z7VpAw out_188_mFAP2b_singleloop_p01wA5_mFAP2b_0001_0001
LlD9gBThrH6zyhW/PDC8hBT0iM9bktTDQT3kgB77nK+LtIbIQZQghBjAr8/7yh2JQMdDgBb5QL+jWkNBQ/hBkBPilb87fiUEQZj3hBH1Nh/7zcQBQ out_188_mFAP2b_singleloop_p01wA5_mFAP2b_0001_0001
EPK8cB325767z3PJQBrcaBT2Of8b3k4LQjsdcBrEDC7jTiBOQtd+cBDVjH/zMzcNQfUYUB7P1477xLtLQwqkRBbIeE/bfYCKQLUxRBzCt3AMdIVLQsLYPBnhU2A8b9/NQQhFKBfcc9A8QugOQO/pGBbjOHB8x/hMQuEWIBrA96AcfKgQQKcdbB33P16D99DIQPMhbBHQkQ/rQjhMQ6iaTBPPbs7TlH3KQVIqSBTH3C8bAbtNQm0gTBfmxM/75PFIQKKZNBb3Bg+bTFxJQt47VB3D3LBcGghLQiPmPBnB8lBM3OHKQdU3RBfpvuAsTDlPQNk+HBXATJBs3znKQTesCBbJzMB8M/6MQF/9KBPKdzAMe/QRQmqZEBXnWABssrsQQ out_188_mFAP2b_singleloop_p01wA5_mFAP2b_0001_0001
ETihdBzLdTy7P1QQQgVOfBLxgg9T14VRQWOUbBX3kAA0LdrRQyLdWBTLym/j78tRQ/pmfB757n2rpbiSQOpQgBHFS5+boj7RQBxWdBzRY5+Ln6oQQhdfdB3iguzr3LPQQ98ihBrrJq+Dk7ERQqU6bBvprrz7cYITQ/OchBT1fv5Dl0MTQ53MfBbWwOAM5ZoSQ6PaiBLj4N/rPvwRQZ8NZBTulk/7ZnyQQH5mfBfBLFAc5E4PQ out_188_mFAP2b_singleloop_p01wA5_mFAP2b_0001_0001
EPffdB/RhLBkuJBSQb8SaB7QLKC0isdSQzhWbBzfqVCE7R5TQIFufBTf/kCkR2OUQhrnbBjVO0CUGEwRQ174aBzWKyCkLkYQQdgXYBfr2YDk3gTSQFNHdB7TxZD0YccPQ03vgBzgATB0Ld7RQwMFWB/ywBC0+PYSQPAjfBLQv6Ck4G6RQq4oWBbexvCErkLQQiW4cBne9VCUdx+PQd7eZB/ap2DkVtzRQagDZBnXKcDUYIYTQiXOUBjTFSDkLrHSQ8KlcBXJxYDED4UNQnKogB7iHdDENy1PQrfFbB3e20DUZ6HQQ out_188_mFAP2b_singleloop_p01wA5_mFAP2b_0001_0001
ERLSXBThrPCUf/sUQlYQXBLEYdCEZ7EWQhrHSBX461CkYQQWQMdzNB7OfjCEueEWQpbSXBfR2uBkqxDXQH1LXBDPIIC0KbPYQuWLcBD5W2AkvRzWQ2jCUB/naAC0xLVUQgexaB7CRxCUXBQWQH6qTB/WRKBk/v7WQNOHXBj+jaB0mslYQjlnTBPjsbCEXHUYQKyvaBrSebCUqMVYQMVKcBnXqAAUfwfXQZZzfB3hFcB0Oh8WQpPFcBfcCeAU/DyVQ out_188_mFAP2b_singleloop_p01wA5_mFAP2b_0001_0001
Ee+eSBHXPeDU5QrWQEYlNB34l2DUMI4WQW5QOBzfqPEkpbqXQlDtSBHueWEE/p+XQNeJWBDrcsDUHaxWQkJqKBrMziDkpcZXQbc3LBrH6+DEFQ6VQ out_188_mFAP2b_singleloop_p01wA5_mFAP2b_0001_0001
EMIwJBXiBZEU0iAYQShrJBrbSsEUgVaYQ14lEBDW54E057TYQxggABf++vEk8SHYQdTCKBf++lE03PJZQM1FFBboSZEk/pWZQRkvABP79jEUvEoZQ7I2EBj2KDEU9dQZQETZ4Ab/zYEExlzZQBbRABLBMwDU5AcZQ5883Abf1CEU6jtZQ5m3uAHelvD05G5ZQHaRGBfSMSEkrHtXQZs/MBfae2E0UZQYQuyUKBbjT0EECGdZQaPlNBvrQcEUT1OZQyF7ABrDR1EEGqsZQtZOIBfoS1DkQgCZQbPmxALYShEkETBaQM0CABrI8NDULXXZQ90gvA3iRSD0XUwZQ out_188_mFAP2b_singleloop_p01wA5_mFAP2b_0001_0001
LhrnEBzgANFkYQgYQoFZ/AjU4YFEv0dYQKxAABfTivF0NJuYQpw1DBb781FUbnDZQOJGIBnBBUFE7RpYQm5N5AH1nQFksGwYQD+r8APrfZFEya5XQ out_188_mFAP2b_singleloop_p01wA5_mFAP2b_0001_0001
E2Of3A33P7F00NlYQ46R2A34lIGEoa0YQ03PzAvIbQGUy2RYQpbSuAvyhNGka8iXQEtIuAHXPJGET3YZQYR2xAPf/DGU14BaQMd4pA/WXFGk1zlaQVqjuAz6QBGERlPbQKBA3ArMvIG0q3gbQ9owxATgV0FEXPSYQLx89AbMSLGk4FBZQgArmA7OfFGkd+OZQhpbsA77nRGE35fZQ57e5ATJfHG0YaLaQwIDzAnp92FUPk8ZQhgkiAjc+AGEhgeaQ1l7nADW0NG0PUpaQ5aLyAXo8yF0Q6JbQYsNoAzqaAGU6MnbQLKA6A3OyFGEVR8bQ2UvzA356PG01kmbQe4R9APyyJGUZhLbQ out_188_mFAP2b_singleloop_p01wA5_mFAP2b_0001_0001
EnED2AvyhaG00NZYQ357yAD/piGEaR2XQAAAxAPeptGkBBOYQbnv1A/S3wGUjXuYQ7Rh7APepjGEue0WQShr6AnsdcGkR2yYQS8TrAX4TgGUPFaXQGZ74ArbSpGEEYFWQEYl8A757bGkTiZWQKcdBB/9TmGkvfSXQ out_188_mFAP2b_singleloop_p01wA5_mFAP2b_0001_0001
E+TNqALbnzGUbnvXQIwKoAbkt+GUbnDYQ/pGqA757FH0gA7WQzMzpAzLdCHEmuxVQ7RhZAnYQAHEBWVYQoGFKALqn9Gk0SqXQo9AWAzQJ5G0/Z8YQx1jmAbPKwGkqx7WQDVrtAnz7AHkVKdYQ/dbXAnpnIHEHmeYQ3lEMAH6OCHUHm5WQ+07FAbIZ6G0i0IZQ+x3gAfWO7G0j/UZQTi8XAvBzwGUbgzYQ out_188_mFAP2b_singleloop_p01wA5_mFAP2b_0001_0001
Epw1rA/mEQHEnELXQGZ7tAXNeXHU0iEWQJGEkA3MzbH0xLVVQQgVYAzgAfHET38VQU460AXNegHU14lWQr+W2APepoH0tglVQFlr/Aj/6bH0N97WQdoFsA34lSHkDtEYQ2moyAfwTTHEcHUVQQfPxAXV5jHEgVcXQknc7Ab56uHEk/8VQ2nruAfMDsHUDLTVQveF6ATw0kHEO7uUQgSVCBXWKiHE44TXQt2nBBPppYH0usCWQbQ2+AHirVHkhGsXQ out_188_mFAP2b_singleloop_p01wA5_mFAP2b_0001_0001
LNepkAf9obHkCX/TQepbYAb6mfHkBBGTQXPKeAz1jqHUiBhSQ8naQADVjxH0kYYSQR2OVAblDYHEsy5RQYkcMAftVNHEKOPSQpiHKADFGGHEvD/QQGncx/ibOKHkBDDQQhJCn/CBaCHU8B6NQyLdrA7luYH03PlTQvfuJA7oggHUb4qTQiDRiAXPyWH0upaRQF4pKALPzbHUQTLRQx885/afKOH0h1uSQuhmXAjMnJHEAn7SQmFCGArq99G0x9RRQFHLZAnR0FHURUcQQf0T8/ynqRH0MQMPQCPCJ/i6xLHEOCoQQVT8/+a8dFHUNZuMQ3/FZ/eIh7GEezuOQw0zAAvfvAH0n6vMQ out_188_mFAP2b_singleloop_p01wA5_mFAP2b_0001_0001
LlYQpAnX6rHERLKSQdoFtADAA2H0MzkRQDXP3AHtI4HkR2WSQBrc7AjWkwHUep7SQsHFwAXMI1H0w1DQQ+EF6Ar3QvH0V72PQEBNnAPAavHEnTlOQVjXuA3islHEoaUSQg58mADyF8HEzAuRQ6V8wAzU38H0viPPQeVH/ADqtyHkagjOQx5bpArF3uHUFyeMQPTlfAPT9zHktjxOQlF8lArYenHUMKXPQ out_188_mFAP2b_singleloop_p01wA5_mFAP2b_0001_0001
LBrc8AjVuAI0P1QSQ9oQDBrbyBIEnE7SQnvfHBz0N7HUPKkSQTihLBLaR6HE7RRTQIFuEBPyWHIkZmZSQsmv+ADeBKIkBDJSQMRp3ALlkFIkqpoRQJaX8AbJyAIEX6QSQ50nCB353BIkxtAUQfyKHBzn9GIE1RfRQjUKHBzDgJIE+4ITQkHt/Ar8RNIUhTaRQnFu7Az12LIkVUETQVDj4AvlbFIEAIjQQykYvA74OGIEGV9RQ out_188_mFAP2b_singleloop_p01wA5_mFAP2b_0001_0001
EzMzGBnsd1H0GvcRQIwqKBfTitHUepDRQIwKIBjrHjHUepjQQoFZKBntzdHEEYVPQ0iMOBrvfyHEAAAQQy1FLBnAm2H0nIeNQSDQGBXZA1HET3LNQBttNB3wt7HEax4LQ8naDBPc91HkZm5QQT3ENB/XdrHEPa7RQ+zGRBf/0sHEy4bPQYTSQBnhK5HEr1bQQ out_188_mFAP2b_singleloop_p01wA5_mFAP2b_0001_0001
EqxrDB/89fH0w1LRQdTCBB3MzVH0z33QQXkt9ADAAQHkBBGSQfU43APy2UHU3k4SQ14l4AzKHXHECsyPQPcI8AX8xbHk9pWNQEtDzAv6dMHU6dNPQdTCCB/89kH0eU4RQjl9DBDzcQHktzaQQGS4yAXxTcHU0JWQQDYM8AHeejHkmapNQ1wZsAPE5NHUes3NQ9+BwAPq/IHEzRhQQOHq4AD07GHEJtSOQ out_188_mFAP2b_singleloop_p01wA5_mFAP2b_0001_0001
EvJx/AbQgFH0gALSQhrH7A34l+GkQgNTQNzMyAHtI3GkBBuSQ99TzAHDCyGU5QrRQgqxBBb5Q3GEue0TQ2UOGBb117GkUZnUQDG5JB/FsyGkkICVQig8DBn/TBH0/x0VQpwVCBDBWCHkrHdRQ4bi3Aj9pDH0Jf+TQjdoDBrUOzGE6r/SQxcm/ADthxGEQoaUQRneIB/ifBHk+HBUQvWHNBDW01G0dJoVQvdeLBr2vuGkOfJUQyVqHBHS+sGUP9nVQjxKHBrHsEH03fbWQ7crBBnpk7GUYDbWQzATBBX3jHHUlWfVQ out_188_mFAP2b_singleloop_p01wA5_mFAP2b_0001_0001
ECsypAHZ71GkU4iTQ8S3gArbSuGkDtYTQ789jA/mEkG04lGUQpbSkAT14jG03PVVQDCsMAfTiyGU2O/TQVQay/uADrG0i4vTQyg+4/OowhGkBqdTQH+W7+Ch2uGUys0TQ67npAf9o6GUwKXUQ6mWfAv6zsGkflUSQWv/IADwK6GEkImTQoByOAfejzGkkEEVQ out_188_mFAP2b_singleloop_p01wA5_mFAP2b_0001_0001
EiBBnA757bGEv0VTQOJGsA7kYSG0eU4TQqxLmAThrHG0xL1TQIwKiA3NJEGkpbySQlDt2APzMRGUy2JTQ4Cq9An8UaG0l6fTQ/H47A/ZEHGUVwgTQ9NJDBDyjbG0RLqSQoa8lATKccG03PVSQJYatArIkTGkkl8UQ2cP1A7phRGUQxFSQFXcAB/T7YGUoKcUQX4K5Ar0lhGkBigTQvgtBBf4TGGU2G/SQgQm2ArwmAGEQcOTQQqP9APL2GGU3blUQS+lFBDpCiG0Cc/SQ1+pBBvXMdG0yZrRQr6ZFBLsYUG0EvqSQ out_188_mFAP2b_singleloop_p01wA5_mFAP2b_0001_0001
E/pGmADBWCGEVj/UQT3khAb5QvF0LdLVQmuJqA76RfFUiBpVQZ78sAHtIfFUf/0WQ14lQATgVwF03PNWQ9AgFALGPaF0PBjWQrAMPAnxIKFkw4UWQLdLn/WP6ZFEbfDXQ3kYpAXiBGG0w1zVQA+0cADOwpFkGROUQdbSEAziJ7FU1O0VQ73hWAb1a3FkjkIXQ out_188_mFAP2b_singleloop_p01wA5_mFAP2b_0001_0001
EdTiuAfSMSFklDtUQFDC3ALFuCFEoaEVQaR2yA/owrE0bSEVQb8SuAT0ikE0GvEUQBWZABXiBDFk8SHUQQ0mCBLk+YFEai9TQgq5EB/vK0EUnMqUQLEbEBHugjF0f0OVQWO0rA/mETFkCXvTQwf05AnQcGFkNxEWQnmX+A7vc9EE4QITQ+UR/AXmhiF0L/eTQy/+FB7m5XF0oGUTQGwSIBvPg0EE2W+TQ0kdDBzJ0jEEn6vUQujLGBPq05EUAyoVQb//FBPhOzFUq0/UQobiHB/j4ZFU7OtVQkNFBB3gKlFkUm5VQ out_188_mFAP2b_singleloop_p01wA5_mFAP2b_0001_0001
EhAr0AzeUgEECsKWQkCXxAzKHKE0NJWWQ2jC7AXO02D0yhOWQqxrBBzgA/DE+T1WQgVOsAHueGE0jCvXQXP2iAzEiTEECF4XQQKEpArGrdDEp/5XQnvf4AfTinEkqx7WQOIqrAXpEGEk83jVQDR9xA/X6KEUSSQYQmC5kAH2YiEU437XQttelALSEZD0yYcYQEYDwAXfUJDUTq0XQ3KTjAT35UD0dZIXQ out_188_mFAP2b_singleloop_p01wA5_mFAP2b_0001_0001
EOJG6Ab6mUDEuecVQdTiBBb5Q3C0KHSVQUNeABTKcJC00NxVQLHa8ALwKfB00NBVQtd+CBHue0CU0i0TQUggEB/vmdDUz5JTQ/4jABr7z3DU7IoSQ3QxJBXsUoDUYJBTQ104BBrOKOEktf9RQQgILB/2jGEE0HWSQ+cNHBPNfTE00C0RQuimIBzTnlEEZIIRQwKHzALGEQDUep7UQMU3EB7b0CDUV14VQxNY/AzeTnCEz4STQEXUGBXvUeC0cYtTQli14AfcavDEfUvSQT11MBnfgTDkcxbTQFZi9AL2RYEE/PjRQF8TPBz15KE0hTOSQuibMBHOOlE08a8QQ out_188_mFAP2b_singleloop_p01wA5_mFAP2b_0001_0001
LCB2BBrFZ7BUHaBXQfUYBBTKclA0FZjXQTiBEB/S3E/jEDqWQjX6BBLFue7Tc9gWQXkNEB/9TtAEW5cYQrVbDB7WpECE1+oYQ4DDEBrhocCEjo/XQul5BB3al8BEO+/WQT6P6AnzsVAEM4rXQIJdIB3LYbAk8pZYQphZCBHiyAAk/8zYQpDYGBPZVOC0sOBZQV14+Art7ICUUQ3YQ38NIBDOjhCEWe2XQlsxBBzjL6CUS+AYQ out_188_mFAP2b_singleloop_p01wA5_mFAP2b_0001_0001
LU4aIBHsyx/DEY9VQiBBLBHsyh9z4lGVQgVuHBrFZ77j9o4TQzMzIBbmZG8r8SPTQy2ZQB3ist+z4lmUQDI2PBvSydAkS8vTQ6mEKBb6m0AUIwCWQYAnLBju5XzLvEsVQieOSB/PAL8TwnCUQFUBTBjGKK/jyXaVQzf0RB/OhOAUYO7SQ out_188_mFAP2b_singleloop_p01wA5_mFAP2b_0001_0001
LCsyDBLGEo+j/UjTQTihABjqxL+zP1YSQBW51A/mEj8z3P1SQamZuAblDN8jZmBSQAAgABDW5YA0NJmRQHBMGBvkl2AUUtJRQwIzFBjYNFCEK7ZQQWz4IBP5Ni/TnnVQQyL9CBfnvHAkYQIUQovXCBLITf6zWOyRQJ349An4IJBEHZPSQf667AviTTAkXzuQQ6ykIBrrmCBUqeCSQPIzJBvQ4PCUi9IQQpY9DBfBwcCkOQCRQquZDBrvzACU2NAPQgG6MBfI0FAE6aDQQ1FmGBvvNK/TwJ8OQ8zLJBz32a9To76QQ out_188_mFAP2b_singleloop_p01wA5_mFAP2b_0001_0001
LQ140AvHFu6jDtIUQMIwqATf/U174luUQlYQkAz1jS+DqGPVQWO0UA76RR+z1jKVQkCX7ALwKH7zkYwUQBWNsAXOz78LIyjVQFjAmA/OEY8bMg/TQ out_188_mFAP2b_singleloop_p01wA5_mFAP2b_0001_0001
LRLypAjpbKAUiBxVQuz3kA7P1YBECsSWQ6mEdAb6mEC0IbPVQ2OfLAzeUUCU3kgVQZQgbAbmZGBknvfXQN0wjAzt3nAUxjWYQxOQrALq6RBkzXlYQDjngAbnp++DKTnYQfU4xALGEIAEAAwVQqiOrAXp5BCU7ynWQybVPAHgkXAULuPXQn7ITAvqjACEl7wXQfOVkAnVzP+zfJBZQUa+UAz0l99j3SaYQ out_188_mFAP2b_singleloop_p01wA5_mFAP2b_0001_0001
EFDCjAjqxHC01jCUQKc9aAzLdfC0d++SQueUeA/TNODktzPTQZQgnA7QLaDkvfyTQThmhA/S3TCk8DlRQ0W+sAz33kCEdNYRQ6QQhALiXHB0alXRQkL0wAPJwiCk/I5PQLHaqAHZ70Bk++5TQ/ABKAz9YXCEbiBTQb3MZALyPjCkl80QQDwgyAfnoSCkW0/RQz1XtAHaHGDkZKtRQLvMkAbXG4AEXvXQQRNGSATO2wAUdGeRQ/cRmAv8AoA0nQHSQrn74A38XvCEnKxPQJVirAjJx1CErGoOQOawwA3LoBCEM1NPQ out_188_mFAP2b_singleloop_p01wA5_mFAP2b_0001_0001
ER2OPATf/oDUKc1SQxgATArFZLEUf/8SQamZWAfR2WEkSMoRQnEDMADAASE0eUoQQKc9AATLyWEUktrTQX819/CQ5REU1OJVQK7Cb/a/MhEkUuvVQZJWW/aF0fEka7PXQcR+P8yNfxEE3WzXQhrHBAPHadD0codSQS31gALa2NEkXchTQifkj/mgqSEk+WNTQ/TKDA3GFoEUallTQh2ZOAn2MUEUbWoVQzdoz/imXBEEYhSVQVTLf9M/zdEkEVVVQKgOm/u4gxEEEbeVQwzR7/WsFhEEdYqXQfqp1+WygQE0MhiXQog+j8QGiwEU2qZYQO9ya/MjtwEUjvbXQOdo5+KrGAFEffhXQ out_188_mFAP2b_singleloop_p01wA5_mFAP2b_0001_0001
EcSMiAnX6mEkZmpRQzMzjAb5Q1EUc9gQQFDCgAfTiLFUxg4QQ3kYkAjWkVF0FZzRQ2OfvAPy21EEpwFQQUNemAvxLpE0kYgSQZZBeAneXvE0GSXPQQgVwArvfAFUgVeOQsHFyAvz3lEEVjnPQVjX0ALbn7E01j6QQ out_188_mFAP2b_singleloop_p01wA5_mFAP2b_0001_0001
E2OfPAHtITFEueMQQKxgGALaRoFkCXfQQiBBMAXMI4FEYlzOQGZ7GALFu0FE+TdMQeYwY/y/AnFkZ4pQQ42P3+2l/ZFUYo2RQfSPi/4h/aF0YyDSQI0I7/QZzVFUOGKRQiYkv/MwrhF0j7PTQGZ7IA/89JFEmu5OQknZNAri/tF0rNbRQIaK5+247fFkgYhPQDqX9+m5G3FkbZwQQhFna/OlOgF0N8vSQzOnN/mpUJFU70sRQXsdHA9OriF07WcTQpdkU/YDvlFke58TQ out_188_mFAP2b_singleloop_p01wA5_mFAP2b_0001_0001
LfU4WAf9oEG0hWkPQktzdAXNeMG0yhmNQGZ7kA34lVGEaR2OQc9oiAjqxYGEYljQQaR2aADVjFGkTixQQri6PAXUnPGElxiMQuG/jAHFmIGk8vHMQ out_188_mFAP2b_singleloop_p01wA5_mFAP2b_0001_0001
EW5QsA7QLaGUJGUNQ/pGyADBWjGkBBWOQZQg9AvyhkGkQgVNQ4PVABjrHgGUxgQLQXPKsATLytGUeprNQpOhrAL7fwGUi1uKQnK0kATqq6G0FvLKQTDMWADk56G0amxKQpbzpALeDDH0YNFJQUNetAvxLXG025bLQ8GzyADXhiG0cOQQQJqQwAzNc0GEjMnOQe0GkA79gtGEPfgOQzR8nAfRzpGkjRqJQ2rpzAbK6xGEcNAKQAZxlAL7wJHU/WsIQLf0xA/A9CHE6atIQ out_188_mFAP2b_singleloop_p01wA5_mFAP2b_0001_0001
EktzBBf9oqGkZm5OQlDNHB7QLuGUepLOQoacHB/TN6GEZ7sNQ/pGGB/9TAHk9ogPQT3kLBbmZrGkDtIQQlUkMBbuEgGkkzTQQifZQB7BFwGUkejPQUVSQBj0eeGUVgdRQ/UDAB/natGEShTQQ+0XIBLxMqGU8VVMQHhXKBztkuGU9hGRQ/+eOBLm/cG0OQ0OQSd/IBfIybGk47cQQAeeTBnJeuGkuMhQQyLuPB3Ba4GEbZaPQiogRBnPrsGE5RpNQNQMRBvJYWG0ksjRQsveOBfsbhG0y7XSQBo+TBHy0iGkZqRRQ out_188_mFAP2b_singleloop_p01wA5_mFAP2b_0001_0001
ERLSJBT0i9GEYlTLQXPqJBXiBJHUJGkKQbnPPBrFZMHEaRmJQ03vRBnX6GH0d++HQ3kYFBPzMMHEUNeIQjcIABf6mKHkmtlJQ3EAGBXqAYHUOTZHQtIbKBrGv3G04l+JQjmyIB3F1NHk4LVMQrW0FB3ENHHEOhZFQWN3+A/UbQHUPT5KQkf8CBP2IaH0qsfEQRu7JB3IaZH0CvoFQgRjFB33/cHEd3eJQ out_188_mFAP2b_singleloop_p01wA5_mFAP2b_0001_0001
E5lORBPHaVHUGEoKQIwqWBbmZZHUzMDKQHaxXB3MzdHUiBhGQwKnUBnBBkHUGEYEQCB2XB/naiHk9oAMQTcadBzyFnHk7NAMQrJJeBHjBxHEhboOQwpRiBPDZ2HUhu3NQam5OBvyhZHk789LQJ7dZBXjwSHkLIPKQC96WBfF+fHEH3/NQ1ZLVBrMCpHk1NhLQdeNeBHc7qHEXCGKQQJMgB/BwgHEGuTMQzMyiBXfm8Hkm+TPQ74QiBDlw5HUPw2LQxKujBrgHwHUjq+NQ out_188_mFAP2b_singleloop_p01wA5_mFAP2b_0001_0001
LGZbcBntzaHkpbSEQEYleBbktfH0Gv0+PEtohBXMInHEDCsAQ789hBfTivHU3kY8PQgVgB7luXHUjX60PgRpcBjtTQHkK7mjPxziYBncAUHEc1cpvPjydBzD5GH0ywFLPDCseBb5QVHEv0NGQI2bbB3SdkHU4DG7Pgw4hBnS1SH0mdO6P4DUhBDgMcHE2KcCP out_188_mFAP2b_singleloop_p01wA5_mFAP2b_0001_0001
LRLSjBT14jH0w1jEQtdulBntzpHEW5wFQktjmBLEYnH0kYwJQ7RhlBntzfHEoa8KQZ78nB/mEmHkTiBCQhT/oBD6IcHUhbtDQfU4iBDW5cH0OffGQ4HUlBXdVyHEgUVFQ1/gpBLT1rHkerjBQMUFnBvBClHUd5I8Pt8DpB/KwXHUSCiAQ out_188_mFAP2b_singleloop_p01wA5_mFAP2b_0001_0001
Lf/koBnX6sH0P14KQ35rpB7P1qHUiBhNQCBmqBHXPfHUGE4NQzMDrBT14bHEoaEQQiBBsBLFuyHEtIrNQrzMrBvvz7HEOz2LQWWwpB3Jh2HUaLlJQClkoBLr/sHUyE3KQ2sLoBDLzsHUN5CPQG13tBXTwuHUpeBNQxmUsB/kP1Hk8dwPQ4c+sBnbJAIUJrMLQgY7pBLyvAIE/N9MQWyQrBD1T0HU1vGIQySPoBPY/7HEtBzIQ out_188_mFAP2b_singleloop_p01wA5_mFAP2b_0001_0001
EiWErBbPKZH0istLQOJ2rBLwKOHkArMMQR2OqBz1jGH0xLdKQKcNrBjU49GE7RxJQLy2uBzLdMHkoFpLQqZcvBD/gPH0Qh8IQ+AmwBHu+SH0vZjNQlDtqBLbnbHEnEzJQJ9brBnhQMHU+SSOQUXUvBfCAEHUMB5LQM51tB3BGSHkrrGIQyisyBr/fRHUBgHNQbgKwBvaoQH0ifmPQQYLwBH5cbHE8+TNQ out_188_mFAP2b_singleloop_p01wA5_mFAP2b_0001_0001
E35rnBrbSJHkvf6JQv09lBzgACH0P1YIQBr8iB7P1DHkqxrIQjs9hBra8MHU2OfIQ5QrmBbPKCHEue0CQIcBlBP1R6Gkqr/+PvA5lBnEj5GUpr/tPAJFoBP1p1GEeZ0aPdnJkBHoV9GkRkauv789mBz1jQHEW5gKQ6nTmBTQ45GUgUGJQn9xoBT8OAHEs3RCQw2VmBfGKKHkYgOBQC/7iB/Z68GkiB/+PaQLlBn8YyG0DPUBQrElkBnFI9G09GZ7vKuViBTrfAHEq9dhv out_188_mFAP2b_singleloop_p01wA5_mFAP2b_0001_0001
EAAghB3256GUiBBJQEtIdBDrc6GktzHJQqGvaB3isxG0IbnGQXPKdBrbSpG0HFuFQhALbBPHa4GEUN+LQMM8bBHs/AHkahHOQLUSgBXxVCH0x9ZPQMRqXBLcCHHkCQ+OQAaggBzO1JHE3ytQQ+jAYBznVOH0tKfQQ8XtcBH4zPH00RGRQO0iiBjU4zGUepLJQOPjbBThFCH04NbIQvH0cB3NBxGU+2tMQYx/WBnHV3GUlPwLQEr8hBDji9GUfU0OQwE6TBzk4FH0NXBOQv2XiBvA7KHUCGORQPjfUBzj7SHUPHyQQ/9DdBbQnVHU2l5RQ out_188_mFAP2b_singleloop_p01wA5_mFAP2b_0001_0001
E8S3VBbQgzGEXPqEQfU4SBDrcrGkX6mBQTiBPBHtIlGE/pGFQv0tMBvyhpGkU4aIQR0zPBrYvwG0hPD6Pn9VTBnLa1GU/AWiPXqAQB38k6GUwl92vcBhTBb0p+G0L4RAw3UYQB7svEHEIbUEwSMIUBThr6GEBWZFQwSuVB/EwlGEYf2/PgHVNBXzL3GkwQN9PnVJNBnw5qG0wXu0PX8xVB3qEvG0YB0ovM7/VB/+Z7G0rNdxPeOwNB76QBHkruTwvPEMNBfmv0G0stq6vXpcVBfc63GkFCQCwAxnWBjk2DHkCIV9vEE2SB/qTHHEHQQHwMPoOBfJHLHUADjCw3QiNBfg9/GkTs5Fw out_188_mFAP2b_singleloop_p01wA5_mFAP2b_0001_0001
EEtIOBDAAbGUNepDQMIQKBvz3TGkpbSGQ8n6FBT14PG0OffCQ/pGHBDBWMGU6mE8PJMINBnFPKGEtVXIQ4vZJB3t8BGEyGeJQiIuIBfcjvFUzQjIQnazFBnIGDGkpMuLQjC+EBPDElFUSXEKQuxIDBTuryF0xABMQObpEBnpfLGUH6eNQRcv+Ar6YvFEMfAOQdc3ABvK2JGUuoePQJ4l8Af2MAGkO2uPQ4PVQBPc9XGET3kAQV+RIBTXUYGUiTvIQl2vPBTN7MG0kQ+JQKloPBvqdGG0r7sFQ2C2KBvUooFEb8tFQ7QwDBnjzVFEvFzJQsyqGBfULTG0zYSNQysk6ATmLgFELfPOQK/+/ALGbQGUt9aQQ13s2AjOX+Fk/OqQQ out_188_mFAP2b_singleloop_p01wA5_mFAP2b_0001_0001
EfU4AB7kYQG0LdTEQXkt4AXjXMGUhrHBQRLyvAjrHIGE99zEQbnvqAT2OOGkCXvHQBuS0ATsLVG0Es+6Psm4rAzJHRGkjApsPgGzoAnw/HGUyDIwPcSooAH/JXGUfkjuvIFOAB3MzTGUKc9HQG3i7ATwzFG0bFP9PFs06A/0wYGkwY40PVjvwAjZebG02k3/P out_188_mFAP2b_singleloop_p01wA5_mFAP2b_0001_0001
EZ78tA/9T7F0IbnEQIMvlAHiPxFkLz5HQh0BYAHRCrFEpvkEQGQHaATQDhF00JXAQcrLqATAodFEHvXJQlSXyAfMJyFkxCICQXpJjAj+y8FkZ4cJQqt5jA39QWF01jkKQ9AywArPYiFUVpqKQyLDtA3ALSFUxiyHQ out_188_mFAP2b_singleloop_p01wA5_mFAP2b_0001_0001
EGcHFAbZAxFU3PfGQlP0i/e4otFEw8eDQDzsk+GiZbF05e8FQQe4G/U4eSFESiZDQcwVf++YDBGkJ+VDQqLKV/m64JG0KQx/PD9+19IQYTGUDOt+PESwA/42MYGU37VDQNVD6+slHWGUxtpxPC5XEAP0D4FUZyDJQHXKr/+LQpFEyly+PQwbC+2kKEG0mBZHQje+P/EPb+F0J51BQFUwg/a3tGG09yl3PWqV4/6nqMG0O6rBQeiNi/cUUcGUlyfuPPopz9YY/RG0q8Wjv out_188_mFAP2b_singleloop_p01wA5_mFAP2b_0001_0001
Ec7MH/Ov6VFEtLdJQrA1Q9E3REFkAX1KQpkqx/8X5HFk3X/KQCocFARb35EEaJSKQdbHd+eLGvEEjWaJQWfZ2/GSspE0kTPJQwSQHArb9vEEu4FGQc/LFAHFWeEkmNRLQVGxcAL4/qEExTxFQmcraAvLWZEkeNHLQIVPjALNsfEUXu6IQdlwq/GvLeFEIgaKQoM4r+qaYDF03i3MQc9fJ+UwrvE0pmxGQ/dNi+gSIiEUlSdKQK0I//Gx44EkaA4CQItu3/GwVZEU3NANQgmBjAnnBwEkdSTCQfrKhA3SaQEUdKuMQM2trAbbybEkbyyIQ out_188_mFAP2b_singleloop_p01wA5_mFAP2b_0001_0001
Ep+N+/08yaFkE56LQ1hNVAlSAiF0YcrLQMZRiA5n2SFE9bGNQScCrAtIfOFEntHMQJ5nXA1Bq4FUV+yMQWwtMAd29EGUTwILQGP/PAhe/PGkW9WMQwCoEABSmYGUoevKQnjmHAxObjGECA7LQtKlo/8takF0XU0MQIGhZApLMiFUlLkJQCX+QAp2S5FUr5zOQowRkARBs8FEjO8MQ3VRTAVg7EGERYHJQDHQ3/s5TDGUOLBLQx6xJAlXDQGECdZOQ4/ggApf0RGk+RbMQJM0KANnoYG0nLtIQNuHn/IX1WGk9LqKQz5q//8F5oG030yKQ4yoBAlvhjGEeNzNQulWXAx6NlG0JV+LQ out_188_mFAP2b_singleloop_p01wA5_mFAP2b_0001_0001
EKX1dAJ63KF0rpaPQTX+lA5mf+EEWtkQQ9h+hAFkknEE0UtQQqD8jA91/cEUp6tRQdd1mA509IFkhB9RQfEZrAZwffFkxo7RQgrLrA5f/pFU1JTTQs+4iAVvfqFEw+9TQfkU0ARycyFUARuTQH7jOAtycNFkbi/PQdW6tAJ5G+Ekj4HQQ4C4dA9RqJFEEeaSQrP6rAdmN/E0mMmSQyCrzAJvzeFE58lRQVNqmA5BQpF0E7PRQaBr0Al/l5FUCinUQQ726Al8rxFkLfJTQ out_188_mFAP2b_singleloop_p01wA5_mFAP2b_0001_0001
EVPuYAZH+fEUdrXPQ9IuQApyDKEUmoVPQI68bANnc6DUkWKNQwwvWAVdT+Dk5KzKQaYSx/4YqJEkUn8OQ2sJd/QsanDkb4UPQukQ0/sNCHD0Dl5OQJeKl+m8rlD021DQQyfpVAdtnpEEC8yNQwYbUAlOoCE0uPoQQa7Oi/4lmUEEymLQQy8hp/0rQPEERK8MQtm1O/qrUJDkr+MQQiEQT/ibWAEUNHOQQ out_188_mFAP2b_singleloop_p01wA5_mFAP2b_0001_0001
LVVslABDPgDk0L+NQIIesA5gZJDED2EMQRYRoAdIbcC0tGjLQ7fstA9GLCCkE6TKQHb+3A5M+GDUbPHNQeuZ9A9/iyD0p0PNQh6C8A9AoFEES2aLQjNbBBhOt6DUDQLPQQP5mAdVBcD0S68PQhddsAh92aDEaAMKQhuA4AVP24CE51GPQvBr8A1rJyCkpM0LQ out_188_mFAP2b_singleloop_p01wA5_mFAP2b_0001_0001
E4QKdAJ5tTCkaqfMQ8NITAZBMUBki0FMQ24nPApasCB0cEIJQbQtIAp676B06MRHQkzM8/8GJOBErNmNQfjls/M6En/DZi3NQ3rCZ/wYYb+jeT8LQkW/w/sHCg+DlGHQQn3KVABUhqCEmShNQB05dAx80iAUeG2MQr8AAAtxgpBEfvlPQWp5j/UhnzBkb2jMQsmKn/wvke6T/mQQQ0tK+/43Ci/zKJ3QQ out_188_mFAP2b_singleloop_p01wA5_mFAP2b_0001_0001
Ez4bUA9Jxo/jmGSIQCAiRAl261+jUGADQfvK2/Ezjl/j3zJBQ+8qu/Uh+AAk4Xz4PdA5UANsKE37HMKDQCVXiAxXYZ67ariHQV7TeAZf5x8TTm4JQEbuUAVumk/jVNTIQLU1dAVcK0/j5yhAQQvkFApLca87Ry6DQSstaARRwm7rY7g+PzCDiAd1Ur+rHVfIQZ6hqAZ/pG4re5CGQWZnSAxi4u5jypPLQd1SmAVu3C+Dgd/KQ out_188_mFAP2b_singleloop_p01wA5_mFAP2b_0001_0001
EGSxQ/0lHu/DV97EQcKeH/GzOOAk7mtDQawtL/CR+dB076NAQHyJx/G51kBkmuY5PHdJt/yETeAkFzZIQqzXOAbRXtA0F59HQtO4ZAvoL3A0+IkKQWxMoAXt2KBE69KKQDM9vA3R2PAEds2JQPRjtArBz39Dl74JQ94+5A7OToAE1jgJQuOhg/Q91T/zsTYIQYDli/2Uiy+zv+jBQ1Jtp/GAhP/TWfvJQlcQg/qMKWB0PlbJQ+FtQA70inBUCaoFQhGRVAzFPu/DfJ1FQDTwYAD5r3/Tq1sLQ8VsSATlErBUIatLQXGXqA38mECUNgIKQ2v4lAP+Bt8Td2JKQ2SXzAXA1N6TPvpJQ/P17Af1RnBUx1eJQJty/APZN4/jCYRJQ out_188_mFAP2b_singleloop_p01wA5_mFAP2b_0001_0001
LGV4Y+8gENCkNuNBQRznM+Mhv2CEQoM9PpyKw/YT9/CE1Se3PHKNy/Q5pYDUNqZCP81wK+S85ZDU/moCQb3nw/GHaUDkUZQFQquxz/O+lSDUUKZJQhwkKAbpLRDEjYICQytpNAnokNDUIylKQubVeArWKMD0zmhEQy15fAX0WKDEO2AJQayypA/xWFDkMKNKQ9tmd/ca6GCk5i2DQ5ioG/6+81C05ZL2PIs0F/4EoaD0sYxFQIrtG+mN64DEyEpAQcMIO/iRIVDErxnKQPVVJArykSDUZik7P5/4OA7ZJMDElywMQUGWmADVmJD0KXECQCuSvA/bCHDURm3IQ out_188_mFAP2b_singleloop_p01wA5_mFAP2b_0001_0001
EEpEJAhi9rCkC6t7PFXpeAdu90CUlRy3PS4XiAVewjDkiOb5PyiEqAVZPzDku/TxPjEYgAJoCpCErDzvv6uwdA5cn0Bk/rP0vTJPmAlhr3A0E+FsvIRyNAtFrJBkjlF7v6w0iAp4YW/T/c+zvuRFTANcyo/D5Q56vFN/GAxP9VC0vXxAQC3DlAZq0hCEAkY8PSw7UAVlu6Cksim4vOxQoAdUWyC0aQs1v6I0+/UajlBECql+vv89mAhxS78TgZOxvTbJKApNVJ+DwCB+v out_188_mFAP2b_singleloop_p01wA5_mFAP2b_0001_0001
EtUlYAhwJ6DE3cDAQud1dAF8BTEk0mhBQMZjWA9EZiE0VXU6PD6UaAdar1EEMf+6Pk5WLAh6ZsDkmWnBQPyHWANcAXEUdsTFQr/gnA12bUEUXNJCQ out_188_mFAP2b_singleloop_p01wA5_mFAP2b_0001_0001
EWKGMARtuZEEbsjoP6L6EARsimEkd711vKfVp/YYL3E0O4DtvWOQ1+MoiyEkIrBtPyDT2/4qUYEkw8c/vg1cn/w3ekE0VcDEwLDDJAdE3JE0/VzoPoltSAJz0uE0o5S6vyhEHAtR4MEUDaHBwMz1X/YbOPEkEmB8vIdhz+MgEeEESGIFw out_188_mFAP2b_singleloop_p01wA5_mFAP2b_0001_0001
EbARt/4tkKFEOjA3vXs4J/kTxcF0ru3tvCnSG/mnwgF091G6v5mDL/KobaFkrPtBw2Ohw/U8LxFUcBJtvsT06/wqX3F0ZlB+v9H1MAV0XtFkLNurPeF0AA1MxMFUErr9vgb8r+AOSZFkRnaxPbHSd/wOH+F0r6uXPIRQn/gWIBGEgdLAwjcXWAhG+7F02P6rPmI+IAxG2oFkuFI7PUS6VA9LkgFkgepdv out_188_mFAP2b_singleloop_p01wA5_mFAP2b_0001_0001
EMcmy/GrSrFklTiyvkt1MArQOxF0NI66vD/3XAHetdFUENs/vyxMdAT1adFEJelEwHkHIAPSzAGUywxBwMc26/iCrKGEXIP/vq18G/6KnLGknud/vSKBKAnbDSGEXWT7vb3Wv/mtSvFkwsEqPa+5XAj5W4F0QkWyv0Nm7/Gdd6FUF0zEwjW/WAviHDG0xTvDwkhyDAv3yYGUcPU4vT92ZAXN9QGkD+R7v out_188_mFAP2b_singleloop_p01wA5_mFAP2b_0001_0001
EiQRbAD8aNF0QzE5vhEthALg74Ekfp48vGfQsAnVTzEk1g92vFQPxAr4GjEkyUD6vNUHTATC5mEUt146vY8xOAr2ckEUAP1gPr/28/adSrEEbEdAw+eHBAHGSREEqIivP7ZIYA7/RPFkIQohvsyGjADQI6E0/4uCwaAwZAvAvXEU9ho9vUPzGALiwyEUIhKwPnM7dA7d/iEU+kvyPZaLm/2+YeEUc3Z/vZ8uBAXhPsEkOauEwoQPv/SMZ6E0lxL+vPng9/CKoQE0SOh8PJzFJAzFtCE0tswhPxuTj/C8qSEENAUBv out_188_mFAP2b_singleloop_p01wA5_mFAP2b_0001_0001
EEUovAbKxAF0lH+yO6WE6A7BY+EkaKLyPfvi/ArB/TFEoQ20Pp3y7AP8qhFk2tb8P7n74AzEkzEUuaBAQkUoBBfZpxEEgSTDQ0TsFBXNUkEkkKOAQqbYABDvlnEUtbWIQHs1qATh+MFkC4FpPt2D/AXtX0EE6Zctubby1AXUfjEkOU3+Po1LzAz2m8E0gZZCQt8VDBDZgBF0vE6DQKMXJBfM9iEU+RjCQbdkGBraCsE0/p04PZ9DEBvhaUEEhf/+P7VDEBvRPmE0PEhJQyQW9AjIuXEE6LDIQ8ID7Ar0lxEkEDbJQ out_188_mFAP2b_singleloop_p01wA5_mFAP2b_0001_0001
E/UDEB757VF0gArcPEYlGBXO0qFEv0NBPhrnMBf8SpF0fqxjPKxAPBvyhYF03P1YvRATFBj8n1F0Wgs6vZVcHBzTDpF0wwoBwzEk+AfA23FEcRJ8vUNeFBHsyJF0eU4uvGPCFBHu30FkW1+0PG4HHBXbuCGktT76v2kyHB7mcaF0dtfAwhU58A7Kh/FE7Z5BwhgS7AnmxAGkmiXzvWC46APoDoFUH0/7v out_188_mFAP2b_singleloop_p01wA5_mFAP2b_0001_0001
LXPKPBDqG7F0gArwPe++UB3Mz6F057nyPiWkXB757HGET3k4P/UDVBzLdQGUGEY4PyL9MBPzMEG00NJ0PU5vWB3bD2F0QZNpvtGKWBHR2uFUKGN7P out_188_mFAP2b_singleloop_p01wA5_mFAP2b_0001_0001
E5lucBT2OHGkSMI7PyL9fBDVjQG0coF+PVjnhBPepOGUhrHEQpbyiBblDGG0eU4EQ6f3hB7quTGUBKyxPiKVgBPMBWGkOECxv73fjBftidGkQh23P8naeBjWk/FEnED7PveRdBHMPXGE1ns/PNHOjBrlHNGErTosPjoidBviDaGEgaSqvkm0kBXzqfGkpKriPS6rkBfBzbGkPkB/Py/JiBT3MkGUgGm5P out_188_mFAP2b_singleloop_p01wA5_mFAP2b_0001_0001
EjsthBXO0WGUJGkHQ99TjBvIbWGkWkNKQLymlBHueeGEqG/JQuzHlB7P1nG0jCXJQ3kohBX46ZGkoFpMQpodeBnUETG0ZhcNQtLdZBjOOXGkeTEMQg56dBLWQTGEJ2OQQLHqgBz1jdGkCXvGQz5HkB7WYOGEmNbKQHG5gBHE2hGEXCPMQU37iBr0ZaG0J0WOQdJBfB3SALGkV1wMQ5rHWBb2QSGUhCqMQKz7ZBzP9WGEwi5JQrzsYBvEbfG0UcrMQrygaBDiVOG0MqhQQbyTdBLIebG0SMkQQ9bxgBvoEQGEI/rQQ out_188_mFAP2b_singleloop_p01wA5_mFAP2b_0001_0001
E4PFoBnuJbGEaRmKQCBWqB7luiGkuJhKQWO0rB/mEjGU0iMNQaRGsB3jCbGEEYlOQFuOsB3NJgGE+TNIQPk5qBLjehGEI37CQVyxsBbf3fGkMGr8PV0juB3EAZGUKLB9PxQasBbsKmGkWVgwPSMYoBf8STGk/UDLQ3+jpBPKtqGU1WHKQsP8sBbO8XGE3CZIQBt9tBjsalGkWATIQ0xDqBPcjpGUfiqCQb4TpB/IlbGU9plCQPBmtBneflG0hDnovw45qBDHwrGkf0fwP out_188_mFAP2b_singleloop_p01wA5_mFAP2b_0001_0001
EFDysB/nasGkR2+NQ357tBPc9sGEpwVQQGZrwB7P1nG0GvcQQShbyBT14pGUbnPPQkCHuBzLd4G0Mz0QQ2Z5uBj2o5GUcKSSQBAruBvE7EHEnPxSQpZrvBHR9FHUXxIUQSnOuBH8SEHEB/QVQzDsrB3WrBH0q2MVQ03YvBrnSFHE7wcWQCBmsB/89yGUHaxMQninsBvQsoG0ioBRQ2kQsBHAi8GUt+qQQinnvB/Pn8GU8sPQQ889wBfKF3GkejaSQgvltBLWm0G0NS5SQe2ksBD2bHHUSTwSQr61vBjZJKHU/MISQ1VoxBP65HHkM4PUQ2uwqBLlBBHU+qTUQnznqBT7OAHUkfEWQi2VxB3OQHHEwigWQT5TuBziFEHkI3SXQ out_188_mFAP2b_singleloop_p01wA5_mFAP2b_0001_0001
E99DxB/TNhGkR2eRQXPqzBzeUcG0d+uRQamJ1B7kYiGkAr0SQmu5zBbQgnGUzMrTQ14VzB/RhQGUwKHSQRkMyBPSzJGEKU/QQa77xB3LB8F0DVVRQ8OywBfR/1FUSaWSQZ4CzBj2kuF08heQQFDivBbmZfGEAAISQzj10BfMtcGkIW0QQl9AyBfR1PGkDT+SQz7R1BfRPNGU2jZSQ6LfzB74iKGE0eHQQPtNwB/e4MG0dcwQQ1O+yBPAseF0RSnQQST9zBfGJ0F0bCUPQ out_188_mFAP2b_singleloop_p01wA5_mFAP2b_0001_0001
L/Uz3BXO0hGkEDySQ03f5BXO0mGUdTyTQShb7B77neG0OfXUQIwK8B33PfGkvfiVQy+P8B3qdXGUdkrTQRLC7BrbSwGEShLTQNfP5BXob5GUaIrSQEzx6BTt2CHUy9GSQOTM9BnTbCHUFmESQk5g5BnRgKHEJ6tRQ5Qr4BD/pdGERLCSQsoO4BfB2pGUSolUQmfP8BHQgtG0+4VSQfNZ8BD6lzGE4M7TQBe/3B7RN8GEv1fTQzo63BLHU2GEql5RQ out_188_mFAP2b_singleloop_p01wA5_mFAP2b_0001_0001
L+TNOB325FEUHahMQ6mETBf8SPEU6mkMQ++JXBvHFOEULymKQmuJbBLEYZEUIwaLQmuJgBz0NbEUGE4JQOJGaBfR2iEkqx7NQbnvdBHuewEEmuZPQqxLVBfR2cEE8nqOQtd+SBzKHiE0OfXQQAAgLBHYl3DEtILKQepbNBrED6D0hWEHQXPqKBHXPmDEBW5CQO0iMBHZ7oDk9ow7PPK8FBjqxPD0FZ7DQW5QDBjAr8CEqGv/Pnv/DBnuJNDU6mkIQ03vGBDW5gDUjXqKQHv0+ArFZ3C03PFJQMrAMBjOsFEUZeZOQOUjgBTQfSEEmggHQm6jgBXbUsE0TYMJQ5p+hBj/pUEUk28KQFSueBzoy+EkenLOQ6avgBDfjnEkry1PQax8bB7u11EkIQqQQkSCRBX2cFEknsEGQvPKFBTtbeDE0BrMQ out_188_mFAP2b_singleloop_p01wA5_mFAP2b_0001_0001
