# Supplementary material for: Incorporation of sensing modalities into de novo designed fluorescence-activating proteins
Source: Nat Commun. 2021 Feb 8;12:856. doi: 10.1038/s41467-020-18911-w (PMC7870846; doi:10.1038/s41467-020-18911-w)
Supplement: Supplementary file 24 — Source Data [file 41467_2020_18911_MOESM24_ESM.xlsx › raw_data_graphs/Supplementary_Figure_6b,c,d/1/silent_52.out]

SEQUENCE: SRAAQLLPGTWQVTMTNEDGQTSQGQWHFQPRSPYTMDIVAQGTISDGRPIVGYGKATVKTPDTLDIDITYPSLGNIKAQGQITMDSPTQFKWDAQFKQNDNPRYHGSTNILTGTLQRQEZ
SCORE:     score     fa_atr     fa_rep     fa_sol    fa_intra_rep    fa_intra_sol_xover4    lk_ball_wtd    fa_elec    pro_close    hbond_sr_bb    hbond_lr_bb    hbond_bb_sc    hbond_sc    dslf_fa13      omega     fa_dun    p_aa_pp    yhh_planarity        ref    rama_prepro    bref_irms    cen_irms    final_chainbreak    final_looprelax_score    irms       time                                      description
REMARK BINARY SILENTFILE
SCORE:  -470.875   -706.589    112.834    394.968           1.532                 22.337         -7.615   -254.501        2.153        -23.644        -78.954        -20.778     -34.881        0.000      3.496    135.522    -42.461            0.036     19.116          6.553        3.227       3.227               0.021                 -470.875   2.974   3467.000 out_52_mFAP2b_singleloop_p01wA5_mFAP2b_0001_0001
RES_NUM A:1-120 B:121 out_52_mFAP2b_singleloop_p01wA5_mFAP2b_0001_0001
FOLD_TREE  EDGE 1 120 -1  EDGE 1 121 1  out_52_mFAP2b_singleloop_p01wA5_mFAP2b_0001_0001
RT 0.092238 0.94843 0.303269 0.768097 -0.261588 0.584465 0.633655 0.17903 -0.752615 12.785 -5.805 20.9455   out_52_mFAP2b_singleloop_p01wA5_mFAP2b_0001_0001
ANNOTATED_SEQUENCE: S[SER:NtermProteinFull]RAAQLLPGTWQVTMTNEDGQTSQGQWHFQPRSPYTMDIVAQGTISDGRPIVGYGKATVKTPDTLDIDITYPSLGNIKAQGQITMDSPTQFKWDAQFKQNDNPRYH[HIS_D]GSTNILTGTLQRQE[GLU:CtermProteinFull]Z[HBI] out_52_mFAP2b_singleloop_p01wA5_mFAP2b_0001_0001
CHAIN_ENDINGS  120 out_52_mFAP2b_singleloop_p01wA5_mFAP2b_0001_0001
LwfKMBvxLBIEoaMYQDCMMBf9IAIEZ78WQ67nRBLFu8HE99bWQ357UBT0i4H0hWMXQlDNIBf9o3HkoFpWQbizJBjeEuHkqlOXQiTgIBXhVCIUaeVYQPryOBPHFEIkmJTYQBdLNBHFt7HUsJcYQAQKLBfY1DIkXmbWQDK2HBbNm2HU0kkVQI2TEBXm65HEPiBXQag9HBvB7tH0OfDYQ out_52_mFAP2b_singleloop_p01wA5_mFAP2b_0001_0001
HTihSB3NJ+H0kYIVQ/UjXBHCs6HkEDiUQkC3XBvcouHUgVmUQFDCcBjVOqHkvf6UQ5QLYB/9T+HUf/ETQ1HGZBrvIFIU+04SQSi7aBzojGIU7UfRQuc1WBXpuFIEKZdQQw0JTBPlbJIkR5FQQ7SETBXyJOIEzprQQfIqPB79VIIEpJROQEtoPBzKnAIEsyhUQMv1aBzTP+H0KDGVQz4sUBjUH8HU7bgSQtekbBrhJ6HEeVoSQNlHcBfAgGIkvEmTQ2DWVB3rOHI0iFFTQvxXeBnLFEI0W8ORQlDHcBX7vKIkK0dRQPKxWB3IKCI05m8PQWEvVBvjAPIEHPaRQwXVQBvV6QI0o2ZQQPgsPBvhpEIUigUNQIu7MBvfFLI0frtNQ out_52_mFAP2b_singleloop_p01wA5_mFAP2b_0001_0001
H3kYTBPzMpH0yhWUQiBhTB/RhdHUO0aUQXPKVBPIwZHkVO0VQEtoYBfR2SHkQg9VQiWEOBntzYHkArEUQnEDQBnCXtHklDFUQRXgWBforaHUCZtTQb8SOB7QLQH0IbHUQam5MB/TNbHkrHFTQEYFLBvcobHkvfyUQ out_52_mFAP2b_singleloop_p01wA5_mFAP2b_0001_0001
HPK8SBntzeHU2O3WQqGPUBjqxbHUbnHYQrcIaBnCXdHE8nSYQQgVcBb5QXHEDCsYQ8S3QBvHFiHUzMnYQXPKQBD/pkH0yhuWQ2rZTB/GRTHEgVLYQ9owRB7OffHknvHZQmupMBD/pgHk9ogYQ03vRBz1jqHEAAkYQ out_52_mFAP2b_singleloop_p01wA5_mFAP2b_0001_0001
H++pcB77nlHEoaAYQuzHhBra8nHkvfKYQy2JjB/RhjHEoaUXQnvflB/mEiHUdTqXQPffhBnBB0Hka8OYQckmfBHU+4HkDMyYQKYcgBfSb0HE5QeZQk4uiBDY/0H0W8sZQfi3cBz95vH0vkzZQsHlaBrZmqHUiBZXQOInhB7fLkHEs9oYQ/17gBDN23HUuchXQcXljB/R11H0dDVYQktZbBLUX3H0fKrYQhDKgBzNyAIEl3yYQZUfdBDSxsHEzmQaQs1OZBbdmvH0cdmZQ out_52_mFAP2b_singleloop_p01wA5_mFAP2b_0001_0001
H46RiBTgVhHEv0FWQ46BkBT2OdHUIwCVQqxLkBblDRHUO0CVQCBWmBfTiMH0P14UQ78NjB76RhHkpbqTQ4cClB7DXdHU44kSQyZ0nBfQIhHkRL5SQKFLkBzlyhH0cNPRQaRWgBntziHUwK3VQXrCmBzDSgHUSxNVQnwNjBHe+pHEjbqTQU4MhBPQfeHkh9cTQLWBlBjmtUHEQnjSQ2DLpBfpXeH0KqJSQdkboBb38dH0aH3TQuy2nB3R1pHk7J7SQO1glBvV7eHkAddQQfxPkBnhdqH0lNSRQUqLiBjFYfH0vJARQ out_52_mFAP2b_singleloop_p01wA5_mFAP2b_0001_0001
Ham5hBjArLH0xLNVQQg1hBTf//G0xLNVQHaRjBntz5GkWkVWQMdTkBLaRxGkpbCWQGZ7dBPc97GktzHVQ6wPbBnvc9G0QhyTQxojVBD/96G0+N5TQUHydBz1v1GkYjySQrcIgBvcoPHkBBWVQ8T1iBL3I9GUxiTUQcJkbBvQEAH0342VQEY5dB7MizGU0VWVQItqbBTeoFHUgXeTQK6nTB39A8G02F7SQQixTBrUXAHUQ1nUQqaHVBLuwyGk5IOUQ442bBP+j2G0zz0RQwkSdBfSrtGUKsITQhn/gBPwf3GEbksSQ out_52_mFAP2b_singleloop_p01wA5_mFAP2b_0001_0001
LEtojBLFu9GkQglXQf/0kBf9o3GUHaVYQUNenBjAryGEYlHYQJbHpB3Mz3GUPKkXQdTSlBjVOAHkCX3YQ8v9iB3HqHHEXlxYQltkiBPrHIHUifCYQESmjBLPp9GUhYoXQ/pajBjzaxGEm4fYQBmNnBHUMEHENexYQK3alBv7l8GkXFXZQZAajBrdmPHk2Q/YQpJLhBbTzEH0FeBZQfS3jB7IaOHE2GuXQYtdgBHeZJH0U/2XQ out_52_mFAP2b_singleloop_p01wA5_mFAP2b_0001_0001
LSh7nBPIwoGkoFVYQ14VqBblDjGkqxHYQ35rpBrw1aGUdTKXQrcYnBXNeXGEsyBXQgqhmB3jClGUbnnYQk5OrB/hFfGkBYjYQMuzrBLGxoGkqo3XQ out_52_mFAP2b_singleloop_p01wA5_mFAP2b_0001_0001
EqGvrBvz3WG0isdWQJGUrBPc9NGkpbiVQW5grBf8SRGkVOEUQHvUtBzeUXG0gArTQWOUtBX46EGU6m0VQJ5BtBf7WBG0hHMXQFHusBfCA3FkO65UQpwltBb78ZGEEYlWQYHTpB/m2KGUoBsVQOZWvBzgwHGE8LqVQNFvrBzT92FUryPXQoEHuBL+RqF0X/HVQ7N7sBrXn7F0Iy3TQ4rrqBT+cxFkPCFVQ out_52_mFAP2b_singleloop_p01wA5_mFAP2b_0001_0001
EEYlpBDrcNGUy2RTQIFepBjpbPGEUN2RQktzpBHtIFGEnEDRQktzoB/9T5F0w1bRQsyxmBD/pUGUHahRQgMnmBfdkfGkXdHSQo5XmBn9vhGEQ2aTQ48omBLowpGkHMdRQdeVmBX6WsG0uvnTQ7VimBL0bxGEy0bSQKkwmBf+zsG0hjKQQ3snmBD/P8Gka6ISQnT2mBbUa3G0HHtPQ/RzmBnbC/GUdC0QQSMIoBPy2IG03PtTQiRGrBXn0UGU2HlRQ52JlBfsuPGkZA6RQi8jmB7oNVGEaScQQixQmBrqybGULXNUQinJmBHGtvGEyviUQe9ymB3+5mGE0P0OQFpjmBrPVCHUgq5SQyS9mB/Pf5GEFXoNQmY4mBPDfHH0SphQQ out_52_mFAP2b_singleloop_p01wA5_mFAP2b_0001_0001
EEtIrBzgAGG0LdzPQMIgrBTgV6F0257NQUN+oBHtI5FkQgVMQ8nKoBbktEG0xLNLQaR2tBnsd+FUHaBMQJpWuB7ofsFENd/JQlNdvBvBJYFknvQLQY1kxBzxmYFkjfiMQEjDuB7UUGFUDd6KQuz3rBrbSNGkVOUPQsK1rBDuurFUoJFPQ+1pvB3WdAG0XEJNQ9+dtBPpkGGk1K6KQdYyvBXhHyF06dgIQNrdsBnZfoFUeMBJQ8rruBnPn4Eko+tLQEyWsBPoeGFkUf2JQ out_52_mFAP2b_singleloop_p01wA5_mFAP2b_0001_0001
EoFpnBTLymFU46RMQkCHlBTgVmFUhr3KQKc9kBDqGVFU5QrIQHahlB3NJCFEVjHJQEY1iBz0NjFEmu5MQlRLgBT6tjFEHSdLQwYAjBn/+zF0G4EPQQgVoB/RhZFEFuONQej0kBnDw1F0d64JQiACjBr6nTF0Y+0NQHhKdBnmghFEm74MQWRHgBzZKXFkc49JQJJ3fB7mMzF0JleKQqmZhBfamxF0iEQQQpV3iBbbwBG0UmNOQ/k4kBzDlyFUh1CQQ out_52_mFAP2b_singleloop_p01wA5_mFAP2b_0001_0001
EhALkBf++bFk/UjEQWO0jBj/UNFkTiBAQtI7gBz1jOFkpbS8PSMofBzKHgFUwKH7P78tlBnsdSFUIwK1P/teoBv6vQFkx3/5PGlNlB/Y4CFkOJ+qvW5wjBb78rF0IbHEQEgQkBTiH9EUsvXBQS2WlBzXviF0YKUvPNhOpB7i7eFkL9i6PudjmBrHsGFEGaU5vu/JjB7eWEF0f39yv5CklBfliyE0MV7Iv out_52_mFAP2b_singleloop_p01wA5_mFAP2b_0001_0001
EWOUfBvHF8EEEYl6PR2uZBjpb8EU5QL2PhrnYBvd+sEkuJxoviWkbBrFZdEEAAAwvVj3VB7Of3EEDCMAQluJWBDm/FF0wcMFQQI3QBbbAAFkS06IQxFKSB/YBQFU3M0LQampgBT14tEE7Rh7PVdzYB7hbMFESPUwPXeUWB3TZnEEr5dBQVv0RB3OB5EU2YT9P9x3VBXVnWFkpNGEQKe6ZBXPaDF03fMHQ10CPB/VPNFUT4SNQ4TPSBfc3gFkbISLQBj7VBTxlLFEH1pMQ out_52_mFAP2b_singleloop_p01wA5_mFAP2b_0001_0001
EoFZUBHDCyEEv0N4vktTSB7QLkEULyWAwXPKMBT2OjEEoa8/vO0iJBntzzEkQgV+v14FUBnBBsEkAr8FwTL1ZBb4DtEUebJGwYRNSBPRbcEULdIJwfUYSB7lu/E0HFu0v4G7TBngIUEEQ5k/v0obSBro07EkVFuGwIvSbBbdskEUXCRDwlOhTBbwAiEEYYFLwPJ5NBnqYbE0GOHJwYk5TBPwpMEUeIwIw out_52_mFAP2b_singleloop_p01wA5_mFAP2b_0001_0001
E99zJBPJGQE025bAwPK8DB/mEPEklDNAwamZBBjpbQE0fqxFwIFOEBPIwQEkvf6IwnEDCBT2O3D0NJG6va+GDBneHMDEFHI/vNgjDBfgOHDE7ziEwDXfDBnPGsCkKEL4vEtIMB3MzCEEnEDBwZdfCBHn2cEURk57vSag7A3iH6D0nfo4v7Z+DBn0n3DEMyApvo5LEB3JRNCUyoo6vEdIDBX9HyC0suMBv out_52_mFAP2b_singleloop_p01wA5_mFAP2b_0001_0001
L1NJ4A/89PEUiBBGwQgVyAb5QREk/UjJwwfq0APdT+DEYljLwoFZyAjWkBEESh7NwO1TmAPg1REUk8+Iw8vdfAjvddE0d9FLwJrtiADrq0EEBTXLw2FloAPib8E0BWtJwVSPeAfKp+E0urONwe++zArvfQEUiBhCwuqr0AbV+fE0gVkKwC34kADIqZEUpoIGwVORjA3TiBEUIG1IwcxlOAHNXcEEaAkKwzo1gA33gVE0XvANw out_52_mFAP2b_singleloop_p01wA5_mFAP2b_0001_0001
LGZ74ALv0ZDkSMoKwQgV7A/TN2CU5QbMw2OfDBf8S3CkVOUNwzhWFBjpbaCkWktOwHK84ADLYLCkPSELwIXEtAzNuECUHmhKwsyumA/nuPC0rwNMwS6cqADaZpB0aSbIw/pG7Ab5QXD0FZrIw/RS2AHIE5CELfMOw17P9A7zkJCU1KLJwCJz7ALXjiBUw0UMw out_52_mFAP2b_singleloop_p01wA5_mFAP2b_0001_0001
LGEYGBT0iYDkCXfMwjs9LBXNedD025LNwHv0PBPHaFDkX6WLwdolUBLwKDD0HF+LwcSsEBrw1vDU14VLw5/BNB7YS/DUSwINwW/mMBbDVSDEvZOPw out_52_mFAP2b_singleloop_p01wA5_mFAP2b_0001_0001
ELH6NBTLyyCEBWJJwEtoRB/mEbCEBW5GwgqxUBT2O7C0kYwDwqxrSBzfqdDksdeCwkAvOB3iR4BETuIDwIipLBz49xAkGz+FwXJrIB76Uw/TGpHCwQowFB/yWWAktEO9vpEZJBHeJS8jLkvCw2O/JBvco1CE/pmIwthRUB/OUICEikuIwpU7LBXD6NCUEdpAw/HoRBzKBaBU7neAwhxcOBnq2KAUUTIIwIMvIBTgNPBUoNVIwYDiHBvGnY2LzAUAwqlyLBTKfs5TgDpFw out_52_mFAP2b_singleloop_p01wA5_mFAP2b_0001_0001
ElDtZBDrcwCUf/UCwy25cBfnvPDEAAA/vv0NeB7P1ED0d++tvHv0dB757fC04luJPb8ChBjU4WDkSMoCwxZjiB/YVvCUCu0CwQ2XgBfWblDET/JIw8SXbBLwKTC0LdTDwFzqaBHZqtDUosn+vTkPiBzkXvDUAbqAw33UhBfu2VCUajADwxeNiBDJjqDENaRJwL/deBXRjBEk11EIwaNXeBPQ6MDU1BKJw out_52_mFAP2b_singleloop_p01wA5_mFAP2b_0001_0001
EAAAgBvcolDklDtoP8S3gBvz3fDU6mE9P5l+iBrbSAEE+TNAQHaBjB/naSE0xLd8PzMzcBvz3jDEsyBCQt/paB3lDGEEiE0BQ357fBjqxBEUc9ogvi6whBzfNADUc9z9Pg60dBzUwcDUynHGQWRxZB7doND0mVtAQ4jZZBvFCJEEvqfFQ out_52_mFAP2b_singleloop_p01wA5_mFAP2b_0001_0001
EY6mkBnuJ1DkR2OEQnvfmB3NJKEE/pmGQAAwmBjWkHEkQgVKQmupmBvIbrDEBWZLQlYQpBf++JEkoF5DQ6uLpBHUtSE0KJU8PrA4rBzSFWEEmXY2PzgctB/PKHEEyqBzPuUbsBLEYqEkXSHxPU4akBvd+WDUHaxFQbtvlBX3OaE0ZI2FQlgCqBHjbzDkqvyDQ7KpqBHtuTEUPYNGQVnLoBLdGiEUKYm8PVCFoBLExHEk/lf2PE0KuBn4BuEEaQmgPF/DrBrgP2EUhsO0P out_52_mFAP2b_singleloop_p01wA5_mFAP2b_0001_0001
Lx1DnB7luZEEUNuLQ7RRnBb78ZEkSMoOQwKnnBvyhwEUMIwPQbnvoBHue+EU5QbOQsyBnBHDCoEkCXvKQj59oBn2LQEEJzPPQY9elBPtxSEENrfPQ out_52_mFAP2b_singleloop_p01wA5_mFAP2b_0001_0001
Ef/0mBPzMzEUiBJRQ/pGnBLwKHFEBW5RQ/pmkBnX6MFUKctSQQ1IjBzJx+E0FZLTQlDdpBb5QFF0Jx4SQt+PsB76+CFUiBRSQHjZuBnil+EkzaUTQb7SuBja2tEEp49TQewUwB3S2MFkQsfTQqG/lBbmZmEEaRmRQFzanBL1NUFkfLMRQR3HpB/Bk3E0BriTQB8epB7udTF0xOhTQ41vsBzIDSF0/rwRQEpQsBLH61EE/ZjRQiQwxBb5QKFEYBLUQxIXwB/9maFUV48SQ out_52_mFAP2b_singleloop_p01wA5_mFAP2b_0001_0001
EoFJkBPy2hFEBW5SQ14FiBzfqpFEv01TQ5QbjBvxL3FUc94UQ++JlBT2OCGEEYlUQkCXfB3251FEVjPTQpM0aBvt1oFkYFnSQ940aB3HiUFEB8OSQRAgVBnBfwFUgFVSQwx4VBbLvOFUP3tRQl/pSBbkifFUfQxRQbP+SB/d6BGEjGgSQ0gdNBnrkhFkQoYRQSuvNBf73CG0vVHSQe+GLB/FO1FES0kRQ1NZlBXjXsF0FZbSQaSIhBrp4bFEReTUQf+ZgBfxkAG0G3fSQOYkdBXnZ/FkUtCUQTuKeBjAGKFU+YUSQ1s1UBf8l/EksoVRQdNBVBL3aIGEP37SQw/MLBjSVUF0Pu8QQdOzLBbCTKGUylQSQN8FHBvlR3F0RuTRQ out_52_mFAP2b_singleloop_p01wA5_mFAP2b_0001_0001
EtIriBPzMzF0eUIWQaR2jB/na+FEAAQXQPKshB76RGG0HF2XQGE4eBLbnCGEaRCYQCsykBnYQuFEEYJYQdvqmBvoxcFkkewXQRfZpBvVafFkzfoXQhhImBbdWIFkqqVXQaNeqBLSSNFkCNKXQMXioBjqI/EU11+WQ7RRhBvconFECsSWQE2glBXwFEG0Xr5WQYZGjBHy8mFkY0XYQ9W2lBX+y2FU8liYQh2KkBDlrAF0SdTXQjtlsB3XgKFkwf9WQGKzoBPFjvEUuEpWQ out_52_mFAP2b_singleloop_p01wA5_mFAP2b_0001_0001
EzhWiBXjXQGU2ODYQVjXgBntzXGknvTYQFDChBrvfcGEVj/YQO0SjBzgAgG025HZQhrHgBb78gGU3koXQevSeBPnzdG0IxRWQEH8gBviMaG0J/WVQBDDZBLZkeGkEG6VQgbJgBXacXGk7YGUQ64bXBnU3bGEEopUQSOGbB35VYGk8DwTQe+OkBDAATGkYQ4XQxO9cB/LjTGEeiXYQhlEiBX3XkGEeXgXQfWsdBjUBnG06IBYQJKCjBHmkZGU0qpVQ3rJWBDjUhGkpjnWQJomhB/HmUGEWSYTQqCQTBz3jcGEy1XUQNW4ZBnTRWGUsjwSQ out_52_mFAP2b_singleloop_p01wA5_mFAP2b_0001_0001
Env/dBntzcGEqGbZQ8SXeBvcohGkTiFaQ357ZBPc9pGkDtMaQlYQVBzgAnGUbnPaQep7dBrEDZGUPKoaQpEmdBP9WdGkMQWbQ7fRhBviBjGUa9mbQuqajBrvLeGkBxrbQRO/gBfpVtGEmpwbQPKcaBXNeZGU46RZQuSGhB7HvlG07HIaQlysgBfbyTGU/PmaQ1iaaBHELUGkFQiaQN5ycBDhpWG0QUrbQnaRaBPzDjGkezXbQ1BiiBbmgxGUTF8bQuaWeBvdFxGkWwrbQ out_52_mFAP2b_singleloop_p01wA5_mFAP2b_0001_0001
EmuJbBnCX0G0IbPaQgVOXBfnv8G0xLVaQfU4UBjVO8GU14BbQsHlXBLv04GkYQgbQZQgaBPc9GH0HFOaQaPFgBfn0DHk3IZaQ5fVgBT3M4G092KaQA1JbBTyK0GENVPaQVoFUB7h67G06t8ZQkg8YBT4XNHEjuiaQJqDaBrByJHk43sZQTJagBLfyEHECt7aQeIghB/rMJHUGOJaQhtuhBDyZ0GkPmgaQhl8gB30b3GUBppZQ out_52_mFAP2b_singleloop_p01wA5_mFAP2b_0001_0001
L357PB325/GEaRGbQWOUNBvcoAH0z3vbQfUYLBXiBMHkDt4bQpbSLBHYlPHkQgdcQcSsIBntz4GEFuybQjXRKBPmCtGUEXubQkpxNBnxfpGEfgScQ2ANPBfzYeGEEnOcQAF7SBDkQZGE4elcQXFxVB3WMeGEJADdQwBoTBHSEPG0yPdcQGE4NBLwKCHkqxraQCpMQBP7a+GkyhIcQKi7FBXjg6G0UfZbQ7BmGB7d25G0P+QcQCQcMB3TyrGEKZQbQMRsGB3CDoGUpTubQwxqLBL1jqGEfswcQnBcRBbLLuGEW1ScQQOLNBDNwZG0vt4bQKtJVBTHDmGEuzIdQ6SjYBj9HaGEewTdQaBPRBXGxLGEJpFcQFHWWBH7sKGUdVtcQ out_52_mFAP2b_singleloop_p01wA5_mFAP2b_0001_0001
LkC3JB/owRH0d+WbQ46xHBb6mcHkYQcbQBr8IBfSMiHEsyxaQcSMKBPIwcHkpbSaQgVuBB77ncHEVjjbQ7499AzjjbHU6c8aQ2O/JBzeUOHkQg5aQL62JBn3XgHkWA3bQWBYAB3zkjHEY20bQ6cxABHvvVH0Tg3bQE1X4ArEGWHEK//aQ out_52_mFAP2b_singleloop_p01wA5_mFAP2b_0001_0001
LXkNIBHsysHEmutaQpw1IBnDtyH0HFGaQueUFBXMIuHERLiZQlYQGBLbnwH0bS8YQcSMHB/mE+HUwKTaQTdYIBD3p+Hk7dCbQ4EDHBjKrzH0oNTbQDdNIBj1usH0jLuaQkhENBn3iyHkjb8ZQ93+CBHPS/HkXdMaQnhaJBPPACI0PaAaQB98FBfdfCIUMcRbQBGmMBPraAIEtoHbQEOyCBT9ezHUhGbbQFxnJBjr4xHUxkubQ out_52_mFAP2b_singleloop_p01wA5_mFAP2b_0001_0001
EsHFBBf++nHkWktZQ7Rh7APdTjHkDtMZQQ144ADrcXHkmZWZQ99TwA77nTHEEYJZQ2jCxAThrpHEsyJZQVajyA3mr1HkzrCZQO5EyALLi8HkVglZQrth0Abdz5HUhXaYQAIizADusDIUO4fZQp/A2AjkTCI0TtUYQy8g1A/UtFIkbT3YQ5t/2AfrHLIESrxYQf/UABjU4lHEoaMaQTq6/AfLdjHk4kuYQpHqsAnFpoHEBrnZQGPAsATIjmHUbrwYQSjjwAvXV5H0UXFaQA380Avyn0H0ap+XQAjKzAPbYGIE4T7ZQc5k3ALN5DIknspXQnuD2AXx6MI0HnMZQ out_52_mFAP2b_singleloop_p01wA5_mFAP2b_0001_0001
EqGPABT0iRH0yhqZQ357+A3jCGH0Gv0ZQ5luEBnDt/G0JxwZQGE4IBHXPDHkQgBaQMIw6ArFZEHkU4iaQIfUxAb3rKHkt3paQsW/3A3Nl4GkClqaQDCsDBT2OVHUGE0ZQtsQ5ADHrCHU56dZQ8faABPX1GHk6R5aQPR+sAfclKHERQQaQ1bD1Azxn3Gk1HLbQGw/+ATPmzGkeTmaQaUzxAXZH2G0G9TaQ out_52_mFAP2b_singleloop_p01wA5_mFAP2b_0001_0001
EFDiEBzKH2GE7RdZQ4PVJBXjXvGEBWZZQU4aIBjrHjGEoaYZQFueEBnuJfGECsGZQzhWMBTgVzGU46xYQ30VRBXqitGEz3lYQGKhUBLeN0GkFV2XQ6bKXBrk6+G0abYYQ7RBBBrZmzGE99PZQ/z1LBrGqwG0LZ1ZQWKbNBXzs7GUdc2YQrgrJBXd9yG0KSWYQemaQB/qXlGkc+bYQYlDUBjMNtGkIjAZQJvPZBHsNEHUMJDYQDk6ZBT027Gk1cwYQgo8TB72PDHkCGoYQ out_52_mFAP2b_singleloop_p01wA5_mFAP2b_0001_0001
EEtIMBvHFdGUPKsZQ/pGMBrbSRG04lqZQaR2PB7QLNGU5QHZQlDNUBfTiRGEoaAZQrcoNB33PMG0isVaQF/WJBLmiNGEEk5aQFKoEB3gAOGUiLwaQrb3KBPTmNGEylebQ5lOPBjqxgGk8S7ZQhFDIBfznOGk4cjZQlbURBbe5PG0m1gaQ1ebOBrKwDGEdDRaQ out_52_mFAP2b_singleloop_p01wA5_mFAP2b_0001_0001
EIwKOB77nEGE7RxYQvJRRBblDAGEmuNYQyLdSB757nFkuJRYQam5OB33PbFU2ObYQzMTOBrEDCGksdGXQDSeNBzEEOGUC/4WQ2EfRBH7z6FEjQ7VQP6CKBnQ2QGU4gtVQx1jKBTgVBGEZ74YQUeKVBvA9DGkh0MYQFYYKBjjs8FknpJXQMvSRB74oRGUehyWQsYhLBjKdRGkQywXQBTTPBDc19Fk9hBVQvOASBHQrpFkiqCWQLaaVB3/QBGUX43VQpZqJBbOgZGUp3oVQ+gHGBz+TNG0lR2VQnW2LBjIxNGUrRzUQ out_52_mFAP2b_singleloop_p01wA5_mFAP2b_0001_0001
EKcdXB7OfhF0MzIYQtI7YBX3kKF0eUIYQO0CbBvcoDFU3k4WQf/UeB3MzOF01jSWQ6mEdBLEYFF0jCrYQ3soeBPAztEkBfoYQvvvaBD9yKF0FmWZQgqRaB/S3sFksdCYQgQXVB7pLBFkcpPYQDhSgBLWcOFkxzlYQF0ygBbrPqEk5DBZQMDLgBDmQqEEBOJYQcuFbBrc4jEkWdtYQwIrdBrkNHFENVvZQ5qIXBX9QBFE10bZQZDvZBrMwbF0O3XZQ out_52_mFAP2b_singleloop_p01wA5_mFAP2b_0001_0001
EsyBZBbQgxE0jCXWQ++paBb5QpEUjXCVQ46ReBrFZVEUiBJVQIFOdBnDtGE0w17VQXktVBrw1jEEEYNUQBWZWBHZ7oEECs6WQ509cB7kr1EEYNiUQjs9WBXjXeE0HFOTQv0NTBLGEyEE/pGUQ35bTBb5QXEET3sUQ out_52_mFAP2b_singleloop_p01wA5_mFAP2b_0001_0001
EqxLhBLxgUE0JxQUQaRGjBf9oCEEEYNUQ0iMkBra86Dka8ySQO0ClBPy2LEU6mESQ35blBvyhIE0eUIVQjumnB3KQwDEigQVQxkwpBDZd+DUIrPWQew/pBXVNSEE/QnWQriXrB7cnfDEaIsWQiBhhBTKchEUdTqTQ0VFiB/aSoDkWkiUQ6bqkBnQqLEU8YIWQlEWmBz+WXEkHdxUQRkioBTosrDUsFSUQVMvmBvBOSDEO1mVQNH1sBHommDkQmVXQnzHrBHJfBDEm5XWQ out_52_mFAP2b_singleloop_p01wA5_mFAP2b_0001_0001
LHvUkBjWkRD01jaSQqGflBrZmFD0coFRQueUkBDW5cCkpbaQQrcojBHYl7BkBBGRQ2OfjBLwK7CkEDCTQFgonBbigAD0nUMRQjtNlBvz6fDEDwYQQ out_52_mFAP2b_singleloop_p01wA5_mFAP2b_0001_0001
LMIQkB3MzcCk8SHOQ5QLjBfTixBEqGfMQqGPhBj/UHCU0iMKQc94hBblDlC0MzsIQqGflBjrH9AkEDSLQKoInBvgrcAE+uZNQwnakB311l/jPqrJQZ78kBnCX3CEBWJNQ+zAiB3e1HB0MoyNQr9rmBH7FmBkLc/JQk8CmBLkf3/TcLnOQF3EmBvS4c+DnL3IQpzKjBnOAKA0jdDIQObPjBXbqU+DIj/KQ out_52_mFAP2b_singleloop_p01wA5_mFAP2b_0001_0001
L46xdBzLdjBEaR2JQktzZBrw17BUdTiHQiWEYB/TN2AEW5wDQy2ZZBf8SX/DtIbEQ+wuUBThHQCUTqFJQ1ioRBnOHZBE2/gKQawKWB/TtzC0YOCLQLa3LBzkevB0fEGLQ789cBXjXyAEpwFLQ8fkbB74hWC0HLAFQrnFSBLZ9cCEAxGHQbBmTBnm+JBEkzZMQcUsRBPkSfAUI5SJQeKiSBvXMADkH38LQ6FNYBnAVND0Hx9JQwAzYBrkHnCkuglMQ027JB3S85AkA2GMQVXyJB/3r8BUROOJQ/WtLBbp7TCk72XMQ out_52_mFAP2b_singleloop_p01wA5_mFAP2b_0001_0001
L2jCVBvIbPBka8S/PDXvSBHYlTAkR2O3PnEDXBXiBx+z4lutPzMTWBzgAr4zMzMrP3ySOB7Mn/+j/0u8PTtNKBfURVAkC8QAQIFOUBPzMHCkZmZ+Pz9DRBTVF4AEdgnfPuh6PBLAxo9zTLqBQRUqMBTSnM9jiFy1P0yvJBXb0ABEWOM7P out_52_mFAP2b_singleloop_p01wA5_mFAP2b_0001_0001
LEtobB/na8/zisdePEtIgBf9og+zfqxrv2jChBjVO02D/pGxPiBBiBjWkt973P1YPTiBfBTLy28Dv0N+vlRZdBzgAt/jWKQDwn8ZfBjOv+A0so+CwoqAaBH+AJ/DSjhGwZ78bBLwK/AUO0ikPoL0hBbec5/TmIZtvRY0bBXU2pyb4hy9vZYRhBDHyJ5TONpAw out_52_mFAP2b_singleloop_p01wA5_mFAP2b_0001_0001
LlD9gBThrH6zyhW/PDC8hBT0iM9bktTDQT3kgB77nK+LtIbIQZQghBjAr8/7yh2JQMdDgBb5QL+jWkNBQ/hBkBPilb87fiUEQZj3hBH1Nh/7zcQBQ out_52_mFAP2b_singleloop_p01wA5_mFAP2b_0001_0001
EPK8cB325767z3PJQBrcaBT2Of8b3k4LQjsdcBrEDC7jTiBOQtd+cBDVjH/zMzcNQXuYUB/vsH87/nrLQKzxRBHQAP/rNLAKQA12LBreZL/7MXPKQXRlJBzFeG77H5DJQXRvEBDtQu3DxTrJQXxtBBX9O57reTdLQQtBDB3Fyb+jxXfIQKcdbB33P16D99DIQPMhbBHQkQ/rQjhMQokRTBXQbc7DCb0KQAYpSBDVKU8LaarNQ17LTB7LBmA8LuqKQMF1SBzis8+bY3zHQn2uKBzLIP/bVDWMQFtKKBjY+cA8DzNJQeryLB70hV3DUNXHQehBDBTcAq+7fWXMQv5K8AbXbf3LA26LQPgWFBrbJX/zGbPGQSCz+AHYGM/zO58IQ out_52_mFAP2b_singleloop_p01wA5_mFAP2b_0001_0001
ETihdBzLdTy7P1QQQgVOfBLxgg9T14VRQWOUbBX3kAA0LdrRQyLdWBTLym/j78tRQ/pmfB757n2rpbiSQqwQgBz9Q5+Lyj7RQN/WdBT6b5+r36oQQEZfdBvkzxzbVMPQQ98ihBrrJq+Dk7ERQbQ6bBX8kvzb+WITQlLchBDd4v5j81MTQ3PNfBbnwOAcMaoSQMYaiBvfxN/bRvwRQCPOZBPHwk/LwnyQQIPnfBL6KFAsEF4PQ out_52_mFAP2b_singleloop_p01wA5_mFAP2b_0001_0001
EPffdB/RhLBkuJBSQb8SaB7QLKC0isdSQzhWbBzfqVCE7R5TQIFufBTf/kCkR2OUQhrnbBjVO0CUGEwRQh/4aBfNKyCkEkYQQXdXYBLl2YDUJgTSQZYHdBXuwZDkEccPQ03vgBzgATB0Ld7RQwMFWB/ywBC0+PYSQi/ifBLcv6C0fH6RQl8oWB75xvCU0jLQQSX4cBX+8VCEny+PQW4eZBLVp2DUpszRQXaDZB3YKcDEwHYTQPVOUBbAFSDE0pHSQMZlcBPcwYDEk3UNQOQogBfZGdDUUz1PQutFbBrQ20D0j5HQQ out_52_mFAP2b_singleloop_p01wA5_mFAP2b_0001_0001
ERLSXBThrPCUf/sUQlYQXBLEYdCEZ7EWQhrHSBX461CkYQQWQMdzNB7OfjCEueEWQpbSXBfR2uBkqxDXQqyLXBrOIICkKbPYQCYLcBfOX2AUJSzWQ2jCUB/naAC0xLVUQgexaB7CRxCUXBQWQ66qTBLHRKBksv7WQxLHXBf9jaBUmslYQPinTBHbsbCkNHUYQzuvaBHaebCkzMVYQgWKcB3sqAA04wfXQ3ZzfBHHGcBk7h8WQtSFcBnxCeAUYEyVQ out_52_mFAP2b_singleloop_p01wA5_mFAP2b_0001_0001
Ee+eSBHXPeDU5QrWQEYlNB34l2DUMI4WQW5QOBzfqPEkpbqXQlDtSBHueWEE/p+XQNeJWBDrcsDUHaxWQkJqKBrMziDkpcZXQbc3LBrH6+DEFQ6VQ out_52_mFAP2b_singleloop_p01wA5_mFAP2b_0001_0001
EMIwJBXiBZEU0iAYQShrJBrbSsEUgVaYQ14lEBDW54E057TYQxggABf++vEk8SHYQdTCKBf++lE03PJZQ9rFFB/sTZE0oqWZQ6SwABrE/jEUCToZQE+0EBjBNDE0wRQZQOfa4AnP2YEk90zZQ3HQABPmSwDks1bZQEH83Ajz4CEEUmtZQog2uA/SuvDERK5ZQHaRGBfSMSEkrHtXQZs/MBfae2E0UZQYQIBVKBfhT0E05FdZQyHlNBL8PcEk90OZQUn8AB7YR1EEdCtZQKiMIBD/W1DUUJCZQ4zoxATrUhEUBtBaQeuAABPbEODUGCXZQgFgvADXYSDU6ewZQ out_52_mFAP2b_singleloop_p01wA5_mFAP2b_0001_0001
LhrnEBzgANFkYQgYQoFZ/AjU4YFEv0dYQKxAABfTivF0NJuYQpw1DBb781FUbnDZQOJGIBnBBUFE7RpYQm5N5AH1nQFksGwYQD+r8APrfZFEya5XQ out_52_mFAP2b_singleloop_p01wA5_mFAP2b_0001_0001
E2Of3A33P7F00NlYQ46R2A34lIGEoa0YQ03PzAvIbQGUy2RYQpbSuAvyhNGka8iXQEtIuAHXPJGET3YZQZS2xAbh/DGU44BaQre4pATaXFGk5zlaQjtjuATCRBGkYlPbQ8BA3AHYvIGEq3gbQ9owxATgV0FEXPSYQLx89AbMSLGk4FBZQHBrmATNfFGUg+OZQHobsA77nRGEy5fZQ08e5AfMfHGUXaLaQSKDzAnt92FkYk8ZQwikiAzd+AGEtgeaQrl7nAPZ0NGEKUpaQwgLyAL58yFkf6JbQDwNoAnxaAGUDNnbQLMA6ADdyFG0WR8bQMTvzAnE7PGUukmbQu4R9An+yJGkWhLbQ out_52_mFAP2b_singleloop_p01wA5_mFAP2b_0001_0001
EnED2AvyhaG00NZYQ357yAD/piGEaR2XQAAAxAPeptGkBBOYQbnv1A/S3wGUjXuYQ7Rh7APepjGEue0WQShr6AnsdcGkR2yYQS8TrAX4TgGUPFaXQGZ74ArbSpGEEYFWQEYl8A757bGkTiZWQKcdBB/9TmGkvfSXQ out_52_mFAP2b_singleloop_p01wA5_mFAP2b_0001_0001
E+TNqALbnzGUbnvXQIwKoAbkt+GUbnDYQ/pGqA757FH0gA7WQzMzpAzLdCHEmuxVQ7RhZAnYQAHEBWVYQeGFKAPcn9G0ZTqXQ8HBWAPcJ5G0ka8YQx1jmAbPKwGkqx7WQDVrtAnz7AHkVKdYQlWbXADsnIHkdleYQk6DMA33OCHUXn5WQH/7FA3TZ6GEH1IZQJ33gAjsO7GU6/UZQB08XA3KzwG0phzYQ out_52_mFAP2b_singleloop_p01wA5_mFAP2b_0001_0001
Epw1rA/mEQHEnELXQGZ7tAXNeXHU0iEWQJGEkA3MzbH0xLVVQQgVYAzgAfHET38VQU460AXNegHU14lWQzHX2A3YpoHUPglVQVhr/AX96bHEm+7WQdoFsA34lSHkDtEYQ2moyAfwTTHEcHUVQObPxAva5jH04UcXQqwc7A/z6uHEH/8VQ9zruAfIDsHUlJTVQxrF6Ajl0kHEZ7uUQlQVCBLUKiHER6TXQB3nBBfhpYH0suCWQzF2+A3jrVHkSIsXQ out_52_mFAP2b_singleloop_p01wA5_mFAP2b_0001_0001
LNepkAf9obHkCX/TQepbYAb6mfHkBBGTQXPKeAz1jqHUiBhSQ8naQADVjxH0kYYSQR2OVAblDYHEsy5RQu7eMADRVNHEZPPSQxwMKATIFGHkkG/QQqHTx/uFIKHU2cDQQpW6m/GJRCHk7X7NQyLdrA7luYH03PlTQvfuJA7oggHUb4qTQy4QiATAzWHEHlaRQwVoKAv1ybH0zWLRQ2bA6/2OJOHEPzuSQJOpXADpnJHkrr7SQxLTGAHZ79G0MESRQJ3NZAvN4FHE7DcQQY117/mFlRHU7hMPQp43I/OqoLHkKxoQQgQn++GiRFHk6MwMQTNcZ/6cX7GEjpwOQ+3tAAvPpAHkVqwMQ out_52_mFAP2b_singleloop_p01wA5_mFAP2b_0001_0001
LlYQpAnX6rHERLKSQdoFtADAA2H0MzkRQDXP3AHtI4HkR2WSQBrc7AjWkwHUep7SQsHFwAXMI1H0w1DQQGLF6A7BRvHEi72PQpGNnAT1ZvH0JUlOQVjXuA3islHEoaUSQg58mADyF8HEzAuRQeN8wAzU38HkOiPPQMDH/AbctyHUxWjOQS/bpA362uHknyeMQ5UlfAnA9zHUGkxOQyT8lALNenHkRLXPQ out_52_mFAP2b_singleloop_p01wA5_mFAP2b_0001_0001
LBrc8AjVuAI0P1QSQ9oQDBrbyBIEnE7SQnvfHBz0N7HUPKkSQTihLBLaR6HE7RRTQIFuEBPyWHIkZmZSQqmv+APfBKI0zDJSQIQp3AXokFIEmpoRQsTX8AzKyAI0E6QSQ50nCB353BIkxtAUQhwKHBzn9GIEgRfRQfWKHB7CgJIUu4ITQAHt/AbASNIUAVaRQ2Gu7Azz2LIElVETQJGj4AfqbFIE+HjQQ+iYvA78OGIknU9RQ out_52_mFAP2b_singleloop_p01wA5_mFAP2b_0001_0001
EzMzGBnsd1H0GvcRQIwqKBfTitHUepDRQIwKIBjrHjHUepjQQoFZKBntzdHEEYVPQ0iMOBrvfyHEAAAQQW2FLBn3l2HkiHeNQxEQGB3HA1HUR1LNQ2stNB/pt7H0cw4LQ8naDBPc91HkZm5QQT3ENB/XdrHEPa7RQH2GRB3B1sHkB6bPQtQSQB7lK5H0b1bQQ out_52_mFAP2b_singleloop_p01wA5_mFAP2b_0001_0001
EqxrDB/89fH0w1LRQdTCBB3MzVH0z33QQXkt9ADAAQHkBBGSQfU43APy2UHU3k4SQ14l4AzKHXHECsyPQLcI8An8xbHk/pWNQRtDzAr6dMHE2dNPQdTCCB/89kH0eU4RQjl9DBDzcQHktzaQQ+R4yALxTcHE1JWQQeuM8A/cejHkkcpNQCxZsALE5NHEas3NQN/BwA7p/IHUwRhQQkHq4AL07GHEDtSOQ out_52_mFAP2b_singleloop_p01wA5_mFAP2b_0001_0001
EvJx/AbQgFH0gALSQhrH7A34l+GkQgNTQNzMyAHtI3GkBBuSQ99TzAHDCyGU5QrRQgqxBBb5Q3GEue0TQxQOGBL017Gk2anUQGJ5JBbIsyGEcHCVQeX8DBjfTBH0H10VQpwVCBDBWCHkrHdRQ4bi3Aj9pDH0Jf+TQkhoDBbdOzGkzr/SQ8bm/ADmhxG0GnaUQ9eeIBn0fBHUTLBUQ+WHNBTX01G0YJoVQZkeLBbPwuG08cJUQHdqHB7B+sGET6nVQdlKHBLmrEH0HkbWQJYrBBr2j7G0rEbWQ4ySBBTVjHHUhbfVQ out_52_mFAP2b_singleloop_p01wA5_mFAP2b_0001_0001
ECsypAHZ71GkU4iTQ8S3gArbSuGkDtYTQ789jA/mEkG04lGUQpbSkAT14jG03PVVQDCsMAfTiyGU2O/TQvCny/Kq7qG0SkxTQqHb5/uqmhGU0HhTQJkv7+O6ruGEl11TQ67npAf9o6GUwKXUQ6mWfAv6zsGkflUSQji0IAj+F6G0YIlTQP/4OADJuzGkJ2DVQ out_52_mFAP2b_singleloop_p01wA5_mFAP2b_0001_0001
EiBBnA757bGEv0VTQOJGsA7kYSG0eU4TQqxLmAThrHG0xL1TQIwKiA3NJEGkpbySQlDt2APzMRGUy2JTQhZu9APuOaG0WEhTQ8ny7AvK/GGUgofTQZdJDBrOlbGUT5qSQoa8lATKccG03PVSQJYatArIkTGkkl8UQniQ1A/WqRGE/yFSQlrgAB76oYGkDycUQdaR5AzlghGUeZjTQWyqBBrtOGG0p/9SQhtd2ATbmAG06fMTQWHJ9AnNoGG0/SkUQp+nFBTo+hGki+ATQ6AoBBjYadG0ursRQKIZFBf6YUGETwpSQ out_52_mFAP2b_singleloop_p01wA5_mFAP2b_0001_0001
E/pGmADBWCGEVj/UQT3khAb5QvF0LdLVQmuJqA76RfFUiBpVQZ78sAHtIfFUf/0WQ14lQATgVwF03PNWQNLyFALXLaFEMUkWQHSlPA7JJKFUVPWWQ8Z9n/G7vZF0SsFXQ3kYpAXiBGG0w1zVQA+0cADOwpFkGROUQ0dJEAvy56FEfqzVQW0cWArDt3FE/IIXQ out_52_mFAP2b_singleloop_p01wA5_mFAP2b_0001_0001
EdTiuAfSMSFklDtUQFDC3ALFuCFEoaEVQaR2yA/owrE0bSEVQb8SuAT0ikE0GvEUQBWZABXiBDFk8SHUQjxmCB/m+YFEjh9TQUs5EBX+K0EkNNqUQ+0aEBDUhjFknzOVQWO0rA/mETFkCXvTQwf05AnQcGFkNxEWQEoX+Anjc9E0FRITQEUR/AXVhiFk57eTQrC/FBXk5XF0oHUTQ5xSIB7dg0E0bX+TQpodDBPW0jEU27vUQzkLGB/E15EkYyoVQVv/FBLGPzFUKz/UQMKiHBHe5ZFkjQtVQe4EBBvMLlFEjj5VQ out_52_mFAP2b_singleloop_p01wA5_mFAP2b_0001_0001
EhAr0AzeUgEECsKWQkCXxAzKHKE0NJWWQ2jC7AXO02D0yhOWQqxrBBzgA/DE+T1WQgVOsAHueGE0jCvXQ+y2iAnijTEEDI4XQyMDpAb8rdDUX85XQnvf4AfTinEkqx7WQOIqrAXpEGEk83jVQIi9xA384KEEUSQYQd+5kA3gaiEEpf7XQ7wdlA/GFZDELXcYQC/BwAjHTJDUtk0XQb8RjADk9UDUJWIXQ out_52_mFAP2b_singleloop_p01wA5_mFAP2b_0001_0001
EOJG6Ab6mUDEuecVQdTiBBb5Q3C0KHSVQUNeABTKcJC00NxVQLHa8ALwKfB00NBVQtd+CBHue0CU0i0TQAJgEBrOndD0T4JTQvXjABj/t3DkP4nSQoxwJBnyboDEkVBTQYC4BBXXHOEEnN9RQsvHLB7hnGEUpSWSQLjMHBbrfTEUl+zRQ9YlIBD6nlEk9CIRQwKHzALGEQDUep7UQMU3EB7b0CDUV14VQKbY/A/YRnCUd5STQHjUGBHhWeC0+YtTQEs04AnTPvD0B5uSQGe1MBXmsTDEhJcTQFlg9ADdMYEk8xiRQoFTPB7HALE0MpOSQZXaMBLTPlEEPT8QQ out_52_mFAP2b_singleloop_p01wA5_mFAP2b_0001_0001
LCB2BBrFZ7BUHaBXQfUYBBTKclA0FZjXQTiBEB/S3E/jEDqWQjX6BBLFue7Tc9gWQXkNEB/9TtAEW5cYQlYdDBL5tECk11oYQb3EEBjUicC0oJ/XQXs3BBP/g8BUM4/WQT6P6AnzsVAEM4rXQjvcIBzP+aAkzsZYQ3aYCB/9FBA0vA0YQIIbGBDUYOCkV+AZQZC++Ab9MJC0UN3YQG4PIBH2IhCkJk1XQms1BBf/P6C0CwAYQ out_52_mFAP2b_singleloop_p01wA5_mFAP2b_0001_0001
LU4aIBHsyx/DEY9VQiBBLBHsyh9z4lGVQgVuHBrFZ77j9o4TQzMzIBbmZG8r8SPTQy2ZQB3ist+z4lmUQYJ2PB3A1dAUx/vTQ6mEKBb6m0AUIwCWQYAnLBju5XzLvEsVQhYOSBn+EL8D1kCUQgYBTB7xDK/zwXaVQun0RB/NnOA05R7SQ out_52_mFAP2b_singleloop_p01wA5_mFAP2b_0001_0001
LCsyDBLGEo+j/UjTQTihABjqxL+zP1YSQBW51A/mEj8z3P1SQamZuAblDN8jZmBSQAAgABDW5YA0NJmRQ0dNGBfYb5AU4WORQm9zFB/0kGC06ZeQQJ9MJBHt3q/zMccQQyL9CBfnvHAkYQIUQovXCBLITf6zWOyRQZcc9AzNTIBk8COSQeZT8AzlGSAk3zsQQFFZIBLodGBkf/ISQlT0JBXYPSCUVtQQQjhwDBLrmdCU1PFRQUinDBPgqBC0YcFPQj7ONBvPJMAUphNQQiJHHBX06Q/T9NGPQblfJB7bes9Dx4BRQ out_52_mFAP2b_singleloop_p01wA5_mFAP2b_0001_0001
LQ140AvHFu6jDtIUQMIwqATf/U174luUQlYQkAz1jS+DqGPVQWO0UA76RR+z1jKVQkCX7ALwKH7zkYwUQBWNsAXOz78LIyjVQFjAmA/OEY8bMg/TQ out_52_mFAP2b_singleloop_p01wA5_mFAP2b_0001_0001
LRLypAjpbKAUiBxVQuz3kA7P1YBECsSWQ6mEdAb6mEC0IbPVQ2OfLAzeUUCU3kgVQZQgbAbmZGBknvfXQTtwjAjMwnAUjiWYQO1PrA/yxRBE5ZlYQ0qngAzqQ++zPNnYQfU4xALGEIAEAAwVQqiOrAXp5BCU7ynWQ6hUPA/0oXAUisPXQcDKTADakACUQ/wXQjSVkAbKQP+zjCBZQoH/UAHL589DaKaYQ out_52_mFAP2b_singleloop_p01wA5_mFAP2b_0001_0001
EFDCjAjqxHC01jCUQKc9aAzLdfC0d++SQueUeA/TNODktzPTQZQgnA7QLaDkvfyTQThmhA/S3TCk8DlRQ5O2sAP9/lCkcQXRQb3jhAH4MHBUrhYRQNLpwAHgqjCUSC3PQLHaqAHZ70Bk++5TQ/ABKAz9YXCEbiBTQcA7YA7veiCUr70QQJ9hyAnsoUCEZH/RQdOCtAPdaHDkZSrRQjFgkAD773Ak0qYQQL/3SAbxBvAkgtfRQaFumATVYpA0FOISQV0q4A7AIxCkErtPQjnNrAj301C0vblOQqzywAfmZCCELiNPQ out_52_mFAP2b_singleloop_p01wA5_mFAP2b_0001_0001
ER2OPATf/oDUKc1SQxgATArFZLEUf/8SQamZWAfR2WEkSMoRQnEDMADAASE0eUoQQKc9AATLyWEUktrTQA6t9/OU0RE0PJJVQdRLb/i1MhEUHzvVQRW4V/imnfEUL7PXQ5s1a8+zXxEUDrzXQhrHBAPHadD0codSQS31gALa2NEkXchTQbdlj/eauSEEvKNTQBCNDAvHFoEkK2lTQgOWOA/C/TEk5XoVQgURz/uZUBEEoJSVQ3Hwc9YRBeE0I8UVQLCqm/yRgxEUyJfVQC+/6/SgpgEkPxqXQ+mFz+aBXQEEd1hXQf1Rr8sQSwEEdzZYQuvha/Ml0wE0btbXQsBi7+uW8/E02diXQ out_52_mFAP2b_singleloop_p01wA5_mFAP2b_0001_0001
EcSMiAnX6mEkZmpRQzMzjAb5Q1EUc9gQQFDCgAfTiLFUxg4QQ3kYkAjWkVF0FZzRQ2OfvAPy21EEpwFQQUNemAvxLpE0kYgSQZZBeAneXvE0GSXPQQgVwArvfAFUgVeOQsHFyAvz3lEEVjnPQVjX0ALbn7E01j6QQ out_52_mFAP2b_singleloop_p01wA5_mFAP2b_0001_0001
E2OfPAHtITFEueMQQKxgGALaRoFkCXfQQiBBMAXMI4FEYlzOQGZ7GALFu0FE+TdMQ4P1Y/GtInFUeprQQVRTL+yoI9FUry2QQmFU++uh0EGkIwKSQKVak+yZxAGEq8RTQJq1b/WL4OG05NASQGZ7IA/89JFEmu5OQknZNAri/tF0rNbRQ5AwK/6jfdFkHAkRQ2Lk4+qTDfF0CbpPQYW6Z/UrX6FUp10QQ3V06+CYrDG0fZBQQ7xyk/+S5TG09EzSQaJvh/+G3RG0cfFRQ out_52_mFAP2b_singleloop_p01wA5_mFAP2b_0001_0001
LfU4WAf9oEG0hWkPQktzdAXNeMG0yhmNQGZ7kA34lVGEaR2OQc9oiAjqxYGEYljQQaR2aADVjFGkTixQQri6PAXUnPGElxiMQuG/jAHFmIGk8vHMQ out_52_mFAP2b_singleloop_p01wA5_mFAP2b_0001_0001
EW5QsA7QLaGUJGUNQ/pGyADBWjGkBBWOQZQg9AvyhkGkQgVNQ4PVABjrHgGUxgQLQXPKsATLytGUeprNQcshrAvMgwGUJ2uKQxl0kAj5q6G0CvLKQ3FNWAv656G0esxKQ8tzpAXjDDHkEGFJQUNetAvxLXG025bLQ8GzyADXhiG0cOQQQobQwA7Kc0Gk1RnOQzrGkAbzgtG0uZgOQ9A9nAnmzpGUKNqJQYQqzAbn6xG0HUAKQSpxlAj+wJHE/OsIQot0xA/A9CHkgOtIQ out_52_mFAP2b_singleloop_p01wA5_mFAP2b_0001_0001
EktzBBf9oqGkZm5OQlDNHB7QLuGUepLOQoacHB/TN6GEZ7sNQ/pGGB/9TAHk9ogPQT3kLBbmZrGkDtIQQjmkMBPwEgGk8uTQQXZZQBrrFwG0QljPQcPcQB3MgeG0+cbRQ/UDAB/natGEShTQQ+0XIBLxMqGU8VVMQoXXKBHLkuG0/iGRQmGXOBLd8cGUbXyOQzpAJBjG0bGUj9eQQPXeTBPzeuGkOQhQQK4tPBHpa4G08maPQMsgRBLbssG0QWpNQnHWRBXZZWGUPfhRQh5wOBjOghGUusWSQSQHUB7D0iGEucNRQ out_52_mFAP2b_singleloop_p01wA5_mFAP2b_0001_0001
ERLSJBT0i9GEYlTLQXPqJBXiBJHUJGkKQbnPPBrFZMHEaRmJQ03vRBnX6GH0d++HQ3kYFBPzMMHEUNeIQlcIABfBnKHEQulJQVHAGBToAYHUUQZHQtIbKBrGv3G04l+JQjmyIB3F1NHk4LVMQ5U0FBDBNHHEViZFQYk3+ArDbQHkMc5KQBi8CBT0IaH0ypfEQww7JBfBaZHkHroFQwVjFBn5/cH0c1eJQ out_52_mFAP2b_singleloop_p01wA5_mFAP2b_0001_0001
E5lORBPHaVHUGEoKQIwqWBbmZZHUzMDKQHaxXB3MzdHUiBhGQwKnUBnBBkHUGEYEQCB2XB/naiHk9oAMQRcadB7yFnH05NAMQsJJeBHjBxHkgboOQ1pRiBzCZ2Hknu3NQam5OBvyhZHk789LQJ7dZBXjwSHkLIPKQG96WBbF+fHUH3/NQyZLVBnMCpH02NhLQWeNeBTc7qHUVCGKQRJMgBLCwgHUBuTMQ5MyiBzem8HEu+TPQG5QiBnkw5HkVw2LQyKujB/fHwH0rq+NQ out_52_mFAP2b_singleloop_p01wA5_mFAP2b_0001_0001
LGZbcBntzaHkpbSEQEYleBbktfH0Gv0+PEtohBXMInHEDCsAQ789hBfTivHU3kY8PQgVgB7luXHUjX60PqKpcBfkUQHkWhfjPJBjYBnICUHEkvipvMGydBHx5GHUSxBKPDCseBb5QVHEv0NGQI2bbB3SdkHU4DG7Pdl4hBjo0SHUpvO6PlRUhBLcMcHEIPaDP out_52_mFAP2b_singleloop_p01wA5_mFAP2b_0001_0001
LRLSjBT14jH0w1jEQtdulBntzpHEW5wFQktjmBLEYnH0kYwJQ7RhlBntzfHEoa8KQZ78nB/mEmHkTiBCQuS/oBz3IcHELatDQfU4iBDW5cH0OffGQ4HUlBXdVyHEgUVFQQAhpBvR1rHk2sjBQZUFnBTFClH0o4I8PfpGpBbB0XH0WAhAQ out_52_mFAP2b_singleloop_p01wA5_mFAP2b_0001_0001
Lf/koBnX6sH0P14KQ35rpB7P1qHUiBhNQCBmqBHXPfHUGE4NQzMDrBT14bHEoaEQQiBBsBLFuyHEtIrNQB0MrBTuz7HUny2LQCXwpBnGh2HE2KlJQVkkoB/r/sHU0E3KQ2sLoBDLzsHUN5CPQM13tBvSwuHELfBNQamUsBrmP1Hk3dwPQWd+sBjaJAIEmqMLQtY7pB/xvAIE4M9MQYzQrB7sT0HkEwGIQSUPoB/V/7HU+/yIQ out_52_mFAP2b_singleloop_p01wA5_mFAP2b_0001_0001
EiWErBbPKZH0istLQOJ2rBLwKOHkArMMQR2OqBz1jGH0xLdKQKcNrBjU49GE7RxJQLy2uBzLdMHkoFpLQCacvBLGhPHU2h8IQ/AmwB7n+SHEDbjNQlDtqBLbnbHEnEzJQJ9brBnhQMHU+SSOQBXUvBjBAEHkx/4LQHz1tBzWESHUyiGIQzisyBn5fRHkRhHNQLgKwBHPoQHUZgmPQlYLwBzzcbHkqBUNQ out_52_mFAP2b_singleloop_p01wA5_mFAP2b_0001_0001
E35rnBrbSJHkvf6JQv09lBzgACH0P1YIQBr8iB7P1DHkqxrIQjs9hBra8MHU2OfIQ5QrmBbPKCHEue0CQFcBlBb1R6GEor/+Pl+4lBjOj5GEye/tPRFFoBj4p1GEq+waPNlJkBXCW9G0jMauv789mBz1jQHEW5gKQ6nTmBTQ45GUgUGJQn9xoBH8OAH0r3RCQz2VmBjGKKHEagOBQk+7iB7U68GUtJ/+PUSLlBz6YyGkNMUBQEBlkBPnI9GkbCZ7vNtViB7KgAHUoJchv out_52_mFAP2b_singleloop_p01wA5_mFAP2b_0001_0001
EAAghB3256GUiBBJQEtIdBDrc6GktzHJQqGvaB3isxG0IbnGQXPKdBrbSpG0HFuFQhALbBPHa4GEUN+LQ+M8bBbr/AHUhhHOQoUSgBruVCH059ZPQiSqXB7cCHHkNQ+OQzaggBjL1JH09ytQQ/lAYB/nVOHU2KfQQGatcBT2zPH09RGRQO0iiBjU4zGUepLJQOPjbBThFCH04NbIQNH0cBPNBxGk22tMQSx/WB/IV3GEoPwLQTr8hBTfi9G0jU0OQ/F6TBHn4FH0XXBOQl3XiB776KH0JGORQrlfUBLl7SHkZHyQQqAEdBLOnVH0Bm5RQ out_52_mFAP2b_singleloop_p01wA5_mFAP2b_0001_0001
E8S3VBbQgzGEXPqEQfU4SBDrcrGkX6mBQTiBPBHtIlGE/pGFQv0tMBvyhpGkU4aIQR0zPBrYvwG0hPD6PW9VTBH6Z1GE5yUiPwqAQB/Ml6GUmT92va9gTB74o+GkAISAwGgYQBvuwEHEZHUEwSMIUBThr6GEBWZFQwSuVB/EwlGEYf2/PHNVNB/8L3GkyON9PNQJNBf05qGksqu0PtsxVBrKEvGUzp1ovnJAWBLWZ7GkewcxPAxwNBL2RBH0HRTwvRmLNBjcw0GkL+p6v0hbVBvz43G0EtQCwohoWBn9zDHEPGW9v3L2SBz1THH0OLQHwgZpOBX0ILHEMWiCw4qhNBXFAAHknK5Fw out_52_mFAP2b_singleloop_p01wA5_mFAP2b_0001_0001
EEtIOBDAAbGUNepDQMIQKBvz3TGkpbSGQ8n6FBT14PG0OffCQ/pGHBDBWMGU6mE8PJMINBnFPKGEtVXIQz5ZJBLrCCG0E9gJQnDoIBLlwvFEq7mIQQV6FBnWSDGktezLQdX6EB/hdlFE0yKKQKCNDB3QMzFkydIMQFU4EBzUuLG0YskNQ6AC/AHQGwFkilKOQ5XLBBzQLKG0+EnPQ3QI9Ar1lAGk+Y5PQ4PVQBPc9XGET3kAQV+RIBTXUYGUiTvIQBbzPBvP8MG0yq8JQH5kPB/AYGGEysrFQO9pKBnwtoFkrmyFQdGpDBnYQWFEqn6JQG47GBz7WTGEHhWNQ5Jz6APR/gFUFSbOQ0nZAB7DyQG0wXfQQNfX3AzOT/FESiwQQ out_52_mFAP2b_singleloop_p01wA5_mFAP2b_0001_0001
EfU4AB7kYQG0LdTEQXkt4AXjXMGUhrHBQRLyvAjrHIGE99zEQbnvqAT2OOGkCXvHQBuS0ATsLVG0Es+6P9/0rAzIIRGkQk2sPsnFpArK4HG0A1RvPC2LoAbSUXGk78/svIFOAB3MzTGUKc9HQG3i7ATwzFG0bFP9PYK06ATWuYGUcAz0PM0ywAfIgbGEXs3/P out_52_mFAP2b_singleloop_p01wA5_mFAP2b_0001_0001
EZ78tA/9T7F0IbnEQIMvlAHiPxFkLz5HQHBSbALGglF0M/aEQeVdgA7WacFEeWSAQ8wzqA/n/hFENQ9JQlSXyAfMJyFkxCICQKZhhAf5y9FkvbCJQYpkkArYmaFElyKLQn7QwAfj1qF03+PLQ4OOvADznVFU2I5IQ out_52_mFAP2b_singleloop_p01wA5_mFAP2b_0001_0001
E3wIHADBwlFEHmHGQtpvr/OERcFEmo/CQh+1R+qyJWFUymkGQZ3Q59QjRhFEpSOJQRMnZ/WJurFUU+P9Pfk8C+4EZiFE+SYzPKBJ5+YkMxFkY2ZuvdkPz9krECG0EestvcARj/IOooFE3ay7vYesDAzBssF06Q1IQvls3/OsuNFE2yGBQnTN4/CvzwFECdf4PfAg8+aJ+5F0o0dAQJZ5h/calfFEmSH6PQg5d+KCXTFkTb3pP2Ctq/MmnxF0JwEBw2Wpr/4JMZF0/lm7v out_52_mFAP2b_singleloop_p01wA5_mFAP2b_0001_0001
EIwo6+sEaEFUxBQFQJh21/wRA+EEzs+HQ2oqOAZXIHF0XrOFQHN5TAVIEBFkmwuAQruC5/QMmlE0bqGIQuCfJ/ILIbE0B4kJQ31QC/SHMWEkULRIQ/yvQ/4SNWEEJVRMQ9Zjy/SyjMEUNvnJQaQ1j+SPkME0bIoNQwJeu/mlvHEEdKTMQ+Jcx9QSH7Ek60RCQL440/sULEFk75BKQ7G15/ApLfEk/IKEQD8aLAB3BhEUBEFJQyQsI/2z+ZEkuHTEQmXA2/ElBaEUHdUNQlXEIAPRxIEExZkIQYAeN+qixIE0OqvPQ0nZEAX5KAEUQgXNQ out_52_mFAP2b_singleloop_p01wA5_mFAP2b_0001_0001
EhZlZAFivVFElY9HQcN5lAN98gFU6/nFQpxHwAdvAcFUJXWIQb+84Ad6IfFk7iqGQVr4jA9vF5FU3CiFQsn/UAFI9/F03KDCQFbdSABQFMGUXQBCQzWAAAtkiPG0zH58P7FE6/0gWbGE7Y88PbNKVAZFLZFUw93JQCF9mAB7XbFUaqhBQb5XiAVav+Fkv0yIQT+ArA91oAGkr2EEQhEjXA1lb6FE++67P0hUGAZXv4FUO4jDQcqePA1S5OG0TRFGQeYlgAV6wPGUUkkAQDsCDAp47MG08AcxP0Xhi/8oxLG0Pco/PjdVh/8DUdGU7zH4PWqzz/g51dGEUKPCQ+6fKAld7eGEdZR6P out_52_mFAP2b_singleloop_p01wA5_mFAP2b_0001_0001
EDA4uA5vRUF0KhzKQ7t+3A5qcQFUaEkMQlAF7ARV44Ekb1gMQykN0ANs3qEUNySMQ1Gb1AR1cXFkAXbPQV6hzAxAVvFk2ZvPQvbRxA1/n1FE9sTRQ/08sABq/oFkLnFSQgEM0A9bnEGUatqRQYZbnA9x9QFkOHeLQSmv+ApqzZFUax1LQnhSuAhyHPFEiBEQQ94/7AF78SFUB0XQQ4Mp6AVO53FUuzEPQglqsAp+6zF0umhOQzy5yAROJHGklnmSQ+6q3AFqeJG0nMARQ out_52_mFAP2b_singleloop_p01wA5_mFAP2b_0001_0001
ErquCBBrm0Ek/6tMQEhxEBFkzeEEfOiMQtXuDB5+YSE0anGPQF2oEBZJI+DUa3OPQpJtKBh/0eEk554LQNx1LB5/wlEEpPEJQBaeIB91OjEkqGkGQwLhQBNbeuEksHoIQczUFBxKxAFUxcANQDipCBNHjWEk9p7KQ9kyMBF1ipEUznQNQjAVMBhK0OE0V7LMQyjfRBxZZzEkKpkFQRjHTBxfNwE0uUIKQ out_52_mFAP2b_singleloop_p01wA5_mFAP2b_0001_0001
LaQzBB91mdE0MqkQQDeiABRhlTE07d2RQksZ1AZNpMEUfW5RQJgrxARG8DEkkc5SQnruBBBH/iEE6NATQ7RqHBJfEoE0pFJTQdA2KB9DtZE0F9/SQm18IBxIR6EER6YTQ2oMBBpAftEktedQQb4CDBZebFEUT49RQNFH/ARz5xE0dT2SQMUUABJqDcE0UJ8TQ out_52_mFAP2b_singleloop_p01wA5_mFAP2b_0001_0001
En2pvAl7iQEUtizQQY8UkAtOHLE06ouQQZl1hARR5/DE4m0OQtnfcAh8CKEEEI6MQDu2aAhP6eEE6c5QQntJdARK4oEU3iQSQzLiTABichEEj+OTQr62kAxnk5EEj9VSQHTOzAxBdXE0sjAQQQbdiAt+9/DELViRQTQMfAlquqEkhGJQQ6PHKAVkuaEUCUvQQhN7lAZH3AFE2UOTQMxloAtoC/EUjyhRQ out_52_mFAP2b_singleloop_p01wA5_mFAP2b_0001_0001
ES7wjAtsGWD0NDvOQZkthApH78C0UaVMQYoLMAdtQBDU4WdLQ17n7/MewFDkAnHNQ/vWkAVNSPCkyLPNQO4WsAltKVCkJraPQC5noABRg8CEpQcQQ/FwjAB4UWD0B+uOQn1KnAN1WHDUKJvKQSaFaAhlD+Bk606NQlRgnARpY5BUpwiLQ1llsAJWRxBkphWQQjza0Axa7YC0+PkOQ6quiAp4VzCECONRQIzhvAdIlMDUlx5QQ out_52_mFAP2b_singleloop_p01wA5_mFAP2b_0001_0001
EtqlIApr4/CUq01IQ6zAm/ctMCDE3LfHQywxm+0aEeC0hKxIQxY/O/8BjyBkTD8IQOnYn/8+mADUlBaBQTP/z/MYgVCE4gI+PCVq0/0KgWCUT/ApPnEZLAF/mxCk5hlmv6uyNApAs8C0e5K8vTpIAA5ExuC0g5rBwoN4dAdNjVDExIF/vraIVABvK9C0xEKHQ2yZP/gbfgDkjmWIQDONg+cM6IDEfRn/P6wH+/cqSYD07c3/POA7JAxpyMCkcNeAQ7/Fa/M5e6BU1aVAQUkk5/chdsBEA97cvAFmM/Au5iCEidLbv35NWAtY88CUiH7tP6Zrn/AwwbCU6tkAwTz7BAtbE3CkLCkFwrLMkANUQgDk4ti5vfTrfAFR2dD0GkaDw out_52_mFAP2b_singleloop_p01wA5_mFAP2b_0001_0001
L619b/qMyoCEBvcJQfQo8/6RFJCUevZKQSbSSAnLIICUxEqIQDmAfA/WRUBEW7yIQ8gXEAPNDSCkHIUNQi5Ej/ejjRC0lwNPQasiR/Ss/1Ck7MVQQhQar+S1VZBk3pgPQ7kfm+Iyi1Ck0vMRQdvEP/kBcYBUV3nQQxfyh/ICeQCEk8VRQsaBCAhPBQC0ERNSQxrJn/aBsHD0dWTJQ0Iut/CZKTBEkHTKQcNEMADZTxCksDdNQA64PAXed0BUac/NQXE0r/SZ/SD0nxNQQVF3F/KDGgAUgwXOQm9bD/UtKSDUlIxRQGMmq/0edeA0GQvQQz1uIA5zxoBU9nLSQ out_52_mFAP2b_singleloop_p01wA5_mFAP2b_0001_0001
EHK9UA7UIpC01+BGQ6wVkA7QFvCU1dADQLjykAnPRQCUGTl8Ptk/jAXMddC0sSWtP/sUlAzYNdD0DV/AQfEEnATcS9D0ZgWFQvRIlAnxMUEUXLrEQR/iqA/Dk4D0JOOJQgAXnATOaeEUmalIQj/pqAbyQQEk0TXKQ9uAJAnhp+C0KmnFQ9rLrALTaoCUK1kFQWYJcA/kAmDU5zp9P68+rAbdefDE7hY8P9PCjA7xabEkMsQBQbHBtAbcvcD0WlYKQB0WmAPasvEkabuIQ out_52_mFAP2b_singleloop_p01wA5_mFAP2b_0001_0001
EdiEmAvcUOBUyW++P2p3lArDHMA0i+g1PvDKWALMYIAUn/6gPZocFAzQDCAUDXi0POrNnAPrP9AU92VDQaAmnADRVc+TzbY6PvFJsAjLiYAkHAkeP out_52_mFAP2b_singleloop_p01wA5_mFAP2b_0001_0001
EdcnWADTVMA0HBg5vKaFDA/4QJAETd3/vo8ox/O/fhBEokSAwtlwy+2QAqBkiY6Bwzu4HAPL1P/jBEgFwyGLPA31SZ6j1CUFw5nbiA7cmRAkhaQ9vDNpv/Gc57+job+7v2X9TAnTRQAk4RYHwZt+y/WKDX/Dbh8Hwk6MdAL5Md6jxO4Gw out_52_mFAP2b_singleloop_p01wA5_mFAP2b_0001_0001
EbG6EAb4hRC069h9v0r38/qGt9Ckqib/vMMtz/StPVDkFFByvYB4y/C16BDUeDSuPgKoPAPraWDE7Z3CwpAiHALlu/DEnjUEw6s3hAns3bDECLB/vfU8SALdsLCEZOz5v+H4e/eKj9Ck7oDCw4ZmTAX05EDkSJgGw3lOIArqgBEEIXEIwM12nAX3YtDE4NzBwKRBlALcg8C0+l38vMj5fA7LotDkoli3v out_52_mFAP2b_singleloop_p01wA5_mFAP2b_0001_0001
EBp1s/eXF/DEMCnzvalJh/e3cMEEP51tPEB45/a7chEE+viuP4K4t/yCgwEEhKP5PRcy6+sgmQEEbSeuP/DEb/YMYdEEd7vzvJuQx+MrLbE0Clt+v2rK9/YZsqEk6jcwv9lyv/u3rGEkM9A9vsYvp/K6pDEEMEs6PYTTO/csNZEkpH66Pmikf/gfZBEkxW8uPM0LEAhXnzE0k+P6vhZEFAV38rEEPCPsP out_52_mFAP2b_singleloop_p01wA5_mFAP2b_0001_0001
E4tOOADvXiEk1uHqvpixaAba71EUilSuv5BQpAjrsxEUNFFmv0qttAnbWiEk6AD0vKNjXADZFAFEXYr+vaCFAATcTGF0BRJAw47/iAf7eTFERVAAw/5q1/eoTNFEeDyFwMZzSAHlLVEkj0M1vgIZVAzARBFU8h5pPsYabAXDa0E0+WbCwxC73/GqTTFENM36vO8tr/Gfv4EUioS+vbPwhAvKeaFkJz8DwevUrA/jmOFkYwM/vULGhA3bTfFEes45vpmrH/OqcRFkxeCGwz0n8/K/SAFEGzRIwT5dEAPDObFkMl0Gw out_52_mFAP2b_singleloop_p01wA5_mFAP2b_0001_0001
ELnUuA3jZ/E0HpLxPuns5AXCP9EkvZ31P7tF/AvjFTF0OpT2PuYq7AbAfhFU4y78PlXP7AXBzxEkPv1AQF5YDBfUywEEMl6CQCKyGB/JkjEUfSL+PMrbDBz7LnEUuPQIQUNMqArRoLFkvyw3PsqX9AnBpzEUFpaaP3sV4AnSchE0wUdAQebb2A7S75EEnr2DQXMEFBDd4AFESKDDQ7h4KBzV2iEkMBkAQPqvGB7p9qEEmyj0PqWKFBvEbTEUy8o9PyGiHBTsemE0Hg/IQpwwBBjQFXEUFEMIQ6OCBBf5GxEExllJQ out_52_mFAP2b_singleloop_p01wA5_mFAP2b_0001_0001
E/UDEB757VF0gArcPEYlGBXO0qFEv0NBPhrnMBf8SpF0fqxjPKxAPBvyhYF03P1YvRATFBj8n1F0Wgs6vnnZHBX38oFU+6oBwOTk+An9B4FU4UG8vUNeFBHsyJF0eU4uvGPCFBHu30FkW1+0PW3JHB3gsCGECO96vzvyHBTtZaFEEAeAw2i58Aj9s/F0883Bwm4W7A3B6AGkNLRzvjR06AbbToFEz867v out_52_mFAP2b_singleloop_p01wA5_mFAP2b_0001_0001
LXPKPBDqG7F0gArwPe++UB3Mz6F057nyPiWkXB757HGET3k4P/UDVBzLdQGUGEY4PyL9MBPzMEG00NJ0PU5vWB3bD2F0QZNpvtGKWBHR2uFUKGN7P out_52_mFAP2b_singleloop_p01wA5_mFAP2b_0001_0001
E5lucBT2OHGkSMI7PyL9fBDVjQG0coF+PVjnhBPepOGUhrHEQpbyiBblDGG0eU4EQ6f3hB7quTGUBKyxPhKVgBnNBWGEcDCxvM4fjBnsidG0Zi23P8naeBjWk/FEnED7PveRdBHMPXGE1ns/PCHOjBTlHNGEzQosPX6hdBLJBaGUo7Qqv1m0kBfyqfGUKPriPl6rkBj/ybG0gkB/PPAKiBz2MkGEzHm5P out_52_mFAP2b_singleloop_p01wA5_mFAP2b_0001_0001
EjsthBXO0WGUJGkHQ99TjBvIbWGkWkNKQLymlBHueeGEqG/JQuzHlB7P1nG0jCXJQ3kohBX46ZGkoFpMQgbdeB7sETG0racNQPOdZBPtOXGUw/DMQgS6dBHKRTGUJyOQQLHqgBz1jdGkCXvGQz5HkB7WYOGEmNbKQGN5gBfR2hGk+FPMQs17iBDUZaGk91WOQ46AfBTjALGkG0wMQ2kHWBPmRSGUPqpMQJI8ZBTa9WGENQ5JQZ4sYBXrbfGEnCrMQJCgaBXnWOGk1jhQQINTdBDEfbG0cFkQQFDxgBTXFQGU4/rQQ out_52_mFAP2b_singleloop_p01wA5_mFAP2b_0001_0001
E4PFoBnuJbGEaRmKQCBWqB7luiGkuJhKQWO0rB/mEjGU0iMNQaRGsB3jCbGEEYlOQFuOsB3NJgGE+TNIQmj5qBvaehGkP37CQLxxsBbQ3fGU5Fr8PmzjuB33/YGENPB9PqOasBbVKmGkFKgwPSMYoBf8STGk/UDLQ3+jpBPKtqGU1WHKQ8Q8sBbQ8XGEvDZIQQs9tBzwalGkb/SIQDxDqBTTjpGk+fqCQz3TpBz/kbGUBtlCQw+ltB7CflG0ocnovV25qBnuvrGUSifwP out_52_mFAP2b_singleloop_p01wA5_mFAP2b_0001_0001
EFDysB/nasGkR2+NQ357tBPc9sGEpwVQQGZrwB7P1nG0GvcQQShbyBT14pGUbnPPQkCHuBzLd4G0Mz0QQXa5uBn2o5G0XKSSQBAruBTE7EH0pPxSQLarvBDR9FHUTxIUQjoOuBD4SEHUG/QVQXFsrB/NrBHkA3MVQi5YvBbkSFHk4wcWQCBmsB/89yGUHaxMQninsBvQsoG0ioBRQvkQsBr/h8GU4+qQQQnnvBbQn8G0zsPQQr99wBjMF3GkLjaSQlwltBnUm0GUPS5SQT2ksBfzbHH0kTwSQD61vBnaJKHU8MISQLWoxB395HHE83PUQDwwqBjbBBHUarTUQw1nqBXvOAHkAgEWQD4VxBTPQHHEhigWQk7TuBjcFEH0M3SXQ out_52_mFAP2b_singleloop_p01wA5_mFAP2b_0001_0001
E99DxB/TNhGkR2eRQXPqzBzeUcG0d+uRQamJ1B7kYiGkAr0SQmu5zBbQgnGUzMrTQ14VzB/RhQGUwKHSQalMyBXRzJGE9T/QQ187xBrJB8FU0UVRQPRywBTO/1FURaWSQF5CzBP1kuFkaheQQFDivBbmZfGEAAISQzj10BfMtcGkIW0QQ38AyBPR1PG0xS+SQp7R1BbSPNG0RkZSQqNfzB74iKGE2eHQQZuNwBnc4MGU5bwQQoP+yBz+reFksRnQQQT9zB/FJ0FEBBUPQ out_52_mFAP2b_singleloop_p01wA5_mFAP2b_0001_0001
L/Uz3BXO0hGkEDySQ03f5BXO0mGUdTyTQShb7B77neG0OfXUQIwK8B33PfGkvfiVQy+P8B3qdXGUdkrTQRLC7BrbSwGEShLTQNfP5Bbob5G0aIrSQEzx6Bzt2CH069GSQPTM9BbUbCH0TmESQl5g5BHSgKHkR6tRQ5Qr4BD/pdGERLCSQsoO4BfB2pGUSolUQmfP8BHQgtGk+4VSQfNZ8BD6lzG03M7TQ4d/3BXRN8GEu1fTQ8o63BbHU2G0ll5RQ out_52_mFAP2b_singleloop_p01wA5_mFAP2b_0001_0001
L+TNOB325FEUHahMQ6mETBf8SPEU6mkMQ++JXBvHFOEULymKQmuJbBLEYZEUIwaLQmuJgBz0NbEUGE4JQOJGaBfR2iEkqx7NQbnvdBHuewEEmuZPQqxLVBfR2cEE8nqOQtd+SBzKHiE0OfXQQAAgLBHYl3DEtILKQepbNBrED6D0hWEHQXPqKBHXPmDEBW5CQO0iMBHZ7oDk9ow7PPK8FBjqxPD0FZ7DQW5QDBjAr8CEqGv/Pnv/DBnuJNDU6mkIQ03vGBDW5gDUjXqKQHv0+ArFZ3C03PFJQMrAMBjOsFEUZeZOQOUjgBTQfSEEmggHQm6jgBXbUsE0TYMJQ5p+hBj/pUEUk28KQFSueBzoy+EkenLOQ6avgBDfjnEkry1PQax8bB7u11EkIQqQQkSCRBX2cFEknsEGQvPKFBTtbeDE0BrMQ out_52_mFAP2b_singleloop_p01wA5_mFAP2b_0001_0001
