# Supplementary material for: Incorporation of sensing modalities into de novo designed fluorescence-activating proteins
Source: Nat Commun. 2021 Feb 8;12:856. doi: 10.1038/s41467-020-18911-w (PMC7870846; doi:10.1038/s41467-020-18911-w)
Supplement: Supplementary file 24 — Source Data [file 41467_2020_18911_MOESM24_ESM.xlsx › raw_data_graphs/Supplementary_Figure_6b,c,d/1/silent_46.out]

SEQUENCE: SRAAQLLPGTWQVTMTNEDGQTSQGQWHFQPRSPYTMDIVAQGTISDGRPIVGYGKATVKTPDTLDIDITYPSLGNIKAQGQITMDSPTQFKWDAQFKQNDNPRYHGSTNILTGTLQRQEZ
SCORE:     score     fa_atr     fa_rep     fa_sol    fa_intra_rep    fa_intra_sol_xover4    lk_ball_wtd    fa_elec    pro_close    hbond_sr_bb    hbond_lr_bb    hbond_bb_sc    hbond_sc    dslf_fa13      omega     fa_dun    p_aa_pp    yhh_planarity        ref    rama_prepro    bref_irms    cen_irms    final_chainbreak    final_looprelax_score    irms       time                                      description
REMARK BINARY SILENTFILE
SCORE:  -481.773   -694.538    100.768    393.832           1.614                 22.833         -2.544   -261.998        2.380        -24.725        -79.603        -26.373     -34.992        0.000      5.106    134.789    -41.739            0.046     19.116          4.256        3.628       3.628               0.009                 -481.773   2.196   1954.000 out_46_mFAP2b_singleloop_p01wA5_mFAP2b_0001_0001
RES_NUM A:1-120 B:121 out_46_mFAP2b_singleloop_p01wA5_mFAP2b_0001_0001
FOLD_TREE  EDGE 1 120 -1  EDGE 1 121 1  out_46_mFAP2b_singleloop_p01wA5_mFAP2b_0001_0001
RT 0.092238 0.94843 0.303269 0.768097 -0.261588 0.584465 0.633655 0.17903 -0.752615 12.785 -5.805 20.9455   out_46_mFAP2b_singleloop_p01wA5_mFAP2b_0001_0001
ANNOTATED_SEQUENCE: S[SER:NtermProteinFull]RAAQLLPGTWQVTMTNEDGQTSQGQWHFQPRSPYTMDIVAQGTISDGRPIVGYGKATVKTPDTLDIDITYPSLGNIKAQGQITMDSPTQFKWDAQFKQNDNPRYHGSTNILTGTLQRQE[GLU:CtermProteinFull]Z[HBI] out_46_mFAP2b_singleloop_p01wA5_mFAP2b_0001_0001
CHAIN_ENDINGS  120 out_46_mFAP2b_singleloop_p01wA5_mFAP2b_0001_0001
LwfKMBvxLBIEoaMYQDCMMBf9IAIEZ78WQ67nRBLFu8HE99bWQ357UBT0i4H0hWMXQlDNIBf9o3HkoFpWQ+/yJBL+EuHEkzOXQiTgIBXhVCIUaeVYQPryOBPHFEIkmJTYQBdLNBHFt7HUsJcYQAQKLBfY1DIkXmbWQSw2HBPGl2H0HlkVQErTEBDV75HkyWBXQB6/HBrsAuHkmyDYQ out_46_mFAP2b_singleloop_p01wA5_mFAP2b_0001_0001
HTihSB3NJ+H0kYIVQ/UjXBHCs6HkEDiUQkC3XBvcouHUgVmUQFDCcBjVOqHkvf6UQ5QLYB/9T+HUf/ETQhGGZB7vIFIE904SQji7aBHpjGI0CVfRQLf1WBzmuFIE4YdQQX2JTBvgbJIEU4FQQjRETBfuJOI0eorQQQMqPB32VII0FHROQEtoPBzKnAIEsyhUQMv1aBzTP+H0KDGVQN5sUB3SH8H03bgSQTfkbBHjJ6H0iVoSQjiHcBrBgGIk9EmTQtBWVBHrOHIUKFFTQyzXeBnNFEIk78ORQoBHcBT8vKIUP0dRQBPxWBvFKCIE2m8PQUBvVB3hAPIECOaRQwVVQBbQ6QIE00ZQQWmsPBLapEIEieUNQRx7MBPXFLIE8ntNQ out_46_mFAP2b_singleloop_p01wA5_mFAP2b_0001_0001
H3kYTBPzMpH0yhWUQiBhTB/RhdHUO0aUQXPKVBPIwZHkVO0VQEtoYBfR2SHkQg9VQiWEOBntzYHkArEUQnEDQBnCXtHklDFUQRXgWBforaHUCZtTQb8SOB7QLQH0IbHUQam5MB/TNbHkrHFTQEYFLBvcobHkvfyUQ out_46_mFAP2b_singleloop_p01wA5_mFAP2b_0001_0001
HPK8SBntzeHU2O3WQqGPUBjqxbHUbnHYQrcIaBnCXdHE8nSYQQgVcBb5QXHEDCsYQ8S3QBvHFiHUzMnYQXPKQBD/pkH0yhuWQ2rZTB/GRTHEgVLYQ9owRB7OffHknvHZQmupMBD/pgHk9ogYQ03vRBz1jqHEAAkYQ out_46_mFAP2b_singleloop_p01wA5_mFAP2b_0001_0001
H++pcB77nlHEoaAYQuzHhBra8nHkvfKYQy2JjB/RhjHEoaUXQnvflB/mEiHUdTqXQPffhBnBB0Hka8OYQdbmfBvX+4HEELyYQgOcgBjcb0HUXQeZQssuiB7r/0HUH9sZQPL3cBTC6vHEMjzZQsHlaBrZmqHUiBZXQOInhB7fLkHEs9oYQP67gBfL23H0/bhXQtWljBvQ11HEkEVYQbmZbBfVX3HUiIrYQm+JgBzPyAIEe2yYQY2edBXaxsHEflQaQSiOZBDamvH03amZQ out_46_mFAP2b_singleloop_p01wA5_mFAP2b_0001_0001
H46RiBTgVhHEv0FWQ46BkBT2OdHUIwCVQqxLkBblDRHUO0CVQCBWmBfTiMH0P14UQ78NjB76RhHkpbqTQOdClB3FXdH064kSQHa0nBTQIhH0wL5SQNGLkBnryhH0kNPRQaRWgBntziHUwK3VQXrCmBzDSgHUSxNVQMwNjBHe+pHEnbqTQf4MhBvOfeHkb9cTQRWBlBjotUHE8mjSQaELpBjqXeHUsqJSQRkboBb08dH01H3TQSz2nBjR1pHUxK7SQh2glB3c7eHUKddQQyyPkBPndqHkEOSRQZrLiB3MYfH0jJARQ out_46_mFAP2b_singleloop_p01wA5_mFAP2b_0001_0001
Ham5hBjArLH0xLNVQQg1hBTf//G0xLNVQHaRjBntz5GkWkVWQMdTkBLaRxGkpbCWQGZ7dBPc97GktzHVQ0wPbBDwc9GEShyTQvpjVB7096GUsN5TQGLydBz+v1Gk/iySQrcIgBvcoPHkBBWVQ8T1iBL3I9GUxiTUQeJkbBfQEAH0542VQFY5dB3MizGExVWVQhpqbBzgoFHkCYeTQG7nTBH0A8GElF7SQggxTBfEXAHUQ1nUQKfHVB/hwyG0FIOUQu82bBjHk2G0az0RQAsSdBPZrtG0QrITQCp/gBHBg3GkQksSQ out_46_mFAP2b_singleloop_p01wA5_mFAP2b_0001_0001
LEtojBLFu9GkQglXQf/0kBf9o3GUHaVYQUNenBjAryGEYlHYQJbHpB3Mz3GUPKkXQdTSlBjVOAHkCX3YQVw9iBfJqHHUPlxYQdukiBTsHIHUZfCYQORmjB7Mp9GkfYoXQ/pajBjzaxGEm4fYQRmNnBrSMEHESexYQp2alB77l8GkYFXZQABajBPfmPH0tQ/YQwJLhBjWzEHU6dBZQjU3jBDGaOHEjGuXQiudgBzkZJHU4+2XQ out_46_mFAP2b_singleloop_p01wA5_mFAP2b_0001_0001
LSh7nBPIwoGkoFVYQ14VqBblDjGkqxHYQ35rpBrw1aGUdTKXQrcYnBXNeXGEsyBXQgqhmB3jClGUbnnYQk5OrB/hFfGkBYjYQMuzrBLGxoGkqo3XQ out_46_mFAP2b_singleloop_p01wA5_mFAP2b_0001_0001
EqGvrBvz3WG0isdWQJGUrBPc9NGkpbiVQW5grBf8SRGkVOEUQHvUtBzeUXG0gArTQWOUtBX46EGU6m0VQp0BtBnpWBGEkGMXQbLusBnXA3FE135UQpwltBb78ZGEEYlWQYHTpB/m2KGUoBsVQfZWvBjmwHG0UOqVQnstrBHQG3FUd3PXQ5IHuBvSSqFE98HVQtV7sBzHo7FUYw3TQ6vrqBvHdxFEe9EVQ out_46_mFAP2b_singleloop_p01wA5_mFAP2b_0001_0001
EEYlpBDrcNGUy2RTQIFepBjpbPGEUN2RQktzpBHtIFGEnEDRQktzoB/9T5F0w1bRQsyxmBD/pUGUHahRQpPnmBDqkfGE/ZHSQjBYmBflwhG0XyaTQu+omBDnwpGEbFdRQIoVmBbmXsGUdonTQ9bimBXHcxGksrbSQ0hwmBbizsGkvbKQQ7ynmBDMQ8GkwtISQOR2mBzxZ3GEjwsPQsTzmB3MC/G0v0zQQSMIoBPy2IG03PtTQiRGrBXn0UGU2HlRQF3JlBX4uPGk+C6RQ85jmBXTNVGUXScQQo7QmBDjzbGUUVNUQw0JmBjFuvGklniUQ43ymBHT5mGk/D0OQZyjmBfsVCHE8b5SQ+M9mBvXe5GU++nNQIa4mBfueHHUyYhQQ out_46_mFAP2b_singleloop_p01wA5_mFAP2b_0001_0001
EEtIrBzgAGG0LdzPQMIgrBTgV6F0257NQUN+oBHtI5FkQgVMQ8nKoBbktEG0xLNLQaR2tBnsd+FUHaBMQspWuBzlfsF0wd/JQkPdvBvFJYFEswQLQG3kxBLCnYFEAhiMQlmDuBLRUGF0Ie6KQuz3rBrbSNGkVOUPQsK1rBDuurFUoJFPQ21pvBTZdAGEZEJNQq+dtB3nkGGUYK6KQWYyvB3fHyFk7dgIQwrdsBXNfoFEoNBJQcwruB7Pn4E0CAuLQx1WsBfaeGFUGg2JQ out_46_mFAP2b_singleloop_p01wA5_mFAP2b_0001_0001
EoFpnBTLymFU46RMQkCHlBTgVmFUhr3KQKc9kBDqGVFU5QrIQHahlB3NJCFEVjHJQEY1iBz0NjFEmu5MQPRLgBDyujF0DTdLQ2cAjBjd+zFU47EPQQgVoB/RhZFEFuONQej0kBnDw1F0d64JQp9BjBjqnTFEx60NQagKdBPehhFUi84MQ/NHgBLoLXFUj29JQJO3fBLwNzFktpeKQtqZhBn4lxFEaGQQQpc3iBnRwBGEstNOQHp4kBf6jyFE92CQQ out_46_mFAP2b_singleloop_p01wA5_mFAP2b_0001_0001
EhALkBf++bFk/UjEQWO0jBj/UNFkTiBAQtI7gBz1jOFkpbS8PSMofBzKHgFUwKH7P78tlBnsdSFUIwK1PBueoBfGvQFUyw/5PNgNlBH94CFEg0+qvW5wjBb78rF0IbHEQEgQkBTiH9EUsvXBQy5WlBnlviFE7+UvPW3OpBfG6eFk7Jf6P5YjmBbrsGFkxkU5v16JjBjqXEF0bC+yve6jlBX8iyE0/TTJv out_46_mFAP2b_singleloop_p01wA5_mFAP2b_0001_0001
EWOUfBvHF8EEEYl6PR2uZBjpb8EU5QL2PhrnYBvd+sEkuJxoviWkbBrFZdEEAAAwvsRFWBzbR3E0jVRAQIghWBHi2GF0xh7EQCI9QBrg7EFUkyvIQCNeTBzlrTF0J+iLQampgBT14tEE7Rh7PVdzYB7hbMFESPUwPa//WBzKVnEUYWxBQuY7RBLxK3EEnI49PAWtWBPfKXFkY5ZDQxTMaBzprDFE6ZJHQ8YeQBLx7TFUCVINQ+yXUBH/BkFUof7KQe5GXBPsEMF0zWSMQ out_46_mFAP2b_singleloop_p01wA5_mFAP2b_0001_0001
EoFZUBHDCyEEv0N4vktTSB7QLkEULyWAwXPKMBT2OjEEoa8/vO0iJBntzzEkQgV+v14FUBnBBsEkAr8FwQL1ZBD/DtEU6aJGw9SNSBfNbcE0FdIJwfUYSB7lu/E0HFu0v4G7TBngIUEEQ5k/vvnbSBfm07E03FuGwSvSbBj7skEEp9QDwJQhTBvsAiEkSYFLw4K5NBzhYbEkOOHJwBn5TBrupMEkHIwIw out_46_mFAP2b_singleloop_p01wA5_mFAP2b_0001_0001
E99zJBPJGQE025bAwPK8DB/mEPEklDNAwamZBBjpbQE0fqxFwIFOEBPIwQEkvf6IwnEDCBT2O3D0NJG6vOMKDB7UGMDUssE/vUimDBXHCHDki8gEwpllDBbsQsCEDCF4vEtIMB3MzCEEnEDBwZdfCBHn2cEURk57vxZf7Afx85Dk6Pt4vxR8DBTsz3DEUs4ovofUEBLAcNC0nJg6vfqODBPkbyC0Bb/vO out_46_mFAP2b_singleloop_p01wA5_mFAP2b_0001_0001
L1NJ4A/89PEUiBBGwQgVyAb5QREk/UjJwwfq0APdT+DEYljLwoFZyAjWkBEESh7NwO1TmAPg1REUk8+IwHz1eAziGXEEG+ZLwVkZhAjmOtEUUfeMwGSLmAvv05EkIoFLwFkQcA7nixEUw6rOwe++zArvfQEUiBhCwuqr0AbV+fE0gVkKwOvpkAr6udEEy04Gw4rvjA7QWCEEroNIwN4COAr9tVEk6N2KwVYBhA74bLEkZT+Mw out_46_mFAP2b_singleloop_p01wA5_mFAP2b_0001_0001
LGZ74ALv0ZDkSMoKwQgV7A/TN2CU5QbMw2OfDBf8S3CkVOUNwzhWFBjpbaCkWktOwHK84ADLYLCkPSELwiLCtA/7BECEXSnKw9ZvmAbO0YC0oJ6LwkSWqAHgaTBkYk+Iw/pG7Ab5QXD0FZrIw/RS2AHIE5CELfMOwVNB9AXNDKCEMDJJwohD8ATypiB05nSMw out_46_mFAP2b_singleloop_p01wA5_mFAP2b_0001_0001
LGEYGBT0iYDkCXfMwjs9LBXNedD025LNwHv0PBPHaFDkX6WLwdolUBLwKDD0HF+LwcSsEBrw1vDU14VLw5/BNB7YS/DUSwINwW/mMBbDVSDEvZOPw out_46_mFAP2b_singleloop_p01wA5_mFAP2b_0001_0001
ELH6NBTLyyCEBWJJwEtoRB/mEbCEBW5GwgqxUBT2O7C0kYwDwqxrSBzfqdDksdeCwkAvOB3iR4BETuIDwtYqLB/D0xA0Zx+FwJWpIB/0/w/Dk2HCwey6FBHRLXAExr98vQjHJBLb/S8TOb5Cw2O/JBvco1CE/pmIwthRUB/OUICEikuIwEx6LBDO5NC0Y/pAwpBoRBfYKaB06GeAw1deOBb5XKA0jDHIwhyxIB7S6OBUeVWIwWAOHB/cGI2bPieAwevXLBbuep5zmh5Fw out_46_mFAP2b_singleloop_p01wA5_mFAP2b_0001_0001
ElDtZBDrcwCUf/UCwy25cBfnvPDEAAA/vv0NeB7P1ED0d++tvHv0dB757fC04luJPb8ChBjU4WDkSMoCwobjiBHpVvCkQn0CwM2XgB/ValDUkAKIw8SXbBLwKTC0LdTDwFzqaBHZqtDUosn+v9iPiBnGYvD0SeqAwL7UhB362VC0b6ADwseNiBbIiqDkebRJwN8deBHriBEkp5EIw+PXeBrt4MDUdBKJw out_46_mFAP2b_singleloop_p01wA5_mFAP2b_0001_0001
EAAAgBvcolDklDtoP8S3gBvz3fDU6mE9P5l+iBrbSAEE+TNAQHaBjB/naSE0xLd8PzMzcBvz3jDEsyBCQjDraBrnFGE0nf1BQ357fBjqxBEUc9ogvi6whBzfNADUc9z9Pmm0dBb8kcDEuYHGQwuwZB3rwND0XbsAQNhYZB7G9IEUitgFQ out_46_mFAP2b_singleloop_p01wA5_mFAP2b_0001_0001
EY6mkBnuJ1DkR2OEQnvfmB3NJKEE/pmGQAAwmBjWkHEkQgVKQmupmBvIbrDEBWZLQlYQpBf++JEkoF5DQnvLpB3wtSEUkOU8PoB4rBHuFWEEYmY2PzbctBTaKHEUPTAzP0cbsBvyYqE0ZbJxPU4akBvd+WDUHaxFQbtvlBX3OaE0ZI2FQWfCqBfcbzDUpqyDQpLpqB3auTEESbNGQSpLoBb+GiEEHnm8PHCFoBPzxHE0Vjf2P18KuBPoCuEESjvgP8LErBvcQ2EkpHS0P out_46_mFAP2b_singleloop_p01wA5_mFAP2b_0001_0001
Lx1DnB7luZEEUNuLQ7RRnBb78ZEkSMoOQwKnnBvyhwEUMIwPQbnvoBHue+EU5QbOQsyBnBHDCoEkCXvKQj59oBn2LQEEJzPPQY9elBPtxSEENrfPQ out_46_mFAP2b_singleloop_p01wA5_mFAP2b_0001_0001
Ef/0mBPzMzEUiBJRQ/pGnBLwKHFEBW5RQ/pmkBnX6MFUKctSQQ1IjBzJx+E0FZLTQlDdpBb5QFF0Jx4SQo+PsBvz+CFUiBRSQyiZuBTSl+EEyaUTQw5SuBXM2tE0x49TQXxUwBf41MFkCsfTQqG/lBbmZmEEaRmRQFzanBL1NUFkfLMRQ82HpBLFk3EkPriTQb8epBbxdTFkjOhTQi2vsBPBDSF0IswRQXoQsBjB61Ek3ZjRQTRwxB/YQKFEJBLUQxKXwBLimaFE/38SQ out_46_mFAP2b_singleloop_p01wA5_mFAP2b_0001_0001
EoFJkBPy2hFEBW5SQ14FiBzfqpFEv01TQ5QbjBvxL3FUc94UQ++JlBT2OCGEEYlUQkCXfB3251FEVjPTQWS0aBrv1oFkqCnSQs00aBzchUF0xCPSQ5WgVBX8fwFU70USQX34VBv2uOFkI3tRQgVqSB7MjfF0SCxRQX1+SBDb7BGEEofSQ4EeNBf+lhFkDPYRQUiwNB3N5CGkPsGSQnxHLBbXQ1FkXNkRQ1NZlBXjXsF0FZbSQaSIhBrp4bFEReTUQ8+ZgBj+kAGkw4fSQkSkdBbKZ/Fk3tCUQOcKeB7mEKFkErUSQCu1UBnMl/EUntVRQ0zBVBr8bIG0pW7SQOjNLB7XWUFk1W8QQ3N0LB7tUKGEmxPSQ25GHBnbU3FEo+SRQ out_46_mFAP2b_singleloop_p01wA5_mFAP2b_0001_0001
EtIriBPzMzF0eUIWQaR2jB/na+FEAAQXQPKshB76RGG0HF2XQGE4eBLbnCGEaRCYQCsykBnYQuFEEYJYQb1qmBrLycFkVfwXQ/kZpBDkbfF07ioXQwtImB78WIFkFqVXQDZeqBX2TNF0PQKXQ0mioBDzJ/EU02+WQ7RRhBvconFECsSWQE2glBXwFEG0Xr5WQdZGjBDT8mF0bzXYQKS2lBbDz2FEpmiYQtELkBvmrAFkwaTXQh6lsB3eiKFElk9WQlezoBnVkvEEPFpWQ out_46_mFAP2b_singleloop_p01wA5_mFAP2b_0001_0001
EzhWiBXjXQGU2ODYQVjXgBntzXGknvTYQFDChBrvfcGEVj/YQO0SjBzgAgG025HZQhrHgBb78gGU3koXQGFTeBXgzdGEdvRWQma8gBX8MaGku/WVQebDZBnsjeGErA6VQ64JgBTvcXGkHYGUQAlcXBHj2bGkQhpUQcLHbBXpVYG0d/vTQe+OkBDAATGkYQ4XQxO9cB/LjTGEeiXYQ/jEiBHNYkG0uagXQDJsdBbFBnGECIBYQlcCjB3dlZG0WupVQ62JWBTcThGEacnWQaMnhBP3mUGEYTYTQqwQTBHoicGkBsXUQvi5ZBn/QWGkJewSQ out_46_mFAP2b_singleloop_p01wA5_mFAP2b_0001_0001
Env/dBntzcGEqGbZQ8SXeBvcohGkTiFaQ357ZBPc9pGkDtMaQlYQVBzgAnGUbnPaQep7dBrEDZGUPKoaQjKmdB38WdG0PQWbQflRhBHTBjG0N9mbQ1tajBbQLeG0OxrbQyY/gBjeVtGEvowbQPKcaBXNeZGU46RZQuSGhB7HvlG07HIaQgxsgBTWyTGEpPmaQdgaaBfJLUGEZQiaQV7ycBfipWG0TUrbQ3kRaBv8DjGExzXbQROiiBLSgxG0PE8bQkzWeB3fFxGELvrbQ out_46_mFAP2b_singleloop_p01wA5_mFAP2b_0001_0001
EmuJbBnCX0G0IbPaQgVOXBfnv8G0xLVaQfU4UBjVO8GU14BbQsHlXBLv04GkYQgbQZQgaBPc9GH0HFOaQfQFgBTg0DHkQHZaQveVgBH2M4GU+zKaQ+5JbB3eK0G0AXPaQVoFUB7h67G06t8ZQom8YB/yXNH0aviaQniDaBPMyJHkN4sZQSOagBjIyEHkYr7aQDIghBjqMJHUcMJaQ53uhBjyZ0GEXggaQQV8gBzBc3Gk1kpZQ out_46_mFAP2b_singleloop_p01wA5_mFAP2b_0001_0001
L357PB325/GEaRGbQWOUNBvcoAH0z3vbQfUYLBXiBMHkDt4bQpbSLBHYlPHkQgdcQcSsIBntz4GEFuybQuXRKBHmCtGUPXubQSlxNBzwfpGkEhScQq+MPBvzYeGkpnOcQGH7SBXpQZG0CflcQTKxVB3gMeG01/CdQIFoTBjXEPGkCQdcQGE4NBLwKCHkqxraQCpMQBP7a+GkyhIcQqi7FBDig6GEQfZbQUBmGBTf25GUM+QcQxTcMBrTyrGklZQbQORsGBLDDoGEYTubQMpqLB/wjqGkzswcQo8bRBnMLuGUh2ScQMKLNB7JwZGkru4bQBxJVBHRDmG0XzIdQDbjYBTLIaGE3vTdQYCPRB/HxLGExpFcQqNWWBLEtKGUaVtcQ out_46_mFAP2b_singleloop_p01wA5_mFAP2b_0001_0001
LkC3JB/owRH0d+WbQ46xHBb6mcHkYQcbQBr8IBfSMiHEsyxaQcSMKBPIwcHkpbSaQgVuBB77ncHEVjjbQg499AvCkbHktc8aQ2O/JBzeUOHkQg5aQL62JBn3XgHkWA3bQ3CYABbokjHEp30bQZbxABXhvVHUDf3bQJBb4ADDDWHEP4/aQ out_46_mFAP2b_singleloop_p01wA5_mFAP2b_0001_0001
LXkNIBHsysHEmutaQpw1IBnDtyH0HFGaQueUFBXMIuHERLiZQlYQGBLbnwH0bS8YQcSMHB/mE+HUwKTaQ/pYIB//p+HUldCbQSWDHBjWrzHkKOTbQLUNIBb+usH0ZLuaQkhENBn3iyHkjb8ZQw1+CBzIS/H0deMaQqaaJBHPACIEaZAaQmN9FBTjfCI0McRbQDUmMBXwaAI0HnHbQPkyCBHSfzHkqJbbQYSoJB3y4xHUujubQ out_46_mFAP2b_singleloop_p01wA5_mFAP2b_0001_0001
EsHFBBf++nHkWktZQ7Rh7APdTjHkDtMZQQ144ADrcXHkmZWZQ99TwA77nTHEEYJZQ2jCxAThrpHEsyJZQXajyAHnr1Hk6rCZQaCFyAPJi8HklglZQ0kh0AHgz5HUlXaYQaRizAHtsDIkk4fZQA3A2A/lTCIkdtUYQO9g1ATVtFIUuT3YQku/2A3rHLI0qrxYQf/UABjU4lHEoaMaQTq6/AfLdjHk4kuYQCHqsAjEpoHE/qnZQpPAsAHJjmHEYrwYQgzjwA3TV5HUnXFaQDn80AL3n0H0Up+XQnzKzAbZYGIUVU7ZQwpk3AfP5DIU2spXQgAx1AHy7MIkDXMZQ out_46_mFAP2b_singleloop_p01wA5_mFAP2b_0001_0001
EqGPABT0iRH0yhqZQ357+A3jCGH0Gv0ZQ5luEBnDt/G0JxwZQGE4IBHXPDHkQgBaQMIw6ArFZEHkU4iaQ6yUxA/RsKHUZ4paQ3z+3AHUl4G0TkqaQDCsDBT2OVHUGE0ZQtsQ5ADHrCHU56dZQ1kaABv+0GH06R5aQu8CtAzntKH0BFQaQn5C1A/3n3GUHHLbQv9++AnBmzGkNSmaQtnyxAf4H2G0X8TaQ out_46_mFAP2b_singleloop_p01wA5_mFAP2b_0001_0001
EFDiEBzKH2GE7RdZQ4PVJBXjXvGEBWZZQU4aIBjrHjGEoaYZQFueEBnuJfGECsGZQzhWMBTgVzGU46xYQ5mVRB/JitGk61lYQ6FhUBTJN0GErT2XQ7CKXBvZ6+GkrbYYQ7RBBBrZmzGE99PZQ/z1LBrGqwG0LZ1ZQ6bbNB/ns7GEhd2YQaarJBfD+yGkpSWYQpFaQBzbXlG0y6bYQpZDUBH8LtG03gAZQNZPZBvoNEHUOKDYQ6E6ZBrz27GkIewYQrF8TBPgPDHEGFoYQ out_46_mFAP2b_singleloop_p01wA5_mFAP2b_0001_0001
EEtIMBvHFdGUPKsZQ/pGMBrbSRG04lqZQaR2PB7QLNGU5QHZQlDNUBfTiRGEoaAZQrcoNB33PMG0isVaQ//WJB3piNG0Ik5aQ8KoEBTpAOGEsLwaQMd3KBzUmNGU1lebQ5lOPBjqxgGk8S7ZQhFDIBfznOGk4cjZQZcURBPc5PG0g1gaQWdbOBDKwDGEfDRaQ out_46_mFAP2b_singleloop_p01wA5_mFAP2b_0001_0001
EIwKOB77nEGE7RxYQvJRRBblDAGEmuNYQyLdSB757nFkuJRYQam5OB33PbFU2ObYQzMTOBrEDCGksdGXQO1dNBPBEOGk+C5WQnUfRBvt16FEsP7VQljCKB7F2QGEcjtVQx1jKBTgVBGEZ74YQUeKVBvA9DGkh0MYQChYKBHUr8FEcnJXQMKSRBffpRGEfpyWQJpgLBndcRG0F2wXQZiTPBXL39FkHhBVQMzASB7HtpFk2mCWQngaVBDhSBGkv53VQUtpJBfBgZGkM9oVQ+RHGB/HTNGUBQ2VQUS2LBnmxNGEXUzUQ out_46_mFAP2b_singleloop_p01wA5_mFAP2b_0001_0001
EKcdXB7OfhF0MzIYQtI7YBX3kKF0eUIYQO0CbBvcoDFU3k4WQf/UeB3MzOF01jSWQ6mEdBLEYFF0jCrYQ0soeBLAztE0BfoYQwvvaBP9yKF0FmWZQgqRaB/S3sFksdCYQgQXVB7pLBFkcpPYQDhSgBDWcOFUxzlYQE0ygBXrPqE05DBZQKDLgB3lQqEUBOJYQYuFbBvc4jEEXdtYQxIrdB3kNHFENVvZQ5qIXBr9QBFU10bZQcDvZB7MwbFkO3XZQ out_46_mFAP2b_singleloop_p01wA5_mFAP2b_0001_0001
EsyBZBbQgxE0jCXWQ++paBb5QpEUjXCVQ46ReBrFZVEUiBJVQIFOdBnDtGE0w17VQXktVBrw1jEEEYNUQBWZWBHZ7oEECs6WQ509cB7kr1EEYNiUQjs9WBXjXeE0HFOTQv0NTBLGEyEE/pGUQ35bTBb5QXEET3sUQ out_46_mFAP2b_singleloop_p01wA5_mFAP2b_0001_0001
EqxLhBLxgUE0JxQUQaRGjBf9oCEEEYNUQ0iMkBra86Dka8ySQO0ClBPy2LEU6mESQ35blBvyhIE0eUIVQotmnBH+PwD0RhQVQTmwpBfwd+DkBqPWQNw/pBvhNSEECQnWQboXrBXSofD0gFsWQiBhhBTKchEUdTqTQ0VFiB/aSoDkWkiUQubqkBDcqLEUxYIWQgFWmBj4WXEEscxUQQhioBjbrrD0OGSUQBLvmBzQOSD0D4mVQxO1sBT2nmDUFiVXQt6HrBb8fBDko2XWQ out_46_mFAP2b_singleloop_p01wA5_mFAP2b_0001_0001
LHvUkBjWkRD01jaSQqGflBrZmFD0coFRQueUkBDW5cCkpbaQQrcojBHYl7BkBBGRQ2OfjBLwK7CkEDCTQFgonBbigAD0nUMRQjtNlBvz6fDEDwYQQ out_46_mFAP2b_singleloop_p01wA5_mFAP2b_0001_0001
LMIQkB3MzcCk8SHOQ5QLjBfTixBEqGfMQqGPhBj/UHCU0iMKQc94hBblDlC0MzsIQqGflBjrH9AkEDSLQtQInBvVacAUswZNQ9makBbxOm/TyGrJQZ78kBnCX3CEBWJNQ+zAiB3e1HB0MoyNQ6PsmB3uJmB0y0/JQITBmBPLM8/TcQqOQJ2EmB3sQd+Tlo2IQgELjBv0ZKA0R4CIQGIPjBjW7U+Dan+KQ out_46_mFAP2b_singleloop_p01wA5_mFAP2b_0001_0001
L46xdBzLdjBEaR2JQktzZBrw17BUdTiHQiWEYB/TN2AEW5wDQy2ZZBf8SX/DtIbEQzhWUBrw1LC0NJ2IQjHnRBjx6PB07wIKQrtGVBfrvpCkNLwKQGB/LBjlMkBkvhqKQ789cBXjXyAEpwFLQ8fkbB74hWC0HLAFQ7k0RBr5lYCEB/iGQGrmTB3GaABUwcBMQY9vRBr0pYAEd91IQf0WRBf50yCEXNnLQ51FXBrTKFDEr26JQZcfXBfeiaCUs7KMQTyFKBTpouAkrmkLQr8+JBjVbyB0f1xIQBUxLB7TaNCUNE9LQ out_46_mFAP2b_singleloop_p01wA5_mFAP2b_0001_0001
L2jCVBvIbPBka8S/PDXvSBHYlTAkR2O3PnEDXBXiBx+z4lutPzMTWBzgAr4zMzMrP99TOB/TN++j9ow8PVHNKBDBfTAU1gUAQIFOUBPzMHCkZmZ+Pz9DRBTVF4AEdgnfPRp7PBbwii9zUEoBQ/2rMBbLfM9jZBs1PoEnIBTbmuAESkc6P out_46_mFAP2b_singleloop_p01wA5_mFAP2b_0001_0001
LEtobB/na8/zisdePEtIgBf9og+zfqxrv2jChBjVO02D/pGxPiBBiBjWkt973P1YPTiBfBTLy28Dv0N+vGFcdB7jKt/T05QDwWxdfB/Ps+AUlq+CwXgEaB/2jJ/D0njGwZ78bBLwK/AUO0ikPoL0hBbec5/TmIZtvaAzbBbnZ0xrJEz9vkCRhBDEwC5DXYoAw out_46_mFAP2b_singleloop_p01wA5_mFAP2b_0001_0001
LlD9gBThrH6zyhW/PDC8hBT0iM9bktTDQT3kgB77nK+LtIbIQZQghBjAr8/7yh2JQMdDgBb5QL+jWkNBQ/hBkBPilb87fiUEQZj3hBH1Nh/7zcQBQ out_46_mFAP2b_singleloop_p01wA5_mFAP2b_0001_0001
EPK8cB325767z3PJQBrcaBT2Of8b3k4LQjsdcBrEDC7jTiBOQtd+cBDVjH/zMzcNQfUYUB7P1477xLtLQMCkRBTCTG/bl/EKQ6rsRB/Jn3A8W5bLQhwYPB/UYzAMkrHOQIeGKBbt83AMMIrOQ2UmGBTjrBB87auMQy/bIB3GAzAsPrlQQKcdbB33P16D99DIQPMhbBHQkQ/rQjhMQ7naTBTZio7T390KQ4iqSB3gI87rHjtNQF3hTB7LIS/7AkIIQzYZNBr7Nh+bl0xJQwB2VBTp4MBsCXnLQQ3bPB7pHmBstVRKQwj7RBravrAsLSrPQMF3HBvAoFBMhxzKQPFpCBHZVFBMobJNQbdHLB/PirAcxuVRQK4fEBDZf2A8lMzQQ out_46_mFAP2b_singleloop_p01wA5_mFAP2b_0001_0001
ETihdBzLdTy7P1QQQgVOfBLxgg9T14VRQWOUbBX3kAA0LdrRQyLdWBTLym/j78tRQ/pmfB757n2rpbiSQJzQgB7lQ5+b1j7RQQ7WdBzCf5+bS8oQQoZfdBD6v2z7pKPQQ98ihBrrJq+Dk7ERQAP6bB3P4wz7eWITQcKchBXrAw5zZ2MTQ7eNfBHwwOAsEboSQoaaiB7ntN/LhtwRQaKOZBP8vk/rrryQQGDnfB3sOFAsrI4PQ out_46_mFAP2b_singleloop_p01wA5_mFAP2b_0001_0001
EPffdB/RhLBkuJBSQb8SaB7QLKC0isdSQzhWbBzfqVCE7R5TQIFufBTf/kCkR2OUQhrnbBjVO0CUGEwRQd04aBbpKyCkZkYQQomXYBL42YDUUiTSQgCHdBHuxZDUXccPQ03vgBzgATB0Ld7RQwMFWB/ywBC0+PYSQpBjfBH4u6CUqF6RQLwoWBT2xvCkSmLQQyM4cBX19VCk0v+PQrBfZBjmp2DkuuzRQhsDZB/UKcDkoJYTQIcOUB35FSD06tHSQr6kcB7xxYD0W4UNQ4FogBD4HdD0ev1PQhXFbB3020D0a7HQQ out_46_mFAP2b_singleloop_p01wA5_mFAP2b_0001_0001
ERLSXBThrPCUf/sUQlYQXBLEYdCEZ7EWQhrHSBX461CkYQQWQMdzNB7OfjCEueEWQpbSXBfR2uBkqxDXQM4LXBbPIICELbPYQFVLcBHeW2AEPRzWQ2jCUB/naAC0xLVUQgexaB7CRxCUXBQWQH5qTB3qRKB0Xw7WQTRHXB3/jaBknslYQupnTBftsbCUjHUYQX2vaBTJebC0eMVYQjTKcB38pAAE/vfXQzYzfBDzEcBUWg8WQyLFcB3BCeAkfDyVQ out_46_mFAP2b_singleloop_p01wA5_mFAP2b_0001_0001
Ee+eSBHXPeDU5QrWQEYlNB34l2DUMI4WQW5QOBzfqPEkpbqXQlDtSBHueWEE/p+XQNeJWBDrcsDUHaxWQkJqKBrMziDkpcZXQbc3LBrH6+DEFQ6VQ out_46_mFAP2b_singleloop_p01wA5_mFAP2b_0001_0001
EMIwJBXiBZEU0iAYQShrJBrbSsEUgVaYQ14lEBDW54E057TYQxggABf++vEk8SHYQdTCKBf++lE03PJZQ9+FFBHgRZE0TpWZQEsvAB3m7jEUeGoZQSd2EB35JDE0RaQZQszZ4AXqwYEk8mzZQ33RABzFIwDUr8bZQny93AzVyCE0GitZQjt4uAfJdvDkjE5ZQHaRGBfSMSEkrHtXQZs/MBfae2E0UZQYQgjUKBXlT0EUKGdZQcXlNB7dRcEkq1OZQPF7ABrmO1EkLusZQovOIBPnS1DkqaCZQ3smxAbHOhEEKWBaQQZDABDe4ND0oQXZQ0EgvA7bOSDE3+vZQ out_46_mFAP2b_singleloop_p01wA5_mFAP2b_0001_0001
LhrnEBzgANFkYQgYQoFZ/AjU4YFEv0dYQKxAABfTivF0NJuYQpw1DBb781FUbnDZQOJGIBnBBUFE7RpYQm5N5AH1nQFksGwYQD+r8APrfZFEya5XQ out_46_mFAP2b_singleloop_p01wA5_mFAP2b_0001_0001
E2Of3A33P7F00NlYQ46R2A34lIGEoa0YQ03PzAvIbQGUy2RYQpbSuAvyhNGka8iXQEtIuAHXPJGET3YZQ5Q2xALe/DG0z4BaQha4pArRXFGEvzlaQEnjuAX1QBGULlPbQv8/2AzHvIGEq3gbQ9owxATgV0FEXPSYQLx89AbMSLGk4FBZQNArmAvPfFGUc+OZQMqbsA/7nRGU55fZQ65e5A/JfHGUgaLaQCLDzAvo92F0Hk8ZQrfkiAHV+AGESgeaQJg7nA/P0NGkNUpaQiYLyAXe8yFkK6JbQnoNoAXkaAG0xMnbQYFA6A3JyFG0UR8bQkPvzAn06PGk1kmbQd0R9AXuyJGUbhLbQ out_46_mFAP2b_singleloop_p01wA5_mFAP2b_0001_0001
EnED2AvyhaG00NZYQ357yAD/piGEaR2XQAAAxAPeptGkBBOYQbnv1A/S3wGUjXuYQ7Rh7APepjGEue0WQShr6AnsdcGkR2yYQS8TrAX4TgGUPFaXQGZ74ArbSpGEEYFWQEYl8A757bGkTiZWQKcdBB/9TmGkvfSXQ out_46_mFAP2b_singleloop_p01wA5_mFAP2b_0001_0001
E+TNqALbnzGUbnvXQIwKoAbkt+GUbnDYQ/pGqA757FH0gA7WQzMzpAzLdCHEmuxVQ7RhZAnYQAHEBWVYQjGFKAnjn9GEGTqXQfCBWALWJ5GURa8YQx1jmAbPKwGkqx7WQDVrtAnz7AHkVKdYQgabXAvqnIHkzleYQa6CMA/lPCHUFq5WQw57FAzNZ6GE00IZQa03gA3gO7GUu/UZQoq8XADGzwGUAhzYQ out_46_mFAP2b_singleloop_p01wA5_mFAP2b_0001_0001
Epw1rA/mEQHEnELXQGZ7tAXNeXHU0iEWQJGEkA3MzbH0xLVVQQgVYAzgAfHET38VQU460AXNegHU14lWQaIX2AjYpoHUNglVQFhr/AL96bH0r+7WQdoFsA34lSHkDtEYQ2moyAfwTTHEcHUVQ9aPxAHb5jHU2UcXQRxc7Arz6uHUF/8VQw0ruAPIDsHEfJTVQosF6A3k0kH0Z7uUQdQVCB/TKiHEX6TXQC3nBB/gpYHE1uCWQGF2+A7jrVHEaIsXQ out_46_mFAP2b_singleloop_p01wA5_mFAP2b_0001_0001
LNepkAf9obHkCX/TQepbYAb6mfHkBBGTQXPKeAz1jqHUiBhSQ8naQADVjxH0kYYSQR2OVAblDYHEsy5RQ2HfMAvOVNHUfPPSQx7MKAXGFGHkpG/QQ7qUx/mUIKHUObDQQfs7m/2bRCH0DU7NQyLdrA7luYH03PlTQvfuJA7oggHUb4qTQ73QiALEzWHUvkaRQ5NoKArzybHEGXLRQz4A6/mIJOHUuzuSQHipXA3onJHkdr7SQ1tSGAvb79GEIESRQDOOZAP73FH0XFcQQhr47/aOlRHEVfMPQMh6I/uIpLHkLuoQQn5v+++/RFHEyGwMQFgcZ/e1X7GUClwOQ8puAA/TpAHk+owMQ out_46_mFAP2b_singleloop_p01wA5_mFAP2b_0001_0001
LlYQpAnX6rHERLKSQdoFtADAA2H0MzkRQDXP3AHtI4HkR2WSQBrc7AjWkwHUep7SQsHFwAXMI1H0w1DQQm0E6AHcQvH0062PQJyMnArdavHUKSlOQVjXuA3islHEoaUSQg58mADyF8HEzAuRQgs8wAzU38HEJkPPQ7TI/A7guyHUvAkOQBrbpAri3uH0pweMQ2OlfADF+zHkrixOQnf7lAf3enH0SHXPQ out_46_mFAP2b_singleloop_p01wA5_mFAP2b_0001_0001
LBrc8AjVuAI0P1QSQ9oQDBrbyBIEnE7SQnvfHBz0N7HUPKkSQTihLBLaR6HE7RRTQIFuEBPyWHIkZmZSQvmv+ADcBKIErBJSQgDp3APakFIEQwoRQKWY8A7DyAI046QSQ50nCB353BIkxtAUQ41KHBvn9GIkZSfRQLRKHBXFgJI0Y5ITQpBt/AvpRNIEVNaRQzVu7A7J3LIUERETQWkh4ArdbFIUhNjQQ+rYvALiOGIUfl9RQ out_46_mFAP2b_singleloop_p01wA5_mFAP2b_0001_0001
EzMzGBnsd1H0GvcRQIwqKBfTitHUepDRQIwKIBjrHjHUepjQQoFZKBntzdHEEYVPQ0iMOBrvfyHEAAAQQG0FLBnbm2HU4LeNQm+PGBDQB1HEq9LNQwttNBzDu7H0C04LQ8naDBPc91HkZm5QQT3ENB/XdrHEPa7RQhtGRBP40sHkB1bPQabSQBjUK5H0Y2bQQ out_46_mFAP2b_singleloop_p01wA5_mFAP2b_0001_0001
EqxrDB/89fH0w1LRQdTCBB3MzVH0z33QQXkt9ADAAQHkBBGSQfU43APy2UHU3k4SQ14l4AzKHXHECsyPQefI8A7rxbHkSoWNQQhDzAn9dMHUnhNPQdTCCB/89kH0eU4RQjl9DBDzcQHktzaQQTY4yAH8TcHkGJWQQxVL8AnTejHE5PpNQmlZsATH5NH0Aw3NQwwBwA35/IHESUhQQ20p4APs7GH0YySOQ out_46_mFAP2b_singleloop_p01wA5_mFAP2b_0001_0001
EvJx/AbQgFH0gALSQhrH7A34l+GkQgNTQNzMyAHtI3GkBBuSQ99TzAHDCyGU5QrRQgqxBBb5Q3GEue0TQcjOGBz517G00TnUQSo5JBLSsyG086BVQ5G9DB/kTBHEfx0VQpwVCBDBWCHkrHdRQ4bi3Aj9pDH0Jf+TQJPoDBf1NzGkRs/SQwfm/APGixG0VsaUQbheIBT7fBHUoABUQKEINBHl01GE03nVQhueLBLZwuG0GOJUQWMrHBjK+sGkaxnVQGjLHBrvrEHEZbbWQyXsBB/6j7GktEbWQhYTBBnXjHHU1bfVQ out_46_mFAP2b_singleloop_p01wA5_mFAP2b_0001_0001
ECsypAHZ71GkU4iTQ8S3gArbSuGkDtYTQ789jA/mEkG04lGUQpbSkAT14jG03PVVQDCsMAfTiyGU2O/TQz5jy/6Z9qGUQKxTQZHU5/WAphGETSgTQ/bp7+WduuG05j1TQ67npAf9o6GUwKXUQ6mWfAv6zsGkflUSQdP3IATJH6GUwXlTQGV3OArkrzGUy5DVQ out_46_mFAP2b_singleloop_p01wA5_mFAP2b_0001_0001
EiBBnA757bGEv0VTQOJGsA7kYSG0eU4TQqxLmAThrHG0xL1TQIwKiA3NJEGkpbySQlDt2APzMRGUy2JTQwfs9AbeRaGUEkgTQqC17AfcBHGEHIgTQBiJDBnMkbGk5nqSQoa8lATKccG03PVSQJYatArIkTGkkl8UQcDQ1AnimRGUGyFSQemeABLPxYG04icUQppO5A/BjhGkEFiTQ/+rBBf9QGG0+e+SQYdh2AXimAGEgWNTQ8/L9ATUuGG0LzkUQ0QnFBTCAiG0LWATQMQpBBLmTdG0hIsRQdmZFBPTYUGUnSqSQ out_46_mFAP2b_singleloop_p01wA5_mFAP2b_0001_0001
E/pGmADBWCGEVj/UQT3khAb5QvF0LdLVQmuJqA76RfFUiBpVQZ78sAHtIfFUf/0WQ14lQATgVwF03PNWQimyFA/RLaF0IWkWQiKlPA7FJKFk4KWWQrGAo/qvvZFEF2FXQ3kYpAXiBGG0w1zVQA+0cADOwpFkGROUQgQJEA3a56FEppzVQlscWA7et3F0UIIXQ out_46_mFAP2b_singleloop_p01wA5_mFAP2b_0001_0001
EdTiuAfSMSFklDtUQFDC3ALFuCFEoaEVQaR2yA/owrE0bSEVQb8SuAT0ikE0GvEUQBWZABXiBDFk8SHUQP5mCB7e+YFU/j9TQLn5EBfVK0EEhLqUQRCbEBbagjFkK3OVQWO0rA/mETFkCXvTQwf05AnQcGFkNxEWQ8jX+AnGd9EkeQITQ6oR/ALthiFkw/eTQCJ/FBzc5XFkpJUTQzsSIBr1f0EUwV+TQyddDB3yzjEUV4vUQvhLGB74z5EEUxoVQ8BAGBvKOzFUd4/UQuUiHB7D4ZFUqStVQVHFBBzRKlF0ln5VQ out_46_mFAP2b_singleloop_p01wA5_mFAP2b_0001_0001
EhAr0AzeUgEECsKWQkCXxAzKHKE0NJWWQ2jC7AXO02D0yhOWQqxrBBzgA/DE+T1WQgVOsAHueGE0jCvXQUB4iA/vmTEErO4XQ9FBpArztdD0L15XQnvf4AfTinEkqx7WQOIqrAXpEGEk83jVQZH+xAv01KEkXSQYQGY7kAL1eiE0fx5XQorblAT8GZD0nTcYQi7+vA/IQJDUcY0XQmQPjAPtFVDU4OIXQ out_46_mFAP2b_singleloop_p01wA5_mFAP2b_0001_0001
EOJG6Ab6mUDEuecVQdTiBBb5Q3C0KHSVQUNeABTKcJC00NxVQLHa8ALwKfB00NBVQtd+CBHue0CU0i0TQNodEBjcqdD0BuJTQYwfABT1K3DU3bmSQhXtJBz8GpDURTCTQ3eyBB3m2NE0pn7RQlYCLBTC+GEEGHXSQdJGHBDEjTEkmhzRQ7JdIBzPslEUodHRQwKHzALGEQDUep7UQMU3EB7b0CDUV14VQj4Z/AHADnCED+STQz1VGBT0ieC0mctTQu0u4AbwMuDE8jsSQ38yMBjs1UDEdHeTQkyT9A/ksXE0fLgRQ9CNPBvZmLEUrWQSQTWSMBLgblEkw87QQ out_46_mFAP2b_singleloop_p01wA5_mFAP2b_0001_0001
LCB2BBrFZ7BUHaBXQfUYBBTKclA0FZjXQTiBEB/S3E/jEDqWQjX6BBLFue7Tc9gWQXkNEB/9TtAEW5cYQOZdDBj6tECky1oYQQ0EEB/PicCUVJ/XQ6s3BBT+f8BEN4/WQT6P6AnzsVAEM4rXQbvcIBzH+aAU0sZYQiaYCBDEGBA0wA0YQyKbGBvaYOC0A+AZQFG++Av+MJCknN3YQP0PIBzUJhCUsj1XQYl1BBvnP6C0yvAYQ out_46_mFAP2b_singleloop_p01wA5_mFAP2b_0001_0001
LU4aIBHsyx/DEY9VQiBBLBHsyh9z4lGVQgVuHBrFZ77j9o4TQzMzIBbmZG8r8SPTQy2ZQB3ist+z4lmUQDJ2PBHV0dAU5+vTQ6mEKBb6m0AUIwCWQYAnLBju5XzLvEsVQBaOSBfyDL8DklCUQZXBTBnXFK/TxXaVQkuzRBTHfOAksK7SQ out_46_mFAP2b_singleloop_p01wA5_mFAP2b_0001_0001
LCsyDBLGEo+j/UjTQTihABjqxL+zP1YSQBW51A/mEj8z3P1SQamZuAblDN8jZmBSQAAgABDW5YA0NJmRQ31MGBfu43AEZ1LRQYizFBDYuFCEMmbQQ16CJBjszl/zMFZQQyL9CBfnvHAkYQIUQovXCBLITf6zWOyRQgwr9AHMxIBkGzOSQD/F8AfjvSA0w3tQQuPfIBfqrEBUmeFSQGyzJBf02QCkFIMQQp/2DBPuGdC08ADRQPagDBnn7ACELyBPQdoENBTOiIAEtYIQQVd2GBHaTM/j5ZBPQ+0VJBrd3i9zBu+QQ out_46_mFAP2b_singleloop_p01wA5_mFAP2b_0001_0001
LQ140AvHFu6jDtIUQMIwqATf/U174luUQlYQkAz1jS+DqGPVQWO0UA76RR+z1jKVQkCX7ALwKH7zkYwUQBWNsAXOz78LIyjVQFjAmA/OEY8bMg/TQ out_46_mFAP2b_singleloop_p01wA5_mFAP2b_0001_0001
LRLypAjpbKAUiBxVQuz3kA7P1YBECsSWQ6mEdAb6mEC0IbPVQ2OfLAzeUUCU3kgVQZQgbAbmZGBknvfXQItwjAXBwnAkhiWYQK2PrATcxRBU2ZlYQTpngAraQ++TNNnYQfU4xALGEIAEAAwVQqiOrAXp5BCU7ynWQkgUPAb7oXAEgsPXQHFKTALbkACkV/wXQ3QVkAPsPP+TgCBZQ4C/UAzQ589DYKaYQ out_46_mFAP2b_singleloop_p01wA5_mFAP2b_0001_0001
EFDCjAjqxHC01jCUQKc9aAzLdfC0d++SQueUeA/TNODktzPTQZQgnA7QLaDkvfyTQThmhA/S3TCk8DlRQ59wSA/EhgC0e+gQQCSSsAjYhpCk37TRQkrvXAXuWPCUDfROQLHaqAHZ70Bk++5TQ/ABKAz9YXCEbiBTQYwoiA/apiBUsZgRQUhzRA7VRDD0pBdQQAMADAXI2UCU6qzQQjJFvAzLAhCk0GUQQafHyA/p/eC0bQDSQXkUrAXRIMDUFIYRQKZYLAXipZCEqD4MQ5QOYAX/9YB07gVOQ+fmjAf2hbCkDcnNQ out_46_mFAP2b_singleloop_p01wA5_mFAP2b_0001_0001
ER2OPATf/oDUKc1SQxgATArFZLEUf/8SQamZWAfR2WEkSMoRQnEDMADAASE0eUoQQKc9AATLyWEUktrTQK4p9/i2xREkaGJVQv2Tb/qrNhE0w2vVQyQEW/mfnfEUw+PXQlx2t8mwaxEER1zXQhrHBAPHadD0codSQS31gALa2NEkXchTQJ9lj/yXwSEUoENTQ6YODArHFoE0j+lTQ1nUOALI3TE0vXoVQLwDz/aJTBEkl9RVQjesb9YOGeEUTCVVQIr1m/WQgxE08PfVQZKH7/uukgEUrxqXQTl+y+KlYQEUN3hXQXbgT8YfUwEEg4ZYQrrCa/A27wE0p6bXQOOB9++l9/EEupiXQ out_46_mFAP2b_singleloop_p01wA5_mFAP2b_0001_0001
EcSMiAnX6mEkZmpRQzMzjAb5Q1EUc9gQQFDCgAfTiLFUxg4QQ3kYkAjWkVF0FZzRQ2OfvAPy21EEpwFQQUNemAvxLpE0kYgSQZZBeAneXvE0GSXPQQgVwArvfAFUgVeOQsHFyAvz3lEEVjnPQVjX0ALbn7E01j6QQ out_46_mFAP2b_singleloop_p01wA5_mFAP2b_0001_0001
E2OfPAHtITFEueMQQKxgGALaRoFkCXfQQiBBMAXMI4FEYlzOQGZ7GALFu0FE+TdMQ4P1Y/GtInFUeprQQC8OL+mwI9FkSq2QQ1LL++ea1EGknkKSQjTPk+i5yAG0KzRTQIjvb/eD5OGER9/RQGZ7IA/89JFEmu5OQknZNAri/tF0rNbRQNOwK/K1gdFEpDkRQKbl4+i8BfFk0gpPQrR7Z/IoX6F0qr0QQiU16+S8qDGUoOBQQlluk/Wr6TGUwxySQHksh/Se3RGkRNFRQ out_46_mFAP2b_singleloop_p01wA5_mFAP2b_0001_0001
LfU4WAf9oEG0hWkPQktzdAXNeMG0yhmNQGZ7kA34lVGEaR2OQc9oiAjqxYGEYljQQaR2aADVjFGkTixQQri6PAXUnPGElxiMQuG/jAHFmIGk8vHMQ out_46_mFAP2b_singleloop_p01wA5_mFAP2b_0001_0001
EW5QsA7QLaGUJGUNQ/pGyADBWjGkBBWOQZQg9AvyhkGkQgVNQ4PVABjrHgGUxgQLQXPKsATLytGUeprNQmvhrAnOgwGUN2uKQGp0kAf7q6GUDvLKQ2INWAH656GErqxKQYzzpAHoDDHkBIFJQUNetAvxLXG025bLQ8GzyADXhiG0cOQQQGaQwAnKc0GUZSnOQ5qGkATygtGkJZgOQkF9nA/ozpGktMqJQRUqzADq6xGkzUAKQ7uxlAfDxJHk+QsIQO00xAnH9CHU+RtIQ out_46_mFAP2b_singleloop_p01wA5_mFAP2b_0001_0001
EktzBBf9oqGkZm5OQlDNHB7QLuGUepLOQoacHB/TN6GEZ7sNQ/pGGB/9TAHk9ogPQT3kLBbmZrGkDtIQQ2DlMBPzEgGUanTQQRPZQBzvGwGkMwjPQh0cQBzIgeGUnTbRQ/UDAB/natGEShTQQ+0XIBLxMqGU8VVMQMIXKBbSjuGkrkGRQtoXOBPY9cGEkDyOQgSBJBPezbG0A0eQQKMeTBD3fuGE8VhQQHYtPB7ob4GkA9aPQDygRBXWusG0adpNQjBXRBnaZWGEcQhRQJaxOBHTfhGUplWSQrpHUBHu0iGUXVNRQ out_46_mFAP2b_singleloop_p01wA5_mFAP2b_0001_0001
ERLSJBT0i9GEYlTLQXPqJBXiBJHUJGkKQbnPPBrFZMHEaRmJQ03vRBnX6GH0d++HQ3kYFBPzMMHEUNeIQocIABjPnKHkjvlJQRMAGBPkAYHEfKZHQtIbKBrGv3G04l+JQjmyIB3F1NHk4LVMQUR0FBj5MHHUjkZFQ/T5+AvCZQHEPM6KQ7m8CBXwIaH0BkfEQu17JBvyZZH0OjoFQSejFBH9/cHUbxeJQ out_46_mFAP2b_singleloop_p01wA5_mFAP2b_0001_0001
E5lORBPHaVHUGEoKQIwqWBbmZZHUzMDKQHaxXB3MzdHUiBhGQwKnUBnBBkHUGEYEQCB2XB/naiHk9oAMQPcadBHzFnH02NAMQpJJeBbjBxHEcboOQ+oRiBXIZ2HUZt3NQam5OBvyhZHk789LQJ7dZBXjwSHkLIPKQM96WBXF+fH0H3/NQtZLVBjMCpHE5NhLQOeNeBfc7qHkRCGKQSJMgBbCwgH09tTMQ9LyiB7km8HUY9TPQJ3QiBjqw5HUKv2LQmKujB7nHwH01o+NQ out_46_mFAP2b_singleloop_p01wA5_mFAP2b_0001_0001
LGZbcBntzaHkpbSEQEYleBbktfH0Gv0+PEtohBXMInHEDCsAQ789hBfTivHU3kY8PQgVgB7luXHUjX60PEIpcBb5UQH05scjPCHjYBDyCUHEQLlpvh6xdBrB6GH0j3qJPDCseBb5QVHEv0NGQI2bbB3SdkHU4DG7PPh4hBjY0SH0f2O6P0WUhBvaMcHUc6xDP out_46_mFAP2b_singleloop_p01wA5_mFAP2b_0001_0001
LRLSjBT14jH0w1jEQtdulBntzpHEW5wFQktjmBLEYnH0kYwJQ7RhlBntzfHEoa8KQZ78nB/mEmHkTiBCQkX/oBbFJcHEUitDQfU4iBDW5cH0OffGQ4HUlBXdVyHEgUVFQq9gpBXa1rHUhkjBQLTFnBzvBlHEn9I8PGIHpBnn0XHUAEhAQ out_46_mFAP2b_singleloop_p01wA5_mFAP2b_0001_0001
Lf/koBnX6sH0P14KQ35rpB7P1qHUiBhNQCBmqBHXPfHUGE4NQzMDrBT14bHEoaEQQiBBsBLFuyHEtIrNQM0MrBntz7HEVy2LQjXwpBDFh2H0dKlJQ6jkoBzs/sH0rE3KQ2sLoBDLzsHUN5CPQP13tBbSwuHkafBNQQmUsBfnP1HU1dwPQkd+sBPaJAI0dqMLQqY7pBvxvAI0TM9MQN0QrBboT0H0RwGIQYVPoBDV/7H0y+yIQ out_46_mFAP2b_singleloop_p01wA5_mFAP2b_0001_0001
EiWErBbPKZH0istLQOJ2rBLwKOHkArMMQR2OqBz1jGH0xLdKQKcNrBjU49GE7RxJQLy2uBzLdMHkoFpLQsZcvBf/gPHUTh8IQ+AmwBrt+SHU1ZjNQlDtqBLbnbHEnEzJQJ9brBnhQMHU+SSOQSXUvBbCAEHUGB5LQi51tBHIGSH0MsGIQyisyBT/fRHkGgHNQagKwB/ZoQHUmfmPQSYLwBv4cbHkH/TNQ out_46_mFAP2b_singleloop_p01wA5_mFAP2b_0001_0001
E35rnBrbSJHkvf6JQv09lBzgACH0P1YIQBr8iB7P1DHkqxrIQjs9hBra8MHU2OfIQ5QrmBbPKCHEue0CQcUBlB7US6GUvk/+P604lBvwj5GEx4+tPi7EoBLfq1G0A6saPyZJkB7hW9GEvcauv789mBz1jQHEW5gKQ6nTmBTQ45GUgUGJQv7xoBvcOAHEm2RCQc+VmBnOKKHUGkOBQO57iBXR78GkPK/+PRELlBfTZyGEkDUBQP0kkBTIJ9GEwHZ7v2hViB3mgAHEI9bhv out_46_mFAP2b_singleloop_p01wA5_mFAP2b_0001_0001
EAAghB3256GUiBBJQEtIdBDrc6GktzHJQqGvaB3isxG0IbnGQXPKdBrbSpG0HFuFQhALbBPHa4GEUN+LQKi8bBjY/AH0UkHOQQhSgBvqUCHEPAaPQI2qXBHsCHHU+V+OQvwggBb4zJHUY1tQQubBYB7oVOH08OfQQJUucB7FzPHU2VGRQO0iiBjU4zGUepLJQOPjbBThFCH04NbIQ24zcBL7AxGkkztMQtu/WBLtV3GkzQwLQQy8hBfAh9G0jU0OQNm6TBjd5FHkfdBOQKPYiBXB5KHEYIORQUmgUBvC8SH0pMyQQKJFdBvRmVHE4q5RQ out_46_mFAP2b_singleloop_p01wA5_mFAP2b_0001_0001
E8S3VBbQgzGEXPqEQfU4SBDrcrGkX6mBQTiBPBHtIlGE/pGFQv0tMBvyhpGkU4aIQR0zPBrYvwG0hPD6Pg+VTBTIb1Gk0PaiPMrAQBjAm6G0pZ82vLGhTB7Ws+GkyMRAwsUYQBLOyEHEYsTEwSMIUBThr6GEBWZFQwSuVB/EwlGEYf2/PI0UNBLSL3GkjXN9PUoJNBPj5qGUMWt0PqNyVBzHGvGktsyovZs/VBfDb7Gk/WfxPH0vNBjPRBH0c5RwvWdMNBfYw0GkD9q6v6MdVBzt93GUcgPCwkdnWBrg5DH089S9vrG2SBPMXHH0ARPHwSynOBbAJLHkwKiCwTniNBLr//GEHV5Fw out_46_mFAP2b_singleloop_p01wA5_mFAP2b_0001_0001
EEtIOBDAAbGUNepDQMIQKBvz3TGkpbSGQ8n6FBT14PG0OffCQ/pGHBDBWMGU6mE8PJMINBnFPKGEtVXIQvxZJBjM+BGka0eJQN7lIBf2yvFkzahIQaL8FB3wCDGUNcyLQe04EBvJSlF0zMEKQa6NDBHYsyFEClEMQVo8EBnNVLGEzxmNQlmG/AXSTvFUT3GOQ7GRBBDmoJGkEVpPQowR9APADAGEB04PQ4PVQBPc9XGET3kAQV+RIBTXUYGUiTvIQ6vwPBfe7MG0T39JQaqnPBHQcGGUgnsFQZBmKBDUBpF0JXkFQCZmDBXUJWFkQoxJQ/+AHBr79SG0D3aNQlP26A3sLgFE1VVOQ3RhABjAIQG04thQQDUj3A3S+9Fk4WwQQ out_46_mFAP2b_singleloop_p01wA5_mFAP2b_0001_0001
EfU4AB7kYQG0LdTEQXkt4AXjXMGUhrHBQRLyvAjrHIGE99zEQbnvqAT2OOGkCXvHQBuS0ATsLVG0Es+6P/kyrAL0IRGkQw/sP9fyoAfQ/HGkB/LwPySYoALEPXGk9xstvIFOAB3MzTGUKc9HQG3i7ATwzFG0bFP9Pxyz6A/qsYGkqYv0PdB1wA3ShbGErw3/P out_46_mFAP2b_singleloop_p01wA5_mFAP2b_0001_0001
EZ78tA/9T7F0IbnEQIMvlAHiPxFkLz5HQeQueAHi9gF0hdrEQQIKjAr5wYFkh8nAQRRyqALJtmF0Q0YKQlSXyAfMJyFkxCICQsYOgAr+p9F0lpnIQi+jkA/OTfF0fjmLQYl9uATyvyFkxdkLQZmcwAnjhaF0qUvJQ out_46_mFAP2b_singleloop_p01wA5_mFAP2b_0001_0001
E8PTLAzmVcFk3UgGQvqPAAf3uIFETO+EQPvo5/Ojk6EUca7IQK+q0/eHeCFEeYKLQnx/K/SjwNFExTUCQMeZS/Ku6ZFUUwJ6PL8SC/EfbjF0G3N1PWU1b/49m0FkfKS6P6KNn/kQTYFU88GZvjfAEAr6qmFEuogIQ8gNKA/KGAF0DrHCQp2Vd9KmPXF0yWCFQEjBD+iK5+EkuHiBQe0Nk/mR+OF0sbyvPaaFw/WN7mFkv5J7PzcsBAZ3xdFUl51svVJWX/gPcKFEu+Wtv out_46_mFAP2b_singleloop_p01wA5_mFAP2b_0001_0001
EReZ5/uqmlE0hVfIQgis0/WaRWEkmuqKQ0NBL+atCSEkzELLQ9EQJ/IKhSE0exUJQiy2FAHqTBEU6CBKQspodA/pMCEUOJcKQPBrlAfgTGEUkdUIQVALjA/549D04S9MQtNnwA7VIHEEFQtIQ3kGuAT0e/DkRbWNQqC10ArG2DEUNLOLQKjj8/aXJgE0rnMFQl0bBAPHIdEE88dMQ0v4CAbSC6DUbC4HQP+1+/C6BpDUbgQLQzoViAjn4IEUfUqEQwutbAHua3DU07oOQv/51A/CYKE0LBDGQJEbxA3kS6DkzuVPQQqc9AfkgEEEm2hLQ out_46_mFAP2b_singleloop_p01wA5_mFAP2b_0001_0001
Ecj1M+M15NE0UAsNQmN7w/sbYHE03mZOQzav9/0g8lDU7K8MQtXKm/06YGD0Qo8MQycv0/4NMEEUljtQQ0I0QAV6O9D0/QMRQBxqRAVPo5DkfTtSQDtCkAtPguDUQGMTQm5kkAhazqDE98qUQquQB/G9TPEElJJPQ0nfDAtMBUE0HMzNQ7Gvq/c+vSEEkYORQiSne/UkxuDEvvBRQFjwVAdQ1eDUkQwQQGH+bAJU+KEUHl3QQgjzMABp+LE0M4JTQL6nGAd7zgDUTiCTQVEimANpOQDEi6vSQd8npAROnDEEob3SQE8HsAtTbjDk+v8UQ9IbiAB7dDEU0yFVQH3FfAJ2iTDkJz+UQ out_46_mFAP2b_singleloop_p01wA5_mFAP2b_0001_0001
EbrnRAhswmDU+EsLQmYOZARZdCDka3HKQIcioAhp16C0c5hKQlYhuA1aZYDkN7KLQclrUA9QPJDEuaSGQOGM6/s37HD0vF1EQpJ4o/QvoaC0VMkEQciCp/YAZGCEH7UAQ73nT/wZcKCUnQjIQT61aAxumAEkz10LQM0zQAtO1lC0EfyKQWZCbApIJoDklcCFQqU3cA5UrwCEbx9DQGBGo/4ucZD0fK2HQss31/4HxWD0M66AQwM43+cFYZBk/jlIQL4kU/k69bCk2WOKQ out_46_mFAP2b_singleloop_p01wA5_mFAP2b_0001_0001
Ejt8rAVWBTCk5zJKQ1AU3ABsiICkUeGKQNws7ANy1OCU9okGQVLI2ANy0eCkBbCDQPPI5AJhX2A0xhFLQMDk0AdCco/zsXOJQr6myA9u7FAErquFQ+40yApdHh8zhUPKQ82hmA1rz2B06Y5JQcFh7ANndeCUM4bLQ+D2AB1l3qA050TLQ6ee1AtpmuAUtRDNQg8yvAtG1I3rr+FJQwvh0AJzTm7jpMKMQ out_46_mFAP2b_singleloop_p01wA5_mFAP2b_0001_0001
LD82CBFsLCC0S1wFQoBlFBN7fJC0g5rAQW+rFBxqpCBEJUe6Pmg0IBxTT8AkEFrrPKtULBNkyYCkPImBQ14mLBB3hEDEABREQ8ymIBZsPgDE8+uCQWq0OBpOzJDUc5zHQxR1EB5QNmBUyuXIQZ+aDBl+QiCkGx/8P1FcNBBVuBCkm3FEQtaaNB5+aaCUA5i7P out_46_mFAP2b_singleloop_p01wA5_mFAP2b_0001_0001
E8yPCBRbYFA0CgH9P9C/BBtTfT9znMf2Ph4n9AJSG59T2oXsvuGV0AlJpw+DF61rvm1M/ARMMI6rghM+P8jOAB9dMR/rTyX5PB+p9AZhqt/rufn9OrkTCBxxkjA8/Li/Pzzf/A5o0OAk5ZrBQ/jCGB5MLJ8zG8/xPukhBBdZ6C6bo3ADQnmt2A9QJO2rvsb/P+W0CBVpCfB868v8PLaYDBpeNVAMWvgDQ out_46_mFAP2b_singleloop_p01wA5_mFAP2b_0001_0001
EuQWBBZQqj8TFzC8vl429AJbgW9zlMRDwz/0yABmEJ5zQBoDwxMIsAZTYc8z3K1Gwjp4CBNaeg4zPsEHw4iMIBhXF46jlMfEwV3GHBFvhN5D3pM9vikfBBF/wj8TibP8vrCW9AVLP1/jrxGEwf+1BBNF3n9LVXiHw6koCBNuHd8jiKiJwIwFLBBUOB7b0LAGwdSyJBlfRt+DfzfFwl1mHBB7ua970266v272JBxBUX9De6n4v out_46_mFAP2b_singleloop_p01wA5_mFAP2b_0001_0001
EjR/wAhtPR9bDKUAwvb+mANsPI/rMjcAw4pMbApaC387tOG9veYpIAJO4F+7hRF/vcuqnAt3zzAMWh75vWPDvAh+W5BsGBK+vAFrvARtohCse1a1vr+m2A9RPDD8udy6v76X5AJcqmDswsmyvsJv1AZhosD8h45wPIgv/AlJtBEMmiu5vxGr2Al/3J+rGwR7vtXclAhK1v/rNtjEwbzdqA9HOiAcWl0nv0scfAFGtPB84hC5vS4EsAt0IICML26CwUaF3AFSZfBMRhL/vhW1yAJTAXCcPydfPOjtnA1fDvCslNIzvkNk5AVox/CskoIBw9l3wApHqWD8H1q3PUwz3AdylDEsvEk4P4PRBBFf0+DsXTnAw/A6ABpM+OEMOHPzv out_46_mFAP2b_singleloop_p01wA5_mFAP2b_0001_0001
LviEgA5hWD7DJTQ3vCOvPA9AFb+z/qoqvUAXLAduUdAEP4T5vnHsYAFI93AELFw/vxuWWA9Q7M/T0Yt4PqK2UAFquu7D5nVAQ+9nhAxxXW8LYzFAQQEEFAJUa17zGLPEQv37gA501P/bxouDQk4rDA9WkO8rb+3HQX3ASA14cN/bLPoHQuBpQAlPyoAsJEoJQ9Q1nA90nl8DUMy1vw87AAF3Cj8TwB8ovIMajA9KV7/zW/p4Pf3PMAxcnaAkfuh7PU/0nAl3/Y87uQD6P4Nez/M2Qn+zNcbEQw5lmA1A5cAcbNiDQ3iiu/ICDM8rwAeJQGb8EAh+WeAcr+0KQ out_46_mFAP2b_singleloop_p01wA5_mFAP2b_0001_0001
Ej/Mx/U1PDBEQZb3vVdRk/Y0OHC03D09vuoDCAFEsrC0uEY8vUXQHAJcYCDUF1/Bw8y7h+ejDWC0r5c6v274r/OBP3BE/GF/vPVA2/eO2mAEBhS7v+UwDA3alDCk4xlDw5VMLAT3oHAkurbAwXMyQALtzABUP+DEws6Pa/krWrAkUjhovsmUj/sPp+Bk/lJDwwThs+SkCVCkH9Cmv3a/0+yfJ3CErT78vzOaEArVggCUukBGwtDqSAP3qS+TJ6q/veFtcAH1N6A0KlwGw out_46_mFAP2b_singleloop_p01wA5_mFAP2b_0001_0001
EvQwJAtsJxC0Y/PqvSyaZAxdWSDEadoJvkPPPAFMT+D0DjJkvXxx7/geVDEEculqPuxnEAxozdCEtQhtPqUOfAdgRODE4pA4P3/kjAJn7OD0LB5yv out_46_mFAP2b_singleloop_p01wA5_mFAP2b_0001_0001
EWPIaA5TJNEUKww2v7x7SA9tLjEEqrr4v1Ak7/Uu6jEEoXu+v0LKl/UcH0EkoTm+vk41hAxBLwEksVl+vXo3iAxuPpEUOPmEwlw3jAJUZIEU24B7vvSiQA5gIqEErgRcvXjOfARrBBFEJ/c+vUWgpAl5ruEUBQg6vfEfXAZNNmEU9A0Fw out_46_mFAP2b_singleloop_p01wA5_mFAP2b_0001_0001
E2ryw/I5RSEUKZACwxIYt+oajREkOueFwjL5Y/iaXMEElVNCw3+BAAr9DMEkF6TEwDYzB/YS9AEUGW/IwPEvG/EM2XDkAstHw+tb5/8BdFEEB9kKwnggBAVICFEkKVmBwbcPZ+AwQhEULYTHwYrTq+axoBEEnEVKwuq2w/wgzPD0dKUHwE908/kWJzDE9JKMw32f3/0fXVEEwddLwKphKAFUpEEENJQJw out_46_mFAP2b_singleloop_p01wA5_mFAP2b_0001_0001
EXFXM/6lSIEk1kG6vShb5/GEnCEkqPCsvKo7IAXPpWEE2bHRPImaHALC1dEUFFb5PGPRp/G0LtD0nWe1PqjBGArVbUDU6KS8PsRCZADxWeDEdsI7Pcpx//ShX0CU58IBQchMe+kkJJEE0sM2vXAvHAvrgwDUtlv2v8eGA/ehCXDEuYrwPkAqW/OT4BEUrgZ8Pj/wKArOwiCUKQFDQKwqg/umetC0+TfBQ out_46_mFAP2b_singleloop_p01wA5_mFAP2b_0001_0001
Ee6CVAX0mfE0rRb2v0mGfATca0EUcpPzviZdrAr54xE0gbctvtP8wAfvRlE0tsk4v8CzbAjR0CFU9ge/vUT6DAbbgGF0z1uAwK9rjAPYBYFk0GB+vVSz9/G4PPF08pOGwDJWXA7ezXEUMeM+vbUsXATqF8EUGqJiPE2ChAjV16EEP3RDwZ7Y7/OpqRF0fIi7vZAl2/qAe3EkRXPAwhjbiAHmAiFkkqhCwFtNsA3fGVF05y+8vc+jgAfKLgFU3B81v8CrW/+ebRFkLcoGwxkfEAvBCEF02coIwR15GAPGleF0qrwGw out_46_mFAP2b_singleloop_p01wA5_mFAP2b_0001_0001
ER4avAXX99EElg4wPQat6ATkN9EkOus2Pvrk/AvdjTF0rZP2PrRq7AXjLiFU4hb8PRlF8ATBYzE0rNQBQ72vDBj6tzEkU2gDQi4YHB3xRmE0/O8/PB9sDBXHTrE0QJnIQ/4eqAHG6HFk/jd4PVc5+AnJRzE00pWkPWXe5A7CxiEk6KHBQaP92AfX+7EE5ADEQt3QFBPyEEFULEfDQFUcLBrfhmEUo3kBQaBaHBbv1sE0LQu3P+q7FBPw2VEkW8u/PnbwHBPcjrEkjlaJQ2UMCB3z7aEE1JoIQNGIBBLZX1EkO01JQ out_46_mFAP2b_singleloop_p01wA5_mFAP2b_0001_0001
E/UDEB757VF0gArcPEYlGBXO0qFEv0NBPhrnMBf8SpF0fqxjPKxAPBvyhYF03P1YvRATFBj8n1F0Wgs6vC4WHBLe2oFkVEpBwklk+AT/N4FUHYD8vUNeFBHsyJF0eU4uvGPCFBHu30FkW1+0Pi2LHBfjqCG0yJ/6vydcHBf1GaF07IkAwE158Ar04/FU4f2BwVXb7ALeCBG0/1Kzvzkw6ADZjoFE1D27v out_46_mFAP2b_singleloop_p01wA5_mFAP2b_0001_0001
LXPKPBDqG7F0gArwPe++UB3Mz6F057nyPiWkXB757HGET3k4P/UDVBzLdQGUGEY4PyL9MBPzMEG00NJ0PU5vWB3bD2F0QZNpvtGKWBHR2uFUKGN7P out_46_mFAP2b_singleloop_p01wA5_mFAP2b_0001_0001
E5lucBT2OHGkSMI7PyL9fBDVjQG0coF+PVjnhBPepOGUhrHEQpbyiBblDGG0eU4EQ6f3hB7quTGUBKyxPXKVgBPWBWGUd+Bxv45fjBDnidG0np23P8naeBjWk/FEnED7PveRdBHMPXGE1ns/P6FOjBziHNGUp+nsPhPjdBvsFaG0TKTqvgo0kB/sqfGkorriPY8rkBXzybGkNmB/PDDKiBrzMkGk9Pm5P out_46_mFAP2b_singleloop_p01wA5_mFAP2b_0001_0001
EjsthBXO0WGUJGkHQ99TjBvIbWGkWkNKQLymlBHueeGEqG/JQuzHlB7P1nG0jCXJQ3kohBX46ZGkoFpMQKcdeBrrETGkBbcNQ8KdZB3BPXGEzHEMQSf6dBPqQTGkpyOQQLHqgBz1jdGkCXvGQz5HkB7WYOGEmNbKQwM5gB3Q2hG0yFPMQx17iBrVZaG031WOQ11AfBXoALGkouwMQDiHWBr5RSGkYypMQF87ZBzE+WGEmX5JQk6sYBv6bfGEwQrMQcPgaBfGWOGEckhQQofTdBHeebG07IkQQtKxgBjoEQGUi9rQQ out_46_mFAP2b_singleloop_p01wA5_mFAP2b_0001_0001
E4PFoBnuJbGEaRmKQCBWqB7luiGkuJhKQWO0rB/mEjGU0iMNQaRGsB3jCbGEEYlOQFuOsB3NJgGE+TNIQxk5qB7pehGEC37CQKyxsBDY3fGUOGr8P/xjuBj0/YG0EOB9PbSasBriKmGkTPgwPSMYoBf8STGk/UDLQ3+jpBPKtqGU1WHKQsO8sBvM8XGUKCZIQpt9tBHpalGEGBTIQs1DqBfojpGUqhqCQg2TpBLalbG0cqlCQkCmtBnLflGUwPnovM85qB7EwrGUypfwP out_46_mFAP2b_singleloop_p01wA5_mFAP2b_0001_0001
EFDysB/nasGkR2+NQ357tBPc9sGEpwVQQGZrwB7P1nG0GvcQQShbyBT14pGUbnPPQkCHuBzLd4G0Mz0QQOd5uB/2o5G0+JSSQPDruBXE7EHUaPxSQXirvBnT9FH0HwIUQW1OuB/0SEHUR/QVQeSsrBbCrBHkj5MVQmKZvBjkSFHE+vcWQCBmsB/89yGUHaxMQninsBvQsoG0ioBRQFkQsBP9h8Gk2/qQQulnvBvSn8G0EsPQQ7A+wBrOF3GkvhaSQ80ltBvTm0GUfS5SQK5ksBPvbHHURVwSQO61vB3cJKH0lLISQYeoxB7G6HHU70PUQ65wqBbNBBHE1uTUQdGoqBrfOAHUjjEWQ7IWxB7VQHHUxfgWQGQUuBfYFEH0S3SXQ out_46_mFAP2b_singleloop_p01wA5_mFAP2b_0001_0001
E99DxB/TNhGkR2eRQXPqzBzeUcG0d+uRQamJ1B7kYiGkAr0SQmu5zBbQgnGUzMrTQ14VzB/RhQGUwKHSQQiMyB3TzJGUhU/QQO47xBnQB8FUnVVRQ7KywB3b/1FUvaWSQH1CzBP2kuFUyieQQFDivBbmZfGEAAISQzj10BfMtcGkIW0QQ1+AyB7R1PGUjT+SQF8R1BzPPNGkFjZSQHJfzBP3iKGk1eHQQYrNwBjk4MGETdwQQzK+yBfAseFkQTnQQrQ9zBrBJ0FkQEUPQ out_46_mFAP2b_singleloop_p01wA5_mFAP2b_0001_0001
L/Uz3BXO0hGkEDySQ03f5BXO0mGUdTyTQShb7B77neG0OfXUQIwK8B33PfGkvfiVQy+P8B3qdXGUdkrTQRLC7BrbSwGEShLTQNfP5BXob5GEaIrSQEzx6BTt2CHky9GSQOTM9BjTbCHkEmESQl5g5BvRgKHEL6tRQ5Qr4BD/pdGERLCSQsoO4BfB2pGUSolUQnfP8BHQgtGE/4VSQeNZ8BH6lzGE4M7TQAe/3B3RN8Gku1fTQ0o63BLHU2GUpl5RQ out_46_mFAP2b_singleloop_p01wA5_mFAP2b_0001_0001
L+TNOB325FEUHahMQ6mETBf8SPEU6mkMQ++JXBvHFOEULymKQmuJbBLEYZEUIwaLQmuJgBz0NbEUGE4JQOJGaBfR2iEkqx7NQbnvdBHuewEEmuZPQqxLVBfR2cEE8nqOQtd+SBzKHiE0OfXQQAAgLBHYl3DEtILKQepbNBrED6D0hWEHQXPqKBHXPmDEBW5CQO0iMBHZ7oDk9ow7PPK8FBjqxPD0FZ7DQW5QDBjAr8CEqGv/Pnv/DBnuJNDU6mkIQ03vGBDW5gDUjXqKQHv0+ArFZ3C03PFJQMrAMBjOsFEUZeZOQOUjgBTQfSEEmggHQm6jgBXbUsE0TYMJQ5p+hBj/pUEUk28KQFSueBzoy+EkenLOQ6avgBDfjnEkry1PQax8bB7u11EkIQqQQkSCRBX2cFEknsEGQvPKFBTtbeDE0BrMQ out_46_mFAP2b_singleloop_p01wA5_mFAP2b_0001_0001
