# Supplementary material for: Incorporation of sensing modalities into de novo designed fluorescence-activating proteins
Source: Nat Commun. 2021 Feb 8;12:856. doi: 10.1038/s41467-020-18911-w (PMC7870846; doi:10.1038/s41467-020-18911-w)
Supplement: Supplementary file 24 — Source Data [file 41467_2020_18911_MOESM24_ESM.xlsx › raw_data_graphs/Supplementary_Figure_6b,c,d/1/silent_91.out]

SEQUENCE: SRAAQLLPGTWQVTMTNEDGQTSQGQWHFQPRSPYTMDIVAQGTISDGRPIVGYGKATVKTPDTLDIDITYPSLGNIKAQGQITMDSPTQFKWDAQFKQNDNPRYHGSTNILTGTLQRQEZ
SCORE:     score     fa_atr     fa_rep     fa_sol    fa_intra_rep    fa_intra_sol_xover4    lk_ball_wtd    fa_elec    pro_close    hbond_sr_bb    hbond_lr_bb    hbond_bb_sc    hbond_sc    dslf_fa13      omega     fa_dun    p_aa_pp    yhh_planarity        ref    rama_prepro    bref_irms    cen_irms    final_chainbreak    final_looprelax_score    irms       time                                      description
REMARK BINARY SILENTFILE
SCORE:  -488.872   -705.414     94.774    403.789           1.607                 21.654         -5.555   -265.218        2.256        -25.734        -79.136        -23.434     -36.329        0.000      4.054    135.339    -42.289            0.043     19.116         11.606        3.893       3.893               0.009                 -488.872   2.775   2714.000 out_91_mFAP2b_singleloop_p01wA5_mFAP2b_0001_0001
RES_NUM A:1-120 B:121 out_91_mFAP2b_singleloop_p01wA5_mFAP2b_0001_0001
FOLD_TREE  EDGE 1 120 -1  EDGE 1 121 1  out_91_mFAP2b_singleloop_p01wA5_mFAP2b_0001_0001
RT 0.092238 0.94843 0.303269 0.768097 -0.261588 0.584465 0.633655 0.17903 -0.752615 12.785 -5.805 20.9455   out_91_mFAP2b_singleloop_p01wA5_mFAP2b_0001_0001
ANNOTATED_SEQUENCE: S[SER:NtermProteinFull]RAAQLLPGTWQVTMTNEDGQTSQGQWHFQPRSPYTMDIVAQGTISDGRPIVGYGKATVKTPDTLDIDITYPSLGNIKAQGQITMDSPTQFKWDAQFKQNDNPRYH[HIS_D]GSTNILTGTLQRQE[GLU:CtermProteinFull]Z[HBI] out_91_mFAP2b_singleloop_p01wA5_mFAP2b_0001_0001
CHAIN_ENDINGS  120 out_91_mFAP2b_singleloop_p01wA5_mFAP2b_0001_0001
LwfKMBvxLBIEoaMYQDCMMBf9IAIEZ78WQ67nRBLFu8HE99bWQ357UBT0i4H0hWMXQlDNIBf9o3HkoFpWQM0xJBXEGuHE4RPXQiTgIBXhVCIUaeVYQPryOBPHFEIkmJTYQBdLNBHFt7HUsJcYQAQKLBfY1DIkXmbWQ0D4HBTqi2Hk7lkVQTTTEBj685HEs9AXQceJIBrqRuHkWqEYQ out_91_mFAP2b_singleloop_p01wA5_mFAP2b_0001_0001
HTihSB3NJ+H0kYIVQ/UjXBHCs6HkEDiUQkC3XBvcouHUgVmUQFDCcBjVOqHkvf6UQ5QLYB/9T+HUf/ETQ4IGZBjvIFIU/04SQdi7aBjojGIU3UfRQWc1WBvouFIEQZdQQI0JTBfkbJIkb5FQQkSETBvxJOIE4prQQWHqPB38VII0OKROQEtoPBzKnAIEsyhUQMv1aBzTP+H0KDGVQe4sUB7VH8HE+bgSQOekbBfgJ6HUaVoSQHnHcBn/fGIUnEmTQeFWVBbsOHI0xFFTQ5xXeBbLFEIUM8ORQkDHcBH7vKIUB0dRQpJxWBHIKCIkNn8PQXEvVBXjAPIUFPaRQNXVQB/U6QI0w2ZQQ4esPBjgpEI0PhUNQzs7MBjeFLIkLstNQ out_91_mFAP2b_singleloop_p01wA5_mFAP2b_0001_0001
H3kYTBPzMpH0yhWUQiBhTB/RhdHUO0aUQXPKVBPIwZHkVO0VQEtoYBfR2SHkQg9VQiWEOBntzYHkArEUQnEDQBnCXtHklDFUQRXgWBforaHUCZtTQb8SOB7QLQH0IbHUQam5MB/TNbHkrHFTQEYFLBvcobHkvfyUQ out_91_mFAP2b_singleloop_p01wA5_mFAP2b_0001_0001
HPK8SBntzeHU2O3WQqGPUBjqxbHUbnHYQrcIaBnCXdHE8nSYQQgVcBb5QXHEDCsYQ8S3QBvHFiHUzMnYQXPKQBD/pkH0yhuWQ2rZTB/GRTHEgVLYQ9owRB7OffHknvHZQmupMBD/pgHk9ogYQ03vRBz1jqHEAAkYQ out_91_mFAP2b_singleloop_p01wA5_mFAP2b_0001_0001
H++pcB77nlHEoaAYQuzHhBra8nHkvfKYQy2JjB/RhjHEoaUXQnvflB/mEiHUdTqXQPffhBnBB0Hka8OYQqrmfBHR+4HU2MyYQ7pcgBbzb0HEyReZQlNviBDcA1HE46sZQ8W4cBTW6vHUYozZQsHlaBrZmqHUiBZXQOInhB7fLkHEs9oYQky7gBTO23HkTdhXQBYljB/S11HklCVYQe0ZbB3uW3HEdNrYQk/JgBDPyAI0v2yYQqbgdB7AysHUoqQaQCkPZBHZmvHk8imZQ out_91_mFAP2b_singleloop_p01wA5_mFAP2b_0001_0001
H46RiBTgVhHEv0FWQ46BkBT2OdHUIwCVQqxLkBblDRHUO0CVQCBWmBfTiMH0P14UQ78NjB76RhHkpbqTQgdClBbHXdH084kSQ9Z0nBjYIhHUgL5SQlFLkBXoyhHEgNPRQaRWgBntziHUwK3VQXrCmBzDSgHUSxNVQ2vNjBHe+pHUqbqTQn4MhBjNfeH0W9cTQuXBlBDqtUH0QnjSQdELpBH0XeH0cqJSQxkboBHA9dHEqH3TQ+x2nB/Z1pH0NK7SQG2glB3a7eHEHddQQAxPkBTkdqH0sNSRQDrLiB3EYfHkrJARQ out_91_mFAP2b_singleloop_p01wA5_mFAP2b_0001_0001
Ham5hBjArLH0xLNVQQg1hBTf//G0xLNVQHaRjBntz5GkWkVWQMdTkBLaRxGkpbCWQGZ7dBPc97GktzHVQ/wPbBLvc9G0PhyTQbpjVBz496GEyN5TQoJydBr5v1GkNjySQrcIgBvcoPHkBBWVQ8T1iBL3I9GUxiTUQZJkbB/QEAHE242VQCY5dB/MizG02VWVQRrqbB3eoFH0tXeTQ46nTBX3A8GEpF7SQUhxTBbLXAHUK1nUQQdHVB/mwyGEeIOUQU72bBzBk2G0nz0RQ+oSdBPVrtGExrITQeo/gBb4f3GEZksSQ out_91_mFAP2b_singleloop_p01wA5_mFAP2b_0001_0001
LEtojBLFu9GkQglXQf/0kBf9o3GUHaVYQUNenBjAryGEYlHYQJbHpB3Mz3GUPKkXQdTSlBjVOAHkCX3YQI29iBzgqHH0cjxYQj0kiB7aHIH0fdCYQERmjBPko9GkpZoXQ/pajBjzaxGEm4fYQ0pNnBv9LEHUafxYQDvalB/+l8GUmFXZQBNajBT+mPH0/M/YQWNLhBrT0EH00cBZQae3jBfdZOHUy/tXQZ1dgB/gZJHEe62XQ out_91_mFAP2b_singleloop_p01wA5_mFAP2b_0001_0001
LSh7nBPIwoGkoFVYQ14VqBblDjGkqxHYQ35rpBrw1aGUdTKXQrcYnBXNeXGEsyBXQgqhmB3jClGUbnnYQk5OrB/hFfGkBYjYQMuzrBLGxoGkqo3XQ out_91_mFAP2b_singleloop_p01wA5_mFAP2b_0001_0001
EqGvrBvz3WG0isdWQJGUrBPc9NGkpbiVQW5grBf8SRGkVOEUQHvUtBzeUXG0gArTQWOUtBX46EGU6m0VQc3BtBr0WBGUKHMXQuIusBfKA3FUU55UQpwltBb78ZGEEYlWQYHTpB/m2KGUoBsVQVZWvB/iwHGE2MqVQzdurB3UB3F0/0PXQQGHuB/FSqFEd+HVQ4Q7sB/pn7FEex3TQatrqB3BdxFkbAFVQ out_91_mFAP2b_singleloop_p01wA5_mFAP2b_0001_0001
EEYlpBDrcNGUy2RTQIFepBjpbPGEUN2RQktzpBHtIFGEnEDRQktzoB/9T5F0w1bRQsyxmBD/pUGUHahRQbNnmBPhkfGkXcHSQW7XmBXJwhG0E1aTQE+omB7nwpGUKKdRQ5gVmBTHXsGUktnTQEYimB35bxGkHybSQ5kwmBX2zsGERhKQQevnmB7CQ8GUu2ISQzU2mBXKa3GEmAtPQGUzmBTXC/GUf+zQQSMIoBPy2IG03PtTQiRGrBXn0UGU2HlRQ92JlB/vuPGUKB6RQw7jmBjiNVGUZScQQTzQmBP7ybG0kWNUQoqJmBzYtvG0UtiUQe9ymBLy5mG0YM0OQbsjmBHYVCHUQm5SQkT9mBn/e5G0IQoNQEb4mBL9eHHkhkhQQ out_91_mFAP2b_singleloop_p01wA5_mFAP2b_0001_0001
EEtIrBzgAGG0LdzPQMIgrBTgV6F0257NQUN+oBHtI5FkQgVMQ8nKoBbktEG0xLNLQaR2tBnsd+FUHaBMQrpWuB3lfsFkwd/JQ/PdvB/GJYFUnwQLQP5kxBnAnYFkEeiMQclDuBbWUGFEKh6KQuz3rBrbSNGkVOUPQsK1rBDuurFUoJFPQ21pvBTZdAGEZEJNQq+dtB3nkGGkYK6KQFYyvBzgHyFEvdgIQsrdsBjLfoFU3NBJQhvruBPWn4E0KDuLQOzWsBzheGFkXl2JQ out_91_mFAP2b_singleloop_p01wA5_mFAP2b_0001_0001
EoFpnBTLymFU46RMQkCHlBTgVmFUhr3KQKc9kBDqGVFU5QrIQHahlB3NJCFEVjHJQEY1iBz0NjFEmu5MQKHLgBjIMkFk10dLQImCjBTTszFkw5GPQQgVoB/RhZFEFuONQej0kBnDw1F0d64JQqbAjBPZfTFUTAzNQIMKdBXw+hFkIe5MQeeFgBLE1XFES58JQZ75fBzH0zFUpFhKQqybhBTyTxFkpERQQFI7iBn5qBG05kROQNy6kB3F9xFE7lDQQ out_91_mFAP2b_singleloop_p01wA5_mFAP2b_0001_0001
EhALkBf++bFk/UjEQWO0jBj/UNFkTiBAQtI7gBz1jOFkpbS8PSMofBzKHgFUwKH7P78tlBnsdSFUIwK1PDueoBLWuQFEUq/5PsbNlBfe5CF0fc/qvW5wjBb78rF0IbHEQEgQkBTiH9EUsvXBQC9WlBbyviFEhvVvPL0OpB7T5eF0nfg6PbUjmBjMtGFEpuU5vU2JjBfwYEFkhM+yvsyjlBjRjyEUKfpJv out_91_mFAP2b_singleloop_p01wA5_mFAP2b_0001_0001
EWOUfBvHF8EEEYl6PR2uZBjpb8EU5QL2PhrnYBvd+sEkuJxoviWkbBrFZdEEAAAwvVj3VB7Of3EEDCMAQaKLWBra6FFkHTNFQ5Y5QB3w4/EUDn7IQMnJSB7nKQFkd0zLQampgBT14tEE7Rh7PVdzYB7hbMFESPUwP8ZTWBbkXnE0V5cBQFv0RBjZH5Ek9MU9Pxa5VBrXjWFE2KIEQkQ8ZBDfRDFE1YMHQVtCPBHpXNFUQqSNQpLMSBbR+gF0jgQLQgt7VBLn8LFkl0pMQ out_91_mFAP2b_singleloop_p01wA5_mFAP2b_0001_0001
EoFZUBHDCyEEv0N4vktTSB7QLkEULyWAwXPKMBT2OjEEoa8/vO0iJBntzzEkQgV+v14FUBnBBsEkAr8FwRL1ZB37DtEkLbJGwMSNSBTPbcEkIdIJwfUYSB7lu/E0HFu0v4G7TBngIUEEQ5k/vQobSBjn07EUnFuGwNvSbBjuskE0o/QDwZPhTBjuAiEEVYFLwGK5NBDmYbE0KOHJwvl5TBbvpMEkSIwIw out_91_mFAP2b_singleloop_p01wA5_mFAP2b_0001_0001
E99zJBPJGQE025bAwPK8DB/mEPEklDNAwamZBBjpbQE0fqxFwIFOEBPIwQEkvf6IwnEDCBT2O3D0NJG6vk6LDBLyFMDky1C/vmllDB3o3GD0UFgEw82rDB3zasCk8WB4vEtIMB3MzCEEnEDBwZdfCBHn2cEURk57vh4e7Af825D0jzv4vHI7DBHD63DUla0ovCWcEB7zmNCk/Eb6v88WDBrwtyCk5EQBP out_91_mFAP2b_singleloop_p01wA5_mFAP2b_0001_0001
L1NJ4A/89PEUiBBGwQgVyAb5QREk/UjJwwfq0APdT+DEYljLwoFZyAjWkBEESh7NwO1TmAPg1REUk8+IwpYyhATNI6D0n8uHw44vLALHs7DkLp7GwBmaBAzaJKE01rzIwmh3DAjUPkDk+YoDwe++zArvfQEUiBhCwuqr0AbV+fE0gVkKwwAAiAvhiVEUVl0KwwDlkADbieEk42GHwWomlAzLazDEz95Dw7HvjAf1GgDU0zOJw out_91_mFAP2b_singleloop_p01wA5_mFAP2b_0001_0001
LGZ74ALv0ZDkSMoKwQgV7A/TN2CU5QbMw2OfDBf8S3CkVOUNwzhWFBjpbaCkWktOwHK84ADLYLCkPSELwwvBtAz+1DCknzoKwko6mAPGwNCUv4ZMwm3JqADsgoBEcBjIw/pG7Ab5QXD0FZrIw/RS2AHIE5CELfMOweN98AfNLKCkVgIJwn2H8Ar7riBU7ASMw out_91_mFAP2b_singleloop_p01wA5_mFAP2b_0001_0001
LGEYGBT0iYDkCXfMwjs9LBXNedD025LNwHv0PBPHaFDkX6WLwdolUBLwKDD0HF+LwcSsEBrw1vDU14VLw5/BNB7YS/DUSwINwW/mMBbDVSDEvZOPw out_91_mFAP2b_singleloop_p01wA5_mFAP2b_0001_0001
ELH6NBTLyyCEBWJJwEtoRB/mEbCEBW5GwgqxUBT2O7C0kYwDwqxrSBzfqdDksdeCwoF5OBf++5BEsyBDwPu2LBb60yAEbihFwIcaJBr8D2/TSfVBwNZUGBPQ1ZAEvJ57vc7yKB3JLj8jhecBw2O/JBvco1CE/pmIwthRUB/OUICEikuIwc2XMBHFsOCk3EaAww++RBLjJcB0ialAw4noOBjhaMAUbo5HwaMsIB/1ENB06yBIwbfVJBby7ojDmzd9vTeXNBjY3d6T1/PEw out_91_mFAP2b_singleloop_p01wA5_mFAP2b_0001_0001
ElDtZBDrcwCUf/UCwy25cBfnvPDEAAA/vv0NeB7P1ED0d++tvHv0dB757fC04luJPb8ChBjU4WDkSMoCwvejiB7DWvC0Ac0CwE2XgB7qYlDErCKIw8SXbBLwKTC0LdTDwFzqaBHZqtDUosn+vtgPiBv+YvDUwjqAwOAVhBn22VC0VgADwkeNiBHdgqDEmdRJwU3deBjrhBEk+/EIwQUXeBDK2MDE1AKJw out_91_mFAP2b_singleloop_p01wA5_mFAP2b_0001_0001
EAAAgBvcolDklDtoP8S3gBvz3fDU6mE9P5l+iBrbSAEE+TNAQHaBjB/naSE0xLd8PzMzcBvz3jDEsyBCQGHraBXuFGE0Yk1BQ357fBjqxBEUc9ogvi6whBzfNADUc9z9Pjl0dBXWkcD06XHGQ8swZBbHxNDkVYsAQD/YZB7v9IEE15gFQ out_91_mFAP2b_singleloop_p01wA5_mFAP2b_0001_0001
EY6mkBnuJ1DkR2OEQnvfmB3NJKEE/pmGQAAwmBjWkHEkQgVKQmupmBvIbrDEBWZLQlYQpBf++JEkoF5DQjsLpBjxrSEEs2T8Pe93rBTKEWEUAtX2PqdctB/QJHEU9XAzPsQbsB/HXqEkfRHxPU4akBvd+WDUHaxFQbtvlBX3OaE0ZI2FQ0kCqB/5bzDU4AzDQaIpqBjrvTEkzNNGQweLoBHjEiE0ojl8P5EFoBbauHEkqrf2PavKuB/NBuEkLLmgPB7DrBvbO2EkMMP0P out_91_mFAP2b_singleloop_p01wA5_mFAP2b_0001_0001
Lx1DnB7luZEEUNuLQ7RRnBb78ZEkSMoOQwKnnBvyhwEUMIwPQbnvoBHue+EU5QbOQsyBnBHDCoEkCXvKQj59oBn2LQEEJzPPQY9elBPtxSEENrfPQ out_91_mFAP2b_singleloop_p01wA5_mFAP2b_0001_0001
Ef/0mBPzMzEUiBJRQ/pGnBLwKHFEBW5RQ/pmkBnX6MFUKctSQQ1IjBzJx+E0FZLTQlDdpBb5QFF0Jx4SQz+PsBrB/CFUiBRSQQjZuBXol+EExaUTQ57SuB3d2tEUX49TQTwUwBfa2MF0bsfTQqG/lBbmZmEEaRmRQFzanBL1NUFkfLMRQk3HpB/+j3Ek0qiTQp7epBnsdTFE/OhTQo1vsBTSDSFUPswRQfpQsBvQ61EEyZjRQZQwxBjARKFEiBLUQWIXwBrHnaFEt48SQ out_91_mFAP2b_singleloop_p01wA5_mFAP2b_0001_0001
EoFJkBPy2hFEBW5SQ14FiBzfqpFEv01TQ5QbjBvxL3FUc94UQ++JlBT2OCGEEYlUQkCXfB3251FEVjPTQaT0aBDw1oFkKCnSQdq0aBv0gUFE2KPSQOlgVBHugwFEMqUSQpy4VBThuOFUH7tRQpfqSBXtjfF076wRQbS/SB7P8BGk1RfSQKZeNBbDnhFk+/XRQdJxNBLV6CGkTOGSQiUILB3TS1FE6yjRQ1NZlBXjXsF0FZbSQaSIhBrp4bFEReTUQB/ZgB/AlAGEE5fSQhRkdBHFZ/FE+tCUQQGKeBHWDKFk87USQ+i1UBbek/E0l2VRQBUCVBb5cIGkp96SQN0NLBDQXUFUWK8QQEA1LBfLWKGU1KPSQbkHHBf3W3F0/dSRQ out_91_mFAP2b_singleloop_p01wA5_mFAP2b_0001_0001
EtIriBPzMzF0eUIWQaR2jB/na+FEAAQXQPKshB76RGG0HF2XQGE4eBLbnCGEaRCYQCsykBnYQuFEEYJYQMyqmBv4xcF06ewXQahZpBDEbfFkffoXQmnImBviWIFk+rVXQdSeqBzHTNFERNKXQqeioB7HJ/E0C3+WQ7RRhBvconFECsSWQE2glBXwFEG0Xr5WQaZGjB3j8mFk8zXYQxU2lBrAz2F0QmiYQ99KkBPTrAF0UfTXQ8ylsB7jhKF0qf9WQGUzoB/hjvEUiGpWQ out_91_mFAP2b_singleloop_p01wA5_mFAP2b_0001_0001
EzhWiBXjXQGU2ODYQVjXgBntzXGknvTYQFDChBrvfcGEVj/YQO0SjBzgAgG025HZQhrHgBb78gGU3koXQKrSeBnozdGUexRWQmD8gB3oMaGkj+WVQN9CZBPXkeG0nH6VQBWJgB/hcXGkmYGUQEvbXBHU3bGE5ppUQ4BGbBL+VYG00EwTQe+OkBDAATGkYQ4XQxO9cB/LjTGEeiXYQ0lEiB/yXkGk0WgXQKZsdBjXBnGEGJBYQRHCjB7ukZG0PppVQHoJWBTdUhG08lnWQohmhBfTmUGkQRYTQs3PTBn0jcGUl4XUQmG4ZBHZRWG0xkwSQ out_91_mFAP2b_singleloop_p01wA5_mFAP2b_0001_0001
Env/dBntzcGEqGbZQ8SXeBvcohGkTiFaQ357ZBPc9pGkDtMaQlYQVBzgAnGUbnPaQep7dBrEDZGUPKoaQc/ldBj9WdGkJQWbQHbRhBvvBjGkm9mbQwnajBLJMeGkDxrbQeF/gBTzVtG0KqwbQPKcaBXNeZGU46RZQuSGhB7HvlG07HIaQhzsgB/fyTG0SQmaQ7kaaBX/KUGk0PiaQB3ycB7fpWG0NUrbQyRRaBXrDjG0NzXbQZ3hiB/3gxG0CG8bQRGWeBLdFxGEDxrbQ out_91_mFAP2b_singleloop_p01wA5_mFAP2b_0001_0001
EmuJbBnCX0G0IbPaQgVOXBfnv8G0xLVaQfU4UBjVO8GU14BbQsHlXBLv04GkYQgbQZQgaBPc9GH0HFOaQRPFgBjo0DHUGJZaQQgVgBP4M4G0P3KaQ90JbBf0K0Gk0UPaQVoFUB7h67G06t8ZQsf8YBH5XNHEbuiaQPrDaBHAyJHk13sZQdIagBrgyEHUSt7aQhIghBTtMJHUbOJaQdsuhBTyZ0G02mgaQ2n8gBr1b3G0cppZQ out_91_mFAP2b_singleloop_p01wA5_mFAP2b_0001_0001
L357PB325/GEaRGbQWOUNBvcoAH0z3vbQfUYLBXiBMHkDt4bQpbSLBHYlPHkQgdcQcSsIBntz4GEFuybQfXRKBTmCtG0/WubQaqxNBXxfpGUUgScQM/MPBrxYeG0BnOcQAB7SBPfQZGEDflcQKBxVB/PMeGEbADdQs7nTBbMEPG0DQdcQGE4NBLwKCHkqxraQCpMQBP7a+GkyhIcQ9h7FB3jg6G0WfZbQMCmGBXd25GUR+QcQNPcMBTUyrG0BZQbQJRsGB7CDoGkpTubQN0qLBz4jqGUZswcQcDcRBHILuGU70ScQhMLNBzMwZGEpt4bQjqJVBLBDmGU7zIdQ5MjYBX0HaGE6wTdQr7ORBfCxLGEUpFcQM/VWBLzsKGU4VtcQ out_91_mFAP2b_singleloop_p01wA5_mFAP2b_0001_0001
LkC3JB/owRH0d+WbQ46xHBb6mcHkYQcbQBr8IBfSMiHEsyxaQcSMKBPIwcHkpbSaQgVuBB77ncHEVjjbQh499ADBkbHUuc8aQ2O/JBzeUOHkQg5aQL62JBn3XgHkWA3bQyCYABDpkjHkk30bQebxABLivVH0Hf3bQoBc4AX8BWH0g2/aQ out_91_mFAP2b_singleloop_p01wA5_mFAP2b_0001_0001
LXkNIBHsysHEmutaQpw1IBnDtyH0HFGaQueUFBXMIuHERLiZQlYQGBLbnwH0bS8YQcSMHB/mE+HUwKTaQLdYIB72p+Hk7dCbQ4EDHBXKrzHUoNTbQvcNIBn1usHkhLuaQkhENBn3iyHkjb8ZQ+3+CBLPS/HEXdMaQrhaJBPPACIUQaAaQx88FBXdfCIkMcRbQ3FmMBTraAI0toHbQJOyCBD9ezHEjGbbQUxnJBHr4xHEvkubQ out_91_mFAP2b_singleloop_p01wA5_mFAP2b_0001_0001
EsHFBBf++nHkWktZQ7Rh7APdTjHkDtMZQQ144ADrcXHkmZWZQ99TwA77nTHEEYJZQ2jCxAThrpHEsyJZQFajyA7kr1H0+qCZQVWEyAfWi8HkvelZQ7Oi0ADNz5HEvWaYQKkhzA/ysDIE61fZQBgB2ArbTCI0zrUYQw6g1AnStFIUKR3YQ8q/2AboHLIEToxYQf/UABjU4lHEoaMaQTq6/AfLdjHk4kuYQNMqsAjNpoHEQrnZQ+KAsAPCjmHk0rwYQ5liwAfuV5HEtVFaQFz90AHYn0H0Cp+XQ6jJzAXlYGIU9Q7ZQV0l3Aj+4DIEtppXQTOH2ALl6MIUqmMZQ out_91_mFAP2b_singleloop_p01wA5_mFAP2b_0001_0001
EqGPABT0iRH0yhqZQ357+A3jCGH0Gv0ZQ5luEBnDt/G0JxwZQGE4IBHXPDHkQgBaQMIw6ArFZEHkU4iaQZ6UxADcsKHEq4paQrm+3AfWl4G0BkqaQDCsDBT2OVHUGE0ZQtsQ5ADHrCHU56dZQrmaABf10GH06R5aQI69sAvOlKH0ZTQaQqsC1AX6n3G01GLbQsq++Ab8lzGEvRmaQyWyxATEI2GEG8TaQ out_91_mFAP2b_singleloop_p01wA5_mFAP2b_0001_0001
EFDiEBzKH2GE7RdZQ4PVJBXjXvGEBWZZQU4aIBjrHjGEoaYZQFueEBnuJfGECsGZQzhWMBTgVzGU46xYQPFVRBb8gtGkYxlYQ0NhUB/8M0G07V2XQbaJXBj55+Gk+iYYQ7RBBBrZmzGE99PZQ/z1LBrGqwG0LZ1ZQHGcNBnMs7G0Dg2YQZLrJBPf/yGkzTWYQY0YQBHFXlG0fvbYQe0CUBnWItGkLcAZQ2CPZBnrNEHkfVDYQDE5ZBHG27GUynwYQLF7TBbdODHk1JoYQ out_91_mFAP2b_singleloop_p01wA5_mFAP2b_0001_0001
EEtIMBvHFdGUPKsZQ/pGMBrbSRG04lqZQaR2PB7QLNGU5QHZQlDNUBfTiRGEoaAZQrcoNB33PMG0isVaQY/WJBXniNG0Fk5aQTKoEB3hAOGEmLwaQRc3KBfVmNG0ylebQ5lOPBjqxgGk8S7ZQhFDIBfznOGk4cjZQ2bURBvd5PG0k1gaQWebOBfKwDG0dDRaQ out_91_mFAP2b_singleloop_p01wA5_mFAP2b_0001_0001
EIwKOB77nEGE7RxYQvJRRBblDAGEmuNYQyLdSB757nFkuJRYQam5OB33PbFU2ObYQzMTOBrEDCGksdGXQ3VeNBPFEOG0g+4WQxCfRB/rz6FUqQ7VQGrDKBfV2QG0WYtVQx1jKBTgVBGEZ74YQUeKVBvA9DGkh0MYQ6WYKBDus8F05pJXQk1SRBz/oRGEuqyWQO5gLBLBdRG0YtwXQ/QTPBbN19F0EiBVQ7JASBTArpF0BrCWQUZaVBDzQBGkL43VQJKrJBPTgZG0QvoVQ1NIGBv8TNGkC/1VQHs3LBTXxNGkLNzUQ out_91_mFAP2b_singleloop_p01wA5_mFAP2b_0001_0001
EKcdXB7OfhF0MzIYQtI7YBX3kKF0eUIYQO0CbBvcoDFU3k4WQf/UeB3MzOF01jSWQ6mEdBLEYFF0jCrYQlsoeB3/ytEkDfoYQ4vvaBb+yKFkFmWZQgqRaB/S3sFksdCYQgQXVB7pLBFkcpPYQGhSgBbVcOFUwzlYQ8zygBDrPqEk7DBZQADLgBrkQqEEDOJYQDuFbBHd4jE0ZdtYQ5IrdBHmNHF0MVvZQ7qIXBj/QBFE20bZQvDvZBTOwbFEN3XZQ out_91_mFAP2b_singleloop_p01wA5_mFAP2b_0001_0001
EsyBZBbQgxE0jCXWQ++paBb5QpEUjXCVQ46ReBrFZVEUiBJVQIFOdBnDtGE0w17VQXktVBrw1jEEEYNUQBWZWBHZ7oEECs6WQ509cB7kr1EEYNiUQjs9WBXjXeE0HFOTQv0NTBLGEyEE/pGUQ35bTBb5QXEET3sUQ out_91_mFAP2b_singleloop_p01wA5_mFAP2b_0001_0001
EqxLhBLxgUE0JxQUQaRGjBf9oCEEEYNUQ0iMkBra86Dka8ySQO0ClBPy2LEU6mESQ35blBvyhIE0eUIVQ+smnBL1PwDkzhQVQdnwpB/Be+DUMpPWQKo/pBXZNSE0GUnWQp1XrBjhpfD059rWQiBhhBTKchEUdTqTQ0VFiB/aSoDkWkiUQnbqkBHkqLEkpYIWQJGWmBH0WXE0YcxUQDfioBTkqrDkmGSUQGKvmB7bOSDEH6mVQ4d1sBnapmDkLZVXQFPIrBvlhBD0NrXWQ out_91_mFAP2b_singleloop_p01wA5_mFAP2b_0001_0001
LHvUkBjWkRD01jaSQqGflBrZmFD0coFRQueUkBDW5cCkpbaQQrcojBHYl7BkBBGRQ2OfjBLwK7CkEDCTQFgonBbigAD0nUMRQjtNlBvz6fDEDwYQQ out_91_mFAP2b_singleloop_p01wA5_mFAP2b_0001_0001
LMIQkB3MzcCk8SHOQ5QLjBfTixBEqGfMQqGPhBj/UHCU0iMKQc94hBblDlC0MzsIQqGflBjrH9AkEDSLQHqInBf8scAk0uZNQ1nakBDxzl/DNtrJQZ78kBnCX3CEBWJNQ+zAiB3e1HB0MoyNQK8rmBnmFmBUIa/JQ4SDmBvEQ2/jkWmOQL3EmBrQ2c+TiO3IQPyKjBDG+JAUrgDIQ0cPjBjBpU+DHo/KQ out_91_mFAP2b_singleloop_p01wA5_mFAP2b_0001_0001
L46xdBzLdjBEaR2JQktzZBrw17BUdTiHQiWEYB/TN2AEW5wDQy2ZZBf8SX/DtIbEQzhWUBrw1LC0NJ2IQbSnRBTW8PBkK8IKQksGVBT1xpCk3CwKQSB/LBXRJkB0EcqKQ789cBXjXyAEpwFLQ8fkbB74hWC0HLAFQFe0RBnujYCku7iGQhqmTBbUlABE8vBMQSkwRBDpmYAULW2IQzzWRBTL3yCEJFnLQ4sFXB3/LFDk0l6JQPifXBDnmaC0u1KMQF7FKBfemuAEupkLQtI/JB7XOyBUKoxIQZ4wLBj+aNCkCx8LQ out_91_mFAP2b_singleloop_p01wA5_mFAP2b_0001_0001
L2jCVBvIbPBka8S/PDXvSBHYlTAkR2O3PnEDXBXiBx+z4lutPzMTWBzgAr4zMzMrP3ySOB7Mn/+j/0u8P+9LKBDPNVA01lNAQIFOUBPzMHCkZmZ+Pz9DRBTVF4AEdgnfPn95PB/pAr9jSCsBQ5SsMBD/kK9zii11PZ/eHBnBmUAkH896P out_91_mFAP2b_singleloop_p01wA5_mFAP2b_0001_0001
LEtobB/na8/zisdePEtIgBf9og+zfqxrv2jChBjVO02D/pGxPiBBiBjWkt973P1YPTiBfBTLy28Dv0N+vSwadBn5Ft/TdjQDwt0bfBnmu+A0Pi+CwG1CaBHiRJ/TKxiGwZ78bBLwK/AUO0ikPoL0hBbec5/TmIZtv0pzbB3RvQyr3zy9v8MRhBLZEG5TVxoAw out_91_mFAP2b_singleloop_p01wA5_mFAP2b_0001_0001
LlD9gBThrH6zyhW/PDC8hBT0iM9bktTDQT3kgB77nK+LtIbIQZQghBjAr8/7yh2JQMdDgBb5QL+jWkNBQ/hBkBPilb87fiUEQZj3hBH1Nh/7zcQBQ out_91_mFAP2b_singleloop_p01wA5_mFAP2b_0001_0001
EPK8cB325767z3PJQBrcaBT2Of8b3k4LQjsdcBrEDC7jTiBOQtd+cBDVjH/zMzcNQfUYUB7P1477xLtLQXjjRBjXqH/L1AHKQs/rRBTAr3AcETgLQLbWPBHfTyAsWmLOQ80DKBv3u2AsxXuOQN6kGBb8YBBstaxMQP0XIB32twAMHGnQQKcdbB33P16D99DIQPMhbBHQkQ/rQjhMQXraTB3Tdl7jTVzKQc3qSBP0y077antNQSIhTBfvUV/bPtKIQ68YNBnjti+L2bzJQNY1VBXTvMBck+sLQYNcPB3/wmBs3tWKQvP4RBXl7pA8YXvPQ512HBTyJGBMQF3KQibnCBv17EBMe7LNQXVCLBDYioAsqPXRQedbEBXKG0AsbX0QQ out_91_mFAP2b_singleloop_p01wA5_mFAP2b_0001_0001
ETihdBzLdTy7P1QQQgVOfBLxgg9T14VRQWOUbBX3kAA0LdrRQyLdWBTLym/j78tRQ/pmfB757n2rpbiSQMwQgBPCR5+bxj7RQx9WdBrzb5+L86oQQ5ZfdBDu4xzLIMPQQ98ihBrrJq+Dk7ERQsQ6bBraVvzbEXITQzLchB/62v5D31MTQ0ONfBnmwOAcOaoSQqXaiBr1xN/LKvwRQFNOZBXEvk/b/nyQQVMnfB7OLFAMWF4PQ out_91_mFAP2b_singleloop_p01wA5_mFAP2b_0001_0001
EPffdB/RhLBkuJBSQb8SaB7QLKC0isdSQzhWbBzfqVCE7R5TQIFufBTf/kCkR2OUQhrnbBjVO0CUGEwRQG44aBPgKyCkSkYQQljXYB7x2YDkmhTSQWGHdBzmxZD0cccPQ03vgBzgATB0Ld7RQwMFWB/ywBC0+PYSQ9AjfB/Dv6CERG6RQb0oWBfhxvCUglLQQiS4cB7u9VCUjw+PQn+eZB3gp2DkCuzRQjmDZBPWKcDEBJYTQ3ZOUB/mFSDUksHSQTBlcBnjxYDES4UNQeHogBD8HdDU4w1PQQZFbBvq20DU/6HQQ out_91_mFAP2b_singleloop_p01wA5_mFAP2b_0001_0001
ERLSXBThrPCUf/sUQlYQXBLEYdCEZ7EWQhrHSBX461CkYQQWQMdzNB7OfjCEueEWQpbSXBfR2uBkqxDXQW1LXBDPIIC0KbPYQmWLcB/2W2AEtRzWQ2jCUB/naAC0xLVUQgexaB7CRxCUXBQWQC6qTBfYRKBkBw7WQcOHXBn+jaB0mslYQ3lnTB/jsbCEYHUYQeyvaB/RebCUpMVYQEVKcBnVqAA0cwfXQWZzfBXeFcBkKh8WQWPFcBfaCeA08DyVQ out_91_mFAP2b_singleloop_p01wA5_mFAP2b_0001_0001
Ee+eSBHXPeDU5QrWQEYlNB34l2DUMI4WQW5QOBzfqPEkpbqXQlDtSBHueWEE/p+XQNeJWBDrcsDUHaxWQkJqKBrMziDkpcZXQbc3LBrH6+DEFQ6VQ out_91_mFAP2b_singleloop_p01wA5_mFAP2b_0001_0001
EMIwJBXiBZEU0iAYQShrJBrbSsEUgVaYQ14lEBDW54E057TYQxggABf++vEk8SHYQdTCKBf++lE03PJZQFmFFBrYUZEEDrWZQX8wABLj/jEEgfoZQVC0EBjtODEEsGQZQCnb4ALd3YEUFC0ZQyGPABrdXwDEXrbZQMk73AT/6CEk/ntZQOz1uAzH0vDEqM5ZQHaRGBfSMSEkrHtXQZs/MBfae2E0UZQYQUKVKBPgT0E00FdZQ7ClNB3dPcEkv0OZQh69ABrHR1E06XtZQjALIBDza1DUw0BZQfGrxAvtVhEkoDCaQyH+/AX2KODk7uWZQ+afvAzQdSDEfkwZQ out_91_mFAP2b_singleloop_p01wA5_mFAP2b_0001_0001
LhrnEBzgANFkYQgYQoFZ/AjU4YFEv0dYQKxAABfTivF0NJuYQpw1DBb781FUbnDZQOJGIBnBBUFE7RpYQm5N5AH1nQFksGwYQD+r8APrfZFEya5XQ out_91_mFAP2b_singleloop_p01wA5_mFAP2b_0001_0001
E2Of3A33P7F00NlYQ46R2A34lIGEoa0YQ03PzAvIbQGUy2RYQpbSuAvyhNGka8iXQEtIuAHXPJGET3YZQNR2xAze/DG004BaQFc4pAzUXFG0yzlaQdtjuAfDRBGEYlPbQsBA3A/cvIGUR3gbQ9owxATgV0FEXPSYQLx89AbMSLGk4FBZQZArmAPPfFGUd+OZQxpbsA/7nRG035fZQE7e5ArJfHGEcaLaQyJDzAXp92FUMk8ZQbjkiAbS+AGkqgeaQ6c7nAnS0NGU4TpaQZhLyA368yFku6JbQMxNoAb1aAGUJNnbQmNA6ATmyFG0CR8bQSSvzA3J7PGUHkmbQV3R9AHBzJG02gLbQ out_91_mFAP2b_singleloop_p01wA5_mFAP2b_0001_0001
EnED2AvyhaG00NZYQ357yAD/piGEaR2XQAAAxAPeptGkBBOYQbnv1A/S3wGUjXuYQ7Rh7APepjGEue0WQShr6AnsdcGkR2yYQS8TrAX4TgGUPFaXQGZ74ArbSpGEEYFWQEYl8A757bGkTiZWQKcdBB/9TmGkvfSXQ out_91_mFAP2b_singleloop_p01wA5_mFAP2b_0001_0001
E+TNqALbnzGUbnvXQIwKoAbkt+GUbnDYQ/pGqA757FH0gA7WQzMzpAzLdCHEmuxVQ7RhZAnYQAHEBWVYQWGFKAfRn9GU2TqXQ4PBWADlJ5GUBb8YQx1jmAbPKwGkqx7WQDVrtAnz7AHkVKdYQ4QbXA3tnIHk9keYQ+kDMADwOCHk3n5WQ7G8FArcZ6GEj1IZQJ73gAj9O7GkLAVZQrB9XA7RzwGUmizYQ out_91_mFAP2b_singleloop_p01wA5_mFAP2b_0001_0001
Epw1rA/mEQHEnELXQGZ7tAXNeXHU0iEWQJGEkA3MzbH0xLVVQQgVYAzgAfHET38VQU460AXNegHU14lWQkTX2A/RpoHUoflVQfcr/Af66bHkXA8WQdoFsA34lSHkDtEYQ2moyAfwTTHEcHUVQCWPxArh5jHkGUcXQZ8c7ADt6uH0h+8VQkDsuAXDDsHUsHTVQj8F6ArX0kHUn7uUQHOVCBXRKiH0D8TXQZ3nBBfXpYHEPxCWQG41+ADmrVHEkKsXQ out_91_mFAP2b_singleloop_p01wA5_mFAP2b_0001_0001
LNepkAf9obHkCX/TQepbYAb6mfHkBBGTQXPKeAz1jqHUiBhSQ8naQADVjxH0kYYSQR2OVAblDYHEsy5RQLKfMATOVNHkgPPSQyVMKAbNFGH0RG/QQhyTx/2xIKHUpbDQQKg5m/2CSCHERU7NQyLdrA7luYH03PlTQvfuJA7oggHUb4qTQw3QiA7EzWH0qkaRQYMoKATzybHkJXLRQgaB6/+HJOH0h1uSQo1pXAninJH06p7SQ1nRGAvl79GEXDSRQ6iNZAr03FHEiEcQQDr47/6nlRHUwgMPQjc5I/CzpLHEJvoQQHJo++q1SFH0EIwMQofWZ/SgY7G0tkwOQPYtAATvpAHUKowMQ out_91_mFAP2b_singleloop_p01wA5_mFAP2b_0001_0001
LlYQpAnX6rHERLKSQdoFtADAA2H0MzkRQDXP3AHtI4HkR2WSQBrc7AjWkwHUep7SQsHFwAXMI1H0w1DQQJOF6AHHRvHUo72PQcJNnAzvZvHEbUlOQVjXuA3islHEoaUSQg58mADyF8HEzAuRQQJ8wAzU38H09hPPQZKH/A/rtyHUlZjOQDCcpAf12uH04yeMQuVlfAT38zHkSkxOQ5a8lAbHenHU0LXPQ out_91_mFAP2b_singleloop_p01wA5_mFAP2b_0001_0001
LBrc8AjVuAI0P1QSQ9oQDBrbyBIEnE7SQnvfHBz0N7HUPKkSQTihLBLaR6HE7RRTQIFuEBPyWHIkZmZSQjmv+APjBKIUeGJSQOLp3AnykFIU4poRQ7GX8ArOyAIUP4QSQ50nCB353BIkxtAUQ1pKHB3n9GIEYQfRQIdKHB//fJIU53ITQkEt/AHMSNIExZaRQgMu7ATu2LIEuZETQjDj4Av8bFIEOIjQQOeYvAfHPGI06U9RQ out_91_mFAP2b_singleloop_p01wA5_mFAP2b_0001_0001
EzMzGBnsd1H0GvcRQIwqKBfTitHUepDRQIwKIBjrHjHUepjQQoFZKBntzdHEEYVPQ0iMOBrvfyHEAAAQQO2FLBb5l2HkwHeNQUEQGBzMA1Hk31LNQFttNB/pt7HUcw4LQ8naDBPc91HkZm5QQT3ENB/XdrHEPa7RQr1GRBXB1sHkx5bPQQRSQBDlK5H0e1bQQ out_91_mFAP2b_singleloop_p01wA5_mFAP2b_0001_0001
EqxrDB/89fH0w1LRQdTCBB3MzVH0z33QQXkt9ADAAQHkBBGSQfU43APy2UHU3k4SQ14l4AzKHXHECsyPQrdI8AD1xbHUOpWNQ2nDzA/7dMHEjfNPQdTCCB/89kH0eU4RQjl9DBDzcQHktzaQQ1U4yAH2TcHEgJWQQKuN8AjSejHEhfpNQ3rZsAnF5NHkCu3NQr4BwALx/IHU5ShQQG/p4Anw7GHkdvSOQ out_91_mFAP2b_singleloop_p01wA5_mFAP2b_0001_0001
EvJx/AbQgFH0gALSQhrH7A34l+GkQgNTQNzMyAHtI3GkBBuSQ99TzAHDCyGU5QrRQgqxBBb5Q3GEue0TQ2fOGBv417GULVnUQ4X5JBfLsyGEcBCVQa88DBnEUBH0tv0VQpwVCBDBWCHkrHdRQ4bi3Aj9pDH0Jf+TQsSoDBL9NzG0Ls/SQBfm/ADAixGkVraUQLpeIBzlfBHEoBBUQzwHNB/d01GkV/nVQNjeLB36vuGkzWJUQmwqHBDY+sGET4nVQzVLHBLPsEHUlabWQ5BsBBHvk7GkUDbWQTXTBBv6jHHEeWfVQ out_91_mFAP2b_singleloop_p01wA5_mFAP2b_0001_0001
ECsypAHZ71GkU4iTQ8S3gArbSuGkDtYTQ789jA/mEkG04lGUQpbSkAT14jG03PVVQDCsMAfTiyGU2O/TQt3jy/Gb9qG0+JxTQ0CU5/CDphG0IRgTQHWp7+CeuuG0Uk1TQ67npAf9o6GUwKXUQ6mWfAv6zsGkflUSQRR3IADKH6Gk6XlTQ/T3OA7irzGk05DVQ out_91_mFAP2b_singleloop_p01wA5_mFAP2b_0001_0001
EiBBnA757bGEv0VTQOJGsA7kYSG0eU4TQqxLmAThrHG0xL1TQIwKiA3NJEGkpbySQlDt2APzMRGUy2JTQgOr9ALSTaGUkOgTQJp27Ab+CHG0AdgTQHZJDBf7jbGEZZqSQoa8lATKccG03PVSQJYatArIkTGkkl8UQPvP1AXAkRGknxFSQpadABDg2YG0oWcUQXtM5AngkhG0KRhTQwxsBBHeSGG0sz+SQu8j2ADpmAGEt6NTQz5N9A3YyGGUXIlUQanmFBDWBiGUY4/SQdrpBB3wPdGkTwrRQCyZFBbbYUGUQiqSQ out_91_mFAP2b_singleloop_p01wA5_mFAP2b_0001_0001
E/pGmADBWCGEVj/UQT3khAb5QvF0LdLVQmuJqA76RfFUiBpVQZ78sAHtIfFUf/0WQ14lQATgVwF03PNWQR6wFAvmLaFkaOkWQJtkPAbPJKFkIUWWQWZ3n/ehwZFkrXFXQ3kYpAXiBGG0w1zVQA+0cADOwpFkGROUQUFKEAT566F0+szVQVLdWA7yr3F07KIXQ out_91_mFAP2b_singleloop_p01wA5_mFAP2b_0001_0001
EdTiuAfSMSFklDtUQFDC3ALFuCFEoaEVQaR2yA/owrE0bSEVQb8SuAT0ikE0GvEUQBWZABXiBDFk8SHUQaxmCBHn+YFUgh9TQas5EBH/K0EkPNqUQl9aEBTGhjFkPzOVQWO0rA/mETFkCXvTQwf05AnQcGFkNxEWQJoX+A/ic9EkGRITQQOR/ALchiF0c9eTQP++FB7o5XFkKGUTQ/xSIBreg0E0dX+TQ2odDB7W0jEU67vUQ2kLGBbG15E0ZyoVQB3/FBz5OzFUwy/UQkViHBnJ5ZFUhOtVQjFFBBX6KlF0mk5VQ out_91_mFAP2b_singleloop_p01wA5_mFAP2b_0001_0001
EhAr0AzeUgEECsKWQkCXxAzKHKE0NJWWQ2jC7AXO02D0yhOWQqxrBBzgA/DE+T1WQgVOsAHueGE0jCvXQyM3iAbmkTE0OK4XQTgCpAjjsdD0/55XQnvf4AfTinEkqx7WQOIqrAXpEGEk83jVQdu9xA363KEUVSQYQF17kAjIYiEE3t9XQ8EdlAftFZDEAWcYQj+AwAXISJDUqg0XQtDRjAzPAVDkvTIXQ out_91_mFAP2b_singleloop_p01wA5_mFAP2b_0001_0001
EOJG6Ab6mUDEuecVQdTiBBb5Q3C0KHSVQUNeABTKcJC00NxVQLHa8ALwKfB00NBVQtd+CBHue0CU0i0TQk3eEBP4odDkGzJTQqUhABrTl3DkgqnSQ1JvJBj8ooDEJUBTQR40BBrnDOE0N78RQVAFLBPvuGEUjMWSQDDJHBXvhTEEDwzRQtygIBLnqlEU4vHRQwKHzALGEQDUep7UQMU3EB7b0CDUV14VQRKZ/A/FKnC0x7STQHNVGBXvceC00atTQvIx4Avk9uDkTouSQyd0MB/zBUD0yOcTQTEZ9AjoEYEE5YiRQWEQPBb4LLEUFmOSQy1VMBXEWlEUQE8QQ out_91_mFAP2b_singleloop_p01wA5_mFAP2b_0001_0001
LCB2BBrFZ7BUHaBXQfUYBBTKclA0FZjXQTiBEB/S3E/jEDqWQjX6BBLFue7Tc9gWQXkNEB/9TtAEW5cYQ8VdDBbztECEB2oYQK7EEBzgicCUhK/XQTr3BB/3i8BUT4/WQT6P6AnzsVAEM4rXQFwcIBTx+aA0vsZYQTcYCBzkFBA0qA0YQZBbGB3GYOCEE/AZQR49+AvtMJC04M3YQ88PIBHQIhC0cl1XQO21BBnnQ6CEswAYQ out_91_mFAP2b_singleloop_p01wA5_mFAP2b_0001_0001
LU4aIBHsyx/DEY9VQiBBLBHsyh9z4lGVQgVuHBrFZ77j9o4TQzMzIBbmZG8r8SPTQy2ZQB3ist+z4lmUQYI2PBr9ydAUJ9vTQ6mEKBb6m0AUIwCWQYAnLBju5XzLvEsVQDdOSBfaBL8TCnCUQLVBTB3iIK/DyXaVQBVzRBziZOA0eG7SQ out_91_mFAP2b_singleloop_p01wA5_mFAP2b_0001_0001
LCsyDBLGEo+j/UjTQTihABjqxL+zP1YSQBW51A/mEj8z3P1SQamZuAblDN8jZmBSQAAgABDW5YA0NJmRQ8xMGBLcx3A0dpLRQ5fzFBr8qFCk9abQQhGCJBPwdl/jdzYQQyL9CBfnvHAkYQIUQovXCBLITf6zWOyRQh5s9ArUzIB0h2OSQaAF8A7pySAk58tQQ3tfIBLjhEBU4NFSQluzJBf1wQCEf0LQQlg3DBvjEdC0s5CRQJ2fDBHn5ACUWlBPQQyDNB7GSIA0i+HQQnH1GB34CM/zn/APQwBVJBLTKi9zwb+QQ out_91_mFAP2b_singleloop_p01wA5_mFAP2b_0001_0001
LQ140AvHFu6jDtIUQMIwqATf/U174luUQlYQkAz1jS+DqGPVQWO0UA76RR+z1jKVQkCX7ALwKH7zkYwUQBWNsAXOz78LIyjVQFjAmA/OEY8bMg/TQ out_91_mFAP2b_singleloop_p01wA5_mFAP2b_0001_0001
LRLypAjpbKAUiBxVQuz3kA7P1YBECsSWQ6mEdAb6mEC0IbPVQ2OfLAzeUUCU3kgVQZQgbAbmZGBknvfXQhtwjArbwnA0liWYQc0PrAnOyRBk6ZlYQVsngAbHR++DVNnYQfU4xALGEIAEAAwVQqiOrAXp5BCU7ynWQvjUPAPsoXA0lsPXQLBKTAjYkAC0I/wXQRUVkAf6QP+DrCBZQMM/UA7a589zfKaYQ out_91_mFAP2b_singleloop_p01wA5_mFAP2b_0001_0001
EFDCjAjqxHC01jCUQKc9aAzLdfC0d++SQueUeA/TNODktzPTQZQgnA7QLaDkvfyTQThmhA/S3TCk8DlRQ+IWTADe0iCUApgQQ48ksAvpcnC0F3VRQdLqXA/LkQC0hcROQLHaqAHZ70Bk++5TQ/ABKAz9YXCEbiBTQT3MiA3RaiB0wLfRQEixTAnXmFD0hIcQQ+YKDA7VxZCkuYzQQ9lXvAfN9eCUeAWQQ6zLyAfFTbC0GXFSQsODsA7cKKDk3RbRQdrwLAjXncCkOf3MQRxvWAnhebBEclWOQs7xjA74JaC0mRnNQ out_91_mFAP2b_singleloop_p01wA5_mFAP2b_0001_0001
ER2OPATf/oDUKc1SQxgATArFZLEUf/8SQamZWAfR2WEkSMoRQnEDMADAASE0eUoQQKc9AATLyWEUktrTQuIN+/CoHSEUbeJVQbTZb/GpXhE0EtvVQhw+V/O+4fEkY2PXQRaQs7aikxEkoKzXQhrHBAPHadD0codSQS31gALa2NEkXchTQh3hj/KQfSEUy6NTQdYCDAz8EoE0A1kTQ6xmOATCqUEkwIoVQzEW0/idkBEUakTVQkSEW94x+dE0XyUVQX2am/G8sxE0ixeVQIaA7/yvFhEEbyqXQ3qR0+G5lQEEBAiXQsNEA9ohjwEEwjZYQyUCb/AT3wEE/GbXQzOc5+StLAFU+uhXQ out_91_mFAP2b_singleloop_p01wA5_mFAP2b_0001_0001
EcSMiAnX6mEkZmpRQzMzjAb5Q1EUc9gQQFDCgAfTiLFUxg4QQ3kYkAjWkVF0FZzRQ2OfvAPy21EEpwFQQUNemAvxLpE0kYgSQZZBeAneXvE0GSXPQQgVwArvfAFUgVeOQsHFyAvz3lEEVjnPQVjX0ALbn7E01j6QQ out_91_mFAP2b_singleloop_p01wA5_mFAP2b_0001_0001
E2OfPAHtITFEueMQQKxgGALaRoFkCXfQQiBBMAXMI4FEYlzOQGZ7GALFu0FE+TdMQ4P1Y/GtInFUeprQQtrFL+qAJ9F0WY2QQ0mg9+Ob2EG0/SKSQ3bLj+Sf0AGkUhRTQgpYb/mI6OGEbr/RQGZ7IA/89JFEmu5OQknZNAri/tF0rNbRQZqwK/OjjdFkJLkRQDFo4+eC/eFkOtpPQmI9Z/U3X6F0DL0QQTHJ7+yfqDG0e9AQQeKdk/ST8TGkqfySQUZmh/yD4RGEO7ERQ out_91_mFAP2b_singleloop_p01wA5_mFAP2b_0001_0001
LfU4WAf9oEG0hWkPQktzdAXNeMG0yhmNQGZ7kA34lVGEaR2OQc9oiAjqxYGEYljQQaR2aADVjFGkTixQQri6PAXUnPGElxiMQuG/jAHFmIGk8vHMQ out_91_mFAP2b_singleloop_p01wA5_mFAP2b_0001_0001
EW5QsA7QLaGUJGUNQ/pGyADBWjGkBBWOQZQg9AvyhkGkQgVNQ4PVABjrHgGUxgQLQXPKsATLytGUeprNQ0ohrAnKgwGkE2uKQVi0kAn3q6GEDvLKQh9MWAz356G0vrxKQerzpAriDDHk8GFJQUNetAvxLXG025bLQ8GzyADXhiG0cOQQQZdQwAPLc0GUMRnOQ3sGkAr0gtG0ZagOQU78nA/jzpGUsNqJQ6LqzA/j6xGEUTAKQ/mxlAD+wJHk8PsIQor0xADB9CH0/PtIQ out_91_mFAP2b_singleloop_p01wA5_mFAP2b_0001_0001
EktzBBf9oqGkZm5OQlDNHB7QLuGUepLOQoacHB/TN6GEZ7sNQ/pGGB/9TAHk9ogPQT3kLBbmZrGkDtIQQrilMBn2EgGkffTQQlEZQBT3HwGEu7jPQgSdQBbDgeGkrLbRQ/UDAB/natGEShTQQ+0XIBLxMqGU8VVMQA4WKBvWiuGEcmGRQfUYOBHa+cGkQwxOQd8BJBzxybG08neQQcAeTBT+guGU9bhQQV2sPB3rc4GkOUbPQI4gRB7XwsGk/kpNQv1XRBLbZWGU5ChRQfrxOB/PehGkYfWSQm8HUBzb1iGEpRNRQ out_91_mFAP2b_singleloop_p01wA5_mFAP2b_0001_0001
ERLSJBT0i9GEYlTLQXPqJBXiBJHUJGkKQbnPPBrFZMHEaRmJQ03vRBnX6GH0d++HQ3kYFBPzMMHEUNeIQqcIAB/VnKHEKwlJQjOAGBXiAYH0yHZHQtIbKBrGv3G04l+JQjmyIB3F1NHk4LVMQqP0FBD2MHH0klZFQt14+Aj8ZQHEy85KQMp8CBjuIaHkXhfEQB47JB7rZZHEmfoFQOijFBv+/cHkkveJQ out_91_mFAP2b_singleloop_p01wA5_mFAP2b_0001_0001
E5lORBPHaVHUGEoKQIwqWBbmZZHUzMDKQHaxXB3MzdHUiBhGQwKnUBnBBkHUGEYEQCB2XB/naiHk9oAMQwbadBX1FnH0RNAMQLKJeBjhBxHExboOQzpRiBLDZ2H0mu3NQam5OBvyhZHk789LQJ7dZBXjwSHkLIPKQX+6WBjE+fHUM3/NQ0YLVBnLCpHETOhLQ6bNeBPi7qH08BGKQeJMgBXFwgHEKsTMQINyiB/cm8HEM/TPQi4QiBHow5HUqw2LQ4KujBjgHwH0sp+NQ out_91_mFAP2b_singleloop_p01wA5_mFAP2b_0001_0001
LGZbcBntzaHkpbSEQEYleBbktfH0Gv0+PEtohBXMInHEDCsAQ789hBfTivHU3kY8PQgVgB7luXHUjX60P8IpcBTyUQHkKqdjP8CjYBDjCUHkH2jpvKAydB/95GH0OYqJPDCseBb5QVHEv0NGQI2bbB3SdkHU4DG7Pri4hB/d0SHEL0O6PCVUhBPbMcHU23pDP out_91_mFAP2b_singleloop_p01wA5_mFAP2b_0001_0001
LRLSjBT14jH0w1jEQtdulBntzpHEW5wFQktjmBLEYnH0kYwJQ7RhlBntzfHEoa8KQZ78nB/mEmHkTiBCQwO/oBrsIcHEhTtDQfU4iBDW5cH0OffGQ4HUlBXdVyHEgUVFQYChpBvK1rHkqzjBQZVFnB7WClHUl0I8PmnGpBnD0XHEg1gAQ out_91_mFAP2b_singleloop_p01wA5_mFAP2b_0001_0001
Lf/koBnX6sH0P14KQ35rpB7P1qHUiBhNQCBmqBHXPfHUGE4NQzMDrBT14bHEoaEQQiBBsBLFuyHEtIrNQ5zMrBzuz7HU1y2LQQXwpBnHh2H0xKlJQVkkoBzs/sHkdE3KQ2sLoBDLzsHUN5CPQK13tB7SwuH0+eBNQimUsBDmP1HU5dwPQJd+sBbbJAIkGrMLQUY7pBrxvAI0KN9MQ1zQrBHuT0HEOwGIQqUPoBHX/7HEu/yIQ out_91_mFAP2b_singleloop_p01wA5_mFAP2b_0001_0001
EiWErBbPKZH0istLQOJ2rBLwKOHkArMMQR2OqBz1jGH0xLdKQKcNrBjU49GE7RxJQLy2uBzLdMHkoFpLQAacvBfFhPH0yh8IQ/AmwBfo+SHU7ajNQlDtqBLbnbHEnEzJQJ9brBnhQMHU+SSOQDXUvBrBAEHE6/4LQCy1tBbDESHULhGIQyisyBL6fRH0JhHNQMgKwBLQoQHEUgmPQjYLwBT0cbHEaBUNQ out_91_mFAP2b_singleloop_p01wA5_mFAP2b_0001_0001
E35rnBrbSJHkvf6JQv09lBzgACH0P1YIQBr8iB7P1DHkqxrIQjs9hBra8MHU2OfIQ5QrmBbPKCHEue0CQ7bBlBH2R6G0er/+PC94lBbVj5GU9V/tPyCFoB37p1GU0vuaPgjJkBDTW9G089Zuv789mBz1jQHEW5gKQ6nTmBTQ45GUgUGJQk9xoBb7OAHUq3RCQ92VmBvGKKHEfgOBQM+7iBvS68G05O/+PSTLlBD6YyGEQKUBQe+kkBj8I9G0r/Y7vRsViBjegAHkUAbhv out_91_mFAP2b_singleloop_p01wA5_mFAP2b_0001_0001
EAAghB3256GUiBBJQEtIdBDrc6GktzHJQqGvaB3isxG0IbnGQXPKdBrbSpG0HFuFQhALbBPHa4GEUN+LQFU8bBHl/AHkdiHOQlZSgBLeVCHU/8ZPQedqXBHbCHHE9T+OQ+iggBj10JHU+ytQQR3AYB3gVOH0LNfQQHutcBHlzPH0XTGRQO0iiBjU4zGUepLJQOPjbBThFCH04NbIQZC0cBLHBxGEw1tMQaw/WBHVV3GUBQwLQzu8hBHLi9GUdR0OQzO6TBXt4FHkmcBOQ4AYiBzd6KHUaFORQy5fUBDi7SHE3KyQQxZEdBn4mVHUyn5RQ out_91_mFAP2b_singleloop_p01wA5_mFAP2b_0001_0001
E8S3VBbQgzGEXPqEQfU4SBDrcrGkX6mBQTiBPBHtIlGE/pGFQv0tMBvyhpGkU4aIQR0zPBrYvwG0hPD6Py9VTBzXa1G0T3WiP/lAQBXwg6GEJSC3vHKhTBXfn+GkReSAw/2XQBbxmEHUqAXEwSMIUBThr6GEBWZFQwSuVB/EwlGEYf2/PnDVNBvsL3GUISN9PXZJNB7t5qGkmKu0PtTzVBToFvGke3povzn+VB7xc7GU2VcxPJNuNBbILBHkDucwv2vNNBDWo0GkWmt6vtqfVB/f53GUA8OCw4nlWBfS5DHE5yV9vHw1SBbNMHH0rYSHw3ElOB788KHEHNnCwR7jNB/4v/Gk4g8Fw out_91_mFAP2b_singleloop_p01wA5_mFAP2b_0001_0001
EEtIOBDAAbGUNepDQMIQKBvz3TGkpbSGQ8n6FBT14PG0OffCQ/pGHBDBWMGU6mE8PJMINBnFPKGEtVXIQtwZJBna9BG0XceJQGplIBvKzvF0IfgIQPb8FBnFADGE9NyLQZn4EBjHQlFEHEDKQBCODBf3myF0x3DMQPN9EBT7QLGEqDnNQCOH/A3gKvFUBKGOQ+3RBBLriJGE7mpPQ8BT9AnE6/FEHn4PQ4PVQBPc9XGET3kAQV+RIBTXUYGUiTvIQtRwPBfV7MGEpE+JQZJoPB3/cGGUGysFQ3flKBPkEpFkLAiFQDCmDBb/HWF08FwJQnqBHBjr5SGkdhbNQTq26A3yCgF0YQUOQTTiABz1AQGUXDiQQT5k3A/vv9F05QwQQ out_91_mFAP2b_singleloop_p01wA5_mFAP2b_0001_0001
EfU4AB7kYQG0LdTEQXkt4AXjXMGUhrHBQRLyvAjrHIGE99zEQbnvqAT2OOGkCXvHQBuS0ATsLVG0Es+6PO+mrATQMRG0xtstP7oQoA77MIGkRNOxP9LaoAD3KXGUpY1tvIFOAB3MzTGUKc9HQG3i7ATwzFG0bFP9PW2x6AvgkYGkF8d0Pwx/wAD2mbGU783/P out_91_mFAP2b_singleloop_p01wA5_mFAP2b_0001_0001
EZ78tA/9T7F0IbnEQIMvlAHiPxFkLz5HQn9eeAnjShFEjuoEQ+XyiA/e4ZF0UqbAQ2zwqATeQmF0BBXKQlSXyAfMJyFkxCICQA3UgAHJt9FEZ+pIQdNhkA/ByeFkX5jLQkNAvATDDyFkLRkLQPUXwAv6EaFULfrJQ out_91_mFAP2b_singleloop_p01wA5_mFAP2b_0001_0001
E9PbLA3hDcFE/BmGQ9K88/aiKLFkjWNEQlEt2/W4w4E0kEEIQ6J+4/6Fx7EUOifKQWCtC/W/0TFk7IcCQ7gpp+o28bFkWt/GQ4VQx/sbLoF0mZBFQfl6//8BClFEZYgAQvmFBAJlO2FUezMIQAIxFAHy+jF01L6IQjB2GADrAFFEhTtAQ+ZYG8w0SHFkCFXAQjJAM/yZ8gFUZIQ/PwkRi+qGomFkl5vIQITBL/4WVOF063qIQ1O7NAVdx+F0VfUHQpnR1/U2R4FENzAKQ out_91_mFAP2b_singleloop_p01wA5_mFAP2b_0001_0001
EQm1u/6MtlE0DL/FQf0wi/WqYTEEHioIQ8srw+gl1NE0rNMIQoBia/YWf+DkO/cJQ+lz+/avAAEkfr9HQNgvVAHLlBE0drEJQ6FhjAD6gEEE10vGQj1gZA7+IAEE5MzLQjBztAPn9FE0BCYIQDbBnAPBkBEUpozMQnSjvAb8eEE011FLQAQSx/eR3jE0+C/BQjggn/mOkXEUKxuKQpTcAADPI8DEfFpDQgFFw/CUMjD0MfyIQSWIiAfmqFEUj3cCQROCMAbfr7DEl7JNQzGh0ALWRIEEEPCGQzSZoAnSZAEE2E9OQiep3Aj6oFEUXf4LQ out_91_mFAP2b_singleloop_p01wA5_mFAP2b_0001_0001
Erj3g/oIkZEkQDyEQQ0YGAVsvUEkDIODQM0MVABciUE044BIQM4QiAZkMIE0vlIIQQpWOA5W8kEULeL+PfppiAxbWhEEgyf6PJZalAl3jvEkUfEgPrfLxARSrtE0e9rnv+uyzAhH/5EEj3z7vR7lD/sGJmE0IWFDQb0uGAFL3EE02raBQrfEEARpbkEEWpR2PE2UNA5MC1EESNwAQQCIoA9r4kEU3zhAQ9hsjA9qqQEUmhM4PLcjgAdT9qEkYyuzvsopjAVVLAFUH37rPjMF2AdpozEUCUMxPI9LzAlW6cEEzaHtvgop7ANlU4EEwag9vsPZvANvY0EUho/Awk/GyAhSnJFkeko6v out_91_mFAP2b_singleloop_p01wA5_mFAP2b_0001_0001
EoNiQApsRiEEXM+JQQkXeAxI6kE0u+SMQIfAYAVVAVEELsdOQ96KhAluoTEUTsRQQ3SKdAdK07EUIxXNQFaMjAJAlMFEY3fLQ1DciAFpAjFUy/oMQL1VWAxZ9nF0gUMOQYO9pAx7uwFU/P4LQXqDDAx/HrEEwY1JQB+ZnA5nshEUrSsLQRWhMAZ4+/EUW8wNQCW4iAZ7z8Eki3QPQJnmrAFP9IFUZAJLQSfjdABNMMFUtmnJQT43pABUx/FUcUkMQjLtvApYDsFkHfnKQ out_91_mFAP2b_singleloop_p01wA5_mFAP2b_0001_0001
ErI8GA5RAJEErF9NQ1qb8/4En0D0+F8PQZVV5/owYHD00Z0OQhczk/EekrCEj7/PQ3CLC/MXECE0k8cQQm2KH/gCUXEkyzJRQi7ek/kR4YEkVFRSQFRSx9c6snEE0dhQQnkp//06FKEUwVJMQ1FHJARpizDUrk0QQAUAF+ybgDE0MLNPQ2sz29QopsDU2sIRQ6VQ99UJP2EkAQ8QQ4xFp+irslEEiyPPQ out_91_mFAP2b_singleloop_p01wA5_mFAP2b_0001_0001
LH56GA5/OADEaMiMQ6trGA9vXWC030PLQebzZApzoRCkaaYJQSaPjA9sVvCUfwDJQHwpj/Ev+PCkkXsJQaidM/sOcCBUNGhJQYtWx/klBMAEJfyJQwoC8+25UyAUeNHJQauFPAF+aYDkbrqLQwswHA5Ps7BkguyMQQFOo+QKCiC0P0pKQsDWn/EQgcCUE4VHQ out_91_mFAP2b_singleloop_p01wA5_mFAP2b_0001_0001
EVzybAFOPYBUDAKIQwAlmAxzYHBEsAkEQ+PGlAhux6BEBF4+PB4xaAlNstBknA+4PxiVnAJruQ/jgPXDQOPVxAlU4i+jewVAQ7Jh1Ax2FFAUawd6P1QP1ANj2d2zjFMBQlBARAd0qpAkKJiIQd/EuAt9+bBE+0YGQntLnAlRxI+TofGHQaLagANvLp+DXUBBQ+N47ARgGd5LRqk+PprlxAJYEL8rEOvDQ out_91_mFAP2b_singleloop_p01wA5_mFAP2b_0001_0001
EJvhsAVhpaCUlsz8PR9wrANG62CEm2OuPSOyqAZatdCEY5p1v4X5mApmNuCkRU4+vRnR2ABwDQD0U6BwPSo74A5iuRDUEfo/PfM01Ah1SmCku55BQmrnsAlq1aCExH/8P2i2kARGUMDktZIxP9Ec8A50s/C09ZCcvpgK1AV1+vDUpJSXPvsvABVJoYDkNcXAQCHg0AJ61rDkl9wBQaNi8AFn8PC0nmYBQIYmzAlx3oCkapJGQ out_91_mFAP2b_singleloop_p01wA5_mFAP2b_0001_0001
EXXVuANQSrBEL6L1vizLuABcD1A0brCAw8kQjAld05A0TWuCwOXdiA1Mh6AUyboHwYbtwAtAKx+TUYO9v8RvwAxeRX7DhRUDwYZfzA5pE29rL+nBwP3IzAd+ry/rJ4EGw3PD1AJC9NBc46qFw+ub3A5kpvBMqHABwLAi0A95E/BcM7+IwgZNxABiUTB0UA1SPk0R0Al3+LB0YH0CwMTj4Ap8fq+Tb5c5vTY3qAxajC+jz842vq+0oAtaCO7TktJFww8n2AxCP/8j4qQGwy4i7AJsX59rHz6/vBV0tAxzDm+r3FN9v+LVxAlYkD/rkf3IwYJ13ABYGKB8B7b7v4c34AB3hXCsqqsAwqvsyA5kKlBc1zxKwyq91AVYOfCMDN1Iw out_91_mFAP2b_singleloop_p01wA5_mFAP2b_0001_0001
LLotVAFzF9AUc38+vZq9//ovMwAUf+bBwrNxp/Y/HDCkXZJCw/9Lx9I6EFC06VCDwq30m/UsMt/jTOO7vCih7/IA2B8jpmS5vcf3HA5fw95jo+0TPH5S6/49Vv7bTslAwtaURAJCQ79LmPioPcSmGA9KKZ/rqfa/v0ppQAhEM6/7Q5mzvfIEaAZtcLBc1/FwvCYDYAB0zIBUutL2vPr0AAVkFRAENdVFwwSPj/8MsWAUz4FuvmzsW+80dX/juaa+voZWIAFsyB+De7I1PVXcq/IUzG67qsYEwbbQZA1LtX+LkNu5PrHIGApWmdAsgvzCwGj2eAdmuOBc1s9sP out_91_mFAP2b_singleloop_p01wA5_mFAP2b_0001_0001
EXzPBAdTklCE43vBwZJax/ggnQD000cCwonJGAJ+epD0YIeGw9Mw7/03u5Dk2bOJwD0/v/ELQoD00vK6vxisF/kx/TDEvrfovy+dR/i6sQDkDknuvk4/V/UmBCDUgGC3PpZIq/yYh9C0/naxPImvt++UU0CUS6l7PW79QAZI1hCkj/7AwJ4tB/42sODEAp/DwOADIA1IkpDUQIh1vX9cl/Y5iEEku3c7vGyyo/if1YDU+VR6v0tY4/8WS9Ck7RE8P0XQGA/+03CEahEyP out_91_mFAP2b_singleloop_p01wA5_mFAP2b_0001_0001
Eqh7aAB6VsD0wDaFwlEtkAdObCEEpqZIwb0EjARVWaEkFJ+HwnHPqA14glEEHHEGwwKbgApSJdD0bcKCwn08sA5yL8D0Bm4HwrfTjAZem8DU2RfKw out_91_mFAP2b_singleloop_p01wA5_mFAP2b_0001_0001
ENoOTAdrIiEErNtIwQIZOANX64EUcwhIwAlWBAdyQ+EErYFEw0rEAAJkgxEksGWAwmVWCAVpDAF0bPALwNOtAANvZWFkYfGLwkx5HAVABYE0VXZJwezbdANPuBF0+paIwy0mKANNS6Ek0EyMwct0k/8cA5EE/DALwwsMDApmUaFkBp7Mw out_91_mFAP2b_singleloop_p01wA5_mFAP2b_0001_0001
EuTYv/orMRFEmOEEwoIVP/gq1YFE541+vAcsN/CLIdF0PR5AwFCvl/aYpWFkK/JFwhR+r/8tQtFkznL6vL9DP/8CkyFUZraQvxlIn/4I2/FkUM+AwicKx/gmiaFE4tWHw/Z0Q/MEdMFUa8s4vs87GAd/eqFkLcr4vo0lo/wDZtFEFQKzP4ar1/0YEHGk+Jh+vbn92/c877FE0zuEwxlVK+khZBGEFYtBw out_91_mFAP2b_singleloop_p01wA5_mFAP2b_0001_0001
ENLrt/2nFoFEvPs6vJVuNADEprFkrcF8vOBNZAPHVWFUBJg9vVVIhAXQ7RF0k5+CwwnCSA/zU6F0KXwCwK3fIAvsGIGEUIBCw1gu5/WoEMGEpafFwoLMNAb0DNGkAdH7v4F4d/iOHuFkTrUwvxc9TAPyLzF0intxvLReLA77OzFkn3YGwlJohAHN97Fk78UDw1jSHAzSXUGk12s5v0zqWAPAjJGk7/bzv out_91_mFAP2b_singleloop_p01wA5_mFAP2b_0001_0001
ERMxYAnRJJFU9WVyvCVFgADLFzEEtZ9zvgc/rA75UxEkTeLuvX/txAX11kEUROk4v86jTALDdkEk1cWlP+D92/mO9mE0EJfLvl9TaAHcQNEUiQjNP8GOp/eDziEEpll7vqzKTAL9iOFEsgUnPP3fdArlitEUSkI+vM0pWAjUOpE0iK65PLrJt/+hH3EUA51nP0Xol/um7bEEJZByPSXPRAL4IDEE/QWzPUhqlAHbrLEUz8UnPwtMXAXrTIEU8TA4vn8eV+q+3kEkF8Q8v7mux/apeSE0W909vgsS5/+iBuEED5cAw out_91_mFAP2b_singleloop_p01wA5_mFAP2b_0001_0001
EoPrvAzN69EUDVYwPXC06AvJH9E0k7Q3PxAx/AvFYTF0Ir22POp/7AfO+hF0Z928PWNo7A7HrzEUwwdBQBVdDB3v3yEkdT3DQH2DHBrrUlEEQqTAQJHMDBzlxpEEUFwIQiYoqAb5SIFEyjj3PJgO/Af73yEEOOhoPGsh4AreZjEUttYBQnvo2A7+I9EEpNJEQ6DIFBPz+CFk2EAEQBjELBTVwkE0kvACQRePHBjaXsE0RQp4PbFdFBP7JVEUohCAQQ3MHB/0NpE0YsmJQNwhBBHBqZEET0rIQQcpABfG7zEk+N/JQ out_91_mFAP2b_singleloop_p01wA5_mFAP2b_0001_0001
E/UDEB757VF0gArcPEYlGBXO0qFEv0NBPhrnMBf8SpF0fqxjPKxAPBvyhYF03P1YvRATFBj8n1F0Wgs6v2DcHB3pCpFk1xoBwGGk+A3N33FEV+I8vUNeFBHsyJF0eU4uvGPCFBHu30FkW1+0PAFIHBHPuCGEDg76vKTMHBn2IaFUdFvAwzV58APXi/FEgQ5Bwn8S7APdyAGUM5Wzvvp36ATOFoF0nU/7v out_91_mFAP2b_singleloop_p01wA5_mFAP2b_0001_0001
LXPKPBDqG7F0gArwPe++UB3Mz6F057nyPiWkXB757HGET3k4P/UDVBzLdQGUGEY4PyL9MBPzMEG00NJ0PU5vWB3bD2F0QZNpvtGKWBHR2uFUKGN7P out_91_mFAP2b_singleloop_p01wA5_mFAP2b_0001_0001
E5lucBT2OHGkSMI7PyL9fBDVjQG0coF+PVjnhBPepOGUhrHEQpbyiBblDGG0eU4EQ6f3hB7quTGUBKyxP5KVgBX3AWGkRQCxv2zfjBD7idG0wP23P8naeBjWk/FEnED7PveRdBHMPXGE1ns/P7JOjBrrHNGko/osPArhdBrBAaGULgRqvji0kBzArfGkqFqiP81rkB/ezbGEIgB/P/4JiB3+MkG0uyl5P out_91_mFAP2b_singleloop_p01wA5_mFAP2b_0001_0001
EjsthBXO0WGUJGkHQ99TjBvIbWGkWkNKQLymlBHueeGEqG/JQuzHlB7P1nG0jCXJQ3kohBX46ZGkoFpMQJOfeBHbBTGkIVdNQtedZBPeGXGUTYFMQLm9dBbhPTGUTRPQQLHqgBz1jdGkCXvGQz5HkB7WYOGEmNbKQdQ4gB3b0hG0qmOMQoD8iBrvdaGUFmWOQS+DfBjQ9KGUCAyMQhIJWB/GHSGU6rrMQlU7ZBXE0WGUml6JQA0rYB7PTfGU9KsMQdokaBrqSOGEzXiQQlNVdBvYdbG04bkQQJQzgBbQHQGkYUsQQ out_91_mFAP2b_singleloop_p01wA5_mFAP2b_0001_0001
E4PFoBnuJbGEaRmKQCBWqB7luiGkuJhKQWO0rB/mEjGU0iMNQaRGsB3jCbGEEYlOQFuOsB3NJgGE+TNIQRj5qBnWehGUT37CQ+vxsBD+2fGkoFr8PnxjuBfi/YGEzUB9PkNasB75JmGUx7fwPSMYoBf8STGk/UDLQ3+jpBPKtqGU1WHKQjR8sBbR8XGUKEZIQ4r9tB7yalGk++SIQiyDqBvRjpG0HdqCQH2TpBzAlbG0MwlCQG9ltBrdelGU07nov515qB7VvrG0kKfwP out_91_mFAP2b_singleloop_p01wA5_mFAP2b_0001_0001
EFDysB/nasGkR2+NQ357tBPc9sGEpwVQQGZrwB7P1nG0GvcQQShbyBT14pGUbnPPQkCHuBzLd4G0Mz0QQCX5uBL2o5G00KSSQQ8quBPE7EHk7PxSQ1YrvBDV9FH0FxIUQzpOuBr2SEHEm/QVQGHsrB7CrBHkv4MVQ18YvBrnSFHE0wcWQCBmsB/89yGUHaxMQninsBvQsoG0ioBRQglQsBjCi8GUw9qQQCpnvBrNn8GUqtPQQ559wBHKF3GE2kaSQirltBnVm0G08R5SQOyksBXvbHH0wUwSQf01vBzbJKHUjMISQlUoxBTJ6HHUx2PUQNwwqBzMBBHUmtTUQi5nqBbgOAHERiEWQA7VxB/ZQHHUfhgWQzAUuB3bFEHEq3SXQ out_91_mFAP2b_singleloop_p01wA5_mFAP2b_0001_0001
E99DxB/TNhGkR2eRQXPqzBzeUcG0d+uRQamJ1B7kYiGkAr0SQmu5zBbQgnGUzMrTQ14VzB/RhQGUwKHSQ9lMyB7QzJG02T/QQt87xBzJB8F02UVRQOUywBTT/1FkTbWSQ00CzBfwkuFkageQQFDivBbmZfGEAAISQzj10BfMtcGkIW0QQh8AyBHR1PGUpS+SQl7R1B3SPNGEfkZSQ2OfzB32iKGk9eHQQOvNwBHd4MGUZbwQQkK+yBT6reF0sQnQQiM9zBb9I0Fkc9TPQ out_91_mFAP2b_singleloop_p01wA5_mFAP2b_0001_0001
L/Uz3BXO0hGkEDySQ03f5BXO0mGUdTyTQShb7B77neG0OfXUQIwK8B33PfGkvfiVQy+P8B3qdXGUdkrTQRLC7BrbSwGEShLTQNfP5BXob5GUZIrSQMzx6B322CHUXAHSQjTM9BTkbCHEhqESQm5g5BTbgKHE18tRQ5Qr4BD/pdGERLCSQsoO4BfB2pGUSolUQnfP8BHQgtGU/4VSQeNZ8BH6lzGU4M7TQAb/3BjGN8GEL1fTQur63B7KU2GEKk5RQ out_91_mFAP2b_singleloop_p01wA5_mFAP2b_0001_0001
L+TNOB325FEUHahMQ6mETBf8SPEU6mkMQ++JXBvHFOEULymKQmuJbBLEYZEUIwaLQmuJgBz0NbEUGE4JQOJGaBfR2iEkqx7NQbnvdBHuewEEmuZPQqxLVBfR2cEE8nqOQtd+SBzKHiE0OfXQQAAgLBHYl3DEtILKQepbNBrED6D0hWEHQXPqKBHXPmDEBW5CQO0iMBHZ7oDk9ow7PPK8FBjqxPD0FZ7DQW5QDBjAr8CEqGv/Pnv/DBnuJNDU6mkIQ03vGBDW5gDUjXqKQHv0+ArFZ3C03PFJQMrAMBjOsFEUZeZOQOUjgBTQfSEEmggHQm6jgBXbUsE0TYMJQ5p+hBj/pUEUk28KQFSueBzoy+EkenLOQ6avgBDfjnEkry1PQax8bB7u11EkIQqQQkSCRBX2cFEknsEGQvPKFBTtbeDE0BrMQ out_91_mFAP2b_singleloop_p01wA5_mFAP2b_0001_0001
