# Supplementary material for: Incorporation of sensing modalities into de novo designed fluorescence-activating proteins
Source: Nat Commun. 2021 Feb 8;12:856. doi: 10.1038/s41467-020-18911-w (PMC7870846; doi:10.1038/s41467-020-18911-w)
Supplement: Supplementary file 24 — Source Data [file 41467_2020_18911_MOESM24_ESM.xlsx › raw_data_graphs/Supplementary_Figure_6b,c,d/1/silent_85.out]

SEQUENCE: SRAAQLLPGTWQVTMTNEDGQTSQGQWHFQPRSPYTMDIVAQGTISDGRPIVGYGKATVKTPDTLDIDITYPSLGNIKAQGQITMDSPTQFKWDAQFKQNDNPRYHGSTNILTGTLQRQEZ
SCORE:     score     fa_atr     fa_rep     fa_sol    fa_intra_rep    fa_intra_sol_xover4    lk_ball_wtd    fa_elec    pro_close    hbond_sr_bb    hbond_lr_bb    hbond_bb_sc    hbond_sc    dslf_fa13      omega     fa_dun    p_aa_pp    yhh_planarity        ref    rama_prepro    bref_irms    cen_irms    final_chainbreak    final_looprelax_score    irms       time                                      description
REMARK BINARY SILENTFILE
SCORE:  -493.217   -714.522    101.083    403.833           1.630                 22.788         -5.423   -264.180        2.249        -25.042        -80.322        -26.870     -35.767        0.000      4.819    135.212    -40.341            0.037     19.116          8.483        3.201       3.201               0.050                 -493.217   2.904   2648.000 out_85_mFAP2b_singleloop_p01wA5_mFAP2b_0001_0001
RES_NUM A:1-120 B:121 out_85_mFAP2b_singleloop_p01wA5_mFAP2b_0001_0001
FOLD_TREE  EDGE 1 120 -1  EDGE 1 121 1  out_85_mFAP2b_singleloop_p01wA5_mFAP2b_0001_0001
RT 0.092238 0.94843 0.303269 0.768097 -0.261588 0.584465 0.633655 0.17903 -0.752615 12.785 -5.805 20.9455   out_85_mFAP2b_singleloop_p01wA5_mFAP2b_0001_0001
ANNOTATED_SEQUENCE: S[SER:NtermProteinFull]RAAQLLPGTWQVTMTNEDGQTSQGQWHFQPRSPYTMDIVAQGTISDGRPIVGYGKATVKTPDTLDIDITYPSLGNIKAQGQITMDSPTQFKWDAQFKQNDNPRYHGSTNILTGTLQRQE[GLU:CtermProteinFull]Z[HBI] out_85_mFAP2b_singleloop_p01wA5_mFAP2b_0001_0001
CHAIN_ENDINGS  120 out_85_mFAP2b_singleloop_p01wA5_mFAP2b_0001_0001
LwfKMBvxLBIEoaMYQDCMMBf9IAIEZ78WQ67nRBLFu8HE99bWQ357UBT0i4H0hWMXQlDNIBf9o3HkoFpWQT5yJBTEFuHkP2OXQiTgIBXhVCIUaeVYQPryOBPHFEIkmJTYQBdLNBHFt7HUsJcYQAQKLBfY1DIkXmbWQp32HBf4k2H0LlkVQ9oTEBDe75HElUBXQ56/HBnQBuH0b0DYQ out_85_mFAP2b_singleloop_p01wA5_mFAP2b_0001_0001
HTihSB3NJ+H0kYIVQ/UjXBHCs6HkEDiUQkC3XBvcouHUgVmUQFDCcBjVOqHkvf6UQ5QLYB/9T+HUf/ETQCIGZBrvIFIk+04SQMj7aBrojGI0+UfRQ0d1WBDquFIkHZdQQT2JTBfmbJIUS5FQQvUETBTzJOIU8prQQMKqPB3/VII0eJROQEtoPBzKnAIEsyhUQMv1aBzTP+H0KDGVQv4sUBzUH8H07bgSQnekbBbhJ6HkdVoSQGlHcBbAgGIE1EmTQ/DWVB7rOHIUbFFTQUyXeB3KFEIUd8ORQPFHcBD7vKI0R0dRQJLxWBzJKCIknm8PQDGvVBHkAPI0UPaRQ5ZVQBDX6QIU02ZQQthsPB7jpEIkKgUNQJw7MBHiFLIUartNQ out_85_mFAP2b_singleloop_p01wA5_mFAP2b_0001_0001
H3kYTBPzMpH0yhWUQiBhTB/RhdHUO0aUQXPKVBPIwZHkVO0VQEtoYBfR2SHkQg9VQiWEOBntzYHkArEUQnEDQBnCXtHklDFUQRXgWBforaHUCZtTQb8SOB7QLQH0IbHUQam5MB/TNbHkrHFTQEYFLBvcobHkvfyUQ out_85_mFAP2b_singleloop_p01wA5_mFAP2b_0001_0001
HPK8SBntzeHU2O3WQqGPUBjqxbHUbnHYQrcIaBnCXdHE8nSYQQgVcBb5QXHEDCsYQ8S3QBvHFiHUzMnYQXPKQBD/pkH0yhuWQ2rZTB/GRTHEgVLYQ9owRB7OffHknvHZQmupMBD/pgHk9ogYQ03vRBz1jqHEAAkYQ out_85_mFAP2b_singleloop_p01wA5_mFAP2b_0001_0001
H++pcB77nlHEoaAYQuzHhBra8nHkvfKYQy2JjB/RhjHEoaUXQnvflB/mEiHUdTqXQPffhBnBB0Hka8OYQDkmfBPU+4H0AMyYQ4VcgBTLb0H0xQeZQN2uiBfE/0HUa8sZQha3cBH+5vHEZkzZQsHlaBrZmqHUiBZXQOInhB7fLkHEs9oYQL27gB/M23HUschXQaXljB7R11HEhDVYQCtZbB/aX3H0JKrYQyEKgBXNyAIU23yYQlJfdBDOxsH0YmQaQ+tOZBrnmvHE+cmZQ out_85_mFAP2b_singleloop_p01wA5_mFAP2b_0001_0001
H46RiBTgVhHEv0FWQ46BkBT2OdHUIwCVQqxLkBblDRHUO0CVQCBWmBfTiMH0P14UQ78NjB76RhHkpbqTQgdClBbHXdH084kSQ1Z0nBPbIhHUTL5SQIFLkB3lyhHkcNPRQaRWgBntziHUwK3VQXrCmBzDSgHUSxNVQ2vNjBHe+pHUqbqTQn4MhBjNfeHkW9cTQKYBlB/ptUHkcnjSQVELpB72XeHkPqJSQ+kboBnE9dHkfH3TQax2nBvc1pHE1J7SQp1glBbY7eHkDddQQHwPkB7hdqHUdNSRQqqLiBbAYfHExJARQ out_85_mFAP2b_singleloop_p01wA5_mFAP2b_0001_0001
Ham5hBjArLH0xLNVQQg1hBTf//G0xLNVQHaRjBntz5GkWkVWQMdTkBLaRxGkpbCWQGZ7dBPc97GktzHVQuxPbBPrc9GUFhyTQhojVB3E+6GkAO5TQDFydBnmv1GkBkySQrcIgBvcoPHkBBWVQ8T1iBL3I9GUxiTUQDJkbBXTEAHUk42VQ0X5dBrNizGkQWWVQZxqbBHXoFH0eWeTQf6nTBbAB8GkwF7SQKkxTBTiXAHkt0nUQ9WHVB72wyGkxJOUQF32bBzrj2GUW00RQFfSdBbGrtGkotITQwm/gBXZf3GE7ksSQ out_85_mFAP2b_singleloop_p01wA5_mFAP2b_0001_0001
LEtojBLFu9GkQglXQf/0kBf9o3GUHaVYQUNenBjAryGEYlHYQJbHpB3Mz3GUPKkXQdTSlBjVOAHkCX3YQbu9iBvBqHHE1lxYQxhkiBf9GIHEQgCYQgdmjB/Cp9G0BboXQ/pajBjzaxGEm4fYQFlNnBjZMEHE6dxYQJ5alB76l8G0TFXZQkBajBPjmPHkRP/YQsLLhBjZzEHUugBZQz02jBjIaOH0qEuXQDddgB3YXJH0tD3XQ out_85_mFAP2b_singleloop_p01wA5_mFAP2b_0001_0001
LSh7nBPIwoGkoFVYQ14VqBblDjGkqxHYQ35rpBrw1aGUdTKXQrcYnBXNeXGEsyBXQgqhmB3jClGUbnnYQk5OrB/hFfGkBYjYQMuzrBLGxoGkqo3XQ out_85_mFAP2b_singleloop_p01wA5_mFAP2b_0001_0001
EqGvrBvz3WG0isdWQJGUrBPc9NGkpbiVQW5grBf8SRGkVOEUQHvUtBzeUXG0gArTQWOUtBX46EGU6m0VQl1BtBTtWBGExGMXQhKusBPTA3F0U45UQpwltBb78ZGEEYlWQYHTpB/m2KGUoBsVQcZWvBXlwHGE1NqVQZvtrBfKG3F083PXQAIHuBfOSqFUd9HVQFU7sBz9n7F0vw3TQEvrqBzFdxFkd+EVQ out_85_mFAP2b_singleloop_p01wA5_mFAP2b_0001_0001
EEYlpBDrcNGUy2RTQIFepBjpbPGEUN2RQktzpBHtIFGEnEDRQktzoB/9T5F0w1bRQsyxmBD/pUGUHahRQTUnmBj8kfGk/UHSQMIYmBzfxhGEbsaTQpGpmB3lwpG0u7cRQ9yVmB3mYsGUodnTQpnimBnjcxGUfebSQupwmBb6ysGEoQKQQbComB/eQ8GUjbISQ2c2mB//Y3GkgQsPQEjzmBr3B/GUOhzQQSMIoBPy2IG03PtTQiRGrBXn0UGU2HlRQY3JlB3JvPG0xG6RQH2jmBnzMVGkTScQQuARmBT10bGkISNUQrBKmBPivvGUQbiUQ48ymBnU4mGEMzzOQ4EkmBPWWCHU8G5SQdY9mBrGd5GE/cnNQbs4mBPQeHHkWBhQQ out_85_mFAP2b_singleloop_p01wA5_mFAP2b_0001_0001
EEtIrBzgAGG0LdzPQMIgrBTgV6F0257NQUN+oBHtI5FkQgVMQ8nKoBbktEG0xLNLQaR2tBnsd+FUHaBMQEnWuBr0fsF0Db/JQWJdvBP8IYFEBrQLQPvkxBDamYFEOeiMQJfDuBDVUGFUwS6KQuz3rBrbSNGkVOUPQsK1rBDuurFUoJFPQb2pvBbNdAGkSEJNQGAetBbukGGUlM6KQ7WyvBTuHyFEXcgIQpodsB/5foFk9JBJQomruBzEn4E0gytLQuvWsBb3eGF0gS2JQ out_85_mFAP2b_singleloop_p01wA5_mFAP2b_0001_0001
EoFpnBTLymFU46RMQkCHlBTgVmFUhr3KQKc9kBDqGVFU5QrIQHahlB3NJCFEVjHJQEY1iBz0NjFEmu5MQmRLgBz2tjFUDSdLQfYAjBvB/zFk33EPQQgVoB/RhZFEFuONQej0kBnDw1F0d64JQuACjBr7nTFUn+0NQKhKdBHjghFEi74MQkRHgB3UKXFUk49JQ1I3fBTiMzFk3keKQZmZhBncmxFEbEQQQNV3iBDcwBGU3lNOQuk4kBbIlyFkb1CQQ out_85_mFAP2b_singleloop_p01wA5_mFAP2b_0001_0001
EhALkBf++bFk/UjEQWO0jBj/UNFkTiBAQtI7gBz1jOFkpbS8PSMofBzKHgFUwKH7P78tlBnsdSFUIwK1PDueoBTFuQFEDo/5PHaNlBLq5CF0dq/qvW5wjBb78rF0IbHEQEgQkBTiH9EUsvXBQK+WlB72viF0fAWvP+KPpBnb4eFk3Cc6P4SjmBHYtGF0FyU5vv0JjB7IZEF0CQ+yv+vjlB7YjyEE8OxJv out_85_mFAP2b_singleloop_p01wA5_mFAP2b_0001_0001
EWOUfBvHF8EEEYl6PR2uZBjpb8EU5QL2PhrnYBvd+sEkuJxoviWkbBrFZdEEAAAwvVj3VB7Of3EEDCMAQjvGWBDMKGF06qKFQYH1QBL/DAFUaM6IQuXHSBnbGQF0zhzLQampgBT14tEE7Rh7PVdzYB7hbMFESPUwPTrWWBbBdnEEw+fBQXx0RBrc04EEWvR9PuqxVB3zuWFkxYCEQM43ZBzR0DFU3KLHQApAPBHPQNFEVXSNQFHLSBTn8gFETeRLQ5W5VB/qvLF0R9oMQ out_85_mFAP2b_singleloop_p01wA5_mFAP2b_0001_0001
EoFZUBHDCyEEv0N4vktTSB7QLkEULyWAwXPKMBT2OjEEoa8/vO0iJBntzzEkQgV+v14FUBnBBsEkAr8FwRL1ZBH8DtEEKbJGwRSNSBHPbcEUIdIJwfUYSB7lu/E0HFu0v4G7TBngIUEEQ5k/vNobSBbn07E0oFuGw3uSbB32tkEUZyQDwdPhTBXuAiE0UYFLwKK5NBrlYbEULOHJw3l5TBXvpMEkRIwIw out_85_mFAP2b_singleloop_p01wA5_mFAP2b_0001_0001
E99zJBPJGQE025bAwPK8DB/mEPEklDNAwamZBBjpbQE0fqxFwIFOEBPIwQEkvf6IwnEDCBT2O3D0NJG6vEXLDB/8FMD0LcD/vgdkDB384GDkocgEwJerDBz1ZsCE9UC4vEtIMB3MzCEEnEDBwZdfCBHn2cEURk57vHDf7Av045Dk3+u4v3f7DBPA43D0Wy1ovznbEBj1lNC0qdc6vxCXDBL3ryCkqNH/O out_85_mFAP2b_singleloop_p01wA5_mFAP2b_0001_0001
L1NJ4A/89PEUiBBGwQgVyAb5QREk/UjJwwfq0APdT+DEYljLwoFZyAjWkBEESh7NwO1TmAPg1REUk8+IwWd2eAnZQXE0FsZLwml+gA3+1tEUyAXMwo71kAvet6Ek8r1KwbvlcAjNPyEUYanOwe++zArvfQEUiBhCwuqr0AbV+fE0gVkKwMLqkAvppdEkOg3Gws/ujAX9TCE0xgOIw7GFOADa/UEkYJ4KwONWhAnkOME0qJBNw out_85_mFAP2b_singleloop_p01wA5_mFAP2b_0001_0001
LGZ74ALv0ZDkSMoKwQgV7A/TN2CU5QbMw2OfDBf8S3CkVOUNwzhWFBjpbaCkWktOwHK84ADLYLCkPSELwRSCtAPmEECUq8mKwrF4mA7ZtNCE2uXMwh5NqAzk2pBEtDgIw/pG7Ab5QXD0FZrIw/RS2AHIE5CELfMOwLGC9AraBKC0CLJJwqjC8APVpiBkhwSMw out_85_mFAP2b_singleloop_p01wA5_mFAP2b_0001_0001
LGEYGBT0iYDkCXfMwjs9LBXNedD025LNwHv0PBPHaFDkX6WLwdolUBLwKDD0HF+LwcSsEBrw1vDU14VLw5/BNB7YS/DUSwINwW/mMBbDVSDEvZOPw out_85_mFAP2b_singleloop_p01wA5_mFAP2b_0001_0001
ELH6NBTLyyCEBWJJwEtoRB/mEbCEBW5GwgqxUBT2O7C0kYwDwqxrSBzfqdDksdeCwoF5OBf++5BEsyBDwfc3LBv1syAEAhhFw8EZJB3Ii2/jRfVBwq6SGBr7caAU1H77v14vKBzkpj8TAZbBw2O/JBvco1CE/pmIwthRUB/OUICEikuIwdWXMBPhrOCk6faAwS7+RBrqRcBEd9kAwGLqOBfmDMA08r3HwXJuIBHn0MB0ctCIwPARJB7kazuzRhb9vpnUNBLARc6DqIOEw out_85_mFAP2b_singleloop_p01wA5_mFAP2b_0001_0001
ElDtZBDrcwCUf/UCwy25cBfnvPDEAAA/vv0NeB7P1ED0d++tvHv0dB757fC04luJPb8ChBjU4WDkSMoCw1IjiBPITvCEYr1Cw92XgBvdklDEvzJIw8SXbBLwKTC0LdTDwFzqaBHZqtDUosn+vjwPiBDySvDEU9pAwNbUhBDg1VCUnf+CwffNiBvRsqDUmORJwBaeeBHroBE0PTEIwO2WeB3MINDkJFKJw out_85_mFAP2b_singleloop_p01wA5_mFAP2b_0001_0001
EAAAgBvcolDklDtoP8S3gBvz3fDU6mE9P5l+iBrbSAEE+TNAQHaBjB/naSE0xLd8PzMzcBvz3jDEsyBCQRHraBvuFGE0nk1BQ357fBjqxBEUc9ogvi6whBzfNADUc9z9Pgl0dBjUkcDU4XHGQ3swZBzIxNDEMYsAQq4ZZB/S/IEUJJhFQ out_85_mFAP2b_singleloop_p01wA5_mFAP2b_0001_0001
EY6mkBnuJ1DkR2OEQnvfmB3NJKEE/pmGQAAwmBjWkHEkQgVKQmupmBvIbrDEBWZLQlYQpBf++JEkoF5DQvuLpB7MtSEU0HU8PSA4rBfaEWEkHBY2P/ectB7DJHEUsBCzPzVbsBH3WqE0x1FxPU4akBvd+WDUHaxFQbtvlBX3OaE0ZI2FQ5gCqBzkbzDU7wyDQvKpqBrxuTEkeXNGQRrLoB/mGiEEbXm8PM+EoBzLxHE06uf2PG1KuBrKAuEkDXfgPTBErBflO2EkMsM0P out_85_mFAP2b_singleloop_p01wA5_mFAP2b_0001_0001
Lx1DnB7luZEEUNuLQ7RRnBb78ZEkSMoOQwKnnBvyhwEUMIwPQbnvoBHue+EU5QbOQsyBnBHDCoEkCXvKQj59oBn2LQEEJzPPQY9elBPtxSEENrfPQ out_85_mFAP2b_singleloop_p01wA5_mFAP2b_0001_0001
Ef/0mBPzMzEUiBJRQ/pGnBLwKHFEBW5RQ/pmkBnX6MFUKctSQQ1IjBzJx+E0FZLTQlDdpBb5QFF0Jx4SQB/PsBvS/CFUiBRSQZjZuB7rl+EklaUTQX6SuBnj2tE0V49TQKyUwBPQ2MF07rfTQqG/lBbmZmEEaRmRQFzanBL1NUFkfLMRQW4HpBf3j3EkTqiTQr6epBvmdTF0gPhTQc1vsBPtDSFkStwRQUqQsBPu61EE5YjRQPSwxBPtQKFE6ALUQkLXwB77maFEF48SQ out_85_mFAP2b_singleloop_p01wA5_mFAP2b_0001_0001
EoFJkBPy2hFEBW5SQ14FiBzfqpFEv01TQ5QbjBvxL3FUc94UQ++JlBT2OCGEEYlUQkCXfB3251FEVjPTQjR0aBXv1oFEDDnSQ1S1aB3JjUFURsOSQ7zfVBf3dwFUkPVSQlI5VBTyvOFEgqtRQV/pSBL3hfFkTTxRQ+q9SB7M5BGk3ggSQJVdNB7GjhFkmzYRQh+uNBfO2CGUk4HSQpaGLBTKL1FE2PlRQ1NZlBXjXsF0FZbSQaSIhBrp4bFEReTUQ4+ZgBv8kAGkh4fSQXTkdBjOZ/FkytCUQHZLeBzBIKF0t9TSQKR2UBTLn/EkaTVRQzfAVBHZZIG0TX8SQk9MLBXDUUFk+z8QQdMyLBjyQKG0FVRSQhPFHB/5N3FEwQURQ out_85_mFAP2b_singleloop_p01wA5_mFAP2b_0001_0001
EtIriBPzMzF0eUIWQaR2jB/na+FEAAQXQPKshB76RGG0HF2XQGE4eBLbnCGEaRCYQCsykBnYQuFEEYJYQ6yqmB/8xcF0AfwXQvhZpBbVbfFEjeoXQdpImBrfWIF0GtVXQpTeqB3ZTNF0tMKXQygioBzNJ/EUv3+WQ7RRhBvconFECsSWQE2glBXwFEG0Xr5WQbZGjBHg8mFU1zXYQLU2lBTBz2FUWmiYQZALkBbFrAFEchTXQG0lsBH/hKFEhe9WQEXzoBnljvEkyHpWQ out_85_mFAP2b_singleloop_p01wA5_mFAP2b_0001_0001
EzhWiBXjXQGU2ODYQVjXgBntzXGknvTYQFDChBrvfcGEVj/YQO0SjBzgAgG025HZQhrHgBb78gGU3koXQeuSeBjnzdG0NxRWQoF8gBjTMaG0u/WVQDDDZBrokeGkuF6VQrZJgBvKcXGUlZGUQL4bXBzj3bG0ynpUQwLGbBb5VYGELEwTQe+OkBDAATGkYQ4XQxO9cB/LjTGEeiXYQllEiBX2XkGkUXgXQGXsdBPVBnGU9IBYQTICjBzKkZG0urpVQUtJWB7+UhGk6inWQmlmhB/rlUGUZTYTQ0CQTBLTkcG0K1XUQIT4ZBvSRWGU+jwSQ out_85_mFAP2b_singleloop_p01wA5_mFAP2b_0001_0001
Env/dBntzcGEqGbZQ8SXeBvcohGkTiFaQ357ZBPc9pGkDtMaQlYQVBzgAnGUbnPaQep7dBrEDZGUPKoaQ8/ldBf9WdG0JQWbQQdRhB3dBjG0/9mbQUnajBHnLeGk+xrbQGM/gBbkVtG0TqwbQPKcaBXNeZGU46RZQuSGhB7HvlG07HIaQbzsgBjfyTGERQmaQukaaBz/KUGE2PiaQHwycBHipWGkHUrbQMXRaB/2DjGUBzXbQd/hiBDegxGkaG8bQpXWeB3bFxGEwwrbQ out_85_mFAP2b_singleloop_p01wA5_mFAP2b_0001_0001
EmuJbBnCX0G0IbPaQgVOXBfnv8G0xLVaQfU4UBjVO8GU14BbQsHlXBLv04GkYQgbQZQgaBPc9GH0HFOaQVPFgBHo0DHEAJZaQNgVgBP4M4GUD3KaQ91JbBfxK0GkTVPaQVoFUB7h67G06t8ZQEg8YBz4XNHUeuiaQxqDaBzAyJH023sZQvIagBLfyEHEMt7aQgIghBXtMJHkVOJaQCuuhBjzZ0GETmgaQxl8gBv2b3GUGppZQ out_85_mFAP2b_singleloop_p01wA5_mFAP2b_0001_0001
L357PB325/GEaRGbQWOUNBvcoAH0z3vbQfUYLBXiBMHkDt4bQpbSLBHYlPHkQgdcQcSsIBntz4GEFuybQlXRKBPmCtG0FXubQjnxNBnwfpGkrgScQi+MPBLyYeG0TnOcQDA7SBDhQZGkcflcQw9wVBHSMeG0CBDdQA9nTBPPEPGEWQdcQGE4NBLwKCHkqxraQCpMQBP7a+GkyhIcQPi7FBLjg6GUUfZbQ2BmGBHe25GUP+QcQrRcMBTUyrG0SZQbQIRsGBHDDoGkcTubQNuqLBL0jqGElswcQx/bRBvJLuG0v1ScQ3NLNBHNwZGkvt4bQblJVBfCDmGko0IdQVJjYBj3HaGknxTdQ2+ORB7ExLGUbpFcQcAWWB/2sKG0PWtcQ out_85_mFAP2b_singleloop_p01wA5_mFAP2b_0001_0001
LkC3JB/owRH0d+WbQ46xHBb6mcHkYQcbQBr8IBfSMiHEsyxaQcSMKBPIwcHkpbSaQgVuBB77ncHEVjjbQJ599AzUjbHUAd8aQ2O/JBzeUOHkQg5aQL62JBn3XgHkWA3bQnAYABb5kjH0w10bQpdxABv1vVH06g3bQ1DX4AXtGWHEIBAbQ out_85_mFAP2b_singleloop_p01wA5_mFAP2b_0001_0001
LXkNIBHsysHEmutaQpw1IBnDtyH0HFGaQueUFBXMIuHERLiZQlYQGBLbnwH0bS8YQcSMHB/mE+HUwKTaQXgYIBL5p+HE2dCbQxIDHBrNrzHkxNTbQEbNIBf3usH0jLuaQkhENBn3iyHkjb8ZQb3+CBnNS/HkodMaQ7faJBPPACI0CaAaQNB9FBDffCIEMcRbQeJmMBPsaAIkUoHbQATyCBvCfzH0OHbbQb4nJBvt4xHUkkubQ out_85_mFAP2b_singleloop_p01wA5_mFAP2b_0001_0001
EsHFBBf++nHkWktZQ7Rh7APdTjHkDtMZQQ144ADrcXHkmZWZQ99TwA77nTHEEYJZQ2jCxAThrpHEsyJZQbajyAnnr1HkHsCZQRlEyAbKi8HEqglZQZBi0AXgz5HUIYaYQtzhzA7tsDIE24fZQETB2AXmTCIEOuUYQS8g1ADWtFIEWU3YQFt/2A3sHLIkfsxYQf/UABjU4lHEoaMaQTq6/AfLdjHk4kuYQ5FqsAjCpoHU7qnZQqQAsAnKjmHkRrwYQ0/iwAPVV5H0aXFaQPa90A72n0Hkpq+XQ7+JzAjaYGIEgU7ZQZcl3AzP5DIE6upXQbLD2AHz6MIkAoMZQ out_85_mFAP2b_singleloop_p01wA5_mFAP2b_0001_0001
EqGPABT0iRH0yhqZQ357+A3jCGH0Gv0ZQ5luEBnDt/G0JxwZQGE4IBHXPDHkQgBaQMIw6ArFZEHkU4iaQ3eUxAD3rKHEt3paQKX/3AzNl4GUDlqaQDCsDBT2OVHUGE0ZQtsQ5ADHrCHU56dZQ4faABjX1GHk6R5aQ0Z+sAvqlKHk3PQaQTcD1Avxn3GE2HLbQxw/+AfPmzGkfTmaQBVzxA/YH2GkH9TaQ out_85_mFAP2b_singleloop_p01wA5_mFAP2b_0001_0001
EFDiEBzKH2GE7RdZQ4PVJBXjXvGEBWZZQU4aIBjrHjGEoaYZQFueEBnuJfGECsGZQzhWMBTgVzGU46xYQfNVRBXPhtGUfylYQhQhUB3JN0G01W2XQOTIXBTs7+GUugYYQ7RBBBrZmzGE99PZQ/z1LBrGqwG0LZ1ZQz7bNBXTs7GEcf2YQDPrJBzI/yGkhTWYQrHZQBDOXlG0mxbYQW7CUBTFJtGkhdAZQ2uNZBflPEHUbSDYQQ83ZBnY57GUoowYQtd5TBjoPDHEpDoYQ out_85_mFAP2b_singleloop_p01wA5_mFAP2b_0001_0001
EEtIMBvHFdGUPKsZQ/pGMBrbSRG04lqZQaR2PB7QLNGU5QHZQlDNUBfTiRGEoaAZQrcoNB33PMG0isVaQP/WJB3miNGEFk5aQGKoEBfeAOGUlLwaQKc3KBXXmNG0xlebQ5lOPBjqxgGk8S7ZQhFDIBfznOGk4cjZQubURBDe5PGkl1gaQkebOBjKwDGUdDRaQ out_85_mFAP2b_singleloop_p01wA5_mFAP2b_0001_0001
EIwKOB77nEGE7RxYQvJRRBblDAGEmuNYQyLdSB757nFkuJRYQam5OB33PbFU2ObYQzMTOBrEDCGksdGXQuPeNBfEEOGkW/4WQIGfRBbE06FkeQ7VQSVDKB7R2QGU7btVQx1jKBTgVBGEZ74YQUeKVBvA9DGkh0MYQ0YYKBHds8FUcpJXQJtSRBnDpRGUnoyWQD9gLBT9cRGk0vwXQRUTPBHl19FU5hBVQsRASBzZrpFkPqCWQsaaVBvHRBGUe43VQ6wqJBXPgZGkRzoVQw6HGBj0TNGUpF2VQxL3LBzWxNGESPzUQ out_85_mFAP2b_singleloop_p01wA5_mFAP2b_0001_0001
EKcdXB7OfhF0MzIYQtI7YBX3kKF0eUIYQO0CbBvcoDFU3k4WQf/UeB3MzOF01jSWQ6mEdBLEYFF0jCrYQ/soeBbAztE0AfoYQrvvaBb8yKFEGmWZQgqRaB/S3sFksdCYQgQXVB7pLBFkcpPYQChSgBjWcOFEyzlYQJ0ygBjrPqE04DBZQRDLgBrmQqEEAOJYQnuFbBfc4jEUVdtYQsIrdBDkNHFENVvZQ4qIXBX8QBFk00bZQPDvZB7LwbFkP3XZQ out_85_mFAP2b_singleloop_p01wA5_mFAP2b_0001_0001
EsyBZBbQgxE0jCXWQ++paBb5QpEUjXCVQ46ReBrFZVEUiBJVQIFOdBnDtGE0w17VQXktVBrw1jEEEYNUQBWZWBHZ7oEECs6WQ509cB7kr1EEYNiUQjs9WBXjXeE0HFOTQv0NTBLGEyEE/pGUQ35bTBb5QXEET3sUQ out_85_mFAP2b_singleloop_p01wA5_mFAP2b_0001_0001
EqxLhBLxgUE0JxQUQaRGjBf9oCEEEYNUQ0iMkBra86Dka8ySQO0ClBPy2LEU6mESQ35blBvyhIE0eUIVQVvmnBjVQwD05fQVQMdwpBXtb+DEuwPWQ9z/pBvoMSEk6SnWQJHXrBP1jfDklXsWQiBhhBTKchEUdTqTQ0VFiB/aSoDkWkiUQDcqkBDHqLE0FZIWQzDWmBDEXXEkedxUQzsioB/RvrD0MGSUQDMvmBTMNSDkhumVQKl0sBXthmD0+5VXQpPHrBPWbBDEeLYWQ out_85_mFAP2b_singleloop_p01wA5_mFAP2b_0001_0001
LHvUkBjWkRD01jaSQqGflBrZmFD0coFRQueUkBDW5cCkpbaQQrcojBHYl7BkBBGRQ2OfjBLwK7CkEDCTQFgonBbigAD0nUMRQjtNlBvz6fDEDwYQQ out_85_mFAP2b_singleloop_p01wA5_mFAP2b_0001_0001
LMIQkB3MzcCk8SHOQ5QLjBfTixBEqGfMQqGPhBj/UHCU0iMKQc94hBblDlC0MzsIQqGflBjrH9AkEDSLQfoInBvvrcAk8uZNQxnakBHg1l/juqrJQZ78kBnCX3CEBWJNQ+zAiB3e1HB0MoyNQb9rmBv3FmBE2b/JQi+CmBzqZ3/TfHnOQG3EmBb93c+zFM3IQazKjBT4/JAUEeDIQebPjBrMqU+T8j/KQ out_85_mFAP2b_singleloop_p01wA5_mFAP2b_0001_0001
L46xdBzLdjBEaR2JQktzZBrw17BUdTiHQiWEYB/TN2AEW5wDQy2ZZBf8SX/DtIbEQzhWUBrw1LC0NJ2IQJcnRBfw9PBELGJKQlrGVBDwzpCUb7vKQwJ/LBnWJkBk9lqKQ789cBXjXyAEpwFLQ8fkbB74hWC0HLAFQ/X0RBryhYC0z4iGQB5mTBnSrAB0/6BMQoxwRBHklYAE9m2IQLzWRBLN5yC0z9mLQ1kFXB/fNFD0yW6JQbnfXBzSqaC0ZwKMQtKGKBDknuA0A7kLQhM/JB34JyBUKxxIQT9wLBbPcNCER08LQ out_85_mFAP2b_singleloop_p01wA5_mFAP2b_0001_0001
L2jCVBvIbPBka8S/PDXvSBHYlTAkR2O3PnEDXBXiBx+z4lutPzMTWBzgAr4zMzMrP3ySOB7Mn/+j/0u8PSULKBviLVAUzUMAQIFOUBPzMHCkZmZ+Pz9DRBTVF4AEdgnfPnv5PB7H3r9T3usBQyCtMBDD0J9j7321PnSwJBXovABUVKC7P out_85_mFAP2b_singleloop_p01wA5_mFAP2b_0001_0001
LEtobB/na8/zisdePEtIgBf9og+zfqxrv2jChBjVO02D/pGxPiBBiBjWkt973P1YPTiBfBTLy28Dv0N+vxiYdBzx9s/z49PDwOnYfBfDy+AEYW+Cws//ZBXBzI/jGThGwZ78bBLwK/AUO0ikPoL0hBbec5/TmIZtvVv0bBvHP2yLEZy9vAeRhBn1nL5zAbpAw out_85_mFAP2b_singleloop_p01wA5_mFAP2b_0001_0001
LlD9gBThrH6zyhW/PDC8hBT0iM9bktTDQT3kgB77nK+LtIbIQZQghBjAr8/7yh2JQMdDgBb5QL+jWkNBQ/hBkBPilb87fiUEQZj3hBH1Nh/7zcQBQ out_85_mFAP2b_singleloop_p01wA5_mFAP2b_0001_0001
EPK8cB325767z3PJQBrcaBT2Of8b3k4LQjsdcBrEDC7jTiBOQtd+cBDVjH/zMzcNQfUYUB7P1477xLtLQA0jRBfW7G/7w6FKQ1crRBfal3AcXKeLQFZZPBLzcyAM2PKOQ6WHKBHsU2A8jnuOQTslGBHZKABMeoyMQxpeIBjhlwAc4gnQQKcdbB33P16D99DIQPMhbBHQkQ/rQjhMQipaTBTpIn7DyN0KQTsqSBz6w47LTltNQ2AiTBLA4T/rYsJIQ9YZNBfCuh+LUOyJQ9a0VBrCMNBstSpLQC0YPBb0LmBMxuUKQ3Z9RBTssqA8VUtPQvF1HBjetEBMO23KQwooCBvzSDBMoVONQWSLLBjPCpAcvSXRQeuiEBrfjzAcSY1QQ out_85_mFAP2b_singleloop_p01wA5_mFAP2b_0001_0001
ETihdBzLdTy7P1QQQgVOfBLxgg9T14VRQWOUbBX3kAA0LdrRQyLdWBTLym/j78tRQ/pmfB757n2rpbiSQPuQgB/UR5+7uj7RQA5WdBLFb5+7B7oQQubfdB/JhxzLuLPQQ98ihBrrJq+Dk7ERQzR6bBH5TuzLdXITQsMchB3cwv5Dg1MTQXJNfBfiwOAcPaoSQcVaiBzgzN/L8uwRQyGOZBDvrk/bXoyQQDEnfBzyLFA8xF4PQ out_85_mFAP2b_singleloop_p01wA5_mFAP2b_0001_0001
EPffdB/RhLBkuJBSQb8SaB7QLKC0isdSQzhWbBzfqVCE7R5TQIFufBTf/kCkR2OUQhrnbBjVO0CUGEwRQK54aBjdKyCkQkYQQtiXYBHw2YDUZhTSQqKHdBrXxZDUTccPQ03vgBzgATB0Ld7RQwMFWB/ywBC0+PYSQwAjfBbHv6CEcG6RQg1oWBXwxvCEQlLQQBS4cB/h9VCU8w+PQu9eZBLfp2D01tzRQzkDZBnWKcDk1IYTQNZOUBfhFSDELsHSQeGlcBPSxYDUF4UNQpJogBzbHdD0Jx1PQEfFbBHm20DEs6HQQ out_85_mFAP2b_singleloop_p01wA5_mFAP2b_0001_0001
ERLSXBThrPCUf/sUQlYQXBLEYdCEZ7EWQhrHSBX461CkYQQWQMdzNB7OfjCEueEWQpbSXBfR2uBkqxDXQc4LXBfPIICELbPYQ9ULcB7bW2AkMRzWQ2jCUB/naAC0xLVUQgexaB7CRxCUXBQWQC5qTBbsRKB0Zw7WQjRHXB//jaBknslYQDqnTBTusbCEkHUYQt2vaBjIebC0dMVYQbTKcBv6pAAk8vfXQwYzfBPvEcB0Rg8WQeLFcBv/BeAEdDyVQ out_85_mFAP2b_singleloop_p01wA5_mFAP2b_0001_0001
Ee+eSBHXPeDU5QrWQEYlNB34l2DUMI4WQW5QOBzfqPEkpbqXQlDtSBHueWEE/p+XQNeJWBDrcsDUHaxWQkJqKBrMziDkpcZXQbc3LBrH6+DEFQ6VQ out_85_mFAP2b_singleloop_p01wA5_mFAP2b_0001_0001
EMIwJBXiBZEU0iAYQShrJBrbSsEUgVaYQ14lEBDW54E057TYQxggABf++vEk8SHYQdTCKBf++lE03PJZQIzFFBv3SZE0IqWZQVdwABTR9jEkrVoZQLI1EBTcMDEEtNQZQgAb4AbtzYEEP3zZQKYQABz9PwDESxbZQPu83A/g2CE0CltZQNU3uAHQovDEpI5ZQHaRGBfSMSEkrHtXQZs/MBfae2E0UZQYQ81UKB/iT0EEAGdZQtNlNBHhQcEkO1OZQXv8ABrZP1E04HtZQppMIBbXX1DkxCCZQRapxAPYRhEkxxBaQFBBABfKCODU86WZQkefvADMWSDkuOwZQ out_85_mFAP2b_singleloop_p01wA5_mFAP2b_0001_0001
LhrnEBzgANFkYQgYQoFZ/AjU4YFEv0dYQKxAABfTivF0NJuYQpw1DBb781FUbnDZQOJGIBnBBUFE7RpYQm5N5AH1nQFksGwYQD+r8APrfZFEya5XQ out_85_mFAP2b_singleloop_p01wA5_mFAP2b_0001_0001
E2Of3A33P7F00NlYQ46R2A34lIGEoa0YQ03PzAvIbQGUy2RYQpbSuAvyhNGka8iXQEtIuAHXPJGET3YZQvR2xA/f/DGU24BaQje4pAvZXFGE5zlaQksjuAH/QBGkVlPbQHBA3AfTvIGkv3gbQ9owxATgV0FEXPSYQLx89AbMSLGk4FBZQuArmAXOfFGke+OZQBpbsA77nRGU15fZQ48e5AfJfHGkVaLaQBIDzAjq92FEUk8ZQdhkiAXf+AGkqgeaQun7nADZ0NGUOUpaQbfLyADz8yFUW6JbQruNoAbtaAG09MnbQxKA6AvWyFGUaR8bQrSvzA3/6PGk5kmbQR4R9Az6yJGkehLbQ out_85_mFAP2b_singleloop_p01wA5_mFAP2b_0001_0001
EnED2AvyhaG00NZYQ357yAD/piGEaR2XQAAAxAPeptGkBBOYQbnv1A/S3wGUjXuYQ7Rh7APepjGEue0WQShr6AnsdcGkR2yYQS8TrAX4TgGUPFaXQGZ74ArbSpGEEYFWQEYl8A757bGkTiZWQKcdBB/9TmGkvfSXQ out_85_mFAP2b_singleloop_p01wA5_mFAP2b_0001_0001
E+TNqALbnzGUbnvXQIwKoAbkt+GUbnDYQ/pGqA757FH0gA7WQzMzpAzLdCHEmuxVQ7RhZAnYQAHEBWVYQfGFKAndn9G0VTqXQ5GBWADbJ5GEha8YQx1jmAbPKwGkqx7WQDVrtAnz7AHkVKdYQVXbXAzrnIH0hleYQjQEMA/uOCHkjm5WQF+7FAvSZ6GkD1IZQo23gATqO7GE4/UZQOy8XA7JzwGEihzYQ out_85_mFAP2b_singleloop_p01wA5_mFAP2b_0001_0001
Epw1rA/mEQHEnELXQGZ7tAXNeXHU0iEWQJGEkA3MzbH0xLVVQQgVYAzgAfHET38VQU460AXNegHU14lWQmCX2A7bpoHkgglVQejr/An+6bH0z97WQdoFsA34lSHkDtEYQ2moyAfwTTHEcHUVQhdPxArX5jHEPVcXQfrc7AD36uHkX/8VQEtruAvKDsH0aKTVQWkF6Arr0kH0S7uUQrRVCBbVKiHke5TXQ22nBB7lpYHEltCWQ2L2+A3irVHUSHsXQ out_85_mFAP2b_singleloop_p01wA5_mFAP2b_0001_0001
LNepkAf9obHkCX/TQepbYAb6mfHkBBGTQXPKeAz1jqHUiBhSQ8naQADVjxH0kYYSQR2OVAblDYHEsy5RQxydMAveVNHEzOPSQ10JKAfqFGH08E/QQjWYx/CvLKHkwODQQbJEn/WJXCHEfU6NQyLdrA7luYH03PlTQvfuJA7oggHUb4qTQ/9QiAroyWHkVnaRQIFpKA/BzbHEGVLRQHD/5/C2JOHUf1uSQjFoXAHXnJH0ao7SQAgJGAzq89GEeASRQ3RMZAT+1FHEwMcQQSIE8/qFpRHk8rMPQq75I/OfsLHkhVoQQOpr/+2iZFH0F6uMQtHfZ/6Jd7G0PCvOQ210AAnKvAH09+vMQ out_85_mFAP2b_singleloop_p01wA5_mFAP2b_0001_0001
LlYQpAnX6rHERLKSQdoFtADAA2H0MzkRQDXP3AHtI4HkR2WSQBrc7AjWkwHUep7SQsHFwAXMI1H0w1DQQaIF6Ab9QvH0c72PQNENnAH6ZvHk6TlOQVjXuA3islHEoaUSQg58mADyF8HEzAuRQLR8wAzU38HEdiPPQ+YH/AT1tyHEchjOQ48bpAn/2uHkYyeMQKUlfAzI9zHk7jxOQkN8lAPSenHUzKXPQ out_85_mFAP2b_singleloop_p01wA5_mFAP2b_0001_0001
LBrc8AjVuAI0P1QSQ9oQDBrbyBIEnE7SQnvfHBz0N7HUPKkSQTihLBLaR6HE7RRTQIFuEBPyWHIkZmZSQrmv+AfeBKIkSDJSQpJp3ArjkFIUosoRQJvX8AXIyAIUM6QSQ50nCB353BIkxtAUQ0xKHBzn9GIEuRfRQNVKHBjDgJI044ITQMEt/AL4RNIEWSaRQfOu7Az82LIUPUETQHai4AnnbFIEgKjQQImYvAvyOGI0Mc9RQ out_85_mFAP2b_singleloop_p01wA5_mFAP2b_0001_0001
EzMzGBnsd1H0GvcRQIwqKBfTitHUepDRQIwKIBjrHjHUepjQQoFZKBntzdHEEYVPQ0iMOBrvfyHEAAAQQ61FLBf+l2HkXIeNQwDQGBHUA1Hkq2LNQzstNBfwt7HEXx4LQ8naDBPc91HkZm5QQT3ENB/XdrHEPa7RQe0GRBDA1sHkE5bPQwSSQBniK5Hkn1bQQ out_85_mFAP2b_singleloop_p01wA5_mFAP2b_0001_0001
EqxrDB/89fH0w1LRQdTCBB3MzVH0z33QQXkt9ADAAQHkBBGSQfU43APy2UHU3k4SQ14l4AzKHXHECsyPQ9cI8Ar4xbHklpWNQaqDzAX7dMHkveNPQdTCCB/89kH0eU4RQjl9DBDzcQHktzaQQfT4yAvzTcHEqJWQQi4N8ADVejHUghpNQUuZsA7E5NHERt3NQx7BwAvt/IH0WShQQGDq4ATy7GHkUuSOQ out_85_mFAP2b_singleloop_p01wA5_mFAP2b_0001_0001
EvJx/AbQgFH0gALSQhrH7A34l+GkQgNTQNzMyAHtI3GkBBuSQ99TzAHDCyGU5QrRQgqxBBb5Q3GEue0TQ9OOGBrz17GkibnUQaL5JB7JsyGUkGCVQiT8DBPOTBHUv20VQpwVCBDBWCHkrHdRQ4bi3Aj9pDH0Jf+TQYjoDBThOzG0wr/SQlbm/A3ihxGEmmaUQgaeIBT+fBHk4MBUQCYHNBPY01G0+IoVQOoeLBDdwuGEabJUQFiqHBT59sGEh4nVQLgKHBPUrEH0PmbWQ3WrBBHbj7GEZFbWQHsSBB3CjHHENefVQ out_85_mFAP2b_singleloop_p01wA5_mFAP2b_0001_0001
ECsypAHZ71GkU4iTQ8S3gArbSuGkDtYTQ789jA/mEkG04lGUQpbSkAT14jG03PVVQDCsMAfTiyGU2O/TQJLXy/i4ErGE4dvTQVo34/GlzhGUbncTQ0jQ7+W14uGUlm0TQ67npAf9o6GUwKXUQ6mWfAv6zsGkflUSQThCJAH6L6GUsYmTQuQwOAn0gzGk4HEVQ out_85_mFAP2b_singleloop_p01wA5_mFAP2b_0001_0001
EiBBnA757bGEv0VTQOJGsA7kYSG0eU4TQqxLmAThrHG0xL1TQIwKiA3NJEGkpbySQlDt2APzMRGUy2JTQjVn9AHsYaGk6MfTQgf77ArtHHGUJchTQr2IDB/XjbG0GspSQoa8lATKccG03PVSQJYatArIkTGkkl8UQL0O1APTcRG0swFSQ/4ZABTSGZG02ubUQ3uG5AHsohGEt1eTQgLvBBXJXGGkRy/SQahr2ALHnAGEmoPTQqoT9Ab2+GGEzHmUQBikFBrfFiGkSc+SQ2wqBBTgEdGkxnqRQWPaFBzSZUGEAOrSQ out_85_mFAP2b_singleloop_p01wA5_mFAP2b_0001_0001
E/pGmADBWCGEVj/UQT3khAb5QvF0LdLVQmuJqA76RfFUiBpVQZ78sAHtIfFUf/0WQ14lQATgVwF03PNWQUpgFAT9OaFUIEjWQhAePAXvKKF0omXWQgXom/qj4ZFUh5AXQ3kYpAXiBGG0w1zVQA+0cADOwpFkGROUQTHSEA//I7FUjN0VQ7shWALeb3FUnjIXQ out_85_mFAP2b_singleloop_p01wA5_mFAP2b_0001_0001
EdTiuAfSMSFklDtUQFDC3ALFuCFEoaEVQaR2yA/owrE0bSEVQb8SuAT0ikE0GvEUQBWZABXiBDFk8SHUQtHnCBvP+YFEmo9TQdd5EBbIJ0EUUIqUQREbEBXUfjFUq+OVQWO0rA/mETFkCXvTQwf05AnQcGFkNxEWQLcX+ArIe9EUUPITQZeS/ADHiiFU0CfTQQg/FB/C5XFkLRUTQKjSIBvpe0EUlS+TQRJdDBPwyjEksxvUQ9bLGBbpx5EUSvoVQIQAGBn9MzFkPDAVQcKiHBfT2ZF00btVQnAFBBXVJlF0Qs5VQ out_85_mFAP2b_singleloop_p01wA5_mFAP2b_0001_0001
EhAr0AzeUgEECsKWQkCXxAzKHKE0NJWWQ2jC7AXO02D0yhOWQqxrBBzgA/DE+T1WQgVOsAHueGE0jCvXQ+/yiAfcZTEEaz3XQ1yJpAPTmdD05S6XQnvf4AfTinEkqx7WQOIqrAXpEGEk83jVQvr7xAXtCLEUFSQYQrVzkAHdNiE0+f+XQNSklA7j/YDkUicYQShLwAXtcJDkGL1XQDYajArUkUDkEtIXQ out_85_mFAP2b_singleloop_p01wA5_mFAP2b_0001_0001
EOJG6Ab6mUDEuecVQdTiBBb5Q3C0KHSVQUNeABTKcJC00NxVQLHa8ALwKfB00NBVQtd+CBHue0CU0i0TQg5fEB/indDUU3JTQvDjABTmo3D04nnSQ6bwJBL5hoDk3iBTQNk3BBbtEOE0R88RQwPHLBzoqGE0CfWSQX/LHBD8fTEUv7zRQOskIBXOolE0X/HRQwKHzALGEQDUep7UQMU3EB7b0CDUV14VQGkY/A//PnCk55STQIrUGB3sXeCUVZtTQUN04AbXFvDUaduSQGM1MBLK3TDU1icTQCif9AHjHYEUiUiRQMhSPB3gFLEU7APSQ81ZMBr6RlE0Ud8QQ out_85_mFAP2b_singleloop_p01wA5_mFAP2b_0001_0001
LCB2BBrFZ7BUHaBXQfUYBBTKclA0FZjXQTiBEB/S3E/jEDqWQjX6BBLFue7Tc9gWQXkNEB/9TtAEW5cYQ0gdDBLLuECUR1oYQl+EEBX7hcC0sH/XQ+l3BBzkg8BUy3/WQT6P6AnzsVAEM4rXQ7tcIBrn8aAE/sZYQcWYCBXMHBA0+A0YQhUbGBXfYOCUT9AZQaX++AbCOJCUJN3YQn/PIBHTHhCkng1XQw71BBzMQ6CkGvAYQ out_85_mFAP2b_singleloop_p01wA5_mFAP2b_0001_0001
LU4aIBHsyx/DEY9VQiBBLBHsyh9z4lGVQgVuHBrFZ77j9o4TQzMzIBbmZG8r8SPTQy2ZQB3ist+z4lmUQWI2PBb5ydAEE9vTQ6mEKBb6m0AUIwCWQYAnLBju5XzLvEsVQMdOSBLTBL8zGnCUQEVBTBrsIK/DyXaVQzPzRBTzYOA00F7SQ out_85_mFAP2b_singleloop_p01wA5_mFAP2b_0001_0001
LCsyDBLGEo+j/UjTQTihABjqxL+zP1YSQBW51A/mEj8z3P1SQamZuAblDN8jZmBSQAAgABDW5YA0NJmRQfSMGBfG+2AEdVKRQfYzFBXkbFCUGqaQQEa7IBX9ej/DoZWQQyL9CBfnvHAkYQIUQovXCBLITf6zWOyRQk+09A3CCJBUJOPSQEK+7AbyITA0jhuQQ8cjIBP0BDB0fXDSQ3ezJBr5OQC0vIKQQC77DB/e4cCkZ4CRQakbDBnqABCU6KBPQu28MBjytGAEQpEQQ5RqGBLCaL/jmN9OQTVOJBv4Md9TEp7QQ out_85_mFAP2b_singleloop_p01wA5_mFAP2b_0001_0001
LQ140AvHFu6jDtIUQMIwqATf/U174luUQlYQkAz1jS+DqGPVQWO0UA76RR+z1jKVQkCX7ALwKH7zkYwUQBWNsAXOz78LIyjVQFjAmA/OEY8bMg/TQ out_85_mFAP2b_singleloop_p01wA5_mFAP2b_0001_0001
LRLypAjpbKAUiBxVQuz3kA7P1YBECsSWQ6mEdAb6mEC0IbPVQ2OfLAzeUUCU3kgVQZQgbAbmZGBknvfXQewwjA7oznAEHjWYQpwQrAvPxRB0KWlYQlymgALTm++jATnYQfU4xALGEIAEAAwVQqiOrAXp5BCU7ynWQa8UPAH2mXAUStPXQiiJTAbEkACkk9wXQVZUkA7ArP+D9IBZQl+7UAvow99DhTaYQ out_85_mFAP2b_singleloop_p01wA5_mFAP2b_0001_0001
EFDCjAjqxHC01jCUQKc9aAzLdfC0d++SQueUeA/TNODktzPTQZQgnA7QLaDkvfyTQThmhA/S3TCk8DlRQpG7sADcVlCkq0XRQYQYhATnSHBkI+XRQ81+wAnY3gC0CQ6PQLHaqAHZ70Bk++5TQ/ABKAz9YXCEbiBTQ2fFZAT47iCkC80QQz1cyAfbsUC0JPCSQa9HtAbrJHDUq7oRQEoUkAniB4A0vHYQQlaaSAj7FwAUjweRQ3KdmAn0joAUAqHSQGED5A3z9tCE4lxPQajtrALoRyCEwfjOQuwHxAvHW+BkgsWPQ out_85_mFAP2b_singleloop_p01wA5_mFAP2b_0001_0001
ER2OPATf/oDUKc1SQxgATArFZLEUf/8SQamZWAfR2WEkSMoRQnEDMADAASE0eUoQQJ3VAATizVEUPqsTQgtk3/q5MME0aXEVQG20A/6yaWEESTtVQNjNU/yt7sE0B4MWQ9ENs+0il2EElO6WQhrHBAPHadD0codSQS31gALa2NEkXchTQ0Tpj/yyaUEE4XGTQ5DlDA7qzmEELW1TQAokJArLqOEERBuVQXnHy/aiH2DEv79UQGF6O+merMEUfQjWQO72l+ccLXEEQo+UQAjgi/CIE3EEKuWVQKvT1/WgesE0of4WQQHY19wSeFF0gIOXQIJhF/c7dtE0/WtXQdEUk/kTY3Ek1CSWQ out_85_mFAP2b_singleloop_p01wA5_mFAP2b_0001_0001
EcSMiAnX6mEkZmpRQzMzjAb5Q1EUc9gQQFDCgAfTiLFUxg4QQ3kYkAjWkVF0FZzRQ2OfvAPy21EEpwFQQUNemAvxLpE0kYgSQZZBeAneXvE0GSXPQQgVwArvfAFUgVeOQsHFyAvz3lEEVjnPQVjX0ALbn7E01j6QQ out_85_mFAP2b_singleloop_p01wA5_mFAP2b_0001_0001
E2OfPAHtITFEueMQQKxgGALaRoFkCXfQQiBBMAXMI4FEYlzOQGZ7GALFu0FE+TdMQeYwY/y/AnFkZ4pQQLRUc+yrA8Fk6nDRQAMGo/MKr5FUrwTRQdKq+/sDquFkvNkQQSis3/IgBCGEPEXSQGZ7IA/89JFEmu5OQknZNAri/tF0rNbRQBbAJ/eQHbFkHYaRQ5xy3+WNzhFUgzbPQgPRw+6ZzDG01TQQQrxCN/i04AGU5P+RQ7JdLAdZjBGEV7kSQeERk/EuZGGUR87SQ out_85_mFAP2b_singleloop_p01wA5_mFAP2b_0001_0001
LfU4WAf9oEG0hWkPQktzdAXNeMG0yhmNQGZ7kA34lVGEaR2OQc9oiAjqxYGEYljQQaR2aADVjFGkTixQQri6PAXUnPGElxiMQuG/jAHFmIGk8vHMQ out_85_mFAP2b_singleloop_p01wA5_mFAP2b_0001_0001
EW5QsA7QLaGUJGUNQ/pGyADBWjGkBBWOQZQg9AvyhkGkQgVNQ4PVABjrHgGUxgQLQXPKsATLytGUeprNQUhirA/rgwGkP3uKQge1kAjar6G0MvLKQf8OWADk66GkEvxKQLn0pAr8DDHUwCFJQUNetAvxLXG025bLQ8GzyADXhiG0cOQQQ1BQwAvFc0G0NbnOQdcGkAvggtGU9PgOQ0N+nAHP0pGkpFqJQzRrzAbT7xGkkfAKQ9kylArYxJH08KsIQRl1xA7T9CHUKJtIQ out_85_mFAP2b_singleloop_p01wA5_mFAP2b_0001_0001
EktzBBf9oqGkZm5OQlDNHB7QLuGUepLOQoacHB/TN6GEZ7sNQ/pGGB/9TAHk9ogPQT3kLBbmZrGkDtIQQtXmMB38EgGU4RTQQEyYQBDyJwG0lPkPQqubQBnhfeGE8dbRQ/UDAB/natGEShTQQ+0XIBLxMqGU8VVMQPcWKB/vguGkbpGRQvjbOBDIBdGElpxOQP2CJBDBxbGkTxdQQKsdTBf4iuGUVmhQQG8rPBbee4GUM8bPQXChRBn2zsGkIypNQC8WRBvGZWGUKNhRQustOBHIbhGUIoWSQ8ZGUBj52iGEDOORQ out_85_mFAP2b_singleloop_p01wA5_mFAP2b_0001_0001
ERLSJBT0i9GEYlTLQXPqJBXiBJHUJGkKQbnPPBrFZMHEaRmJQ03vRBnX6GH0d++HQ3kYFBPzMMHEUNeIQpcIABzRnKHUxvlJQFNAGBjjAYHEiJZHQtIbKBrGv3G04l+JQjmyIB3F1NHk4LVMQvQ0FBT4MHHk6kZFQJP5+AzOZQHEeJ6KQun8CBvvIaHkFjfEQi27JBTwZZHU8hoFQrfjFBr9/cHUxweJQ out_85_mFAP2b_singleloop_p01wA5_mFAP2b_0001_0001
E5lORBPHaVHUGEoKQIwqWBbmZZHUzMDKQHaxXB3MzdHUiBhGQwKnUBnBBkHUGEYEQCB2XB/naiHk9oAMQecadB/xFnHkJOAMQDKJeBHhBxH0/boOQlpRiBnDZ2H0lu3NQam5OBvyhZHk789LQJ7dZBXjwSHkLIPKQm86WBzF+fHkF3/NQLaLVBDNCpHkrNhLQ7eNeB3b7qHEsCGKQOJMgBjAwgHUNuTMQqMyiBPfm8HUy+TPQR4QiBfmw5HUbw2LQ3KujB7hHwHkJq+NQ out_85_mFAP2b_singleloop_p01wA5_mFAP2b_0001_0001
LGZbcBntzaHkpbSEQEYleBbktfH0Gv0+PEtohBXMInHEDCsAQ789hBfTivHU3kY8PQgVgB7luXHUjX60P/LpcBvZUQH0H+gjPgNjYB/5BUHEsMlpvz/xdBXa5GH0jRKLPDCseBb5QVHEv0NGQI2bbB3SdkHU4DG7Pnn4hBzw0SHkHsO6P6OUhB/cMcHEpEODP out_85_mFAP2b_singleloop_p01wA5_mFAP2b_0001_0001
LRLSjBT14jH0w1jEQtdulBntzpHEW5wFQktjmBLEYnH0kYwJQ7RhlBntzfHEoa8KQZ78nB/mEmHkTiBCQ7N/oBXqIcHEHStDQfU4iBDW5cH0OffGQ4HUlBXdVyHEgUVFQ1ChpBPJ1rHkG1jBQmVFnBnaClH0uzI8PNkDpBnvvXH0N7hAQ out_85_mFAP2b_singleloop_p01wA5_mFAP2b_0001_0001
Lf/koBnX6sH0P14KQ35rpB7P1qHUiBhNQCBmqBHXPfHUGE4NQzMDrBT14bHEoaEQQiBBsBLFuyHEtIrNQuzMrBjvz7HkIz2LQ0WwpBPJh2HkHLlJQokkoBbs/sHEjE3KQ2sLoBDLzsHUN5CPQH13tBPTwuHUueBNQumUsBPlP1H07dwPQ6c+sBzbJAIkTrMLQSY7pB3xvAIUvN9MQJzQrBLyT0H0FwGIQxTPoBTY/7HktAzIQ out_85_mFAP2b_singleloop_p01wA5_mFAP2b_0001_0001
EiWErBbPKZH0istLQOJ2rBLwKOHkArMMQR2OqBz1jGH0xLdKQKcNrBjU49GE7RxJQLy2uBzLdMHkoFpLQ1ZcvBbChPHkih8IQ/AmwBLr+SHUXajNQlDtqBLbnbHEnEzJQJ9brBnhQMHU+SSOQLXUvBDCAEHEhA5LQs11tBbEFSHkkmGIQyisyBz8fRHUngHNQTgKwBLVoQHk8fmPQaYLwBj2cbH0OAUNQ out_85_mFAP2b_singleloop_p01wA5_mFAP2b_0001_0001
E35rnBrbSJHkvf6JQv09lBzgACH0P1YIQBr8iB7P1DHkqxrIQjs9hBra8MHU2OfIQ5QrmBbPKCHEue0CQrgBlBjiR6G0wv/+PgA5lB/Lj5G0Ve/tPJIFoBrHq1GE1ztaPpjJkBH6V9GEiiZuv789mBz1jQHEW5gKQ6nTmBTQ45GUgUGJQu+xoB7OPAHkV4RCQOyVmBvBKKHEMeOBQAB8iBnm58GkbY/+PbeLlBXoYyGkPMUBQl9kkB7oI9Gk45Y7v6qViBD0fAHE5iZhv out_85_mFAP2b_singleloop_p01wA5_mFAP2b_0001_0001
EAAghB3256GUiBBJQEtIdBDrc6GktzHJQqGvaB3isxG0IbnGQXPKdBrbSpG0HFuFQhALbBPHa4GEUN+LQzF8bBzx/AHUkgHOQ1PSgBLBWCHEV+ZPQMHqXBrcCHHU9M+OQxSggBfj1JHkuytQQTUAYB/sVOH0wIfQQBGtcBbH0PH0kQGRQO0iiBjU4zGUepLJQOPjbBThFCH04NbIQEM0cBTTBxGk93tMQKy/WBr8U3GkOPwLQGo8hBD3i9GkyW0OQh85TBPd4FHkATBOQmuXiBnd7KH0dGORQ6QfUBjk7SHUZEyQQinDdBnjnVHUSk5RQ out_85_mFAP2b_singleloop_p01wA5_mFAP2b_0001_0001
E8S3VBbQgzGEXPqEQfU4SBDrcrGkX6mBQTiBPBHtIlGE/pGFQv0tMBvyhpGkU4aIQR0zPBrYvwG0hPD6Py8VTB3VZ1GUmRSiPixAQBXCq6Gk2132vCzgTB/jr+GkfcRAwWrZQBfIAFH07hPEwSMIUBThr6GEBWZFQwSuVB/EwlGEYf2/PsYVNBvQM3GEtKN9PEFJNBf85qGk0Rv0Ph5vVBTgCvGkXsCpvu1BWBTeV7G0CDdxPiQzNBnhYBHkHfIwvamJNBPE50GE1mm6vXNWVBzv53GkpYTCwsTsWBHDtDH0T/U9v/I3SBbYhHHUOLMHwGZvOB3zZLH0SoaCwQKfNBPaYAH0Le0Fw out_85_mFAP2b_singleloop_p01wA5_mFAP2b_0001_0001
EEtIOBDAAbGUNepDQMIQKBvz3TGkpbSGQ8n6FBT14PG0OffCQ/pGHBDBWMGU6mE8PJMINBnFPKGEtVXIQwsZJBbK4BG004bJQiHvIBnZgvFkozeIQCOyFBvG5CGUixrLQdm+EBXD1kFEKV+JQcAIDBrkOyFESM8LQS5mEBrUMLG0iHeNQkLs+AfisuFkW26NQUD0ABbNbJG0rBdPQI+f8AzAh/F0C4qPQ4PVQBPc9XGET3kAQV+RIBTXUYGUiTvIQmDtPBDV6MG0Qe/JQgarPBrEiGGUR8tFQuC4KBTyxoF0KGkFQiZxDBr7lVFUlSrJQJ6nGBfE5SG0aeTNQSGi6AbxcfFUu+HOQHI2/A7Q7PG0PzaQQ1jl2A3aS9FUQ9nQQ out_85_mFAP2b_singleloop_p01wA5_mFAP2b_0001_0001
EfU4AB7kYQG0LdTEQXkt4AXjXMGUhrHBQRLyvAjrHIGE99zEQbnvqAT2OOGkCXvHQBuS0ATsLVG0Es+6PWzZrAzjQRG0+rhuPN9OlADYoKG0GyB2Pkk3qALT7UGk7RlyvIFOAB3MzTGUKc9HQG3i7ATwzFG0bFP9PiRv6AT/aYGk98J0PcWMxAbGtbG0K53/P out_85_mFAP2b_singleloop_p01wA5_mFAP2b_0001_0001
EZ78tA/9T7F0IbnEQIMvlAHiPxFkLz5HQwKlXAPrDsFEIXoEQIqrYAX5YgFUmFrAQaCAqAjk+cFk1lQJQlSXyAfMJyFkxCICQZxcjAPxf8FEFBhJQ3NtjAvYoVFk2NdKQUxwwA7L+gF0itiKQ/qlsA7mzRFEQ/bHQ out_85_mFAP2b_singleloop_p01wA5_mFAP2b_0001_0001
ERWZFAzAz0F0FjTGQ/0aj/+hKzFkpANDQwkoR+iVBiFUZAiFQiKiT/w6+bFU8RFDQi3lw+qzWEGUL+CDQlpei/Cn1MGU8ja/PrG/e/C6lKGkiTDuPcEe49giYJGkecMev/FJCAjTBKGUgxMmvbJNFA/vx8FEjL6IQPnor/uYluFUH5P+PByBj+OacHGUUhGHQ9f4H/IUPDGEyrbBQCdGCA7DFNGUDJ0AQwfLH/2QkUGEKVfAQwhKCAXsjIGUsdp5va6+PAjPDLGUj9aoP out_85_mFAP2b_singleloop_p01wA5_mFAP2b_0001_0001
ExRvC/ekOaF0TzIJQiWJO+AfiIF0+xXKQntu1/Mo1MF0MFdKQCnzHAVNQ+E0C0GKQVq3r9qptzEU6r2IQCfbx/GsxuEEbffIQrekCA7IyxEk1gEEQRk3EAzUInEUiymKQSDDYAv6PtEkLjZDQfJVaAfOkiE0aqRKQPq9hAL0olE0Z1oHQNLiq/+YugFEmFHKQ3TuM+6DrGFkI+aMQzSFw+Uij0Ek0IxFQ604v+kJamE0S16JQTxVy/yRy3EET4tAQask6/OetkEUeBjMQirlfA/EsvEEXJC/POa2hAvgjcE0GC9LQyWbqAv1EiEkaSHHQ out_85_mFAP2b_singleloop_p01wA5_mFAP2b_0001_0001
EwosAA1W8gFU6s6KQZuvWAVrBoF0zNkKQJ+EjAVTibF0TgVMQ0O/rAp+WWFk3sgLQwT2YARO8/F06MKLQ4SiOA1bOHGU0FFJQa+qRA159SGEKyxJQVFhHAhmOaGkddYHQmIgKARtvlGE5GWIQ6AJr/sBmrFEbzhLQu2ZbA1vLlFEYofIQWHjRAZNvBGE7wFNQVV3kAZXGCG0O6SLQe+nVAV0qFGEW9PGQt366/M5hFGU969IQ/edKA1mnUG0fKuLQEJXhAx6uUGEqX5JQ5boOAhmoYGkNJfDQuY3s/0ZjYGkzRIHQVKjDAdGSqGEBZ1FQmOsDA9aWnGUkkIKQNiSaA5sbnGUBjbIQ out_85_mFAP2b_singleloop_p01wA5_mFAP2b_0001_0001
E49LfA5DvWF0ehxOQ7gVmAxkmLFkfhWQQ/4giABG00EEApmQQS+1kA1YarEUMUpRQscrmARf+XFkFDrRQQF3rA5s5tFUDikRQJrvrApK25FETC5SQwrOjAp2v+Fk43bTQIxN1AZ4m+FkViaTQlRKQAV95aFEVbTPQsmbuAJGuKFUjt5PQFVIdAZFIaF0QHDSQ5NFrAdtuOFEnjaSQYFK0Atv8rFkYiQRQIngnAp3Z3FkXh1QQNKp1AhWPDGUCOSUQuK77A5LV6Fk4J8SQ out_85_mFAP2b_singleloop_p01wA5_mFAP2b_0001_0001
E37QZAVXAsE0wYSPQMA2RAhq7VEk1YdPQ25VcAFHkIEE/pRNQpIuWAZeUKEE2S7KQxrRz/Y6xUEkD9QPQZJgi/Iwz8D0GJnPQtcZ6/wZjdD0taWPQRvNR+ubH5DEMQGQQzNXVANC10EU/qqNQgOwWAJ1YPEkrYsQQz0Cl/A3AfE05VZQQ86Ap/Y10aEUTrUNQ+XJG/22GcD0vXOQQ9hlQ/u2oJEkUaMQQ out_85_mFAP2b_singleloop_p01wA5_mFAP2b_0001_0001
Lb4zlA9jZ2DEeLEOQdzNsAR1OeDEDyJMQ5kwnA5ddxCEadsLQI6+sARPYWCExTeKQmq03AZYoaDU4gGNQ4Eo9A9LvCEE05HNQxhT8AxuvOE06jQLQFWqBBxn4GEUmRAPQi5NnA9muyD0VUBQQMSHsAFOGvDEFnPKQ1DA4AReSNDEKbHPQV7K8AJhrEDUvQzLQ out_85_mFAP2b_singleloop_p01wA5_mFAP2b_0001_0001
EEbJcAFT3pCkUmrMQqXmRAhDoAC0zQVMQnKKOA1OauBk98XJQLSYHANEDTC0GJtHQ33K5/cJP/BEJh2NQZkJo/Iv8lAUHKNOQ2koQ/IrQ9/TqSTMQPHGr/E/KFAUSbTQQKGiUA9pQBDE4vsNQkd/bARFbPBUD4INQlKk9/oMEOC0fZ0PQr9Zh/QOpSC06YyMQ7gSg/Y27T+zSueQQsCJ4/0KSnAkW1CRQ out_85_mFAP2b_singleloop_p01wA5_mFAP2b_0001_0001
EG03SApDlfA0LhkIQhQRQA1rMFA0fclDQkm0z/01rcA0P6pBQSyts/8XhpAkjcw5PuMsTAxUyQ8jZ31DQHwohARPzC7zjaJIQmKicApcix+z/LOKQK5KTANK9dAkQwlIQGYrcAZXCkA0mYIBQ4pWEAZxws1jfokEQs5wZAJxwK5zww9/P02ThAtrXn8L1E5IQR11pAJnSM8Drd2GQtRpQAdpyu9TuMkLQGiUlAF3Zc/T5oWLQ out_85_mFAP2b_singleloop_p01wA5_mFAP2b_0001_0001
EFBgL/YxNiAkhWZFQfjaN/KBw0AUyxDEQQcHU/akgDC0cR0AQVGa2/eZGICUEJ56PG5dx/65c8A0n3jIQwJkQAPyAJB0S7FIQg1pcATh1LBEchpKQByqpAnyNbB0Y3NKQ5C9wA7SndAUkquJQi49tAfrCa+TBknJQ8mG7AfVNyAUwMXJQBAzb/8aWZAEHhoIQFDOj/ihBAA03uqBQRfht/6a/CA02KxJQY9Gm/iGdyBE4nvJQ/2MTAzLkCCEymEGQs2vWALhKUA07nyFQTJ6aA7Q9OAEWFsLQzXaWArmK/BEyl5LQnWRsAXvOMCEcXSKQiWNmAvRH19DBg5JQ4TbzA3C227DkLQJQ3mZ9AXrLwB0SqcJQ26RABvaEEAUJ1/IQ out_85_mFAP2b_singleloop_p01wA5_mFAP2b_0001_0001
L1q0w9cVXhCUpv2BQRVwm7kXMMDUdCJ/PwpUp/gj4YDUTOc5PIs6o/UlfzD0gHuoPBtfq+Sg1sDUJj7DQ+uc2/2itmDE7fYGQH/b6/OfnfDUOz6JQgkUNATIMoDU+XLDQU2ORA7fBaDUUeCLQ8nqgALMmiDU4saFQwGqhAjfibDkq/aJQX8nrA789VDENYiKQr5pX/IMNaC0tlSEQcbAT/+MbMDEhtO5PBXc0+4M4qDk6wHHQIKPk++2gGEELIRCQ5G+b/mIdeDULbLLQlNwLAP0utDEZCy9PcGzSAP1cUDUflLNQV2xnAD2ujDEXa5CQaD+wAfI4XD07bKJQ out_85_mFAP2b_singleloop_p01wA5_mFAP2b_0001_0001
E0AbGANKsFDkAdx8PUxabARUtRDkeCr4PgbBfAl07AE0wFN5PUA0iAtN2KE0Iy4iP6wOeAVlnCDUihnrvHl1dABO+SCUBLSwvM1CnARh9xB018BXv7HMPABCRxB03Pp4vcwtkAJNUhA0etoqviDyWAlNNfAka3O3v3bWFA1uKuCExNJBQOI6jAdirCD0m5g9PsYiRAFJFQD0Sft3vWKtmAh2YOD0t0C0vDYLAARZMCCktAZ8vhmppAh/+T/TZ1ObvBePPAdJEU/DhlP6v out_85_mFAP2b_singleloop_p01wA5_mFAP2b_0001_0001
EdbpaAdHRKE0MCQBQRZXcANAXhEkQT9BQ+B7LAt1BtEk1eE9PZu7y/QRUmEkUNU8PRwAWAJSIBEUR+XEQjw/ZAR6WlE0zSKGQN0NmAlakmE0Pb4AQ out_85_mFAP2b_singleloop_p01wA5_mFAP2b_0001_0001
EAguSAxNi+Ek3xF4PCFWEAliwLFk14ulP6C6BApnKCFU01a5vOSqHAlCKMFUd7sAwFBxMARWdiFEh0MfP5QgNANtIsFE9fD7P/YIhA5nyCFkYKv4PkRfp/8gGMFE6RQzPz1ucAJGSiFUAJNqvE2gCAV6wrFEOqrwvehuAAV+snFETss+P out_85_mFAP2b_singleloop_p01wA5_mFAP2b_0001_0001
El9ry/81uuEk0q55vfnIr/sv/jEUxpCCwbLRD+CicfE0PfwCwvEjR/eP1nEEjgaGwLHXCAN8/OEUtBcCwwPvYAVvbTEE911Bw2dD9/EaREEE0G0HwYXsq/A7MnEUCcJsvdPn1/EkiuEkAmQFw/M06/MAMEE0+9f+vcDHdAVbFQEEkrg8v3FsHAtv6qDUCtAIwRxMW/cptAEUZVIIwB5lDA9l8OEktigJw out_85_mFAP2b_singleloop_p01wA5_mFAP2b_0001_0001
ELE4L/GZHSE0XWf+vApgBA3iNME0RCD/vUmlPAbDPcEEjqJ5vVLmXAfCuXEkpuIWvtD4EAbFrrDkW/o6vxpN1/ajxJDknruAwAPSv/+DuPDka/jFwGNPq/u9TmCkpRn8vtl849WY6LE0xIn4vaqcGAPqVMEUMctDwzwg8/6FvpDE7pUqvHv9VAzWFlDU6LE6vqT4Y/WloOCkFDYAwB5ov/Cc4iCkhwjxv out_85_mFAP2b_singleloop_p01wA5_mFAP2b_0001_0001
Ep/iSAzS+uEUpt89v4CicATm8AF0LEc4vuzLqAX+U9Ek2EU1vnb6vAnak2E0R369v2aPZAnP0VFU+bx+vuWbBAb4cZFE+sfAwMyVhATqsoF0uDu4vqswn/CY7aFEG7/1vLXwNAfF0wE03hzCwG88UAb0xCF08OUavqqjgA/MhUFUHtQDwXFk2/GAbMFkLv8CwPlw+/W8NoF0GrwCwMlGgAjVU3FkqmT9vAQ4pAzZJmFE/WF3vno1aADeLqFkINcfv16XT+m8gdF0bKO5vFS0y/CVQoF0kxXovqKdq/2RGMF0eg5pv out_85_mFAP2b_singleloop_p01wA5_mFAP2b_0001_0001
EpF4tA7Z3BFUamMsP5CF5A/Pq+EkkAwzPVz3+AbiEUFk3J60PcrU7AjCziFUZo87Pfz/5Ano+yEkOFUAQIEoCBX9FyEk9+vCQM4PGB7QnkEUJPZ+PtPUCBTU3oE0K7LIQEpyoAz5rHFEGQn4P4k08AT+60EUps4Rv1TP3ALkliEUUOl/PpIx0Aju26E01YMDQQBTEB7SMCFkoA7CQ00PKBjJ/jEUPY7AQvWdGBr/vrE0MY50Pz8oEBzZdUEkHgy9PfPUGBPyPoE08XDJQZqpAB7cwYEUEiGIQ6Xh/AHz9yEkV/aJQ out_85_mFAP2b_singleloop_p01wA5_mFAP2b_0001_0001
E/UDEB757VF0gArcPEYlGBXO0qFEv0NBPhrnMBf8SpF0fqxjPKxAPBvyhYF03P1YvRATFBj8n1F0Wgs6v6rhHBHXQpF01ZoBwezj+AnSe3FENKP8vUNeFBHsyJF0eU4uvGPCFBHu30FkW1+0PQ5DHB7HyCGkJj36vV63HBDYnaF0yMhAwMD58A3xJ/FEsT8BwjDK7ATygAGEVYkzvLw/6ATfknFETeJ8v out_85_mFAP2b_singleloop_p01wA5_mFAP2b_0001_0001
LXPKPBDqG7F0gArwPe++UB3Mz6F057nyPiWkXB757HGET3k4P/UDVBzLdQGUGEY4PyL9MBPzMEG00NJ0PU5vWB3bD2F0QZNpvtGKWBHR2uFUKGN7P out_85_mFAP2b_singleloop_p01wA5_mFAP2b_0001_0001
E5lucBT2OHGkSMI7PyL9fBDVjQG0coF+PVjnhBPepOGUhrHEQpbyiBblDGG0eU4EQ6f3hB7quTGUBKyxPGKVgBvlBWGEg1Bxv68fjB7cidGUm223P8naeBjWk/FEnED7PveRdBHMPXGE1ns/P5DOjBXeHNGEAensPgLidBLYCaGE8UQqvfr0kBDjqfGkzesiPm/rkBbdybGkQpB/PGIKiBDuMkG0oem5P out_85_mFAP2b_singleloop_p01wA5_mFAP2b_0001_0001
EjsthBXO0WGUJGkHQ99TjBvIbWGkWkNKQLymlBHueeGEqG/JQuzHlB7P1nG0jCXJQ3kohBX46ZGkoFpMQahdeB/hETGEtdcNQrJdZBT3OXGEOQEMQsv6dBPTQTGER0OQQLHqgBz1jdGkCXvGQz5HkB7WYOGEmNbKQ9J5gBfL2hGkWEPMQb27iBriZaG0J1WOQM7AfBPiALGksuwMQnkHWBToRSGUn8pMQ2y7ZB7D+WG0ff5JQ44sYBrsbfG0AcrMQpjgaBfoVOGEAnhQQzvTdBfDebGE6LkQQIVxgBfSEQGkD9rQQ out_85_mFAP2b_singleloop_p01wA5_mFAP2b_0001_0001
E4PFoBnuJbGEaRmKQCBWqB7luiGkuJhKQWO0rB/mEjGU0iMNQaRGsB3jCbGEEYlOQFuOsB3NJgGE+TNIQnj5qB/aehGUP37CQJwxsBH+2fGEtFr8PpujuBTV/YGkpPB9PGRasBLFKmGk8HgwPSMYoBf8STGk/UDLQ3+jpBPKtqGU1WHKQ5Q8sBXQ8XGUtDZIQSs9tBrwalGUd/SIQN0DqBXYjpGETdqCQe1TpBfJlbG0xvlCQuAmtB3melGUmhnov975qBHsvrGUIffwP out_85_mFAP2b_singleloop_p01wA5_mFAP2b_0001_0001
EFDysB/nasGkR2+NQ357tBPc9sGEpwVQQGZrwB7P1nG0GvcQQShbyBT14pGUbnPPQkCHuBzLd4G0Mz0QQDZ5uBb2o5GUjKSSQi9quBjD7EHE6PxSQUUrvBnO9FH0MyIUQVgOuB/tSEH0D/QVQu9rrBP9qBHUW1MVQXuYvBrZSFHElxcWQCBmsB/89yGUHaxMQninsBvQsoG0ioBRQClQsBzAi8GUc+qQQ9nnvBTPn8GEJtPQQc89wBjOF3GkwjaSQIvltBnSm0G0FS5SQ3zksBzybHHElSwSQL51vBnaJKHkBOISQuPoxBTA6HH0E6PUQoqwqBLLBBHULpTUQVsnqB7YOAH0pdEWQasVxBnJQHH0ckgWQouTuBHMFEH0M3SXQ out_85_mFAP2b_singleloop_p01wA5_mFAP2b_0001_0001
E99DxB/TNhGkR2eRQXPqzBzeUcG0d+uRQamJ1B7kYiGkAr0SQmu5zBbQgnGUzMrTQ14VzB/RhQGUwKHSQknMyBnPzJGEkT/QQ+/7xB/EB8F0RUVRQtXywBHG/1F0laWSQR5CzBbzkuFkvfeQQFDivBbmZfGEAAISQzj10BfMtcGkIW0QQg7AyBvQ1PGEQS+SQW7R1BPUPNGUGlZSQzQfzB75iKGk2eHQQfwNwBPX4MGk6awQQKQ+yBf8reF01PnQQwQ9zB/GJ0FUV8TPQ out_85_mFAP2b_singleloop_p01wA5_mFAP2b_0001_0001
L/Uz3BXO0hGkEDySQ03f5BXO0mGUdTyTQShb7B77neG0OfXUQIwK8B33PfGkvfiVQy+P8B3qdXGUdkrTQRLC7BrbSwGEShLTQOfP5B3ob5GkiIrSQEzx6BPt2CHkw9GSQOTM9BDTbCHE9lESQm5g5BjRgKHUG6tRQ5Qr4BD/pdGERLCSQsoO4BfB2pGUSolUQcfP8BPQgtGk64VSQoNZ8Bj5lzG01M7TQXe/3B7SN8G091fTQfo63B/HU2GE6l5RQ out_85_mFAP2b_singleloop_p01wA5_mFAP2b_0001_0001
L+TNOB325FEUHahMQ6mETBf8SPEU6mkMQ++JXBvHFOEULymKQmuJbBLEYZEUIwaLQmuJgBz0NbEUGE4JQOJGaBfR2iEkqx7NQbnvdBHuewEEmuZPQqxLVBfR2cEE8nqOQtd+SBzKHiE0OfXQQAAgLBHYl3DEtILKQepbNBrED6D0hWEHQXPqKBHXPmDEBW5CQO0iMBHZ7oDk9ow7PPK8FBjqxPD0FZ7DQW5QDBjAr8CEqGv/Pnv/DBnuJNDU6mkIQ03vGBDW5gDUjXqKQHv0+ArFZ3C03PFJQMrAMBjOsFEUZeZOQOUjgBTQfSEEmggHQm6jgBXbUsE0TYMJQ5p+hBj/pUEUk28KQFSueBzoy+EkenLOQ6avgBDfjnEkry1PQax8bB7u11EkIQqQQkSCRBX2cFEknsEGQvPKFBTtbeDE0BrMQ out_85_mFAP2b_singleloop_p01wA5_mFAP2b_0001_0001
