# Supplementary material for: Incorporation of sensing modalities into de novo designed fluorescence-activating proteins
Source: Nat Commun. 2021 Feb 8;12:856. doi: 10.1038/s41467-020-18911-w (PMC7870846; doi:10.1038/s41467-020-18911-w)
Supplement: Supplementary file 24 — Source Data [file 41467_2020_18911_MOESM24_ESM.xlsx › raw_data_graphs/Supplementary_Figure_6b,c,d/1/silent_81.out]

SEQUENCE: SRAAQLLPGTWQVTMTNEDGQTSQGQWHFQPRSPYTMDIVAQGTISDGRPIVGYGKATVKTPDTLDIDITYPSLGNIKAQGQITMDSPTQFKWDAQFKQNDNPRYHGSTNILTGTLQRQEZ
SCORE:     score     fa_atr     fa_rep     fa_sol    fa_intra_rep    fa_intra_sol_xover4    lk_ball_wtd    fa_elec    pro_close    hbond_sr_bb    hbond_lr_bb    hbond_bb_sc    hbond_sc    dslf_fa13      omega     fa_dun    p_aa_pp    yhh_planarity        ref    rama_prepro    bref_irms    cen_irms    final_chainbreak    final_looprelax_score    irms       time                                      description
REMARK BINARY SILENTFILE
SCORE:  -485.017   -704.666     94.946    407.440           1.603                 21.581         -5.536   -266.702        2.197        -22.834        -78.590        -20.336     -36.804        0.000      4.882    132.151    -39.579            0.037     19.116          6.079        2.715       2.715               0.023                 -485.017   2.881   2557.000 out_81_mFAP2b_singleloop_p01wA5_mFAP2b_0001_0001
RES_NUM A:1-120 B:121 out_81_mFAP2b_singleloop_p01wA5_mFAP2b_0001_0001
FOLD_TREE  EDGE 1 120 -1  EDGE 1 121 1  out_81_mFAP2b_singleloop_p01wA5_mFAP2b_0001_0001
RT 0.092238 0.94843 0.303269 0.768097 -0.261588 0.584465 0.633655 0.17903 -0.752615 12.785 -5.805 20.9455   out_81_mFAP2b_singleloop_p01wA5_mFAP2b_0001_0001
ANNOTATED_SEQUENCE: S[SER:NtermProteinFull]RAAQLLPGTWQVTMTNEDGQTSQGQWHFQPRSPYTMDIVAQGTISDGRPIVGYGKATVKTPDTLDIDITYPSLGNIKAQGQITMDSPTQFKWDAQFKQNDNPRYHGSTNILTGTLQRQE[GLU:CtermProteinFull]Z[HBI] out_81_mFAP2b_singleloop_p01wA5_mFAP2b_0001_0001
CHAIN_ENDINGS  120 out_81_mFAP2b_singleloop_p01wA5_mFAP2b_0001_0001
LwfKMBvxLBIEoaMYQDCMMBf9IAIEZ78WQ67nRBLFu8HE99bWQ357UBT0i4H0hWMXQlDNIBf9o3HkoFpWQrPzJBvvEuHUPtOXQiTgIBXhVCIUaeVYQPryOBPHFEIkmJTYQBdLNBHFt7HUsJcYQAQKLBfY1DIkXmbWQ4e2HBrml2Hk+kkVQGwTEBz/65HUAcBXQRd9HB7g8tHkIkDYQ out_81_mFAP2b_singleloop_p01wA5_mFAP2b_0001_0001
HTihSB3NJ+H0kYIVQ/UjXBHCs6HkEDiUQkC3XBvcouHUgVmUQFDCcBjVOqHkvf6UQ5QLYB/9T+HUf/ETQfHGZBvvIFIE+04SQah7aB/ojGI04UfRQpb1WBHpuFIUMZdQQH0JTBLlbJI0H5FQQ8SETBzyJOIEYprQQnHqPBX9VIIEgJROQEtoPBzKnAIEsyhUQMv1aBzTP+H0KDGVQ64sUBHUH8HU6bgSQ3ekbBDiJ6HUfVoSQClHcBrAgGIUrEmTQeDWVBvrOHI0nFFTQCxXeBHMFEIkQ8ORQUCHcBr7vKIEG0dRQqIxWBPIKCIUYn8PQiEvVBjkAPI0nOaRQFYVQBPW6QIkE2ZQQ1esPBvgpEIU0gUNQkt7MBTfFLIEFrtNQ out_81_mFAP2b_singleloop_p01wA5_mFAP2b_0001_0001
H3kYTBPzMpH0yhWUQiBhTB/RhdHUO0aUQXPKVBPIwZHkVO0VQEtoYBfR2SHkQg9VQiWEOBntzYHkArEUQnEDQBnCXtHklDFUQRXgWBforaHUCZtTQb8SOB7QLQH0IbHUQam5MB/TNbHkrHFTQEYFLBvcobHkvfyUQ out_81_mFAP2b_singleloop_p01wA5_mFAP2b_0001_0001
HPK8SBntzeHU2O3WQqGPUBjqxbHUbnHYQrcIaBnCXdHE8nSYQQgVcBb5QXHEDCsYQ8S3QBvHFiHUzMnYQXPKQBD/pkH0yhuWQ2rZTB/GRTHEgVLYQ9owRB7OffHknvHZQmupMBD/pgHk9ogYQ03vRBz1jqHEAAkYQ out_81_mFAP2b_singleloop_p01wA5_mFAP2b_0001_0001
H++pcB77nlHEoaAYQuzHhBra8nHkvfKYQy2JjB/RhjHEoaUXQnvflB/mEiHUdTqXQPffhBnBB0Hka8OYQDgmfB3V+4HkkLyYQrScgBPUb0HUmQeZQEyuiBTY/0HEt8sZQIU3cBPB6vH05jzZQsHlaBrZmqHUiBZXQOInhB7fLkHEs9oYQE47gBTM23HkXchXQFXljBXR11HEAEVYQ/pZbBnXX3H0bJrYQuBKgBjOyAI0K3yYQrBfdBnVxsHEDmQaQIpOZBHimvHUGcmZQ out_81_mFAP2b_singleloop_p01wA5_mFAP2b_0001_0001
H46RiBTgVhHEv0FWQ46BkBT2OdHUIwCVQqxLkBblDRHUO0CVQCBWmBfTiMH0P14UQ78NjB76RhHkpbqTQrcClBzCXdHE34kSQ+Z0nB/IIhHkkL5SQ3FLkBfpyhHEiNPRQaRWgBntziHUwK3VQXrCmBzDSgHUSxNVQ3wNjBHe+pHkgbqTQN4MhBHRfeHEl9cTQ4UBlBfltUHk6mjSQ4DLpB/gXeHUdqJSQ/jboBbs8dHEpH3TQ/z2nBPK1pHEjK7SQw1glBfY7eH0EddQQRzPkBDldqHk/NSRQxqLiBzNYfHEnJARQ out_81_mFAP2b_singleloop_p01wA5_mFAP2b_0001_0001
Ham5hBjArLH0xLNVQQg1hBTf//G0xLNVQHaRjBntz5GkWkVWQMdTkBLaRxGkpbCWQGZ7dBPc97GktzHVQOyPbBfoc9GU+gyTQkojVBrG+6GU+N5TQUEydBjev1GUXkySQrcIgBvcoPHkBBWVQ8T1iBL3I9GUxiTUQ0IkbB/UEAHUY42VQrX5dBLOizGUiWWVQczqbB/SoFHk7VeTQ56nTBPAB8GUpF7SQDlxTB7nXAHEX0nUQcVHVBL6wyGkLKOUQr22bBvhj2G0n00RQ0cSdB7/qtGUauITQkm/gB7Nf3GkNlsSQ out_81_mFAP2b_singleloop_p01wA5_mFAP2b_0001_0001
LEtojBLFu9GkQglXQf/0kBf9o3GUHaVYQUNenBjAryGEYlHYQJbHpB3Mz3GUPKkXQdTSlBjVOAHkCX3YQzz9iBbXqHH0KkxYQEykiBzhHIHkQeCYQ/WmjBj+o9Gk2YoXQ/pajBjzaxGEm4fYQZoNnBLGMEHU9exYQGyalBv9l8G0gFXZQNIajB3xmPHEfO/YQ6LLhBL7zEHERdBZQ/W3jB75ZOH0xCuXQ7xdgBLQZJHUN82XQ out_81_mFAP2b_singleloop_p01wA5_mFAP2b_0001_0001
LSh7nBPIwoGkoFVYQ14VqBblDjGkqxHYQ35rpBrw1aGUdTKXQrcYnBXNeXGEsyBXQgqhmB3jClGUbnnYQk5OrB/hFfGkBYjYQMuzrBLGxoGkqo3XQ out_81_mFAP2b_singleloop_p01wA5_mFAP2b_0001_0001
EqGvrBvz3WG0isdWQJGUrBPc9NGkpbiVQW5grBf8SRGkVOEUQHvUtBzeUXG0gArTQWOUtBX46EGU6m0VQc5BtBr8WBG0lHMXQzGusBHBA3FkY65UQpwltBb78ZGEEYlWQYHTpB/m2KGUoBsVQNZWvBbgwHGUyLqVQMlvrBv052FE9vPXQWEHuB38RqF0h/HVQaN7sBjUn7FUQy3TQnrrqBv9cxFkjCFVQ out_81_mFAP2b_singleloop_p01wA5_mFAP2b_0001_0001
EEYlpBDrcNGUy2RTQIFepBjpbPGEUN2RQktzpBHtIFGEnEDRQktzoB/9T5F0w1bRQsyxmBD/pUGUHahRQXNnmB/gkfGEccHSQ1/XmB/IwhG0W1aTQR5omBbnwpG0HKdRQ3jVmB7GXsGEztnTQYVimBf5bxGUHybSQeawmBj1zsG0FhKQQUpnmBrCQ8GUj2ISQ5G2mBvJa3GE5/sPQPIzmBDXC/GkH+zQQSMIoBPy2IG03PtTQiRGrBXn0UGU2HlRQ82JlBvvuPGEHB6RQ07jmB/iNVGUZScQQG8QmB36ybGkAXNUQawJmBPYtvGUttiUQaxymBHx5mG0DM0OQ5njmBHYVCH0Fm5SQOB9mBz+e5GEMPoNQRM4mB/8eHHkAkhQQ out_81_mFAP2b_singleloop_p01wA5_mFAP2b_0001_0001
EEtIrBzgAGG0LdzPQMIgrBTgV6F0257NQUN+oBHtI5FkQgVMQ8nKoBbktEG0xLNLQaR2tBnsd+FUHaBMQzqWuBfffsFk6e/JQVQdvBbEJYFUYzQLQA5kxBPBnYFkyhiMQzlDuBfTUGFUPk6KQuz3rBrbSNGkVOUPQsK1rBDuurFUoJFPQn1pvBXedAG0bEJNQD+dtBHlkGGkcJ6KQDayvBrVHyF0bfgIQWtdsBfCfoF0IOBJQYvruBvVn4EESHuLQD0WsBLceGFEqn2JQ out_81_mFAP2b_singleloop_p01wA5_mFAP2b_0001_0001
EoFpnBTLymFU46RMQkCHlBTgVmFUhr3KQKc9kBDqGVFU5QrIQHahlB3NJCFEVjHJQEY1iBz0NjFEmu5MQvRLgBLhtjF0rRdLQ6WAjB7O/zF0Z2EPQQgVoB/RhZFEFuONQej0kBnDw1F0d64JQ2BCjB7BoTFUBA1NQbhKdBfNghF0K74MQ4SHgBf2JXFkT59JQ5G3fB3FMzFUGjeKQ1kZhBzpmxF0sDQQQfS3iBzfwBGUAjNOQIj4kB3klyFE40CQQ out_81_mFAP2b_singleloop_p01wA5_mFAP2b_0001_0001
EhALkBf++bFk/UjEQWO0jBj/UNFkTiBAQtI7gBz1jOFkpbS8PSMofBzKHgFUwKH7P78tlBnsdSFUIwK1P5teoBbHyQF0iKA6PRyNlB/32CFUhU8qvW5wjBb78rF0IbHEQEgQkBTiH9EUsvXBQ3sWlBXyuiF088RvPVwNpBX++eF0i7q6PvqjmBfnqGFET9T5v6MKjBjTTEFU4Z9yvlZklBPohyEU4b1Hv out_81_mFAP2b_singleloop_p01wA5_mFAP2b_0001_0001
EWOUfBvHF8EEEYl6PR2uZBjpb8EU5QL2PhrnYBvd+sEkuJxoviWkbBrFZdEEAAAwvVj3VB7Of3EEDCMAQGxIWB/BDGF0O4LFQDt2QBHkAAFE/s6IQ7rJSBb4AQF09I0LQampgBT14tEE7Rh7PVdzYB7hbMFESPUwP7LVWBffanEknkeBQxv0RBDH94EUd2S9PMl1VBrvpWF0JAFEQNv5ZBDVjDFEt8LHQBvCPBH2MNFkK7SNQ9WOSBbM3gFkZLSLQfZ7VBrkmLF0ulpMQ out_81_mFAP2b_singleloop_p01wA5_mFAP2b_0001_0001
EoFZUBHDCyEEv0N4vktTSB7QLkEULyWAwXPKMBT2OjEEoa8/vO0iJBntzzEkQgV+v14FUBnBBsEkAr8FwOL1ZB7BEtE0qaJGwpTNSBzLbcEkDdIJwfUYSB7lu/E0HFu0v4G7TBngIUEEQ5k/vRnbSBfl07E0GGuGwFvSbB3/tkEEdxQDw1QhTBHrAiEEQYFLwmL5NB/dYbEESOHJwKo5TBDupME09HwIw out_81_mFAP2b_singleloop_p01wA5_mFAP2b_0001_0001
E99zJBPJGQE025bAwPK8DB/mEPEklDNAwamZBBjpbQE0fqxFwIFOEBPIwQEkvf6IwkxJCB7tn1DkyDw6vg1lDBr5xNDEwLbAwKbYEBjuCPDEEeTFwRj8DBThaqCUybS7vEtIMB3MzCEEnEDBwZdfCBHn2cEURk57vDCq7AD4a2DEbym5vdf/DBfUH0DEdYarvEB5EBrl6OCk4M7+vlfRDBDD4qC0YLotv out_81_mFAP2b_singleloop_p01wA5_mFAP2b_0001_0001
L1NJ4A/89PEUiBBGwQgVyAb5QREk/UjJwwfq0APdT+DEYljLwoFZyAjWkBEESh7NwO1TmAPg1REUk8+IwfA6hAPaC7DUFtbHwVtwMADNI/DkxwyFwnyxIAnAeGEECKZBwFgO+/SSb0DEuQeIwe++zArvfQEUiBhCwuqr0AbV+fE0gVkKwmO+hAHnlUE0++1KwP/gkA/+IfEUa1SHw+DrmA/sRzDkci6DwJ/siAj0ygDkSsIJw out_81_mFAP2b_singleloop_p01wA5_mFAP2b_0001_0001
LGZ74ALv0ZDkSMoKwQgV7A/TN2CU5QbMw2OfDBf8S3CkVOUNwzhWFBjpbaCkWktOwHK84ADLYLCkPSELwBKCtA/UBECEVXnKw5m3mALjdOCU86WMwjBOqAvSEoBEDBiIw/pG7Ab5QXD0FZrIw/RS2AHIE5CELfMOwTAB9AnnDKCEZBJJw0vD8AD5piBU7lSMw out_81_mFAP2b_singleloop_p01wA5_mFAP2b_0001_0001
LGEYGBT0iYDkCXfMwjs9LBXNedD025LNwHv0PBPHaFDkX6WLwdolUBLwKDD0HF+LwcSsEBrw1vDU14VLw5/BNB7YS/DUSwINwW/mMBbDVSDEvZOPw out_81_mFAP2b_singleloop_p01wA5_mFAP2b_0001_0001
ELH6NBTLyyCEBWJJwEtoRB/mEbCEBW5GwgqxUBT2O7C0kYwDwqxrSBzfqdDksdeCwoF5OBf++5BEsyBDwdr3LB7OqyAUhghFwhlUJBHAG4/zjnVBwZ3GGBjGpbAUSvL8voovKBvN4n8zIeSBw2O/JBvco1CE/pmIwthRUB/OUICEikuIwIMXMBjVrOC0qoaAwI6+RBrSUcB0D0kAwTTrOBH9aLAEnG0HwqGxIB3OvMBU8ZEIwx6NJBHEo7zzdrI9vwZaNBzCBi6jDy+Dw out_81_mFAP2b_singleloop_p01wA5_mFAP2b_0001_0001
ElDtZBDrcwCUf/UCwy25cBfnvPDEAAA/vv0NeB7P1ED0d++tvHv0dB757fC04luJPb8ChBjU4WDkSMoCwgRjiBLSUvCE8L1Cwm2XgB7yflDEr5JIw8SXbBLwKTC0LdTDwFzqaBHZqtDUosn+vSqPiBXPVvD0gMqAwupUhB7H2VCEck/CwHfNiBPmnqDkjURJwPMeeBD6lBEE/kEIwFCXeBbDBNDEeDKJw out_81_mFAP2b_singleloop_p01wA5_mFAP2b_0001_0001
EAAAgBvcolDklDtoP8S3gBvz3fDU6mE9P5l+iBrbSAEE+TNAQHaBjB/naSE0xLd8PzMzcBvz3jDEsyBCQsGraBntFGEk1j1BQ357fBjqxBEUc9ogvi6whBzfNADUc9z9Prl0dBzakcD0AYHGQKtwZBPExNDEsYsAQNwZZBHG/IEEOGhFQ out_81_mFAP2b_singleloop_p01wA5_mFAP2b_0001_0001
EY6mkBnuJ1DkR2OEQnvfmB3NJKEE/pmGQAAwmBjWkHEkQgVKQmupmBvIbrDEBWZLQlYQpBf++JEkoF5DQ6uLpBjTtSE0DJU8PtA4rBfjFWEE1dY2P+ZctBjTKHE0oe/yPvcbsBT0YqEkKIKxPU4akBvd+WDUHaxFQbtvlBX3OaE0ZI2FQngCqBPjbzDUxvyDQ6KpqBftuTEULYNGQwlLoBHWGiEkzWm8PzDFoBb8wHEULjf2Ps8KuBz2CuEkjsygPnMErBXaQ2E0uXT0P out_81_mFAP2b_singleloop_p01wA5_mFAP2b_0001_0001
Lx1DnB7luZEEUNuLQ7RRnBb78ZEkSMoOQwKnnBvyhwEUMIwPQbnvoBHue+EU5QbOQsyBnBHDCoEkCXvKQj59oBn2LQEEJzPPQY9elBPtxSEENrfPQ out_81_mFAP2b_singleloop_p01wA5_mFAP2b_0001_0001
Ef/0mBPzMzEUiBJRQ/pGnBLwKHFEBW5RQ/pmkBnX6MFUKctSQQ1IjBzJx+E0FZLTQlDdpBb5QFF0Jx4SQj+PsBvu+CFkiBRSQ3iZuBTYl+Ek4aUTQi7SuBzO2tEkl49TQxvUwBzL2MF0isfTQqG/lBbmZmEEaRmRQFzanBL1NUFkfLMRQt2HpBXHk3EUZriTQt8epBLzdTFkZOhTQU2vsBj3CSFUjrwRQSoQsBr151EUXajRQyPwxBvzQKF0tBLUQyHXwBH4maFku48SQ out_81_mFAP2b_singleloop_p01wA5_mFAP2b_0001_0001
EoFJkBPy2hFEBW5SQ14FiBzfqpFEv01TQ5QbjBvxL3FUc94UQ++JlBT2OCGEEYlUQkCXfB3251FEVjPTQnJ0aBrs1oFU1GnSQoK1aBjVjUFkDtOSQpjfVBHgdwFEKbVSQK44VBj0vOFkowtRQ8ppSBbkhfFE+fxRQMX9SBf24BGkeygSQW3cNBHkihFEGHZRQViuNBDw1CGUBRISQn5FLBbSK1FULplRQ1NZlBXjXsF0FZbSQaSIhBrp4bFEReTUQQ+ZgBfqkAGkO2fSQQbkdBz2Z/F0BtCUQXWLeB7dIKFEx4TSQm+1UBzVn/E0oYVRQBQAVBfAZIG0Qo8SQzbMLB7jTUF0WI9QQ1txLBrLQKGELyRSQboEHBn0M3FkbvURQ out_81_mFAP2b_singleloop_p01wA5_mFAP2b_0001_0001
EtIriBPzMzF0eUIWQaR2jB/na+FEAAQXQPKshB76RGG0HF2XQGE4eBLbnCGEaRCYQCsykBnYQuFEEYJYQLuqmBPhxcF0ZewXQ+dZpBDGafFE7eoXQ7eImBjVWIFk+qVXQ3KeqBb9RNF0MMKXQ3TioBfaI/EUt1+WQ7RRhBvconFECsSWQE2glBXwFEG0Xr5WQXZGjBz48mFkl0XYQAY2lBP9y2F0yliYQkzKkBfirAFEOeTXQsqlsBb8fKFUce9WQwFzoB7yivEUzEpWQ out_81_mFAP2b_singleloop_p01wA5_mFAP2b_0001_0001
EzhWiBXjXQGU2ODYQVjXgBntzXGknvTYQFDChBrvfcGEVj/YQO0SjBzgAgG025HZQhrHgBb78gGU3koXQGYSeBvuzdG09yRWQ/y7gBziMaGUW9WVQUmCZBzukeGUFN6VQo8IgBzgcXGEnYGUQrGbXBrw3bG0lwpUQpLFbBTOWYGExIwTQe+OkBDAATGkYQ4XQxO9cB/LjTGEeiXYQKnEiBzfXkGk8TgXQClsdBzkBnG03JBYQK4BjB7akZG03kpVQIcJWBr+UhG0ltnWQsCmhBXImUG0EPYTQhMPTBDfkcGkcCYUQnC3ZB/sRWG0ppwSQ out_81_mFAP2b_singleloop_p01wA5_mFAP2b_0001_0001
Env/dBntzcGEqGbZQ8SXeBvcohGkTiFaQ357ZBPc9pGkDtMaQlYQVBzgAnGUbnPaQep7dBrEDZGUPKoaQoEmdBP9WdGkMQWbQFfRhB7qBjGUN9mbQwqajBP+LeGE2wrbQvL/gBrxVtGkMpwbQPKcaBXNeZGU46RZQuSGhB7HvlG07HIaQlysgBfbyTGU/PmaQ1iaaBDELUGkFQiaQs8ycB/fpWGEUUrbQWYRaB7tDjGklzXbQq+hiBzzgxGkwE8bQRUWeBjgFxGE8vrbQ out_81_mFAP2b_singleloop_p01wA5_mFAP2b_0001_0001
EmuJbBnCX0G0IbPaQgVOXBfnv8G0xLVaQfU4UBjVO8GU14BbQsHlXBLv04GkYQgbQZQgaBPc9GH0HFOaQMPFgBDp0DH0NJZaQqgVgBn5M4GkO3KaQX2JbBHzK0G05UPaQVoFUB7h67G06t8ZQQf8YBf5XNH0WuiaQyrDaBX/xJHE03sZQ3HagBjfyEHEct7aQiIghBPvMJHksOJaQYtuhBD0Z0GEumgaQ4n8gBD5b3G0YppZQ out_81_mFAP2b_singleloop_p01wA5_mFAP2b_0001_0001
L357PB325/GEaRGbQWOUNBvcoAH0z3vbQfUYLBXiBMHkDt4bQpbSLBHYlPHkQgdcQcSsIBntz4GEFuybQnXRKBLmCtGkHXubQHqxNBnyfpG0ggScQVANPBrzYeGEPnOcQuF7SBLlQZGU5elcQfIxVBvZMeG02/CdQKBoTBXSEPGE/PdcQGE4NBLwKCHkqxraQCpMQBP7a+GkyhIcQUi7FB/ig6GkTfZbQvBmGBTe25G0O+QcQtPcMBLTyrGEMZQbQTRsGBrCDoGUxTubQFzqLBv4jqG0iswcQlCcRBHLLuG0N1ScQ4LLNB/LwZGEKu4bQPxJVB3KDmG0TzIdQ6WjYBHBIaGEFwTdQ8+ORBPFxLGkkpFcQTHWWB77sKGkjVtcQ out_81_mFAP2b_singleloop_p01wA5_mFAP2b_0001_0001
LkC3JB/owRH0d+WbQ46xHBb6mcHkYQcbQBr8IBfSMiHEsyxaQcSMKBPIwcHkpbSaQgVuBB77ncHEVjjbQj599A33ibHEMd8aQ2O/JBzeUOHkQg5aQL62JBn3XgHkWA3bQM/XABHEljH0k00bQEfxABnCwVH0Fi3bQRkY4ArpEWHkq//aQ out_81_mFAP2b_singleloop_p01wA5_mFAP2b_0001_0001
LXkNIBHsysHEmutaQpw1IBnDtyH0HFGaQueUFBXMIuHERLiZQlYQGBLbnwH0bS8YQcSMHB/mE+HUwKTaQS4YIBHKq+HEMdCbQPiDHB3orzH07OTbQINNIBLEvsHELMuaQkhENBn3iyHkjb8ZQRz+CBrBS/HEtfMaQzSaJBDPACI0dYAaQfk9FBntfCIEFcRbQTlmMBjwaAIkVlHbQ+yyCBjzfzH0AMbbQAnoJB3D5xH0pjubQ out_81_mFAP2b_singleloop_p01wA5_mFAP2b_0001_0001
EsHFBBf++nHkWktZQ7Rh7APdTjHkDtMZQQ144ADrcXHkmZWZQ99TwA77nTHEEYJZQ2jCxAThrpHEsyJZQeajyA7nr1H0QsCZQDVFyA/Di8H0ShlZQ+Sh0Abnz5HU4XaYQhkizAzqsDIUl5fZQmlA2A7pTCI0DuUYQP+g1APWtFIkrU3YQCw/2AHtHLIU7sxYQf/UABjU4lHEoaMaQTq6/AfLdjHk4kuYQGFqsALBpoHk4qnZQZRAsArLjmHUNrwYQXUkwAfJV5HEXYFaQ2G80ALDo0HEXp+XQVVLzAzUYGIEoV7ZQIKk3ADW5DI08tpXQS571AvM7MIkXiMZQ out_81_mFAP2b_singleloop_p01wA5_mFAP2b_0001_0001
EqGPABT0iRH0yhqZQ357+A3jCGH0Gv0ZQ5luEBnDt/G0JxwZQGE4IBHXPDHkQgBaQMIw6ArFZEHkU4iaQBgUxAn4rKHkv3paQJV/3ALOl4GkAlqaQDCsDBT2OVHUGE0ZQtsQ5ADHrCHU56dZQKgaABHW1GHk6R5aQbeAtADMpKHkNKQaQUaD1ADyn3GUzHLbQ2t/+AvOmzG0aTmaQbSzxAvaH2G0E9TaQ out_81_mFAP2b_singleloop_p01wA5_mFAP2b_0001_0001
EFDiEBzKH2GE7RdZQ4PVJBXjXvGEBWZZQU4aIBjrHjGEoaYZQFueEBnuJfGECsGZQzhWMBTgVzGU46xYQ2PVRBzUhtG0zylYQFahUBHgN0GE4Z2XQqAMXBjQ3+GknpYYQ7RBBBrZmzGE99PZQ/z1LBrGqwG0LZ1ZQ14bNBPVs7G0Qf2YQHQrJBXC/yGUcTWYQHMZQBLXXlG0+wbYQC5CUB/AJtGESeAZQ/9RZBjzKEHEQdDYQVw7ZBvew7GUonwYQrv+TBTDNDHECZoYQ out_81_mFAP2b_singleloop_p01wA5_mFAP2b_0001_0001
EEtIMBvHFdGUPKsZQ/pGMBrbSRG04lqZQaR2PB7QLNGU5QHZQlDNUBfTiRGEoaAZQrcoNB33PMG0isVaQs/WJBroiNGUHk5aQqKoEBnmAOG0oLwaQtc3KBTUmNGE0lebQ5lOPBjqxgGk8S7ZQhFDIBfznOGk4cjZQIcURB/c5PG0i1gaQ1dbOBPKwDGkeDRaQ out_81_mFAP2b_singleloop_p01wA5_mFAP2b_0001_0001
EIwKOB77nEGE7RxYQvJRRBblDAGEmuNYQyLdSB757nFkuJRYQam5OB33PbFU2ObYQzMTOBrEDCGksdGXQKjeNB3GEOGUs84WQe7eRBH3y6F0DR7VQ1GDKB3W2QG0gftVQx1jKBTgVBGEZ74YQUeKVBvA9DGkh0MYQySYKBrSt8FU6qJXQGFTRBvhoRG0hcyWQn1hLBbldRG0DwwXQ4JTPBDa09F0diBVQF5/RBHJqpFEvsCWQVWaVBPGQBGEj33VQKzqJB/VgZGkf0oVQGpHGBffUNGk3S2VQmX2LBb2wNGkKQzUQ out_81_mFAP2b_singleloop_p01wA5_mFAP2b_0001_0001
EKcdXB7OfhF0MzIYQtI7YBX3kKF0eUIYQO0CbBvcoDFU3k4WQf/UeB3MzOF01jSWQ6mEdBLEYFF0jCrYQ0soeBLAztE0BfoYQwvvaBP9yKF0FmWZQgqRaB/S3sFksdCYQgQXVB7pLBFkcpPYQDhSgBDWcOFUxzlYQE0ygBXrPqE05DBZQKDLgB3lQqEUBOJYQYuFbBvc4jEEXdtYQxIrdB3kNHFENVvZQ5qIXBr9QBFU10bZQcDvZB7MwbFkO3XZQ out_81_mFAP2b_singleloop_p01wA5_mFAP2b_0001_0001
EsyBZBbQgxE0jCXWQ++paBb5QpEUjXCVQ46ReBrFZVEUiBJVQIFOdBnDtGE0w17VQXktVBrw1jEEEYNUQBWZWBHZ7oEECs6WQ509cB7kr1EEYNiUQjs9WBXjXeE0HFOTQv0NTBLGEyEE/pGUQ35bTBb5QXEET3sUQ out_81_mFAP2b_singleloop_p01wA5_mFAP2b_0001_0001
EqxLhBLxgUE0JxQUQaRGjBf9oCEEEYNUQ0iMkBra86Dka8ySQO0ClBPy2LEU6mESQ35blBvyhIE0eUIVQzwmnBnpQwDEueQVQEkwpBDKd+DElrPWQE0/pBTRNSEEDQnWQdaXrBTemfDkZMsWQiBhhBTKchEUdTqTQ0VFiB/aSoDkWkiUQVcqkB/0pLEUXZIWQWCWmB7NXXEEKexUQuoioBzvurD07DSUQMQvmBvwNSDEZwmVQq80sBXJlmDE6rVXQHoHrBXGeBDUn+XWQ out_81_mFAP2b_singleloop_p01wA5_mFAP2b_0001_0001
LHvUkBjWkRD01jaSQqGflBrZmFD0coFRQueUkBDW5cCkpbaQQrcojBHYl7BkBBGRQ2OfjBLwK7CkEDCTQFgonBbigAD0nUMRQjtNlBvz6fDEDwYQQ out_81_mFAP2b_singleloop_p01wA5_mFAP2b_0001_0001
LMIQkB3MzcCk8SHOQ5QLjBfTixBEqGfMQqGPhBj/UHCU0iMKQc94hBblDlC0MzsIQqGflBjrH9AkEDSLQOiInBXKncA0avZNQjnakBTJ8l/jQhrJQZ78kBnCX3CEBWJNQ+zAiB3e1HB0MoyNQTCsmBH5GmBEai/JQVUCmBfVl5/TRjoOQ12EmBvd+c+DvC3IQ53KjBLtGKAkGUDIQXWPjBfsuU+TAU/KQ out_81_mFAP2b_singleloop_p01wA5_mFAP2b_0001_0001
L46xdBzLdjBEaR2JQktzZBrw17BUdTiHQiWEYB/TN2AEW5wDQy2ZZBf8SX/DtIbEQzhWUBrw1LC0NJ2IQUfnRB/N+PBEcJJKQQrGVBHY0pCk/4vKQyj/LB73RkBE0SrKQ789cBXjXyAEpwFLQ8fkbB74hWC0HLAFQAW0RBLKhYCU33iGQmnnTB7/hABkztBMQX6vRBvEqYAEzd2IQ+yWRBj35yCUa7mLQNiFXBX/NFDk4R6JQHpfXBzfraCUquKMQnlGKBbWwuAETplLQm6+JBXLcyBUQuyIQYRyLBPjeNCU6t9LQ out_81_mFAP2b_singleloop_p01wA5_mFAP2b_0001_0001
L2jCVBvIbPBka8S/PDXvSBHYlTAkR2O3PnEDXBXiBx+z4lutPzMTWBzgAr4zMzMrP3ySOB7Mn/+j/0u8PjsMKBTBPVA01/OAQIFOUBPzMHCkZmZ+Pz9DRBTVF4AEdgnfP8M6PBbPEq9TgQrBQsdrMBLkbL9j2E01PdhxJBn4GBB0kFK7P out_81_mFAP2b_singleloop_p01wA5_mFAP2b_0001_0001
LEtobB/na8/zisdePEtIgBf9og+zfqxrv2jChBjVO02D/pGxPiBBiBjWkt973P1YPTiBfBTLy28Dv0N+vviYdBrx9s/D49PDwPnYfBHDy+AkbW+Cwl//ZB3BzI/TBThGwZ78bBLwK/AUO0ikPoL0hBbec5/TmIZtvWv0bBXsP2yrDZy9vBeRhBD7nL5jBbpAw out_81_mFAP2b_singleloop_p01wA5_mFAP2b_0001_0001
LlD9gBThrH6zyhW/PDC8hBT0iM9bktTDQT3kgB77nK+LtIbIQZQghBjAr8/7yh2JQMdDgBb5QL+jWkNBQ/hBkBPilb87fiUEQZj3hBH1Nh/7zcQBQ out_81_mFAP2b_singleloop_p01wA5_mFAP2b_0001_0001
EPK8cB325767z3PJQBrcaBT2Of8b3k4LQjsdcBrEDC7jTiBOQtd+cBDVjH/zMzcNQXuYUB/vsH87/nrLQgzwRBHKJS/bbxEKQ0C2LB/zaO/beMVKQAKhJBfa8w7bvR9IQDOaEBbVPD2ru5OJQGwJBB7XE387yZ1KQqFrCBf0O99jaSyHQKcdbB33P16D99DIQPMhbBHQkQ/rQjhMQj3RTBXjhV7jApwKQM2pSB3J3L8LmprNQ//LTBv46mAcaiyKQBIySBb5mD/r+p7HQPQwKBzGqG/r//bMQwbKKBruShAs/7dJQ1v5LBbmtj1TuiaHQ3seCB/xlC/7Q92LQjep6ArCKS7bInCLQSZLFBDis++DXpUFQWbs9Ajrll+TEWGIQ out_81_mFAP2b_singleloop_p01wA5_mFAP2b_0001_0001
ETihdBzLdTy7P1QQQgVOfBLxgg9T14VRQWOUbBX3kAA0LdrRQyLdWBTLym/j78tRQ/pmfB757n2rpbiSQJpQgB7FS5+boj7RQCuWdBD3Y5+rC7oQQ/ffdB3N5vz7/KPQQ98ihBrrJq+Dk7ERQtU6bB71orzLeYITQBPchBfjfv5Dk0MTQ75MfBPXwOAMJaoSQtPaiBrI4N/7quwRQO4NZBPujk/LtoyQQxxmfB7kMFAcSG4PQ out_81_mFAP2b_singleloop_p01wA5_mFAP2b_0001_0001
EPffdB/RhLBkuJBSQb8SaB7QLKC0isdSQzhWbBzfqVCE7R5TQIFufBTf/kCkR2OUQhrnbBjVO0CUGEwRQf24aBTkKyC0VkYQQ8kXYBv02YD06hTSQxEHdBfpxZDEaccPQ03vgBzgATB0Ld7RQwMFWB/ywBC0+PYSQQBjfBr+u6C0/F6RQiyoWBjrxvCk2lLQQ5P4cBXx9VCEPw+PQ+/eZBXjp2DEWuzRQMpDZBrVKcDkSJYTQ4aOUBXvFSDkKtHSQf+kcBbpxYDkT4UNQ1GogB74HdDUQw1PQtYFbBLv20DEL7HQQ out_81_mFAP2b_singleloop_p01wA5_mFAP2b_0001_0001
ERLSXBThrPCUf/sUQlYQXBLEYdCEZ7EWQhrHSBX461CkYQQWQMdzNB7OfjCEueEWQpbSXBfR2uBkqxDXQ/3LXBbPIICELbPYQMVLcB3fW2AURRzWQ2jCUB/naAC0xLVUQgexaB7CRxCUXBQWQM5qTBjpRKBUWw7WQGRHXBz/jaBUnslYQcpnTBzssbCUiHUYQG2vaB7JebCkfMVYQqTKcBn+pAAUBwfXQ2YzfBD2EcB0Zg8WQCMFcBnDCeAkhDyVQ out_81_mFAP2b_singleloop_p01wA5_mFAP2b_0001_0001
Ee+eSBHXPeDU5QrWQEYlNB34l2DUMI4WQW5QOBzfqPEkpbqXQlDtSBHueWEE/p+XQNeJWBDrcsDUHaxWQkJqKBrMziDkpcZXQbc3LBrH6+DEFQ6VQ out_81_mFAP2b_singleloop_p01wA5_mFAP2b_0001_0001
EMIwJBXiBZEU0iAYQShrJBrbSsEUgVaYQ14lEBDW54E057TYQxggABf++vEk8SHYQdTCKBf++lE03PJZQkOGFBzsPZEUOoWZQ3EwABrq3jEU3MoZQIx2EB3rIDEk1QQZQUAb4ALJrYEEiszZQOZSABDfCwDUfybZQ1H/3AHZtCEUYftZQyd6uArFQvDkEB5ZQHaRGBfSMSEkrHtXQZs/MBfae2E0UZQYQOLUKBXoT0E0XGdZQPklNBHuScEUP2OZQia7ABvOK1EEH7sZQH8OIBXlT1DEVLCZQ5HoxAn6GhEEphBaQA+DAB3uzNDEBAXZQqiivA3hBSDkq7vZQ out_81_mFAP2b_singleloop_p01wA5_mFAP2b_0001_0001
LhrnEBzgANFkYQgYQoFZ/AjU4YFEv0dYQKxAABfTivF0NJuYQpw1DBb781FUbnDZQOJGIBnBBUFE7RpYQm5N5AH1nQFksGwYQD+r8APrfZFEya5XQ out_81_mFAP2b_singleloop_p01wA5_mFAP2b_0001_0001
E2Of3A33P7F00NlYQ46R2A34lIGEoa0YQ03PzAvIbQGUy2RYQpbSuAvyhNGka8iXQEtIuAHXPJGET3YZQUT2xAXj/DGE74BaQ1e4pADbXFGU6zlaQHwjuAvJRBGkflPbQWBA3APlvIGEi3gbQ9owxATgV0FEXPSYQLx89AbMSLGk4FBZQqBrmAzLfFG0i+OZQ2mbsA77nRGkt5fZQt8e5ArQfHGEaaLaQeNDzA7x92F0ek8ZQclkiAnZ+AGk0geaQ7g7nALZ0NGE+TpaQxmLyADK9yFUz6JbQUzNoAr4aAGENNnbQSNA6AjuyFGUTR8bQbPvzA3Q7PGkakmbQX3R9APMzJGULhLbQ out_81_mFAP2b_singleloop_p01wA5_mFAP2b_0001_0001
EnED2AvyhaG00NZYQ357yAD/piGEaR2XQAAAxAPeptGkBBOYQbnv1A/S3wGUjXuYQ7Rh7APepjGEue0WQShr6AnsdcGkR2yYQS8TrAX4TgGUPFaXQGZ74ArbSpGEEYFWQEYl8A757bGkTiZWQKcdBB/9TmGkvfSXQ out_81_mFAP2b_singleloop_p01wA5_mFAP2b_0001_0001
E+TNqALbnzGUbnvXQIwKoAbkt+GUbnDYQ/pGqA757FH0gA7WQzMzpAzLdCHEmuxVQ7RhZAnYQAHEBWVYQbGFKAbYn9G0jTqXQvKBWAXfJ5G0ua8YQx1jmAbPKwGkqx7WQDVrtAnz7AHkVKdYQkUbXArsnIHUSleYQVyCMAbWPCHEDq5WQ4B8FA/WZ6GER1IZQk43gAjyO7GUAAVZQ148XAXNzwGU/hzYQ out_81_mFAP2b_singleloop_p01wA5_mFAP2b_0001_0001
Epw1rA/mEQHEnELXQGZ7tAXNeXHU0iEWQJGEkA3MzbH0xLVVQQgVYAzgAfHET38VQU460AXNegHU14lWQvQX2ArTpoH0xflVQpdr/AL76bHU8/7WQdoFsA34lSHkDtEYQ2moyAfwTTHEcHUVQSXPxADg5jHkSUcXQl5c7Avu6uH0q+8VQ1/ruAnEDsHUJITVQi4F6A/a0kH0j7uUQtOVCBDSKiHUo7TXQT3nBB7ZpYHEowCWQY71+AflrVHUBKsXQ out_81_mFAP2b_singleloop_p01wA5_mFAP2b_0001_0001
LNepkAf9obHkCX/TQepbYAb6mfHkBBGTQXPKeAz1jqHUiBhSQ8naQADVjxH0kYYSQR2OVAblDYHEsy5RQJHfMA3OVNHEfPPSQK+MKA7FFGHErG/QQeOTx/W+HKHEWdDQQhR6m/q9QCHUEa7NQyLdrA7luYH03PlTQvfuJA7oggHUb4qTQ+3QiA/DzWHkwkaRQWOoKAzzybH0EXLRQ+0A6/6IJOHUkzuSQwfpXAXpnJHklr7SQrkTGAbV79GkVESRQzBOZAHQ4FHEtDcQQbt17/a9kRH0zhMPQ6X4I/CjoLHEFyoQQ/Hm++aTRFHEjPwMQLecZ/OSX7GkuswOQDxtAA7DpAH0urwMQ out_81_mFAP2b_singleloop_p01wA5_mFAP2b_0001_0001
LlYQpAnX6rHERLKSQdoFtADAA2H0MzkRQDXP3AHtI4HkR2WSQBrc7AjWkwHUep7SQsHFwAXMI1H0w1DQQnFF6Av4QvHEX72PQpBNnAH/ZvH0qTlOQVjXuA3islHEoaUSQg58mADyF8HEzAuRQCV8wAzU38HksiPPQm8G/AHJtyHUrUjOQW6bpAnE3uH0IyeMQaTlfATR9zHEwjxOQDH8lAfXenHUTKXPQ out_81_mFAP2b_singleloop_p01wA5_mFAP2b_0001_0001
LBrc8AjVuAI0P1QSQ9oQDBrbyBIEnE7SQnvfHBz0N7HUPKkSQTihLBLaR6HE7RRTQIFuEBPyWHIkZmZSQrmv+ALeBKIkHDJSQvNp3AXkkFI0CroRQYkX8A3IyAIkQ6QSQ50nCB353BIkxtAUQQyKHBzn9GIkyRfRQxUKHBvDgJIU84ITQBGt/Ab6RNIk6SaRQrJu7AL52LIUPUETQ4vi4AfmbFIUKJjQQhlYvAz1OGIEcY9RQ out_81_mFAP2b_singleloop_p01wA5_mFAP2b_0001_0001
EzMzGBnsd1H0GvcRQIwqKBfTitHUepDRQIwKIBjrHjHUepjQQoFZKBntzdHEEYVPQ0iMOBrvfyHEAAAQQd2FLB31l2H0UHeNQFFQGBPEA1Hk20LNQzstNBvot7HkRw4LQ8naDBPc91HkZm5QQT3ENB/XdrHEPa7RQi2GRBXC1sHkR6bPQLQSQBzmK5H0Y1bQQ out_81_mFAP2b_singleloop_p01wA5_mFAP2b_0001_0001
EqxrDB/89fH0w1LRQdTCBB3MzVH0z33QQXkt9ADAAQHkBBGSQfU43APy2UHU3k4SQ14l4AzKHXHECsyPQpcI8AT6xbHUwpWNQlrDzAD7dMHEYeNPQdTCCB/89kH0eU4RQjl9DBDzcQHktzaQQ3S4yAryTcHkuJWQQA6K8ArhejHkESpNQbvZsAnE5NHk6s3NQL9BwALs/IHEHShQQ7Eq4ADz7GHEztSOQ out_81_mFAP2b_singleloop_p01wA5_mFAP2b_0001_0001
EvJx/AbQgFH0gALSQhrH7A34l+GkQgNTQNzMyAHtI3GkBBuSQ99TzAHDCyGU5QrRQgqxBBb5Q3GEue0TQyYOGBn217Gk1XnUQad5JB3PsyGEY/BVQus8DBPMTBHUM10VQpwVCBDBWCHkrHdRQ4bi3Aj9pDH0Jf+TQqZoDBPMOzGkAs/SQkdm/A3zhxG0WpaUQlaeIB3EgBH0aHBUQexHNBPg01GUG/nVQ+ueLBfmwuGUtSJUQy9qHBn79sGEEznVQ5ALHBPUrEHUBibWQ35rBBfVj7GknFbWQD/SBBz+iHHkKffVQ out_81_mFAP2b_singleloop_p01wA5_mFAP2b_0001_0001
ECsypAHZ71GkU4iTQ8S3gArbSuGkDtYTQ789jA/mEkG04lGUQpbSkAT14jG03PVVQDCsMAfTiyGU2O/TQNDjy/u49qGkIDxTQoNS5/qrphG0nCgTQ6un7+WIvuG0Hg1TQ67npAf9o6GUwKXUQ6mWfAv6zsGkflUSQx+3IAndH6GE+blTQ632OAn3qzG0w6DVQ out_81_mFAP2b_singleloop_p01wA5_mFAP2b_0001_0001
EiBBnA757bGEv0VTQOJGsA7kYSG0eU4TQqxLmAThrHG0xL1TQIwKiA3NJEGkpbySQlDt2APzMRGUy2JTQilu9ArcOaGEjHhTQmYy7Ab8+GGUXlfTQEMJDBz6lbGkq2qSQoa8lATKccG03PVSQJYatArIkTGkkl8UQvlQ1ALvqRGkFzFSQVLhAB/vnYGU3wcUQdiR5AHOghGUvnjTQwqqBBffOGGki89SQxVd2AzamAGkgaMTQ/0I9A/mnGGkyPkUQ8znFBTC/hGkL+ATQsUnBBzAcdGkgtsRQT5YFBnrZUGUpipSQ out_81_mFAP2b_singleloop_p01wA5_mFAP2b_0001_0001
E/pGmADBWCGEVj/UQT3khAb5QvF0LdLVQmuJqA76RfFUiBpVQZ78sAHtIfFUf/0WQ14lQATgVwF03PNWQI8yFA3NLaFUrXkWQwamPAHMJKFUrTWWQrW/n/agvZFEhxFXQ3kYpAXiBGG0w1zVQA+0cADOwpFkGROUQ/FJEA/H56Fk+ozVQbmcWAb0t3FkzHIXQ out_81_mFAP2b_singleloop_p01wA5_mFAP2b_0001_0001
EdTiuAfSMSFklDtUQFDC3ALFuCFEoaEVQaR2yA/owrE0bSEVQb8SuAT0ikE0GvEUQBWZABXiBDFk8SHUQ24mCBXf+YFk3j9TQbn5EBjXK0EkmLqUQlzaEBz0gjFke3OVQWO0rA/mETFkCXvTQwf05AnQcGFkNxEWQJkX+A3Ed9EkgQITQewR/AfghiFEA9eTQjP/FBPW5XFk0LUTQDtSIBr3f0Ek1V+TQUedDBn0zjEUg4vUQ5hLGBv8z5EUXxoVQT0/FBDjOzFkr4/UQ5BiHBfr4ZFktVtVQexEBBnzKlF0ll5VQ out_81_mFAP2b_singleloop_p01wA5_mFAP2b_0001_0001
EhAr0AzeUgEECsKWQkCXxAzKHKE0NJWWQ2jC7AXO02D0yhOWQqxrBBzgA/DE+T1WQgVOsAHueGE0jCvXQS93iAflmTEEVO4XQ4MBpAfttdDkj15XQnvf4AfTinEkqx7WQOIqrAXpEGEk83jVQfF+xA/+1KEkXSQYQS38kATqbiEEGg8XQeyblAP2GZDkzTcYQlF/vArSQJDkEZ0XQbZPjAbSFVDEQPIXQ out_81_mFAP2b_singleloop_p01wA5_mFAP2b_0001_0001
EOJG6Ab6mUDEuecVQdTiBBb5Q3C0KHSVQUNeABTKcJC00NxVQLHa8ALwKfB00NBVQtd+CBHue0CU0i0TQoCfEBDqodD0zzJTQ3ohABbsk3DkylnSQ+WvJBv4ooDk1aBTQvX1BBrMDOEkF38RQ0YFLB7luGEE4TWSQykJHBfZhTEE/xzRQGghIBzJqlEkfyHRQwKHzALGEQDUep7UQMU3EB7b0CDUV14VQ2DZ/AXFLnCkd7STQaHVGBL5beC0katTQutx4Ab18uD03euSQuj0MBzDCUDkuZcTQdRa9AzDEYEUfQiRQueQPBDzLLEEKyOSQ16WMBvJZlE0Fl8QQ out_81_mFAP2b_singleloop_p01wA5_mFAP2b_0001_0001
LCB2BBrFZ7BUHaBXQfUYBBTKclA0FZjXQTiBEB/S3E/jEDqWQjX6BBLFue7Tc9gWQXkNEB/9TtAEW5cYQmWdDB30tECE+1oYQ64EEBzcicCkPK/XQss3BBD+h8BER4/WQT6P6AnzsVAEM4rXQ8vcIB7o+aA0wsZYQ8bYCBHrFBAEsA0YQsDbGBPMYOC0y+AZQi79+APwMJC0GN3YQH6PIBTrIhCUIl1XQXw1BBjSQ6CEcwAYQ out_81_mFAP2b_singleloop_p01wA5_mFAP2b_0001_0001
LU4aIBHsyx/DEY9VQiBBLBHsyh9z4lGVQgVuHBrFZ77j9o4TQzMzIBbmZG8r8SPTQy2ZQB3ist+z4lmUQeM2PBfS7dAU0HwTQ6mEKBb6m0AUIwCWQYAnLBju5XzLvEsVQnKOSBX8PL8TEeCUQtiBTB3K1J/TsXaVQlL3RBTsGPAUKr7SQ out_81_mFAP2b_singleloop_p01wA5_mFAP2b_0001_0001
LCsyDBLGEo+j/UjTQTihABjqxL+zP1YSQBW51A/mEj8z3P1SQamZuAblDN8jZmBSQAAgABDW5YA0NJmRQvjMGBP5Y3AETBLRQ5izFBXDoFCU9SbQQQg+IBLhuk/DsaXQQyL9CBfnvHAkYQIUQovXCBLITf6zWOyRQLww9Ajb6IBk7BPSQLuB8AHL9SAkUOuQQ3xhIBzonDBUaVESQBvzJBTzkQCEbQLQQKB6DBTiAdCkxSDRQXpdDBLnHBCUV4BPQyFANBHgoHAETJGQQ/RvGB/aUM/jCt+OQgYRJBHixf9TZs8QQ out_81_mFAP2b_singleloop_p01wA5_mFAP2b_0001_0001
LQ140AvHFu6jDtIUQMIwqATf/U174luUQlYQkAz1jS+DqGPVQWO0UA76RR+z1jKVQkCX7ALwKH7zkYwUQBWNsAXOz78LIyjVQFjAmA/OEY8bMg/TQ out_81_mFAP2b_singleloop_p01wA5_mFAP2b_0001_0001
LRLypAjpbKAUiBxVQuz3kA7P1YBECsSWQ6mEdAb6mEC0IbPVQ2OfLAzeUUCU3kgVQZQgbAbmZGBknvfXQhowjAnCrnA0thWYQZKQrA/+nRB0EZlYQTFngAv1H++zqLnYQfU4xALGEIAEAAwVQqiOrAXp5BCU7ynWQR6TPADzrXAkarPXQu0KTAX6kACUxBxXQSoUkAfwAP+DaABZQMU9UAz8289D2IaYQ out_81_mFAP2b_singleloop_p01wA5_mFAP2b_0001_0001
EFDCjAjqxHC01jCUQKc9aAzLdfC0d++SQueUeA/TNODktzPTQZQgnA7QLaDkvfyTQThmhA/S3TCk8DlRQpQmSADzyfCEpGhQQEIMsA7YJqCULVTRQdbCXAzQtMCEt/TOQLHaqAHZ70Bk++5TQ/ABKAz9YXCEbiBTQcYxiA/twiBkHxgRQMm8RAXReCDEYcaQQA7zCAHcHVCklv1QQYE/uAPqnhC0ngTQQufFyA/UIgC0GlCSQOwFrA/0sMDExJXRQQVlKA/clWCU3n6MQ6oMXAfJyTBE7hdOQPfQjAjk2XCkWBmNQ out_81_mFAP2b_singleloop_p01wA5_mFAP2b_0001_0001
ER2OPATf/oDUKc1SQxgATArFZLEUf/8SQamZWAfR2WEkSMoRQnEDMADAASE0eUoQQKc9AATLyWEUktrTQh529/u15REkfPJVQ4tZb/mPShEkM0vVQ0KCW/WvtfEkM8PXQ0hVY86XcxEkSmzXQhrHBAPHadD0codSQS31gALa2NEkXchTQTYkj/6CqSEUcYNTQP/JDArGFoE0ajlTQZnbOAT9IUEkESoVQSPgz/arZBEksjSVQHPuY9QDGeEUf6UVQE0wm/+qlxEUsJfVQXzD7/COygEky1qXQ+2oz+yTcQEEM3hXQWrDu8kWXwE0FxZYQaiia/0w2wEkVlbXQNIO7+qyBAF0gYiXQ out_81_mFAP2b_singleloop_p01wA5_mFAP2b_0001_0001
EcSMiAnX6mEkZmpRQzMzjAb5Q1EUc9gQQFDCgAfTiLFUxg4QQ3kYkAjWkVF0FZzRQ2OfvAPy21EEpwFQQUNemAvxLpE0kYgSQZZBeAneXvE0GSXPQQgVwArvfAFUgVeOQsHFyAvz3lEEVjnPQVjX0ALbn7E01j6QQ out_81_mFAP2b_singleloop_p01wA5_mFAP2b_0001_0001
E2OfPAHtITFEueMQQKxgGALaRoFkCXfQQiBBMAXMI4FEYlzOQGZ7GALFu0FE+TdMQ4P1Y/GtInFUeprQQBPfL+KSI9FU0J3QQJz6/+iA1EGUL4KSQOUBn+e5yAGEHOSTQkPtc/yG4OGUAAASQGZ7IA/89JFEmu5OQknZNAri/tF0rNbRQybvK/CEcdF0W2jRQixg4+WEHfFEMLpPQv23Z/YjW6Fkz21QQSQ25+y8qDGkdjBQQrzdl/em5TGUSsySQLh9h/yP2RGUmLFRQ out_81_mFAP2b_singleloop_p01wA5_mFAP2b_0001_0001
LfU4WAf9oEG0hWkPQktzdAXNeMG0yhmNQGZ7kA34lVGEaR2OQc9oiAjqxYGEYljQQaR2aADVjFGkTixQQri6PAXUnPGElxiMQuG/jAHFmIGk8vHMQ out_81_mFAP2b_singleloop_p01wA5_mFAP2b_0001_0001
EW5QsA7QLaGUJGUNQ/pGyADBWjGkBBWOQZQg9AvyhkGkQgVNQ4PVABjrHgGUxgQLQXPKsATLytGUeprNQgqhrAnLgwGkG2uKQKW0kAHvq6GEsuLKQ8pMWAfm56GUDuxKQ9QzpA3bDDHEVDFJQUNetAvxLXG025bLQ8GzyADXhiG0cOQQQkcQwAHLc0GkfRnOQXsGkAH0gtG0FagOQ6I9nAbgzpGUBNqJQ8MqzAbx6xG0YUAKQMDxlATxwJHU9LsIQjP0xA3B9CHUKKtIQ out_81_mFAP2b_singleloop_p01wA5_mFAP2b_0001_0001
EktzBBf9oqGkZm5OQlDNHB7QLuGUepLOQoacHB/TN6GEZ7sNQ/pGGB/9TAHk9ogPQT3kLBbmZrGkDtIQQmRkMBHuEgGkV0TQQjgZQB/6EwGUddjPQ7RbQB/KgeGUHrbRQ/UDAB/natGEShTQQ+0XIBLxMqGU8VVMQsiXKBjzkuGUyhGRQ4MXOBvA8cGksryOQOJAJBna0bGkh8eQQHfeTBvCeuGkJMhQQCPuPBT7Z4G0LXaPQ7ngRBDDrsG0KRpNQG8URBbUZWGEpxhRQPgvOBjmghG0Y2WSQ9fGUBfqziGUfxNRQ out_81_mFAP2b_singleloop_p01wA5_mFAP2b_0001_0001
ERLSJBT0i9GEYlTLQXPqJBXiBJHUJGkKQbnPPBrFZMHEaRmJQ03vRBnX6GH0d++HQ3kYFBPzMMHEUNeIQicIAB7xmKHEzslJQ0BAGB3sAYH0zWZHQtIbKBrGv3G04l+JQjmyIB3F1NHk4LVMQ3Y0FBfJNHH02fZFQQy2+AfobQHkyI5KQjc8CBr4IaHUNwfEQNr7JB7RaZHE5zoFQRMjFBr1/cHU75eJQ out_81_mFAP2b_singleloop_p01wA5_mFAP2b_0001_0001
E5lORBPHaVHUGEoKQIwqWBbmZZHUzMDKQHaxXB3MzdHUiBhGQwKnUBnBBkHUGEYEQCB2XB/naiHk9oAMQ2badB70FnHUZNAMQMJJeBDmBxHEyaoOQnpRiBXFZ2Hk1t3NQam5OBvyhZHk789LQJ7dZBXjwSHkLIPKQI+6WBrE+fHUL3/NQAZLVBzLCpH0NOhLQAdNeBDe7qHEtBGKQZJMgBPFwgHEZtTMQqMyiBzhm8H0z9TPQ84QiBbmw5H0ev2LQjKujBjiHwHUFq+NQ out_81_mFAP2b_singleloop_p01wA5_mFAP2b_0001_0001
LGZbcBntzaHkpbSEQEYleBbktfH0Gv0+PEtohBXMInHEDCsAQ789hBfTivHU3kY8PQgVgB7luXHUjX60PFMpcB/YUQHUXEhjPc9iYBnxBUH0yShpv+MydBbo5GHEJdMKPDCseBb5QVHEv0NGQI2bbB3SdkHU4DG7Pxn4hBXx0SHk4rO6PuOUhB/cMcHURQNDP out_81_mFAP2b_singleloop_p01wA5_mFAP2b_0001_0001
LRLSjBT14jH0w1jEQtdulBntzpHEW5wFQktjmBLEYnH0kYwJQ7RhlBntzfHEoa8KQZ78nB/mEmHkTiBCQsJ/oBfeIcHEBLtDQfU4iBDW5cH0OffGQ4HUlBXdVyHEgUVFQFFhpBvB1rH0W8jBQqWFnBXtClHEbvI8PAfBpBb8sXHkzliAQ out_81_mFAP2b_singleloop_p01wA5_mFAP2b_0001_0001
Lf/koBnX6sH0P14KQ35rpB7P1qHUiBhNQCBmqBHXPfHUGE4NQzMDrBT14bHEoaEQQiBBsBLFuyHEtIrNQvyMrBrzz7HE302LQsVwpBDSh2HEQMlJQ6lkoBns/sHE6D3KQ2sLoBDLzsHUN5CPQ103tBDVwuHkOdBNQunUsBbgP1H0JewPQfb+sBvfJAIEbtMLQKX7pBvxvAI0tQ9MQtxQrBXFU0H07vGIQPRPoBrf/7Hk8DzIQ out_81_mFAP2b_singleloop_p01wA5_mFAP2b_0001_0001
EiWErBbPKZH0istLQOJ2rBLwKOHkArMMQR2OqBz1jGH0xLdKQKcNrBjU49GE7RxJQLy2uBzLdMHkoFpLQoZcvBL+gPHkMh8IQ+AmwBzu+SHUmZjNQlDtqBLbnbHEnEzJQJ9brBnhQMHU+SSOQWXUvBnCAEHkWB5LQ971tBLyGSHEtvGIQxisyBXAgRHU4fHNQdgKwBDcoQHkcfmPQOYLwBr5cbHUo+TNQ out_81_mFAP2b_singleloop_p01wA5_mFAP2b_0001_0001
E35rnBrbSJHkvf6JQv09lBzgACH0P1YIQBr8iB7P1DHkqxrIQjs9hBra8MHU2OfIQ5QrmBbPKCHEue0CQCcBlBr1R6G0kr/+PD/4lBPMj5GUzh/tPGFFoBDvp1G0LqxaP5mJkBLGW9GksPauv789mBz1jQHEW5gKQ6nTmBTQ45GUgUGJQm9xoB37OAHUr3RCQ32VmBnGKKH0bgOBQp+7iBzW68GElH/+PsRLlBf7YyGU4MUBQLDlkB3pI9G0zCZ7vavViBrUgAHU7cchv out_81_mFAP2b_singleloop_p01wA5_mFAP2b_0001_0001
EAAghB3256GUiBBJQEtIdBDrc6GktzHJQqGvaB3isxG0IbnGQXPKdBrbSpG0HFuFQhALbBPHa4GEUN+LQyF8bBzx/AHUkgHOQdQSgBvGWCHU18ZPQUGqXBnWCHHkjO+OQfTggBvo1JHEBytQQoTAYBbmVOHEnJfQQfGtcBjG0PHkqQGRQO0iiBjU4zGUepLJQOPjbBThFCH04NbIQFM0cBXTBxGk93tMQKy/WBr8U3GkOPwLQIp8hBXBj9GEDU0OQw65TBnS4FHU0VBOQ0vXiBTn7KH0JFORQgPfUB/Y7SHU5FyQQMoDdBbinVH0Zk5RQ out_81_mFAP2b_singleloop_p01wA5_mFAP2b_0001_0001
E8S3VBbQgzGEXPqEQfU4SBDrcrGkX6mBQTiBPBHtIlGE/pGFQv0tMBvyhpGkU4aIQR0zPBrYvwG0hPD6Pt+VTBPXb1GUiSbiPlvAQB70p6GUTF42v86gTB7Rt+G0X9QAwhPZQB7T9EH0hZQEwSMIUBThr6GEBWZFQwSuVB/EwlGEYf2/PWvUNB/JL3GUOZN9P7sJNB7f5qG0DGt0P2NxVBH9FvGE1X6ovppAWB/NZ7GUl6gxPz6xNBXCXBHUdiKwvDuKNBvC30G07jn6vwjYVBrn83Gk60RCwlvqWBjhyDHUiRT9v502SBXAgHHkfoMHwN4sOBD8VLH0ffcCwZTgNB7GSAHUdr1Fw out_81_mFAP2b_singleloop_p01wA5_mFAP2b_0001_0001
EEtIOBDAAbGUNepDQMIQKBvz3TGkpbSGQ8n6FBT14PG0OffCQ/pGHBDBWMGU6mE8PJMINBnFPKGEtVXIQO5ZJBXaCCG0G1gJQqtnIBPFxvF0UhmIQmq6FBnPRDGE7gzLQkI6EBPGdlF0gWKKQrNNDBnKKzFE1SIMQLE5EBHbsLGUjBlNQ53C/AzvCwFErfKOQ/XMBB/pIKGERfnPQ98J9AnTjAG0Fm5PQ4PVQBPc9XGET3kAQV+RIBTXUYGUiTvIQERzPB7M8MGkSv8JQgDlPBvQYGGkIwrFQeTpKB7nvoF0HbxFQVroDBTaQWFUI/5JQQw8GBT+UTG00AXNQqxz6Av27gFU9BbOQu8aABz1uQG0SsfQQhlZ3AXCN/F0FrwQQ out_81_mFAP2b_singleloop_p01wA5_mFAP2b_0001_0001
EfU4AB7kYQG0LdTEQXkt4AXjXMGUhrHBQRLyvAjrHIGE99zEQbnvqAT2OOGkCXvHQBuS0ATsLVG0Es+6PzaGrAXvXRGUVwzvPXe2iALvsOGkNTO4PgpasATwKRGUZEPzvIFOAB3MzTGUKc9HQG3i7ATwzFG0bFP9PQtq6A/aMYGE8IszPhofxA/N2bGUfO3/P out_81_mFAP2b_singleloop_p01wA5_mFAP2b_0001_0001
EZ78tA/9T7F0IbnEQIMvlAHiPxFkLz5HQkWEbAHIDmFECzXEQ5GSgAn29cFE9WOAQ1fzqA7rlhFUpI6JQlSXyAfMJyFkxCICQq8phATdw9Fk03EJQCMlkAP7NaFUmEILQ4NZwAzkGqF0ayMLQEbEvAL0OVF0pdzIQ out_81_mFAP2b_singleloop_p01wA5_mFAP2b_0001_0001
E2X5GAzWwmFk8lCGQmRnq/+kKfFkOntCQYdeo+Oj3SFE0jDGQtC5U9WreYFUY+UJQrj1J/WP9xF0qVv/Pyqix/Sbp9FE2Ms3PqbFV/yK7HGELg+oPRw4v+geUHGEsQQJP3SDy/GabQGkZ3jNvmhqDA3EtsFk0r2IQ5sg3/OAUUFkjRa/PAIcn+26g9FkL/0CQPQxY+sDOsFEZQa7P1sd8/SXWyF0FRUmPMibGA/kICGkE5I8PYBok/G0rWG0VSqvv1zlIAnilQGkkGGlP out_81_mFAP2b_singleloop_p01wA5_mFAP2b_0001_0001
E3nCg+UXECFEx2tDQXjiq/kJL2EUbiRGQ8hxIA1uaEFEE7FHQmV/OA91cQFU/GhDQyT12/cIqiE0bm6CQskqOARz3WEE3z+EQfEBNARyYJEUJyrIQ3kOhAl9PZE0y8iCQ+4teAptE9DEfuoJQeYFqAJWaOEkv/bEQqOJpA9uCBEEh2ZIQ/lWm9msa9EkzpEAQcWye/U6nwEU+aFJQUZHY/A4gXEUEDyCQjWb9/4hqnE0Nkp9PVTE7/IDZHEUsEqJQ6E+hARR0jE0+FM+PkeMdApT/nDk8JXLQGK0xAJfaQEkCDfCQ06HwANjBxD0L3JJQ out_81_mFAP2b_singleloop_p01wA5_mFAP2b_0001_0001
E3GYSAZ0+CFEiQ6JQVNTjAtdxNFkk5cKQL3LsABnu9EEtXBLQqLZrA5p3wEUaD4MQ6DKiApNOdFUJozMQCd4VAJLXwFEppQMQ4bVUA9e5+F02WsOQHamkAx7aFGk7ALPQCRrlAhV/IGES9/QQATfLAx/L6E0irXLQyDklAhv7WF0CwrIQ2B3dANCsUFku2hOQOOBqAVpSjF0DlXNQpyPcAhng5F0GOlKQQY6FAdTxqF0RGvLQgegHAxrPFG02OZOQv1mQABrW1FkFoOQQUjUrA5GPAG0ZprOQce8kAdtaMGEH83NQLkrsA1Q6MGEvcHRQnHHfA9l7NGEr3ORQWahlAtmjCGUZCnRQ out_81_mFAP2b_singleloop_p01wA5_mFAP2b_0001_0001
EYTp0Ap7j+EksnaJQXNX9AVzJvEUHDoJQ/QSBBFvGwEkCKYMQ4VJDBJB5fE0B7aNQgz5CBd8JzEUle7GQ+pPHB5vLiE0vOqGQoeHFB5krMEkuZ0EQ9zpCBJv8KEU5AkAQqlDGBV/R4D0wmAIQPED1ANwKKFEb5AIQwxF6AppIfE0gwWJQ0J+ABBu8zEEypBDQyz0EBJPjCF0lroHQO7TKBtDXnEUUA2DQbj+IBVULgEEhIUJQv5vEBt/FbDke5AHQnfEIB1og8DE95tJQ out_81_mFAP2b_singleloop_p01wA5_mFAP2b_0001_0001
Ey8ZBBtnMDF0a3iNQlJNEBpBtGF05ECQQtPGBBZPZ8EUuFLRQtacDBR2s0EkFJJSQwCDFBdLaeFEWQSQQvQOJBNA+nFkuBxOQaRuMBF+ocFkPjvNQ3F7IB5Pn8FEfwWOQqCB/AFemPFEPeqMQx8GIBlZ8+EU918PQrSSBB9C7mF0jsIQQ9QQGB162gF07kURQTKmLB9D7BG0kBLNQDjBGBN+kCGkmWOPQ out_81_mFAP2b_singleloop_p01wA5_mFAP2b_0001_0001
LKEn3A5eS8EUzTDRQAlqwAtgu1E0BiJSQLV/sABpmeE0hVASQJvMrABEiTEEw5/SQOd0mAtDOEFUHLPSQgknpA59UbFUsdkSQRk9uAFyzeF0KYjTQfsYmABbRpFEWn1RQ6iS0A513AFkiTLQQ4KJ1AN9/2EE+MFTQtjiiARK6DFE3YSRQ1jZhAV+I+EkXJATQ out_81_mFAP2b_singleloop_p01wA5_mFAP2b_0001_0001
ElL4rAFMZXE0i1wQQkp8nAZX4BEE9HfQQXgSaAZUG8DkMjJRQTQ3XAVXzeDkTU9RQ+oDwA50miDUm67QQ/uU6AxS3kDke/JQQ7FR6A1fijD0N01NQ7hkBBd/PoDEco2QQahztAxJEhEUFz+PQ2UzmARfQAEEiZ0OQVz1xAlDOnDkJo/RQH/psA15rCD0Gw0QQizGFBdU4pD0A0YQQz+ZBBdRNpDUDh2RQ out_81_mFAP2b_singleloop_p01wA5_mFAP2b_0001_0001
E93nKARTTLEkPUzQQuAiq/kplJEENOYRQABBF/AMXtDUizxQQFC0z+e9HeD08HWRQbzwL/EV/eEUkJARQSlVr/QXIlE0VIdPQldfMANL+dEEi4zPQdcVKABZULEUyKzQQ4oPt/0U9HEk+GeSQ0tpz+Go/cEkdF5QQ1X9V/EwuqEEDmzRQbnBX/4uSdEk0GwNQSako/0xe2Ek5PIPQeLPTAd/fZEEj22NQvk2VAtF9qEE+NXQQ out_81_mFAP2b_singleloop_p01wA5_mFAP2b_0001_0001
EzPhh/smVeDkwRQPQy8fq+sXy9CkU3uNQSynh/4G0SC0WoxNQdcUEA9W5QC0U7FOQJ5aH+IyuLDkDq1KQRvVJ/Wcq0DEiedKQfGCBAvxEvDUaNRLQtHYOAPyHJE0QbWKQexvhATC8KEUJ71KQqKtmAfEU4DUYkPMQ/hHnATHlbEk0s6JQ+zg9/EpwpD0YliOQOE9J/Kqi5CEajnOQpBMk/8ilQDUFM7JQ6Fus++OeyCUhLuJQWVJW+STCHEEvRrLQz9zH/6jB+DkzBXIQDDQHAfIgRDUwlaKQULFCA3YltDUIRcNQ92THAD4zUEU8ARJQTZmiArw3eD0u18MQyjnuA7TC7D0HLnMQpdTjALk8mEECx1IQ2oBvA7L8cEktSSKQ out_81_mFAP2b_singleloop_p01wA5_mFAP2b_0001_0001
Lod3k+AbwgBEmGdNQ58SX/YOFMAUpYCNQpEBl/APM5/TQkFKQaoA8+Y+WeA0vsVIQHS/k9iXsN+DD7HOQeZUg+m3nT+jSCkQQXtMv/GJGD/j6oGRQDAfT/4bMT9DshZRQ92d0/CwgI/jwYeSQ1y8I/ojBe9TwQxSQOa4E/GRPe+z3rTTQ4+XP/Weoj+DAFrUQJW3N/ujOnBkZFgNQam65/YjlIA0+cHOQEPvh/iVta+z2gMNQJfUo+8Jo93Tm5lNQxJ5EA3eIk/jxlcQQGZf4/071I8jhV+QQRPmJAvWzt/DYk5SQFlEv/A5Jc8zCUbTQ7th0/Ww8E/TTN4UQ out_81_mFAP2b_singleloop_p01wA5_mFAP2b_0001_0001
EnH6CABfrS+Tj4iJQn/DJAp9sU9zI5mFQgLOs/o1f15zS+lCQtucR/AQg78LyLYEQBV7bAxFpW4LpofFQqjQiAZACO7b0v//PGc+nA5yyK8Dh/V6PmzqhAx3K/+LITn5PFXuqA1cip0DkJNfPLi/mAx+eY+LyjCSPBBVLANDv+8ThkELQi79NAFJJf/TJLkDQb3ckABVL45jGd9HQsFAXA5V3M+bXVNHQTVabAd74bAsl/f7PN6SvAZK3O8zPtbyvzs4nAlEao/7Wy8zv out_81_mFAP2b_singleloop_p01wA5_mFAP2b_0001_0001
ECF7h/4GGV9ThzB8Poa8W5MBLi6zX0UyPM4bp/2wPL+zhS21PHZDDAbl3I+DqRBLPwSAy/ENrU/DG5w5P+oPn+Mt9J7jlHvsvgwAI+ebk98rbps1P out_81_mFAP2b_singleloop_p01wA5_mFAP2b_0001_0001
E18Zs/WS/h/znLBAQlzhJA7X8fAkhCdBQr6RKAnku2BEEmX9PymN1/uYLJC0pZg4PBKtKAH/RsAk3ldHQDiE3/WUNoBUMPmIQ+leG/y25i/DtZjCQAcYXAT6w1/jcDKAQrdsaAfrzBBUGASIQMQ8HAb+ie/DzguIQkUQX/+csQBUqMJIQ out_81_mFAP2b_singleloop_p01wA5_mFAP2b_0001_0001
Ee3lcAbpvQCUcjI+Ph3nfAbbF6C0bY84P6lLPAbu0aDkBOr8PScrLAjuUgDExlIDQ15IrAPinLDkNJA7P4F5yATAfvCkYoo0PPwWsALtD4DUceY0P7LXkALACECEmeNBQVujdAnc61C0BEETPC/ksAL+UND0q5yBQBou5AvOK0Ck0wn5PLEa0AjH+BEEXBd3PmAimAPuzGE0Ycz5PSEArAL8f2DUOcopv out_81_mFAP2b_singleloop_p01wA5_mFAP2b_0001_0001
ETIIFA/VgwDEQ0EyPKHSu/+wQKE0/FA3PX4DDAfBhfEUdYj2PhetBAH9JsE0+Iz+Puopi+WI3KEEo7/KvCLcO/cnsyD02SinPT0sS/wUYhDUic06PDtDw/sU7nDUpyF0vzgOHAj6znDEwYsqvEt+h/2dOIEUF0m/PcTiI/GuWJE0hgX4vWSDc+UuQaE0hxRXPER8CAB7zQDEZ4MyvBVOt/80y2D0xtF9v out_81_mFAP2b_singleloop_p01wA5_mFAP2b_0001_0001
E19uOAXdXjEkt0Kjv4gfaAneV3EE/J8qv6BPpAv2mzEEbJxkvgaxtA3GolEEY9r1vBHwVAr3gBFUHss9vyn07/yAxGFUf1s+vSYnhAPZhVF0erS/vtLVu/qSMNFE9i7EwQyePAn+KYE0BCb2vWzcVAL4bCFUyK+tPQpeZA7hG2E0FmACwdIxz/qmxTFk0oQ5vSQ8o/yp44E0Q4U8viCrfAPHhcFkQdiDwuIEqAjSVRFUqj6+vdKjfATGFhFUplB5vfZjw+6EqQF0/39EwRFF1/abJAF0J8sHwDk///6dZbFk9pJGw out_81_mFAP2b_singleloop_p01wA5_mFAP2b_0001_0001
EpFVuAXbMAFEmKlyPSnu5Anhv9EUhF42PfmP/AvaeTFErQx2PmGC8A3fGiFkAXJ9P5sZ7A/EmyEEDuHBQU6gDB7MFxEEeCDDQt+tGBXlTjE0b1W+PYMpDBvexnE0laVIQcwMqAjkwLFUruI5PldN9ATU3zE084QhPbcQ4AboYiEUOe2AQ9h32A3nM7E0oSKEQaGTFBX9/AFEeQFDQXY2KBr5OiE0eBjAQC3nGBX8fqEk7E10PgC/EBzDVTEE8DB+POqxHB3XtmE0RSBJQKZ3BBzJ2XEkOaUIQGjYBBPWFyEUOprJQ out_81_mFAP2b_singleloop_p01wA5_mFAP2b_0001_0001
E/UDEB757VF0gArcPEYlGBXO0qFEv0NBPhrnMBf8SpF0fqxjPKxAPBvyhYF03P1YvRATFBj8n1F0Wgs6vxuaHBXf/oFE62oBw3Mk+ArE93F04hH8vUNeFBHsyJF0eU4uvGPCFBHu30FkW1+0PaDJHBPTtCG06b86vmP0HBfNcaF0XKeAwic58A7Io/F06i4BwdFV7Anl2AGkRxTzvYz16AX9MoFEG887v out_81_mFAP2b_singleloop_p01wA5_mFAP2b_0001_0001
LXPKPBDqG7F0gArwPe++UB3Mz6F057nyPiWkXB757HGET3k4P/UDVBzLdQGUGEY4PyL9MBPzMEG00NJ0PU5vWB3bD2F0QZNpvtGKWBHR2uFUKGN7P out_81_mFAP2b_singleloop_p01wA5_mFAP2b_0001_0001
E5lucBT2OHGkSMI7PyL9fBDVjQG0coF+PVjnhBPepOGUhrHEQpbyiBblDGG0eU4EQ6f3hB7quTGUBKyxPsKVgB/CBWG0kJCxvH2fjBjzidGkfZ23P8naeBjWk/FEnED7PveRdBHMPXGE1ns/PaIOjBXoHNGEMnosP+3idBzNEaGUDVTqvyk0kBX5qfGUCsqiPX4rkBjOzbG0aiB/Px8JiBr6MkGku9l5P out_81_mFAP2b_singleloop_p01wA5_mFAP2b_0001_0001
EjsthBXO0WGUJGkHQ99TjBvIbWGkWkNKQLymlBHueeGEqG/JQuzHlB7P1nG0jCXJQ3kohBX46ZGkoFpMQuedeB/mETGEVccNQlKdZB36OXGEULEMQYm6dBfhQTGUazOQQLHqgBz1jdGkCXvGQz5HkB7WYOGEmNbKQZL5gBPO2hG0FFPMQG27iBDcZaGUh1WOQ74AfB3kALGEIvwMQkjHWBXvRSG0y2pMQg47ZBzA+WGE6a5JQi5sYBbybfGkKVrMQYYgaBT6VOGkqlhQQHmTdBDUebG0HKkQQQPxgBfhEQG0f9rQQ out_81_mFAP2b_singleloop_p01wA5_mFAP2b_0001_0001
E4PFoBnuJbGEaRmKQCBWqB7luiGkuJhKQWO0rB/mEjGU0iMNQaRGsB3jCbGEEYlOQFuOsB3NJgGE+TNIQWj5qBjXehGkS37CQywxsBvL3fG0yFr8PbyjuB3v/YGUzNB9PCPasBLTKmGEeMgwPSMYoBf8STGk/UDLQ3+jpBPKtqGU1WHKQaR8sBLR8XGEEEZIQ+r9tBbyalGUF/SIQmwDqBnPjpG0KfqCQr3TpBz7kbG0BulCQF/ltB3/elG0EYnovV35qBHvvrGUxmfwP out_81_mFAP2b_singleloop_p01wA5_mFAP2b_0001_0001
EFDysB/nasGkR2+NQ357tBPc9sGEpwVQQGZrwB7P1nG0GvcQQShbyBT14pGUbnPPQkCHuBzLd4G0Mz0QQoZ5uBj2o5GUeKSSQY+quBrD7EHE1PxSQKarvBnS9FHEKxIUQzpOuBX8SEHEb/QVQdGsrBXTrBHkJ4MVQM8YvBfqSFHE2wcWQCBmsB/89yGUHaxMQninsBvQsoG0ioBRQ6kQsBTAi8Gko+qQQpnnvBzPn8G0/sPQQC99wBbOF3GUfjaSQ5vltB3Sm0GUJS5SQT0ksBTubHHkbUwSQ421vBncJKH0vMISQWWoxBr+5HHkK3PUQFwwqBrfBBHE2sTUQ13nqB72OAHUghEWQ16VxBjUQHHE2hgWQL/TuBvkFEHkg3SXQ out_81_mFAP2b_singleloop_p01wA5_mFAP2b_0001_0001
E99DxB/TNhGkR2eRQXPqzBzeUcG0d+uRQamJ1B7kYiGkAr0SQmu5zBbQgnGUzMrTQ14VzB/RhQGUwKHSQPoMyBDPzJGUcT/QQw/7xBLFB8FUVUVRQCVywBLK/1F0CaWSQE7CzBXwkuFEqgeQQFDivBbmZfGEAAISQzj10BfMtcGkIW0QQF7AyBjQ1PGkFS+SQR7R1BzUPNGkWlZSQRSfzBT3iKGUAfHQQgxNwB/X4MG0SawQQlR+yB75reF07QnQQiU9zBzAJ0FEG/TPQ out_81_mFAP2b_singleloop_p01wA5_mFAP2b_0001_0001
L/Uz3BXO0hGkEDySQ03f5BXO0mGUdTyTQShb7B77neG0OfXUQIwK8B33PfGkvfiVQy+P8B3qdXGUdkrTQRLC7BrbSwGEShLTQMfP5B/nb5GETIrSQGzx6BTw2CHUm+GSQUTM9B/YbCHUgnESQk5g5B3UgKHED7tRQ5Qr4BD/pdGERLCSQsoO4BfB2pGUSolUQvfP8B/PgtGkC5VSQWNZ8Bj6lzG05M7TQzc/3BjNN8GEY1fTQ9p63BrHU2GU/k5RQ out_81_mFAP2b_singleloop_p01wA5_mFAP2b_0001_0001
L+TNOB325FEUHahMQ6mETBf8SPEU6mkMQ++JXBvHFOEULymKQmuJbBLEYZEUIwaLQmuJgBz0NbEUGE4JQOJGaBfR2iEkqx7NQbnvdBHuewEEmuZPQqxLVBfR2cEE8nqOQtd+SBzKHiE0OfXQQAAgLBHYl3DEtILKQepbNBrED6D0hWEHQXPqKBHXPmDEBW5CQO0iMBHZ7oDk9ow7PPK8FBjqxPD0FZ7DQW5QDBjAr8CEqGv/Pnv/DBnuJNDU6mkIQ03vGBDW5gDUjXqKQHv0+ArFZ3C03PFJQMrAMBjOsFEUZeZOQOUjgBTQfSEEmggHQm6jgBXbUsE0TYMJQ5p+hBj/pUEUk28KQFSueBzoy+EkenLOQ6avgBDfjnEkry1PQax8bB7u11EkIQqQQkSCRBX2cFEknsEGQvPKFBTtbeDE0BrMQ out_81_mFAP2b_singleloop_p01wA5_mFAP2b_0001_0001
