# Supplementary material for: Incorporation of sensing modalities into de novo designed fluorescence-activating proteins
Source: Nat Commun. 2021 Feb 8;12:856. doi: 10.1038/s41467-020-18911-w (PMC7870846; doi:10.1038/s41467-020-18911-w)
Supplement: Supplementary file 24 — Source Data [file 41467_2020_18911_MOESM24_ESM.xlsx › raw_data_graphs/Supplementary_Figure_6b,c,d/1/silent_95.out]

SEQUENCE: SRAAQLLPGTWQVTMTNEDGQTSQGQWHFQPRSPYTMDIVAQGTISDGRPIVGYGKATVKTPDTLDIDITYPSLGNIKAQGQITMDSPTQFKWDAQFKQNDNPRYHGSTNILTGTLQRQEZ
SCORE:     score     fa_atr     fa_rep     fa_sol    fa_intra_rep    fa_intra_sol_xover4    lk_ball_wtd    fa_elec    pro_close    hbond_sr_bb    hbond_lr_bb    hbond_bb_sc    hbond_sc    dslf_fa13      omega     fa_dun    p_aa_pp    yhh_planarity        ref    rama_prepro    bref_irms    cen_irms    final_chainbreak    final_looprelax_score    irms       time                                      description
REMARK BINARY SILENTFILE
SCORE:  -486.717   -707.630    104.655    402.668           1.606                 21.973         -5.557   -263.807        2.476        -23.926        -79.521        -26.032     -35.801        0.000      4.476    132.908    -39.955            0.039     19.116          5.595        2.974       2.974               0.018                 -486.717   3.130   2209.000 out_95_mFAP2b_singleloop_p01wA5_mFAP2b_0001_0001
RES_NUM A:1-120 B:121 out_95_mFAP2b_singleloop_p01wA5_mFAP2b_0001_0001
FOLD_TREE  EDGE 1 120 -1  EDGE 1 121 1  out_95_mFAP2b_singleloop_p01wA5_mFAP2b_0001_0001
RT 0.092238 0.94843 0.303269 0.768097 -0.261588 0.584465 0.633655 0.17903 -0.752615 12.785 -5.805 20.9455   out_95_mFAP2b_singleloop_p01wA5_mFAP2b_0001_0001
ANNOTATED_SEQUENCE: S[SER:NtermProteinFull]RAAQLLPGTWQVTMTNEDGQTSQGQWHFQPRSPYTMDIVAQGTISDGRPIVGYGKATVKTPDTLDIDITYPSLGNIKAQGQITMDSPTQFKWDAQFKQNDNPRYHGSTNILTGTLQRQE[GLU:CtermProteinFull]Z[HBI] out_95_mFAP2b_singleloop_p01wA5_mFAP2b_0001_0001
CHAIN_ENDINGS  120 out_95_mFAP2b_singleloop_p01wA5_mFAP2b_0001_0001
LwfKMBvxLBIEoaMYQDCMMBf9IAIEZ78WQ67nRBLFu8HE99bWQ357UBT0i4H0hWMXQlDNIBf9o3HkoFpWQCKzJB70EuH0gvOXQiTgIBXhVCIUaeVYQPryOBPHFEIkmJTYQBdLNBHFt7HUsJcYQAQKLBfY1DIkXmbWQIl2HBDbl2H0BlkVQSuTEBbH75HUIaBXQmw+HBfh+tH0JrDYQ out_95_mFAP2b_singleloop_p01wA5_mFAP2b_0001_0001
HTihSB3NJ+H0kYIVQ/UjXBHCs6HkEDiUQkC3XBvcouHUgVmUQFDCcBjVOqHkvf6UQ5QLYB/9T+HUf/ETQYIGZBnvIFI0+04SQdj7aBjojGIU+UfRQUe1WBHpuFIkGZdQQG3JTBXlbJI094FQQrVETBzyJOIUUprQQLLqPB/9VIIE4IROQEtoPBzKnAIEsyhUQMv1aBzTP+H0KDGVQo4sUBPVH8H08bgSQdekbBDhJ6HUcVoSQmlHcBLAgGIU0EmTQfEWVBHsOHIkdFFTQ9yXeBLLFEIkg8ORQ6EHcBD7vKI0N0dRQjLxWBXIKCIEDn8PQ1GvVBPkAPI0rOaRQDbVQBbW6QI091ZQQmisPBfhpEIkCgUNQXx7MBDgFLI0WqtNQ out_95_mFAP2b_singleloop_p01wA5_mFAP2b_0001_0001
H3kYTBPzMpH0yhWUQiBhTB/RhdHUO0aUQXPKVBPIwZHkVO0VQEtoYBfR2SHkQg9VQiWEOBntzYHkArEUQnEDQBnCXtHklDFUQRXgWBforaHUCZtTQb8SOB7QLQH0IbHUQam5MB/TNbHkrHFTQEYFLBvcobHkvfyUQ out_95_mFAP2b_singleloop_p01wA5_mFAP2b_0001_0001
HPK8SBntzeHU2O3WQqGPUBjqxbHUbnHYQrcIaBnCXdHE8nSYQQgVcBb5QXHEDCsYQ8S3QBvHFiHUzMnYQXPKQBD/pkH0yhuWQ2rZTB/GRTHEgVLYQ9owRB7OffHknvHZQmupMBD/pgHk9ogYQ03vRBz1jqHEAAkYQ out_95_mFAP2b_singleloop_p01wA5_mFAP2b_0001_0001
H++pcB77nlHEoaAYQuzHhBra8nHkvfKYQy2JjB/RhjHEoaUXQnvflB/mEiHUdTqXQPffhBnBB0Hka8OYQpnmfBzS+4HEaMyYQRdcgBrVb0H0JReZQf+uiB7h/0HEC8sZQzw3cBX95vHEmlzZQsHlaBrZmqHUiBZXQOInhB7fLkHEs9oYQe07gBnN23H0+chXQtXljBbS11HEFDVYQTwZbBvNX3HEbLrYQ+DKgBjNyAIEs3yYQVnfdBTUxsHUnnQaQbCPZBjXmvH0wemZQ out_95_mFAP2b_singleloop_p01wA5_mFAP2b_0001_0001
H46RiBTgVhHEv0FWQ46BkBT2OdHUIwCVQqxLkBblDRHUO0CVQCBWmBfTiMH0P14UQ78NjB76RhHkpbqTQEdClB/EXdHk54kSQ2Z0nB7SIhH0VL5SQSFLkBjmyhH0dNPRQaRWgBntziHUwK3VQXrCmBzDSgHUSxNVQZwNjBHe+pHUlbqTQa4MhBbPfeHUe9cTQoWBlBnntUHUQnjSQCELpBnsXeHEQqJSQjkboBD68dHUfH3TQgy2nBTU1pH0AK7SQe1glBPX7eHkCddQQWxPkBXidqH0nNSRQhqLiBTFYfHkuJARQ out_95_mFAP2b_singleloop_p01wA5_mFAP2b_0001_0001
Ham5hBjArLH0xLNVQQg1hBTf//G0xLNVQHaRjBntz5GkWkVWQMdTkBLaRxGkpbCWQGZ7dBPc97GktzHVQXxPbBLtc9GkKhyTQVpjVBX796GkyN5TQpIydBvyv1GUgjySQrcIgBvcoPHkBBWVQ8T1iBL3I9GUxiTUQOJkbBLSEAHEt42VQ7X5dBXNizG0DWWVQMtqbBjboFHEQXeTQD7nTBX4A8GEmF7SQLixTBfRXAHU60nUQnbHVBzqwyGE3IOUQj62bBb5j2Gk3z0RQdmSdBvPrtG0bsITQJo/gBHuf3GknksSQ out_95_mFAP2b_singleloop_p01wA5_mFAP2b_0001_0001
LEtojBLFu9GkQglXQf/0kBf9o3GUHaVYQUNenBjAryGEYlHYQJbHpB3Mz3GUPKkXQdTSlBjVOAHkCX3YQsw9iB3KqHHUIlxYQNtkiBTjHIHEUfCYQUUmjB/Ip9G07YoXQ/pajBjzaxGEm4fYQfmNnBXRMEHkWexYQL2alBH8l8GUZFXZQbCajBTjmPHUFQ/YQcKLhB3dzEHEOeBZQHQ3jBfEaOHUkFuXQgsdgBXLZJHEH/2XQ out_95_mFAP2b_singleloop_p01wA5_mFAP2b_0001_0001
LSh7nBPIwoGkoFVYQ14VqBblDjGkqxHYQ35rpBrw1aGUdTKXQrcYnBXNeXGEsyBXQgqhmB3jClGUbnnYQk5OrB/hFfGkBYjYQMuzrBLGxoGkqo3XQ out_95_mFAP2b_singleloop_p01wA5_mFAP2b_0001_0001
EqGvrBvz3WG0isdWQJGUrBPc9NGkpbiVQW5grBf8SRGkVOEUQHvUtBzeUXG0gArTQWOUtBX46EGU6m0VQ94BtBv6WBGUfHMXQQHusBXDA3FUI65UQpwltBb78ZGEEYlWQYHTpB/m2KGUoBsVQPZWvBDhwHGUCMqVQC5urBLo+2FkqzPXQzEHuBD/RqFkR/HVQPO7sBrZn7FUEy3TQCsrqBv+cxFEDCFVQ out_95_mFAP2b_singleloop_p01wA5_mFAP2b_0001_0001
EEYlpBDrcNGUy2RTQIFepBjpbPGEUN2RQktzpBHtIFGEnEDRQktzoB/9T5F0w1bRQsyxmBD/pUGUHahRQlNnmB3hkfGENcHSQ7+XmBnLwhGkB1aTQ56omBfnwpGktJdRQijVmBzJXsGERtnTQmWimBz6bxG0ixbSQldwmBD0zsGEqgKQQornmBjDQ8G0z1ISQGL2mBvHa3GUs+sPQEMzmBLWC/G0X9zQQSMIoBPy2IG03PtTQiRGrBXn0UGU2HlRQ92JlBjwuPGkSB6RQo7jmBfhNVGEZScQQ/5QmBj+ybGUwWNUQcvJmBXctvGkEtiUQ10ymBru5mG0aL0OQ5pjmB7ZVCHkOl5SQmG9mBf7e5GE+NoNQAR4mBv7eHHUIjhQQ out_95_mFAP2b_singleloop_p01wA5_mFAP2b_0001_0001
EEtIrBzgAGG0LdzPQMIgrBTgV6F0257NQUN+oBHtI5FkQgVMQ8nKoBbktEG0xLNLQaR2tBnsd+FUHaBMQdpWuBLnfsFUhd/JQLOdvBfCJYFUTwQLQG2kxBf1mYF0AgiMQxjDuBbUUGFkSe6KQuz3rBrbSNGkVOUPQsK1rBDuurFUoJFPQ61pvBPYdAGkYEJNQz+dtBfokGGElK6KQtYyvBXfHyFUKegIQmrdsB/UfoFE1MBJQ1sruBnQn4EkIAuLQqyWsBPleGF0ug2JQ out_95_mFAP2b_singleloop_p01wA5_mFAP2b_0001_0001
EoFpnBTLymFU46RMQkCHlBTgVmFUhr3KQKc9kBDqGVFU5QrIQHahlB3NJCFEVjHJQEY1iBz0NjFEmu5MQsRLgBfotjF0zRdLQcXAjBbK/zFk52EPQQgVoB/RhZFEFuONQej0kBnDw1F0d64JQdBCjBz/nTF0i/0NQVhKdB3UghF0S74MQbSHgBzAKXFkD59JQjH3fBjPMzF0sjeKQXlZhBTlmxFk8DQQQaT3iBjewBGk+jNOQqj4kBLblyFEE1CQQ out_95_mFAP2b_singleloop_p01wA5_mFAP2b_0001_0001
EhALkBf++bFk/UjEQWO0jBj/UNFkTiBAQtI7gBz1jOFkpbS8PSMofBzKHgFUwKH7P78tlBnsdSFUIwK1P/teoB/BwQF0v4/5PxlNlB/T4CFUND+qvW5wjBb78rF0IbHEQEgQkBTiH9EUsvXBQz1WlB3VviFUFDUvPfcOpBnx7eFUX0j6PZejmBrCsGFEnYU5vZAKjBbUWEFU+19yvEEklBXiiyE00/3Iv out_95_mFAP2b_singleloop_p01wA5_mFAP2b_0001_0001
EWOUfBvHF8EEEYl6PR2uZBjpb8EU5QL2PhrnYBvd+sEkuJxoviWkbBrFZdEEAAAwvsRFWBzbR3E0jVRAQpQfWBDf9GFEWR6EQnC7QBDQ8EFUILvIQr2bTBrsoTFEmtiLQampgBT14tEE7Rh7PVdzYB7hbMFESPUwPQiBXBLzYnEkiyyBQCk7RBXyB3E0pL39P36oWBH0PXF0qUXDQtbKaB3e9DFUMfIHQ2GcQBz70TFEDHINQ1+UUBfgAkFU5p7KQSyEXBPHCMF0z2RMQ out_95_mFAP2b_singleloop_p01wA5_mFAP2b_0001_0001
EoFZUBHDCyEEv0N4vktTSB7QLkEULyWAwXPKMBT2OjEEoa8/vO0iJBntzzEkQgV+v14FUBnBBsEkAr8FwdL1ZB7mDtEU9cJGwNNNSBTbbcEkZdIJwfUYSB7lu/E0HFu0v4G7TBngIUEEQ5k/vprbSBju07Ek6DuGwztSbBTHukEUxsQDwcKhTBT6AiE0mYFLw4E5NB7BZbE0xNHJwXd5TBX0pMEUaJwIw out_95_mFAP2b_singleloop_p01wA5_mFAP2b_0001_0001
E99zJBPJGQE025bAwPK8DB/mEPEklDNAwamZBBjpbQE0fqxFwIFOEBPIwQEkvf6IwnEDCBT2O3D0NJG6vUuYDBXaDMD0bZ0+vQPlDB72rFDEJUYEwn0SEBT2otCkMqO3vEtIMB3MzCEEnEDBwZdfCBHn2cEURk57vNfb7A/cK5DU++C5vyVyDB3Hp4DEPAWovXPOFBHT7OC0Hg25vxnHEB/I30CEWNYWP out_95_mFAP2b_singleloop_p01wA5_mFAP2b_0001_0001
L1NJ4A/89PEUiBBGwQgVyAb5QREk/UjJwwfq0APdT+DEYljLwoFZyAjWkBEESh7NwO1TmAPg1REUk8+IwC0whAfc95DU17yHwnCkLArxt6DED9RHwCn3BAvhCME0a3oIwtF8CAPf4dDkQv4Ewe++zArvfQEUiBhCwuqr0AbV+fE0gVkKwraAiAj5uVEEhP0KwG3lkAzLaeEEheEHwBPPlA3jxzD0n73DwFaFkAnr5fDEUQOJw out_95_mFAP2b_singleloop_p01wA5_mFAP2b_0001_0001
LGZ74ALv0ZDkSMoKwQgV7A/TN2CU5QbMw2OfDBf8S3CkVOUNwzhWFBjpbaCkWktOwHK84ADLYLCkPSELwH5AtA/pVDCkU4sKwzBBnAf1cNCk1NfMw7HBqAbKVmBEW6oIw/pG7Ab5QXD0FZrIw/RS2AHIE5CELfMOw6Wy8A7agKC0wFHJwwWT8AflyiBkmVQMw out_95_mFAP2b_singleloop_p01wA5_mFAP2b_0001_0001
LGEYGBT0iYDkCXfMwjs9LBXNedD025LNwHv0PBPHaFDkX6WLwdolUBLwKDD0HF+LwcSsEBrw1vDU14VLw5/BNB7YS/DUSwINwW/mMBbDVSDEvZOPw out_95_mFAP2b_singleloop_p01wA5_mFAP2b_0001_0001
ELH6NBTLyyCEBWJJwEtoRB/mEbCEBW5GwgqxUBT2O7C0kYwDwqxrSBzfqdDksdeCwoF5OBf++5BEsyBDwdYzLBXmazAEjnhFwGpRJBrsI5/zLrVBwmxbGBrMIdAkr2l7vLkTKBDIfk8DeynBw2O/JBvco1CE/pmIwthRUB/OUICEikuIwZLaMBniuOCEEIYAwnN/RBnAkbB0+hnAwW6jOBTwHMAkLs3HwNurIBTQROBUQ0CIwmUxIBLvHVxTeB29vH6rMBD0qU6DoCjEw out_95_mFAP2b_singleloop_p01wA5_mFAP2b_0001_0001
ElDtZBDrcwCUf/UCwy25cBfnvPDEAAA/vv0NeB7P1ED0d++tvHv0dB757fC04luJPb8ChBjU4WDkSMoCwqkjiBL3WvCkjG0Cw21XgBneVlDEsGKIw8SXbBLwKTC0LdTDwFzqaBHZqtDUosn+vacPiBvpavD0LuqAwUKVhBDF3VC0voADwWeNiBTQdqD0nhRJw+tdeBPyfBEEDMFIwbcXeBzRxMDUn/JJw out_95_mFAP2b_singleloop_p01wA5_mFAP2b_0001_0001
EAAAgBvcolDklDtoP8S3gBvz3fDU6mE9P5l+iBrbSAEE+TNAQHaBjB/naSE0xLd8PzMzcBvz3jDEsyBCQO4qaBLSFGEkZQ1BQ357fBjqxBEUc9ogvi6whBzfNADUc9z9P8p0dB/1mcDERbHGQg0wZB3TvND0ElsAQX/ZZBzLAJEUM4gFQ out_95_mFAP2b_singleloop_p01wA5_mFAP2b_0001_0001
EY6mkBnuJ1DkR2OEQnvfmB3NJKEE/pmGQAAwmBjWkHEkQgVKQmupmBvIbrDEBWZLQlYQpBf++JEkoF5DQmuLpB/GtSE0sGU8PRA4rBrPFWEEZUY2PagctBTQKHEU+YBzPNUbsBDGYqEkohHxPU4akBvd+WDUHaxFQbtvlBX3OaE0ZI2FQJhCqBLmbzD09xyDQlKpqBb1uTEU2WNGQmlLoBfKGiE0vQm8PPDFoB7qwHEkplf2PezKuBPBCuEEZXngPj+DrBXfP2EEdHP0P out_95_mFAP2b_singleloop_p01wA5_mFAP2b_0001_0001
Lx1DnB7luZEEUNuLQ7RRnBb78ZEkSMoOQwKnnBvyhwEUMIwPQbnvoBHue+EU5QbOQsyBnBHDCoEkCXvKQj59oBn2LQEEJzPPQY9elBPtxSEENrfPQ out_95_mFAP2b_singleloop_p01wA5_mFAP2b_0001_0001
Ef/0mBPzMzEUiBJRQ/pGnBLwKHFEBW5RQ/pmkBnX6MFUKctSQQ1IjBzJx+E0FZLTQlDdpBb5QFF0Jx4SQh+PsB7r+CFkiBRSQ3iZuBPYl+E06aUTQL6SuBPZ2tEUo59TQNxUwBbC2MFUhrfTQqG/lBbmZmEEaRmRQFzanBL1NUFkfLMRQl2HpBnIk3E0eriTQ48epBH0dTFEUOhTQV2vsB7yCSF0WrwRQKoQsBjw51E0hajRQRRwxBzrQKFksALUQVKXwBPmmaFU428SQ out_95_mFAP2b_singleloop_p01wA5_mFAP2b_0001_0001
EoFJkBPy2hFEBW5SQ14FiBzfqpFEv01TQ5QbjBvxL3FUc94UQ++JlBT2OCGEEYlUQkCXfB3251FEVjPTQOT0aB/v1oF0PCnSQO50aBDohUF0CAPSQyUgVBvvfwF0o2USQZ74VBb9uOF050tRQgVqSBLFjfFkvCxRQDv+SBLN7BG0ksfSQ7CeNBTtlhFk9QYRQDawNBT74CGUNyGSQcrHLBb3P1FkESkRQ1NZlBXjXsF0FZbSQaSIhBrp4bFEReTUQA/ZgBnAlAG0A5fSQsRkdB/FZ/FE9tCUQtjKeB/8EKF0WmUSQb01UBHal/E05pVRQ5rBVBnsbIGkKc7SQ7iNLBfKWUFExX8QQbC0LBXVUKGkt5PSQJyGHBXzT3F0gETRQ out_95_mFAP2b_singleloop_p01wA5_mFAP2b_0001_0001
EtIriBPzMzF0eUIWQaR2jB/na+FEAAQXQPKshB76RGG0HF2XQGE4eBLbnCGEaRCYQCsykBnYQuFEEYJYQAvqmBHmxcF0gewXQneZpBfUafFUyeoXQzgImB7WWIF0arVXQZMeqBDOSNFUPMKXQJWioBXjI/EUG2+WQ7RRhBvconFECsSWQE2glBXwFEG0Xr5WQYZGjBf08mFEd0XYQVX2lB/9y2FE5liYQ31KkBjcrAF06eTXQVslsBDUgKFEXe9WQ1IzoBj7ivEUZFpWQ out_95_mFAP2b_singleloop_p01wA5_mFAP2b_0001_0001
EzhWiBXjXQGU2ODYQVjXgBntzXGknvTYQFDChBrvfcGEVj/YQO0SjBzgAgG025HZQhrHgBb78gGU3koXQWnSeB3pzdGkxxRWQz/7gBPbMaGU2+WVQq5CZB3nkeGUMI6VQhQJgBvUcXGUJZGUQJobXBTl3bGktqpUQR3FbBTAWYGUoFwTQe+OkBDAATGkYQ4XQxO9cB/LjTGEeiXYQGmEiBLvXkG0PWgXQibsdBLaBnGEQJBYQXDCjB/UkZG0UppVQbnJWBz5UhGEimnWQqamhBT6lUG0yRYTQDxPTBHSkcGUn5XUQZ53ZBbbRWG0xlwSQ out_95_mFAP2b_singleloop_p01wA5_mFAP2b_0001_0001
Env/dBntzcGEqGbZQ8SXeBvcohGkTiFaQ357ZBPc9pGkDtMaQlYQVBzgAnGUbnPaQep7dBrEDZGUPKoaQSCmdBX9WdGULQWbQ8dRhBvmBjG0i9mbQNpajBX3LeG0NxrbQCL/gBrsVtGEzpwbQPKcaBXNeZGU46RZQuSGhB7HvlG07HIaQAzsgBjdyTGEIQmaQyjaaB7BLUG09PiaQZ3ycBzgpWGkOUrbQIXRaB7wDjGUVzXbQ/9hiB/rgxG0mF8bQhTWeB3dFxGEgwrbQ out_95_mFAP2b_singleloop_p01wA5_mFAP2b_0001_0001
EmuJbBnCX0G0IbPaQgVOXBfnv8G0xLVaQfU4UBjVO8GU14BbQsHlXBLv04GkYQgbQZQgaBPc9GH0HFOaQsPFgBnl0DH0cIZaQOfVgBf1M4Gkd2KaQa0JbBDwK0GUgVPaQVoFUB7h67G06t8ZQIi8YB72XNHkxuiaQMoDaBbEyJHE+3sZQ2KagBjcyEH0ks7aQYIghBjpMJHUgNJaQfuuhBbwZ0G0UlgaQbi8gBTzb3GkVopZQ out_95_mFAP2b_singleloop_p01wA5_mFAP2b_0001_0001
L357PB325/GEaRGbQWOUNBvcoAH0z3vbQfUYLBXiBMHkDt4bQpbSLBHYlPHkQgdcQcSsIBntz4GEFuybQkXRKBPmCtGEFXubQYnxNBTwfpGUrgScQO/MPBfyYeG0NnOcQME7SB3jQZGE8elcQ7ExVBTXMeGUJADdQWBoTBLSEPGk1PdcQGE4NBLwKCHkqxraQCpMQBP7a+GkyhIcQMi7FBPjg6GkUfZbQ5BmGB/d25GkP+QcQxRcMBjUyrGUSZQbQHRsGBLDDoGUaTubQotqLBPyjqGkjswcQR/bRBfKLuGk01ScQaMLNBrLwZGU8t4bQYsJVBjHDmG0vzIdQFTjYBn+HaGUawTdQrAPRB7FxLGEPpFcQTHWWBr7sKGEcVtcQ out_95_mFAP2b_singleloop_p01wA5_mFAP2b_0001_0001
LkC3JB/owRH0d+WbQ46xHBb6mcHkYQcbQBr8IBfSMiHEsyxaQcSMKBPIwcHkpbSaQgVuBB77ncHEVjjbQz499AvsjbHk2c8aQ2O/JBzeUOHkQg5aQL62JBn3XgHkWA3bQyBYABjwkjHUv20bQecxABLrvVHk8f3bQ7JZ4ADwEWHkc8/aQ out_95_mFAP2b_singleloop_p01wA5_mFAP2b_0001_0001
LXkNIBHsysHEmutaQpw1IBnDtyH0HFGaQueUFBXMIuHERLiZQlYQGBLbnwH0bS8YQcSMHB/mE+HUwKTaQ4fYIB34p+HE3dCbQtHDHBbNrzH0wNTbQbbNIB/2usH0mLuaQkhENBn3iyHkjb8ZQg3+CB3NS/H0ldMaQNgaJBPPACI0EaAaQxA9FB/efCIkLcRbQAJmMBzraAIkYoHbQpRyCBfCfzH0DHbbQW2nJBzt4xHEqkubQ out_95_mFAP2b_singleloop_p01wA5_mFAP2b_0001_0001
EsHFBBf++nHkWktZQ7Rh7APdTjHkDtMZQQ144ADrcXHkmZWZQ99TwA77nTHEEYJZQ2jCxAThrpHEsyJZQOajyA/lr1HUbrCZQrJFyA7Mi8Hk4flZQUdh0ALZz5H02WaYQsYizAfusDIEb3fZQgvA2ADiTCIkSsUYQG9g1AzTtFI0VS3YQcu/2A3pHLIk1pxYQf/UABjU4lHEoaMaQTq6/AfLdjHk4kuYQvJqsAPJpoHEIrnZQMNAsAfFjmHEnrwYQlAkwALcV5HEGXFaQzZ80Absn0HEMo+XQvALzAvcYGI0AT7ZQcck3ATJ5DIkIqpXQ5l71AHO7MIkyeMZQ out_95_mFAP2b_singleloop_p01wA5_mFAP2b_0001_0001
EqGPABT0iRH0yhqZQ357+A3jCGH0Gv0ZQ5luEBnDt/G0JxwZQGE4IBHXPDHkQgBaQMIw6ArFZEHkU4iaQ4lUxAfAsKHk83paQyK/3A/Pl4GkykqaQDCsDBT2OVHUGE0ZQtsQ5ADHrCHU56dZQnhaAB3O1GH06R5aQFRAtA76oKHEPLQaQJQD1A7zn3G0lHLbQ5e/+AnKmzG0CTmaQIFzxA/jH2G028TaQ out_95_mFAP2b_singleloop_p01wA5_mFAP2b_0001_0001
EFDiEBzKH2GE7RdZQ4PVJBXjXvGEBWZZQU4aIBjrHjGEoaYZQFueEBnuJfGECsGZQzhWMBTgVzGU46xYQN3VRBzvitGUH4lYQMMhUBrkN0GExV2XQERKXBD76+G0ebYYQ7RBBBrZmzGE99PZQ/z1LBrGqwG0LZ1ZQZHbNBP1s7G0Rc2YQvhrJB7W9yG0FSWYQ1raQBnuXlGk3+bYQrmDUBPXNtG0kjAZQfiPZBrEOEH0NJDYQvY6ZBnZ37GkbdwYQ8X8TB3FQDHEcFoYQ out_95_mFAP2b_singleloop_p01wA5_mFAP2b_0001_0001
EEtIMBvHFdGUPKsZQ/pGMBrbSRG04lqZQaR2PB7QLNGU5QHZQlDNUBfTiRGEoaAZQrcoNB33PMG0isVaQ7+WJBnliNGUDk5aQ9JoEBXgAOGUgLwaQYb3KBDSmNGkxlebQ5lOPBjqxgGk8S7ZQhFDIBfznOGk4cjZQcbURBze5PG0n1gaQFfbOBzKwDGkcDRaQ out_95_mFAP2b_singleloop_p01wA5_mFAP2b_0001_0001
EIwKOB77nEGE7RxYQvJRRBblDAGEmuNYQyLdSB757nFkuJRYQam5OB33PbFU2ObYQzMTOBrEDCGksdGXQkOeNBXEEOG0g/4WQwGfRB/I06FUcQ7VQYxCKB3O2QGESitVQx1jKBTgVBGEZ74YQUeKVBvA9DGkh0MYQLZYKB7Zs8FkWpJXQgqSRB/7oRGkEhyWQ9XhLBHHdRGUTzwXQ5UTPBjp19FE3hBVQKTASBnerpFEGqCWQ9aaVBnLRBG0h43VQmOqJBbMgZG0V5oVQdZHGBX5TNG05T2VQyK2LBvJxNGkjSzUQ out_95_mFAP2b_singleloop_p01wA5_mFAP2b_0001_0001
EKcdXB7OfhF0MzIYQtI7YBX3kKF0eUIYQO0CbBvcoDFU3k4WQf/UeB3MzOF01jSWQ6mEdBLEYFF0jCrYQ4soeBTAztEUBfoYQuvvaB78yKF0FmWZQgqRaB/S3sFksdCYQgQXVB7pLBFkcpPYQDhSgBPWcOF0xzlYQG0ygBbrPqEk5DBZQNDLgBLmQqE0AOJYQeuFbBrc4jEUWdtYQvIrdBjkNHFENVvZQ5qIXBH9QBFE10bZQXDvZBfMwbF0O3XZQ out_95_mFAP2b_singleloop_p01wA5_mFAP2b_0001_0001
EsyBZBbQgxE0jCXWQ++paBb5QpEUjXCVQ46ReBrFZVEUiBJVQIFOdBnDtGE0w17VQXktVBrw1jEEEYNUQBWZWBHZ7oEECs6WQ509cB7kr1EEYNiUQjs9WBXjXeE0HFOTQv0NTBLGEyEE/pGUQ35bTBb5QXEET3sUQ out_95_mFAP2b_singleloop_p01wA5_mFAP2b_0001_0001
EqxLhBLxgUE0JxQUQaRGjBf9oCEEEYNUQ0iMkBra86Dka8ySQO0ClBPy2LEU6mESQ35blBvyhIE0eUIVQBvmnBTRQwDkJgQVQwlwpBnld+D0YqPWQZv/pBzXNSEEWRnWQbmXrBf3nfDEGGsWQiBhhBTKchEUdTqTQ0VFiB/aSoDkWkiUQ/bqkBzKqLEECZIWQHEWmB/BXXEkVdxUQIkioB/xsrD0JFSUQZNvmBbFOSDU+0mVQdL1sBfHnmD0njVXQ94HrBfpfBDkb2XWQ out_95_mFAP2b_singleloop_p01wA5_mFAP2b_0001_0001
LHvUkBjWkRD01jaSQqGflBrZmFD0coFRQueUkBDW5cCkpbaQQrcojBHYl7BkBBGRQ2OfjBLwK7CkEDCTQFgonBbigAD0nUMRQjtNlBvz6fDEDwYQQ out_95_mFAP2b_singleloop_p01wA5_mFAP2b_0001_0001
LMIQkB3MzcCk8SHOQ5QLjBfTixBEqGfMQqGPhBj/UHCU0iMKQc94hBblDlC0MzsIQqGflBjrH9AkEDSLQQgInBntlcAUkvZNQenakBzP+l/DRerJQZ78kBnCX3CEBWJNQ+zAiB3e1HB0MoyNQ1DsmBvNHmBEfk/JQyNCmBjPy5/DFsoOQw2EmBXhAd+zx/2IQU5KjBX3IKAE9QDIQvUPjBnHwU+z9O/KQ out_95_mFAP2b_singleloop_p01wA5_mFAP2b_0001_0001
L46xdBzLdjBEaR2JQktzZBrw17BUdTiHQiWEYB/TN2AEW5wDQy2ZZBf8SX/DtIbEQzhWUBrw1LC0NJ2IQsSnRBrY8PBkb8IKQjsGVBj4xpCErCwKQz4+LB/DGkBkmMqKQ789cBXjXyAEpwFLQ8fkbB74hWC0HLAFQ7d0RBXrjYCkp7iGQEbmTBTupABkj2BMQJ7wRB/xkYAkLc2IQyzWRBvO3yCk8EnLQqsFXBbCMFD0al6JQYifXBTtmaC0l1KMQWzFKBXUjuAU0akLQLQ/JBryGyBUcSxIQeZwLBrSaNCUtb8LQ out_95_mFAP2b_singleloop_p01wA5_mFAP2b_0001_0001
L2jCVBvIbPBka8S/PDXvSBHYlTAkR2O3PnEDXBXiBx+z4lutPzMTWBzgAr4zMzMrP3ySOB7Mn/+j/0u8P5AMKBbWNVAUfrNAQIFOUBPzMHCkZmZ+Pz9DRBTVF4AEdgnfPl+5PBP38q9TL/rBQjPsMBzZoK9Toc11P2UdHBfd2TAEIrB7P out_95_mFAP2b_singleloop_p01wA5_mFAP2b_0001_0001
LEtobB/na8/zisdePEtIgBf9og+zfqxrv2jChBjVO02D/pGxPiBBiBjWkt973P1YPTiBfBTLy28Dv0N+vc2ZdBfoCt/DJUQDwwcafBHcw+AkIa+Cw0uBaBfREJ/zOOiGwZ78bBLwK/AUO0ikPoL0hBbec5/TmIZtvKG0bBvUFgy72oy9v8TRhB3gVI5jXCpAw out_95_mFAP2b_singleloop_p01wA5_mFAP2b_0001_0001
LlD9gBThrH6zyhW/PDC8hBT0iM9bktTDQT3kgB77nK+LtIbIQZQghBjAr8/7yh2JQMdDgBb5QL+jWkNBQ/hBkBPilb87fiUEQZj3hBH1Nh/7zcQBQ out_95_mFAP2b_singleloop_p01wA5_mFAP2b_0001_0001
EPK8cB325767z3PJQBrcaBT2Of8b3k4LQjsdcBrEDC7jTiBOQtd+cBDVjH/zMzcNQfUYUB7P1477xLtLQ2AkRBz2WG/LKFFKQfNsRBfkl3AMNNcLQFBYPBTaNzAsz6HOQ1oFKBvdn3AcrOrOQCplGBvBUBBcdcuMQE7aIBLBjyAstslQQKcdbB33P16D99DIQPMhbBHQkQ/rQjhMQFoaTBr+Zo7jU50KQxjqSBDL0777VjtNQPEiTBDsZS/bkuIIQ3dZNBjOMh+7nuxJQFd1VBvf6MBcZ1nLQrVbPBDCHmB8ftRKQss6RBH4lrAc9krPQJl2HBLeWFBcw1zKQ5UoCBzH2EB8nWJNQYRGLBb4GrAMJyVRQ9ueEBfl61AszKzQQ out_95_mFAP2b_singleloop_p01wA5_mFAP2b_0001_0001
ETihdBzLdTy7P1QQQgVOfBLxgg9T14VRQWOUbBX3kAA0LdrRQyLdWBTLym/j78tRQ/pmfB757n2rpbiSQwuQgBHQR5+rvj7RQn6WdBPMb5+786oQQyafdBLxaxzb9LPQQ98ihBrrJq+Dk7ERQhR6bBX+kuzrWXITQdMchB3Iyv5Dm1MTQfKNfBbjwOA8MaoSQCWaiB3IzN/bEvwRQ+IOZBz5sk/LGoyQQLHnfBHbLFA8dF4PQ out_95_mFAP2b_singleloop_p01wA5_mFAP2b_0001_0001
EPffdB/RhLBkuJBSQb8SaB7QLKC0isdSQzhWbBzfqVCE7R5TQIFufBTf/kCkR2OUQhrnbBjVO0CUGEwRQ224aBXjKyCEVkYQQokXYBH02YDE2hTSQSHHdBHgxZDETccPQ03vgBzgATB0Ld7RQwMFWB/ywBC0+PYSQMBjfB7/u6C0DG6RQ2yoWBX3xvCUwlLQQBP4cBTp9VCUbw+PQq/eZBzip2D0RuzRQloDZBzVKcDkOJYTQpaOUBbtFSD0BtHSQVBlcBLfxYDkL4UNQIIogBHjHdDkTw1PQZcFbBDt20D0A7HQQ out_95_mFAP2b_singleloop_p01wA5_mFAP2b_0001_0001
ERLSXBThrPCUf/sUQlYQXBLEYdCEZ7EWQhrHSBX461CkYQQWQMdzNB7OfjCEueEWQpbSXBfR2uBkqxDXQEzLXBvOIICkKbPYQ0XLcB7KX2AEFSzWQ2jCUB/naAC0xLVUQgexaB7CRxCUXBQWQx6qTBvJRKBkvv7WQKMHXBr9jaBkmslYQyinTBbcsbCEPHUYQWvvaB7YebCEyMVYQSWKcBXpqAAk0wfXQyZzfB/AGcBU0h8WQNSFcBLuCeAUUEyVQ out_95_mFAP2b_singleloop_p01wA5_mFAP2b_0001_0001
Ee+eSBHXPeDU5QrWQEYlNB34l2DUMI4WQW5QOBzfqPEkpbqXQlDtSBHueWEE/p+XQNeJWBDrcsDUHaxWQkJqKBrMziDkpcZXQbc3LBrH6+DEFQ6VQ out_95_mFAP2b_singleloop_p01wA5_mFAP2b_0001_0001
EMIwJBXiBZEU0iAYQShrJBrbSsEUgVaYQ14lEBDW54E057TYQxggABf++vEk8SHYQdTCKBf++lE03PJZQtuFFBjYTZEkcqWZQPEwABDw+jE0jOoZQKV1EBvWMDE0mVQZQ+Ga4Azl1YE0NwzZQbhQABzlQwDUP5bZQHX83AH03CE0lltZQk12uADqrvDEQJ5ZQHaRGBfSMSEkrHtXQZs/MBfae2E0UZQYQ28UKBDiT0EU8FdZQDKlNBTKQcEEE1OZQ3I8AB3UR1EU06sZQMHNIBPnV1DEiQCZQHAoxAjBUhEk5kBaQsXBABD4BOD0vIXZQw+evAfNZSD0kQwZQ out_95_mFAP2b_singleloop_p01wA5_mFAP2b_0001_0001
LhrnEBzgANFkYQgYQoFZ/AjU4YFEv0dYQKxAABfTivF0NJuYQpw1DBb781FUbnDZQOJGIBnBBUFE7RpYQm5N5AH1nQFksGwYQD+r8APrfZFEya5XQ out_95_mFAP2b_singleloop_p01wA5_mFAP2b_0001_0001
E2Of3A33P7F00NlYQ46R2A34lIGEoa0YQ03PzAvIbQGUy2RYQpbSuAvyhNGka8iXQEtIuAHXPJGET3YZQeS2xAjh/DGk44BaQHe4pAPZXFGU4zlaQ7sjuAjBRBG0XlPbQhBA3AXXvIG0n3gbQ9owxATgV0FEXPSYQLx89AbMSLGk4FBZQKBrmALNfFGkg+OZQAobsA77nRGkx5fZQW8e5AfNfHGkZaLaQcLDzATu92FEYk8ZQ0ikiA7b+AG0pgeaQCk7nA/X0NGUJUpaQ7fLyAb38yFEg6JbQcvNoAPxaAG0CNnbQtLA6AjcyFGEVR8bQ9SvzA/D7PGErkmbQT4R9Af9yJGEUhLbQ out_95_mFAP2b_singleloop_p01wA5_mFAP2b_0001_0001
EnED2AvyhaG00NZYQ357yAD/piGEaR2XQAAAxAPeptGkBBOYQbnv1A/S3wGUjXuYQ7Rh7APepjGEue0WQShr6AnsdcGkR2yYQS8TrAX4TgGUPFaXQGZ74ArbSpGEEYFWQEYl8A757bGkTiZWQKcdBB/9TmGkvfSXQ out_95_mFAP2b_singleloop_p01wA5_mFAP2b_0001_0001
E+TNqALbnzGUbnvXQIwKoAbkt+GUbnDYQ/pGqA757FH0gA7WQzMzpAzLdCHEmuxVQ7RhZAnYQAHEBWVYQfGFKAPen9GUUTqXQdGBWAnaJ5Gkfa8YQx1jmAbPKwGkqx7WQDVrtAnz7AHkVKdYQpXbXArrnIHkjleYQcLDMArTPCHUQp5WQq97FAPSZ6GEC1IZQa23gAXpO7GE3/UZQex8XAjJzwGkehzYQ out_95_mFAP2b_singleloop_p01wA5_mFAP2b_0001_0001
Epw1rA/mEQHEnELXQGZ7tAXNeXHU0iEWQJGEkA3MzbH0xLVVQQgVYAzgAfHET38VQU460AXNegHU14lWQEFX2AfapoHkYglVQdir/A/96bHkL+7WQdoFsA34lSHkDtEYQ2moyAfwTTHEcHUVQbcPxALZ5jHkEVcXQ8tc7An16uH0P/8VQVwruArJDsHkBKTVQ4nF6Azo0kH0V7uUQKRVCBzUKiHk25TXQ72nBBzjpYHEHuCWQ+I2+ATjrVH0wHsXQ out_95_mFAP2b_singleloop_p01wA5_mFAP2b_0001_0001
LNepkAf9obHkCX/TQepbYAb6mfHkBBGTQXPKeAz1jqHUiBhSQ8naQADVjxH0kYYSQR2OVAblDYHEsy5RQcSfMAvMVNH0kPPSQ6FNKAnEFGHEuG/QQbkTx/GAIKHEXdDQQqn6m/yBRCH0iZ7NQyLdrA7luYH03PlTQvfuJA7oggHUb4qTQK3QiAnHzWHkakaRQBHoKA7xybH0VXLRQtRB6/KDJOHUI0uSQVzpXAzonJH0Sr7SQInTGAnU79G0UESRQ2JOZAnM4FH0yDcQQxJ27/m/kRHkXiMPQfA5I/ukoLH0AyoQQ6xn++iZRFHEAPwMQs+cZ/+VX7GUtrwOQ78tAALIpAH0VrwMQ out_95_mFAP2b_singleloop_p01wA5_mFAP2b_0001_0001
LlYQpAnX6rHERLKSQdoFtADAA2H0MzkRQDXP3AHtI4HkR2WSQBrc7AjWkwHUep7SQsHFwAXMI1H0w1DQQXDF6A70QvHkS72PQm/MnALDavHEeTlOQVjXuA3islHEoaUSQg58mADyF8HEzAuRQJY8wAzU38H04iPPQhiH/A74tyH00mjOQU4bpAjI3uHU8xeMQzSlfALY9zHEnjxOQ1B8lAvbenH05JXPQ out_95_mFAP2b_singleloop_p01wA5_mFAP2b_0001_0001
LBrc8AjVuAI0P1QSQ9oQDBrbyBIEnE7SQnvfHBz0N7HUPKkSQTihLBLaR6HE7RRTQIFuEBPyWHIkZmZSQrmv+AfeBKI0SDJSQhPp3AzlkFI0LqoRQGcX8AnJyAIkQ6QSQ50nCB353BIkxtAUQzxKHBzn9GI0tRfRQNVKHBjDgJIk44ITQyGt/A78RNIUuTaRQlHu7Aj22LI0qUETQr8i4AXnbFI0cIjQQgkYvA74OGI0PW9RQ out_95_mFAP2b_singleloop_p01wA5_mFAP2b_0001_0001
EzMzGBnsd1H0GvcRQIwqKBfTitHUepDRQIwKIBjrHjHUepjQQoFZKBntzdHEEYVPQ0iMOBrvfyHEAAAQQj1FLBTEm2HUEJeNQjCQGBjhA1H0Q4LNQNttNBvyt7Hkqx4LQ8naDBPc91HkZm5QQT3ENB/XdrHEPa7RQGzGRBf+0sHER4bPQeUSQB3fK5HUx1bQQ out_95_mFAP2b_singleloop_p01wA5_mFAP2b_0001_0001
EqxrDB/89fH0w1LRQdTCBB3MzVH0z33QQXkt9ADAAQHkBBGSQfU43APy2UHU3k4SQ14l4AzKHXHECsyPQncI8Ab6xbHExpWNQrrDzAD7dMHUWeNPQdTCCB/89kH0eU4RQjl9DBDzcQHktzaQQ0S4yAnyTcH0uJWQQ6LM8AHdejH0+YpNQgvZsAnE5NH04s3NQS9BwADs/IH0FShQQEFq4AHz7GHkwtSOQ out_95_mFAP2b_singleloop_p01wA5_mFAP2b_0001_0001
EvJx/AbQgFH0gALSQhrH7A34l+GkQgNTQNzMyAHtI3GkBBuSQ99TzAHDCyGU5QrRQgqxBBb5Q3GEue0TQ/QOGBT017GUxanUQ/I5JBTIsyG0eHCVQ9X8DBHhTBH0900VQpwVCBDBWCHkrHdRQ4bi3Aj9pDH0Jf+TQXhoDB7cOzGE0r/SQ/bm/AbmhxG0KnaUQXfeIBvzfBHUILBUQBXHNBPX01G0XJoVQFkeLBPOwuG0CdJUQ0cqHBrC+sGkb6nVQHmKHBznrEHE6jbWQcYrBBL5j7G0nEbWQmzSBB7WjHHESbfVQ out_95_mFAP2b_singleloop_p01wA5_mFAP2b_0001_0001
ECsypAHZ71GkU4iTQ8S3gArbSuGkDtYTQ789jA/mEkG04lGUQpbSkAT14jG03PVVQDCsMAfTiyGU2O/TQdzjy/ed9qGUbJxTQO5T5/GFphG0oQgTQyPp7+iiuuGkTj1TQ67npAf9o6GUwKXUQ6mWfAv6zsGkflUSQ9U3IArLH6GkPYlTQtR3OAbfrzGk55DVQ out_95_mFAP2b_singleloop_p01wA5_mFAP2b_0001_0001
EiBBnA757bGEv0VTQOJGsA7kYSG0eU4TQqxLmAThrHG0xL1TQIwKiA3NJEGkpbySQlDt2APzMRGUy2JTQiGq9Aj3UaGUj7fTQbD47AnVEHG0ZvgTQbkJDBrCjbGk6RqSQoa8lATKccG03PVSQJYatArIkTGkkl8UQudP1ALxhRGURxFSQtBcABni7YGEiOcUQKLL5Ab5lhGkicgTQeetBBH0TGGU7F/SQYJm2APwmAGkoaOTQ2kP9Aj/1GGU7alUQBUmFBn4BiGkVj/SQptqBB3SLdGkkdrRQPJaFBbzXUGUJ8qSQ out_95_mFAP2b_singleloop_p01wA5_mFAP2b_0001_0001
E/pGmADBWCGEVj/UQT3khAb5QvF0LdLVQmuJqA76RfFUiBpVQZ78sAHtIfFUf/0WQ14lQATgVwF03PNWQUZ1FAbwKaFk4ikWQdeoPATIJKF0MTWWQBBJo/CTuZF0sQGXQ3kYpAXiBGG0w1zVQA+0cADOwpFkGROUQl5HEAr+26FkJkzVQh5bWA/Qw3FEAEIXQ out_95_mFAP2b_singleloop_p01wA5_mFAP2b_0001_0001
EdTiuAfSMSFklDtUQFDC3ALFuCFEoaEVQaR2yA/owrE0bSEVQb8SuAT0ikE0GvEUQBWZABXiBDFk8SHUQMpmCBrv+YF04e9TQ6x5EB7qL0EkDPqUQh1aEBj5hjFkOvOVQWO0rA/mETFkCXvTQwf05AnQcGFkNxEWQksX+Af9b9E0wRITQK0Q/AvHhiF0c6eTQb0+FB/z5XF0ADUTQd3SIBzJh0E0QZ+TQe0dDBz80jEEr/vUQHoLGB3X25EEjzoVQso/FB/vPzF03s/UQWSiHBna6ZF03KtVQ8+EBB3rLlFUEh5VQ out_95_mFAP2b_singleloop_p01wA5_mFAP2b_0001_0001
EhAr0AzeUgEECsKWQkCXxAzKHKE0NJWWQ2jC7AXO02D0yhOWQqxrBBzgA/DE+T1WQgVOsAHueGE0jCvXQ9b1iA38fTEErA4XQPjFpAj5pdDEZE6XQnvf4AfTinEkqx7WQOIqrAXpEGEk83jVQO48xAzb8KEkPSQYQmI3kAbvXiEE0X7XQsFglATGDZDEJbcYQ5YFwAbfWJDkZy0XQh8UjAXh0UDUSeIXQ out_95_mFAP2b_singleloop_p01wA5_mFAP2b_0001_0001
EOJG6Ab6mUDEuecVQdTiBBb5Q3C0KHSVQUNeABTKcJC00NxVQLHa8ALwKfB00NBVQtd+CBHue0CU0i0TQpEfEBbnodDE8zJTQNxhABfOh3DEqYnSQYXvJBHGsoDEMoBTQIl1BBLYBOEE/p8RQXeFLBjHwGEEVhWSQFxJHBvNhTEkRyzRQeyhIB74plEEBzHRQwKHzALGEQDUep7UQMU3EB7b0CDUV14VQrCZ/A/QLnC0Z7STQYGVGBTvbeC0hatTQfAy4AH02uDkUHuSQQf0MBf8HUDEcxcTQP2a9A74AYE084hRQdjQPBrmOLEEGKPSQV5WMB3IVlE0cM8QQ out_95_mFAP2b_singleloop_p01wA5_mFAP2b_0001_0001
LCB2BBrFZ7BUHaBXQfUYBBTKclA0FZjXQTiBEB/S3E/jEDqWQjX6BBLFue7Tc9gWQXkNEB/9TtAEW5cYQybdDBLAuECUn1oYQr2EEBTIicCEvI/XQjs3BBLtf8BEB4/WQT6P6AnzsVAEM4rXQ7ucIBXn9aAE4sZYQJZYCBfcGBAk1A0YQjObGB/dYOC0s9AZQiM++AbUNJCEjN3YQu2PIBL9IhC0wi1XQdp1BBLoP6C0cvAYQ out_95_mFAP2b_singleloop_p01wA5_mFAP2b_0001_0001
LU4aIBHsyx/DEY9VQiBBLBHsyh9z4lGVQgVuHBrFZ77j9o4TQzMzIBbmZG8r8SPTQy2ZQB3ist+z4lmUQbI2PBfEzdAES9vTQ6mEKBb6m0AUIwCWQYAnLBju5XzLvEsVQ0cOSBXmBL8z6mCUQWVBTB7SIK/DyXaVQUQ0RBP0gOAUWN7SQ out_95_mFAP2b_singleloop_p01wA5_mFAP2b_0001_0001
LCsyDBLGEo+j/UjTQTihABjqxL+zP1YSQBW51A/mEj8z3P1SQamZuAblDN8jZmBSQAAgABDW5YA0NJmRQSgMGBrST3AUI4KRQ7dzFB7cjFCkhDbQQND+IBvsXk/DyTXQQyL9CBfnvHAkYQIUQovXCBLITf6zWOyRQoox9APC8IBUgEPSQX+A8Azl/SAEVSuQQKBiIBnOlDBEgIESQlozJBnWeQCkg6KQQBP6DB/G+cC00BDRQ0RdDBDYBBCEdgBPQzm/MBPSZHA077FQQjiuGBTT3L/jem+OQs9QJBHKPf9j0p8QQ out_95_mFAP2b_singleloop_p01wA5_mFAP2b_0001_0001
LQ140AvHFu6jDtIUQMIwqATf/U174luUQlYQkAz1jS+DqGPVQWO0UA76RR+z1jKVQkCX7ALwKH7zkYwUQBWNsAXOz78LIyjVQFjAmA/OEY8bMg/TQ out_95_mFAP2b_singleloop_p01wA5_mFAP2b_0001_0001
LRLypAjpbKAUiBxVQuz3kA7P1YBECsSWQ6mEdAb6mEC0IbPVQ2OfLAzeUUCU3kgVQZQgbAbmZGBknvfXQq/wjALYEoAE0lWYQakPrAzxRSBkNZlYQwzogAneB/+jpXnYQfU4xALGEIAEAAwVQqiOrAXp5BCU7ynWQW9WPA7OdXAk8wPXQ0CHTAjaiACkZ1wXQIqWkA3dbQ+zbPBZQbPCVAfwy99DyXaYQ out_95_mFAP2b_singleloop_p01wA5_mFAP2b_0001_0001
EFDCjAjqxHC01jCUQKc9aAzLdfC0d++SQueUeA/TNODktzPTQZQgnA7QLaDkvfyTQThmhA/S3TCk8DlRQSG8sAPgMlCEM8XRQX1VhAXBUHBkq2XRQLiAxAndrgCkRk6PQLHaqAHZ70Bk++5TQ/ABKAz9YXCEbiBTQ9tHZAL7BjCkL80QQIlcyATBfUCkFaCSQBdKtAHiAHDkqDpRQDPSkA76C4AUYAYQQ0RUSAncUwAkzjeRQBoZmALJZoAEXiHSQccF5ArgrtCE2EyPQCjwrAr+JyCkgtjOQ09HxAjK+9BUOAXPQ out_95_mFAP2b_singleloop_p01wA5_mFAP2b_0001_0001
ER2OPATf/oDUKc1SQxgATArFZLEUf/8SQamZWAfR2WEkSMoRQnEDMADAASE0eUoQQKc9AATLyWEUktrTQxqt9/6K0REUFJJVQi0yb/yTVhE0A+vVQ7aTW/iqqfEU6DQXQV9Co8+pYxE0w8zXQhrHBAPHadD0codSQS31gALa2NEkXchTQSflj/6huSEEYKNTQKHNDAvHFoEUq2lTQQOYOA7i1TEU9QoVQ5r+y/qKXBEkHISVQIsdU90iWeE0k+UVQQRVn/ymmxE0bnfVQjtL7/GUrgEESDrXQLD5z+e+YQEEyshXQnLzk8sgPwE0p7ZYQCUJa/Qi2wEU42bXQHJP8+WR+/E0aAjXQ out_95_mFAP2b_singleloop_p01wA5_mFAP2b_0001_0001
EcSMiAnX6mEkZmpRQzMzjAb5Q1EUc9gQQFDCgAfTiLFUxg4QQ3kYkAjWkVF0FZzRQ2OfvAPy21EEpwFQQUNemAvxLpE0kYgSQZZBeAneXvE0GSXPQQgVwArvfAFUgVeOQsHFyAvz3lEEVjnPQVjX0ALbn7E01j6QQ out_95_mFAP2b_singleloop_p01wA5_mFAP2b_0001_0001
E2OfPAHtITFEueMQQKxgGALaRoFkCXfQQiBBMAXMI4FEYlzOQGZ7GALFu0FE+TdMQ4P1Y/GtInFUeprQQG2rL+q4H9FELi3QQ+YHA/iMyEGURbLSQ9mDo+K/sAG05pSTQpQic/Ci2OGUm1ASQGZ7IA/89JFEmu5OQknZNAri/tF0rNbRQG0uK/CZYdFUBsjRQkMd4+aCLfF0n6oPQmF1Z/wsW6F09Q2QQ5x35+GUsDG0kECQQ6PZl/Gf2TGkGrzSQzzuh/+I3RGkAHGRQ out_95_mFAP2b_singleloop_p01wA5_mFAP2b_0001_0001
LfU4WAf9oEG0hWkPQktzdAXNeMG0yhmNQGZ7kA34lVGEaR2OQc9oiAjqxYGEYljQQaR2aADVjFGkTixQQri6PAXUnPGElxiMQuG/jAHFmIGk8vHMQ out_95_mFAP2b_singleloop_p01wA5_mFAP2b_0001_0001
EW5QsA7QLaGUJGUNQ/pGyADBWjGkBBWOQZQg9AvyhkGkQgVNQ4PVABjrHgGUxgQLQXPKsATLytGUeprNQOEirAzagwGko2uKQ+20kAvCr6GU5uLKQX7NWA3M66G031xKQSvzpAreDDH046EJQUNetAvxLXG025bLQ8GzyADXhiG0cOQQQCQQwAjIc0GkDWnOQ5kGkADrgtGkVVgOQIq9nA71zpGkhJqJQKtqzAXC7xGEsZAKQ3lxlAP2wJHk/CsIQ+o0xAP28CHUZ7sIQ out_95_mFAP2b_singleloop_p01wA5_mFAP2b_0001_0001
EktzBBf9oqGkZm5OQlDNHB7QLuGUepLOQoacHB/TN6GEZ7sNQ/pGGB/9TAHk9ogPQT3kLBbmZrGkDtIQQ1/kMB3yEgGkcoTQQqQZQBbmGwGksujPQdjcQBnHgeGUcXbRQ/UDAB/natGEShTQQ+0XIBLxMqGU8VVMQUKXKBLajuG0ckGRQjuXOBzU9cGkWIyOQtLBJBvgzbGUoyeQQrNeTBztfuGEKVhQQgctPBPgb4GE/5aPQQxgRBfFusG0bcpNQ9tWRB7YZWGUJVhRQF/wOBzUfhGkMoWSQ5bHUBzp0iG0rbNRQ out_95_mFAP2b_singleloop_p01wA5_mFAP2b_0001_0001
ERLSJBT0i9GEYlTLQXPqJBXiBJHUJGkKQbnPPBrFZMHEaRmJQ03vRBnX6GH0d++HQ3kYFBPzMMHEUNeIQmcIAB3EnKHEkulJQgIAGBXnAYHE7OZHQtIbKBrGv3G04l+JQjmyIB3F1NHk4LVMQCU0FBP/MHHE3iZFQv63+ALraQHUtl5KQMj8CBXzIaHkaofEQ8x7JB/9ZZHkOpoFQzXjFBb6/cHUf0eJQ out_95_mFAP2b_singleloop_p01wA5_mFAP2b_0001_0001
E5lORBPHaVHUGEoKQIwqWBbmZZHUzMDKQHaxXB3MzdHUiBhGQwKnUBnBBkHUGEYEQCB2XB/naiHk9oAMQacadBTyFnHUEOAMQqJJeBDjBxHUjboOQupRiBTDZ2H0hu3NQam5OBvyhZHk789LQJ7dZBXjwSHkLIPKQx86WBrF+fHEG3/NQCaLVB7MCpHUvNhLQ7eNeBHb7qHUeCGKQOJMgBPBwgHEauTMQvMyiBnfm8HEj+TPQ64QiBvkw5HkNw2LQxKujB3gHwHkoq+NQ out_95_mFAP2b_singleloop_p01wA5_mFAP2b_0001_0001
LGZbcBntzaHkpbSEQEYleBbktfH0Gv0+PEtohBXMInHEDCsAQ789hBfTivHU3kY8PQgVgB7luXHUjX60PsKpcBTkUQH0HjfjPg/iYBfHCUHknVipvkHydBby5GHkev7JPDCseBb5QVHEv0NGQI2bbB3SdkHU4DG7Pfl4hBvo0SHElvO6PiRUhBPcMcHUSAaDP out_95_mFAP2b_singleloop_p01wA5_mFAP2b_0001_0001
LRLSjBT14jH0w1jEQtdulBntzpHEW5wFQktjmBLEYnH0kYwJQ7RhlBntzfHEoa8KQZ78nB/mEmHkTiBCQCT/oBr4IcHksatDQfU4iBDW5cH0OffGQ4HUlBXdVyHEgUVFQGAhpBTS1rHUUsjBQUUFnB7DClHU94I8Pd9GpBzd0XHkd6gAQ out_95_mFAP2b_singleloop_p01wA5_mFAP2b_0001_0001
Lf/koBnX6sH0P14KQ35rpB7P1qHUiBhNQCBmqBHXPfHUGE4NQzMDrBT14bHEoaEQQiBBsBLFuyHEtIrNQ0zMrBLvz7H0+y2LQzWwpBfIh2HUFLlJQnkkoBDs/sHErE3KQ2sLoBDLzsHUN5CPQI13tBHTwuHk2eBNQomUsBrlP1Hk6dwPQDd+sBXbJAIEDrMLQdY7pB7xvAIUgN9MQFzQrBDxT0HUCwGIQxTPoBjX/7HkpAzIQ out_95_mFAP2b_singleloop_p01wA5_mFAP2b_0001_0001
EiWErBbPKZH0istLQOJ2rBLwKOHkArMMQR2OqBz1jGH0xLdKQKcNrBjU49GE7RxJQLy2uBzLdMHkoFpLQyZcvBbBhPHkdh8IQ/AmwB/r+SHEMajNQlDtqBLbnbHEnEzJQJ9brBnhQMHU+SSOQNXUvBLCAEHktA5LQS21tB3OFSH0bnGIQyisyBn9fRHkcgHNQVgKwBzWoQHE1fmPQXYLwBT3cbHE3/TNQ out_95_mFAP2b_singleloop_p01wA5_mFAP2b_0001_0001
E35rnBrbSJHkvf6JQv09lBzgACH0P1YIQBr8iB7P1DHkqxrIQjs9hBra8MHU2OfIQ5QrmBbPKCHEue0CQUaBlBr8R6GECq/+PL94lBnSj5GE/a/tPHEFoBL9p1GkfUxaP1jJkB3CW9GEpYauv789mBz1jQHEW5gKQ6nTmBTQ45GUgUGJQL9xoB30OAHkb3RCQk4VmBbIKKHkQhOBQg97iBDl68GUmG/+PSOLlBPBZyGUULUBQ7/kkBblI9GkLFZ7vorViB/KgAH07wchv out_95_mFAP2b_singleloop_p01wA5_mFAP2b_0001_0001
EAAghB3256GUiBBJQEtIdBDrc6GktzHJQqGvaB3isxG0IbnGQXPKdBrbSpG0HFuFQhALbBPHa4GEUN+LQXO8bBLq/AHEthHOQgVSgBnqVCHE99ZPQ0UqXBfdCHH0sQ+OQScggBfG1JHEFztQQepAYBnnVOHELLfQQ8dtcBHzzPHkOSGRQO0iiBjU4zGUepLJQOPjbBThFCH04NbIQRG0cBDMBxGko2tMQHx/WBXLV3GEtPwLQ1r8hBvZi9G0XU0OQ/H6TB/p4FH09XBOQO5XiBj06KHUNGORQ1pfUBXm7SHE2HyQQfFEdBLKnVHkWm5RQ out_95_mFAP2b_singleloop_p01wA5_mFAP2b_0001_0001
E8S3VBbQgzGEXPqEQfU4SBDrcrGkX6mBQTiBPBHtIlGE/pGFQv0tMBvyhpGkU4aIQR0zPBrYvwG0hPD6PT9VTBf3Z1GkJnUiPdrAQBzxl6GkKq82vt8gTBbYp+GE7/RAwpmYQBHdyEHU7mTEwSMIUBThr6GEBWZFQwSuVB/EwlGEYf2/P9NVNBb+L3GkfON9PaPJNBD15qG0itu0PFgxVBvAEvGUqG3ovkVAWBz7Y7GUF2cxP0/wNBTjSBHkG9RwvdaLNBfax0GU0qp6v9DbVBzL53G0w6QCwi3oWBjkzDH0/yV9vQR2SBDeVHH0DtPHwS7pOBnpKLHkZhhCwTchNBjoCAHkmr4Fw out_95_mFAP2b_singleloop_p01wA5_mFAP2b_0001_0001
EEtIOBDAAbGUNepDQMIQKBvz3TGkpbSGQ8n6FBT14PG0OffCQ/pGHBDBWMGU6mE8PJMINBnFPKGEtVXIQBuZJBTu6BGU7IdJQabmIBbExvF0L9dIQfd7FBji4CGkxswLQzD5EBzDHlFkxk/JQBaNDB/zVyFU8+AMQ9K7EB/1FLGUvYmNQWlE/A7rwuFUAuCOQQJPBBfMTJGkuYoPQYRO9AnVZ/FEpC2PQ4PVQBPc9XGET3kAQV+RIBTXUYGUiTvIQtouPBP16MGEmy+JQc0pPBjlfGGUfXtFQUGnKBPlJpFEyjcFQ17mDBDl/VFkZnrJQTW/GBXSvSGkG7bNQSj06AzanfFUAwPOQTveABDouPG0mxhQQSAf3AfCI9FU5xuQQ out_95_mFAP2b_singleloop_p01wA5_mFAP2b_0001_0001
EfU4AB7kYQG0LdTEQXkt4AXjXMGUhrHBQRLyvAjrHIGE99zEQbnvqAT2OOGkCXvHQBuS0ATsLVG0Es+6Pw0urAH5JRGEEIOtPhZuoA3hAIGUf5UwPmDSoArwQXGUoBXtvIFOAB3MzTGUKc9HQG3i7ATwzFG0bFP9PlMz6AjDqYGUlwp0PAe4wA/FjbGEL23/P out_95_mFAP2b_singleloop_p01wA5_mFAP2b_0001_0001
EZ78tA/9T7F0IbnEQIMvlAHiPxFkLz5HQe4xfAjCnfFkCR4EQczdjAX5iYFU/QpAQ3zoqATaSoFUhLgKQlSXyAfMJyFkxCICQIAufAfJa9FUF1eIQZBakATL1gFkJctLQ45VuAv9N1FUoqoLQwCrwA/2ZcFEVm/JQ out_95_mFAP2b_singleloop_p01wA5_mFAP2b_0001_0001
EOWwNATujYFEE/EHQ7nPCAXqNGFUpR6EQlN95/6fT2EEqtqIQP7K6/6A27EU96BLQ10uW/KlWNF0UaGCQ3dai/KNOdF0TlK7PMSAX+wMFjFUyp/yPCsdp/YskbFEYtb4PM2C49wljwFk7wsqvNI4HAraGgFkbtKJQ/ZfMAfMQ+E0J4/BQPpQP+ertUFUxNAFQ4+Fs+2Ob/E0wDdAQahG4/2/JWFEfEpyPI+Vw/KTzrFEXnc+PR8Ub/ogA1FU7oc1v5VWS/O3Q2FEO8kxv out_95_mFAP2b_singleloop_p01wA5_mFAP2b_0001_0001
E3svw/aqgiEkNnxHQ/c5k/yG6REEuCzJQdTcp+M1LMEEFZlJQPveO/khl0DUudOKQpoBAA/Bt7DUztWJQ1TUXAnp4AEErg/JQBS6iAbBGGEEli/HQeXxeALaG9D0WolMQ0JotAfC5IEUYKlIQw6FqATQUBE0uWLNQ8COxAP+fGEkd5KLQ14+x/qu3eEU+41DQLazq/GO6XEEIB0LQJ5a9/SBmxD0OajGQYQ3z/mTwhDkTAmKQyiEgAH79HE0HV5DQHggTA3I70DEHHLOQWPPzAPC/MEU5G/FQB06sADY2+DkucOPQMTq5AT2tIEkKgoLQ out_95_mFAP2b_singleloop_p01wA5_mFAP2b_0001_0001
E3lFk/g6ebEEVdrIQVGdIABtUXEEtvDIQ1QdWAZADdEEvncKQoz6kAx9zfEUeSLKQzZdPA1I6jEEx7KDQVcEEARhfdEkz1D8PxYtLANY1qEUbwfqPvFKhApbskEEWqDbv6m0kA9d8wEUmAO6v/ElQ/MLYqEEhfaIQEQVKARWSGEUZOTHQ8RnMAx760EkXt0DQw/SgAVRyhEU3JjCQ0yIHABIpME0C0Y6PHbxl/wKtfEUEqB9Ph69AApzcoEUyOTwvIkeLAZUu7EEBglxPG4omA9mvnE0gD0zPZtbhA5vqTEEYbOqvjTVsABTasEk3IK8vL+vfAl5/tE0/FOAw95vkAJ6vAF0LXi4v out_95_mFAP2b_singleloop_p01wA5_mFAP2b_0001_0001
EfCiMAJdzeE0EXyMQtKzXAtJnlEkcbMPQWS/jA5n7UEUonDQQ6w9rA5vMaEUxvsQQ4d6HAxPNqEUXguQQO6u0/YoF+EExpgQQy4rHARXXSFUc5dQQ+faTARFVXFErQaRQmN9FAJBOeFkqYvOQYNj5/kYVbEkUp5MQzXSgA5mP0E0SmvOQMxS6/sfncEUOC2QQ9xkQAhKJsEEMjqRQ2nzj/kYl8EEL6HPQWwwb/Maf/EElDVRQ9IXOARFyrFUgbkOQ/yg4/4hmZFE8gQNQ out_95_mFAP2b_singleloop_p01wA5_mFAP2b_0001_0001
Ejp4hApWyAE0dlcPQJQyoA53ZeDkH/IQQCuUnARXY3CUCgfOQDgnfAZ8S1C0kA6MQxasmAJoDTD037lRQ2rewApCDCD0IXSSQpZj3ARWTvCUnspRQSeBxA5wNID0kFlTQKKrWApOJ7DE3VVOQNLGxAxanoDk7wCQQH14jAhHXvD0bEISQOTYgAF8D7CEldpRQqjW3AVYl9CkiAGUQmWHrAl9iXDUXYDUQ out_95_mFAP2b_singleloop_p01wA5_mFAP2b_0001_0001
LkVjuAdwfYCkAcwOQ/J4tA5iuhBkyjONQylxqAN4+WAkHeBPQTDWsARURZ+j/xTOQrkh4ANmAOBEwL2LQ0Qh7AZ6FICEjWvJQO/n0ApwvUCUfgPIQtgVCBVEZUCEcgpJQ/Ar0ARFlcCUFoBQQFpvnAZGSpBU6dsLQDo4+A9PRLBEIhVNQlRF4AtyVPAEKM5KQ out_95_mFAP2b_singleloop_p01wA5_mFAP2b_0001_0001
EnNXmAViJrA0LbrQQTz/iANbVT/jINoRQeOiXAVFDf8DMm9QQt6/JA59C39zxwIQQfy3aANqLSA0Cd0SQEuHXAp/Sn+zHC8TQmmhHABu6L8jA66TQJ2jiAla/n+z9T6UQVDUlAhncpBE/e6QQHlFqAxEuP+Di7+RQQwQiAZOIHB0FiMTQWbhLA5YfsAEWUgSQn6thAtE/u8jtprVQT4voAJN84/Djl4UQ out_95_mFAP2b_singleloop_p01wA5_mFAP2b_0001_0001
Ei2eaAVtrk8bL4URQlRBPA5Vce/L+qrQQUayt/ULGD/7uqtQQqg1M/g0BEAsy3wPQ62lVAl8E9AcKKhRQFt+lAti1pA86F8RQRB4lABbVX+b9dQSQlqBbAFUDq8bWqWRQrslUAFUEr/LCYSPQXwnKA1DxEBs3qXSQPAYUAdGq3Bcya6QQzlMoApXaRBcHjzSQxXmrAZ2+5AsSYIRQkrwjAJK2E+bVLUTQkTytABOUA974rCSQ out_95_mFAP2b_singleloop_p01wA5_mFAP2b_0001_0001
EzUFe/kLH88LpYrRQZ485+6wbm7r1g0RQjayg/Ws2a5j/wkQQrAyDA/F3V5j/3WQQMraN/WGbp7zNABTQgbRn+2qQ0/TcM0SQP7M5+qTdsA0+VEUQtaBA/k1IRAUtcFVQhBgE/I7+xA0GDVWQXSvg+yCJvBE4WsWQ4bBv/s/tUAUwsLXQWR6z/8Cik6bSDVSQvsre/epDy+bH3+RQZ/o4/qy1g7DX2QTQpCVK+uWuh2jPb4TQgH/O/Ixa6/z2rfSQogUc/qcFXAkPbDSQ0nai+y36vBUY32TQAfgu/elbkAkEydUQnW4k/A3WE/jn41UQ21Wc/OXwCCkPlCWQ3aDU+eM4DC0tAoXQQNrBAJRYL/znx5WQOxsw/AdUtAUOqDYQ out_95_mFAP2b_singleloop_p01wA5_mFAP2b_0001_0001
LApPF+KD2I9DIBhPQTKRE/GaFC/Dl3INQorfG/myYb8jVgsKQd88S/200I+D6lcIQDSOu+UHWtAUxlpMQZdRZ+Ac0zBE3KtOQ4jUl/k3/7BERNXQQ/gDW/+NIWCk8lkOQ4jTh/0oLeCU4STRQZcFe/qoT2CUDYOQQd7LB9a/X6CkZqORQjqSI+SXbaDUdgKSQ7nwV/woq18TEq7PQNyfy/O71x/Tk0dNQ6Gvs/whoXAk4tpMQrPII+U/gIBEr1rKQKQGAABeoPBEBlaQQvvvy/aR5SCEPH/MQf5/4/8NZhCkoDGSQfr75/WWeMD0SCLQQFMoE/M4xYDEXUySQ out_95_mFAP2b_singleloop_p01wA5_mFAP2b_0001_0001
EHUs0+C8Mw8rAmJLQkHz8+atAW/LPFAJQz2B5/C6tE/7t96GQpa1NAv3wa/7pMlIQLupr+W4CGBce4GKQXsok+2eyECspO+HQDjKT/Yv3JCcdUoEQqs0l/ycIjCsVohGQkkYE/U38pCcZzTBQhBFI/uNy5C8RHYCQRD8X+u23/9LrECNQLqFs+0tOA/rwiNHQ+8NE/UctKBMB2TLQnh7l/a87TBsNkaLQzclCAfOkoCsYHKIQSZ9n/8xY1CsI8b8PI/Fi/CRjSDcpxdAQ out_95_mFAP2b_singleloop_p01wA5_mFAP2b_0001_0001
EdQm1/KeId+7bTxBQBGdNALviV+L/cj8PFRTXA/Dcm5D8rq8PukwiAbknH8zDqm0PczxQ/KEpD+7hDPAQT0xIAfAs3+bNt2wPFtOZA7Nhz/bULK/P out_95_mFAP2b_singleloop_p01wA5_mFAP2b_0001_0001
EhGqPA7GuI+zIE+BQwFJYA7wxaAUsejCQig7RATgtQBUybc7PU3nAAnSCGBEs131PGR0PA3pRDB00GqHQ87BYADkBLCUWIKIQuTqDAHYDE9zGDZEQtkxkA/m+WAknaxCQbFUUAP3xbAEAPiJQoO08/qgxFBUxKiHQDUbTAzB/aCkvjPFQ out_95_mFAP2b_singleloop_p01wA5_mFAP2b_0001_0001
Ec3EgAzwVFC0w8S4PFfTbAf6NkCEv8fFvI7tOADZ/JDEv3qwPZPINA7XoPD0VJD+Pbf8nAnib0CUudDzvYFbuAjxfKDkKjpoP1zQuA/6OPCkrqL6veSWnADAAGCEHF07PAjhRAjDdUCEhMU0vU43lAnWmKDESj77vg0N1ADGX8CkQMJrPtag1AL8SbC0v6+9vNAZpAb/N9BEYLDAw3FbwA/COyBkFAOvv out_95_mFAP2b_singleloop_p01wA5_mFAP2b_0001_0001
ECgyFAfRzjDk59VrvQNiu/afCDE0VU7RP5EmDAnWlXEkECLqPbf6//KuNiEk7ao6Pef+y+GIsGE0l6N4vxu0D/E5foD0XhL5vJsJv/I2ojD0h1gqvoAPv+wMaODkgOnAwDgJJAHUkfDEgwq6vq0Ld/SPx8DkaHc3PUUfY/67MJE0V07/vWabK+Q2IVEEAUs0v8gde/QOT1CESfIBw9gBx+6WkTDU/oKDw out_95_mFAP2b_singleloop_p01wA5_mFAP2b_0001_0001
EdhMSADFGdEUaXWxv38ocAPv8xE0pF4wvt3WqAnr1vEUobcrvxVhvAz5UiE0XFq3vvgUYAzph+EUbnz+vagOAAbmNBF0ZzRAwK5qhAHZNUFEgub+vdPx0/ynGJF0aezFwhWKWAfQkSE0KZe6vCPPWAHYC7EkeFGpPXDbeAjfi1Eke9zCwPjvz/W/eMF0Y2t6vxmcw/ar7xEkpFQ/vunDgAL94cFEEP6Cw16QqAXQ8RFkXYj9veeRdAXEXdFEJEU3vOvME/qVmKFk9kHGwQNHAATmv9EkvRZIw7TwBA3jpYF0brfGw out_95_mFAP2b_singleloop_p01wA5_mFAP2b_0001_0001
EIZyuAjqR9E0XoKwPNIK6AHgY8EUPTS1PthJ/A/WnSFEVXn1PMVW7Ans6gFk3Wa8PD007ATohxEESqwAQEerDB3sWxEEt22CQYFLHBzrFkEkrqQ+PxIxDBf6XoEkOaQIQOJKqADWZIF01LX3PIDM+Aj/8yEULqUYPrIK5Av4+gE0u7dAQvW42Armp5E0YLuDQv3PFBbcoBFEzs4CQoWRLB/E+jEkrqnAQYSGHB/IDrEUmAi0PmOqFBzbwTE0H379Pdd3HBv5QoEkMJAJQBINCBbsFYE0OmPIQJ+SBBbnUyEULXjJQ out_95_mFAP2b_singleloop_p01wA5_mFAP2b_0001_0001
E/UDEB757VF0gArcPEYlGBXO0qFEv0NBPhrnMBf8SpF0fqxjPKxAPBvyhYF03P1YvRATFBj8n1F0Wgs6vjhZHBDp8oFEU7oBwzTk+APYC4FEVOG8vUNeFBHsyJF0eU4uvGPCFBHu30FkW1+0Px7JHBjcsCGkTS96v86wHB7DYaFEejeAwbj58AzXt/FEu53BwcCX7AnU6AGkG9QzvQJ06Av+ToFU9x67v out_95_mFAP2b_singleloop_p01wA5_mFAP2b_0001_0001
LXPKPBDqG7F0gArwPe++UB3Mz6F057nyPiWkXB757HGET3k4P/UDVBzLdQGUGEY4PyL9MBPzMEG00NJ0PU5vWB3bD2F0QZNpvtGKWBHR2uFUKGN7P out_95_mFAP2b_singleloop_p01wA5_mFAP2b_0001_0001
E5lucBT2OHGkSMI7PyL9fBDVjQG0coF+PVjnhBPepOGUhrHEQpbyiBblDGG0eU4EQ6f3hB7quTGUBKyxPlKVgB3JBWGUmFCxvd3fjBDvidGURf23P8naeBjWk/FEnED7PveRdBHMPXGE1ns/PhHOjBXmHNG0qYosPLiidBXLDaG09USqvHm0kB70qfGE0CriPz5rkBzEzbG0xjB/PB/JiBL4MkGkQEm5P out_95_mFAP2b_singleloop_p01wA5_mFAP2b_0001_0001
EjsthBXO0WGUJGkHQ99TjBvIbWGkWkNKQLymlBHueeGEqG/JQuzHlB7P1nG0jCXJQ3kohBX46ZGkoFpMQlWdeBD2ETGkKYcNQhPdZBj2OXGEq3DMQzC6dBjgRTGEnwOQQLHqgBz1jdGkCXvGQz5HkB7WYOGEmNbKQuP5gBjW2hGkVHPMQF17iBzHZaGEp2WOQ/1AfB7oALGUM0wMQiiHWBD2RSGUcgpMQHR8ZB/Z9WGUnI5JQ85sYBL4bfG0r3qMQ3ufaBXEXOGkahhQQg9SdB/dfbGUkCkQQH5wgBLtFQG0YAsQQ out_95_mFAP2b_singleloop_p01wA5_mFAP2b_0001_0001
E4PFoBnuJbGEaRmKQCBWqB7luiGkuJhKQWO0rB/mEjGU0iMNQaRGsB3jCbGEEYlOQFuOsB3NJgGE+TNIQqj5qBfbehG0O37CQrxxsB3Y3fGEAGr8Pa1juBnFAZGkUOB9PGOasBfeKmG0uMgwPSMYoBf8STGk/UDLQ3+jpBPKtqGU1WHKQ0Q8sBPQ8XG0pDZIQVs9tBbwalGEh/SIQ9vDqBTSjpGUPhqCQu4TpBH9kbG0qrlCQb+ltB3QflGUwWnovt05qBHzvrGUgmfwP out_95_mFAP2b_singleloop_p01wA5_mFAP2b_0001_0001
EFDysB/nasGkR2+NQ357tBPc9sGEpwVQQGZrwB7P1nG0GvcQQShbyBT14pGUbnPPQkCHuBzLd4G0Mz0QQGa5uBn2o5GEaKSSQ9/quBfE7EHEpPxSQuZrvB7Q9FHkXxIUQqnOuBP5SEHUD/QVQYEsrB7QrBHUx2MVQU4YvBPlSFHk7wcWQCBmsB/89yGUHaxMQninsBvQsoG0ioBRQzkQsB7/h8G0y+qQQZnnvBLQn8GE4sPQQU99wBrLF3GEVjaSQEwltBTVm0GkOS5SQV2ksBr0bHHEZTwSQX61vBHaJKHkANISQxVoxBb85HHkJ4PUQVvwqBzeBBHkGrTUQc0nqBPzOAHksfEWQ52VxBvOQHHEtigWQB6TuBTeFEHkK3SXQ out_95_mFAP2b_singleloop_p01wA5_mFAP2b_0001_0001
E99DxB/TNhGkR2eRQXPqzBzeUcG0d+uRQamJ1B7kYiGkAr0SQmu5zBbQgnGUzMrTQ14VzB/RhQGUwKHSQmkMyB/RzJGkGU/QQi87xBPKB8F02UVRQdQywBzL/1FUGaWSQw5CzBn4kuFEmheQQFDivBbmZfGEAAISQzj10BfMtcGkIW0QQY9AyBbR1PGk+S+SQw7R1BvRPNGE+jZSQGMfzBv6iKG0ueHQQVtNwB3c4MG0fcwQQtQ+yB7BseFk0RnQQTU9zBzLJ0FktBUPQ out_95_mFAP2b_singleloop_p01wA5_mFAP2b_0001_0001
L/Uz3BXO0hGkEDySQ03f5BXO0mGUdTyTQShb7B77neG0OfXUQIwK8B33PfGkvfiVQy+P8B3qdXGUdkrTQRLC7BrbSwGEShLTQNfP5Bbob5G0aIrSQEzx6Bnt2CHE49GSQPTM9BHUbCHEOmESQl5g5BDSgKH0P6tRQ5Qr4BD/pdGERLCSQsoO4BfB2pGUSolUQlfP8BHQgtGk+4VSQfNZ8BD6lzG03M7TQ8d/3BnRN8GEv1fTQ4o63BbHU2G0nl5RQ out_95_mFAP2b_singleloop_p01wA5_mFAP2b_0001_0001
L+TNOB325FEUHahMQ6mETBf8SPEU6mkMQ++JXBvHFOEULymKQmuJbBLEYZEUIwaLQmuJgBz0NbEUGE4JQOJGaBfR2iEkqx7NQbnvdBHuewEEmuZPQqxLVBfR2cEE8nqOQtd+SBzKHiE0OfXQQAAgLBHYl3DEtILKQepbNBrED6D0hWEHQXPqKBHXPmDEBW5CQO0iMBHZ7oDk9ow7PPK8FBjqxPD0FZ7DQW5QDBjAr8CEqGv/Pnv/DBnuJNDU6mkIQ03vGBDW5gDUjXqKQHv0+ArFZ3C03PFJQMrAMBjOsFEUZeZOQOUjgBTQfSEEmggHQm6jgBXbUsE0TYMJQ5p+hBj/pUEUk28KQFSueBzoy+EkenLOQ6avgBDfjnEkry1PQax8bB7u11EkIQqQQkSCRBX2cFEknsEGQvPKFBTtbeDE0BrMQ out_95_mFAP2b_singleloop_p01wA5_mFAP2b_0001_0001
