# Supplementary material for: Incorporation of sensing modalities into de novo designed fluorescence-activating proteins
Source: Nat Commun. 2021 Feb 8;12:856. doi: 10.1038/s41467-020-18911-w (PMC7870846; doi:10.1038/s41467-020-18911-w)
Supplement: Supplementary file 24 — Source Data [file 41467_2020_18911_MOESM24_ESM.xlsx › raw_data_graphs/Supplementary_Figure_6b,c,d/1/silent_42.out]

SEQUENCE: SRAAQLLPGTWQVTMTNEDGQTSQGQWHFQPRSPYTMDIVAQGTISDGRPIVGYGKATVKTPDTLDIDITYPSLGNIKAQGQITMDSPTQFKWDAQFKQNDNPRYHGSTNILTGTLQRQEZ
SCORE:     score     fa_atr     fa_rep     fa_sol    fa_intra_rep    fa_intra_sol_xover4    lk_ball_wtd    fa_elec    pro_close    hbond_sr_bb    hbond_lr_bb    hbond_bb_sc    hbond_sc    dslf_fa13      omega     fa_dun    p_aa_pp    yhh_planarity        ref    rama_prepro    bref_irms    cen_irms    final_chainbreak    final_looprelax_score    irms       time                                      description
REMARK BINARY SILENTFILE
SCORE:  -487.623   -708.804     98.977    403.748           1.650                 23.433         -6.159   -261.273        2.222        -25.154        -79.960        -24.981     -34.603        0.000      3.416    134.750    -40.519            0.053     19.116          6.464        3.315       3.315               0.012                 -487.623   2.742   3082.000 out_42_mFAP2b_singleloop_p01wA5_mFAP2b_0001_0001
RES_NUM A:1-120 B:121 out_42_mFAP2b_singleloop_p01wA5_mFAP2b_0001_0001
FOLD_TREE  EDGE 1 120 -1  EDGE 1 121 1  out_42_mFAP2b_singleloop_p01wA5_mFAP2b_0001_0001
RT 0.092238 0.94843 0.303269 0.768097 -0.261588 0.584465 0.633655 0.17903 -0.752615 12.785 -5.805 20.9455   out_42_mFAP2b_singleloop_p01wA5_mFAP2b_0001_0001
ANNOTATED_SEQUENCE: S[SER:NtermProteinFull]RAAQLLPGTWQVTMTNEDGQTSQGQWHFQPRSPYTMDIVAQGTISDGRPIVGYGKATVKTPDTLDIDITYPSLGNIKAQGQITMDSPTQFKWDAQFKQNDNPRYHGSTNILTGTLQRQE[GLU:CtermProteinFull]Z[HBI] out_42_mFAP2b_singleloop_p01wA5_mFAP2b_0001_0001
CHAIN_ENDINGS  120 out_42_mFAP2b_singleloop_p01wA5_mFAP2b_0001_0001
LwfKMBvxLBIEoaMYQDCMMBf9IAIEZ78WQ67nRBLFu8HE99bWQ357UBT0i4H0hWMXQlDNIBf9o3HkoFpWQHgzJBrgEuHkmmOXQiTgIBXhVCIUaeVYQPryOBPHFEIkmJTYQBdLNBHFt7HUsJcYQAQKLBfY1DIkXmbWQoM2HBrIm2Hk1kkVQY1TEBfp65H0dhBXQFO9HBD46tHkoeDYQ out_42_mFAP2b_singleloop_p01wA5_mFAP2b_0001_0001
HTihSB3NJ+H0kYIVQ/UjXBHCs6HkEDiUQkC3XBvcouHUgVmUQFDCcBjVOqHkvf6UQ5QLYB/9T+HUf/ETQRHGZBzvIFI0904SQFh7aBHpjGIU4UfRQTb1WBHpuFIUMZdQQryJTBfkbJI0Z5FQQWQETBjxJOIk8prQQQGqPBr8VIIUCKROQEtoPBzKnAIEsyhUQMv1aBzTP+H0KDGVQ+4sUBzTH8H05bgSQ9ekbBTiJ6HUgVoSQykHcBzAgGIkqEmTQLDWVBnrOHIEoFFTQywXeBTMFEIkP8ORQ3BHcBz7vKIkF0dRQMJxWBnIKCIk8m8PQ4BvVBPjAPIUNPaRQrUVQBfU6QIk22ZQQYesPBjgpEIk5gUNQYr7MBHeFLI0BstNQ out_42_mFAP2b_singleloop_p01wA5_mFAP2b_0001_0001
H3kYTBPzMpH0yhWUQiBhTB/RhdHUO0aUQXPKVBPIwZHkVO0VQEtoYBfR2SHkQg9VQiWEOBntzYHkArEUQnEDQBnCXtHklDFUQRXgWBforaHUCZtTQb8SOB7QLQH0IbHUQam5MB/TNbHkrHFTQEYFLBvcobHkvfyUQ out_42_mFAP2b_singleloop_p01wA5_mFAP2b_0001_0001
HPK8SBntzeHU2O3WQqGPUBjqxbHUbnHYQrcIaBnCXdHE8nSYQQgVcBb5QXHEDCsYQ8S3QBvHFiHUzMnYQXPKQBD/pkH0yhuWQ2rZTB/GRTHEgVLYQ9owRB7OffHknvHZQmupMBD/pgHk9ogYQ03vRBz1jqHEAAkYQ out_42_mFAP2b_singleloop_p01wA5_mFAP2b_0001_0001
H++pcB77nlHEoaAYQuzHhBra8nHkvfKYQy2JjB/RhjHEoaUXQnvflB/mEiHUdTqXQPffhBnBB0Hka8OYQgmmfBPT+4HESMyYQXacgBHQb0HkAReZQU7uiBfS/0HEK8sZQpn3cBn95vHUIlzZQsHlaBrZmqHUiBZXQOInhB7fLkHEs9oYQA17gBbN23H04chXQnXljBPS11H0NDVYQMvZbB7TX3HU8KrYQrEKgBXNyAIk13yYQDbfdBDRxsH0HnQaQ45OZB3fmvHUFemZQ out_42_mFAP2b_singleloop_p01wA5_mFAP2b_0001_0001
H46RiBTgVhHEv0FWQ46BkBT2OdHUIwCVQqxLkBblDRHUO0CVQCBWmBfTiMH0P14UQ78NjB76RhHkpbqTQzcClBjDXdH034kSQyZ0nBTPIhHkRL5SQKFLkB3lyhH0cNPRQaRWgBntziHUwK3VQXrCmBzDSgHUSxNVQtwNjBHe+pHUibqTQS4MhBjQfeHki9cTQ8VBlBLmtUHkOnjSQzDLpB7nXeHkKqJSQZkboB718dHUaH3TQ4y2nBnQ1pHk8J7SQL1glBbV7eHUAddQQqxPkBnhdqH0mNSRQRqLiBLGYfHkvJARQ out_42_mFAP2b_singleloop_p01wA5_mFAP2b_0001_0001
Ham5hBjArLH0xLNVQQg1hBTf//G0xLNVQHaRjBntz5GkWkVWQMdTkBLaRxGkpbCWQGZ7dBPc97GktzHVQ1wPbBDwc9GEShyTQqojVBv/96GEBO5TQEHydBb2v1G0WjySQrcIgBvcoPHkBBWVQ8T1iBL3I9GUxiTUQeJkbBfQEAH0542VQFY5dB3MizGUxVWVQHtqbBzeoFHkjXeTQ/5nTB3+A8GE6F7SQQixTBPVXAHkU1nUQfaHVB3uwyG05IOUQk42bBL/j2GEzz0RQckSdBDTrtG0GsITQZn/gBrwf3G0YksSQ out_42_mFAP2b_singleloop_p01wA5_mFAP2b_0001_0001
LEtojBLFu9GkQglXQf/0kBf9o3GUHaVYQUNenBjAryGEYlHYQJbHpB3Mz3GUPKkXQdTSlBjVOAHkCX3YQLx9iB3MqHHk+kxYQNskiBXaHIH0LfCYQRWmjBrCp9GkbZoXQ/pajBjzaxGEm4fYQymNnBnPMEHkcexYQi1alBX8l8GkaFXZQFEajB7nmPHEZP/YQMLLhBPmzEHUeeBZQxM3jBDAaOHkbEuXQ4qdgBP2YJHEO/2XQ out_42_mFAP2b_singleloop_p01wA5_mFAP2b_0001_0001
LSh7nBPIwoGkoFVYQ14VqBblDjGkqxHYQ35rpBrw1aGUdTKXQrcYnBXNeXGEsyBXQgqhmB3jClGUbnnYQk5OrB/hFfGkBYjYQMuzrBLGxoGkqo3XQ out_42_mFAP2b_singleloop_p01wA5_mFAP2b_0001_0001
EqGvrBvz3WG0isdWQJGUrBPc9NGkpbiVQW5grBf8SRGkVOEUQHvUtBzeUXG0gArTQWOUtBX46EGU6m0VQl5BtBP9WBG0nHMXQqGusBbAA3Fkd65UQpwltBb78ZGEEYlWQYHTpB/m2KGUoBsVQNZWvBPgwHGUtLqVQLJvrBP+82FUqyPXQNEHuBL8RqF0m/HVQKN7sB/Sn7F0Ty3TQfrrqBb9cxFUtCFVQ out_42_mFAP2b_singleloop_p01wA5_mFAP2b_0001_0001
EEYlpBDrcNGUy2RTQIFepBjpbPGEUN2RQktzpBHtIFGEnEDRQktzoB/9T5F0w1bRQsyxmBD/pUGUHahRQBOnmBjjkfGEvbHSQhCYmBTRwhGUm0aTQk4omBDnwpGksIdRQlmVmBHQXsG0TsnTQCWimBf9bxGEMwbSQmXwmBfvzsG0ZfKQQMpnmBXFQ8Gk1zISQOD2mBPCa3GU96sPQ6FzmB3TC/GkI7zQQSMIoBPy2IG03PtTQiRGrBXn0UGU2HlRQ/2JlBLyuPGEpB6RQS7jmBjeNVG0YScQQPARmBvGzbG0tWNUQi0JmBjltvG0DsiUQetymBnn5mG0eJ0OQ1ojmBLeVCHU+i5SQ078mBrye5GE4JoNQPJ4mBj4eHHkZghQQ out_42_mFAP2b_singleloop_p01wA5_mFAP2b_0001_0001
EEtIrBzgAGG0LdzPQMIgrBTgV6F0257NQUN+oBHtI5FkQgVMQ8nKoBbktEG0xLNLQaR2tBnsd+FUHaBMQMpWuBrofsFkPd/JQkNdvBnBJYF0tvQLQc1kxBTxmYFUhfiMQ7iDuBLVUGFUWd6KQuz3rBrbSNGkVOUPQsK1rBDuurFUoJFPQ91pvBDXdAG0XEJNQ8+dtBHpkGGkzK6KQjYyvB7gHyFU/dgIQRrdsBbZfoFEeMBJQwrruB7Pn4Ek++tLQ3xWsBvoeGFUuf2JQ out_42_mFAP2b_singleloop_p01wA5_mFAP2b_0001_0001
EoFpnBTLymFU46RMQkCHlBTgVmFUhr3KQKc9kBDqGVFU5QrIQHahlB3NJCFEVjHJQEY1iBz0NjFEmu5MQdQLgBrwwjFEOVdLQJmAjBPQ9zF0bEFPQQgVoB/RhZFEFuONQej0kBnDw1F0d64JQF3BjBHGnTF0iy0NQ2eKdBjcjhFEs+4MQVGHgBLaOXFkQy9JQiZ3fBbWQzF0E0eKQ6zZhBjrkxF0oKQQQgs3iBX7vBGUZ+NOQey4kB/ThyFUM6CQQ out_42_mFAP2b_singleloop_p01wA5_mFAP2b_0001_0001
EhALkBf++bFk/UjEQWO0jBj/UNFkTiBAQtI7gBz1jOFkpbS8PSMofBzKHgFUwKH7P78tlBnsdSFUIwK1P+teoBrLwQFUC6/5PrmNlBTN4CFUM79qvW5wjBb78rF0IbHEQEgQkBTiH9EUsvXBQK1WlBTTviFEX5TvPBaOpB//7eFE9Lk6PTfjmBD8rGFkoWU5vTBKjBfGWEFU8z9yvoFklBHeiyE0mjzIv out_42_mFAP2b_singleloop_p01wA5_mFAP2b_0001_0001
EWOUfBvHF8EEEYl6PR2uZBjpb8EU5QL2PhrnYBvd+sEkuJxoviWkbBrFZdEEAAAwvVj3VB7Of3EEDCMAQOqIWBfaDGFEJ0LFQe12QBfx//Ekkw6IQGSISB/YIQFkWpzLQampgBT14tEE7Rh7PVdzYB7hbMFESPUwPARVWB/nanEkapeBQ0v0RBnp84EEpyS9P5J1VBb+pWFkh4EEQyu5ZBH4kDF0QyLHQyZBPBL7TNFEJdSNQ0sLSBni9gFU3ERLQBQ6VB7t0LFEOWpMQ out_42_mFAP2b_singleloop_p01wA5_mFAP2b_0001_0001
EoFZUBHDCyEEv0N4vktTSB7QLkEULyWAwXPKMBT2OjEEoa8/vO0iJBntzzEkQgV+v14FUBnBBsEkAr8FwPL1ZB7/DtEk1aJGwKTNSB7MbcEEFdIJwfUYSB7lu/E0HFu0v4G7TBngIUEEQ5k/vmnbSBLm07Ek8FuGwbvSbB3pskEUABRDwXQhTBPsAiE0RYFLwHL5NBngYbE0POHJwYn5TBfupMEkEIwIw out_42_mFAP2b_singleloop_p01wA5_mFAP2b_0001_0001
E99zJBPJGQE025bAwPK8DB/mEPEklDNAwamZBBjpbQE0fqxFwIFOEBPIwQEkvf6IwnEDCBT2O3D0NJG6vBQLDBL/FMDUyjD/vxikDBXq5GD0KggEw9CrDBXJZsCk/jC4vEtIMB3MzCEEnEDBwZdfCBHn2cEURk57vOFf7AjM55DEb0u4vkk7DBTm33D0yD2ov/FbEB7FlNCEcyc6vQeWDBfnqyCU9+L+O out_42_mFAP2b_singleloop_p01wA5_mFAP2b_0001_0001
L1NJ4A/89PEUiBBGwQgVyAb5QREk/UjJwwfq0APdT+DEYljLwoFZyAjWkBEESh7NwO1TmAPg1REUk8+IwcF0eAb7rWEE0raLw+/7gAPSDtEEcJdMwnI1kAfQQ6E0VC/KwX1acAvH8wEUoQuOwe++zArvfQEUiBhCwuqr0AbV+fE0gVkKwriokAj58dEUVb8GwhixjATucCEETSLIwfWDOADIhUEUrb4KwI5UhArPTLE0np/Mw out_42_mFAP2b_singleloop_p01wA5_mFAP2b_0001_0001
LGZ74ALv0ZDkSMoKwQgV7A/TN2CU5QbMw2OfDBf8S3CkVOUNwzhWFBjpbaCkWktOwHK84ADLYLCkPSELw6fCtArvJECUmSmKw1r2mAjcEOCUKVWMw64PqAj2kpBEjpfIw/pG7Ab5QXD0FZrIw/RS2AHIE5CELfMOwH0D9A/79JCUWaJJwXrA8AjeoiBUJBTMw out_42_mFAP2b_singleloop_p01wA5_mFAP2b_0001_0001
LGEYGBT0iYDkCXfMwjs9LBXNedD025LNwHv0PBPHaFDkX6WLwdolUBLwKDD0HF+LwcSsEBrw1vDU14VLw5/BNB7YS/DUSwINwW/mMBbDVSDEvZOPw out_42_mFAP2b_singleloop_p01wA5_mFAP2b_0001_0001
ELH6NBTLyyCEBWJJwEtoRB/mEbCEBW5GwgqxUBT2O7C0kYwDwqxrSBzfqdDksdeCwoF5OBf++5BEsyBDwhc2LB7A4yA07ihFwNiYJBf/t2/TVhVBwMkTGBLphaAkJ747vYbuKBXgzj8jWscBw2O/JBvco1CE/pmIwthRUB/OUICEikuIwuCYMBrSsOCUg6ZAwEA/RBDcGcBktllAwgboOBnOPMAUHo4HwJ0sIBLTLNB0jSCIwfyPJBvgbpuTvSe9vIOSNBDqsc6z6UQEw out_42_mFAP2b_singleloop_p01wA5_mFAP2b_0001_0001
ElDtZBDrcwCUf/UCwy25cBfnvPDEAAA/vv0NeB7P1ED0d++tvHv0dB757fC04luJPb8ChBjU4WDkSMoCwLXjiBvCVvC0a30CwX2XgBvvclDUi9JIw8SXbBLwKTC0LdTDwFzqaBHZqtDUosn+vLmPiB71WvDEdWqAwczUhBPm2VC0RaADw4eNiBjikqD0bYRJwRDeeBTGkBEUjwEIw2JXeBzY8MDUWCKJw out_42_mFAP2b_singleloop_p01wA5_mFAP2b_0001_0001
EAAAgBvcolDklDtoP8S3gBvz3fDU6mE9P5l+iBrbSAEE+TNAQHaBjB/naSE0xLd8PzMzcBvz3jDEsyBCQhGraBTtFGEkmj1BQ357fBjqxBEUc9ogvi6whBzfNADUc9z9Pul0dBrckcDUDYHGQPtwZB7CxNDk1YsAQo+YZB/w9IE0/4gFQ out_42_mFAP2b_singleloop_p01wA5_mFAP2b_0001_0001
EY6mkBnuJ1DkR2OEQnvfmB3NJKEE/pmGQAAwmBjWkHEkQgVKQmupmBvIbrDEBWZLQlYQpBf++JEkoF5DQquLpBfJtSEULHU8PVA4rB3JFWEkkSY2P3fctBDGKHEkgYBzP+UbsB/9XqE0ybHxPU4akBvd+WDUHaxFQbtvlBX3OaE0ZI2FQChCqBjlbzDUhxyDQpKpqBzzuTEkHXNGQgmLoBbQGiEkkSm8PhCFoBTywHEUymf2PT0KuBrzBuE003mgPz/DrBHbP2EkoAP0P out_42_mFAP2b_singleloop_p01wA5_mFAP2b_0001_0001
Lx1DnB7luZEEUNuLQ7RRnBb78ZEkSMoOQwKnnBvyhwEUMIwPQbnvoBHue+EU5QbOQsyBnBHDCoEkCXvKQj59oBn2LQEEJzPPQY9elBPtxSEENrfPQ out_42_mFAP2b_singleloop_p01wA5_mFAP2b_0001_0001
Ef/0mBPzMzEUiBJRQ/pGnBLwKHFEBW5RQ/pmkBnX6MFUKctSQQ1IjBzJx+E0FZLTQlDdpBb5QFF0Jx4SQl+PsBTw+CFUiBRSQ+iZuBLdl+Ek5aUTQA7SuBLa2tE0O59TQnwUwBTM2MFE5rfTQqG/lBbmZmEEaRmRQFzanBL1NUFkfLMRQy2HpBrGk3EUWriTQo8epBnydTF0cOhTQI2vsBz4CSFEerwRQdoQsBP251E0bajRQsQwxBL2QKFEEBLUQKJXwBTzmaFEk38SQ out_42_mFAP2b_singleloop_p01wA5_mFAP2b_0001_0001
EoFJkBPy2hFEBW5SQ14FiBzfqpFEv01TQ5QbjBvxL3FUc94UQ++JlBT2OCGEEYlUQkCXfB3251FEVjPTQnP0aBvu1oFE+DnSQL60aBP9hUFkC9OSQVIgVB3RfwF0s/USQx24VBLHvOFUu1tRQwIqSBTwifFE2KxRQHb+SBXu6BGUx8fSQmudNB7ClhFU+eYRQk+vNBrR4CGkUIHSQxPHLBvtO1F0GnkRQ1NZlBXjXsF0FZbSQaSIhBrp4bFEReTUQu+ZgBT4kAG093fSQSVkdBXYZ/F0mtCUQsrKeBnpFKF0bdUSQjx1UBXxl/EkToVRQQYBVBrJbIGkPt7SQYONLBrmVUFUEl8QQZhzLBLfTKG0TVQSQ4QGHBTXS3FkOeTRQ out_42_mFAP2b_singleloop_p01wA5_mFAP2b_0001_0001
EtIriBPzMzF0eUIWQaR2jB/na+FEAAQXQPKshB76RGG0HF2XQGE4eBLbnCGEaRCYQCsykBnYQuFEEYJYQDvqmBXmxcFEhewXQ2eZpBzQafFkgfoXQsgImBzaWIF0xqVXQmMeqBnLSNF0wMKXQIWioBXlI/EEz1+WQ7RRhBvconFECsSWQE2glBXwFEG0Xr5WQYZGjBP08mFkc0XYQTX2lB/9y2FU5liYQl1KkBDkrAFUndTXQoslsBLPgKFUUf9WQtIzoBT/ivE0wEpWQ out_42_mFAP2b_singleloop_p01wA5_mFAP2b_0001_0001
EzhWiBXjXQGU2ODYQVjXgBntzXGknvTYQFDChBrvfcGEVj/YQO0SjBzgAgG025HZQhrHgBb78gGU3koXQMSSeBrwzdGkbzRWQBt7gBDLMaGk69WVQChCZBHLleG02N6VQC0IgBnJcXGkkZGUQN8aXBvN4bGUwxpUQR7EbBXRWYGUBKwTQe+OkBDAATGkYQ4XQxO9cB/LjTGEeiXYQlnEiB3ZXkGkDTgXQtosdB7oBnGUHKBYQ7xBjBHujZGUMlpVQdbJWBfvVhG0SunWQt3lhBjclUGUHQYTQsCPTBPRlcGE2DYUQPu2ZBTwRWGUNrwSQ out_42_mFAP2b_singleloop_p01wA5_mFAP2b_0001_0001
Env/dBntzcGEqGbZQ8SXeBvcohGkTiFaQ357ZBPc9pGkDtMaQlYQVBzgAnGUbnPaQep7dBrEDZGUPKoaQeBmdBb9WdG0KQWbQAdRhBjqBjG0h9mbQmoajB79LeG0UxrbQSJ/gBrwVtGEppwbQPKcaBXNeZGU46RZQuSGhB7HvlG07HIaQKzsgBPeyTGULQmaQHkaaBLBLUGU7PiaQ03ycBXgpWG0OUrbQRVRaBjuDjGUUzXbQ37hiBXygxGkbF8bQjPWeBffFxG0PwrbQ out_42_mFAP2b_singleloop_p01wA5_mFAP2b_0001_0001
EmuJbBnCX0G0IbPaQgVOXBfnv8G0xLVaQfU4UBjVO8GU14BbQsHlXBLv04GkYQgbQZQgaBPc9GH0HFOaQ/PFgBrj0DH0AIZaQXeVgB/yM4GkD2KaQ4yJbBLvK0GktVPaQVoFUB7h67G06t8ZQyj8YBf1XNH0AviaQJmDaBTHyJH0D4sZQlMagBLbyEH0Es7aQTIghBDmMJHUzMJaQpuuhBvtZ0GkpkgaQxf8gBfvb3GkznpZQ out_42_mFAP2b_singleloop_p01wA5_mFAP2b_0001_0001
L357PB325/GEaRGbQWOUNBvcoAH0z3vbQfUYLBXiBMHkDt4bQpbSLBHYlPHkQgdcQcSsIBntz4GEFuybQvXRKBHmCtG0PXubQKpxNBfzfpGUxgScQcANPBD1YeGEinOcQyE7SBPnQZG0ZflcQZFxVBLcMeG0jADdQfBoTBvUEPGkfQdcQGE4NBLwKCHkqxraQCpMQBP7a+GkyhIcQri7FB/hg6G0PfZbQSBmGBXf25GUM+QcQvQcMBPSyrGEZZQbQbRsGBnCDoG00TubQ5wqLBz4jqGUuswcQOBcRBLNLuGkn1ScQrNLNBHNwZGEUu4bQNtJVBDNDmGUA0IdQETjYBDEIaG07wTdQ+APRBXHxLG06pFcQ+GWWB3+sKGkNWtcQ out_42_mFAP2b_singleloop_p01wA5_mFAP2b_0001_0001
LkC3JB/owRH0d+WbQ46xHBb6mcHkYQcbQBr8IBfSMiHEsyxaQcSMKBPIwcHkpbSaQgVuBB77ncHEVjjbQO599A7OjbHkCd8aQ2O/JBzeUOHkQg5aQL62JBn3XgHkWA3bQUAYABj7kjHUh10bQ8dxABX4vVH0Jh3bQGyX4AP1FWHEGAAbQ out_42_mFAP2b_singleloop_p01wA5_mFAP2b_0001_0001
LXkNIBHsysHEmutaQpw1IBnDtyH0HFGaQueUFBXMIuHERLiZQlYQGBLbnwH0bS8YQcSMHB/mE+HUwKTaQrhYIBH6p+H0zdCbQuJDHBbPrzHU2NTbQXaNIB/3usHEpLuaQkhENBn3iyHkjb8ZQM3+CB7MS/H0vdMaQNfaJBLPACIU9ZAaQXD9FBDgfCIULcRbQFLmMBLsaAIEKoHbQMUyCB/FfzH0bHbbQE6nJBXv4xHkkkubQ out_42_mFAP2b_singleloop_p01wA5_mFAP2b_0001_0001
EsHFBBf++nHkWktZQ7Rh7APdTjHkDtMZQQ144ADrcXHkmZWZQ99TwA77nTHEEYJZQ2jCxAThrpHEsyJZQUajyAvmr1HEwrCZQHDFyArKi8HkVglZQ/jh0Andz5HkWXaYQFSizArtsDI0K4fZQI2A2AjkTCIkFtUYQH9g1AzUtFI0QT3YQbu/2ALrHLI0DrxYQf/UABjU4lHEoaMaQTq6/AfLdjHk4kuYQ8HqsAHGpoHECrnZQ0OAsA3HjmHEdrwYQ10jwA/WV5HUaXFaQol80APzn0H0/o+XQ50KzAvaYGIU3T7ZQRok3APN5DI0/rpXQSsD2Afx6MIE2mMZQ out_42_mFAP2b_singleloop_p01wA5_mFAP2b_0001_0001
EqGPABT0iRH0yhqZQ357+A3jCGH0Gv0ZQ5luEBnDt/G0JxwZQGE4IBHXPDHkQgBaQMIw6ArFZEHkU4iaQobUxAryrKH0l3paQ5c/3AzMl4GELlqaQDCsDBT2OVHUGE0ZQtsQ5ADHrCHU56dZQEfaABjb1GHk6R5aQCU+sA7dlKH03PQaQ7hD1Arwn3Gk9HLbQD5/+AzRmzG0sTmaQXczxA3TH2GUP9TaQ out_42_mFAP2b_singleloop_p01wA5_mFAP2b_0001_0001
EFDiEBzKH2GE7RdZQ4PVJBXjXvGEBWZZQU4aIBjrHjGEoaYZQFueEBnuJfGECsGZQzhWMBTgVzGU46xYQHvVRBDditGkB3lYQpEhUBrNN0GUVT2XQAHKXBnp6+Gk+ZYYQ7RBBBrZmzGE99PZQ/z1LBrGqwG0LZ1ZQkRbNBrus7GE5c2YQGerJBDt9yGkXSWYQcZaQB/hXlGEe9bYQXiDUB/yMtG0CiAZQbYPZBbxNEHEmHDYQSO6ZBLN37GUIcwYQuM8TB30PDH0qDoYQ out_42_mFAP2b_singleloop_p01wA5_mFAP2b_0001_0001
EEtIMBvHFdGUPKsZQ/pGMBrbSRG04lqZQaR2PB7QLNGU5QHZQlDNUBfTiRGEoaAZQrcoNB33PMG0isVaQU/WJBLniNGUFk5aQSKoEBjiAOGElLwaQHc3KBLUmNG0ylebQ5lOPBjqxgGk8S7ZQhFDIBfznOGk4cjZQzbURB3d5PGEl1gaQcebOBfKwDGkdDRaQ out_42_mFAP2b_singleloop_p01wA5_mFAP2b_0001_0001
EIwKOB77nEGE7RxYQvJRRBblDAGEmuNYQyLdSB757nFkuJRYQam5OB33PbFU2ObYQzMTOBrEDCGksdGXQXReNBrEEOGUI/4WQOFfRB39z6F0hQ7VQeHDKBbR2QGkeetVQx1jKBTgVBGEZ74YQUeKVBvA9DGkh0MYQTYYKBnhs8FEkpJXQwuSRBb9oRGExkyWQMMhLB3EdRGkCxwXQZTTPBve19FU8hBVQnPASB/SrpFEdqCWQVaaVBPCRBGUZ43VQZlqJBDPgZGke1oVQftHGBr6TNGU6L2VQDw2LB7OxNGkfQzUQ out_42_mFAP2b_singleloop_p01wA5_mFAP2b_0001_0001
EKcdXB7OfhF0MzIYQtI7YBX3kKF0eUIYQO0CbBvcoDFU3k4WQf/UeB3MzOF01jSWQ6mEdBLEYFF0jCrYQvsoeBHAztEUCfoYQzvvaBn9yKF0FmWZQgqRaB/S3sFksdCYQgQXVB7pLBFkcpPYQEhSgB3VcOFExzlYQB0ygBTrPqEU6DBZQHDLgBflQqE0BOJYQSuFbB3c4jEEYdtYQzIrdBPlNHF0MVvZQ6qIXBP+QBFk10bZQiDvZBXNwbFEO3XZQ out_42_mFAP2b_singleloop_p01wA5_mFAP2b_0001_0001
EsyBZBbQgxE0jCXWQ++paBb5QpEUjXCVQ46ReBrFZVEUiBJVQIFOdBnDtGE0w17VQXktVBrw1jEEEYNUQBWZWBHZ7oEECs6WQ509cB7kr1EEYNiUQjs9WBXjXeE0HFOTQv0NTBLGEyEE/pGUQ35bTBb5QXEET3sUQ out_42_mFAP2b_singleloop_p01wA5_mFAP2b_0001_0001
EqxLhBLxgUE0JxQUQaRGjBf9oCEEEYNUQ0iMkBra86Dka8ySQO0ClBPy2LEU6mESQ35blBvyhIE0eUIVQXumnBLIQwD0rgQVQQkwpBPSd+DUhrPWQSw/pBLSNSEkRRnWQghXrBDSnfDUHJsWQiBhhBTKchEUdTqTQ0VFiB/aSoDkWkiUQ3bqkB/SqLEE6YIWQxEWmBf9WXE0BdxUQckioBTmsrDk7FSUQ4LvmBb/NSDUP1mVQyF1sBXammD0InVXQMyHrB/9eBDEY6XWQ out_42_mFAP2b_singleloop_p01wA5_mFAP2b_0001_0001
LHvUkBjWkRD01jaSQqGflBrZmFD0coFRQueUkBDW5cCkpbaQQrcojBHYl7BkBBGRQ2OfjBLwK7CkEDCTQFgonBbigAD0nUMRQjtNlBvz6fDEDwYQQ out_42_mFAP2b_singleloop_p01wA5_mFAP2b_0001_0001
LMIQkB3MzcCk8SHOQ5QLjBfTixBEqGfMQqGPhBj/UHCU0iMKQc94hBblDlC0MzsIQqGflBjrH9AkEDSLQCoInBfarcA0+uZNQwnakB7+1l/jCqrJQZ78kBnCX3CEBWJNQ+zAiB3e1HB0MoyNQy9rmBf8FmBkUc/JQ/6CmBvXl3/DRPnOQF3EmBnb4c+TaL3IQvzKjB7XAKAEWdDIQHbPjBfhqU+Tyi/KQ out_42_mFAP2b_singleloop_p01wA5_mFAP2b_0001_0001
L46xdBzLdjBEaR2JQktzZBrw17BUdTiHQiWEYB/TN2AEW5wDQy2ZZBf8SX/DtIbEQzhWUBrw1LC0NJ2IQB3mRBPZ4PBk2fIKQUvGVBzZspCU4XwKQ8a+LBvxDkB0+lpKQ789cBXjXyAEpwFLQ8fkbB74hWC0HLAFQVv0RB7MpYCkDEjGQPnlTBXgbABUHbBMQ8jwRBTrmYA09v1IQf1WRBnbxyCU1ZnLQjDGXBruHFD0RQ7JQfTfXBHMcaC0tELMQdBFKB7MeuA0SfjLQPK/JBTvOyBkSqwIQF3vLBfPWNCkUE8LQ out_42_mFAP2b_singleloop_p01wA5_mFAP2b_0001_0001
L2jCVBvIbPBka8S/PDXvSBHYlTAkR2O3PnEDXBXiBx+z4lutPzMTWBzgAr4zMzMrP99TOB/TN++j9ow8PzANKBDzeTA0dUUAQIFOUBPzMHCkZmZ+Pz9DRBTVF4AEdgnfPSn7PBP9qi9TYLoBQa+rMBbiXM9TgNs1P+IxIBb4exAUIjf6P out_42_mFAP2b_singleloop_p01wA5_mFAP2b_0001_0001
LEtobB/na8/zisdePEtIgBf9og+zfqxrv2jChBjVO02D/pGxPiBBiBjWkt973P1YPTiBfBTLy28Dv0N+vGvYdBLg+s/DLBQDwxHZfBvUw+Akij+CwIBAaBj44I/TqOhGwZ78bBLwK/AUO0ikPoL0hBbec5/TmIZtvQp0bBLh+yybYby9vicRhBP1IL5jYXpAw out_42_mFAP2b_singleloop_p01wA5_mFAP2b_0001_0001
LlD9gBThrH6zyhW/PDC8hBT0iM9bktTDQT3kgB77nK+LtIbIQZQghBjAr8/7yh2JQMdDgBb5QL+jWkNBQ/hBkBPilb87fiUEQZj3hBH1Nh/7zcQBQ out_42_mFAP2b_singleloop_p01wA5_mFAP2b_0001_0001
EPK8cB325767z3PJQBrcaBT2Of8b3k4LQjsdcBrEDC7jTiBOQtd+cBDVjH/zMzcNQfUYUB7P1477xLtLQ46jRBX2nG/LCeFKQVqtRBX1s3AMUocLQz1ZPBLnczAM3bIOQ1oHKBHlO4A8P+rOQdfnGBLYNCBMFWvMQKQdIBbQPzA8kGmQQKcdbB33P16D99DIQPMhbBHQkQ/rQjhMQxoaTBfU0n7DFl0KQunqSBDeZ67bSktNQAFhTBPviS/7O4IIQPCZNBPszh+rknyJQCR3VBDExMB8QGoLQ8UdPBv6XmBs+PSKQNp8RB/rnrAMr+rPQlL4HBH9LGBcPs0KQHUqCBfXBGBcIbKNQ5tILBLKlrA8JIWRQrMhEBzo42AMFqzQQ out_42_mFAP2b_singleloop_p01wA5_mFAP2b_0001_0001
ETihdBzLdTy7P1QQQgVOfBLxgg9T14VRQWOUbBX3kAA0LdrRQyLdWBTLym/j78tRQ/pmfB757n2rpbiSQowQgBD+Q5+Lyj7RQF/WdBj6b5+b46oQQ+YfdBHL0xzrVMPQQ98ihBrrJq+Dk7ERQcQ6bBvDkvz7+WITQmLchBfX4v5T81MTQ1PNfBbnwOA8MaoSQKYaiBfgxN/bQvwRQ6OOZBDGwk/7xnyQQ7OnfB76KFAsFF4PQ out_42_mFAP2b_singleloop_p01wA5_mFAP2b_0001_0001
EPffdB/RhLBkuJBSQb8SaB7QLKC0isdSQzhWbBzfqVCE7R5TQIFufBTf/kCkR2OUQhrnbBjVO0CUGEwRQD64aBTbKyCEPkYQQ9hXYBnu2YDEOhTSQ4JHdB3cxZD0accPQ03vgBzgATB0Ld7RQwMFWB/ywBC0+PYSQlAjfBXKv6CklG6RQo2oWB/fxvCkElLQQnU4cBXm9VCkBx+PQ98eZBzdp2DErtzRQVjDZB7WKcD0rIYTQpYOUBzcFSD01rHSQXGlcBzVxYDEK4UNQHJogBvuHdDkkx1PQpcFbBjk20DUr6HQQ out_42_mFAP2b_singleloop_p01wA5_mFAP2b_0001_0001
ERLSXBThrPCUf/sUQlYQXBLEYdCEZ7EWQhrHSBX461CkYQQWQMdzNB7OfjCEueEWQpbSXBfR2uBkqxDXQAxLXBfOIICUKbPYQ6YLcB/cX2AkaSzWQ2jCUB/naAC0xLVUQgexaB7CRxCUXBQWQc7qTBf8QKBkfv7WQGKHXBv8jaBEmslYQAgnTBnVsbCEHHUYQisvaBLfebC05MVYQYXKcBP7qAAEKxfXQLazfBXgGcBEai8WQyUFcB7/CeAUpEyVQ out_42_mFAP2b_singleloop_p01wA5_mFAP2b_0001_0001
Ee+eSBHXPeDU5QrWQEYlNB34l2DUMI4WQW5QOBzfqPEkpbqXQlDtSBHueWEE/p+XQNeJWBDrcsDUHaxWQkJqKBrMziDkpcZXQbc3LBrH6+DEFQ6VQ out_42_mFAP2b_singleloop_p01wA5_mFAP2b_0001_0001
EMIwJBXiBZEU0iAYQShrJBrbSsEUgVaYQ14lEBDW54E057TYQxggABf++vEk8SHYQdTCKBf++lE03PJZQqpFFBD+TZEEzqWZQjSwAB7l/jEEEToZQw30EBHSNDE0MSQZQeaa4AbA3YEkI1zZQi/PABnmTwDkR2bZQV673Azj5CEkwmtZQ5P2uAfSwvDk2K5ZQHaRGBfSMSEkrHtXQZs/MBfae2E0UZQYQuEVKBDhT0E03FdZQ5FlNBTwPcEE40OZQHq8ABj6R1EERCtZQSaMIB3GX1DE3JCZQOyoxAvoVhEUFtBaQCjAABHbFODE5CXZQgJfvALjbSD0qawZQ out_42_mFAP2b_singleloop_p01wA5_mFAP2b_0001_0001
LhrnEBzgANFkYQgYQoFZ/AjU4YFEv0dYQKxAABfTivF0NJuYQpw1DBb781FUbnDZQOJGIBnBBUFE7RpYQm5N5AH1nQFksGwYQD+r8APrfZFEya5XQ out_42_mFAP2b_singleloop_p01wA5_mFAP2b_0001_0001
E2Of3A33P7F00NlYQ46R2A34lIGEoa0YQ03PzAvIbQGUy2RYQpbSuAvyhNGka8iXQEtIuAHXPJGET3YZQPq4xAjrEEGE5/BaQRn6pArscFGU/5laQL1nuA3DcBGE0wPbQG3C3A7P+IG0SygbQ9owxATgV0FEXPSYQLx89AbMSLGk4FBZQXdsmAfWbFGUwEPZQ4UYsAX3nRGEAufZQrBg5ArLoHGESbLaQ3zIzA3CI3Fkg38ZQcYoiAfKABGUVueaQzX6nAHN5NGkCOpaQuRRyAfXTzFUWSKbQLqSoA3+mAGUicnbQiYE6AzEFGGk/P8bQ/nwzAX0JQG03TmbQ97T9A35AKGklXLbQ out_42_mFAP2b_singleloop_p01wA5_mFAP2b_0001_0001
EnED2AvyhaG00NZYQ357yAD/piGEaR2XQAAAxAPeptGkBBOYQbnv1A/S3wGUjXuYQ7Rh7APepjGEue0WQShr6AnsdcGkR2yYQS8TrAX4TgGUPFaXQGZ74ArbSpGEEYFWQEYl8A757bGkTiZWQKcdBB/9TmGkvfSXQ out_42_mFAP2b_singleloop_p01wA5_mFAP2b_0001_0001
E+TNqALbnzGUbnvXQIwKoAbkt+GUbnDYQ/pGqA757FH0gA7WQzMzpAzLdCHEmuxVQ7RhZAnYQAHEBWVYQ/GFKA3Go9GEoRqXQboAWAL5I5GUzY8YQx1jmAbPKwGkqx7WQDVrtAnz7AHkVKdYQPtbXArknIHkcneYQW5DMAzDQCH0uo5WQGg7FA7wY6GEYzIZQTn3gA/oN7GE1+UZQz97XA/uywG05dzYQ out_42_mFAP2b_singleloop_p01wA5_mFAP2b_0001_0001
Epw1rA/mEQHEnELXQGZ7tAXNeXHU0iEWQJGEkA3MzbH0xLVVQQgVYAzgAfHET38VQU460AXNegHU14lWQv5f2A/NkoH0tDlVQC2n/AX64bHEST9WQdoFsA34lSHkDtEYQ2moyAfwTTHEcHUVQQmLxAvl+jHE7ubXQFhl7Ajl1uHU3j8VQkg3uADP/rHE8vRVQmKS6AHOqkHU9GvUQgYTCB/RIiHExPVXQ4FoBB/IiYHEAoEWQWzr+ADTtVH0V0tXQ out_42_mFAP2b_singleloop_p01wA5_mFAP2b_0001_0001
LNepkAf9obHkCX/TQepbYAb6mfHkBBGTQXPKeAz1jqHUiBhSQ8naQADVjxH0kYYSQR2OVAblDYHEsy5RQAEqMArMTNH0BVPSQZXsKATg/FHUOY/QQa4Qy/GA5JH0vJDQQ9Oko/6F+BHER46NQyLdrA7luYH03PlTQvfuJA7oggHUb4qTQ0EQiA/l2WHUcPaRQwJhKAL9wbHUlnLRQRGM6/2MDOHUJVuSQQDzXAn0qJHUGS8SQIx+GAzx09GEBhSRQOQxZA713FHUMucQQSpe8/WrXRH0D3LPQheYK/C1TLHkgCoQQtPiC/SQ4EHEi7uMQc8Wd/avC7GUdNwOQUxpBAvZbAH0D+wMQ out_42_mFAP2b_singleloop_p01wA5_mFAP2b_0001_0001
LlYQpAnX6rHERLKSQdoFtADAA2H0MzkRQDXP3AHtI4HkR2WSQBrc7AjWkwHUep7SQsHFwAXMI1H0w1DQQ7qE6A3LQvHUh62PQXpMnA/uavHkTRlOQVjXuA3islHEoaUSQg58mADyF8HEzAuRQ158wAzU38H09kPPQG9G/APYsyH0tZjOQVibpAvz3uH0zveMQSMlfAbi+zHkEixOQOJ7lArJfnHUlFXPQ out_42_mFAP2b_singleloop_p01wA5_mFAP2b_0001_0001
LBrc8AjVuAI0P1QSQ9oQDBrbyBIEnE7SQnvfHBz0N7HUPKkSQTihLBLaR6HE7RRTQIFuEBPyWHIkZmZSQrmv+AreBKIEcDJSQ5Pp3AnmkFI07poRQSZX8A7JyAIUL6QSQ50nCB353BIkxtAUQdxKHBzn9GIEqRfRQkVKHBXDgJI014ITQ8Gt/AD+RNIUIUaRQIHu7Aj12LI07UETQWAj4ATobFIUPIjQQEkYvAP6OGI0mV9RQ out_42_mFAP2b_singleloop_p01wA5_mFAP2b_0001_0001
EzMzGBnsd1H0GvcRQIwqKBfTitHUepDRQIwKIBjrHjHUepjQQoFZKBntzdHEEYVPQ0iMOBrvfyHEAAAQQU2FLBD4l2HklHeNQwEQGBLIA1HUT1LNQzstNBrqt7HUjw4LQ8naDBPc91HkZm5QQT3ENB/XdrHEPa7RQB2GRBzB1sHE+5bPQ1QSQBvlK5HUc1bQQ out_42_mFAP2b_singleloop_p01wA5_mFAP2b_0001_0001
EqxrDB/89fH0w1LRQdTCBB3MzVH0z33QQXkt9ADAAQHkBBGSQfU43APy2UHU3k4SQ14l4AzKHXHECsyPQr0H8A/C1bHET+WNQ+7FzALYdMHUIxMPQdTCCB/89kH0eU4RQjl9DBDzcQHktzaQQNH3yAnuRcHUbSWQQUDK8ALThjHEkMqNQ94bsArf4NHkqB3NQKrEwAzt8IHEvzgQQilt4A7T9GHkwtROQ out_42_mFAP2b_singleloop_p01wA5_mFAP2b_0001_0001
EvJx/AbQgFH0gALSQhrH7A34l+GkQgNTQNzMyAHtI3GkBBuSQ99TzAHDCyGU5QrRQgqxBBb5Q3GEue0TQ93WGB7137GEwEkUQlvCKBnqtyGkCD+UQ+BSEB3RkBHU34xVQpwVCBDBWCHkrHdRQ4bi3Aj9pDH0Jf+TQWxfDBj27yGET+/SQhpo/ATExxGUqCdUQkGjIBf+YBHUwq7TQtTXNBri31GErrhVQ5oeLB/EnuGUHIFUQs93HBnVItGUHAmVQkxmHBbI+EHkBMWWQkAFCB7h97G0MUaWQ6UnBBzJ0HH0ZEdVQ out_42_mFAP2b_singleloop_p01wA5_mFAP2b_0001_0001
ECsypAHZ71GkU4iTQ8S3gArbSuGkDtYTQ789jA/mEkG04lGUQpbSkAT14jG03PVVQDCsMAfTiyGU2O/TQhNVy/OGGrG0uMvTQKNz4/OM1hGUgGcTQ8BN7++m6uGEoY0TQ67npAf9o6GUwKXUQ6mWfAv6zsGkflUSQzTEJAbpM6GEHjmTQlHvOAPHfzGU9JEVQ out_42_mFAP2b_singleloop_p01wA5_mFAP2b_0001_0001
EiBBnA757bGEv0VTQOJGsA7kYSG0eU4TQqxLmAThrHG0xL1TQIwKiA3NJEGkpbySQlDt2APzMRGUy2JTQt9r9AHPSaGkDbgTQqt17AbFCHGk4QgTQOxKDBXOhbGkK4qSQoa8lATKccG03PVSQJYatArIkTGkkl8UQ76P1AjelRG04xFSQppcAB/L1YGEgqcUQHnO5A3MkhGU9RhTQSUsBB3lRGGUrn+SQMgi2A7kmAG0rlNTQHzM9AfBwGGkF8kUQPKoFBP79hGE8fATQIQsBBTRNdGEMIsRQGkaFB7+UUGEyMrSQ out_42_mFAP2b_singleloop_p01wA5_mFAP2b_0001_0001
E/pGmADBWCGEVj/UQT3khAb5QvF0LdLVQmuJqA76RfFUiBpVQZ78sAHtIfFUf/0WQmI3QALx5vFkOjMWQVEfGA3YIaF0DZaWQUpkQAHQTKF0c5HWQ+oJp/SoiZFUfU3WQ3kYpAXiBGG0w1zVQA+0cADOwpFkGROUQTBpEAjLH7F0u52VQYv4WAzet1FEGyJXQ out_42_mFAP2b_singleloop_p01wA5_mFAP2b_0001_0001
EdTiuAfSMSFklDtUQFDC3ALFuCFEoaEVQaR2yA/owrE0bSEVQb8SuAT0ikE0GvEUQBWZABXiBDFk8SHUQDzmCBbl+YFkBi9TQUr5EBX2K0EU4MqUQKyaEB3RhjFEg0OVQWO0rA/mETFkCXvTQwf05AnQcGFkNxEWQRnX+Abqc9EE+QITQdbR/AnVhiFkq7eTQjG/FBLg5XFU6IUTQ6wSIBDWg0E0GX+TQhmdDBTP0jEUK7vUQMkLGBH205EELyoVQEu/FBzCPzFkY0/UQMFiHB/Z5ZF0LStVQPzEBBHNLlFEpj5VQ out_42_mFAP2b_singleloop_p01wA5_mFAP2b_0001_0001
EhAr0AzeUgEECsKWQkCXxAzKHKE0NJWWQ2jC7AXO02D0yhOWQqxrBBzgA/DE+T1WQgVOsAHueGE0jCvXQLJziAP1ZTEUM03XQviJpArgmdD0CS6XQnvf4AfTinEkqx7WQOIqrAXpEGEk83jVQTw7xAnVCLEEGSQYQ5MykALQTiE0D86XQUCklAHx/YDU5hcYQFKLwAfVcJD0oJ1XQcDajAzRlUDUMsIXQ out_42_mFAP2b_singleloop_p01wA5_mFAP2b_0001_0001
EOJG6Ab6mUDEuecVQdTiBBb5Q3C0KHSVQUNeABTKcJC00NxVQLHa8ALwKfB00NBVQtd+CBHue0CU0i0TQN/gEB7GmdDEy7JTQxnkABD253D05XoSQG5xJBrJNoDESABTQN85BBXANOEUhw9RQOhJLB/4fGEkgAWSQLtOHBLgeTEEaI0RQZKoIBzZmlE0nPIRQwKHzALGEQDUep7UQMU3EB7b0CDUV14VQD8X/AXQWnCE73STQDHUGBrYSeCkvXtTQ7x24A7xlvD0LsvSQyQ2MBz1TTDULebTQKAl9AHNXYEEArjRQMEVPBXJzKE0cDOSQ8EdMBbVLlE0Lc8QQ out_42_mFAP2b_singleloop_p01wA5_mFAP2b_0001_0001
LCB2BBrFZ7BUHaBXQfUYBBTKclA0FZjXQTiBEB/S3E/jEDqWQjX6BBLFue7Tc9gWQXkNEB/9TtAEW5cYQLedDBbFuEC0c1oYQT+EEBzEicCEaI/XQim3BBvVh8BU73/WQT6P6AnzsVAEM4rXQducIBDJ9aAU7sZYQ3XYCBTzGBA05A0YQoPbGBnYYOC0w9AZQkP++AfuNJCUCN3YQo/PIBHZHhCkwh1XQA81BBnYQ6CUivAYQ out_42_mFAP2b_singleloop_p01wA5_mFAP2b_0001_0001
LU4aIBHsyx/DEY9VQiBBLBHsyh9z4lGVQgVuHBrFZ77j9o4TQzMzIBbmZG8r8SPTQy2ZQB3ist+z4lmUQ5I2PBrB0dAUg+vTQ6mEKBb6m0AUIwCWQYAnLBju5XzLvEsVQsaOSBrQDL8D5lCUQ5WBTBzEGK/jxXaVQ5A1RBDboOAU3T7SQ out_42_mFAP2b_singleloop_p01wA5_mFAP2b_0001_0001
LCsyDBLGEo+j/UjTQTihABjqxL+zP1YSQBW51A/mEj8z3P1SQamZuAblDN8jZmBSQAAgABDW5YA0NJmRQycMGBDvN3AUCvKRQMZzFB/IfFCkG1aQQxk9IB73Bk/TFMXQQyL9CBfnvHAkYQIUQovXCBLITf6zWOyRQqgy9Arn9IBEDHPSQ/OA8An/BTA0TWuQQMRiIBvIiDB0r7DSQZizJBXMYQCUqlKQQGe6DBny7cCkeyCRQw5cDBHz7ACkoKBPQaG/MB7kKHAE1tFQQ+wtGBXmcL/zSe+OQVhQJBHHte9zzl8QQ out_42_mFAP2b_singleloop_p01wA5_mFAP2b_0001_0001
LQ140AvHFu6jDtIUQMIwqATf/U174luUQlYQkAz1jS+DqGPVQWO0UA76RR+z1jKVQkCX7ALwKH7zkYwUQBWNsAXOz78LIyjVQFjAmA/OEY8bMg/TQ out_42_mFAP2b_singleloop_p01wA5_mFAP2b_0001_0001
LRLypAjpbKAUiBxVQuz3kA7P1YBECsSWQ6mEdAb6mEC0IbPVQ2OfLAzeUUCU3kgVQZQgbAbmZGBknvfXQVtwjAnOwnAkjiWYQR1PrAz1xRBk4ZlYQ2qngA7wQ++DRNnYQfU4xALGEIAEAAwVQqiOrAXp5BCU7ynWQKiUPAvzoXA0isPXQIDKTA3ZkACEP/wXQmSVkATTQP+jlCBZQqH/UAzU589zbKaYQ out_42_mFAP2b_singleloop_p01wA5_mFAP2b_0001_0001
EFDCjAjqxHC01jCUQKc9aAzLdfC0d++SQueUeA/TNODktzPTQZQgnA7QLaDkvfyTQThmhA/S3TCk8DlRQ0m5sAPuilCEbpXRQk3bhArpQHBUPJYRQ8TxwAniwiCUKU4PQLHaqAHZ70Bk++5TQ/ABKAz9YXCEbiBTQONCZA/1yiC0370QQuigyAT9GUCkpDASQYXJtAr/AHDERPrRQSMYkAfn/3AUtSYQQsljSALewvA0iDfRQjcimAT7zoAUV1HSQjJ14AzT6vCErfvPQatarAbn+0CkgnlOQTP3wAP7aBC0cuPPQ out_42_mFAP2b_singleloop_p01wA5_mFAP2b_0001_0001
ER2OPATf/oDUKc1SQxgATArFZLEUf/8SQamZWAfR2WEkSMoRQnEDMADAASE0eUoQQJ3VAATizVEUPqsTQb5R4/mpkME09RFVQYz/B/iOsWEEZJuVQA+vT/+YltE0jHKWQoout+s2P3EUO82WQhrHBAPHadD0codSQS31gALa2NEkXchTQsuej/GoDUEUtHHTQYAZDAnm4mE0Z5zTQe0+JArscPE03MuVQT9Uz/uRu2DkDUAVQYuIb+e1UNEEr1lWQuLPl+MVuWEUJWAVQfagh/auS3EExSSVQfHW1/aK1tE0iF1WQDzGC+g9YGFEpbIXQwS3E/s7huEk/krXQPV9k/4AZ3EknTPWQ out_42_mFAP2b_singleloop_p01wA5_mFAP2b_0001_0001
EcSMiAnX6mEkZmpRQzMzjAb5Q1EUc9gQQFDCgAfTiLFUxg4QQ3kYkAjWkVF0FZzRQ2OfvAPy21EEpwFQQUNemAvxLpE0kYgSQZZBeAneXvE0GSXPQQgVwArvfAFUgVeOQsHFyAvz3lEEVjnPQVjX0ALbn7E01j6QQ out_42_mFAP2b_singleloop_p01wA5_mFAP2b_0001_0001
E2OfPAHtITFEueMQQKxgGALaRoFkCXfQQiBBMAXMI4FEYlzOQGZ7GALFu0FE+TdMQeYwY/y/AnFkZ4pQQWAmc+KZ+7F0iMERQA00n/wSg5Fk3oWRQLFH+/QHCtF0HpsQQ2Bi3/srsCGUIsVSQGZ7IA/89JFEmu5OQknZNAri/tF0rNbRQWS/I/6SCbFkIEaRQQPu3+e75hFkMjbPQYpWt+SpwDGEJdQQQy8VO/yl7AGUn+9RQ7PTLA5aOCGE7ykSQSCVk/ospHG0UH2SQ out_42_mFAP2b_singleloop_p01wA5_mFAP2b_0001_0001
LfU4WAf9oEG0hWkPQktzdAXNeMG0yhmNQGZ7kA34lVGEaR2OQc9oiAjqxYGEYljQQaR2aADVjFGkTixQQri6PAXUnPGElxiMQuG/jAHFmIGk8vHMQ out_42_mFAP2b_singleloop_p01wA5_mFAP2b_0001_0001
EW5QsA7QLaGUJGUNQ/pGyADBWjGkBBWOQZQg9AvyhkGkQgVNQ4PVABjrHgGUxgQLQXPKsATLytGUeprNQammrAbGjwGU+8uKQai4kA7Dt6Gk8tLKQknTWA/Q66GU1AxKQkl3pAjEHDHUBtFJQUNetAvxLXG025bLQ8GzyADXhiG0cOQQQvBOwArrb0G0cJoOQZRFkA7EftGEjffOQXNFoA362pGEcepJQbNwzAP1/xG02cBKQS60lAPF0JHUcysIQPA5xA39BDHUvYuIQ out_42_mFAP2b_singleloop_p01wA5_mFAP2b_0001_0001
EktzBBf9oqGkZm5OQlDNHB7QLuGUepLOQoacHB/TN6GEZ7sNQ/pGGB/9TAHk9ogPQT3kLBbmZrGkDtIQQ2hlMBj2EgG0sfTQQ3EZQBb1HwGka7jPQyicQBT8feG01VbRQ/UDAB/natGEShTQQ+0XIBLxMqGU8VVMQb4WKBTYiuGEZmGRQc8YOB7q+cGk54xOQs2BJBTnybG0vdeQQwAeTBb8guGEzbhQQP3sPBHqc4GUnTbPQ+3gRBfUwsG0ykpNQqGXRBzUZWG0tNhRQnSwOBD4dhGEtlWSQpTHUB7f1iGUhmNRQ out_42_mFAP2b_singleloop_p01wA5_mFAP2b_0001_0001
ERLSJBT0i9GEYlTLQXPqJBXiBJHUJGkKQbnPPBrFZMHEaRmJQ03vRBnX6GH0d++HQ3kYFBPzMMHEUNeIQmcIABXEnKHEhulJQWIAGBfnAYHEIPZHQtIbKBrGv3G04l+JQjmyIB3F1NHk4LVMQKU0FBj/MHHEyiZFQvv3+Az5aQHEwg5KQBj8CBfzIaHUnofEQxx7JBf+ZZHEgpoFQgXjFBT6/cHUo0eJQ out_42_mFAP2b_singleloop_p01wA5_mFAP2b_0001_0001
E5lORBPHaVHUGEoKQIwqWBbmZZHUzMDKQHaxXB3MzdHUiBhGQwKnUBnBBkHUGEYEQCB2XB/naiHk9oAMQKcadBfzFnHkwNAMQrJJeBXjBxHkbboOQ8pRiBPCZ2HEtu3NQam5OBvyhZHk789LQJ7dZBXjwSHkLIPKQZ96WBPF+fHkI3/NQkZLVBXMCpHU9NhLQ5dNeBPd7qH0MCGKQTJMgB7CwgHkutTMQCNyiB/dm8HE3+TPQW5QiBPkw5HUcw2LQyKujBHfHwHUzq+NQ out_42_mFAP2b_singleloop_p01wA5_mFAP2b_0001_0001
LGZbcBntzaHkpbSEQEYleBbktfH0Gv0+PEtohBXMInHEDCsAQ789hBfTivHU3kY8PQgVgB7luXHUjX60PvIpcB/zUQHUfbdjP3GjYB7nCUHU73kpvc8xdBL85GH09H2JPDCseBb5QVHEv0NGQI2bbB3SdkHU4DG7PVi4hBrc0SHku0O6PdVUhBHbMcHUGzrDP out_42_mFAP2b_singleloop_p01wA5_mFAP2b_0001_0001
LRLSjBT14jH0w1jEQtdulBntzpHEW5wFQktjmBLEYnH0kYwJQ7RhlBntzfHEoa8KQZ78nB/mEmHkTiBCQjR/oBj0IcHUNYtDQfU4iBDW5cH0OffGQ4HUlBXdVyHEgUVFQ4AhpBrP1rHU3ujBQsUFnBjKClHUc3I8PpxGpBnO0XHEL6gAQ out_42_mFAP2b_singleloop_p01wA5_mFAP2b_0001_0001
Lf/koBnX6sH0P14KQ35rpB7P1qHUiBhNQCBmqBHXPfHUGE4NQzMDrBT14bHEoaEQQiBBsBLFuyHEtIrNQVzMrBPxz7HU1z2LQVWwpBzMh2HEmLlJQMlkoBXs/sHkTE3KQ2sLoBDLzsHUN5CPQ/03tB/TwuHkHeBNQInUsBTjP1HkBewPQWc+sBXdJAIEJsMLQ2X7pBzxvAI08O9MQgyQrBH6T0HUAwGIQrSPoBPb/7H0FCzIQ out_42_mFAP2b_singleloop_p01wA5_mFAP2b_0001_0001
EiWErBbPKZH0istLQOJ2rBLwKOHkArMMQR2OqBz1jGH0xLdKQKcNrBjU49GE7RxJQLy2uBzLdMHkoFpLQCacvBLGhPHk2h8IQ/AmwB7n+SHEDbjNQlDtqBLbnbHEnEzJQJ9brBnhQMHU+SSOQBXUvBjBAEHUx/4LQSz1tB7ZESH0CjGIQzisyBn5fRHkRhHNQLgKwBDPoQHUZgmPQlYLwBzzcbHkqBUNQ out_42_mFAP2b_singleloop_p01wA5_mFAP2b_0001_0001
E35rnBrbSJHkvf6JQv09lBzgACH0P1YIQBr8iB7P1DHkqxrIQjs9hBra8MHU2OfIQ5QrmBbPKCHEue0CQzbBlBn2R6GUXr/+Pd94lBTTj5GU4Y/tPgEFoB3Cq1GkwxvaP9iJkB7DW9GkgHauv789mBz1jQHEW5gKQ6nTmBTQ45GUgUGJQi9xoB76OAHEp3RCQG3VmB3GKKH0igOBQO+7iBTV68GEnM/+PfSLlB/6YyGU5KUBQO+kkBzqI9G0vBZ7vsqViB7HgAHUkpbhv out_42_mFAP2b_singleloop_p01wA5_mFAP2b_0001_0001
EAAghB3256GUiBBJQEtIdBDrc6GktzHJQqGvaB3isxG0IbnGQXPKdBrbSpG0HFuFQhALbBPHa4GEUN+LQZQ8bBXo/AHU+hHOQrWSgB3jVCHkP+ZPQQYqXBPfCHHkLR+OQWeggBT+0JH0VztQQouAYB/nVOH0hLfQQejtcBfuzPHEmSGRQO0iiBjU4zGUepLJQOPjbBThFCH04NbIQ5E0cBTKBxGkU2tMQ3w/WBzOV3GU0PwLQcs8hBPQi9G0fU0OQJL6TBnv4FHEbYBOQb7XiBbo6KH0eGORQEwfUBrp7SHESIyQQYMEdBbEnVHE0m5RQ out_42_mFAP2b_singleloop_p01wA5_mFAP2b_0001_0001
E8S3VBbQgzGEXPqEQfU4SBDrcrGkX6mBQTiBPBHtIlGE/pGFQv0tMBvyhpGkU4aIQR0zPBrYvwG0hPD6PL9VTBvuZ1G0XAUiP3qAQBnOl6GkyR92vk9gTB3Cp+GUqFSAwWqYQB3iyEHUckTEwSMIUBThr6GEBWZFQwSuVB/EwlGEYf2/PvQVNBLDM3G0gNN9PuMJNB/25qGk82u0POlxVBP3DvGUfZ2ovaQAWB/AZ7Gk/acxPlywNBb1RBHU59SwvElLNBDkw0GkYDq6vOAbVBP743GEMJRCw77oWBb/yDH0RzV9v2V2SBLsVHHUBoPHwTDqOB7qKLHkuWhCwvchNBD9CAHURu4Fw out_42_mFAP2b_singleloop_p01wA5_mFAP2b_0001_0001
EEtIOBDAAbGUNepDQMIQKBvz3TGkpbSGQ8n6FBT14PG0OffCQ/pGHBDBWMGU6mE8PJMINBnFPKGEtVXIQ7vZJBXw8BGU+HeJQqXtIBL0kvF0l+iIQXO0FBTiFDGUvjuLQSj9EBbCFlFUTNEKQ3PJDBfJryFkDQBMQ7MrEBTQeLGEcqfNQzkx+AHbXvFU7+AOQX05ABHU0JGklpfPQl7p8AHULAGkAvvPQ4PVQBPc9XGET3kAQV+RIBTXUYGUiTvIQF4vPBvN7MG06P+JQojoPBXodGG0J7sFQrj0KBD3qoFUixsFQAWvDBbS1VFk+wyJQL2sGBHrJTGUtPTNQ0Tm6AflKgFk24POQqnCABznYQGE8nbQQu5x2AnZT+FEIyqQQ out_42_mFAP2b_singleloop_p01wA5_mFAP2b_0001_0001
EfU4AB7kYQG0LdTEQXkt4AXjXMGUhrHBQRLyvAjrHIGE99zEQbnvqAT2OOGkCXvHQBuS0ATsLVG0Es+6PaYUrAndSRGUPI4uPrNNjAn7+NGEtLn3PXXqsAPBqRGE2wrzvIFOAB3MzTGUKc9HQG3i7ATwzFG0bFP9P+Fu6A/+WYGUgqB0PZpRxATqvbGk2x3/P out_42_mFAP2b_singleloop_p01wA5_mFAP2b_0001_0001
EZ78tA/9T7F0IbnEQIMvlAHiPxFkLz5HQoXRYALkdqFUMljEQIWWaA/CwdFUPK1AQDuWqA/1EeFk3mbJQlSXyAfMJyFkxCICQ+x9iADy98FEYNaJQj8IkADGvWFU35pKQnO6wAPgUjFU3gtKQZxUtAH2bSFUT5+HQ out_42_mFAP2b_singleloop_p01wA5_mFAP2b_0001_0001
EivkFA7LBzFU385FQb5zk/2ktvFUc6rCQkfjo+WtYdFU2S7EQ37qA/ksGUFkISHCQ0+Qn+SQECGUwkcCQL5ga/q67KGE56J+Pnykc/OoKIGEk2XpPKsss9sMyFGkm1+pvtMLCArgdIGU5yfpvPYnEAX9C8FUT7nIQ3Rku/iffrFU6YR9PBssI+i9JFGEqweGQz0SL/sJNAGUA9zAQTz/9/y1VMGkFDaAQXT+o+WULSGEucK/PvxgDAfatGGkfMK6vVnLPAjubKGkqTymP out_42_mFAP2b_singleloop_p01wA5_mFAP2b_0001_0001
EIwiC/SjPYFUoLAJQvHQY+8HdHF0I3VKQGJB3/YWrLF08MQKQka+HA1U89EE+MbJQik5l9SZtxEkLOEJQrsPx/6VKtEEfDuIQ1DpCAPXzwE0askEQI5sEAD6PlEkGz0KQ2MNYArFosEUCo7DQgCQaA3qChEEJngKQNUAiAzmvkE0j4EIQUlHo/ytKgFUHFCKQe9bq9up8GF0H9bMQDURz+gv3wEUj0NGQNIft+oGElE0b2SKQtnmy/CQB3EUO9OBQh3+5/SLViEEZ1vMQTD4fA3FkvEU6iFAQ07xhA3K0aE03hLMQdMgqA3rdhEEBupHQ out_42_mFAP2b_singleloop_p01wA5_mFAP2b_0001_0001
E6z4BA1jweFE1IHLQIz2XAhZFmFkdowKQaKnjApT0ZF0M1jMQ7tyrAVmqRF0hJpLQ0UgZApkF+FEQcULQ7uuOApbGGG0p8OJQF5mRAJ05RGULh4JQBd7GAh29YG0xulHQNBbJAhfikG0H3aIQHLfu/gEcoF0bACMQvulcAB0KjFkZUsIQ8ISSA9R0AGknRQNQKsJlAtmWBGEucbLQUAoVAJueEGk+siGQU0Y7/YpREGE1RKJQCeoKABLnTG0wj1LQTxThAlczTG0vL9JQ5n8NAZyYXGkpnrDQlq1r/UcFXGUyDZHQsZICAlO8oGki4+FQVXsCAlIImGEesNKQJaIZApnamGUNqeIQ out_42_mFAP2b_singleloop_p01wA5_mFAP2b_0001_0001
EBs7gAV4jYFkqGIPQnD4nA1LTOF0JziQQ32ckAJiY3Eknh1QQnWjpAdXLsEER2nRQa4CoAFcMbFkmG2RQrz8sA9AVxFUfgtRQxC6rAVaZ+FUp4+SQifCjAhpxBGU70aTQXd+0Ah46BGkmclTQM0zTAhF4eF0CDvPQR69vAxquNFUs6IQQ8azfABDFdF0p4NSQBZjsAtodSFk7hmSQvdb1AB8pvFENqeRQKJ5oAxW45FkbG6QQ/ny0AN5OGGk0ZbUQes/7AdzU/FUomMTQ out_42_mFAP2b_singleloop_p01wA5_mFAP2b_0001_0001
EuHkXAhBgwEEJvMQQQn7OAVyHbEEk8aQQPNyYAhSRLE0dg4OQDbyPAtv9GEUgowMQEFct/MqKbEEfiTQQVBbQ/ceUnEEF6aRQxe/n/0fonEEadjSQv0Kt+mpVxE0bwHRQoMLQAROV6EEHnFPQ2gSTAln/VEEmYbRQa9Gk/AjTiEkfQtOQnwrh/EuvKE0K9TQQDDoV/e8r5EUtt0RQulzN/KlpwEE3NMQQ out_42_mFAP2b_singleloop_p01wA5_mFAP2b_0001_0001
L9NqlAp8nCEkk6mPQhUlrA5zvoDE+j1NQhShmA9Xa8CU6p3NQ+xRrAZmudC0Lq2OQQhV3ABoPmD0JorOQ4aV+AlQnPDEBQoMQyjC7A94PMDUweXKQQAdDBBZ6BDUV7VNQccroA9tAGEEW3tQQzXLrA9Ph1DU41zLQXVc6AZ6ODEEIb/OQ+c93AVZRVDEQlSQQ out_42_mFAP2b_singleloop_p01wA5_mFAP2b_0001_0001
EtCsZAF7P5CEvZyMQlyIOABvuQC0wwtMQn2bPAZKA7Bkf56JQ7gFIAJ7sQCE9A9HQdbNu/MFEXC0s1lNQ2mTQ/07IbBETIPOQrszg/gGCZA0dV/MQUtlB+ulRdBUoKFQQ+SzSAZ6lTD0iq/LQfd3VABeD1BkqDGOQtbVt/MemrCUurWPQuD7Y/QFQnCEiqAMQvpwH/Sr8nAkDrVQQTxvo+qxFKCUXujQQ out_42_mFAP2b_singleloop_p01wA5_mFAP2b_0001_0001
Ev40YAdA9uAUE0uJQgXKbAR9PDA0P+VGQ25qFAZV6AA0nTeDQNgvEAFG2AA0KCH9P3QbhAVn5n8zem/HQldunAxIsk9z46eKQ5zlhABzT7/T/Z8LQ+7LZABdQuAkUnvJQl5rjAZ2TkA05M8DQ+3CVA9kOivrDeUIQ4qOmAFk2X5Tv+wEQUvZoAJ+Va0rFIpLQ686vAJFJa+DRj+JQtSKXABGc/+TpBQNQEwKnA1u/kA0gtHNQ out_42_mFAP2b_singleloop_p01wA5_mFAP2b_0001_0001
EC50o/4X/9/DNzkGQ16rg9a0Mr/zJYWEQ5iE8+KZbEBknwJBQxB3r/mGmABEZUn7P82ii/S7sM/zp9YIQJvhd/WCuB6z2OyJQmH38/SnxS4jitEMQuRoUAbCCi4zqCNLQOdziAXLvP5TOJ3MQhjVhAzsKy5DvtdPQB1msArV9Z5zHx3LQ+PYs/kiLEAkkeSJQo4Xj9Cvc59zLyrBQ2mme/Kk6XA0tG6JQmhZBATM9V/TBRJHQLcAm/SpXL8LroXIQTLYX98JvB4T8giKQZ7E3/mQdK9LGqINQ/+83/S1R79DClbNQXyhXAbriI4zLuNJQV+rTA3pWq5DIFHQQousnAfbNK6zWnWQQVCvtAj4e/4zcr3JQcx9yArQM85zOPHNQ out_42_mFAP2b_singleloop_p01wA5_mFAP2b_0001_0001
LdnmT+MS8FCEp4MCQq4+u9Wo8tCkmO4+PV1hO/Y8KxCkyLRxPqdmL/0cjRDEpZYfvj8EP+kONUDkUQGDQwcJP/airWDk144HQeIG//WufCDU2iwHQW3Rs+eNItDExLNKQPCANADUwEDkPTEKQiK+l/6xYvDkVMZMQzNpGAXrTbD0uCVMQ7sCUAnrjdDUTggOQIMwb/o3XFC0c9+EQgQwk/axLuCUT7u8PqSxm/07pSD0hLjEQ10ap9QfxxDUvy0AQ9mdEAjW2wCU++MEQlY8H/QDB9DkZaQKQgehcA7k50CEhBBKQCiTY/e0hAEUD8KOQ6LfOAje9xD028wPQ out_42_mFAP2b_singleloop_p01wA5_mFAP2b_0001_0001
EDqOv/I+ZPCkY63oPDFQEAV1rNC0ozJ3vV9bUA1KEyCEBKH4vT2RWA5T5HDkXPIAwWAWr/gLTPCUHgtAwbUUu+4J+WBkW08AwV9hO/c3cDAEFc+BwjU2e/abWWBk3TTAwhC9s+SDBl+zvW8BwkVzs/anQDAEbF8AweP9v/YOksBkWMm2PpXMNA9kifBkgHq3vRYoT/0betCULzvAwADy+/kSNOCEJ7UEwCZqz/WlvGCElB4+vrzdv+O9Ma5z0IoCwX6tFAPDIe/jORrAw out_42_mFAP2b_singleloop_p01wA5_mFAP2b_0001_0001
EWoEgAd5b4C0YI3ZPdrNoAJnyZD0neygPes7iANhsCEENnwpP6AAnAFg3SE0xwhjvv6sdA9FslCkGvK2PflntABpbTDkNyg3P+f/sAN2FZD0R+X0v out_42_mFAP2b_singleloop_p01wA5_mFAP2b_0001_0001
EOssTAJ3BDE0vl63PobtHA5RxWEUQUm5PIdVBA1tSgEkJEQhvp4yDARTfzEE3P8rvS26UAhzumEE1M6/PUgIaAp3neEU/8AFQUCDOAFQgqDUsKG7PyEfy/g4BTEkg/G+PWzwhApZbqE0iah7PMU+LAZSl1EkvTZAQ+z8TAlXVoEUCujHQ out_42_mFAP2b_singleloop_p01wA5_mFAP2b_0001_0001
E+/Qy/IkwSEUTQQ4viA+h/seDaE05zRBwt5J5+m9yWEUZPjBw/TBk/2ZTgEUcm5Ewtpy3/weQOE0lp8FwF4Qu/MYtvDElBpFwKtAUAdzaREkNVvFwvaDx/ItADEU5q70vclzo/whFrEUAOrBwnXqr/EqcUEU/X3IwYX4CA9O+gDUoM/Dw54cbAhg+IEkjOiIwiasXAJUbiEU5JBGwcEMaApuHLE0b2+Bw out_42_mFAP2b_singleloop_p01wA5_mFAP2b_0001_0001
EMaxd/KYTJEEUzA8v2SSGA/ZmEEE7sv7vCizSALvmWE0J120v/bYaAzcVUEUDQXqPfXcKAzZEfDUtmJ0vHmlgAvZGQDUX0l2vVS2mA7O7iD0TgV9vDAYjAr3kuCEPhZlvBwZt+OjHCEkK7V1v4ZEMAHBWDEUmp+BwpXi//ORkGDUJnQ5v8j4GA78hiD0ADrpPGt1qAHGMjCEm5qovzCGcALQWgCULOcsP out_42_mFAP2b_singleloop_p01wA5_mFAP2b_0001_0001
EyM7UA/7foEkTaE8vLaYeAbWv7EUZS82vnAJrAjoC5E0ZUAzvkc8wAXk2wEEFxU8vl1zaArZPPFUKDy+vk0ADAP/vRFEvvsAwNhuhAfkbjF0Gui5vKSCq/Or+UF0PgV3vVt2PA74xoEUzq3BwLXrWAHj6+EkRhuLPZGihAznvMFU2aLDw6ly6/y9lDFkNa0CwF2yAA3TafFk3qWDwBQZgAvyDxFE6I0+vMKRqAXEnhF0qHF4vUUObAbLHmFEzGxnvbAGj+ysoWFUdrK6v3ZB0/GmajFEcaztvf2Et/yEPHFU1zdpv out_42_mFAP2b_singleloop_p01wA5_mFAP2b_0001_0001
ERlxuAvZ+/EkfldvPJq/5ALm09EkD3u1PARd/ATEmTFkshf2PNUK8ArgxhF0kBP9PFLC7APe2yEUsY5AQDaMDBP3xxE0rdNDQXEwGB3bukEU9i/+P/WADB/H9nE01zYIQocopALq6GFE2qC5P4YA+ATiD0EUy/0dPHaE4A35hiEk9JjAQDBC2AbMX7EkS6wDQQ52EB7A4BF02HdDQlQyKB/19jEkX+IBQ2B4GBDESsE0RkR2PCcJFBbslUEEAWP+PhmCHBfGNnE00eNJQ8PWBBHb2XEUIGRIQKqfABLmwxEEMprJQ out_42_mFAP2b_singleloop_p01wA5_mFAP2b_0001_0001
E/UDEB757VF0gArcPEYlGBXO0qFEv0NBPhrnMBf8SpF0fqxjPKxAPBvyhYF03P1YvRATFBj8n1F0Wgs6vpjcHB/1DpFk4voBwyDk+AjB13FE/gJ8vUNeFBHsyJF0eU4uvGPCFBHu30FkW1+0PmtHHBXluCG0rJ76vvp3HB3NhaFEjGeAwgT58A3Mg/Fklh5BwtJS7AL6wAGkTEYzvZW46ATVCoFUuNA8v out_42_mFAP2b_singleloop_p01wA5_mFAP2b_0001_0001
LXPKPBDqG7F0gArwPe++UB3Mz6F057nyPiWkXB757HGET3k4P/UDVBzLdQGUGEY4PyL9MBPzMEG00NJ0PU5vWB3bD2F0QZNpvtGKWBHR2uFUKGN7P out_42_mFAP2b_singleloop_p01wA5_mFAP2b_0001_0001
E5lucBT2OHGkSMI7PyL9fBDVjQG0coF+PVjnhBPepOGUhrHEQpbyiBblDGG0eU4EQ6f3hB7quTGUBKyxPeKVgBbQBWGk0BCxvv4fjBzqidG0vk23P8naeBjWk/FEnED7PveRdBHMPXGE1ns/PrGOjBfkHNGk5KosPA9hdBnUBaGUb4QqvYn0kBvwqfGUaYriPK7rkBn7ybGUElB/PJBKiBz1MkG0cKm5P out_42_mFAP2b_singleloop_p01wA5_mFAP2b_0001_0001
EjsthBXO0WGUJGkHQ99TjBvIbWGkWkNKQLymlBHueeGEqG/JQuzHlB7P1nG0jCXJQ3kohBX46ZGkoFpMQwwdeBrFETGEjlcNQQNdZBHmNXGEyYEMQBH7dBnSQTGEU4OQQLHqgBz1jdGkCXvGQz5HkB7WYOGEmNbKQ0B5gBz71hGkIAPMQU47iBzIaaGkCzWOQFYBfB/CALGUe7wMQUzHWBvDQSGkwKqMQ8w7ZBff8WGE6n5JQcusYBHcafGEsfrMQBGhaB/TVOGU2thQQQ5TdBPFebGUdNkQQGlxgBP3EQGk5AsQQ out_42_mFAP2b_singleloop_p01wA5_mFAP2b_0001_0001
E4PFoBnuJbGEaRmKQCBWqB7luiGkuJhKQWO0rB/mEjGU0iMNQaRGsB3jCbGEEYlOQFuOsB3NJgGE+TNIQSj5qBrWehGUT37CQmwxsB3I3fG0vFr8PSzjuBfx/YGkgRB9PiNasBXJKmGU2DgwPSMYoBf8STGk/UDLQ3+jpBPKtqGU1WHKQiR8sBbR8XG0JEZIQ5r9tB3yalGU/+SIQwwDqBDPjpGkteqCQc3TpBj7kbGUjulCQb9ltBT0elG0dqnovA15qBrhvrG0HYfwP out_42_mFAP2b_singleloop_p01wA5_mFAP2b_0001_0001
EFDysB/nasGkR2+NQ357tBPc9sGEpwVQQGZrwB7P1nG0GvcQQShbyBT14pGUbnPPQkCHuBzLd4G0Mz0QQWa5uBn2o5GEYKSSQ+/quBTE7EHEqPxSQGZrvBLQ9FHkgxIUQwmOuBb0SEHkA/QVQwDsrBPIrBHka2MVQ12YvBTgSFHkBxcWQCBmsB/89yGUHaxMQninsBvQsoG0ioBRQvkQsBr/h8GU4+qQQQnnvBXQn8G0zsPQQr99wBnMF3GkLjaSQmwltBjUm0GUPS5SQW2ksBf0bHHkLTwSQr61vBPaJKH0MNISQ7UoxBj+5HHEi4PUQHvwqBHWBBH0oqTUQnznqBjnOAHkMfEWQN1VxBzMQHH0CjgWQV4TuBbWFEHEI3SXQ out_42_mFAP2b_singleloop_p01wA5_mFAP2b_0001_0001
E99DxB/TNhGkR2eRQXPqzBzeUcG0d+uRQamJ1B7kYiGkAr0SQmu5zBbQgnGUzMrTQ14VzB/RhQGUwKHSQolMyBLRzJGk6T/QQm87xB/JB8Fk3UVRQyQywBDR/1FEUaWSQr4CzBXzkuFEjheQQFDivBbmZfGEAAISQzj10BfMtcGkIW0QQu8AyBLR1PGUuS+SQn7R1BnSPNGUXkZSQOOfzBj3iKGk6eHQQzuNwBLd4MG0obwQQ7O+yBH9reFU5RnQQCT9zBLCJ0FUSBUPQ out_42_mFAP2b_singleloop_p01wA5_mFAP2b_0001_0001
L/Uz3BXO0hGkEDySQ03f5BXO0mGUdTyTQShb7B77neG0OfXUQIwK8B33PfGkvfiVQy+P8B3qdXGUdkrTQRLC7BrbSwGEShLTQNfP5BXob5GUZIrSQFzx6Bzu2CH0L+GSQRTM9BHWbCH0vmESQl5g5BPTgKHkl6tRQ5Qr4BD/pdGERLCSQsoO4BfB2pGUSolUQnfP8BHQgtGU/4VSQeNZ8BH6lzGU4M7TQhd/3BDQN8GUo1fTQSp63BvHU2G0Zl5RQ out_42_mFAP2b_singleloop_p01wA5_mFAP2b_0001_0001
L+TNOB325FEUHahMQ6mETBf8SPEU6mkMQ++JXBvHFOEULymKQmuJbBLEYZEUIwaLQmuJgBz0NbEUGE4JQOJGaBfR2iEkqx7NQbnvdBHuewEEmuZPQqxLVBfR2cEE8nqOQtd+SBzKHiE0OfXQQAAgLBHYl3DEtILKQepbNBrED6D0hWEHQXPqKBHXPmDEBW5CQO0iMBHZ7oDk9ow7PPK8FBjqxPD0FZ7DQW5QDBjAr8CEqGv/Pnv/DBnuJNDU6mkIQ03vGBDW5gDUjXqKQHv0+ArFZ3C03PFJQMrAMBjOsFEUZeZOQOUjgBTQfSEEmggHQm6jgBXbUsE0TYMJQ5p+hBj/pUEUk28KQFSueBzoy+EkenLOQ6avgBDfjnEkry1PQax8bB7u11EkIQqQQkSCRBX2cFEknsEGQvPKFBTtbeDE0BrMQ out_42_mFAP2b_singleloop_p01wA5_mFAP2b_0001_0001
