# Supplementary material for: Incorporation of sensing modalities into de novo designed fluorescence-activating proteins
Source: Nat Commun. 2021 Feb 8;12:856. doi: 10.1038/s41467-020-18911-w (PMC7870846; doi:10.1038/s41467-020-18911-w)
Supplement: Supplementary file 24 — Source Data [file 41467_2020_18911_MOESM24_ESM.xlsx › raw_data_graphs/Supplementary_Figure_6b,c,d/1/silent_56.out]

SEQUENCE: SRAAQLLPGTWQVTMTNEDGQTSQGQWHFQPRSPYTMDIVAQGTISDGRPIVGYGKATVKTPDTLDIDITYPSLGNIKAQGQITMDSPTQFKWDAQFKQNDNPRYHGSTNILTGTLQRQEZ
SCORE:     score     fa_atr     fa_rep     fa_sol    fa_intra_rep    fa_intra_sol_xover4    lk_ball_wtd    fa_elec    pro_close    hbond_sr_bb    hbond_lr_bb    hbond_bb_sc    hbond_sc    dslf_fa13      omega     fa_dun    p_aa_pp    yhh_planarity        ref    rama_prepro    bref_irms    cen_irms    final_chainbreak    final_looprelax_score    irms       time                                      description
REMARK BINARY SILENTFILE
SCORE:  -495.372   -701.216     96.284    401.952           1.671                 22.723         -7.125   -266.202        2.351        -24.623        -79.216        -24.534     -36.273        0.000      5.156    130.751    -41.893            0.135     19.116          5.572        3.007       3.007               0.015                 -495.371   2.798   2528.000 out_56_mFAP2b_singleloop_p01wA5_mFAP2b_0001_0001
RES_NUM A:1-120 B:121 out_56_mFAP2b_singleloop_p01wA5_mFAP2b_0001_0001
FOLD_TREE  EDGE 1 120 -1  EDGE 1 121 1  out_56_mFAP2b_singleloop_p01wA5_mFAP2b_0001_0001
RT 0.092238 0.94843 0.303269 0.768097 -0.261588 0.584465 0.633655 0.17903 -0.752615 12.785 -5.805 20.9455   out_56_mFAP2b_singleloop_p01wA5_mFAP2b_0001_0001
ANNOTATED_SEQUENCE: S[SER:NtermProteinFull]RAAQLLPGTWQVTMTNEDGQTSQGQWHFQPRSPYTMDIVAQGTISDGRPIVGYGKATVKTPDTLDIDITYPSLGNIKAQGQITMDSPTQFKWDAQFKQNDNPRYHGSTNILTGTLQRQE[GLU:CtermProteinFull]Z[HBI] out_56_mFAP2b_singleloop_p01wA5_mFAP2b_0001_0001
CHAIN_ENDINGS  120 out_56_mFAP2b_singleloop_p01wA5_mFAP2b_0001_0001
LwfKMBvxLBIEoaMYQDCMMBf9IAIEZ78WQ67nRBLFu8HE99bWQ357UBT0i4H0hWMXQlDNIBf9o3HkoFpWQgRxJBvkGuHkofPXQiTgIBXhVCIUaeVYQPryOBPHFEIkmJTYQBdLNBHFt7HUsJcYQAQKLBfY1DIkXmbWQ0p4HBPjh2HEXmkVQqITEBfo95H0OyAXQJCRIBffcuH0iLFYQ out_56_mFAP2b_singleloop_p01wA5_mFAP2b_0001_0001
HTihSB3NJ+H0kYIVQ/UjXBHCs6HkEDiUQkC3XBvcouHUgVmUQFDCcBjVOqHkvf6UQ5QLYB/9T+HUf/ETQ0JGZBbvIFIUA14SQ9k7aB/njGI0+UfRQ1e1WBTruFI0NZdQQI6JTBHqbJIkH5FQQScETBv3JOIEaprQQENqPB/EWIIUXJROQEtoPBzKnAIEsyhUQMv1aBzTP+H0KDGVQL4sUBHXH8HkAcgSQzdkbBffJ6HEXVoSQhnHcBL/fGI0zEmTQeGWVBzsOHI0iFFTQ/yXeB7IFEIUV8ORQqIHcB75vKIEU0dRQWJxWBfKKCIUXn8PQVOvVBXnAPIEtOaRQjjVQBPd6QIkF2ZQQshsPBbopEIkngUNQH17MB/oFLI05qtNQ out_56_mFAP2b_singleloop_p01wA5_mFAP2b_0001_0001
H3kYTBPzMpH0yhWUQiBhTB/RhdHUO0aUQXPKVBPIwZHkVO0VQEtoYBfR2SHkQg9VQiWEOBntzYHkArEUQnEDQBnCXtHklDFUQRXgWBforaHUCZtTQb8SOB7QLQH0IbHUQam5MB/TNbHkrHFTQEYFLBvcobHkvfyUQ out_56_mFAP2b_singleloop_p01wA5_mFAP2b_0001_0001
HPK8SBntzeHU2O3WQqGPUBjqxbHUbnHYQrcIaBnCXdHE8nSYQQgVcBb5QXHEDCsYQ8S3QBvHFiHUzMnYQXPKQBD/pkH0yhuWQ2rZTB/GRTHEgVLYQ9owRB7OffHknvHZQmupMBD/pgHk9ogYQ03vRBz1jqHEAAkYQ out_56_mFAP2b_singleloop_p01wA5_mFAP2b_0001_0001
H++pcB77nlHEoaAYQuzHhBra8nHkvfKYQy2JjB/RhjHEoaUXQnvflB/mEiHUdTqXQPffhBnBB0Hka8OYQ46mfB7K+4HkhOyYQK7cgB/lb0HUtSeZQPhviBXYA1HUL6sZQcE5cBr35vHEeqzZQsHlaBrZmqHUiBZXQOInhB7fLkHEs9oYQYr7gB7Q23HUiehXQQZljBHV11HEvAVYQsAabBbpW3H04QrYQOHKgB7LyAIUe4yYQ9VhdB7cxsHETsQaQDNQZBLzlvHUVmmZQ out_56_mFAP2b_singleloop_p01wA5_mFAP2b_0001_0001
H46RiBTgVhHEv0FWQ46BkBT2OdHUIwCVQqxLkBblDRHUO0CVQCBWmBfTiMH0P14UQ78NjB76RhHkpbqTQYdClBrGXdH074kSQmZ0nBXdIhHE9K5SQWELkBvhyhHEXNPRQaRWgBntziHUwK3VQXrCmBzDSgHUSxNVQAwNjBHe+pH0obqTQj4MhBHOfeHEZ9cTQdYBlBPptUHUtnjSQBELpBn4XeHU4pJSQMlboBPJ9dH0MH3TQww2nB/e1pH0MJ7SQy0glBvT7eHE9cdQQ6uPkB7ddqHkFNSRQ8pLiBL6XfHE6JARQ out_56_mFAP2b_singleloop_p01wA5_mFAP2b_0001_0001
Ham5hBjArLH0xLNVQQg1hBTf//G0xLNVQHaRjBntz5GkWkVWQMdTkBLaRxGkpbCWQGZ7dBPc97GktzHVQazPbBDic9GktgyTQXtjVBzb96GUeM5TQNUydBvvv1GUljySQrcIgBvcoPHkBBWVQ8T1iBL3I9GUxiTUQPIkbBzYEAHk732VQUX5dBTPizGEMXWVQqoqbBrRoFH0uWeTQnAoTB3QA8GE9D7SQefxTBPsWAHEOznUQOmHVBDKwyGEnHOUQ1H3bBbuj2GEoz0RQb4SdBXLrtGkksITQQt/gBL6f3G0VlsSQ out_56_mFAP2b_singleloop_p01wA5_mFAP2b_0001_0001
LEtojBLFu9GkQglXQf/0kBf9o3GUHaVYQUNenBjAryGEYlHYQJbHpB3Mz3GUPKkXQdTSlBjVOAHkCX3YQiq9iBDypHH0BnxYQ5dkiBHKHIHUhhCYQ8SmjBrMp9G0zaoXQ/pajBjzaxGEm4fYQtiNnBjnMEH0JdxYQP+alB34l8GkKFXZQc5ZjBHOmPHk0R/YQPJLhBHwyEH0ZhBZQ202jBLOaOHkxIuXQ8ZdgBb+XJHUrG3XQ out_56_mFAP2b_singleloop_p01wA5_mFAP2b_0001_0001
LSh7nBPIwoGkoFVYQ14VqBblDjGkqxHYQ35rpBrw1aGUdTKXQrcYnBXNeXGEsyBXQgqhmB3jClGUbnnYQk5OrB/hFfGkBYjYQMuzrBLGxoGkqo3XQ out_56_mFAP2b_singleloop_p01wA5_mFAP2b_0001_0001
EqGvrBvz3WG0isdWQJGUrBPc9NGkpbiVQW5grBf8SRGkVOEUQHvUtBzeUXG0gArTQWOUtBX46EGU6m0VQX0BtBfoWBGUgGMXQsLusB7YA3Fkr35UQpwltBb78ZGEEYlWQYHTpB/m2KGUoBsVQgZWvB3mwHGUeOqVQZStrB7NJ3F0z5PXQKJHuBDUSqFkz8HVQMW7sBzKo7FURw3TQKwrqBTIdxFEL9EVQ out_56_mFAP2b_singleloop_p01wA5_mFAP2b_0001_0001
EEYlpBDrcNGUy2RTQIFepBjpbPGEUN2RQktzpBHtIFGEnEDRQktzoB/9T5F0w1bRQsyxmBD/pUGUHahRQtNnmBTikfG0EcHSQ5+XmBDNwhGU30aTQT7omBfnwpGEeJdRQsjVmBbLXsGU/snTQAXimBj7bxGkNxbSQOewmBHzzsGkYgKQQRsnmBDEQ8GUX1ISQ/L2mBjGa3GE79sPQ9MzmBrVC/Gk58zQQSMIoBPy2IG03PtTQiRGrBXn0UGU2HlRQ+2JlB/wuPG0YB6RQi7jmBrgNVGEZScQQv5QmBnAzbGEqWNUQgvJmBvetvG0vsiUQe1ymBLt5mG0AL0OQjqjmB/aVCHUtk5SQrH9mBj5e5GUKNoNQFS4mBD7eHHUkihQQ out_56_mFAP2b_singleloop_p01wA5_mFAP2b_0001_0001
EEtIrBzgAGG0LdzPQMIgrBTgV6F0257NQUN+oBHtI5FkQgVMQ8nKoBbktEG0xLNLQaR2tBnsd+FUHaBMQcoWuB3sfsFkec/JQWNdvBXDJYFU4tQLQN1kxBTymYFEvdiMQMjDuBvVUGF0ia6KQuz3rBrbSNGkVOUPQsK1rBDuurFUoJFPQI2pvBrTdAGEWEJNQW/dtB/qkGGUbL6KQOXyvBToHyFk2cgIQLqdsBXffoFUTMBJQYsruBzOn4E0c7tLQIyWsBDqeGF05c2JQ out_56_mFAP2b_singleloop_p01wA5_mFAP2b_0001_0001
EoFpnBTLymFU46RMQkCHlBTgVmFUhr3KQKc9kBDqGVFU5QrIQHahlB3NJCFEVjHJQEY1iBz0NjFEmu5MQrRLgBDstjFk3RdLQtXAjBTI/zFEJ3EPQQgVoB/RhZFEFuONQej0kBnDw1F0d64JQRBCjBz+nTFEU/0NQThKdBXYghFkW74MQOSHgBzFKXF0749JQ4H3fBLUMzFU/jeKQnlZhBLjmxFEEEQQQ3T3iB7dwBGkckNOQ7j4kBfWlyF0J1CQQ out_56_mFAP2b_singleloop_p01wA5_mFAP2b_0001_0001
EhALkBf++bFk/UjEQWO0jBj/UNFkTiBAQtI7gBz1jOFkpbS8PSMofBzKHgFUwKH7P78tlBnsdSFUIwK1PCueoB73uQFE1u/5P2eNlBLH5CFkmA/qvW5wjBb78rF0IbHEQEgQkBTiH9EUsvXBQx6WlBfpviFknNVvPU6OpBDx5eF0Rwe6PjXjmBb1sGFkwnU5vd5JjBr/XEFUfF+yvI4jlBvCjyEENBaJv out_56_mFAP2b_singleloop_p01wA5_mFAP2b_0001_0001
EWOUfBvHF8EEEYl6PR2uZBjpb8EU5QL2PhrnYBvd+sEkuJxoviWkbBrFZdEEAAAwvVj3VB7Of3EEDCMAQblLWBj44FF0DjNFQln5QBff4/E0Sr7IQk3KSBLQFQFkQO0LQampgBT14tEE7Rh7PVdzYB7hbMFESPUwPvFTWBDEXnE0XmcBQGv0RB3NJ5EEecU9PCW6VB/QiWFUGtIEQJm8ZBnlNDFUbmMHQZ5DPB/2SNF05CTNQhTOSBLo5gFEyRRLQUy8VBb1yLFkGFqMQ out_56_mFAP2b_singleloop_p01wA5_mFAP2b_0001_0001
EoFZUBHDCyEEv0N4vktTSB7QLkEULyWAwXPKMBT2OjEEoa8/vO0iJBntzzEkQgV+v14FUBnBBsEkAr8FwUL1ZB72DtEkmbJGwBRNSBHSbcEkMdIJwfUYSB7lu/E0HFu0v4G7TBngIUEEQ5k/vDpbSBLp07EkNFuGwzuSbBLStkEke4QDwOOhTBTxAiEUZYFLw3I5NBnsYbEEFOHJwxj5TBnwpMEkjIwIw out_56_mFAP2b_singleloop_p01wA5_mFAP2b_0001_0001
E99zJBPJGQE025bAwPK8DB/mEPEklDNAwamZBBjpbQE0fqxFwIFOEBPIwQEkvf6IwnEDCBT2O3D0NJG6vOiLDBj5FMDEJQD/vv/kDBjz4GD0rUgEwvYrDBH2ZsC0IDC4vEtIMB3MzCEEnEDBwZdfCBHn2cEURk57vy/e7A/O45DUaPv4vaY7DBXp43DkwW1ovunbEBD0lNCUwDc6vnqWDBP8ryC0i0AAP out_56_mFAP2b_singleloop_p01wA5_mFAP2b_0001_0001
L1NJ4A/89PEUiBBGwQgVyAb5QREk/UjJwwfq0APdT+DEYljLwoFZyAjWkBEESh7NwO1TmAPg1REUk8+Iw6LvhArvy5DkbE3HwsUBMADcp8D0DxkGwpccGA7L9JEUgn+CwOlU//q6hnD08JmIwe++zArvfQEUiBhCwuqr0AbV+fE0gVkKwV2AiAzo7VEkw3zKwarmkAjjReEk0CCHwkWEmATQtwDEoIQEwFm/iAT83gDEp5aJw out_56_mFAP2b_singleloop_p01wA5_mFAP2b_0001_0001
LGZ74ALv0ZDkSMoKwQgV7A/TN2CU5QbMw2OfDBf8S3CkVOUNwzhWFBjpbaCkWktOwHK84ADLYLCkPSELw3DCtAnz+DC03rnKwNi4mATQHOCk+6XMwS1MqAP/ioBEm5hIw/pG7Ab5QXD0FZrIw/RS2AHIE5CELfMOwZKA9ADUFKCU/5IJwaqE8APVqiBEvdSMw out_56_mFAP2b_singleloop_p01wA5_mFAP2b_0001_0001
LGEYGBT0iYDkCXfMwjs9LBXNedD025LNwHv0PBPHaFDkX6WLwdolUBLwKDD0HF+LwcSsEBrw1vDU14VLw5/BNB7YS/DUSwINwW/mMBbDVSDEvZOPw out_56_mFAP2b_singleloop_p01wA5_mFAP2b_0001_0001
ELH6NBTLyyCEBWJJwEtoRB/mEbCEBW5GwgqxUBT2O7C0kYwDwqxrSBzfqdDksdeCwoF5OBf++5BEsyBDwc32LBfTzyAkJihFw7aaJBbZE2/z+eVBwH0UGBnG5ZA0Vm47vPSyKBfwBj8jsxcBw2O/JBvco1CE/pmIwthRUB/OUICEikuIwEwXMBD+rOC0PKaAwF++RBjKLcBEwUlAw/4oOBTCYMAEVb5HwHcsIB7lBNBU+4BIwPtUJB/Towlbcce9v9fWNBjbMd6jrgQEw out_56_mFAP2b_singleloop_p01wA5_mFAP2b_0001_0001
ElDtZBDrcwCUf/UCwy25cBfnvPDEAAA/vv0NeB7P1ED0d++tvHv0dB757fC04luJPb8ChBjU4WDkSMoCw8ajiBHjVvCEyp0CwN2XgB/talDEGAKIw8SXbBLwKTC0LdTDwFzqaBHZqtDUosn+vdjPiB/5XvDUEdqAwd5UhBHZ2VCEVk/CwueNiBfgiqDUAbRJwU9deBX5iBE0O4EIwBPXeBbS5MDUmBKJw out_56_mFAP2b_singleloop_p01wA5_mFAP2b_0001_0001
EAAAgBvcolDklDtoP8S3gBvz3fDU6mE9P5l+iBrbSAEE+TNAQHaBjB/naSE0xLd8PzMzcBvz3jDEsyBCQbIraB7wFGE0Lm1BQ357fBjqxBEUc9ogvi6whBzfNADUc9z9PKl0dBDIkcDknXHGQRswZB3RxNDUMXsAQCaZZBna+IEklChFQ out_56_mFAP2b_singleloop_p01wA5_mFAP2b_0001_0001
EY6mkBnuJ1DkR2OEQnvfmB3NJKEE/pmGQAAwmBjWkHEkQgVKQmupmBvIbrDEBWZLQlYQpBf++JEkoF5DQftLpBrYsSEkB+T8Pw+3rBvtEWE0bAY2PygctB73JHEUpSBzPLQbsB3jXqEUk7GxPU4akBvd+WDUHaxFQbtvlBX3OaE0ZI2FQJjCqB3wbzD0C6yDQaJpqBvSvTE08RNGQkhLoBHRFiEUF4l8PcEFoBPbvHEESof2PAvKuBvmBuEUIzkgPB5DrB/0O2EUiWO0P out_56_mFAP2b_singleloop_p01wA5_mFAP2b_0001_0001
Lx1DnB7luZEEUNuLQ7RRnBb78ZEkSMoOQwKnnBvyhwEUMIwPQbnvoBHue+EU5QbOQsyBnBHDCoEkCXvKQj59oBn2LQEEJzPPQY9elBPtxSEENrfPQ out_56_mFAP2b_singleloop_p01wA5_mFAP2b_0001_0001
Ef/0mBPzMzEUiBJRQ/pGnBLwKHFEBW5RQ/pmkBnX6MFUKctSQQ1IjBzJx+E0FZLTQlDdpBb5QFF0Jx4SQs+PsB74+CFUiBRSQNjZuBLol+Ek3aUTQK7SuBrn2tEEd59TQExUwBfW2MFUkrfTQqG/lBbmZmEEaRmRQFzanBL1NUFkfLMRQL3HpB3Ck3EkFriTQJ8epBrvdTF0tOhTQr1vsBDEDSF0orwRQGpQsB3A61EkSajRQORwxB3BRKFktALUQqJXwBX7maF0B38SQ out_56_mFAP2b_singleloop_p01wA5_mFAP2b_0001_0001
EoFJkBPy2hFEBW5SQ14FiBzfqpFEv01TQ5QbjBvxL3FUc94UQ++JlBT2OCGEEYlUQkCXfB3251FEVjPTQGN0aB3t1oFkKFnSQeJ1aBf/iUFEOwOSQ8vfVB3+dwFEGSVSQf84VBPqvOFk/vtRQc2pSBz5hfFk8XxRQDr9SBTW5BG0KigSQWLdNBnPjhF0I5YRQr9uNB/a2CGkx6HSQCVGLBXeL1FkFUlRQ1NZlBXjXsF0FZbSQaSIhBrp4bFEReTUQi+ZgBjykAGUP3fSQxXkdBDlZ/FUXtCUQJOLeBrvHKFk6BUSQEB2UBb9m/EUfaVRQqjAVBjkZIG0AX8SQ8vMLBjIUUFEL78QQxOyLBjDRKGEXWRSQaJFHBfTO3F0oVURQ out_56_mFAP2b_singleloop_p01wA5_mFAP2b_0001_0001
EtIriBPzMzF0eUIWQaR2jB/na+FEAAQXQPKshB76RGG0HF2XQGE4eBLbnCGEaRCYQCsykBnYQuFEEYJYQlzqmB7AycFkGfwXQMiZpBribfFELeoXQCrImBbfWIF0stVXQ2UeqBfoTNFEkMKXQsiioBbUJ/E0K4+WQ7RRhBvconFECsSWQE2glBXwFEG0Xr5WQbZGjBnc8mFUuzXYQpT2lB3Bz2FUbmiYQZCLkB39qAFEfiTXQV1lsBTUiKF0Ge9WQpZzoBXrjvEkgIpWQ out_56_mFAP2b_singleloop_p01wA5_mFAP2b_0001_0001
EzhWiBXjXQGU2ODYQVjXgBntzXGknvTYQFDChBrvfcGEVj/YQO0SjBzgAgG025HZQhrHgBb78gGU3koXQHRSeB/wzdGEhzRWQKr7gBjyLaG04+WVQvhCZBnjleGUJN6VQyxIgBTwbXGkoaGUQL8aXBnl4bG0HxpUQr4EbBHQWYG0RKwTQe+OkBDAATGkYQ4XQxO9cB/LjTGEeiXYQqnEiBvYXkGE5SgXQYpsdBrpBnGUKKBYQWvBjBPCjZGkzmpVQKeJWB7bWhGk4snWQa0lhBPvkUG04RYTQKEPTBj8lcGkkCYUQJr2ZBTuRWG0hrwSQ out_56_mFAP2b_singleloop_p01wA5_mFAP2b_0001_0001
Env/dBntzcGEqGbZQ8SXeBvcohGkTiFaQ357ZBPc9pGkDtMaQlYQVBzgAnGUbnPaQep7dBrEDZGUPKoaQJImdB/8WdGkOQWbQZkRhBzNBjGUl9mbQdsajBbILeGEcxrbQIY/gBjXVtGEopwbQPKcaBXNeZGU46RZQuSGhB7HvlG07HIaQ8xsgBbYyTGEyPmaQbhaaBTHLUGURQiaQf1ycBXjpWGEOUrbQ4jRaBfAEjGkfzXbQsNiiBjHgxGUaF8bQsyWeBPbFxG0LwrbQ out_56_mFAP2b_singleloop_p01wA5_mFAP2b_0001_0001
EmuJbBnCX0G0IbPaQgVOXBfnv8G0xLVaQfU4UBjVO8GU14BbQsHlXBLv04GkYQgbQZQgaBPc9GH0HFOaQ3QFgBvd0DHEsGZaQnaVgBzmM4Gkr1KaQPoJbB71K0GEsVPaQVoFUB7h67G06t8ZQxo8YBDxXNHkuviaQ8fDaB/PyJH0U4sZQnSagBDhyEHkeq7aQGIghBHVMJHkKKJaQcpuhB3fZ0GkkkgaQqb8gBnUb3GUfnpZQ out_56_mFAP2b_singleloop_p01wA5_mFAP2b_0001_0001
L357PB325/GEaRGbQWOUNBvcoAH0z3vbQfUYLBXiBMHkDt4bQpbSLBHYlPHkQgdcQcSsIBntz4GEFuybQeXRKBTmCtGE/WubQHpxNBXwfpGEagScQD/MPBfxYeG0AnOcQhK7SB7lQZGU2dlcQdUxVB3dMeG0+9CdQiEoTBjSEPGE/OdcQGE4NBLwKCHkqxraQCpMQBP7a+GkyhIcQ7h7FB7jg6GUXfZbQOCmGBPd25GkR+QcQNQcMB3UyrGkFZQbQERsGBHDDoGUfTubQfxqLBT1jqGEaswcQuBcRBbILuG0P1ScQWFLNBTHwZGUju4bQL+JVBTPDmGkaxIdQWnjYBXHIaG0ltTdQj8ORBvCxLGEQpFcQAPWWBP+sKG09TtcQ out_56_mFAP2b_singleloop_p01wA5_mFAP2b_0001_0001
LkC3JB/owRH0d+WbQ46xHBb6mcHkYQcbQBr8IBfSMiHEsyxaQcSMKBPIwcHkpbSaQgVuBB77ncHEVjjbQq499A72jbHUyc8aQ2O/JBzeUOHkQg5aQL62JBn3XgHkWA3bQSCYABzskjHUK30bQ+bxABnmvVHEif3bQIqZ4ATWEWHkI7/aQ out_56_mFAP2b_singleloop_p01wA5_mFAP2b_0001_0001
LXkNIBHsysHEmutaQpw1IBnDtyH0HFGaQueUFBXMIuHERLiZQlYQGBLbnwH0bS8YQcSMHB/mE+HUwKTaQHYYIBXzp+HkEeCbQ++CHB3ErzHUZNTbQyeNIB7yusHUaLuaQkhENBn3iyHkjb8ZQ24+CBvRS/H06cMaQdkaJBPPACI0laAaQk18FBjafCIUNcRbQDAmMBDqaAIUWpHbQ3GyCB3zezHUjFbbQ3mnJBTm4xHE8kubQ out_56_mFAP2b_singleloop_p01wA5_mFAP2b_0001_0001
EsHFBBf++nHkWktZQ7Rh7APdTjHkDtMZQQ144ADrcXHkmZWZQ99TwA77nTHEEYJZQ2jCxAThrpHEsyJZQGajyA/kr1HUArCZQFYEyADWi8HEzelZQPNi0AnNz5HEwWaYQ9lhzAzysDI0+1fZQYeB2A/bTCIE2rUYQ16g1ArStFIkOR3YQEr/2AjoHLIkYoxYQf/UABjU4lHEoaMaQTq6/AfLdjHk4kuYQFMqsATNpoH0PrnZQGLAsAbCjmH0zrwYQ/oiwArtV5H0wVFaQCw90ADZn0HECp+XQFnJzA/kYGIUDR7ZQWxl3A/+4DI0wppXQFNL2A3W6MIktpMZQ out_56_mFAP2b_singleloop_p01wA5_mFAP2b_0001_0001
EqGPABT0iRH0yhqZQ357+A3jCGH0Gv0ZQ5luEBnDt/G0JxwZQGE4IBHXPDHkQgBaQMIw6ArFZEHkU4iaQqmUxAjBsKHU+3paQcJ/3APQl4G0wkqaQDCsDBT2OVHUGE0ZQtsQ5ADHrCHU56dZQzhaAB7N1GH06R5aQXr8sAr2iKHkZVQaQ0OD1AL0n3G0jHLbQ7c/+AHKmzG0/SmaQZDzxAPlH2GE18TaQ out_56_mFAP2b_singleloop_p01wA5_mFAP2b_0001_0001
EFDiEBzKH2GE7RdZQ4PVJBXjXvGEBWZZQU4aIBjrHjGEoaYZQFueEBnuJfGECsGZQzhWMBTgVzGU46xYQtPVRBbUhtGkyylYQvZhUBPfN0GExZ2XQyRIXBz97+GUfjYYQ7RBBBrZmzGE99PZQ/z1LBrGqwG0LZ1ZQB5bNBLVs7GURf2YQDQrJBvC/yGkcTWYQ0LZQBvWXlGE/wbYQE5CUBzAJtG0PeAZQIwNZB3/PEH0AWDYQj23ZB3n57GkzrwYQIX5TB/wPDHE+FoYQ out_56_mFAP2b_singleloop_p01wA5_mFAP2b_0001_0001
EEtIMBvHFdGUPKsZQ/pGMBrbSRG04lqZQaR2PB7QLNGU5QHZQlDNUBfTiRGEoaAZQrcoNB33PMG0isVaQ4/WJBbpiNGUIk5aQwKoEB7lAOGkrLwaQJd3KBDXmNGU0lebQ5lOPBjqxgGk8S7ZQhFDIBfznOGk4cjZQTcURBjc5PGkh1gaQhdbOBHKwDG0eDRaQ out_56_mFAP2b_singleloop_p01wA5_mFAP2b_0001_0001
EIwKOB77nEGE7RxYQvJRRBblDAGEmuNYQyLdSB757nFkuJRYQam5OB33PbFU2ObYQzMTOBrEDCGksdGXQXUeNBDFEOGEu+4WQlDfRB7xz6FknQ7VQq9CKBnR2QG0YgtVQx1jKBTgVBGEZ74YQUeKVBvA9DGkh0MYQYXYKB7ps8FkypJXQNySRBP2oRGUMhyWQLbhLBnNdRGEzxwXQyRTPBLT19FECiBVQ0LASBfGrpFk1qCWQqZaVBD4QBGUQ43VQseqJBjPgZGk72oVQrjHGB3CUNG0DR2VQ8Z2LBzGxNGUURzUQ out_56_mFAP2b_singleloop_p01wA5_mFAP2b_0001_0001
EKcdXB7OfhF0MzIYQtI7YBX3kKF0eUIYQO0CbBvcoDFU3k4WQf/UeB3MzOF01jSWQ6mEdBLEYFF0jCrYQWsoeBn/ytEEFfoYQ/vvaBj/yKFkFmWZQgqRaB/S3sFksdCYQgQXVB7pLBFkcpPYQIhSgBzUcOFUvzlYQ1zygBzqPqEE9DBZQ2CLgBnjQqEkEOJYQvtFbBfd4jEUcdtYQAJrdBPnNHFkMVvZQ9qIXBTBRBFE30bZQAEvZBnPwbF0L3XZQ out_56_mFAP2b_singleloop_p01wA5_mFAP2b_0001_0001
EsyBZBbQgxE0jCXWQ++paBb5QpEUjXCVQ46ReBrFZVEUiBJVQIFOdBnDtGE0w17VQXktVBrw1jEEEYNUQBWZWBHZ7oEECs6WQ509cB7kr1EEYNiUQjs9WBXjXeE0HFOTQv0NTBLGEyEE/pGUQ35bTBb5QXEET3sUQ out_56_mFAP2b_singleloop_p01wA5_mFAP2b_0001_0001
EqxLhBLxgUE0JxQUQaRGjBf9oCEEEYNUQ0iMkBra86Dka8ySQO0ClBPy2LEU6mESQ35blBvyhIE0eUIVQ8xmnBb5QwDEzdQVQEowpBn/d+D0joPWQIx/pBThNSEkTQnWQ6oXrB/MofDk0DsWQiBhhBTKchEUdTqTQ0VFiB/aSoDkWkiUQjcqkBzmpLEElZIWQNBWmBrVXXEEsexUQ0mioB3rurD0XCSUQJTvmBfEOSDE7wmVQkN1sB3TnmDkphVXQ77HrBzEgBDkhzXWQ out_56_mFAP2b_singleloop_p01wA5_mFAP2b_0001_0001
LHvUkBjWkRD01jaSQqGflBrZmFD0coFRQueUkBDW5cCkpbaQQrcojBHYl7BkBBGRQ2OfjBLwK7CkEDCTQFgonBbigAD0nUMRQjtNlBvz6fDEDwYQQ out_56_mFAP2b_singleloop_p01wA5_mFAP2b_0001_0001
LMIQkB3MzcCk8SHOQ5QLjBfTixBEqGfMQqGPhBj/UHCU0iMKQc94hBblDlC0MzsIQqGflBjrH9AkEDSLQarInBb5tcAEuuZNQ4nakB3Yyl/zKvrJQZ78kBnCX3CEBWJNQ+zAiB3e1HB0MoyNQJ7rmB/YFmBUxY/JQ/lDmBj0M1/zPplOQO3EmBX60c+jeQ3IQUxKjBbr8JA0viDIQ4dPjB/FoU+zar/KQ out_56_mFAP2b_singleloop_p01wA5_mFAP2b_0001_0001
L46xdBzLdjBEaR2JQktzZBrw17BUdTiHQiWEYB/TN2AEW5wDQy2ZZBf8SX/DtIbEQzhWUBrw1LC0NJ2IQKEnRBPS6PBkbtIKQAuGVBjAvpC0zNwKQXp+LBn8EkBky4pKQ789cBXjXyAEpwFLQ8fkbB74hWC0HLAFQDn0RB/kmYC0CAjGQUAmTBXIiABk+nBMQTuwRBn0lYAkzE2IQs0WRBDM0yC06PnLQs4FXB7xJFDU776JQlafXB/LhaC0i9KMQYZFKBntguAkB8jLQ1M/JBDLLyB0/9wIQUIwLBvLYNC0DQ8LQ out_56_mFAP2b_singleloop_p01wA5_mFAP2b_0001_0001
L2jCVBvIbPBka8S/PDXvSBHYlTAkR2O3PnEDXBXiBx+z4lutPzMTWBzgAr4zMzMrP3ySOB7Mn/+j/0u8Px2LKBv8MVAU3XNAQIFOUBPzMHCkZmZ+Pz9DRBTVF4AEdgnfPO75PBzCKr9z/JsBQJbsMBDicK9jMx11PLTeHBbvQUAEws+6P out_56_mFAP2b_singleloop_p01wA5_mFAP2b_0001_0001
LEtobB/na8/zisdePEtIgBf9og+zfqxrv2jChBjVO02D/pGxPiBBiBjWkt973P1YPTiBfBTLy28Dv0N+v4WZdBb0At/jwLQDwcdZfBD7y+AUFJ+CwfXBaBjr5I/jSIiGwZ78bBLwK/AUO0ikPoL0hBbec5/TmIZtvrV0bBHlcoyb4iy9vwXRhBbzkJ5jqLpAw out_56_mFAP2b_singleloop_p01wA5_mFAP2b_0001_0001
LlD9gBThrH6zyhW/PDC8hBT0iM9bktTDQT3kgB77nK+LtIbIQZQghBjAr8/7yh2JQMdDgBb5QL+jWkNBQ/hBkBPilb87fiUEQZj3hBH1Nh/7zcQBQ out_56_mFAP2b_singleloop_p01wA5_mFAP2b_0001_0001
EPK8cB325767z3PJQBrcaBT2Of8b3k4LQjsdcBrEDC7jTiBOQtd+cBDVjH/zMzcNQfUYUB7P1477xLtLQf9jRBrbgG/LKTFKQbcsRBbUn3A8hmcLQNjWPBL+RzAMy8HOQ/8DKBfGJ4AcWfqOQeWlGBjUSCBsWOtMQNoXIBHXEzAcYMlQQKcdbB33P16D99DIQPMhbBHQkQ/rQjhMQeoaTBTzEo7z6t0KQAmqSBnGB77b4jtNQn0hTBLDqS/LI6IIQeWZNBHxah+rAByJQt21VBzytMB845oLQ75cPBbqSmBMS2RKQuH4RBTDVrAcI9rPQph3HBzDVGBs20yKQ73nCBvJKGBsqjHNQx5BLBjQSrAskdVRQcRbEBzjx2A8GYyQQ out_56_mFAP2b_singleloop_p01wA5_mFAP2b_0001_0001
ETihdBzLdTy7P1QQQgVOfBLxgg9T14VRQWOUbBX3kAA0LdrRQyLdWBTLym/j78tRQ/pmfB757n2rpbiSQ0wQgBT8Q5+byj7RQqAXdBvub5+rs6oQQTYfdB3mUxz7pMPQQ98ihBrrJq+Dk7ERQVQ6bBnDqvzr8WITQhLchBX94v5T+1MTQaPNfBXnwOAMGaoSQaYaiBbjxN/rgvwRQ+QOZBT+wk/LPnyQQWSnfBvUKFAMjE4PQ out_56_mFAP2b_singleloop_p01wA5_mFAP2b_0001_0001
EPffdB/RhLBkuJBSQb8SaB7QLKC0isdSQzhWbBzfqVCE7R5TQIFufBTf/kCkR2OUQhrnbBjVO0CUGEwRQR24aB3kKyCEWkYQQIlXYBH12YDk9hTSQ+GHdBDgxZDERccPQ03vgBzgATB0Ld7RQwMFWB/ywBC0+PYSQTBjfB/9u6Ck9F6RQJyoWBv8xvCU4lLQQ4N4cBTp9VCEVw+PQKAfZBvjp2D0YuzRQkpDZBnVKcDEVJYTQAbOUBfwFSDEQtHSQkAlcBTgxYDUL4UNQCIogBPfHdDUEw1PQocFbBfu20DEE7HQQ out_56_mFAP2b_singleloop_p01wA5_mFAP2b_0001_0001
ERLSXBThrPCUf/sUQlYQXBLEYdCEZ7EWQhrHSBX461CkYQQWQMdzNB7OfjCEueEWQpbSXBfR2uBkqxDXQ7wLXBfOIICUKbPYQ9YLcBndX2AUbSzWQ2jCUB/naAC0xLVUQgexaB7CRxCUXBQWQd7qTB/7QKB0ev7WQCKHXBv8jaBEmslYQ5fnTBXVsbC0GHUYQcsvaBXfebCE6MVYQbXKcB37qAA0KxfXQMazfBfhGcBkbi8WQ4UFcBjADeAEqEyVQ out_56_mFAP2b_singleloop_p01wA5_mFAP2b_0001_0001
Ee+eSBHXPeDU5QrWQEYlNB34l2DUMI4WQW5QOBzfqPEkpbqXQlDtSBHueWEE/p+XQNeJWBDrcsDUHaxWQkJqKBrMziDkpcZXQbc3LBrH6+DEFQ6VQ out_56_mFAP2b_singleloop_p01wA5_mFAP2b_0001_0001
EMIwJBXiBZEU0iAYQShrJBrbSsEUgVaYQ14lEBDW54E057TYQxggABf++vEk8SHYQdTCKBf++lE03PJZQZhFFBf7UZEEYrWZQgrwAB37AkEU2aoZQEG0EBH2ODEEOMQZQa9a4AzS5YE0m9zZQhGPABroYwDECxbZQKL73AXb8CEksotZQLS1uA/53vD0gN5ZQHaRGBfSMSEkrHtXQZs/MBfae2E0UZQYQpRVKBPfT0E0wFdZQD/kNBvFPcEkk0OZQOj9AB7zS1EUMPtZQCOLIBHtZ1DUN+BZQrJqxAzNYhE0O7BaQJU+/AjZLOD0m4WZQXSgvAjpdSDUxywZQ out_56_mFAP2b_singleloop_p01wA5_mFAP2b_0001_0001
LhrnEBzgANFkYQgYQoFZ/AjU4YFEv0dYQKxAABfTivF0NJuYQpw1DBb781FUbnDZQOJGIBnBBUFE7RpYQm5N5AH1nQFksGwYQD+r8APrfZFEya5XQ out_56_mFAP2b_singleloop_p01wA5_mFAP2b_0001_0001
E2Of3A33P7F00NlYQ46R2A34lIGEoa0YQ03PzAvIbQGUy2RYQpbSuAvyhNGka8iXQEtIuAHXPJGET3YZQQT2xAPj/DG064BaQSe4pA/ZXFGE5zlaQ7ujuAXHRBGUdlPbQVCA3AngvIGke3gbQ9owxATgV0FEXPSYQLx89AbMSLGk4FBZQnBrmA7LfFGki+OZQ8mbsA77nRG0t5fZQT8e5A/QfHG0baLaQFODzA7x92Fkdk8ZQ7kkiA7Y+AGkvgeaQeg7nADY0NGUAUpaQbjLyAbD9yFUw6JbQJyNoAD4aAG0LNnbQxNA6ADpyFGUPR8bQZSvzAHN7PGkXkmbQa4R9A7FzJG0GhLbQ out_56_mFAP2b_singleloop_p01wA5_mFAP2b_0001_0001
EnED2AvyhaG00NZYQ357yAD/piGEaR2XQAAAxAPeptGkBBOYQbnv1A/S3wGUjXuYQ7Rh7APepjGEue0WQShr6AnsdcGkR2yYQS8TrAX4TgGUPFaXQGZ74ArbSpGEEYFWQEYl8A757bGkTiZWQKcdBB/9TmGkvfSXQ out_56_mFAP2b_singleloop_p01wA5_mFAP2b_0001_0001
E+TNqALbnzGUbnvXQIwKoAbkt+GUbnDYQ/pGqA757FH0gA7WQzMzpAzLdCHEmuxVQ7RhZAnYQAHEBWVYQeGFKAzcn9GEYTqXQgHBWAvbJ5GUja8YQx1jmAbPKwGkqx7WQDVrtAnz7AHkVKdYQ5WbXA7rnIHUfleYQOcEMAfnOCH0Em5WQs+7FAXTZ6GkF1IZQ723gAnrO7GU5/UZQRz8XAfKzwGkmhzYQ out_56_mFAP2b_singleloop_p01wA5_mFAP2b_0001_0001
Epw1rA/mEQHEnELXQGZ7tAXNeXHU0iEWQJGEkA3MzbH0xLVVQQgVYAzgAfHET38VQU460AXNegHU14lWQCoX2ADGpoHkkelVQDUr/An16bHkdD8WQdoFsA34lSHkDtEYQ2moyAfwTTHEcHUVQBNPxAzt5jHkuScXQ0Qd7A7g6uHEh98VQwesuAf6CsHkZETVQwZG6Aj/zkHUA8uUQzJVCBfMKiHkL/TXQD4nBBHGpYHkp1CWQQg1+A7prVHUhOsXQ out_56_mFAP2b_singleloop_p01wA5_mFAP2b_0001_0001
LNepkAf9obHkCX/TQepbYAb6mfHkBBGTQXPKeAz1jqHUiBhSQ8naQADVjxH0kYYSQR2OVAblDYHEsy5RQUVfMAPMVNHUmPPSQ3ANKAjFFGHkqG/QQ5BUx/6MIKHEqcDQQZH7m/2VRCHUeW7NQyLdrA7luYH03PlTQvfuJA7oggHUb4qTQ92QiAjIzWHEVkaRQKFoKAbxybHUaXLRQ9dB6/yBJOHkk0uSQF7pXAnnnJHE9q7SQJJTGAPY79GkIESRQaJOZAXD4FHkSEcQQrN37/KMlRHEliMPQKm5I/O1oLHkpwoQQ3ar++S1RFHkHLwMQR3cZ/WqX7GkHnwOQ6RuAADZpAH0cpwMQ out_56_mFAP2b_singleloop_p01wA5_mFAP2b_0001_0001
LlYQpAnX6rHERLKSQdoFtADAA2H0MzkRQDXP3AHtI4HkR2WSQBrc7AjWkwHUep7SQsHFwAXMI1H0w1DQQpFF6Az4QvHUX72PQrBNnAD/ZvH0qTlOQVjXuA3islHEoaUSQg58mADyF8HEzAuRQ/U8wAzU38HUsiPPQudI/APOvyHETCkOQY6bpAfE3uHEJyeMQaTlfALR9zHUwjxOQJH8lAbXenH0TKXPQ out_56_mFAP2b_singleloop_p01wA5_mFAP2b_0001_0001
LBrc8AjVuAI0P1QSQ9oQDBrbyBIEnE7SQnvfHBz0N7HUPKkSQTihLBLaR6HE7RRTQIFuEBPyWHIkZmZSQtmv+ALdBKIUbCJSQKWp3ATkkFI0/noRQzWX8AvIyAI0x5QSQ50nCB353BIkxtAUQ/zKHBzn9GIUFSfRQDTKHBfEgJI0J5ITQ0Jt/AL9RNI0WTaRQz/t7A7y2LI0rTETQ4Uj4A7jbFIUgGjQQJmYvAv4OGIE5R9RQ out_56_mFAP2b_singleloop_p01wA5_mFAP2b_0001_0001
EzMzGBnsd1H0GvcRQIwqKBfTitHUepDRQIwKIBjrHjHUepjQQoFZKBntzdHEEYVPQ0iMOBrvfyHEAAAQQK0FLBnam2HUwLeNQr/PGB/FB1HUV8LNQmstNBHLu7H0G14LQ8naDBPc91HkZm5QQT3ENB/XdrHEPa7RQxtGRBf40sH0K1bPQGbSQBDVK5HEX2bQQ out_56_mFAP2b_singleloop_p01wA5_mFAP2b_0001_0001
EqxrDB/89fH0w1LRQdTCBB3MzVH0z33QQXkt9ADAAQHkBBGSQfU43APy2UHU3k4SQ14l4AzKHXHECsyPQleI8AbwxbHEwoWNQgkDzAz8dMHEmgNPQdTCCB/89kH0eU4RQjl9DBDzcQHktzaQQmW4yAL5TcHETJWQQ3hL8A3WejHEVSpNQsoZsAbG5NHUCv3NQq0BwAj1/IHUmThQQ65p4AXu7GHU8wSOQ out_56_mFAP2b_singleloop_p01wA5_mFAP2b_0001_0001
EvJx/AbQgFH0gALSQhrH7A34l+GkQgNTQNzMyAHtI3GkBBuSQ99TzAHDCyGU5QrRQgqxBBb5Q3GEue0TQUeOGBP417GUwVnUQvY5JBTMsyG0HBCVQ948DBb5TBHE1w0VQpwVCBDBWCHkrHdRQ4bi3Aj9pDH0Jf+TQNUoDBbAOzGUJs/SQsem/Ab9hxG05qaUQRmeIB7rfBHk2CBUQmwHNBTe01G0a/nVQdleLBbDwuGkGWJUQ3yqHBXS+sG0U3nVQNRLHBbDsEHEIcbWQ1/rBBTdk7G0xDbWQOSTBBzujHHUMYfVQ out_56_mFAP2b_singleloop_p01wA5_mFAP2b_0001_0001
ECsypAHZ71GkU4iTQ8S3gArbSuGkDtYTQ789jA/mEkG04lGUQpbSkAT14jG03PVVQDCsMAfTiyGU2O/TQMxly/OX8qGUwZxTQuRY5/GlnhG0NzgTQrHt7+y9suGkXt1TQ67npAf9o6GUwKXUQ6mWfAv6zsGkflUSQfo1IA3cG6GEmOlTQaU4OAjGtzGUo3DVQ out_56_mFAP2b_singleloop_p01wA5_mFAP2b_0001_0001
EiBBnA757bGEv0VTQOJGsA7kYSG0eU4TQqxLmAThrHG0xL1TQIwKiA3NJEGkpbySQlDt2APzMRGUy2JTQGfu9AHmOaGk1FhTQ1gy7AHE/GGEDnfTQhGJDBHEmbGEO0qSQoa8lATKccG03PVSQJYatArIkTGkkl8UQEkQ1ALiqRGECzFSQtKhABrEoYG0KvcUQyVR5A/TghGkSljTQ1uqBBHnOGGUN+9SQgid2ADbmAGEadMTQ1+I9Ar7nGGkgRkUQTsnFBDT/hGkh6ATQXMnBBr+bdGEArsRQ32YFBr4ZUGE7gpSQ out_56_mFAP2b_singleloop_p01wA5_mFAP2b_0001_0001
E/pGmADBWCGEVj/UQT3khAb5QvF0LdLVQmuJqA76RfFUiBpVQZ78sAHtIfFUf/0WQ14lQATgVwF03PNWQIozFAjFLaFE0akWQ2BoPAXSJKFU/cWWQA2/n/iFvZFE0wFXQ3kYpAXiBGG0w1zVQA+0cADOwpFkGROUQlwIEAnh46F0nnzVQ4ZcWATgu3FUvGIXQ out_56_mFAP2b_singleloop_p01wA5_mFAP2b_0001_0001
EdTiuAfSMSFklDtUQFDC3ALFuCFEoaEVQaR2yA/owrE0bSEVQb8SuAT0ikE0GvEUQBWZABXiBDFk8SHUQxsmCB/r+YFkBg9TQhv5EB3XL0EEROqUQXraEBH6hjFEdxOVQWO0rA/mETFkCXvTQwf05AnQcGFkNxEWQpqX+AzNc9EkeRITQ4HR/AfFhiFUQ5eTQW/+FBbo5XFkmGUTQF1SIBD3g0E0eY+TQbvdDBTs0jEUC+vUQsmLGBb015EEDzoVQii/FBPtPzFE6v/UQ7BiHBjZ6ZFEiPtVQPtEBBX0LlFk2g5VQ out_56_mFAP2b_singleloop_p01wA5_mFAP2b_0001_0001
EhAr0AzeUgEECsKWQkCXxAzKHKE0NJWWQ2jC7AXO02D0yhOWQqxrBBzgA/DE+T1WQgVOsAHueGE0jCvXQRl3iArmlTEUTM4XQK2BpA3ItdDEw35XQnvf4AfTinEkqx7WQOIqrAXpEGEk83jVQH69xAT82KEUWSQYQoE8kAz7aiEE2c8XQSbclALSGZDE5UcYQdBAwAzMRJD00c0XQAOQjAryCVDUeRIXQ out_56_mFAP2b_singleloop_p01wA5_mFAP2b_0001_0001
EOJG6Ab6mUDEuecVQdTiBBb5Q3C0KHSVQUNeABTKcJC00NxVQLHa8ALwKfB00NBVQtd+CBHue0CU0i0TQiEhEBz/ldD0H8JTQzokABXHB4D0mxoSQFCyJBD3FoDk4nATQ375BBHvQOE0sK+RQyoJLBrUcGEkdoVSQivOHBfneTE0hJ0RQYJoIBLmmlE01QIRQwKHzALGEQDUep7UQMU3EB7b0CDUV14VQA5X/A7uWnCUx3STQTEUGBz+ReC0nXtTQCv24AHsyvDkXZwSQ9c2MBbyGTDk9xaTQc4k9Az1dYEEIZkRQ1NVPB/vsKEEzXNSQLAdMBvFLlE0zY8QQ out_56_mFAP2b_singleloop_p01wA5_mFAP2b_0001_0001
LCB2BBrFZ7BUHaBXQfUYBBTKclA0FZjXQTiBEB/S3E/jEDqWQjX6BBLFue7Tc9gWQXkNEB/9TtAEW5cYQoVdDBvytECUC2oYQayEEB3bicC0OK/XQCt3BBvvg8BUc4/WQT6P6AnzsVAEM4rXQJwcIBH1+aAUvsZYQdcYCB7hFBAUqA0YQ0EbGBzTYOC0i+AZQO89+AHiMJC0lN3YQkyPIBPmJhCkEl1XQGj1BBLxP6CUWwAYQ out_56_mFAP2b_singleloop_p01wA5_mFAP2b_0001_0001
LU4aIBHsyx/DEY9VQiBBLBHsyh9z4lGVQgVuHBrFZ77j9o4TQzMzIBbmZG8r8SPTQy2ZQB3ist+z4lmUQWJ2PBH80dAEr/vTQ6mEKBb6m0AUIwCWQYAnLBju5XzLvEsVQrYOSBX2EL8D6kCUQYYBTB78DK/zwXaVQNd1RB7htOA0BY7SQ out_56_mFAP2b_singleloop_p01wA5_mFAP2b_0001_0001
LCsyDBLGEo+j/UjTQTihABjqxL+zP1YSQBW51A/mEj8z3P1SQamZuAblDN8jZmBSQAAgABDW5YA0NJmRQ/kMGBH8a3AUpELRQqjzFBfCpFCUMWbQQEv+IBft0k/jjfXQQyL9CBfnvHAkYQIUQovXCBLITf6zWOyRQmbw9A715IBU/APSQp/B8AvS8SAU3MuQQtphIBTbqDBEIaESQMwzJBPgmQCkAWLQQB45DBPKBdCE+UDRQZzdDBXOIBC0D8BPQNVANBnCtHAEiQGQQBqvGBHMZM/TJ0+OQDnRJBbI+f9jWx8QQ out_56_mFAP2b_singleloop_p01wA5_mFAP2b_0001_0001
LQ140AvHFu6jDtIUQMIwqATf/U174luUQlYQkAz1jS+DqGPVQWO0UA76RR+z1jKVQkCX7ALwKH7zkYwUQBWNsAXOz78LIyjVQFjAmA/OEY8bMg/TQ out_56_mFAP2b_singleloop_p01wA5_mFAP2b_0001_0001
LRLypAjpbKAUiBxVQuz3kA7P1YBECsSWQ6mEdAb6mEC0IbPVQ2OfLAzeUUCU3kgVQZQgbAbmZGBknvfXQuuwjAzvxnAkziWYQN4PrAP2zRBEmZlYQxrngAjUV++TUOnYQfU4xALGEIAEAAwVQqiOrAXp5BCU7ynWQ2tUPAz7nXAE4sPXQn0JTATQkAC0f+wXQZUVkAf5WP+j1DBZQ+G/UATsA99j5LaYQ out_56_mFAP2b_singleloop_p01wA5_mFAP2b_0001_0001
EFDCjAjqxHC01jCUQKc9aAzLdfC0d++SQueUeA/TNODktzPTQZQgnA7QLaDkvfyTQBW5hA/89XCUJGkRQYJysADRZpCkjycRQVXkhAv/EUBknyORQtQ5wA7TKrCkYDCQQLHaqAHZ70Bk++5TQ/ABKAz9YXCEbiBTQ05jaA3j6pCEJL3QQVj8xAjq5WC094CSQJ8nsA79nJDEaL1RQDUlkAv22KBUu+OQQqxwSAb7d9AE+cSRQMlcmAPvexAUtB8RQ+Jx4A7BO5CEKyAQQK3frAzWr+CUVL2OQ3KPxA7cCLCEUwQPQ out_56_mFAP2b_singleloop_p01wA5_mFAP2b_0001_0001
ER2OPATf/oDUKc1SQxgATArFZLEUf/8SQamZWAfR2WEkSMoRQnEDMADAASE0eUoQQKc9AATLyWEUktrTQ6Wx9/ub2REUqLJVQj8Ib/+LNhEEZxvVQqimV/GYlfEU53PXQwG277qsTxEESmzXQhrHBAPHadD0codSQS31gALa2NEkXchTQnClj/KvsSEE/PNTQZ3LDAjHFoEU+ulTQI3XOAXrEUEEFXoVQmqaz/y2VBE0zTSVQI/Ec9olBeEEwuUVQrsom/mRhxEE3RfVQlr06/WwngEUB5qXQ4/ky+i0TQEULnhXQ9T4+8IdMwEkpwZYQug6a/IAwwEElebXQEXl6+SN5/Ek4jiXQ out_56_mFAP2b_singleloop_p01wA5_mFAP2b_0001_0001
EcSMiAnX6mEkZmpRQzMzjAb5Q1EUc9gQQFDCgAfTiLFUxg4QQ3kYkAjWkVF0FZzRQ2OfvAPy21EEpwFQQUNemAvxLpE0kYgSQZZBeAneXvE0GSXPQQgVwArvfAFUgVeOQsHFyAvz3lEEVjnPQVjX0ALbn7E01j6QQ out_56_mFAP2b_singleloop_p01wA5_mFAP2b_0001_0001
E2OfPAHtITFEueMQQKxgGALaRoFkCXfQQiBBMAXMI4FEYlzOQGZ7GALFu0FE+TdMQ4P1Y/GtInFUeprQQtN4L+GeH9FUB63QQDSZ/++psEG0nTMSQZ1Bm+GmjAGEWNTTQtHac/u9wOGEWgCSQGZ7IA/89JFEmu5OQknZNAri/tF0rNbRQmMuK/izUdFU1hjRQHtZ4+y7OfF0hqoPQDYyZ/YCY6FUaH2QQj9w6+yHvDGE13CQQr+Ml/2ptTGEwu1SQIO6h/K00RGUSAIRQ out_56_mFAP2b_singleloop_p01wA5_mFAP2b_0001_0001
LfU4WAf9oEG0hWkPQktzdAXNeMG0yhmNQGZ7kA34lVGEaR2OQc9oiAjqxYGEYljQQaR2aADVjFGkTixQQri6PAXUnPGElxiMQuG/jAHFmIGk8vHMQ out_56_mFAP2b_singleloop_p01wA5_mFAP2b_0001_0001
EW5QsA7QLaGUJGUNQ/pGyADBWjGkBBWOQZQg9AvyhkGkQgVNQ4PVABjrHgGUxgQLQXPKsATLytGUeprNQFzhrArQgwGES2uKQUk0kA33q6G01uLKQqDNWAby56GEzsxKQPlzpALkDDHUAFFJQUNetAvxLXG025bLQ8GzyADXhiG0cOQQQZYQwAPKc0G0ATnOQ4pGkADxgtGUgYgOQbR9nAvozpGE9LqJQ7XqzAT06xGU/VAKQObxlA77wJHErNsIQrk0xAXH9CHUANtIQ out_56_mFAP2b_singleloop_p01wA5_mFAP2b_0001_0001
EktzBBf9oqGkZm5OQlDNHB7QLuGUepLOQoacHB/TN6GEZ7sNQ/pGGB/9TAHk9ogPQT3kLBbmZrGkDtIQQSUkMBbuEgGkpzTQQpfZQBLBFwGUdejPQ0sbQB7NgeGkRlbRQ/UDAB/natGEShTQQ+0XIBLxMqGU8VVMQRhXKBXukuGU8hGRQa7WOB787cGE0lyOQRPAJB3c0bG06AfQQHeeTB7IeuGErMhQQHMuPBLBa4G0MZaPQeogRBTOrsGk0RpNQRYVRBXXZWGEDrhRQfPwOBntghG0pyWSQi2GUBPrziGUamNRQ out_56_mFAP2b_singleloop_p01wA5_mFAP2b_0001_0001
ERLSJBT0i9GEYlTLQXPqJBXiBJHUJGkKQbnPPBrFZMHEaRmJQ03vRBnX6GH0d++HQ3kYFBPzMMHEUNeIQqcIABzXnKH0UwlJQMPAGBzhAYH0CHZHQtIbKBrGv3G04l+JQjmyIB3F1NHk4LVMQNP0FBD1MHHU3lZFQX15+AzkYQHkmZ6KQ1p8CBDuIaHEogfEQq47JBDqZZHEleoFQUjjFBL//cHUDveJQ out_56_mFAP2b_singleloop_p01wA5_mFAP2b_0001_0001
E5lORBPHaVHUGEoKQIwqWBbmZZHUzMDKQHaxXB3MzdHUiBhGQwKnUBnBBkHUGEYEQCB2XB/naiHk9oAMQmcadBbxFnH0SOAMQOKJeBLgBxH0OcoOQtpRiBfCZ2HU6u3NQam5OBvyhZHk789LQJ7dZBXjwSHkLIPKQU86WBDG+fHUE3/NQZaLVBTNCpHElNhLQSfNeBfb7qHE4CGKQLJMgBr/vgH0WuTMQzMyiB3dm8HkK/TPQc4QiBnlw5HUxw2LQ9KujBngHwHkbq+NQ out_56_mFAP2b_singleloop_p01wA5_mFAP2b_0001_0001
LGZbcBntzaHkpbSEQEYleBbktfH0Gv0+PEtohBXMInHEDCsAQ789hBfTivHU3kY8PQgVgB7luXHUjX60P9ApcBXzVQHkv5UjP+cjYBLnEUHErOtpv1VxdBnq6GHECPBJPDCseBb5QVHEv0NGQI2bbB3SdkHU4DG7PkV4hBTszSHEZJP6PQlUhBjWMcH0NhzEP out_56_mFAP2b_singleloop_p01wA5_mFAP2b_0001_0001
LRLSjBT14jH0w1jEQtdulBntzpHEW5wFQktjmBLEYnH0kYwJQ7RhlBntzfHEoa8KQZ78nB/mEmHkTiBCQQV/oB7+IcHkaetDQfU4iBDW5cH0OffGQ4HUlBXdVyHEgUVFQ6+gpBPW1rHkgojBQwTFnBH6BlHkO7I8PGiGpBvzzXHkPKhAQ out_56_mFAP2b_singleloop_p01wA5_mFAP2b_0001_0001
Lf/koBnX6sH0P14KQ35rpB7P1qHUiBhNQCBmqBHXPfHUGE4NQzMDrBT14bHEoaEQQiBBsBLFuyHEtIrNQZ0MrBzsz7HE+x2LQhXwpBTDh2H0YKlJQKkkoBLr/sHE7E3KQ2sLoBDLzsHUN5CPQT13tBDSwuHkufBNQCmUsBfoP1HkydwPQ4d+sBLZJAIE2pMLQFZ7pB/xvAIEwL9MQ/zQrBnmT0H0BwGIQKVPoBzS/7Hk1+yIQ out_56_mFAP2b_singleloop_p01wA5_mFAP2b_0001_0001
EiWErBbPKZH0istLQOJ2rBLwKOHkArMMQR2OqBz1jGH0xLdKQKcNrBjU49GE7RxJQLy2uBzLdMHkoFpLQfacvBLPhPH0li8IQBBmwBHg+SH0rcjNQlDtqBLbnbHEnEzJQJ9brBnhQMHU+SSOQpWUvBbAAEHU/94LQCt1tBjpCSH0uZGIQ0isyB/xfRHE2iHNQ2fKwBbAoQH0dhmPQ+YLwBHtcbH0FFUNQ out_56_mFAP2b_singleloop_p01wA5_mFAP2b_0001_0001
E35rnBrbSJHkvf6JQv09lBzgACH0P1YIQBr8iB7P1DHkqxrIQjs9hBra8MHU2OfIQ5QrmBbPKCHEue0CQsbBlBD3R6G0Qr/+PJ+4lB7Pj5GUSd/tP5JFoBDlq1GEBvxaP+eJkB7RV9Gkfdauv789mBz1jQHEW5gKQ6nTmBTQ45GUgUGJQg9xoBb6OAHEo3RCQN3VmB/GKKHUmgOBQU+7iBTY68GUaJ/+PgRLlBL8YyGk3LUBQc6kkBHzH9G06GZ7v5iViB/2eAH0HBdhv out_56_mFAP2b_singleloop_p01wA5_mFAP2b_0001_0001
EAAghB3256GUiBBJQEtIdBDrc6GktzHJQqGvaB3isxG0IbnGQXPKdBrbSpG0HFuFQhALbBPHa4GEUN+LQtP8bB/o/AHU4hHOQTWSgBTmVCHUG+ZPQEXqXBbeCHHUER+OQrdggBPB1JH0OztQQ3sAYBrnVOH0bLfQQnhtcBDwzPHUeSGRQO0iiBjU4zGUepLJQOPjbBThFCH04NbIQXF0cB3KBxGUb2tMQ8w/WBnNV3G0xPwLQRs8hBzTi9GkXU0OQBK6TBXt4FH0WYBOQt6XiBzs6KHUWGORQ6tfUBLo7SHkLIyQQDKEdBXGnVHUqm5RQ out_56_mFAP2b_singleloop_p01wA5_mFAP2b_0001_0001
E8S3VBbQgzGEXPqEQfU4SBDrcrGkX6mBQTiBPBHtIlGE/pGFQv0tMBvyhpGkU4aIQR0zPBrYvwG0hPD6P+9VTBzja1Gk1sXiPFpAQB74j6GkCy+2vmAhTBHAo+GUxVSAw8KYQBrsrEHEMmVEwSMIUBThr6GEBWZFQwSuVB/EwlGEYf2/Py/UNBLmL3GUeTN9PEdJNBPr5qG0o9t0PifyVBHeFvG0nKwovQa/VB/Rb7GEjodxPQ/vNBDCQBHEnzWwvWPMNBT2t0G0kuq6vkJdVBnZ43GEtyPCwSWnWBfE2DHE/nW9vu61SBjOPHHk2gRHwZmnOBDWDLHES4kCwGfiNBnQ4/G0Zm6Fw out_56_mFAP2b_singleloop_p01wA5_mFAP2b_0001_0001
EEtIOBDAAbGUNepDQMIQKBvz3TGkpbSGQ8n6FBT14PG0OffCQ/pGHBDBWMGU6mE8PJMINBnFPKGEtVXIQ21ZJBzuACGUCCgJQwulIB7B0vFUu+jIQyl8FBfSKDGUkozLQZy4EB3KalFkElHKQEQODB368yFUyIHMQ6Z9EBfkgLGU36mNQN1H/AbtsvFkdxJOQMKSBBvZ4JGEl0pPQHtT9AvdTAGEzp6PQ4PVQBPc9XGET3kAQV+RIBTXUYGUiTvIQNRyPB767MGkAM9JQ9FmPBH2ZGGU1FsFQNilKBnC7oF03OqFQgOmDB7RQWF03C2JQo0BHBHyITGEe7ZNQ8W36AvTmgFkIUZOQKniABHyaQGkQjhQQItl3ArSm+FkaZxQQ out_56_mFAP2b_singleloop_p01wA5_mFAP2b_0001_0001
EfU4AB7kYQG0LdTEQXkt4AXjXMGUhrHBQRLyvAjrHIGE99zEQbnvqAT2OOGkCXvHQBuS0ATsLVG0Es+6PlAYrAjLRRGEYEpuPzwRjAjZ3NGEVAZ3PszvsALBuRGk0UyzvIFOAB3MzTGUKc9HQG3i7ATwzFG0bFP9PD5u6A3qZYGEwNH0PDGOxAr8tbGUI33/P out_56_mFAP2b_singleloop_p01wA5_mFAP2b_0001_0001
EZ78tA/9T7F0IbnEQIMvlAHiPxFkLz5HQZU/cAbMLjFEbbfEQpEAiAvT6ZFUk9gAQAe2qAH8PkFkn3LKQlSXyAfMJyFkxCICQqm2gA/T29FENZ1IQuYnkAbG1cFE8QZLQIkrvAntvuFk5JcLQO36vAPZ3XFEwzUJQ out_56_mFAP2b_singleloop_p01wA5_mFAP2b_0001_0001
EbvvIAj3ohFUjWEGQ4lMy/GLIVFUpIFDQar7c+SE0TF0sxBGQbAnS8QK+fFkNp4IQ/SWr/WXueFEJZB7P2cEZ/e631Fk9eG7PlVxR/OpK/FUYOMBvDT6U+Eea7FU/rczvMaJ5/m7rFGkNXTtvR7EEAHgVpFEUitIQ7BY+/2i4EFEA2oCQClHH/C3UVFEP+a1Pb3jEA3e5dFUo5/0PyDjz/qMb/FE+ol/PXCTt9oCv2Fk7C5+PG1h4/CV+IGE+Co6vffCJADHAHG0UzHkP out_56_mFAP2b_singleloop_p01wA5_mFAP2b_0001_0001
EZnOH/YK/EF0QZUEQZyL//AvnDF0eFYGQ79zPA5nFCFEFE2BQmZuKAZ3j6Eky586Pxu9BAV8QwE0lYCJQ6Ytl/U6bwEUp6XLQopRu9ihpnEEsxJLQe8yx/k9Y5EUK8yNQrzcd/eMznEULRTNQfMIM/w/i5EUCn8PQIdgE/GfvwE0wqsPQDWhn+c6Y6EEzZhBQZE9CAdeESF0WnVIQrQd+/g5ohE0YmzHQ35PSAF4nvE01xzJQT99y+i2jgEEqfQJQal0IA1fWAFEHg/NQFWi+/a71gEU/XGNQDA8f/EGoAFk+46QQILLo/qf4wEUHhsQQ out_56_mFAP2b_singleloop_p01wA5_mFAP2b_0001_0001
E6jrhAtORJFkOU6CQv+mqAV3lFF036i+P6lzxAxn+zEUzedBQih2wA5EstEkjjGGQAl6wAFQSaF08+18PoMOqAR8CtF05244P+EclAh2doFEL/QovuTveARrv7FEZ6t0vm3VUA9UI3FEEJaAwbX9iA9NfRFksJVGQR3anAF+ZAFUK2s1PODs0AdgCfF0e4KCQ0eR3A1qgXFUyrE2PbkwjAp4JwFkPli+Pe0NvA98S7F081X4PkL0rAd1VkFU08T3vii7fAxF8aFkKN+jvgxeSAZ/OAG0P9Kavi23kAxvjEG09hw2vX9eMABMJCGk3WsBw/JnfA9+AzFURjHDwPb3JA1/8qFUqJ8/v out_56_mFAP2b_singleloop_p01wA5_mFAP2b_0001_0001
EwuA5AtcEsEURlL8PEBOABFuQbEUloY/Pqg7DBpXwiEktaJEQPTTGB5iwVEksJ/GQSngDB9UwTEkAWhzP20WHBFJdkEUrObjPE/uEBxrNzE0jgT1vgb3/Adro3EknYD0v7/3HBVt76EETZT+vpkW5Apa2xEkYWSxPHR17A5RwNEkuXNBQGF1FBJyqFEEc083PA50ABNeGPE0YmSbvHu0IBNfJuEkUpD4PE0rKBBbWcEUuO8pvKlXGBFcwEFUFo7Bw/zvLBJ572EEt4g+v out_56_mFAP2b_singleloop_p01wA5_mFAP2b_0001_0001
EuoaEBNuy3E09UvEQbaEIBRTEBF0izUIQA3YFB5TGDFkRJDLQlD5HB5YzJF0ay/MQ7WGKBVfoWFEaGvGQO6tNBROzUFUrC9BQPouQBZPQFFEh2aBQV1eNB5cYkFkHi78PLsMCBZLnBFkA8aCQjteLB5nV2EUl1jIQCltGBZp0gFEovsFQ7pRMBhifeF0R0+IQjJzPBp8AkFkHL00PaJ/KBRlpwFU2gH+P out_56_mFAP2b_singleloop_p01wA5_mFAP2b_0001_0001
LyISAB5QR9EU7FLLQoWP6AxbMAFEtHmNQpUp5AN1orE05bOPQrDFzA9pqpEEnZhQQaZ7uAJutHFErS5MQnasuAV3MeFk+VuLQiLL0AZy0rFk8SwMQIaCpA5UihFEg4zJQUVG9AxFp2EEqDjJQTND+ANhdMFEib0OQ8EYrAd4t8EksEdLQqD9pApebHF0N7rOQ out_56_mFAP2b_singleloop_p01wA5_mFAP2b_0001_0001
EjYRABFpWcE0LFkOQhSYAB9F2HEk888PQi241AtCt5DUyi3PQofbwAleK2DUo98QQtRMCBBcmKEUVhaRQSEwHBV+nTEUyMhRQWyfLBN+kLE01x4QQZGXIBZXMkEUDeTSQws4CB1sAfEUn1DNQI3MDBF7r6DUvZ7OQJf3+ANNPVEU767RQ+SFCBJbW2DULC7RQQP+LBpj3qEUFZaSQ5/NFBteLqEkr8ySQ out_56_mFAP2b_singleloop_p01wA5_mFAP2b_0001_0001
E7NyyA5E+qD027fNQaASoABXqXDEp/GNQOIfmA1X/zCU1uIPQoGzaABzkqCkZY4PQkB1oAJmXGDkntPKQXLOwAFpVkDkxC2IQeYp4AZXtuDUsW5KQ++tyAhJOrDk9DcNQKZGiAhtiwD02vSNQkBxrAZDMlC0mhQKQ6wxgAdUyFDUn6WJQZpjzAJEBVDEAIGGQAh1rAFIbAEUdfKIQ6NK/ABHIXDEmJxKQgAt7ABunHEE2AjKQ out_56_mFAP2b_singleloop_p01wA5_mFAP2b_0001_0001
E//MvA9aOgCUCwAQQ+KkuAlIT4B05s7QQEcHpAB3kICkNSPSQThRlARENaB0Mp+SQi4r5AdksVBkw9ORQXrZABp4wIC02aCSQ0S6FBRJGvBU0YLSQZ5PJBpt5SCE2cATQAd7LBp+d1CUg4jSQq+nLBxsdADkW0SRQfU3OB1oUMDkyWZTQJVd2AVLdqCUa9ZPQ4B4pA5tuFBUJndQQTRA5ApEAaAUohyRQpSz9AJyfHBEwHTQQ8toABBlsnCkrXiRQdmc9AVUBNC0SSCTQuCwFBJ77vA0I1oSQ8mwHB5SLqBEjcMRQnLlJBdLdLC00N/TQ0XYJBZo/uCEV8pQQ/ioNBZnXaDEKa9QQ5SGPBpf3DDkWsXUQL03QBpnNmDkX9DTQ out_56_mFAP2b_singleloop_p01wA5_mFAP2b_0001_0001
LyszoANoIyCErEhSQMjGkAVVMCD01LwTQ6Y4QAZAEPD0+ckTQar9FAVVWaD0RBiUQ4QeqA1FWoDktbSUQ8Tj1AdTycD0ixxUQ8Ki3A1CP0CEWOSVQxku9ARtu6DkQEuUQe40ABBYrpCEV2uVQgC7DBhILwDE/rKVQ6I6EB1W1HDEA+qVQGo8JB9aU9CkkeHWQJc6rApOJHDkss2RQjBVkAtPuoC011fUQwNSrAluMAEEqPgTQ3DImAF9C3D0gPHVQT1GxAhjscCE4IVVQ5wK8AlVTNEERoUUQQtmBB9w0JC0rVIWQoqIHB1H3DEUn0HVQc50LBNT7WDk6RXWQ out_56_mFAP2b_singleloop_p01wA5_mFAP2b_0001_0001
ER4UJAlGTNDU8CVSQ48Po/MvddDk/X/RQUGi0+AWf5CEPJaRQ4iDU/OEe5C0NriRQschr/UvVBEE/3/QQLmzEApgoSEUTtbRQru9AAV+XfE0ZHiSQ6krXAhZTZE0/o6QQML3QAZAJtEEfKrSQwS1eANdypEUbNtRQ6dgSAJTbADUvfmRQUhGR/oMNpDU3C5SQDLQ2/0zq2DUG9BQQPU/v+MCbIE0mo2QQk+sfAFB0SEk+XCQQUWNSABwM5EEQQdTQZsSmAZM+xEUVKkRQ out_56_mFAP2b_singleloop_p01wA5_mFAP2b_0001_0001
EjSMi/I73aCEX0wQQaySy+Y9epBU32QQQganV+a343BEk9wNQtaTZ/CQQAB03HsMQx4/AAVXGeCEHTnQQN5Oj/I9g0AUe8NQQZIjy+C89WBUeT9QQ out_56_mFAP2b_singleloop_p01wA5_mFAP2b_0001_0001
EVLJU9sPchC0sCoMQeDt/+q63sCkjSBKQlizs+wcCPDEmTqIQ12/e/cwPpDkyb/JQjtj9/+Kn8CUW/UKQXAxHAf3gGD0zCrHQPjOJ/Ugk2CU8tlNQLp7/+iAZQC0bjwIQAdWIAPlEkCEc4TLQuu+9/iB4YD0cjmLQFJPWAnhP8CkZ0yHQ out_56_mFAP2b_singleloop_p01wA5_mFAP2b_0001_0001
Erfrt+QilODEjfAEQXbxa/URyxDEDG6AQkVhG+SGBDE0zsw6PNWQ+980ISEEjLrxPEhkBAh3oiDEhO36PMR90/gxnBDEn/7uPwHjTAVQcRDEvF7AQFz6F9mGN1CUfLECQLMJp/QuBFEUpLrDQLHkHAd5X9DEoLR0PJ5DS/EyqID0H9cgPKDYgABk5GDEzDz8PIeGZAJVlqDkc1mDQSUsNABUg2CE0NRDQ out_56_mFAP2b_singleloop_p01wA5_mFAP2b_0001_0001
Eckwr/SuL1D0enb7PrifGArZJ/DEZnhuPunxNAn6vWEk6xOxPfeAOA/8yfE0LMX9P1pdZADeNhDkEAqxPRd7TAHcizCk1EApPkMREAfi4qCEQhktv2VPgA3wIWCUcMj0PHPhy/Sx8gDkqCwAQyxp//mcM7D0JGwwvoEefALKxiDkEyA9PU7KjAvklrDk1vZWvufkdAH1YuB0qlpxPOFfmArBmeCUgCz6P out_56_mFAP2b_singleloop_p01wA5_mFAP2b_0001_0001
EA0tTAPRSgEExP0wvOoadAPEg1E0Ei2wvPJyqAbv0zEk/0EsvYTJwA/pHoE0aU24vHsTYAvxjBF0m82+vcIHAA/7bEFEucDAwcmyhAzyHXFE1AC/vNB2y/OEZMFkk4gFwXBdRATBpYE017b7v2X2WAz1m+Ek7b9oPrmsdArcI4EEXr1CwWqq0/q1vPFky2I6viRNw/e5N1EUVHp+v5fyfAv0bfF0InODwkyZqA/qsUFUhLg+vMZOeAvdtgF0FaQ4v16PA/KgBOFEzepFwI7H9/+2/AF0/1RIwYwyAAnc4bF09yRGw out_56_mFAP2b_singleloop_p01wA5_mFAP2b_0001_0001
E0bBvA75l/E0/UgxP/ST6ALZ89E0QyN3PZms/A/+yTFkbsH3PdBd8AHGTiFUZbY9PBge7A/InzEELoVBQKgdDBfcTyE0VyhDQWM4GBPMxkEEiJl/PK7WDBb+2oE0bWkIQW0TqALn8JFkgUy4PuDS+ATR2zEE+/xlPgHU4ATWZjEEr1JBQoSt2ArAt8EEEZMEQUmMFBfETCFExvqDQ6d8KBH41jEEcJWBQZd8GB3tDsEkgXU3PBwMFBbKuUEkzMC/PZQbHB/O8nEkMNWJQWNoBBny2YEk5+fIQmq8ABrDAzE0Hp3JQ out_56_mFAP2b_singleloop_p01wA5_mFAP2b_0001_0001
E/UDEB757VF0gArcPEYlGBXO0qFEv0NBPhrnMBf8SpF0fqxjPKxAPBvyhYF03P1YvRATFBj8n1F0Wgs6vVgWHBjn1oFkhFpBwVok+A7mP4FEx+C8vUNeFBHsyJF0eU4uvGPCFBHu30FkW1+0PmHMHBbSqCG0ga/6veoiHBfAKaFE8mhAwz358A3a6/FkYT2BwV+b7AvmDBG0y/JzvWFw6A7iloFUtZ17v out_56_mFAP2b_singleloop_p01wA5_mFAP2b_0001_0001
LXPKPBDqG7F0gArwPe++UB3Mz6F057nyPiWkXB757HGET3k4P/UDVBzLdQGUGEY4PyL9MBPzMEG00NJ0PU5vWB3bD2F0QZNpvtGKWBHR2uFUKGN7P out_56_mFAP2b_singleloop_p01wA5_mFAP2b_0001_0001
E5lucBT2OHGkSMI7PyL9fBDVjQG0coF+PVjnhBPepOGUhrHEQpbyiBblDGG0eU4EQ6f3hB7quTGUBKyxPOKVgBLeBWGE55Bxvb7fjB3hidGkPw23P8naeBjWk/FEnED7PveRdBHMPXGE1ns/P4EOjBjgHNG0/tnsPdOhdBDD/ZGk31OqvCq0kB7nqfGUvFsiPB+rkBLoybGExnB/PoFKiBzwMkGkcXm5P out_56_mFAP2b_singleloop_p01wA5_mFAP2b_0001_0001
EjsthBXO0WGUJGkHQ99TjBvIbWGkWkNKQLymlBHueeGEqG/JQuzHlB7P1nG0jCXJQ3kohBX46ZGkoFpMQCddeBDqETGEebcNQdNdZBDtOXG0IDEMQtY6dBn/QTGEqyOQQLHqgBz1jdGkCXvGQz5HkB7WYOGEmNbKQSM5gB7P2hGkjFPMQ417iB3XZaGEw1WOQs7AfBTiALGkZzwMQLlHWB/jRSGkIupMQAE8ZBrf9WG0WT5JQN4sYBjpbfGElHrMQeJgaBzaWOG0nkhQQBUTdBr3ebG0uGkQQ9GxgBDLFQGEc/rQQ out_56_mFAP2b_singleloop_p01wA5_mFAP2b_0001_0001
E4PFoBnuJbGEaRmKQCBWqB7luiGkuJhKQWO0rB/mEjGU0iMNQaRGsB3jCbGEEYlOQFuOsB3NJgGE+TNIQbl5qBbyehGU627CQbwxsBL02fGE+Fr8PnrjuBL++YGErbB9PzTasB7sJmGUuvfwPSMYoBf8STGk/UDLQ3+jpBPKtqGU1WHKQcN8sBvK8XGESBZIQau9tBzkalGkBCTIQA/DqBv+jpGEucqCQxwTpBH9lbGkGvlCQkCmtBT4dlGUfSoovYB6qBnfvrGE7zewP out_56_mFAP2b_singleloop_p01wA5_mFAP2b_0001_0001
EFDysB/nasGkR2+NQ357tBPc9sGEpwVQQGZrwB7P1nG0GvcQQShbyBT14pGUbnPPQkCHuBzLd4G0Mz0QQUZ5uBf2o5G0gKSSQz/quB/E7EHkmPxSQzYrvB/Q9FHUexIUQslOuBH/SEHE9+QVQACsrBjdrBHkT2MVQs1YvB3pSFHUAxcWQCBmsB/89yGUHaxMQninsBvQsoG0ioBRQ+kQsBjAi8G0h+qQQznnvBjPn8G0EtPQQQ89wB/IF3GExjaSQiultBPXm0GEMS5SQY2ksB33bHHUATwSQB71vBrYJKHkGNISQHVoxBX35HHki4PUQdtwqBfsBBHkfqTUQOxnqBPEPAHUFfEWQj0VxBPOQHHEEjgWQn2TuBTnFEHkF3SXQ out_56_mFAP2b_singleloop_p01wA5_mFAP2b_0001_0001
E99DxB/TNhGkR2eRQXPqzBzeUcG0d+uRQamJ1B7kYiGkAr0SQmu5zBbQgnGUzMrTQ14VzB/RhQGUwKHSQilMyBPRzJGk7T/QQh/7xB3FB8FEUUVRQ3VywBr9+1F0AaWSQx7CzB/8kuF0MgeQQFDivBbmZfGEAAISQzj10BfMtcGkIW0QQy8AyBLR1PG0vS+SQo7R1BfSPNGEVkZSQxMfzBT/iKG0heHQQutNwBPX4MG0gcwQQ6T+yBXFseF0HQnQQUU9zBDYJ0FkO+TPQ out_56_mFAP2b_singleloop_p01wA5_mFAP2b_0001_0001
L/Uz3BXO0hGkEDySQ03f5BXO0mGUdTyTQShb7B77neG0OfXUQIwK8B33PfGkvfiVQy+P8B3qdXGUdkrTQRLC7BrbSwGEShLTQNfP5Bfob5G0bIrSQEzx6Bvt2CHE59GSQPTM9B7TbCHkKmESQl5g5BXSgKH0V6tRQ5Qr4BD/pdGERLCSQsoO4BfB2pGUSolUQkfP8BHQgtGE+4VSQhNZ8B/5lzGk3M7TQ9d/3BnRN8GUw1fTQ3o63BjHU2G0ol5RQ out_56_mFAP2b_singleloop_p01wA5_mFAP2b_0001_0001
L+TNOB325FEUHahMQ6mETBf8SPEU6mkMQ++JXBvHFOEULymKQmuJbBLEYZEUIwaLQmuJgBz0NbEUGE4JQOJGaBfR2iEkqx7NQbnvdBHuewEEmuZPQqxLVBfR2cEE8nqOQtd+SBzKHiE0OfXQQAAgLBHYl3DEtILKQepbNBrED6D0hWEHQXPqKBHXPmDEBW5CQO0iMBHZ7oDk9ow7PPK8FBjqxPD0FZ7DQW5QDBjAr8CEqGv/Pnv/DBnuJNDU6mkIQ03vGBDW5gDUjXqKQHv0+ArFZ3C03PFJQMrAMBjOsFEUZeZOQOUjgBTQfSEEmggHQm6jgBXbUsE0TYMJQ5p+hBj/pUEUk28KQFSueBzoy+EkenLOQ6avgBDfjnEkry1PQax8bB7u11EkIQqQQkSCRBX2cFEknsEGQvPKFBTtbeDE0BrMQ out_56_mFAP2b_singleloop_p01wA5_mFAP2b_0001_0001
