# Supplementary material for: Incorporation of sensing modalities into de novo designed fluorescence-activating proteins
Source: Nat Commun. 2021 Feb 8;12:856. doi: 10.1038/s41467-020-18911-w (PMC7870846; doi:10.1038/s41467-020-18911-w)
Supplement: Supplementary file 24 — Source Data [file 41467_2020_18911_MOESM24_ESM.xlsx › raw_data_graphs/Supplementary_Figure_6b,c,d/1/silent_198.out]

SEQUENCE: SRAAQLLPGTWQVTMTNEDGQTSQGQWHFQPRSPYTMDIVAQGTISDGRPIVGYGKATVKTPDTLDIDITYPSLGNIKAQGQITMDSPTQFKWDAQFKQNDNPRYHGSTNILTGTLQRQEZ
SCORE:     score     fa_atr     fa_rep     fa_sol    fa_intra_rep    fa_intra_sol_xover4    lk_ball_wtd    fa_elec    pro_close    hbond_sr_bb    hbond_lr_bb    hbond_bb_sc    hbond_sc    dslf_fa13      omega     fa_dun    p_aa_pp    yhh_planarity        ref    rama_prepro    bref_irms    cen_irms    final_chainbreak    final_looprelax_score    irms       time                                       description
REMARK BINARY SILENTFILE
SCORE:  -472.519   -707.831    112.252    405.825           1.580                 23.301         -8.050   -263.584        2.337        -23.670        -77.361        -22.025     -36.252        0.000      4.546    134.709    -41.467            0.035     19.116          4.020        3.022       3.022               0.006                 -472.519   3.356   2031.000 out_198_mFAP2b_singleloop_p01wA5_mFAP2b_0001_0001
RES_NUM A:1-120 B:121 out_198_mFAP2b_singleloop_p01wA5_mFAP2b_0001_0001
FOLD_TREE  EDGE 1 120 -1  EDGE 1 121 1  out_198_mFAP2b_singleloop_p01wA5_mFAP2b_0001_0001
RT 0.092238 0.94843 0.303269 0.768097 -0.261588 0.584465 0.633655 0.17903 -0.752615 12.785 -5.805 20.9455   out_198_mFAP2b_singleloop_p01wA5_mFAP2b_0001_0001
ANNOTATED_SEQUENCE: S[SER:NtermProteinFull]RAAQLLPGTWQVTMTNEDGQTSQGQWHFQPRSPYTMDIVAQGTISDGRPIVGYGKATVKTPDTLDIDITYPSLGNIKAQGQITMDSPTQFKWDAQFKQNDNPRYH[HIS_D]GSTNILTGTLQRQE[GLU:CtermProteinFull]Z[HBI] out_198_mFAP2b_singleloop_p01wA5_mFAP2b_0001_0001
CHAIN_ENDINGS  120 out_198_mFAP2b_singleloop_p01wA5_mFAP2b_0001_0001
LwfKMBvxLBIEoaMYQDCMMBf9IAIEZ78WQ67nRBLFu8HE99bWQ357UBT0i4H0hWMXQlDNIBf9o3HkoFpWQPHyJBnyFuHkSKPXQiTgIBXhVCIUaeVYQPryOBPHFEIkmJTYQBdLNBHFt7HUsJcYQAQKLBfY1DIkXmbWQ4u3HBbRj2HUtlkVQNZTEBLh85HU/DBXQBNFIBHZLuHEJWEYQ out_198_mFAP2b_singleloop_p01wA5_mFAP2b_0001_0001
HTihSB3NJ+H0kYIVQ/UjXBHCs6HkEDiUQkC3XBvcouHUgVmUQFDCcBjVOqHkvf6UQ5QLYB/9T+HUf/ETQPIGZBrvIFI0+04SQEl7aBbojGI0GVfRQRh1WBnouFIU6YdQQ65JTBbkbJIkk4FQQDXETBrxJOIUAprQQTPqPBz8VIIkhHROQEtoPBzKnAIEsyhUQMv1aBzTP+H0KDGVQr4sUBDVH8HU8bgSQhekbBPhJ6H0cVoSQbkHcBjAgGIEDFmTQ8DWVB7rOHI0HFFTQ+0XeBHLFEIU88ORQYGHcB/6vKIkZ0dRQpPxWB/HKCIUhm8PQNHvVBTjAPIklOaRQVcVQB7U6QIUg1ZQQ3nsPBfgpEIkjeUNQZ17MBfeFLIEtotNQ out_198_mFAP2b_singleloop_p01wA5_mFAP2b_0001_0001
H3kYTBPzMpH0yhWUQiBhTB/RhdHUO0aUQXPKVBPIwZHkVO0VQEtoYBfR2SHkQg9VQiWEOBntzYHkArEUQnEDQBnCXtHklDFUQRXgWBforaHUCZtTQb8SOB7QLQH0IbHUQam5MB/TNbHkrHFTQEYFLBvcobHkvfyUQ out_198_mFAP2b_singleloop_p01wA5_mFAP2b_0001_0001
HPK8SBntzeHU2O3WQqGPUBjqxbHUbnHYQrcIaBnCXdHE8nSYQQgVcBb5QXHEDCsYQ8S3QBvHFiHUzMnYQXPKQBD/pkH0yhuWQ2rZTB/GRTHEgVLYQ9owRB7OffHknvHZQmupMBD/pgHk9ogYQ03vRBz1jqHEAAkYQ out_198_mFAP2b_singleloop_p01wA5_mFAP2b_0001_0001
H++pcB77nlHEoaAYQuzHhBra8nHkvfKYQy2JjB/RhjHEoaUXQnvflB/mEiHUdTqXQPffhBnBB0Hka8OYQZpmfBDS+4HkmMyYQEicgBrfb0HUZReZQxDviB/8/0Hk07sZQFA4cBf95vHkYmzZQsHlaBrZmqHUiBZXQOInhB7fLkHEs9oYQpz7gB7N23H0HdhXQ2XljBrS11HU3CVYQCyZbB3CX3HUNMrYQoCKgB/NyAI0Z3yYQ67fdBzaxsHkdoQaQvQPZB/JmvHE6fmZQ out_198_mFAP2b_singleloop_p01wA5_mFAP2b_0001_0001
H46RiBTgVhHEv0FWQ46BkBT2OdHUIwCVQqxLkBblDRHUO0CVQCBWmBfTiMH0P14UQ78NjB76RhHkpbqTQmcClBbCXdHk24kSQyZ0nBjLIhHUSL5SQNFLkBDmyhHUdNPRQaRWgBntziHUwK3VQXrCmBzDSgHUSxNVQ9wNjBHe+pH0fbqTQL4MhBbRfeHEm9cTQRVBlBDltUHUJnjSQqDLpBXjXeHUKqJSQNkboBPx8dHkZH3TQWz2nB3M1pHEBK7SQE1glBzU7eHk/cdQQMyPkBvhdqHErNSRQMqLiBPIYfHkuJARQ out_198_mFAP2b_singleloop_p01wA5_mFAP2b_0001_0001
Ham5hBjArLH0xLNVQQg1hBTf//G0xLNVQHaRjBntz5GkWkVWQMdTkBLaRxGkpbCWQGZ7dBPc97GktzHVQVwPbBryc9G0YhyTQwnjVBzG+6GUUO5TQeEydBb3v1G0UjySQrcIgBvcoPHkBBWVQ8T1iBL3I9GUxiTUQtJkbB7OEAHkF52VQOY5dBXMizGEgVWVQDuqbBPhoFHksXeTQu4nTBzHB8GESG7SQ1ixTBbdXAHEu1nUQKYHVBH2wyG0KJOUQl12bBDCk2G01z0RQegSdBTUrtG0CsITQQm/gBbuf3GkNksSQ out_198_mFAP2b_singleloop_p01wA5_mFAP2b_0001_0001
LEtojBLFu9GkQglXQf/0kBf9o3GUHaVYQUNenBjAryGEYlHYQJbHpB3Mz3GUPKkXQdTSlBjVOAHkCX3YQdw9iB7JqHH0MlxYQ7skiB3jHIHEZfCYQvUmjBPLp9G03YoXQ/pajBjzaxGEm4fYQVmNnBPSMEHkTexYQf2alB/7l8G0YFXZQ9BajBDimPHkOQ/YQTKLhBbbzEHUReBZQaP3jB7GaOHk2FuXQIsdgB7JZJHET/2XQ out_198_mFAP2b_singleloop_p01wA5_mFAP2b_0001_0001
LSh7nBPIwoGkoFVYQ14VqBblDjGkqxHYQ35rpBrw1aGUdTKXQrcYnBXNeXGEsyBXQgqhmB3jClGUbnnYQk5OrB/hFfGkBYjYQMuzrBLGxoGkqo3XQ out_198_mFAP2b_singleloop_p01wA5_mFAP2b_0001_0001
EqGvrBvz3WG0isdWQJGUrBPc9NGkpbiVQW5grBf8SRGkVOEUQHvUtBzeUXG0gArTQWOUtBX46EGU6m0VQNzBtB3jWBGUQGMXQ0MusBbeA3F0D35UQpwltBb78ZGEEYlWQYHTpB/m2KGUoBsVQlZWvBXowHG0FPqVQV+srB7QL3FU26PXQRKHuBXZSqFkL8HVQNY7sBPXo7FU0v3TQNxrqBvKdxF077EVQ out_198_mFAP2b_singleloop_p01wA5_mFAP2b_0001_0001
EEYlpBDrcNGUy2RTQIFepBjpbPGEUN2RQktzpBHtIFGEnEDRQktzoB/9T5F0w1bRQsyxmBD/pUGUHahRQAPnmBfnkfGkraHSQKCYmBfdwhGERzaTQE8omBDnwpG0tGdRQqnVmBndXsGk/pnTQfZimBfDcxGEetbSQRdwmBjnzsGkLdKQQxunmBbJQ8G0JwISQAL2mBT4Z3GUo0sPQqNzmBnPC/GUQ3zQQSMIoBPy2IG03PtTQiRGrBXn0UGU2HlRQD3JlB71uPGkcC6RQe6jmBzXNVGEYScQQ49QmBzXzbGE5VNUQ90JmB34tvG0XpiUQLzymBLb5mGkJG0OQZujmBzmVCHkte5SQSF9mBXie5GUPDoNQvS4mBbyeHHUxbhQQ out_198_mFAP2b_singleloop_p01wA5_mFAP2b_0001_0001
EEtIrBzgAGG0LdzPQMIgrBTgV6F0257NQUN+oBHtI5FkQgVMQ8nKoBbktEG0xLNLQaR2tBnsd+FUHaBMQqnWuBXxfsFEqb/JQBLdvBL/IYF0OsQLQZykxBHimYFU8ciMQFgDuBjXUGFUPX6KQuz3rBrbSNGkVOUPQsK1rBDuurFUoJFPQT2pvBDQdAG0TEJNQy/dtB7skGGEGM6KQEXyvBvrHyFElcgIQTpdsBzufoFE8KBJQPoruBXLn4E0i3tLQcvWsBr1eGFk8Y2JQ out_198_mFAP2b_singleloop_p01wA5_mFAP2b_0001_0001
EoFpnBTLymFU46RMQkCHlBTgVmFUhr3KQKc9kBDqGVFU5QrIQHahlB3NJCFEVjHJQEY1iBz0NjFEmu5MQlRLgBf6tjFUHSdLQxYAjBf/+zFkH4EPQQgVoB/RhZFEFuONQej0kBnDw1F0d64JQiACjBn6nTF0X+0NQHhKdBzmghFEm74MQWRHgBHaKXFUc49JQLJ3fBLnMzF0KleKQrmZhBbamxFEjEQQQrV3iBXbwBGkWmNOQAl4kBjDlyFkh1CQQ out_198_mFAP2b_singleloop_p01wA5_mFAP2b_0001_0001
EhALkBf++bFk/UjEQWO0jBj/UNFkTiBAQtI7gBz1jOFkpbS8PSMofBzKHgFUwKH7P78tlBnsdSFUIwK1PDueoBfLuQFU4o/5PsaNlB3l5CFkWl/qvW5wjBb78rF0IbHEQEgQkBTiH9EUsvXBQv9WlBP1viF0R6VvPLKPpB/j4eFE2Hc6PcTjmB3TtGFE1wU5vU1JjB7/YEFUwO+yv9wjlBPWjyE0WZuJv out_198_mFAP2b_singleloop_p01wA5_mFAP2b_0001_0001
EWOUfBvHF8EEEYl6PR2uZBjpb8EU5QL2PhrnYBvd+sEkuJxoviWkbBrFZdEEAAAwvVj3VB7Of3EEDCMAQPvNWBz+wFF0E0OFQj07QB/Sy/E0+Z8IQ/XMSBLKFQFEaf0LQampgBT14tEE7Rh7PVdzYB7hbMFESPUwPDeRWBHhUnEkQFbBQ2v0RBbgS5EU1sV9P3B+VBfVcWF0AiLEQBw+ZBbt8CFkgFNHQtZFPBz+TNFURWTNQtTPSBHh4gF0IDRLQKY+VBbR2LFkBiqMQ out_198_mFAP2b_singleloop_p01wA5_mFAP2b_0001_0001
EoFZUBHDCyEEv0N4vktTSB7QLkEULyWAwXPKMBT2OjEEoa8/vO0iJBntzzEkQgV+v14FUBnBBsEkAr8FwRL1ZBv8DtEkGbJGwaSNSBvObcE0HdIJwfUYSB7lu/E0HFu0v4G7TBngIUEEQ5k/vHobSBPn07EEsFuGwUvSbBzhskEUGCRDwnPhTB/tAiEUUYFLwUK5NB3kYbEEMOHJwHm5TBPvpMEUPIwIw out_198_mFAP2b_singleloop_p01wA5_mFAP2b_0001_0001
E99zJBPJGQE025bAwPK8DB/mEPEklDNAwamZBBjpbQE0fqxFwIFOEBPIwQEkvf6IwnEDCBT2O3D0NJG6vrVKDB3RGMDEkiE/vxNkDBzC+GDEzAhEwNroDBnGVsCEYXE4vEtIMB3MzCEEnEDBwZdfCBHn2cEURk57v5Wf7AnR85DE6dt4vfL8DBHP03DUxU4ovM/XEB/zgNCUuTf6vBsTDB/PjyC0uBt2O out_198_mFAP2b_singleloop_p01wA5_mFAP2b_0001_0001
L1NJ4A/89PEUiBBGwQgVyAb5QREk/UjJwwfq0APdT+DEYljLwoFZyAjWkBEESh7NwO1TmAPg1REUk8+IwGFThAvG+3D08xfIw04ELAvWb6D0BXxHw48XFALGpHEUWo9DwWZl9/StanDEn0UJwe++zArvfQEUiBhCwuqr0AbV+fE0gVkKwxWKiAbRNZEkMmqKwfwykAfusbEEy6cGwxjXlADFsoDksSpFwNZgiAzrIkDkAxQKw out_198_mFAP2b_singleloop_p01wA5_mFAP2b_0001_0001
LGZ74ALv0ZDkSMoKwQgV7A/TN2CU5QbMw2OfDBf8S3CkVOUNwzhWFBjpbaCkWktOwHK84ADLYLCkPSELwzhBtATLvDCUxqpKwRfymA7qfVCUnHIMwWaRqAnNcYBkRK3Iw/pG7Ab5QXD0FZrIw/RS2AHIE5CELfMOwm768AjuPKCE1MIJwHTK8AvOtiBkkqRMw out_198_mFAP2b_singleloop_p01wA5_mFAP2b_0001_0001
LGEYGBT0iYDkCXfMwjs9LBXNedD025LNwHv0PBPHaFDkX6WLwdolUBLwKDD0HF+LwcSsEBrw1vDU14VLw5/BNB7YS/DUSwINwW/mMBbDVSDEvZOPw out_198_mFAP2b_singleloop_p01wA5_mFAP2b_0001_0001
ELH6NBTLyyCEBWJJwEtoRB/mEbCEBW5GwgqxUBT2O7C0kYwDwqxrSBzfqdDksdeCwoF5OBf++5BEsyBDw9Y3LBLdtyAUHhhFwwRYJBr0z2/TbgVBwKaPGBfRkaAEQFA8vVbxKBbiyk8jZqYBw2O/JBvco1CE/pmIwthRUB/OUICEikuIw5YXMBDkrOCE2daAwj7+RB7CRcBUr/kAw4MqOBL59LAkmL3HwoguIBj51MBkE9CIwHMSJBLxf7wTguV9vsRYNBTZte6TKeJEw out_198_mFAP2b_singleloop_p01wA5_mFAP2b_0001_0001
ElDtZBDrcwCUf/UCwy25cBfnvPDEAAA/vv0NeB7P1ED0d++tvHv0dB757fC04luJPb8ChBjU4WDkSMoCw4ajiBriVvCk+p0CwO2XgB3valDkDAKIw8SXbBLwKTC0LdTDwFzqaBHZqtDUosn+vgjPiBD5XvDU+cqAwA5UhBz21VCEJD+CwueNiBXiiqD09aRJwZ9deBb6iBEkH4EIw8OXeBPV5MD0mBKJw out_198_mFAP2b_singleloop_p01wA5_mFAP2b_0001_0001
EAAAgBvcolDklDtoP8S3gBvz3fDU6mE9P5l+iBrbSAEE+TNAQHaBjB/naSE0xLd8PzMzcBvz3jDEsyBCQADqaBLsDGE08I0BQ357fBjqxBEUc9ogvi6whBzfNADUc9z9Pj50dBbxvcDEEnHGQqPxZBX3oNDkxStAQ9dZZBfxBJEEWtfFQ out_198_mFAP2b_singleloop_p01wA5_mFAP2b_0001_0001
EY6mkBnuJ1DkR2OEQnvfmB3NJKEE/pmGQAAwmBjWkHEkQgVKQmupmBvIbrDEBWZLQlYQpBf++JEkoF5DQBuLpB3usSEkLCU8PZ/3rBjgEWEU0+X2PXfctBXZJHEElgBzPSTbsBXLXqEUJfGxPU4akBvd+WDUHaxFQbtvlBX3OaE0ZI2FQLiCqBvrbzDEL2yDQ+JpqBrEvTEETUNGQImLoBf3FiE0sFm8PXBFoBDNwHEk7rf2PXyKuB72AuE0SgigPy9DrB3rO2Ek/tN0P out_198_mFAP2b_singleloop_p01wA5_mFAP2b_0001_0001
Lx1DnB7luZEEUNuLQ7RRnBb78ZEkSMoOQwKnnBvyhwEUMIwPQbnvoBHue+EU5QbOQsyBnBHDCoEkCXvKQj59oBn2LQEEJzPPQY9elBPtxSEENrfPQ out_198_mFAP2b_singleloop_p01wA5_mFAP2b_0001_0001
Ef/0mBPzMzEUiBJRQ/pGnBLwKHFEBW5RQ/pmkBnX6MFUKctSQQ1IjBzJx+E0FZLTQlDdpBb5QFF0Jx4SQ5+PsBPJ/CFUiBRSQVjZuBXrl+EksaUTQo6SuBvm2tEU149TQ0xUwBLT2MFkurfTQqG/lBbmZmEEaRmRQFzanBL1NUFkfLMRQ63HpBr7j3E0lqiTQO7epB/pdTFEOPhTQf1vsB7dDSFkpswRQ5pQsBLd61E0bZjRQ8RwxB/1QKFExALUQ9KXwBv7maFkj38SQ out_198_mFAP2b_singleloop_p01wA5_mFAP2b_0001_0001
EoFJkBPy2hFEBW5SQ14FiBzfqpFEv01TQ5QbjBvxL3FUc94UQ++JlBT2OCGEEYlUQkCXfB3251FEVjPTQiR0aBXv1oFUDDnSQxc0aBbPgUF0jTPSQFugVBLZhwFESjUSQnn4VBzLuOFkjBuRQPiqSBHIkfFk93wRQVp/SBr+8BG0LBfSQMjeNBP+nhF0e3XRQvnxNBDU7CGUJ4FSQmsILBfAU1FUtgjRQ1NZlBXjXsF0FZbSQaSIhBrp4bFEReTUQ4+ZgBv8kAGkh4fSQXTkdBjOZ/FkytCUQWuJeBbMCKFUuLVSQjQ1UBPyj/E05BWRQrvCVBjvdIGk2p6SQV5NLBv+XUFU5E8QQ8o1LBXeXKG0LtOSQNCIHB7/Y3F0VHSRQ out_198_mFAP2b_singleloop_p01wA5_mFAP2b_0001_0001
EtIriBPzMzF0eUIWQaR2jB/na+FEAAQXQPKshB76RGG0HF2XQGE4eBLbnCGEaRCYQCsykBnYQuFEEYJYQ60qmBvIycFURfwXQijZpBvybfFEGfoXQttImBnnWIFUXtVXQeXeqBz9TNF0bNKXQImioBDlJ/EkS4+WQ7RRhBvconFECsSWQE2glBXwFEG0Xr5WQdZGjBrV8mF0gzXYQkS2lB/Cz2FUlmiYQcFLkBnArAFkghTXQS4lsBjwiKFUef9WQIezoBT+jvE0aIpWQ out_198_mFAP2b_singleloop_p01wA5_mFAP2b_0001_0001
EzhWiBXjXQGU2ODYQVjXgBntzXGknvTYQFDChBrvfcGEVj/YQO0SjBzgAgG025HZQhrHgBb78gGU3koXQMDTeB7gzdGUmvRWQZZ8gBnHNaGEG/WVQOYDZBfjjeG0tB6VQy2JgBj7cXGEmXGUQ4fcXB/a2bG0aipUQ0FHbB/rVYG01/vTQe+OkBDAATGkYQ4XQxO9cB/LjTGEeiXYQIkEiBLLYkGkcagXQOKsdBvGBnGEHIBYQ7bCjB7wlZGkAtpVQF0JWBvKThGkEenWQFKnhBHMnUGUOSYTQdqQTBLYicG05tXUQmb5ZBHDRWG0mewSQ out_198_mFAP2b_singleloop_p01wA5_mFAP2b_0001_0001
Env/dBntzcGEqGbZQ8SXeBvcohGkTiFaQ357ZBPc9pGkDtMaQlYQVBzgAnGUbnPaQep7dBrEDZGUPKoaQRImdB/8WdGkOQWbQEiRhBzlBjGU+8mbQftajBr1LeG0LwrbQAQ/gBPsVtGkNpwbQPKcaBXNeZGU46RZQuSGhB7HvlG07HIaQ6xsgBTYyTGkxPmaQXhaaBbHLUGkRQiaQ9/ycBTgpWGkXUrbQcdRaBzwDjGk0zXbQvDiiBLrgxGEoE8bQFdWeBDeFxG0TwrbQ out_198_mFAP2b_singleloop_p01wA5_mFAP2b_0001_0001
EmuJbBnCX0G0IbPaQgVOXBfnv8G0xLVaQfU4UBjVO8GU14BbQsHlXBLv04GkYQgbQZQgaBPc9GH0HFOaQlPFgBXm0DH0nIZaQHfVgBv0M4G082KaQuyJbB3zK0GEOVPaQVoFUB7h67G06t8ZQfh8YBf3XNHkruiaQApDaBTDyJH073sZQeKagB7gyEHkus7aQcIghBboMJH0kNJaQUsuhBTvZ0GEVmgaQ1k8gB3ub3GECppZQ out_198_mFAP2b_singleloop_p01wA5_mFAP2b_0001_0001
L357PB325/GEaRGbQWOUNBvcoAH0z3vbQfUYLBXiBMHkDt4bQpbSLBHYlPHkQgdcQcSsIBntz4GEFuybQfXRKBTmCtGEAXubQOnxNBTvfpGUlgScQT/MPBvxYeG0BnOcQsH7SB7kQZG0SelcQDMxVBHaMeG0E/CdQcEoTBHTEPG0LPdcQGE4NBLwKCHkqxraQCpMQBP7a+GkyhIcQ+h7FBzjg6G0WfZbQKCmGBXd25GER+QcQvRcMBTVyrGUNZQbQ/QsGBXDDoG0STubQUtqLB7vjqGkdswcQB/bRBzJLuGky1ScQ3JLNBrJwZGEEu4bQwzJVBfKDmGUsyIdQucjYBzCIaGEAvTdQ0APRBbFxLG07oFcQ2MWWB/9sKGUdUtcQ out_198_mFAP2b_singleloop_p01wA5_mFAP2b_0001_0001
LkC3JB/owRH0d+WbQ46xHBb6mcHkYQcbQBr8IBfSMiHEsyxaQcSMKBPIwcHkpbSaQgVuBB77ncHEVjjbQY499AzLkbHEqc8aQ2O/JBzeUOHkQg5aQL62JBn3XgHkWA3bQTDYABDlkjH0A40bQ8axABXdvVH0re3bQ7wa4AjcDWH0T4/aQ out_198_mFAP2b_singleloop_p01wA5_mFAP2b_0001_0001
LXkNIBHsysHEmutaQpw1IBnDtyH0HFGaQueUFBXMIuHERLiZQlYQGBLbnwH0bS8YQcSMHB/mE+HUwKTaQ6ZYIBn0p+HUBeCbQMBDHBvGrzHUeNTbQ3eNIBvzusHEeLuaQkhENBn3iyHkjb8ZQi4+CBzQS/H0EdMaQejaJBPPACIUeaAaQC48FBbbfCIUNcRbQFCmMBnqaAIEIpHbQfJyCBj2ezHU2FbbQbqnJBXo4xHk5kubQ out_198_mFAP2b_singleloop_p01wA5_mFAP2b_0001_0001
EsHFBBf++nHkWktZQ7Rh7APdTjHkDtMZQQ144ADrcXHkmZWZQ99TwA77nTHEEYJZQ2jCxAThrpHEsyJZQOajyA/lr1HUbrCZQF0EyAPPi8H0sflZQWyh0A/Wz5H0DXaYQqCizArvsDIEQ3fZQHEB2A/gTCIkgsUYQR8g1A3TtFI0XS3YQLt/2ADqHLI04pxYQf/UABjU4lHEoaMaQTq6/AfLdjHk4kuYQvJqsAPJpoHEIrnZQNNAsAfFjmH0mrwYQXajwALgV5HUwWFaQj/80Ajon0HE5o+XQtZKzA3eYGIksS7ZQtBl3AXH5DIU5qpXQujG2Abn6MIk1nMZQ out_198_mFAP2b_singleloop_p01wA5_mFAP2b_0001_0001
EqGPABT0iRH0yhqZQ357+A3jCGH0Gv0ZQ5luEBnDt/G0JxwZQGE4IBHXPDHkQgBaQMIw6ArFZEHkU4iaQmwUxA3OsKHUU4paQ63+3AbTl4GEZkqaQDCsDBT2OVHUGE0ZQtsQ5ADHrCHU56dZQRkaABnB1GH06R5aQsB+sAbSlKH0TSQaQm9C1AT3n3G0MHLbQmD/+ALDmzGEXSmaQ5syxA30H2GUd8TaQ out_198_mFAP2b_singleloop_p01wA5_mFAP2b_0001_0001
EFDiEBzKH2GE7RdZQ4PVJBXjXvGEBWZZQU4aIBjrHjGEoaYZQFueEBnuJfGECsGZQzhWMBTgVzGU46xYQasVRBzWitGEq2lYQvIhUBDUN0G0mU2XQ0SKXBvX6+G0IcYYQ7RBBBrZmzGE99PZQ/z1LBrGqwG0LZ1ZQ+UbNBfss7GUGd2YQ4crJBb09yGUdSWYQeSaQBriXlGkE8bYQudDUBfZMtGU0hAZQNpPZBPkNEHkiKDYQ0W6ZBbl27GE+dwYQhb8TB7kPDH0TGoYQ out_198_mFAP2b_singleloop_p01wA5_mFAP2b_0001_0001
EEtIMBvHFdGUPKsZQ/pGMBrbSRG04lqZQaR2PB7QLNGU5QHZQlDNUBfTiRGEoaAZQrcoNB33PMG0isVaQj+WJBDkiNGUBk5aQpJoEBLeAOG0bLwaQqa3KBDQmNGkwlebQ5lOPBjqxgGk8S7ZQhFDIBfznOGk4cjZQGbURBrf5PGEq1gaQtfbOBDLwDG0bDRaQ out_198_mFAP2b_singleloop_p01wA5_mFAP2b_0001_0001
EIwKOB77nEGE7RxYQvJRRBblDAGEmuNYQyLdSB757nFkuJRYQam5OB33PbFU2ObYQzMTOBrEDCGksdGXQ7KeNB7DEOGkAA5WQvIfRBbX06FkVQ7VQ8YCKB7L2QGUemtVQx1jKBTgVBGEZ74YQUeKVBvA9DGkh0MYQTaYKB7Ps8FEFpJXQGlSRBP7oRGUOdyWQxjhLBrIdRGk11wXQ1WTPBj319FUwhBVQwXASBrtrpFUopCWQxbaVB3XRBGEt43VQ80pJBTJgZG0p9oVQaDHGBz2TNGkjc2VQPi1LBrExNGU3UzUQ out_198_mFAP2b_singleloop_p01wA5_mFAP2b_0001_0001
EKcdXB7OfhF0MzIYQtI7YBX3kKF0eUIYQO0CbBvcoDFU3k4WQf/UeB3MzOF01jSWQ6mEdBLEYFF0jCrYQqtoeBPBztEE8eoYQWvvaBD5yKFkGmWZQgqRaB/S3sFksdCYQgQXVB7pLBFkcpPYQ6gSgBXYcOFE1zlYQe0ygBbsPqEE0DBZQuDLgB/pQqEE7NJYQivFbBfb4jEkNdtYQWIrdBrgNHFkNVvZQyqIXBD3QBFEy0bZQbCvZBDIwbFUT3XZQ out_198_mFAP2b_singleloop_p01wA5_mFAP2b_0001_0001
EsyBZBbQgxE0jCXWQ++paBb5QpEUjXCVQ46ReBrFZVEUiBJVQIFOdBnDtGE0w17VQXktVBrw1jEEEYNUQBWZWBHZ7oEECs6WQ509cB7kr1EEYNiUQjs9WBXjXeE0HFOTQv0NTBLGEyEE/pGUQ35bTBb5QXEET3sUQ out_198_mFAP2b_singleloop_p01wA5_mFAP2b_0001_0001
EqxLhBLxgUE0JxQUQaRGjBf9oCEEEYNUQ0iMkBra86Dka8ySQO0ClBPy2LEU6mESQ35blBvyhIE0eUIVQXwmnBvjQwDUEfQVQngwpBrac+D0JuPWQq0/pBX9MSE0NRnWQuPXrBfClfD0hSsWQiBhhBTKchEUdTqTQ0VFiB/aSoDkWkiUQQcqkBP6pLEESZIWQxCWmBDLXXEU9dxUQSrioBDSvrDU0ESUQqOvmBvcNSD02umVQkv0sBXQjmDkqzVXQSaHrB3lcBD0xFYWQ out_198_mFAP2b_singleloop_p01wA5_mFAP2b_0001_0001
LHvUkBjWkRD01jaSQqGflBrZmFD0coFRQueUkBDW5cCkpbaQQrcojBHYl7BkBBGRQ2OfjBLwK7CkEDCTQFgonBbigAD0nUMRQjtNlBvz6fDEDwYQQ out_198_mFAP2b_singleloop_p01wA5_mFAP2b_0001_0001
LMIQkB3MzcCk8SHOQ5QLjBfTixBEqGfMQqGPhBj/UHCU0iMKQc94hBblDlC0MzsIQqGflBjrH9AkEDSLQMqInB//scAE0uZNQ1nakB/rzl/TUtrJQZ78kBnCX3CEBWJNQ+zAiB3e1HB0MoyNQG8rmB3lFmBUDa/JQhODmBLTj2/zPjmOQL3EmBvL2c+jpO3IQMyKjB3A+JAEzgDIQ4cPjBH+oU+TTo/KQ out_198_mFAP2b_singleloop_p01wA5_mFAP2b_0001_0001
L46xdBzLdjBEaR2JQktzZBrw17BUdTiHQiWEYB/TN2AEW5wDQy2ZZBf8SX/DtIbEQ+wuUBThHQCUTqFJQU4nRB/kDZB0QdgKQF3KWBXbmzCkhsCLQb00LBbJyuBEEFCLQ789cBXjXyAEpwFLQ8fkbB74hWC0HLAFQ6BGSBb+DdCkF2GHQByhTBDRqKBURiaMQFNwRB3G8eAEaUTJQDRiSBnkFADk2U9LQqrNYBntPNDEqn+JQOtyYBfE6mCUe8lMQU54JBLmP5AkUqCMQmYzJB/WP7B0c7IJQSJmLBL4uTCEt3SMQ out_198_mFAP2b_singleloop_p01wA5_mFAP2b_0001_0001
L2jCVBvIbPBka8S/PDXvSBHYlTAkR2O3PnEDXBXiBx+z4lutPzMTWBzgAr4zMzMrP3ySOB7Mn/+j/0u8P+KMKBrvNVAkA/NAQIFOUBPzMHCkZmZ+Pz9DRBTVF4AEdgnfP7B6PBPwvq9jZ0rBQBEsMBTO0K9TOI11P+LxJBf7/AB0PRH7P out_198_mFAP2b_singleloop_p01wA5_mFAP2b_0001_0001
LEtobB/na8/zisdePEtIgBf9og+zfqxrv2jChBjVO02D/pGxPiBBiBjWkt973P1YPTiBfBTLy28Dv0N+v9dZdBjOBt/DpNQDwp0ZfB7ex+AEVU+Cw5TBaBjA+I/z3BiGwZ78bBLwK/AUO0ikPoL0hBbec5/TmIZtvMS0bB/lkmy7Nky9v5WRhBHBTJ5DlJpAw out_198_mFAP2b_singleloop_p01wA5_mFAP2b_0001_0001
LlD9gBThrH6zyhW/PDC8hBT0iM9bktTDQT3kgB77nK+LtIbIQZQghBjAr8/7yh2JQMdDgBb5QL+jWkNBQ/hBkBPilb87fiUEQZj3hBH1Nh/7zcQBQ out_198_mFAP2b_singleloop_p01wA5_mFAP2b_0001_0001
EPK8cB325767z3PJQBrcaBT2Of8b3k4LQjsdcBrEDC7jTiBOQtd+cBDVjH/zMzcNQfUYUB7P1477xLtLQl3jRBzOxG/L1rFKQqcLSBX2T5AcDUULQqF9PB3MK8AshYBOQGW1KBjvVQBMlrnOQp3bHB/TKkBMU0sMQoxOJBrnjQB8+akQQKcdbB33P16D99DIQPMhbBHQkQ/rQjhMQJpaTBvXfn7T4Z0KQ7pqSBDPn57LyktNQK9PTBbB4J/LbpEIQ2hTNBffio+L219JQXQbWB7wQJBMawbLQemHQBno3oBModGKQb8aSBTdNtAsupjPQCxpIBr1LkBMNdxKQYtmDBn5fzBca9JNQXJ1LBv3XBB8YxTRQWmaFBTgrfBMSAzQQ out_198_mFAP2b_singleloop_p01wA5_mFAP2b_0001_0001
ETihdBzLdTy7P1QQQgVOfBLxgg9T14VRQWOUbBX3kAA0LdrRQyLdWBTLym/j78tRQ/pmfB757n2rpbiSQKvQgBHMR5+Lwj7RQT9WdBP+a5+7q6oQQTZfdBTjrwzrgMPQQ98ihBrrJq+Dk7ERQRR6bBP3yuzbRXITQRMchBngzv5Dr1MTQRKNfBvjwOAMDaoSQkWaiBDFzN/bdvwRQlMOZBXmuk/7PnyQQBNnfB7bKFA8lE4PQ out_198_mFAP2b_singleloop_p01wA5_mFAP2b_0001_0001
EPffdB/RhLBkuJBSQb8SaB7QLKC0isdSQzhWbBzfqVCE7R5TQIFufBTf/kCkR2OUQhrnbBjVO0CUGEwRQL34aBjiKyCUUkYQQXkXYBjz2YDEyhTSQ+IHdB/ZxZD0OccPQ03vgBzgATB0Ld7RQwMFWB/ywBC0+PYSQIBjfB7Av6CEHG6RQKzoWBX+xvCErlLQQnO4cBDk9VCUkw+PQZ/eZBTip2D0NuzRQEoDZB7VKcDELJYTQcaOUBvrFSDU6sHSQSDlcBXYxYDUG4UNQAJogBbVHdDEYw1PQyeFbBbr20Dk56HQQ out_198_mFAP2b_singleloop_p01wA5_mFAP2b_0001_0001
ERLSXBThrPCUf/sUQlYQXBLEYdCEZ7EWQhrHSBX461CkYQQWQMdzNB7OfjCEueEWQpbSXBfR2uBkqxDXQYyLXBrOIICkKbPYQLYLcB7QX2AEMSzWQ2jCUB/naAC0xLVUQgexaB7CRxCUXBQWQ/6qTBXFRKBUqv7WQeLHXBX9jaBUmslYQ3hnTBLasbCUMHUYQbuvaB/aebCk0MVYQpWKcBTvqAAk7wfXQ7ZzfBbLGcB0Ai8WQETFcBD0CeAUbEyVQ out_198_mFAP2b_singleloop_p01wA5_mFAP2b_0001_0001
Ee+eSBHXPeDU5QrWQEYlNB34l2DUMI4WQW5QOBzfqPEkpbqXQlDtSBHueWEE/p+XQNeJWBDrcsDUHaxWQkJqKBrMziDkpcZXQbc3LBrH6+DEFQ6VQ out_198_mFAP2b_singleloop_p01wA5_mFAP2b_0001_0001
EMIwJBXiBZEU0iAYQShrJBrbSsEUgVaYQ14lEBDW54E057TYQxggABf++vEk8SHYQdTCKBf++lE03PJZQpqFFBv2TZE0uqWZQkOwABDd/jEU1RoZQt+0EBrENDEkNTQZQSUa4ALw2YEE0zzZQYHQAB/8SwDEM3bZQ//73AnN5CEEhmtZQSX2uAjXvvDEhK5ZQHaRGBfSMSEkrHtXQZs/MBfae2E0UZQYQMDVKBPhT0E04FdZQtGlNBX1PcEU60OZQeh8ABL2R1EEMAtZQPlMIB7tW1DUyLCZQKkoxAPXVhEU2qBaQevAAB7nEOD0oEXZQnHgvAX6YSD0IhwZQ out_198_mFAP2b_singleloop_p01wA5_mFAP2b_0001_0001
LhrnEBzgANFkYQgYQoFZ/AjU4YFEv0dYQKxAABfTivF0NJuYQpw1DBb781FUbnDZQOJGIBnBBUFE7RpYQm5N5AH1nQFksGwYQD+r8APrfZFEya5XQ out_198_mFAP2b_singleloop_p01wA5_mFAP2b_0001_0001
E2Of3A33P7F00NlYQ46R2A34lIGEoa0YQ03PzAvIbQGUy2RYQpbSuAvyhNGka8iXQEtIuAHXPJGET3YZQDS2xArg/DGU34BaQId4pALXXFGk1zlaQdrjuAj+QBG0UlPbQ+AA3ALTvIG0l3gbQ9owxATgV0FEXPSYQLx89AbMSLGk4FBZQ5ArmA3NfFGUf+OZQlobsA77nRGkz5fZQr7e5AjMfHGkbaLaQXLDzA3s92F0Tk8ZQEikiAzZ+AGkjgeaQvi7nAvV0NG0JUpaQgdLyArw8yF0b6JbQ3tNoAzuaAGk/MnbQ0KA6AvXyFGkSR8bQSTvzALA7PG0pkmbQ43R9Ar4yJGEShLbQ out_198_mFAP2b_singleloop_p01wA5_mFAP2b_0001_0001
EnED2AvyhaG00NZYQ357yAD/piGEaR2XQAAAxAPeptGkBBOYQbnv1A/S3wGUjXuYQ7Rh7APepjGEue0WQShr6AnsdcGkR2yYQS8TrAX4TgGUPFaXQGZ74ArbSpGEEYFWQEYl8A757bGkTiZWQKcdBB/9TmGkvfSXQ out_198_mFAP2b_singleloop_p01wA5_mFAP2b_0001_0001
E+TNqALbnzGUbnvXQIwKoAbkt+GUbnDYQ/pGqA757FH0gA7WQzMzpAzLdCHEmuxVQ7RhZAnYQAHEBWVYQdGFKAran9G0dTqXQGJBWAjdJ5GEpa8YQx1jmAbPKwGkqx7WQDVrtAnz7AHkVKdYQwVbXATsnIHEZleYQj6DMAH1OCHUUn5WQQA8FALVZ6GUL1IZQu33gADvO7G08/UZQA28XA3LzwG0yhzYQ out_198_mFAP2b_singleloop_p01wA5_mFAP2b_0001_0001
Epw1rA/mEQHEnELXQGZ7tAXNeXHU0iEWQJGEkA3MzbH0xLVVQQgVYAzgAfHET38VQU460AXNegHU14lWQHKX2AjXpoH0HglVQYgr/Az86bHU8+7WQdoFsA34lSHkDtEYQ2moyAfwTTHEcHUVQNaPxAHc5jHEvUcXQ+yc7Any6uH0/+8VQC3ruAfHDsHkNJTVQFvF6Azi0kH0b7uUQGQVCBnTKiH0n6TXQF3nBBjfpYH0MvCWQGD2+ATkrVHUvIsXQ out_198_mFAP2b_singleloop_p01wA5_mFAP2b_0001_0001
LNepkAf9obHkCX/TQepbYAb6mfHkBBGTQXPKeAz1jqHUiBhSQ8naQADVjxH0kYYSQR2OVAblDYHEsy5RQwigMAv9UNHUOQPSQFbQKA/dEGH0jI/QQrlOx/uAEKHUGsDQQcA5m/erLCHEqG8NQyLdrA7luYH03PlTQvfuJA7oggHUb4qTQaxQiAjhzWH09haRQ8SnKAXkybH0OZLRQPvC6/6XIOHUYxuSQrArXAf9nJH0Gv7SQeLeGAv859GEcISRQ5CQZA/j6FHk16bQQoCk7/qrhRHkgwMPQR0yI/CaiLH0HMpQQahB++a0JFH06MxMQe/xZ/6UR7GUYnxOQ5RsAAfwlAHUxDxMQ out_198_mFAP2b_singleloop_p01wA5_mFAP2b_0001_0001
LlYQpAnX6rHERLKSQdoFtADAA2H0MzkRQDXP3AHtI4HkR2WSQBrc7AjWkwHUep7SQsHFwAXMI1H0w1DQQu5E6AvkQvHE/62PQz2MnAfUavHUnSlOQVjXuA3islHEoaUSQg58mADyF8HEzAuRQcl8wAzU38HUtjPPQmsI/ALMvyHUfLkOQovbpAnZ3uHUGxeMQNQlfAf19zHEAjxOQer7lA3tenH0MIXPQ out_198_mFAP2b_singleloop_p01wA5_mFAP2b_0001_0001
LBrc8AjVuAI0P1QSQ9oQDBrbyBIEnE7SQnvfHBz0N7HUPKkSQTihLBLaR6HE7RRTQIFuEBPyWHIkZmZSQkmv+AfiBKIE+FJSQDFp3AHukFI0xsoRQPgX8AbMyAIkh4QSQ50nCB353BIkxtAUQGrKHB3n9GIklQfRQ3bKHBjAgJIUD4ITQ4Bt/ALESNIUNXaRQzTu7A722LIEbYETQYai4Aj5bFIEqKjQQChYvA/9OGIEDc9RQ out_198_mFAP2b_singleloop_p01wA5_mFAP2b_0001_0001
EzMzGBnsd1H0GvcRQIwqKBfTitHUepDRQIwKIBjrHjHUepjQQoFZKBntzdHEEYVPQ0iMOBrvfyHEAAAQQ9zFLBzdm2H0IMeNQ/9PGBfWB1H0c+LNQHutNBLDu7Hk8z4LQ8naDBPc91HkZm5QQT3ENB/XdrHEPa7RQAtGRBn30sHku0bPQDcSQBfTK5Hkc2bQQ out_198_mFAP2b_singleloop_p01wA5_mFAP2b_0001_0001
EqxrDB/89fH0w1LRQdTCBB3MzVH0z33QQXkt9ADAAQHkBBGSQfU43APy2UHU3k4SQ14l4AzKHXHECsyPQjfI8AfrxbHEQoWNQ+gDzAr9dMHEthNPQdTCCB/89kH0eU4RQjl9DBDzcQHktzaQQcY4yAX8TcHkFJWQQPUL8AXTejHEpPpNQUlZsAXH5NHEGw3NQawBwAP6/IH0VUhQQa0p4A/r7GH0gySOQ out_198_mFAP2b_singleloop_p01wA5_mFAP2b_0001_0001
EvJx/AbQgFH0gALSQhrH7A34l+GkQgNTQNzMyAHtI3GkBBuSQ99TzAHDCyGU5QrRQgqxBBb5Q3GEue0TQeIOGBrx17Gk+dnUQeE5JBXIsyGkXJCVQlD8DBHATBHE740VQpwVCBDBWCHkrHdRQ4bi3Aj9pDH0Jf+TQxpoDBLvOzGkmr/SQRam/AvXhxG0xkaUQkWeIBjDgBH0+QBUQWMHNBDV01GkhNoVQNoeLBTkwuGkXeJUQrYqHBnw9sGUq5nVQVLKHBXErEHENqbWQaErBBzFj7GU5FbWQzcSBBv0iHHEFgfVQ out_198_mFAP2b_singleloop_p01wA5_mFAP2b_0001_0001
ECsypAHZ71GkU4iTQ8S3gArbSuGkDtYTQ789jA/mEkG04lGUQpbSkAT14jG03PVVQDCsMAfTiyGU2O/TQHGmy/qL8qG0dcxTQmBZ5/OEohGU2egTQ6ps7+CDsuGkWJ2TQ67npAf9o6GUwKXUQ6mWfAv6zsGkflUSQhW1IAHVG6G0/MlTQcf4OArXtzGEQ3DVQ out_198_mFAP2b_singleloop_p01wA5_mFAP2b_0001_0001
EiBBnA757bGEv0VTQOJGsA7kYSG0eU4TQqxLmAThrHG0xL1TQIwKiA3NJEGkpbySQlDt2APzMRGUy2JTQRFt9AfoQaGUAugTQJT07AfvAHGUa+fTQ4KKDBHDjbGkb4qSQoa8lATKccG03PVSQJYatArIkTGkkl8UQ8MQ1AvtnRGUWyFSQZgeAB7jvYGULucUQr4P5ATlihGUIQiTQcnrBBDRQGGUXV+SQoTg2AzfmAGUuFNTQVHL9A/bsGG0UpkUQEFoFBjP+hGkvtATQbTqBB7RTdGEBYsRQa6ZFBrvWUGUGiqSQ out_198_mFAP2b_singleloop_p01wA5_mFAP2b_0001_0001
E/pGmADBWCGEVj/UQT3khAb5QvF0LdLVQmuJqA76RfFUiBpVQZ78sAHtIfFUf/0WQ14lQATgVwF03PNWQ36yFAHOLaFklXkWQ67mPA7PJKFUlYWWQcI+n/aevZF0XsFXQ3kYpAXiBGG0w1zVQA+0cADOwpFkGROUQnGJEAHJ56FEBpzVQymcWALzt3FU1HIXQ out_198_mFAP2b_singleloop_p01wA5_mFAP2b_0001_0001
EdTiuAfSMSFklDtUQFDC3ALFuCFEoaEVQaR2yA/owrE0bSEVQb8SuAT0ikE0GvEUQBWZABXiBDFk8SHUQ6tmCBvq+YFEZg9TQwu5EBvRL0E0AOqUQiBbEBvPhjFkRxOVQWO0rA/mETFkCXvTQwf05AnQcGFkNxEWQCqX+A/Sc9EkYRITQp+Q/AjZhiFkh9eTQd2+FBTx5XFEoDUTQU0SIBDxg0E0OY+TQztdDBDn0jE0g9vUQPmLGBDp15E04yoVQo3/FBnFPzF0/v/UQ0diHBnZ5ZFkTLtVQ3NFBBL/KlFEDk5VQ out_198_mFAP2b_singleloop_p01wA5_mFAP2b_0001_0001
EhAr0AzeUgEECsKWQkCXxAzKHKE0NJWWQ2jC7AXO02D0yhOWQqxrBBzgA/DE+T1WQgVOsAHueGE0jCvXQTr3iAb2lTE0zM4XQyrBpADStdD0M35XQnvf4AfTinEkqx7WQOIqrAXpEGEk83jVQ+89xA7s2KEkWSQYQN27kAXNciEE7o7XQCRclAPbGZDknUcYQay/vAL+QJDk4b0XQyAQjAvaDVDk6QIXQ out_198_mFAP2b_singleloop_p01wA5_mFAP2b_0001_0001
EOJG6Ab6mUDEuecVQdTiBBb5Q3C0KHSVQUNeABTKcJC00NxVQLHa8ALwKfB00NBVQtd+CBHue0CU0i0TQdWgEB/8mdDEL5JTQNrjABzKx3DE8AoSQkDxJBD8XoDEdPBTQAg4BBz4IOEUHX9RQ3LILB3hlGEUUNWSQ/ENHBbZfTEkBB0RQREmIBHjnlEEGGIRQwKHzALGEQDUep7UQMU3EB7b0CDUV14VQbTY/ALmSnCEF5STQKcUGBffVeCErYtTQLM14ArSVvDkNHvSQMr1MBfDmTD0R9bTQeph9AfVPYEkmBjRQKlTPBft8KEEWeOSQQ/aMBv7NlEUaS8QQ out_198_mFAP2b_singleloop_p01wA5_mFAP2b_0001_0001
LCB2BBrFZ7BUHaBXQfUYBBTKclA0FZjXQTiBEB/S3E/jEDqWQjX6BBLFue7Tc9gWQXkNEB/9TtAEW5cYQeJgDBX0zEC0spoYQb7FEBD8YcCEpc+XQkI1BBHgH8BEky/WQT6P6AnzsVAEM4rXQIMcIBDXbaA0twZYQI8WCBfXgBAUwF0YQw4fGBD9dOCUdiAZQk3F/AfliJC0XQ3YQK0QIBnAxgCUiP0XQcR4BBD2N6CkpZAYQ out_198_mFAP2b_singleloop_p01wA5_mFAP2b_0001_0001
LU4aIBHsyx/DEY9VQiBBLBHsyh9z4lGVQgVuHBrFZ77j9o4TQzMzIBbmZG8r8SPTQy2ZQB3ist+z4lmUQII2PBXcydA0e8vTQ6mEKBb6m0AUIwCWQYAnLBju5XzLvEsVQMeOSBngAL8DmnCUQVUBTBTwJK/TyXaVQwZ0RBTygOAE1N7SQ out_198_mFAP2b_singleloop_p01wA5_mFAP2b_0001_0001
LCsyDBLGEo+j/UjTQTihABjqxL+zP1YSQBW51A/mEj8z3P1SQamZuAblDN8jZmBSQAAgABDW5YA0NJmRQa8MGBDeF4A0PKMRQ62zFBrCCGC0GpcQQbEDJB/5Dn/j31YQQyL9CBfnvHAkYQIUQovXCBLITf6zWOyRQ/wp9AnbtIBUEtOSQ2sH8AHKqSAk0utQQ6NfIBH0XEBE37FSQyK0JBPIORCE7ZNQQTR3DBzuPdCEYcERQh3gDB33fBCUvqDPQV2ENBXSSJAU9XIQQDv2GBXWjO/TlqAPQK0VJBT2Ek9Do+9QQ out_198_mFAP2b_singleloop_p01wA5_mFAP2b_0001_0001
LQ140AvHFu6jDtIUQMIwqATf/U174luUQlYQkAz1jS+DqGPVQWO0UA76RR+z1jKVQkCX7ALwKH7zkYwUQBWNsAXOz78LIyjVQFjAmA/OEY8bMg/TQ out_198_mFAP2b_singleloop_p01wA5_mFAP2b_0001_0001
LRLypAjpbKAUiBxVQuz3kA7P1YBECsSWQ6mEdAb6mEC0IbPVQ2OfLAzeUUCU3kgVQwUhbAboQEBUYreXQCY/jAb4zkA01XVYQgMZrAbpuPBUBekYQm2IhArJV1+z/JlYQfU4xALGEIAEAAwVQqiOrAXp5BCU7ynWQN15PAPxcTAkcdMXQoamSA3YS9Bk0KxXQ4EAlA7EGF+zFe+YQt7MWArPho9TA7XYQ out_198_mFAP2b_singleloop_p01wA5_mFAP2b_0001_0001
EFDCjAjqxHC01jCUQKc9aAzLdfC0d++SQueUeA/TNODktzPTQZQgnA7QLaDkvfyTQThmhA/S3TCk8DlRQ847sAjYOlC0m6XRQ9VWhADuTHBUP4XRQEXywATNziC0oq4PQLHaqAHZ70Bk++5TQ/ABKAz9YXCEbiBTQBQHZA7pAjCkJ80QQKygyAfeYTCUI5/RQ7bQtAnKlGD0ROsRQOvSkA/nC4Ak7BYQQUkVSAzYRwAEfmeRQvXamAXYboAE+jHSQu834A7rsvCkHQwPQj5drArLb1CUP3mOQugzwA/kkBCEOpOPQ out_198_mFAP2b_singleloop_p01wA5_mFAP2b_0001_0001
ER2OPATf/oDUKc1SQxgATArFZLEUf/8SQamZWAfR2WEkSMoRQnEDMADAASE0eUoQQKc9AATLyWEUktrTQIRq9/yFyREEsGJVQtaOb/umMhEkI1vVQFn+V/i0mfEUO9PXQlyAl8CLYxEUOxzXQhrHBAPHadD0codSQS31gALa2NEkXchTQD6lj/qLwSEEOFNTQgQODAvHFoE0v9lTQ9hUOAf94TEklYoVQBLHz/u7SBEk2+RVQStsc90fDeEEaAVVQp6vm/ihfxE0CNfVQB2D7/i1mgEE4wqXQKpGz+O3WQEk32hXQ3/pi8MOSwEUh2ZYQyuTa/4r2wE041bXQNXL8+yE8/E0jkiXQ out_198_mFAP2b_singleloop_p01wA5_mFAP2b_0001_0001
EcSMiAnX6mEkZmpRQzMzjAb5Q1EUc9gQQFDCgAfTiLFUxg4QQ3kYkAjWkVF0FZzRQ2OfvAPy21EEpwFQQUNemAvxLpE0kYgSQZZBeAneXvE0GSXPQQgVwArvfAFUgVeOQsHFyAvz3lEEVjnPQVjX0ALbn7E01j6QQ out_198_mFAP2b_singleloop_p01wA5_mFAP2b_0001_0001
E2OfPAHtITFEueMQQKxgGALaRoFkCXfQQiBBMAXMI4FEYlzOQGZ7GALFu0FE+TdMQeYwY/y/AnFkZ4pQQ/JMT+OUp8FkMvvQQIWeC/STNEGkt0BSQfrMw+Gz2/FkmPITQyoYg/W7EOGUfQ5RQGZ7IA/89JFEmu5OQknZNAri/tF0rNbRQgLaJ/GgCeFkEsjRQ3mf6+WxYeFk8unPQxXRY/0cQ6F0/ktQQ0CLB/OxPDG0kxzPQ0gGo/6qWSGE0KtSQU2Fk/OdPRGUO8+QQ out_198_mFAP2b_singleloop_p01wA5_mFAP2b_0001_0001
LfU4WAf9oEG0hWkPQktzdAXNeMG0yhmNQGZ7kA34lVGEaR2OQc9oiAjqxYGEYljQQaR2aADVjFGkTixQQri6PAXUnPGElxiMQuG/jAHFmIGk8vHMQ out_198_mFAP2b_singleloop_p01wA5_mFAP2b_0001_0001
EW5QsA7QLaGUJGUNQ/pGyADBWjGkBBWOQZQg9AvyhkGkQgVNQ4PVABjrHgGUxgQLQXPKsATLytGUeprNQ3ehrAvEgwGU31uKQOh0kA73q6GERvLKQh0MWAv656G0boxKQf1zpATlDDHEaLFJQUNetAvxLXG025bLQ8GzyADXhiG0cOQQQPiQwAPMc0GUbPnOQwvGkAL4gtGUPcgOQQl8nArfzpGkZPqJQVAqzAfT6xGkrQAKQ/2xlArExJHE1UsIQy30xA7A9CHUZXtIQ out_198_mFAP2b_singleloop_p01wA5_mFAP2b_0001_0001
EktzBBf9oqGkZm5OQlDNHB7QLuGUepLOQoacHB/TN6GEZ7sNQ/pGGB/9TAHk9ogPQT3kLBbmZrGkDtIQQYelMBL2EgGEmgTQQFGZQBTtHwGUH6jPQWedQBnGgeGEYJbRQ/UDAB/natGEShTQQ+0XIBLxMqGU8VVMQQ6WKBDfiuGUMmGRQVAYOBjK+cGULwxOQO4BJB/7ybG0OteQQFCeTBX0guGkHbhQQD7sPBjic4GU/QbPQS3gRB3FwsG07jpNQE+XRBLdZWGkMBhRQSHyOBDiehG0IeWSQwHIUBjT1iG0CLNRQ out_198_mFAP2b_singleloop_p01wA5_mFAP2b_0001_0001
ERLSJBT0i9GEYlTLQXPqJBXiBJHUJGkKQbnPPBrFZMHEaRmJQ03vRBnX6GH0d++HQ3kYFBPzMMHEUNeIQucIABHnnKH0vxlJQlUAGBXdAYH0rAZHQtIbKBrGv3G04l+JQjmyIB3F1NHk4LVMQTL0FB3sMHHkSoZFQCj6+APEYQHE8q6KQLv8CBvpIaH0VafEQF+7JB7ZZZHE/VoFQnsjFBDDAdHkqqeJQ out_198_mFAP2b_singleloop_p01wA5_mFAP2b_0001_0001
E5lORBPHaVHUGEoKQIwqWBbmZZHUzMDKQHaxXB3MzdHUiBhGQwKnUBnBBkHUGEYEQCB2XB/naiHk9oAMQxcadBnwFnHUgOAMQJKJeBPgBxHUPcoOQlpRiBHDZ2HUyu3NQam5OBvyhZHk789LQJ7dZBXjwSHkLIPKQ476WBXG+fH0C3/NQuaLVBnNCpHUbNhLQDgNeBzZ7qHkCDGKQHJMgBf+vgHU5uTMQmMyiBDfm8HU6+TPQP4QiBnlw5HElw2LQ7KujBnhHwH0aq+NQ out_198_mFAP2b_singleloop_p01wA5_mFAP2b_0001_0001
LGZbcBntzaHkpbSEQEYleBbktfH0Gv0+PEtohBXMInHEDCsAQ789hBfTivHU3kY8PQgVgB7luXHUjX60P8RpcBHqTQH0SZnjPp5iYBvYAUHUSFepvrfydBr64GH08rkLPDCseBb5QVHEv0NGQI2bbB3SdkHU4DG7PNx4hBPV1SHUdcO6PADUhBTgMcHEkOYCP out_198_mFAP2b_singleloop_p01wA5_mFAP2b_0001_0001
LRLSjBT14jH0w1jEQtdulBntzpHEW5wFQktjmBLEYnH0kYwJQ7RhlBntzfHEoa8KQZ78nB/mEmHkTiBCQfR/oBX0IcHkGYtDQfU4iBDW5cH0OffGQ4HUlBXdVyHEgUVFQ7AhpBjP1rHU+ujBQtUFnBzKClHEY3I8PwvEpBbVxXHUkohAQ out_198_mFAP2b_singleloop_p01wA5_mFAP2b_0001_0001
Lf/koBnX6sH0P14KQ35rpB7P1qHUiBhNQCBmqBHXPfHUGE4NQzMDrBT14bHEoaEQQiBBsBLFuyHEtIrNQM0MrBntz7H0Uy2LQFXwpBPFh2HUvKlJQQkkoBfr/sH0AF3KQ2sLoBDLzsHUN5CPQP13tBbSwuHEbfBNQPmUsBfnP1HU1dwPQmd+sBvZJAIkJqMLQ/Y7pBHyvAIUaM9MQXzQrBbqT0HUAwGIQaUPoBjU/7HUu/yIQ out_198_mFAP2b_singleloop_p01wA5_mFAP2b_0001_0001
EiWErBbPKZH0istLQOJ2rBLwKOHkArMMQR2OqBz1jGH0xLdKQKcNrBjU49GE7RxJQLy2uBzLdMHkoFpLQAacvBrFhPH0zh8IQ/AmwBTo+SHk9ajNQlDtqBLbnbHEnEzJQJ9brBnhQMHU+SSOQCXUvBnBAEHk3/4LQfy1tBvLESHE3hGIQyisyBD6fRHEMhHNQMgKwB3PoQHkVgmPQjYLwBH0cbH0eBUNQ out_198_mFAP2b_singleloop_p01wA5_mFAP2b_0001_0001
E35rnBrbSJHkvf6JQv09lBzgACH0P1YIQBr8iB7P1DHkqxrIQjs9hBra8MHU2OfIQ5QrmBbPKCHEue0CQtbBlB/2R6GUSr/+P0A5lBrDj5G0Ot/tPMKFoBD8p1G0dR1aPumJkBvbV9GEGuauv789mBz1jQHEW5gKQ6nTmBTQ45GUgUGJQh9xoBj6OAHUo3RCQL3VmB7GKKHklgOBQ3+7iB7e68G0L/++PDPLlBj+YyGkZPUBQNElkBz2H9G0HJZ7vhsViBnYfAHEjlehv out_198_mFAP2b_singleloop_p01wA5_mFAP2b_0001_0001
EAAghB3256GUiBBJQEtIdBDrc6GktzHJQqGvaB3isxG0IbnGQXPKdBrbSpG0HFuFQhALbBPHa4GEUN+LQ2V8bBjj/AHksiHOQ4ZSgB3RVCH0++ZPQfhqXBrjCHHEhS+OQ7jggBbo0JHkB0tQQh8AYB3oVOHkgMfQQXytcBLizPHklTGRQO0iiBjU4zGUepLJQOPjbBThFCH04NbIQMB0cBrFBxGke1tMQNw/WBHYV3GkHQwLQJu8hB72h9GkvU0OQlT6TBn+4FH0vZBOQYBYiB/H6KHELHORQ0AgUBXy7SH0fJyQQ+eEdB/0mVHEDo5RQ out_198_mFAP2b_singleloop_p01wA5_mFAP2b_0001_0001
E8S3VBbQgzGEXPqEQfU4SBDrcrGkX6mBQTiBPBHtIlGE/pGFQv0tMBvyhpGkU4aIQR0zPBrYvwG0hPD6Px8VTBrUZ1GUPMSiPZwAQBjPp6GUiv42v10gTBzLr+GEyiRAwocZQBre9EHEAVQEwSMIUBThr6GEBWZFQwSuVB/EwlGEYf2/PEZVNBbRM3GUkKN9PsEJNBv85qGEITv0PDIwVBjlCvG0C/Apv+nBWBX6V7G0TycxPQ3yNBraXBHUSHKwvb6JNB3s30GkfNn6vELXVBLr53G034SCwRorWBLauDHUqHV9vw82SBLFfHHEa3MHwaSuOBH4WLHE1+bCwylfNB3IUAHEIT1Fw out_198_mFAP2b_singleloop_p01wA5_mFAP2b_0001_0001
EEtIOBDAAbGUNepDQMIQKBvz3TGkpbSGQ8n6FBT14PG0OffCQ/pGHBDBWMGU6mE8PJMINBnFPKGEtVXIQE2ZJBT2ACG0lFgJQtpqIBvLrvF0zHmIQ2Z3FBHVPDGUDjxLQl87EB31UlFUKCJKQjPLDB/HDzFkgAGMQt/xEBjarLGECOiNQuK6+AjQ6vFkcFHOQv6CBBv6GKGEjjjPQRs58AT/fAGUhX1PQ4PVQBPc9XGET3kAQV+RIBTXUYGUiTvIQqVyPBL87MGEBK9JQVBmPBDvZGGEUEsFQvGvKBPbpoFkTYyFQzKsDBf5FWFUws4JQpn0GBbNVTGEybUNQaEt6AT3wgF0rXXOQ7hOABX0tQGEwZdQQQbF3AHVF/F0NHuQQ out_198_mFAP2b_singleloop_p01wA5_mFAP2b_0001_0001
EfU4AB7kYQG0LdTEQXkt4AXjXMGUhrHBQRLyvAjrHIGE99zEQbnvqAT2OOGkCXvHQBuS0ATsLVG0Es+6PO0JrA7ZWRGk0/kvPG9JjA3y9NGEA3I4PvhQsAvA2RGEpgYzvIFOAB3MzTGUKc9HQG3i7ATwzFG0bFP9PBlr6AnBPYGkqZxzPsLcxAPo0bG0WZ3/P out_198_mFAP2b_singleloop_p01wA5_mFAP2b_0001_0001
EZ78tA/9T7F0IbnEQIMvlAHiPxFkLz5HQ0QfZAvzEoFkrUfEQlHTdAPuyfFkf+HAQ//qqAL60fFU5xrJQlSXyAfMJyFkxCICQmdRiADYe9F0BfPJQMYekA/hfYF0ae6KQD5xwA34zmF0OO+KQHBTuAfpsTFEgRaIQ out_198_mFAP2b_singleloop_p01wA5_mFAP2b_0001_0001
Em93FATxmpFkXNgGQCl/m/S71fFUPi3DQdSOM/W3RNFk5FNHQXAlZ/SudMFEvsBKQXQX59qkXwF0Am8CQMGTD/yN6BGkEqg/PCvQS/6qq+FE33MvP5e8j9c6M1FUfJHkvCGV+/S9bCGkOPcRvi0oDAfhvxFE8W+IQuQQx/+FsZF0Cc//Pa5Li+sW71FULoyGQ9c8N/ki4oF0XE1AQgbdv/Sq8EGk9ubBQgDfZ+cxAIG0aVAAQkWiCATT9AGUPu93vLC0JAbNQGG0RMmwP out_198_mFAP2b_singleloop_p01wA5_mFAP2b_0001_0001
EOrl0760Y+EUJHlEQmHi7+E5/qEUU7NHQ1el8/gJulEU10jFQiKuFAt2jsEk2PVBQaw55+KSIYEEl45FQCy67/WRObE0JItHQ6VaMA3ZZmEk4ijEQSR7EAb2+SE00oRKQ8PqgAvUQpEU7VNGQjQ0ZAn9yVEU7wGLQX0AkAnF9gE03GhJQ4GRR+gljAFk4/pAQ9205+c8otE0s+wJQl3d6+mkbVE0QamBQ0M+h9ujrJEkKdyHQJOHHAni8sEE1HvAQ7RZz/2ELKEEi9hLQWOQmAPjEyE0NcsDQL0FfAnnOPEUA6ANQFyPsArmNjE0+8KKQ out_198_mFAP2b_singleloop_p01wA5_mFAP2b_0001_0001
EMQYJAZAhZE09QdIQGeweApSzREUXZmHQ1g9gA53r2D0ck6IQMYtVANsMoDE/wnKQF23nARJHhE0K54IQ1dinAhTMkEENM6LQJ6LvA5vv1EEXAzMQIRMvAFSP4EUpv0PQiDkkA9cF/E0uZbQQu90CA5jeVEkY8OKQYYIgA5TEREElgQDQ5mzvAVQNbE0dPXIQ736mAdSxwEUHp6HQED4eAtTdoEkGQhMQThvpA9SSVEUUU5MQjTR3AVB5xEEdaIMQWB0sARl4EF0jE5LQWQVxA11DpE0FAYQQnFJ1ApiHEFUg3MQQ2w5kAVxjAF0rubRQy6jiA5QUNFkFOBQQoPAeANlC0E0etLQQ out_198_mFAP2b_singleloop_p01wA5_mFAP2b_0001_0001
EIaMpAd9wgDkne4HQWRjrAJWU1Cky10IQxLOvA1BZ0C0cuuLQpIdvAh9kSCEfe/MQqYH0Ati8gCUIvFGQ6WL/AxPc0Ckd0tGQqbSAB52ucDkq7ZDQ8564AVug0DE8xdCQ2NMFBFgpkDUTXnBQxQ8tAVhjuDEjtGFQW9QkA9UUiCkeHrIQeNt0AlQy9BkvF/GQ2ZxxA1j+jC0gF6BQdzNABJEn8CkrDdJQCYkCB1gKdCkhObFQLZ5FBpUx+Dk0P0+PsjLIBVHhQDEIIeCQ out_198_mFAP2b_singleloop_p01wA5_mFAP2b_0001_0001
ELZFyA5auZDkm/xMQpTH2AZVCdDk7ngPQwvHtAFZ8nDkHYuQQG2GvAt7H0DUOm3RQ2kA/AlF/9D0URrPQCphEBVXqvDUiLSOQhI5FBZBpJD0a1TOQeLTHBxBsGEUzYENQ98cxA1Ig0DEnTqLQ3JU5Atl99C0GQDQQ3cU8AB79NEEj5xOQEbbABR0OCE0xk4QQbXrKBtd2CEkn9GMQPzCGBtk3VE0kVGNQ out_198_mFAP2b_singleloop_p01wA5_mFAP2b_0001_0001
L4QOjAt/fjDUorQQQB0zTAp9MpD0zoHRQrDuOAdTqADEay5RQ8AJAA1BHADkHwuSQudRAARGP2DEJoSQQW2iBAhlDSEUCVkPQfhJMAZCxeEk/GaQQSTzv/ATpWE0afjNQhBIiANk+bDEb3kOQDuPXAFnVBEEjT1RQpmZ9/cL3gD0fr3OQ/fsj/sJ0yDErR5QQ out_198_mFAP2b_singleloop_p01wA5_mFAP2b_0001_0001
EMm0aAVTweC0HyoRQypRXApIYrBUQvSSQu2EBAp23IBkJD+RQ4ygo/UyY4A05i3SQo1WaAFRTzBEiwyTQ7AOoAxXqICEeWKUQ6TPwAFVqsB0oDuTQhfyoAVXrpC06q9UQoKZjAl9fhCknr9QQHhehA5Yn9AUqO6RQeRrOANiIQCEinMUQEKeXAh4c1AUt5QUQ+Y7vAFNE1C0fiPVQo5FiAFEh3CEABTVQ out_198_mFAP2b_singleloop_p01wA5_mFAP2b_0001_0001
EVtP5/osE+AkqmrQQsi5/+0aHdAkkLPQQQYro+Ebt+9jtcoQQYOXp/8X1J6T8/0QQIbVE/kp5nAEypbNQSyYAAxjojAE79zMQp+4KA5XdUBEFSDPQdtg6/Abf/AUS0rQQYi5m+WsoEBELnqQQhfzK8ur/p/zqicMQRlf59c8KlBUjG2MQCCrFAhLHB/TgstMQQWkDAJD8/Akbl1KQDcYbA1bb9A01gUPQFVwKAd/nMCkpXlOQ out_198_mFAP2b_singleloop_p01wA5_mFAP2b_0001_0001
Eu34b/W23R8zW0vQQpoCo/euwW9rx48QQM7DFALmuk+bJu6PQRBkDAflnXAc1jwOQ5Zs3/yq+K+bDvXSQ38rM/CVRc9LkGdTQSDEv+88cy/bZkaTQizQq/slvd/bkFgUQjYMHAh6GA+LNRbUQB9BMAJFK+676+TTQJIDUANggq9bUNeVQWJE2/uase+DnRsQQNJGs+y1K2+rbsyQQCJWJAPZnc7LzWlSQ4JfBA7SQHAcJfdSQrU6b+O2Bu3jqNUTQHqql/GlGm9LDxbUQb5tp9afh4AcMBgTQpUNa/g7Mp/LxQeSQ1Q6j/cX7MA8K/XVQqCNCAhGWf7LH0gSQLRkZA1EE14z0XQTQ1EVQAFZNz+7mBVWQieygAxAf867WmaVQ out_198_mFAP2b_singleloop_p01wA5_mFAP2b_0001_0001
Ld4QVAvnnl7LPIiPQenAjAT+E58L2HlNQf4PeAXYj/6LDzxKQBT4VAX2N38DCBUKQZLNtA7+Vj1Ts3POQq5Z1AjX0g1jhdBMQpxz5AjuIS+rJwJLQyLh4A3LFg+Dvl2KQpgpABvVNS+r6rHJQlLAABvkAg+Tqi0IQtYMCBHZk01TnP6HQgC7FBbYRy1TfK3DQte/VATMSN7jh6TQQoE0kA32Cl/7+UoNQmz6wArXu96rB8AQQcuKrAvVjL+Tm7sOQmHX3A7gOFAM/mEMQgTD1A3aNMAEkRiLQ+NYCBPnQFAMR7bIQuWOBBbTKMA09NzHQoUhGBXdz19zSSrCQ out_198_mFAP2b_singleloop_p01wA5_mFAP2b_0001_0001
EGFigAn4In+rqp6IQkExaAn3KL+L2SSEQqitjA/dhP1TecwBQtlftAzfmr3TA+QCQrb2dAfvCXAsfm9AQLE9UAL61QA8Qaq1PD4afA33LN/b3WkivXJnCA3xivAsIvJqPie3TAzCHX/r/FK6v9GVCAv2eXAMXuB4vhu3jAbcCMA8t5bJQWf5JAHuoQ97i/HEQvfJWA3BxMBc9W+CQjYbnA3frlAMgsqAQKQdmAf8NJ+rvTQavtmzq/GppUBsbgszP0waZAf+zb+bybxAw out_198_mFAP2b_singleloop_p01wA5_mFAP2b_0001_0001
ExPJcA/Kfy9Dl3D+PAYHjAPExGAU2qF5PFLZjA3pLTBEY0UAQeKpmA3vrMCkJ1k9PQALMArzrS9D+yV9PNKhdAb/8XA09mwmPsTPrATLys/joIY1P out_198_mFAP2b_singleloop_p01wA5_mFAP2b_0001_0001
ELq7fAbYIFB0j2RFQLQDgAbHKECEkbqIQMzaQAPQknCELv2HQMK8QAHCYKDEJBFJQfVfaAXaZjBkkNYLQSEyFAr4BBBke/XLQXpdaAvKZKAUcDRGQXFFoAPvwRCEmewIQ9tobAnGsKCUaD5MQ1V/iADRvxAU/u5LQdjAHAPuFJAE3EmKQ out_198_mFAP2b_singleloop_p01wA5_mFAP2b_0001_0001
EpXeCA7feeC0DgAEQmy+k/CGb9CkaLQCQhC1z/iGAWDk9Iq6PnwBX/qctuDENl9zPptaQ+gIknCERvABQpHGs6gQ6HCEFB35PHnBQ/cZTSC00KAGQwb9CAHNYBCUJPQCQauof/OQcUDU6zdFQpHnZ/8YW/C04HJ/P1JRH/+9jSCU1AMxPwUb2/cOCDCUINDFQ/M7Z/ccWqCEWKjIQleJR9Api0BE0IcHQ out_198_mFAP2b_singleloop_p01wA5_mFAP2b_0001_0001
EKb8NAH3EPDk60F3P5xNXAfoclDUyGpkvqsldA/OfJE0U5EjP2r2iAjBdNEEMpI6PSHIlA3JzMDEit1zv3Q6hATkAkCEwXb7vUBBRAL2pdCkRkD+vkUipArAPICkCfO9vNw+WAD6w5CEBxm7PusHLAzbrnD0v3s3vbtkqA3DFFDUxL6ZP7pfpArIygDUw9k7vMO3nALkCZB0bvbAw/ECxAHYtOC0mo96v out_198_mFAP2b_singleloop_p01wA5_mFAP2b_0001_0001
EWM3ZAX5ZYE0zZ6zvJ9DgA79ouEU6QqwvSsKsAfFewEEU7EtvZeJyAHKxmEkHGa5vMraYAvA78EEAMm9vke7//abo8EEmTT+vIHSgAPPrTFk5eL8vIF3p/itnEF01hnwvjJgSA74OUE0py18vMUyYAziW0EUuYKsPzUaeAfZm2EEAskCwiJB1/e4XsEUEQ3/v+nk1/mHiGFklAgCw4p9aALhjdF0uaZBwPt/oALJoTFUHEE8vg9kaAbILaF0IhUxvEERa++G8DF0c+1yvdcez/CkGVFEFVArvhx2y/ibm6EkNf0pP out_198_mFAP2b_singleloop_p01wA5_mFAP2b_0001_0001
El7uvA7598E0vEHxP4d76AbU28EUNvp3Pynw/A/EOTF0IqN3PnNI8AzRkhF0ZyS9PR0+7ADZZzEUdPjBQiBrDB7Q6yEUkY3DQzzQHBTkflEEKCRAQqChDB3a4pEkbewIQngjqAnYzGFUYbV4PT5Z/Avb0yEkIIHpPz2/4ArCCjE0JKfBQvDA3Avks8EEqVREQboSFBPsGDFU1r9DQbNTLB3mJlEE4R6BQ2MXHBHOfsEEH9i4PyDtFB/gPVEkGUCAQffjHBPDjpEUqKlJQC05BBjfrZE0TctIQ+u+ABP/7zE0MjAKQ out_198_mFAP2b_singleloop_p01wA5_mFAP2b_0001_0001
E/UDEB757VF0gArcPEYlGBXO0qFEv0NBPhrnMBf8SpF0fqxjPKxAPBvyhYF03P1YvRATFBj8n1F0Wgs6vEkYHBDZ6oFEs+oBw1Zk+AHmG4FkDMF8vUNeFBHsyJF0eU4uvGPCFBHu30FkW1+0PcoKHBzwrCG0n996vJZeHBnIKaF0tmkAwap58A/hx/F0CZ3BwdmY7ATS9AGUkuOzvt1y6AbkZoFkNE57v out_198_mFAP2b_singleloop_p01wA5_mFAP2b_0001_0001
LXPKPBDqG7F0gArwPe++UB3Mz6F057nyPiWkXB757HGET3k4P/UDVBzLdQGUGEY4PyL9MBPzMEG00NJ0PU5vWB3bD2F0QZNpvtGKWBHR2uFUKGN7P out_198_mFAP2b_singleloop_p01wA5_mFAP2b_0001_0001
E5lucBT2OHGkSMI7PyL9fBDVjQG0coF+PVjnhBPepOGUhrHEQpbyiBblDGG0eU4EQ6f3hB7quTGUBKyxP1KVgBT7AWG0BOCxvm0fjBj4idG0BT23P8naeBjWk/FEnED7PveRdBHMPXGE1ns/PaJOjBjqHNGkb3osPbwhdBbXAaGUFfRqvTj0kBT+qfG0iSqiPw2rkBfZzbGU5gB/PQ6JiBb9MkGEb2l5P out_198_mFAP2b_singleloop_p01wA5_mFAP2b_0001_0001
EjsthBXO0WGUJGkHQ99TjBvIbWGkWkNKQLymlBHueeGEqG/JQuzHlB7P1nG0jCXJQ3kohBX46ZGkoFpMQkEdeBbXFTGE8OcNQpbdZBnlOXGE4JDMQjw4dB/1TTGUQqOQQLHqgBz1jdGkCXvGQz5HkB7WYOGEmNbKQUZ5gB7o2hGEUMPMQ0y7iB/aYaGUH5WOQQxAfB/vALGERBxMQchHWBf9RSGUvsoMQXL9ZBn17WGkHe4JQT6sYB7+bfGUNypMQdPeaBLyZOG02XhQQUeRdBLNibGkuwjQQAGwgBvjIQGUeHsQQ out_198_mFAP2b_singleloop_p01wA5_mFAP2b_0001_0001
E4PFoBnuJbGEaRmKQCBWqB7luiGkuJhKQWO0rB/mEjGU0iMNQaRGsB3jCbGEEYlOQFuOsB3NJgGE+TNIQ7k5qBDsehGEA37CQhzxsBfu3fGUgGr8Pz1juB7UAZGkLJB9PESasBr/KmGkEcgwPSMYoBf8STGk/UDLQ3+jpBPKtqGU1WHKQYO8sBPM8XGk8BZIQ1t9tBDoalG0UBTIQwyDqB3ljpG0BlqCQ/4TpBDTlbGU2mlCQ4CmtBD2flGk9zmov055qBPZwrGk2+fwP out_198_mFAP2b_singleloop_p01wA5_mFAP2b_0001_0001
EFDysB/nasGkR2+NQ357tBPc9sGEpwVQQGZrwB7P1nG0GvcQQShbyBT14pGUbnPPQkCHuBzLd4G0Mz0QQeZ5uBf2o5GkfKSSQQAruBLF7EHEjPxSQEZrvBzQ9FHUdxIUQulOuB//SEHk4+QVQ8BsrB7frBHEJ2MVQk1YvBTqSFHk+wcWQCBmsB/89yGUHaxMQninsBvQsoG0ioBRQ8kQsBbAi8GUl+qQQunnvBrPn8GUCtPQQX89wBPIF3GUtjaSQnultB3Xm0GkNS5SQ72ksBP5bHHU3SwSQw71vBLYJKHUFNISQbVoxBD25HHUm4PUQhtwqBPvBBH0SqTUQ+wnqBbHPAHU4eEWQf0VxBfNQHHUHjgWQT2TuBfoFEHUB3SXQ out_198_mFAP2b_singleloop_p01wA5_mFAP2b_0001_0001
E99DxB/TNhGkR2eRQXPqzBzeUcG0d+uRQamJ1B7kYiGkAr0SQmu5zBbQgnGUzMrTQ14VzB/RhQGUwKHSQKmMyBvQzJGU0T/QQcA8xBfEB8F0JUVRQ6ZywB/7+1FEvaWSQa5CzBj7kuF0+eeQQFDivBbmZfGEAAISQzj10BfMtcGkIW0QQZ8AyBDR1PGEmS+SQj7R1BDTPNGEkkZSQqNfzBn/iKG0heHQQTuNwBrV4MGUPcwQQcR+yBrDseFkyOnQQdP9zB3WJ0F0a6TPQ out_198_mFAP2b_singleloop_p01wA5_mFAP2b_0001_0001
L/Uz3BXO0hGkEDySQ03f5BXO0mGUdTyTQShb7B77neG0OfXUQIwK8B33PfGkvfiVQy+P8B3qdXGUdkrTQRLC7BrbSwGEShLTQNfP5Bfob5G0bIrSQEzx6Bzt2CHE79GSQPTM9BPUbCHkQmESQl5g5BTSgKHEV6tRQ5Qr4BD/pdGERLCSQsoO4BfB2pGUSolUQkfP8BHQgtGE+4VSQhNZ8B/5lzGk3M7TQ6d/3BfRN8GEw1fTQ6o63BjHU2G0nl5RQ out_198_mFAP2b_singleloop_p01wA5_mFAP2b_0001_0001
L+TNOB325FEUHahMQ6mETBf8SPEU6mkMQ++JXBvHFOEULymKQmuJbBLEYZEUIwaLQmuJgBz0NbEUGE4JQOJGaBfR2iEkqx7NQbnvdBHuewEEmuZPQqxLVBfR2cEE8nqOQtd+SBzKHiE0OfXQQAAgLBHYl3DEtILKQepbNBrED6D0hWEHQXPqKBHXPmDEBW5CQO0iMBHZ7oDk9ow7PPK8FBjqxPD0FZ7DQW5QDBjAr8CEqGv/Pnv/DBnuJNDU6mkIQ03vGBDW5gDUjXqKQHv0+ArFZ3C03PFJQMrAMBjOsFEUZeZOQOUjgBTQfSEEmggHQm6jgBXbUsE0TYMJQ5p+hBj/pUEUk28KQFSueBzoy+EkenLOQ6avgBDfjnEkry1PQax8bB7u11EkIQqQQkSCRBX2cFEknsEGQvPKFBTtbeDE0BrMQ out_198_mFAP2b_singleloop_p01wA5_mFAP2b_0001_0001
