# Supplementary material for: Incorporation of sensing modalities into de novo designed fluorescence-activating proteins
Source: Nat Commun. 2021 Feb 8;12:856. doi: 10.1038/s41467-020-18911-w (PMC7870846; doi:10.1038/s41467-020-18911-w)
Supplement: Supplementary file 24 — Source Data [file 41467_2020_18911_MOESM24_ESM.xlsx › raw_data_graphs/Supplementary_Figure_6b,c,d/1/silent_173.out]

SEQUENCE: SRAAQLLPGTWQVTMTNEDGQTSQGQWHFQPRSPYTMDIVAQGTISDGRPIVGYGKATVKTPDTLDIDITYPSLGNIKAQGQITMDSPTQFKWDAQFKQNDNPRYHGSTNILTGTLQRQEZ
SCORE:     score     fa_atr     fa_rep     fa_sol    fa_intra_rep    fa_intra_sol_xover4    lk_ball_wtd    fa_elec    pro_close    hbond_sr_bb    hbond_lr_bb    hbond_bb_sc    hbond_sc    dslf_fa13      omega     fa_dun    p_aa_pp    yhh_planarity        ref    rama_prepro    bref_irms    cen_irms    final_chainbreak    final_looprelax_score    irms       time                                       description
REMARK BINARY SILENTFILE
SCORE:  -490.445   -700.647    100.480    404.169           1.623                 23.604         -4.994   -272.054        2.269        -28.508        -78.374        -24.500     -36.535        0.000      3.617    136.986    -41.590            0.059     19.116          4.833        4.001       4.001               0.011                 -490.445   2.972   2863.000 out_173_mFAP2b_singleloop_p01wA5_mFAP2b_0001_0001
RES_NUM A:1-120 B:121 out_173_mFAP2b_singleloop_p01wA5_mFAP2b_0001_0001
FOLD_TREE  EDGE 1 120 -1  EDGE 1 121 1  out_173_mFAP2b_singleloop_p01wA5_mFAP2b_0001_0001
RT 0.092238 0.94843 0.303269 0.768097 -0.261588 0.584465 0.633655 0.17903 -0.752615 12.785 -5.805 20.9455   out_173_mFAP2b_singleloop_p01wA5_mFAP2b_0001_0001
ANNOTATED_SEQUENCE: S[SER:NtermProteinFull]RAAQLLPGTWQVTMTNEDGQTSQGQWHFQPRSPYTMDIVAQGTISDGRPIVGYGKATVKTPDTLDIDITYPSLGNIKAQGQITMDSPTQFKWDAQFKQNDNPRYHGSTNILTGTLQRQE[GLU:CtermProteinFull]Z[HBI] out_173_mFAP2b_singleloop_p01wA5_mFAP2b_0001_0001
CHAIN_ENDINGS  120 out_173_mFAP2b_singleloop_p01wA5_mFAP2b_0001_0001
LwfKMBvxLBIEoaMYQDCMMBf9IAIEZ78WQ67nRBLFu8HE99bWQ357UBT0i4H0hWMXQlDNIBf9o3HkoFpWQVjzJBvdEuHETlOXQiTgIBXhVCIUaeVYQPryOBPHFEIkmJTYQBdLNBHFt7HUsJcYQAQKLBfY1DIkXmbWQCJ2HBXPm2H0zkkVQb2TEBHl65HUiiBXQfA+HBLj7tHEIhDYQ out_173_mFAP2b_singleloop_p01wA5_mFAP2b_0001_0001
HTihSB3NJ+H0kYIVQ/UjXBHCs6HkEDiUQkC3XBvcouHUgVmUQFDCcBjVOqHkvf6UQ5QLYB/9T+HUf/ETQUIGZBnvIFI0+04SQPj7aBnojGIk9UfRQ+d1WBLpuFIkHZdQQ02JTBflbJIE/4FQQjVETB/yJOIEUprQQxKqPBH+VIIk9IROQEtoPBzKnAIEsyhUQMv1aBzTP+H0KDGVQp4sUBLVH8Hk8bgSQfekbBLhJ6HkcVoSQmlHcBPAgGIEzEmTQaEWVBDsOHIEfFFTQtyXeBPLFEIEe8ORQrEHcBH7vKIEN0dRQELxWBXIKCIUHn8PQ0GvVBXkAPIUqOaRQ/aVQBnW6QIk91ZQQEisPBnhpEIkKgUNQAx7MBPgFLI0cqtNQ out_173_mFAP2b_singleloop_p01wA5_mFAP2b_0001_0001
H3kYTBPzMpH0yhWUQiBhTB/RhdHUO0aUQXPKVBPIwZHkVO0VQEtoYBfR2SHkQg9VQiWEOBntzYHkArEUQnEDQBnCXtHklDFUQRXgWBforaHUCZtTQb8SOB7QLQH0IbHUQam5MB/TNbHkrHFTQEYFLBvcobHkvfyUQ out_173_mFAP2b_singleloop_p01wA5_mFAP2b_0001_0001
HPK8SBntzeHU2O3WQqGPUBjqxbHUbnHYQrcIaBnCXdHE8nSYQQgVcBb5QXHEDCsYQ8S3QBvHFiHUzMnYQXPKQBD/pkH0yhuWQ2rZTB/GRTHEgVLYQ9owRB7OffHknvHZQmupMBD/pgHk9ogYQ03vRBz1jqHEAAkYQ out_173_mFAP2b_singleloop_p01wA5_mFAP2b_0001_0001
H++pcB77nlHEoaAYQuzHhBra8nHkvfKYQy2JjB/RhjHEoaUXQnvflB/mEiHUdTqXQPffhBnBB0Hka8OYQpjmfBbU+4H09LyYQpXcgBvUb0HE3QeZQ33uiBLd/0HUa8sZQph3cBb+5vH0qkzZQsHlaBrZmqHUiBZXQOInhB7fLkHEs9oYQX27gB7M23HEqchXQYXljB3R11HEkDVYQ+sZbBHTX3HkXKrYQ1CKgBDOyAIEb3yYQZTfdB3TxsHEwmQaQJ1OZBvbmvHUTdmZQ out_173_mFAP2b_singleloop_p01wA5_mFAP2b_0001_0001
H46RiBTgVhHEv0FWQ46BkBT2OdHUIwCVQqxLkBblDRHUO0CVQCBWmBfTiMH0P14UQ78NjB76RhHkpbqTQTdClBTGXdHU74kSQ6Z0nB7VIhHUbL5SQcFLkBfnyhHEfNPRQaRWgBntziHUwK3VQXrCmBzDSgHUSxNVQGwNjBHe+pH0nbqTQh4MhBbOfeHUa9cTQOXBlB3otUH0QnjSQQELpBrwXeH0WqJSQqkboBX98dH0kH3TQNy2nBXX1pHUHK7SQz1glBHZ7eH0EddQQJxPkBXjdqHEqNSRQzqLiB/EYfHEtJARQ out_173_mFAP2b_singleloop_p01wA5_mFAP2b_0001_0001
Ham5hBjArLH0xLNVQQg1hBTf//G0xLNVQHaRjBntz5GkWkVWQMdTkBLaRxGkpbCWQGZ7dBPc97GktzHVQXxPbBHtc9GUKhyTQZpjVBn696GExN5TQ6IydBLzv1GEfjySQrcIgBvcoPHkBBWVQ8T1iBL3I9GUxiTUQOJkbBPSEAH0s42VQ7X5dBXNizGEEWWVQ+sqbBrboFHkRXeTQI7nTBr3A8GkkF7SQEixTBbQXAHk50nUQ6bHVB/pwyGE0IOUQ162bBz5j2GE2z0RQ8mSdBDQrtGEZsITQQo/gBDvf3GUnksSQ out_173_mFAP2b_singleloop_p01wA5_mFAP2b_0001_0001
LEtojBLFu9GkQglXQf/0kBf9o3GUHaVYQUNenBjAryGEYlHYQJbHpB3Mz3GUPKkXQdTSlBjVOAHkCX3YQ6v9iBvHqHH0XlxYQ1skiBznHIH0jfCYQETmjBLOp9G0sYoXQ/pajBjzaxGEm4fYQAmNnBPUMEH0MexYQN3alBr7l8GkXFXZQoAajBfemPHksQ/YQ1JLhBnUzEH0QeBZQaQ3jB3IaOHUnGuXQSsdgBDUZJH0k/2XQ out_173_mFAP2b_singleloop_p01wA5_mFAP2b_0001_0001
LSh7nBPIwoGkoFVYQ14VqBblDjGkqxHYQ35rpBrw1aGUdTKXQrcYnBXNeXGEsyBXQgqhmB3jClGUbnnYQk5OrB/hFfGkBYjYQMuzrBLGxoGkqo3XQ out_173_mFAP2b_singleloop_p01wA5_mFAP2b_0001_0001
EqGvrBvz3WG0isdWQJGUrBPc9NGkpbiVQW5grBf8SRGkVOEUQHvUtBzeUXG0gArTQWOUtBX46EGU6m0VQH5BtBX7WBGUhHMXQHHusBnCA3FkN65UQpwltBb78ZGEEYlWQYHTpB/m2KGUoBsVQOZWvB3gwHGU9LqVQNRvrBn972FUixPXQqEHuBT+RqF0W/HVQ+N7sB/Xn7FEIy3TQ5rrqBX+cxFkNCFVQ out_173_mFAP2b_singleloop_p01wA5_mFAP2b_0001_0001
EEYlpBDrcNGUy2RTQIFepBjpbPGEUN2RQktzpBHtIFGEnEDRQktzoB/9T5F0w1bRQsyxmBD/pUGUHahRQjMnmBrdkfGUUdHSQL9XmBf+vhG0V2aTQZ5omBznwpG04LdRQ8gVmBX7WsG0rvnTQIUimBf0bxGUg0bSQacwmBD9zsGUKjKQQfonmBT/P8GE65ISQSJ2mB7Sa3GU7FtPQSJzmB7aC/GkxB0QQSMIoBPy2IG03PtTQiRGrBXn0UGU2HlRQ52JlBrsuPGEcA6RQf8jmBnoNVGEaScQQV4QmBHsybGUcXNUQNsJmBnHtvGU0viUQZ0ymBv85mGkNP0OQAmjmBfQVCHk8p5SQFF9mBvNf5GEqVoNQvN4mBfCfHH0aohQQ out_173_mFAP2b_singleloop_p01wA5_mFAP2b_0001_0001
EEtIrBzgAGG0LdzPQMIgrBTgV6F0257NQUN+oBHtI5FkQgVMQ8nKoBbktEG0xLNLQaR2tBnsd+FUHaBMQgqWuBPhfsFkme/JQ5PdvBDEJYFEsyQLQ+3kxBPAnYFUFiiMQ4lDuBPSUGF0Ii6KQuz3rBrbSNGkVOUPQsK1rBDuurFUoJFPQr1pvB/cdAGEbEJNQO+dtB3lkGGksJ6KQvZyvB7XHyF0IfgIQ9sdsBfGfoFU3NBJQYvruBDTn4E03EuLQo0WsBjbeGF0yk2JQ out_173_mFAP2b_singleloop_p01wA5_mFAP2b_0001_0001
EoFpnBTLymFU46RMQkCHlBTgVmFUhr3KQKc9kBDqGVFU5QrIQHahlB3NJCFEVjHJQEY1iBz0NjFEmu5MQYRLgBHZujFkoSdLQBbAjBzs+zFUM6EPQQgVoB/RhZFEFuONQej0kBnDw1F0d64JQ8+BjBvxnTFkY80NQugKdBXFhhFUH84MQfPHgBHFLXFkZ39JQ6L3fBbPNzFErneKQ5oZhBzHmxF0kFQQQgZ3iB/VwBGUZqNOQRn4kBTbkyFEU2CQQ out_173_mFAP2b_singleloop_p01wA5_mFAP2b_0001_0001
EhALkBf++bFk/UjEQWO0jBj/UNFkTiBAQtI7gBz1jOFkpbS8PSMofBzKHgFUwKH7P78tlBnsdSFUIwK1P7teoBHRxQFkTDA6PLtNlBbd3CFknB9qvW5wjBb78rF0IbHEQEgQkBTiH9EUsvXBQgwWlB3AviF0jzSvPf9NpBnx9eFEgBp6PuljmBnMrGFUbIU5v0HKjBHiUEFEWl9yv0QklB3/hyE0NrTIv out_173_mFAP2b_singleloop_p01wA5_mFAP2b_0001_0001
EWOUfBvHF8EEEYl6PR2uZBjpb8EU5QL2PhrnYBvd+sEkuJxoviWkbBrFZdEEAAAwvsRFWBzbR3E0jVRAQQOfWBbm9GF0/P6EQX26QBvH9EFkGFvIQ8EbTBT8tTFk+YiLQampgBT14tEE7Rh7PVdzYB7hbMFESPUwP5jBXBH3YnE0E0yBQPk7RBzoB3E0pK39PiCpWBD3PXFEZRXDQpTKaBzR9DFUglIHQ6LbQBbB7TFU+tHNQb4TUB3UFkFEZC7KQkHEXBzmJMFEpwRMQ out_173_mFAP2b_singleloop_p01wA5_mFAP2b_0001_0001
EoFZUBHDCyEEv0N4vktTSB7QLkEULyWAwXPKMBT2OjEEoa8/vO0iJBntzzEkQgV+v14FUBnBBsEkAr8FwYL1ZB/uDtEURcJGwJPNSBrWbcEETdIJwfUYSB7lu/E0HFu0v4G7TBngIUEEQ5k/vVqbSB3r07EkkEuGwmuSbB3wskE0n9QDwWMhTBv1AiEEgYFLw5G5NBL3YbEk7NHJwng5TBbypMEk+IwIw out_173_mFAP2b_singleloop_p01wA5_mFAP2b_0001_0001
E99zJBPJGQE025bAwPK8DB/mEPEklDNAwamZBBjpbQE0fqxFwIFOEBPIwQEkvf6IwnEDCBT2O3D0NJG6vigLDBH6FMD09RD/vVlkDBnV4GD0DXgEwuxrDBHZasC01CC4vEtIMB3MzCEEnEDBwZdfCBHn2cEURk57vSAf7AvU45DE6Mv4viZ7DBHj43D07a1ovdCcEBvamNCEMEc6vJXXDB/3syCETOFAP out_173_mFAP2b_singleloop_p01wA5_mFAP2b_0001_0001
L1NJ4A/89PEUiBBGwQgVyAb5QREk/UjJwwfq0APdT+DEYljLwoFZyAjWkBEESh7NwO1TmAPg1REUk8+Iw8fCfALEpZE0PIULwMwvhAXRiwEU4MDMwFU5mA/iW7E0DJhKwkZlcAr8N3EUsbJOwe++zArvfQEUiBhCwuqr0AbV+fE0gVkKwghwkAn5RcEUL9jGwgBkjAXd2BEEijcIwhtMOALAGYEk4MyKw1xBhA/NePEExuCNw out_173_mFAP2b_singleloop_p01wA5_mFAP2b_0001_0001
LGZ74ALv0ZDkSMoKwQgV7A/TN2CU5QbMw2OfDBf8S3CkVOUNwzhWFBjpbaCkWktOwHK84ADLYLCkPSELwPADtAX7UECk72kKwjA0mA3tqOC0qkTMwL9TqAv6VpBkjdeIw/pG7Ab5QXD0FZrIw/RS2AHIE5CELfMOwjiH9AjU2JCUF8JJwWk87A7umiB0/kTMw out_173_mFAP2b_singleloop_p01wA5_mFAP2b_0001_0001
LGEYGBT0iYDkCXfMwjs9LBXNedD025LNwHv0PBPHaFDkX6WLwdolUBLwKDD0HF+LwcSsEBrw1vDU14VLw5/BNB7YS/DUSwINwW/mMBbDVSDEvZOPw out_173_mFAP2b_singleloop_p01wA5_mFAP2b_0001_0001
ELH6NBTLyyCEBWJJwEtoRB/mEbCEBW5GwgqxUBT2O7C0kYwDwqxrSBzfqdDksdeCwoF5OBf++5BEsyBDwJ82LB/eyyAUAihFwyOaJB7lI2/z9eVBwwSVGBz0AaA0Py37vYIxKB7b6i8j+OdBw2O/JBvco1CE/pmIwthRUB/OUICEikuIw0sXMBb6rOCk/MaAwu9+RBT/LcB0yRlAwpDpOBvRVMAUWM5HwoqsIBD9/MB0EACIwBVTJBX6Semr/af9v+1UNBfSYc6TbSREw out_173_mFAP2b_singleloop_p01wA5_mFAP2b_0001_0001
ElDtZBDrcwCUf/UCwy25cBfnvPDEAAA/vv0NeB7P1ED0d++tvHv0dB757fC04luJPb8ChBjU4WDkSMoCwRyjiBHuYvC0JVzCwX1XgBzHOlDU4PKIw8SXbBLwKTC0LdTDwFzqaBHZqtDUosn+vgSPiBvfevDkQGrAwCiVhBTx3VCkVWBDw2dNiBb4VqDk2qRJwjYdeBbabBEUynFIwWvXeB7CmMDUv8JJw out_173_mFAP2b_singleloop_p01wA5_mFAP2b_0001_0001
EAAAgBvcolDklDtoP8S3gBvz3fDU6mE9P5l+iBrbSAEE+TNAQHaBjB/naSE0xLd8PzMzcBvz3jDEsyBCQiCraBvlFGE0Qe1BQ357fBjqxBEUc9ogvi6whBzfNADUc9z9P5m0dBTHlcDk8YHGQRvwZB/jwNDUPcsAQ2iYZBzM9IEkusgFQ out_173_mFAP2b_singleloop_p01wA5_mFAP2b_0001_0001
EY6mkBnuJ1DkR2OEQnvfmB3NJKEE/pmGQAAwmBjWkHEkQgVKQmupmBvIbrDEBWZLQlYQpBf++JEkoF5DQgtLpBDZsSE0F+T8Py+3rBDxEWEEvBY2PtdctBrzJHEk9YAzPzTbsB3yXqEUWCIxPU4akBvd+WDUHaxFQbtvlBX3OaE0ZI2FQIjCqBzwbzD0+5yDQaJpqBfSvTEU/RNGQUhLoBfQFiEEG4l8PsEFoBravHEkwnf2P5yKuB34BuEkBmpgPI/DrB3JP2E0rMQ0P out_173_mFAP2b_singleloop_p01wA5_mFAP2b_0001_0001
Lx1DnB7luZEEUNuLQ7RRnBb78ZEkSMoOQwKnnBvyhwEUMIwPQbnvoBHue+EU5QbOQsyBnBHDCoEkCXvKQj59oBn2LQEEJzPPQY9elBPtxSEENrfPQ out_173_mFAP2b_singleloop_p01wA5_mFAP2b_0001_0001
Ef/0mBPzMzEUiBJRQ/pGnBLwKHFEBW5RQ/pmkBnX6MFUKctSQQ1IjBzJx+E0FZLTQlDdpBb5QFF0Jx4SQ5+PsBzJ/CFUiBRSQfjZuB7yl+EUvaUTQt+SuBnZ2tEk829TQ4tUwBT32MFU4tfTQqG/lBbmZmEEaRmRQFzanBL1NUFkfLMRQ83HpBb7j3E0kqiTQM7epBzpdTFEPPhTQN1vsB7cDSFEZswRQGqQsBra61E0pZjRQBOwxBbfRKFU/CLUQzDXwBXwnaFUS78SQ out_173_mFAP2b_singleloop_p01wA5_mFAP2b_0001_0001
EoFJkBPy2hFEBW5SQ14FiBzfqpFEv01TQ5QbjBvxL3FUc94UQ++JlBT2OCGEEYlUQkCXfB3251FEVjPTQBX0aBTx1oFUcAnSQv00aBHGhUF0sFPSQmlgVBTdgwFUUqUSQH+4VBzsuOF0g1tRQKlqSBTkjfFUg4wRQJM/SBv87BGkfVfSQSdeNBbtmhFUc+XRQ1BxNBb75CGk1SGSQ6RILBboR1F070jRQ1NZlBXjXsF0FZbSQaSIhBrp4bFEReTUQS/ZgBTJlAG0G6fSQ7NkdBzyY/FEUuCUQbUKeBv2DKF0r0USQPz1UBH0k/EEjuVRQzJCVBzicIGESD7SQW8NLB3/WUFk0G8QQVz0LBHpVKG0ESPSQngHHBvAW3F0ygSRQ out_173_mFAP2b_singleloop_p01wA5_mFAP2b_0001_0001
EtIriBPzMzF0eUIWQaR2jB/na+FEAAQXQPKshB76RGG0HF2XQGE4eBLbnCGEaRCYQCsykBnYQuFEEYJYQmuqmBrjxcFUdewXQgeZpBnIafF0ofoXQpfImBTaWIFUfqVXQwLeqBPCSNF0xMKXQ3UioBngI/EEk1+WQ7RRhBvconFECsSWQE2glBXwFEG0Xr5WQYZGjBn28mFUh0XYQqX2lBn9y2F01liYQS0KkB3nrAF0IdTXQwrlsBzBgKFkbf9WQAHzoBz6ivEEZEpWQ out_173_mFAP2b_singleloop_p01wA5_mFAP2b_0001_0001
EzhWiBXjXQGU2ODYQVjXgBntzXGknvTYQFDChBrvfcGEVj/YQO0SjBzgAgG025HZQhrHgBb78gGU3koXQGFSeB70zdGUd0RWQAh7gBH3LaGUx9WVQoSCZBfqleGk8Q6VQDiIgBX4bXG0RaGUQ8haXB7v4bG0s1pUQUWEbBDbWYGkwMwTQe+OkBDAATGkYQ4XQxO9cB/LjTGEeiXYQgoEiBrMXkGEFRgXQ4wsdBDyBnGkpKBYQamBjBfEjZG0ZjpVQdVJWBPiWhGEWynWQbhlhBz3kUGE3PYTQnnOTBPJmcG0bJYUQBA2ZB/7RWGEmuwSQ out_173_mFAP2b_singleloop_p01wA5_mFAP2b_0001_0001
Env/dBntzcGEqGbZQ8SXeBvcohGkTiFaQ357ZBPc9pGkDtMaQlYQVBzgAnGUbnPaQep7dBrEDZGUPKoaQEEmdBP9WdGUMQWbQHgRhBDdBjG0m9mbQPqajBjlLeGESxrbQnP/gB7jVtGk5pwbQPKcaBXNeZGU46RZQuSGhB7HvlG07HIaQrysgB/byTGUBQmaQEjaaBjDLUG0DQiaQ81ycB3hpWGkNUrbQlbRaB/2DjG0WzXbQhDiiBPdgxGUvF8bQdeWeBDcFxGkmwrbQ out_173_mFAP2b_singleloop_p01wA5_mFAP2b_0001_0001
EmuJbBnCX0G0IbPaQgVOXBfnv8G0xLVaQfU4UBjVO8GU14BbQsHlXBLv04GkYQgbQZQgaBPc9GH0HFOaQtPFgBfl0DHUbIZaQffVgBn2M4GkN2KaQC2JbBPtK0GEwVPaQVoFUB7h67G06t8ZQOi8YB32XNHUyuiaQFoDaBjEyJHU+3sZQvKagBzZyEHkks7aQXIghBHrMJHkmNJaQJwuhBDyZ0GUvkgaQFh8gBL3b3GE9npZQ out_173_mFAP2b_singleloop_p01wA5_mFAP2b_0001_0001
L357PB325/GEaRGbQWOUNBvcoAH0z3vbQfUYLBXiBMHkDt4bQpbSLBHYlPHkQgdcQcSsIBntz4GEFuybQjXRKBPmCtGkDXubQImxNBPvfpG0vgScQe+MPBvxYeGEOnOcQBE7SBfjQZGk3elcQ7ExVB/WMeGkDADdQlBoTBDSEPGktPdcQGE4NBLwKCHkqxraQCpMQBP7a+GkyhIcQIi7FBbjg6GUVfZbQ+BmGBzd25GEQ+QcQtScMBLVyrGEVZQbQBRsGBbDDoGUPTubQOrqLBjvjqG0jswcQ39bRB3JLuGEF2ScQlLLNB7KwZGE9t4bQEsJVBDHDmGkszIdQhTjYBn+HaG0QwTdQvAPRBvFxLGkIpFcQ+HWWB77sKGkQVtcQ out_173_mFAP2b_singleloop_p01wA5_mFAP2b_0001_0001
LkC3JB/owRH0d+WbQ46xHBb6mcHkYQcbQBr8IBfSMiHEsyxaQcSMKBPIwcHkpbSaQgVuBB77ncHEVjjbQq499Af3jbHUyc8aQ2O/JBzeUOHkQg5aQL62JBn3XgHkWA3bQUCYABjskjHkL30bQ8bxABXmvVHkgf3bQHCa4Az8DWHkc6/aQ out_173_mFAP2b_singleloop_p01wA5_mFAP2b_0001_0001
LXkNIBHsysHEmutaQpw1IBnDtyH0HFGaQueUFBXMIuHERLiZQlYQGBLbnwH0bS8YQcSMHB/mE+HUwKTaQwVYIBvxp+HkIeCbQh8CHBLCrzH0RNTbQdhNIBbxusHkZLuaQkhENBn3iyHkjb8ZQR5+CB7SS/H0tcMaQwlaJBTPACI0vaAaQDy8FBDZfCIEOcRbQT9lMBrpaAIEppHbQmDyCBXuezHE+EbbQvhnJB3k4xHUGlubQ out_173_mFAP2b_singleloop_p01wA5_mFAP2b_0001_0001
EsHFBBf++nHkWktZQ7Rh7APdTjHkDtMZQQ144ADrcXHkmZWZQ99TwA77nTHEEYJZQ2jCxAThrpHEsyJZQMajyAvlr1HUUrCZQBdFyA7Li8HE4flZQXKh0AbZz5H0hWaYQasizA3tsDIkT3fZQ5cA2A/hTCIE2rUYQv9g1AXTtFIUAS3YQdv/2ATpHLI0YpxYQf/UABjU4lHEoaMaQTq6/AfLdjHk4kuYQWKqsATKpoHEKrnZQpMAsArEjmHUqrwYQ6ikwAvaV5HUQXFaQ1370APtn0HEXn+XQujLzAzbYGIk+S7ZQ26j3AbJ5DIk5opXQPg21Avf7MI0vZMZQ out_173_mFAP2b_singleloop_p01wA5_mFAP2b_0001_0001
EqGPABT0iRH0yhqZQ357+A3jCGH0Gv0ZQ5luEBnDt/G0JxwZQGE4IBHXPDHkQgBaQMIw6ArFZEHkU4iaQnqUxA3GsKHEH4paQdC/3AfRl4GUnkqaQDCsDBT2OVHUGE0ZQtsQ5ADHrCHU56dZQyiaAB/I1GH06R5aQFbBtAD8qKHUdIQaQ9HD1AX1n3G0aHLbQ2S/+AXHmzGkvSmaQc6yxAfrH2Gkr8TaQ out_173_mFAP2b_singleloop_p01wA5_mFAP2b_0001_0001
EFDiEBzKH2GE7RdZQ4PVJBXjXvGEBWZZQU4aIBjrHjGEoaYZQFueEBnuJfGECsGZQzhWMBTgVzGU46xYQSzVRBvmitGUl3lYQJAhUBnHN0GE8R2XQbJKXBHt6+GEyXYYQ7RBBBrZmzGE99PZQ/z1LBrGqwG0LZ1ZQVMbNBDys7G0kc2YQ+frJBrh9yGUOSWYQ9jaQBPiXlGkX/bYQpoDUBnWNtGUeiAZQpWPZB7sNEH0fEDYQoV6ZBTY37GUnZwYQwS8TBn+PDHUyBoYQ out_173_mFAP2b_singleloop_p01wA5_mFAP2b_0001_0001
EEtIMBvHFdGUPKsZQ/pGMBrbSRG04lqZQaR2PB7QLNGU5QHZQlDNUBfTiRGEoaAZQrcoNB33PMG0isVaQB/WJB7liNG0Dk5aQBKoEBTgAOGkhLwaQkb3KBHTmNG0xlebQ5lOPBjqxgGk8S7ZQhFDIBfznOGk4cjZQhbURBne5PGEn1gaQ8ebOBvKwDG0cDRaQ out_173_mFAP2b_singleloop_p01wA5_mFAP2b_0001_0001
EIwKOB77nEGE7RxYQvJRRBblDAGEmuNYQyLdSB757nFkuJRYQam5OB33PbFU2ObYQzMTOBrEDCGksdGXQ5NeNBTEEOGkm/4WQIHfRBrL06FEbQ7VQ20CKB7O2QGEohtVQx1jKBTgVBGEZ74YQUeKVBvA9DGkh0MYQYZYKBDYs8FUTpJXQypSRB79oRG0JiyWQkThLBzEdRG0AzwXQPVTPBHs19F01hBVQ/TASBXhrpFkAqCWQGbaVB3NRBG0j43VQSRqJBbMgZGUz4oVQ1cHGBT3TNG0OS2VQFS2LBDMxNGUQSzUQ out_173_mFAP2b_singleloop_p01wA5_mFAP2b_0001_0001
EKcdXB7OfhF0MzIYQtI7YBX3kKF0eUIYQO0CbBvcoDFU3k4WQf/UeB3MzOF01jSWQ6mEdBLEYFF0jCrYQzsoeBLAztEECfoYQxvvaBX9yKF0FmWZQgqRaB/S3sFksdCYQgQXVB7pLBFkcpPYQEhSgB/VcOFUxzlYQD0ygBXrPqEE6DBZQJDLgBvlQqEUBOJYQWuFbBzc4jEUXdtYQyIrdB/kNHF0MVvZQ5qIXBz9QBFU10bZQeDvZBDNwbFUO3XZQ out_173_mFAP2b_singleloop_p01wA5_mFAP2b_0001_0001
EsyBZBbQgxE0jCXWQ++paBb5QpEUjXCVQ46ReBrFZVEUiBJVQIFOdBnDtGE0w17VQXktVBrw1jEEEYNUQBWZWBHZ7oEECs6WQ509cB7kr1EEYNiUQjs9WBXjXeE0HFOTQv0NTBLGEyEE/pGUQ35bTBb5QXEET3sUQ out_173_mFAP2b_singleloop_p01wA5_mFAP2b_0001_0001
EqxLhBLxgUE0JxQUQaRGjBf9oCEEEYNUQ0iMkBra86Dka8ySQO0ClBPy2LEU6mESQ35blBvyhIE0eUIVQltmnBj9PwD0ThQVQZnwpBr/d+DUOpPWQzt/pBjjNSE08QnWQeuXrBP8ofDkBCsWQiBhhBTKchEUdTqTQ0VFiB/aSoDkWkiUQubqkBjcqLE0wYIWQiFWmBP4WXE0qcxUQJgioBPHrrDkGGSUQMLvmBDYOSDE44mVQ1V1sB/romDU5dVXQdDIrB7ugBDk0xXWQ out_173_mFAP2b_singleloop_p01wA5_mFAP2b_0001_0001
LHvUkBjWkRD01jaSQqGflBrZmFD0coFRQueUkBDW5cCkpbaQQrcojBHYl7BkBBGRQ2OfjBLwK7CkEDCTQFgonBbigAD0nUMRQjtNlBvz6fDEDwYQQ out_173_mFAP2b_singleloop_p01wA5_mFAP2b_0001_0001
LMIQkB3MzcCk8SHOQ5QLjBfTixBEqGfMQqGPhBj/UHCU0iMKQc94hBblDlC0MzsIQqGflBjrH9AkEDSLQMXInBHFfcA0OwZNQLnakBP4Hm/jkQrJQZ78kBnCX3CEBWJNQ+zAiB3e1HB0MoyNQ4KsmB3rImBk/t/JQPrBmBLLK7/D6lpOQZ2EmB78Jd+zPy2IQ1/KjBLwSKAkjCDIQXNPjBPq2U+T53+KQ out_173_mFAP2b_singleloop_p01wA5_mFAP2b_0001_0001
L46xdBzLdjBEaR2JQktzZBrw17BUdTiHQiWEYB/TN2AEW5wDQy2ZZBf8SX/DtIbEQzhWUBrw1LC0NJ2IQ9FnRBvi6PBESvIKQ1tGVBPXvpCEcMwKQn7+LBfFLkBkxYqKQ789cBXjXyAEpwFLQ8fkbB74hWC0HLAFQ7l0RBHOmYCEg/iGQWhmTBrGbAB04dBMQrFwRBLJpYAUR91IQl0WRBDk0yCEkOnLQN3FXBzDKFDkJ56JQibfXBn3haCEk8KMQ5rFKBb/muAkqckLQc/+JBzmYyB0wpxIQtExLBnxZNCks58LQ out_173_mFAP2b_singleloop_p01wA5_mFAP2b_0001_0001
L2jCVBvIbPBka8S/PDXvSBHYlTAkR2O3PnEDXBXiBx+z4lutPzMTWBzgAr4zMzMrP99TOB/TN++j9ow8PVMNKBrLfTAkRqUAQIFOUBPzMHCkZmZ+Pz9DRBTVF4AEdgnfPxq7PB/fci9D8+nBQVxrMBzAlM9jL4r1PHbtIBnHdwA0a/e6P out_173_mFAP2b_singleloop_p01wA5_mFAP2b_0001_0001
LEtobB/na8/zisdePEtIgBf9og+zfqxrv2jChBjVO02D/pGxPiBBiBjWkt973P1YPTiBfBTLy28Dv0N+vBCedBXJRt/jiaRDwd1ffBbut+AEIN+Cw2wHaBnKzJ/DWjlGwZ78bBLwK/AUO0ikPoL0hBbec5/TmIZtvxDybBPwzxwrbcz9vIzQhBbL494TlznAw out_173_mFAP2b_singleloop_p01wA5_mFAP2b_0001_0001
LlD9gBThrH6zyhW/PDC8hBT0iM9bktTDQT3kgB77nK+LtIbIQZQghBjAr8/7yh2JQMdDgBb5QL+jWkNBQ/hBkBPilb87fiUEQZj3hBH1Nh/7zcQBQ out_173_mFAP2b_singleloop_p01wA5_mFAP2b_0001_0001
EPK8cB325767z3PJQBrcaBT2Of8b3k4LQjsdcBrEDC7jTiBOQtd+cBDVjH/zMzcNQfUYUB7P1477xLtLQl5jRBXhrG/bbjFKQPYsRBv9n3A8sJdLQgqYPB/eAzAsT8IOQZZGKBfRa3AcVhsOQUEmGBLFVBBMK9vMQFIcIBXPHyAsdXmQQKcdbB33P16D99DIQPMhbBHQkQ/rQjhMQ6oaTBjIsn7jsg0KQloqSBj0F677ektNQ8thTBjgDT/LHLJIQoSZNB/Lnh+LhOyJQgq1VBTY7MBMvtoLQYUbPBvaQmBMZBTKQIn7RBbuNrA8BcsPQpq2HBrsiFBMYU1KQo1oCBn72EBsQELNQzuHLB3IgqA8gXWRQbBgEBPje1As97zQQ out_173_mFAP2b_singleloop_p01wA5_mFAP2b_0001_0001
ETihdBzLdTy7P1QQQgVOfBLxgg9T14VRQWOUbBX3kAA0LdrRQyLdWBTLym/j78tRQ/pmfB757n2rpbiSQUvQgBrKR5+bwj7RQz7WdBTcb5+786oQQOafdBPRmxzbDMPQQ98ihBrrJq+Dk7ERQMR6bBn/3uzbPXITQMMchBDB0v5zs1MTQOMNfBrkwOA8NaoSQrWaiBvnyN/LGvwRQlKOZB70tk/LEoyQQNJnfB7ULFAMaF4PQ out_173_mFAP2b_singleloop_p01wA5_mFAP2b_0001_0001
EPffdB/RhLBkuJBSQb8SaB7QLKC0isdSQzhWbBzfqVCE7R5TQIFufBTf/kCkR2OUQhrnbBjVO0CUGEwRQMz4aBrsKyCEckYQQsnXYBX62YDEkiTSQwBHdBTuxZDUTccPQ03vgBzgATB0Ld7RQwMFWB/ywBC0+PYSQ5BjfB7zu6C0cF6RQquoWBTByvC0jmLQQYK4cBn19VCkmv+PQwCfZBjop2D09uzRQmuDZBjUKcDk2JYTQ7cOUBbAGSDEZuHSQ94kcBj0xYDUW4UNQoFogBnwHdDE+u1PQ3XFbBH420DUi7HQQ out_173_mFAP2b_singleloop_p01wA5_mFAP2b_0001_0001
ERLSXBThrPCUf/sUQlYQXBLEYdCEZ7EWQhrHSBX461CkYQQWQMdzNB7OfjCEueEWQpbSXBfR2uBkqxDXQoyLXBrOIICkKbPYQDYLcBrOX2AkJSzWQ2jCUB/naAC0xLVUQgexaB7CRxCUXBQWQ66qTB/GRKBUsv7WQvLHXBf9jaBUmslYQNinTB/asbCUNHUYQxuvaBLaebCkzMVYQhWKcBHtqAAE5wfXQ3ZzfBjHGcBE8h8WQvSFcB3xCeAkYEyVQ out_173_mFAP2b_singleloop_p01wA5_mFAP2b_0001_0001
Ee+eSBHXPeDU5QrWQEYlNB34l2DUMI4WQW5QOBzfqPEkpbqXQlDtSBHueWEE/p+XQNeJWBDrcsDUHaxWQkJqKBrMziDkpcZXQbc3LBrH6+DEFQ6VQ out_173_mFAP2b_singleloop_p01wA5_mFAP2b_0001_0001
EMIwJBXiBZEU0iAYQShrJBrbSsEUgVaYQ14lEBDW54E057TYQxggABf++vEk8SHYQdTCKBf++lE03PJZQF2FFB3hSZEk7pWZQM5vABzU9jEE4KoZQ+11EBTPLDEUvXQZQF+Z4AnWzYEU/rzZQvIRABPuMwD0z6bZQpA93A7U1CEUAktZQCs3uADElvDkHH5ZQHaRGBfSMSEkrHtXQZs/MBfae2E0UZQYQVxUKBnjT0E0CGdZQJQlNBTwQcEkV1OZQCq7AB/FQ1EkD1sZQu2NIBXPU1DEKVCZQEanxA/VRhEkLeBaQpSCAB3l9NDkWMXZQeffvAfRUSDkoIwZQ out_173_mFAP2b_singleloop_p01wA5_mFAP2b_0001_0001
LhrnEBzgANFkYQgYQoFZ/AjU4YFEv0dYQKxAABfTivF0NJuYQpw1DBb781FUbnDZQOJGIBnBBUFE7RpYQm5N5AH1nQFksGwYQD+r8APrfZFEya5XQ out_173_mFAP2b_singleloop_p01wA5_mFAP2b_0001_0001
E2Of3A33P7F00NlYQ46R2A34lIGEoa0YQ03PzAvIbQGUy2RYQpbSuAvyhNGka8iXQEtIuAHXPJGET3YZQSS2xALh/DG034BaQSd4pAnXXFGE2zlaQ8rjuA7/QBGEWlPbQtAA3AjVvIG0l3gbQ9owxATgV0FEXPSYQLx89AbMSLGk4FBZQCBrmAfNfFGEg+OZQRobsA77nRGky5fZQv7e5AfNfHG0baLaQBMDzA3t92FkVk8ZQiikiAnZ+AGUlgeaQSi7nADW0NGUIUpaQveLyA3z8yF0e6JbQZuNoAzvaAGEBNnbQzKA6ArayFGUTR8bQWSvzAPC7PGkokmbQj3R9AX7yJGUShLbQ out_173_mFAP2b_singleloop_p01wA5_mFAP2b_0001_0001
EnED2AvyhaG00NZYQ357yAD/piGEaR2XQAAAxAPeptGkBBOYQbnv1A/S3wGUjXuYQ7Rh7APepjGEue0WQShr6AnsdcGkR2yYQS8TrAX4TgGUPFaXQGZ74ArbSpGEEYFWQEYl8A757bGkTiZWQKcdBB/9TmGkvfSXQ out_173_mFAP2b_singleloop_p01wA5_mFAP2b_0001_0001
E+TNqALbnzGUbnvXQIwKoAbkt+GUbnDYQ/pGqA757FH0gA7WQzMzpAzLdCHEmuxVQ7RhZAnYQAHEBWVYQhGFKATgn9G0OTqXQ6EBWA3YJ5G0Za8YQx1jmAbPKwGkqx7WQDVrtAnz7AHkVKdYQxYbXATrnIH0pleYQ06CMA/fPCH09p5WQI87FAfQZ6Gk80IZQo13gADmO7Gkz/UZQzu8XALIzwG0ShzYQ out_173_mFAP2b_singleloop_p01wA5_mFAP2b_0001_0001
Epw1rA/mEQHEnELXQGZ7tAXNeXHU0iEWQJGEkA3MzbH0xLVVQQgVYAzgAfHET38VQU460AXNegHU14lWQCDX2ArbpoHUfglVQSjr/Af+6bH0397WQdoFsA34lSHkDtEYQ2moyAfwTTHEcHUVQVdPxA7X5jHUNVcXQ6rc7Az26uHUW/8VQotruAnKDsHkWKTVQ9kF6ALr0kHUT7uUQlRVCBTVKiHki5TXQ32nBBjlpYH0qtCWQWL2+A7irVHkXHsXQ out_173_mFAP2b_singleloop_p01wA5_mFAP2b_0001_0001
LNepkAf9obHkCX/TQepbYAb6mfHkBBGTQXPKeAz1jqHUiBhSQ8naQADVjxH0kYYSQR2OVAblDYHEsy5RQDqfMAXIVNHExPPSQXsMKAfJFGHkaG/QQnIPx/WqHKH00jDQQ0l1m/uwQCHkJm7NQyLdrA7luYH03PlTQvfuJA7oggHUb4qTQe1QiAPPzWHksjaRQt3nKA7tybHU5XLRQErC6/q3IOHEF3uSQksqXAPhnJH0Gp7SQtsUGA7N79GE7DSRQlBNZAf34FHES+bQQBWu7/G9kRH0ZvMPQUWyI/iknLH0m9oQQ+9J++W2QFHEvkwMQ1IZZ/qyW7GUX4wOQp5qAA3epAHkauwMQ out_173_mFAP2b_singleloop_p01wA5_mFAP2b_0001_0001
LlYQpAnX6rHERLKSQdoFtADAA2H0MzkRQDXP3AHtI4HkR2WSQBrc7AjWkwHUep7SQsHFwAXMI1H0w1DQQoAF6AXwQvHEN72PQG9MnADIavHkOTlOQVjXuA3islHEoaUSQg58mADyF8HEzAuRQ6b8wAzU38HkHjPPQHiH/ATztyH0HnjOQ21bpAXN3uHEtxeMQESlfAfg9zHEcjxOQg77lA3genHEbJXPQ out_173_mFAP2b_singleloop_p01wA5_mFAP2b_0001_0001
LBrc8AjVuAI0P1QSQ9oQDBrbyBIEnE7SQnvfHBz0N7HUPKkSQTihLBLaR6HE7RRTQIFuEBPyWHIkZmZSQvmv+AXcBKI05BJSQZUp3AThkFIkEpoRQxbX8A/HyAI0J7QSQ50nCB353BIkxtAUQT1KHBzn9GIkTSfRQwRKHBHFgJIUU5ITQGJt/Ar4RNIEyRaRQ4Bu7A722LIErSETQLLj4A7dbFIEgHjQQemYvAv1OGIUzT9RQ out_173_mFAP2b_singleloop_p01wA5_mFAP2b_0001_0001
EzMzGBnsd1H0GvcRQIwqKBfTitHUepDRQIwKIBjrHjHUepjQQoFZKBntzdHEEYVPQ0iMOBrvfyHEAAAQQV1FLBvHm2HEfJeNQGCQGBTnA1H054LNQIttNBf2t7HUMy4LQ8naDBPc91HkZm5QQT3ENB/XdrHEPa7RQRyGRBj90sHUy3bPQgVSQBLeK5HE31bQQ out_173_mFAP2b_singleloop_p01wA5_mFAP2b_0001_0001
EqxrDB/89fH0w1LRQdTCBB3MzVH0z33QQXkt9ADAAQHkBBGSQfU43APy2UHU3k4SQ14l4AzKHXHECsyPQ7dI8AvzxbHkFpWNQ4mDzAP8dMHk2fNPQdTCCB/89kH0eU4RQjl9DBDzcQHktzaQQWV4yA/2TcHUcJWQQsbL8AHaejHE2SpNQ8qZsA3F5NH0Uu3NQg3BwAby/IHUGThQQm9p4A7v7GHE5vSOQ out_173_mFAP2b_singleloop_p01wA5_mFAP2b_0001_0001
EvJx/AbQgFH0gALSQhrH7A34l+GkQgNTQNzMyAHtI3GkBBuSQ99TzAHDCyGU5QrRQgqxBBb5Q3GEue0TQOQOGBD017GEEbnUQEI5JBHIsyGk2HCVQDW8DBrfTBHEN10VQpwVCBDBWCHkrHdRQ4bi3Aj9pDH0Jf+TQHioDBneOzG0yr/SQ1bm/ADlhxG08maUQ+eeIBL0fBH0mLBUQhVHNBzW01G08JoVQAkeLBzOwuG0cdJUQhbqHBzB+sGUn6nVQnjKHBPmrEH0WkbWQKWrBBH3j7G0qEbWQ1xSBBnVjHHUdbfVQ out_173_mFAP2b_singleloop_p01wA5_mFAP2b_0001_0001
ECsypAHZ71GkU4iTQ8S3gArbSuGkDtYTQ789jA/mEkG04lGUQpbSkAT14jG03PVVQDCsMAfTiyGU2O/TQjQjy/Kx9qGE4ExTQWrS5/SgphG02GgTQxKo7+e+uuGUpg1TQ67npAf9o6GUwKXUQ6mWfAv6zsGkflUSQMz3IArYH6GE8alTQE/2OArCrzGkh6DVQ out_173_mFAP2b_singleloop_p01wA5_mFAP2b_0001_0001
EiBBnA757bGEv0VTQOJGsA7kYSG0eU4TQqxLmAThrHG0xL1TQIwKiA3NJEGkpbySQlDt2APzMRGUy2JTQ1Ht9AzkQaG0rugTQ4P07AXsAHG0v9fTQuIKDBDJjbGkP4qSQoa8lATKccG03PVSQJYatArIkTGkkl8UQlNQ1A3ynRGkXyFSQgleAB/VvYG0LucUQL7P5ALhihGkoSiTQ1lrBB/NQGGUtU+SQlOg2AnfmAG0kENTQdDL9AvTsGGkpokUQMEoFB3R+hG0CuATQSNqBBjiTdG0gYsRQY4ZFBz1WUGkGgqSQ out_173_mFAP2b_singleloop_p01wA5_mFAP2b_0001_0001
E/pGmADBWCGEVj/UQT3khAb5QvF0LdLVQmuJqA76RfFUiBpVQZ78sAHtIfFUf/0WQ14lQATgVwF03PNWQacyFA7TLaFkaVkWQWemPAPQJKFUIYWWQSZ8n/6tvZF03mFXQ3kYpAXiBGG0w1zVQA+0cADOwpFkGROUQcVJEArj56FE9pzVQdvcWAzUt3FkkIIXQ out_173_mFAP2b_singleloop_p01wA5_mFAP2b_0001_0001
EdTiuAfSMSFklDtUQFDC3ALFuCFEoaEVQaR2yA/owrE0bSEVQb8SuAT0ikE0GvEUQBWZABXiBDFk8SHUQYxmCBLn+YFkfh9TQbs5EBT/K0E0PNqUQ36aEB7KhjF0UzOVQWO0rA/mETFkCXvTQwf05AnQcGFkNxEWQKoX+A3ic9E0GRITQ0PR/A7ZhiFk88eTQh/+FBnn5XF0lGUTQBySIBzeg0EUeX+TQ4odDBDX0jEE77vUQ3kLGBrG15EEayoVQi0/FBD+OzFE1y/UQCSiHBnQ5ZFUHPtVQeBFBBbALlFEQk5VQ out_173_mFAP2b_singleloop_p01wA5_mFAP2b_0001_0001
EhAr0AzeUgEECsKWQkCXxAzKHKE0NJWWQ2jC7AXO02D0yhOWQqxrBBzgA/DE+T1WQgVOsAHueGE0jCvXQl33iAjWmTEU2N4XQsWBpAzktdD0E25XQnvf4AfTinEkqx7WQOIqrAXpEGEk83jVQyC+xAjN2KEUXSQYQvy7kAPfdiEEA46XQL8blArtGZDEEUcYQ0T/vAfgQJDk9Z0XQ6lPjAbsEVD0xPIXQ out_173_mFAP2b_singleloop_p01wA5_mFAP2b_0001_0001
EOJG6Ab6mUDEuecVQdTiBBb5Q3C0KHSVQUNeABTKcJC00NxVQLHa8ALwKfB00NBVQtd+CBHue0CU0i0TQAteEBvFpdDUbyJTQAVhABXCY3D0a8mSQp0uJBPT2oDkv/BTQR60BB708NEEQM8RQ4sELBbS1GEkg3WSQJ8IHBbkhTEU8tzRQBxgIBPUqlE0ltHRQwKHzALGEQDUep7UQMU3EB7b0CDUV14VQaQZ/AfJJnCEF8STQiSVGBDjdeCEEbtTQqYx4Av+luD0VXtSQZA0MBHsZUD04ddTQBaZ9ALi4XEUNGhRQ+pPPBTnXLEEJ0PSQY0VMBfjVlEUcC8QQ out_173_mFAP2b_singleloop_p01wA5_mFAP2b_0001_0001
LCB2BBrFZ7BUHaBXQfUYBBTKclA0FZjXQTiBEB/S3E/jEDqWQjX6BBLFue7Tc9gWQXkNEB/9TtAEW5cYQchdDBjMuECkO1oYQxBFEBP7hcCUqH/XQvj3BBfWh8Bkw3/WQT6P6AnzsVAEM4rXQztcIBnf8aAEAtZYQGWYCBbSHBA0/A0YQRUbGBHcYOCUZ9AZQkX++AjKOJCk6M3YQYDQIB3qGhCUYg1XQgD2BBTiQ6CUMvAYQ out_173_mFAP2b_singleloop_p01wA5_mFAP2b_0001_0001
LU4aIBHsyx/DEY9VQiBBLBHsyh9z4lGVQgVuHBrFZ77j9o4TQzMzIBbmZG8r8SPTQy2ZQB3ist+z4lmUQpI2PBzgzdAU29vTQ6mEKBb6m0AUIwCWQYAnLBju5XzLvEsVQ1bOSBnXCL8TcmCUQEWBTBLRHK/zxXaVQxe0RBnXjOAkbP7SQ out_173_mFAP2b_singleloop_p01wA5_mFAP2b_0001_0001
LCsyDBLGEo+j/UjTQTihABjqxL+zP1YSQBW51A/mEj8z3P1SQamZuAblDN8jZmBSQAAgABDW5YA0NJmRQCyMGBPmx3AUupLRQWgzFB7VrFCUTcbQQvFCJBXMfl/DxyYQQyL9CBfnvHAkYQIUQovXCBLITf6zWOyRQ83s9AvRzIBEd2OSQxBF8AnlySAUy8tQQaufIBP5gEB0POFSQIvzJBDRxQC0A2LQQqh3DBzuEdCEs7CRQL2fDB3a6ACU5nBPQjxDNBj6SIAkB+HQQZG1GBn6FM/jA+APQwAVJBTNLi9zTa+QQ out_173_mFAP2b_singleloop_p01wA5_mFAP2b_0001_0001
LQ140AvHFu6jDtIUQMIwqATf/U174luUQlYQkAz1jS+DqGPVQWO0UA76RR+z1jKVQkCX7ALwKH7zkYwUQBWNsAXOz78LIyjVQFjAmA/OEY8bMg/TQ out_173_mFAP2b_singleloop_p01wA5_mFAP2b_0001_0001
LRLypAjpbKAUiBxVQuz3kA7P1YBECsSWQ6mEdAb6mEC0IbPVQ2OfLAzeUUCU3kgVQZQgbAbmZGBknvfXQ7twjAv3wnAUqiWYQG3PrAjoyRBkuZlYQmqngAT0S++DwNnYQfU4xALGEIAEAAwVQqiOrAXp5BCU7ynWQHnUPADcoXA0rsPXQ/8JTAzVkACE7+wXQsSVkAbOTP+DKDBZQKF/UAr3889jHLaYQ out_173_mFAP2b_singleloop_p01wA5_mFAP2b_0001_0001
EFDCjAjqxHC01jCUQKc9aAzLdfC0d++SQueUeA/TNODktzPTQZQgnA7QLaDkvfyTQThmhA/S3TCk8DlRQOv3SAXY9gCU05gQQo+VsA/hIpC0hTURQOzlXAvFKPCUY5ROQLHaqAHZ70Bk++5TQ/ABKAz9YXCEbiBTQ0cjiA/iliBEILgRQg/TSAvnuDDErTcQQ2W/CAXOHWCkP+zQQRzIvAXqngCkLeUQQDkIyA31SeCUsqDSQyldrA7OxLD0buYRQpdULAvH0ZCkDV4MQXhqXAHfkYBkzOXOQ/fljA7ngaC0kFnNQ out_173_mFAP2b_singleloop_p01wA5_mFAP2b_0001_0001
ER2OPATf/oDUKc1SQxgATArFZLEUf/8SQamZWAfR2WEkSMoRQnEDMADAASE0eUoQQKc9AATLyWEUktrTQtRx9/iY2REkmLJVQnaOb/SXOhEk6yvVQBf5V/WepfEE96PXQHwvZ8ejZxE0jozXQhrHBAPHadD0codSQS31gALa2NEkXchTQPDlj/qxsSEE3PNTQJ5LDAjHFoEEJvlTQ4HYOATSDUEEJWoVQ+8Xz/aNWBEEdTSVQavqb9EACeEEq6UVQdYqm/u7hxEE7IfVQqMA7/ezrgEUYyqXQnjJz+e0YQEEj1hXQJbfs8MPUwE0NyZYQvQia/k71wEEqpbXQxPe7+SL+/EkGbiXQ out_173_mFAP2b_singleloop_p01wA5_mFAP2b_0001_0001
EcSMiAnX6mEkZmpRQzMzjAb5Q1EUc9gQQFDCgAfTiLFUxg4QQ3kYkAjWkVF0FZzRQ2OfvAPy21EEpwFQQUNemAvxLpE0kYgSQZZBeAneXvE0GSXPQQgVwArvfAFUgVeOQsHFyAvz3lEEVjnPQVjX0ALbn7E01j6QQ out_173_mFAP2b_singleloop_p01wA5_mFAP2b_0001_0001
E2OfPAHtITFEueMQQKxgGALaRoFkCXfQQiBBMAXMI4FEYlzOQGZ7GALFu0FE+TdMQeYwY/y/AnFkZ4pQQI7NT+aTp8FkQzvQQFf4C/uiOEGULsBSQGB9x+Cq6/FkDOITQX4fg/+dGOGER14RQGZ7IA/89JFEmu5OQknZNAri/tF0rNbRQ3IaJ/C3BeFkdqjRQsAf6+GbZeFE7rnPQBaRY/oFQ6FEgAuQQFZ5A/6APDGkZjzPQOpVo/eBZSGEkmsSQi0Ak/WaQRG07b+QQ out_173_mFAP2b_singleloop_p01wA5_mFAP2b_0001_0001
LfU4WAf9oEG0hWkPQktzdAXNeMG0yhmNQGZ7kA34lVGEaR2OQc9oiAjqxYGEYljQQaR2aADVjFGkTixQQri6PAXUnPGElxiMQuG/jAHFmIGk8vHMQ out_173_mFAP2b_singleloop_p01wA5_mFAP2b_0001_0001
EW5QsA7QLaGUJGUNQ/pGyADBWjGkBBWOQZQg9AvyhkGkQgVNQ4PVABjrHgGUxgQLQXPKsATLytGUeprNQtahrATCgwGEy1uKQyd0kAD2q6GESvLKQy6MWAXD66G06uxKQnrzpAfYDDHUZEFJQUNetAvxLXG025bLQ8GzyADXhiG0cOQQQRkQwAnMc0GEsOnOQ9wGkAr5gtGkAdgOQZe8nA3czpGkBQqJQR7pzALP6xG0uPAKQStxlAv3wJHknNsIQ0p0xAPs8CHkALtIQ out_173_mFAP2b_singleloop_p01wA5_mFAP2b_0001_0001
EktzBBf9oqGkZm5OQlDNHB7QLuGUepLOQoacHB/TN6GEZ7sNQ/pGGB/9TAHk9ogPQT3kLBbmZrGkDtIQQ19kMBnyEgGU9oTQQWRZQBzhGwGE9tjPQc9cQBHMgeG0ASbRQ/UDAB/natGEShTQQ+0XIBLxMqGU8VVMQXLXKBDejuGkVkGRQNTXOBjF9cGEyEyOQ1LBJBrqzbGUr5eQQbOeTBLpfuGExUhQQsetPB3bb4GEf4aPQ3wgRBH9tsGk8bpNQxFXRBfcZWGkxPhRQoyxOBPofhGE6kWSQsyHUBXj0iGEiPNRQ out_173_mFAP2b_singleloop_p01wA5_mFAP2b_0001_0001
ERLSJBT0i9GEYlTLQXPqJBXiBJHUJGkKQbnPPBrFZMHEaRmJQ03vRBnX6GH0d++HQ3kYFBPzMMHEUNeIQlcIABvAnKHkLulJQDHAGBjoAYH0oQZHQtIbKBrGv3G04l+JQjmyIB3F1NHk4LVMQFV0FBfBNHHENiZFQzV3+AnWbQHEqV5KQvh8CBj0IaHEHqfEQew7JBTCaZHEjroFQSVjFBb5/cHEr1eJQ out_173_mFAP2b_singleloop_p01wA5_mFAP2b_0001_0001
E5lORBPHaVHUGEoKQIwqWBbmZZHUzMDKQHaxXB3MzdHUiBhGQwKnUBnBBkHUGEYEQCB2XB/naiHk9oAMQQcadBDzFnHU4NAMQfJJeBHkBxH0SboOQvpRiBjDZ2HkYu3NQam5OBvyhZHk789LQJ7dZBXjwSHkLIPKQJ96WBbF+fHkH3/NQwZLVBnMCpH03NhLQbeNeBzb7qHkPCGKQRJMgBXCwgH0KuTMQwMyiBDgm8HEY+TPQF5QiBvkw5HUCw2LQtKujB3gHwHEoq+NQ out_173_mFAP2b_singleloop_p01wA5_mFAP2b_0001_0001
LGZbcBntzaHkpbSEQEYleBbktfH0Gv0+PEtohBXMInHEDCsAQ789hBfTivHU3kY8PQgVgB7luXHUjX60P2DpcBvbVQHEHFYjPmthYBPIDUHEaHRpvH3ydBP77GHkeZu7ODCseBb5QVHEv0NGQI2bbB3SdkHU4DG7PUa4hBX+zSHEtBP6PXfUhBPYMcHUSxYEP out_173_mFAP2b_singleloop_p01wA5_mFAP2b_0001_0001
LRLSjBT14jH0w1jEQtdulBntzpHEW5wFQktjmBLEYnH0kYwJQ7RhlBntzfHEoa8KQZ78nB/mEmHkTiBCQoV/oB//IcH0DftDQfU4iBDW5cH0OffGQ4HUlBXdVyHEgUVFQs+gpB7W1rHU2njBQqTFnBb4BlH0n7I8PwIIpBvH2XHUUpgAQ out_173_mFAP2b_singleloop_p01wA5_mFAP2b_0001_0001
Lf/koBnX6sH0P14KQ35rpB7P1qHUiBhNQCBmqBHXPfHUGE4NQzMDrBT14bHEoaEQQiBBsBLFuyHEtIrNQR0MrBTtz7H0My2LQQXwpBjEh2H0mKlJQGkkoBvr/sHUAF3KQ2sLoBDLzsHUN5CPQQ13tBTSwuHEifBNQLmUsB3nP1HU0dwPQsd+sBjZJAIEDqMLQBZ7pBDyvAIELM9MQnzQrBroT0HUEwGIQxUPoBHU/7HUU/yIQ out_173_mFAP2b_singleloop_p01wA5_mFAP2b_0001_0001
EiWErBbPKZH0istLQOJ2rBLwKOHkArMMQR2OqBz1jGH0xLdKQKcNrBjU49GE7RxJQLy2uBzLdMHkoFpLQpZcvBj+gPHUOh8IQ+AmwBfu+SHkqZjNQlDtqBLbnbHEnEzJQJ9brBnhQMHU+SSOQVXUvBjCAEHESB5LQ131tB3pFSHUrpGIQxisyBDAgRHU8fHNQcgKwBfboQHUffmPQPYLwBb5cbH0w+TNQ out_173_mFAP2b_singleloop_p01wA5_mFAP2b_0001_0001
E35rnBrbSJHkvf6JQv09lBzgACH0P1YIQBr8iB7P1DHkqxrIQjs9hBra8MHU2OfIQ5QrmBbPKCHEue0CQKgBlBrkR6G0Sv/+P6e5lBj+g5GklXCuP4oFoBfqm1GE7RcbPNbKkBPHT9GUSCeuv789mBz1jQHEW5gKQ6nTmBTQ45GUgUGJQm+xoBzMPAH0Q4RCQvyVmBPCKKHEceOBQDH8iB7668GUzf9+PDALlBHHZyGE80UBQfKmkBXYE9GESsZ7vOgWiB/DeAH0X4whv out_173_mFAP2b_singleloop_p01wA5_mFAP2b_0001_0001
EAAghB3256GUiBBJQEtIdBDrc6GktzHJQqGvaB3isxG0IbnGQXPKdBrbSpG0HFuFQhALbBPHa4GEUN+LQSJ8bBru/AH0BhHOQcSSgBr6VCH0c9ZPQUMqXBDaCHHUQP+OQ/WggBPa1JHkhytQQmcAYBnnVOHEKKfQQ+PtcBv+zPHkSRGRQO0iiBjU4zGUepLJQOPjbBThFCH04NbIQtJ0cBXQBxGEb3tMQvx/WBrCV3GEbPwLQHq8hBHwi9GUeU0OQVA6TBTd4FH0YWBOQgzXiBnR7KHUuFORQXafUBrf7SH0hGyQQD0DdBrYnVH0Ll5RQ out_173_mFAP2b_singleloop_p01wA5_mFAP2b_0001_0001
E8S3VBbQgzGEXPqEQfU4SBDrcrGkX6mBQTiBPBHtIlGE/pGFQv0tMBvyhpGkU4aIQR0zPBrYvwG0hPD6PiKVTBbac2G0uhQnPt9CQBnLr6GEmU22vZleMB326DHUWY+vvcPpPBbKaNHEbtdZvSMIUBThr6GEBWZFQwSuVB/EwlGEYf2/P7TANBTHl2GkRzS9PQweNBXmtqGUt7mzPsiVWBLm5wGEL0EhvK5XVBnKH9G0W7gzPMTjNBDCR0Gkbfn6vnGuSBPFb9Gk0Tv9v+98JBP4YBHEVbjqPJX5JB7oOGH0sTo6v4vINBLaWTHE265kPdy8RBv76PH0xfe1vu8/RBLFaLH0fjUzP out_173_mFAP2b_singleloop_p01wA5_mFAP2b_0001_0001
EEtIOBDAAbGUNepDQMIQKBvz3TGkpbSGQ8n6FBT14PG0OffCQ/pGHBDBWMGU6mE8PJMINBnFPKGEtVXIQdxZJB7/9BG0VueJQ7AmIBPoyvFU3PhIQgE8FBvPCDGEPUyLQw34EBXcRlFEG9DKQ+1NDBzKryFUDXEMQtZ8EBveULGkssmNQyTG/AXfRvFUGmGOQUzQBBTknJGUvMpPQgOR9AT5BAGkyl4PQ4PVQBPc9XGET3kAQV+RIBTXUYGUiTvIQSowPBPc7MG0r69JQPynPBLccGGELqsFQ+MmKB7iBpFUGBkFQofmDBjnIWFUbUxJQTuAHBzQ9SG0o2aNQnA26ADxJgFE8/UOQQ4gABL0GQG02qhQQ0pi3ADn79FUkOwQQ out_173_mFAP2b_singleloop_p01wA5_mFAP2b_0001_0001
EfU4AB7kYQG0LdTEQXkt4AXjXMGUhrHBQRLyvAjrHIGE99zEQbnvqAT2OOGkCXvHQBuS0ATsLVG0Es+6PvqsrArhKRG0IdWtPQlnoAHKDIG0CGiwPu7SoAP4PXGUbeatvIFOAB3MzTGUKc9HQG3i7ATwzFG0bFP9Px1y6AvioYGERhm0Pmd6wA/HkbGEr43/P out_173_mFAP2b_singleloop_p01wA5_mFAP2b_0001_0001
EZ78tA/9T7F0IbnEQIMvlAHiPxFkLz5HQ3dyeAzEwgF0XuuEQnAVjAXV6XFUyzyAQjoxqADI7mF0K1ZKQlSXyAfMJyFkxCICQcGLgAvLo9FE6cmIQgcjkAfihfFEhonLQ5Y5uA/zFzFkK+kLQS9ewAzMxaFkdgxJQ out_173_mFAP2b_singleloop_p01wA5_mFAP2b_0001_0001
EPQHLAPCrcFkJzdGQTBI+/+CKKF0l5lEQf6Px/SVV8E07CrIQ4kyp/uFcEFkYh3KQjBcN/m7WRFkpfbBQ3NAh/eTNeFUYn34PQ0bl/GO81FkKzJ7POkDq+20f/Fk6RSAQt7vDA3wm/FE8kD2P2HVEA/9pmF0Q3kIQFqTJArhyAFEkC9BQVoik9ipIbFU5y+DQw6vB+yiYDF0uXOAQnCNa+CvCcF0x1UsPUnI//qcfYFUMSEzPzJEGAHQoHGkbDR4PoUROA3IQ3FUziuqP out_173_mFAP2b_singleloop_p01wA5_mFAP2b_0001_0001
EEPsu/S+anE0tMOIQSoFl/icTYEEvCXKQiUor+4EAWEUDrzKQjToa/0lCFEE0GUKQxoY4/iIZCE0BUuJQet/TA38zCEEe1TJQ6IkcALKgEEUFRhFQqp7gAD3hBEUL/dLQxzOpAnF5EEE2PwEQRK4rAjR5BEk73FLQn1BwAvZlDEkBsiIQXjhz/Oq2hE0/wsEQYmXz/uJOeEEsVNMQAHnp/qP/3DEXw1HQb+Zx/22quDU5YWLQp/zRATKhFEULEGCQbZTbAP4MAE015eNQBWfsAnrOGEknYuAQBYPxAbV3AE0ZjzMQKDq4ArA6DE0jgPIQ out_173_mFAP2b_singleloop_p01wA5_mFAP2b_0001_0001
ErzDe/gaKnEEUpvLQrgpGA1uenE0/iHMQ6GdMAZ4OdEUnPyOQ+zxRAN1ToEEAsWQQ0BQPAdUX+EkPw+LQKVeMA9UIJF0uSRJQ32iUApzFgFE7uUJQWUqRAVb6qFU2mPFQdBoYA5q1AG0znWFQkvU3+8+U0E0hcNMQ2uAOApOLeEUBNhKQsPLHAtzMIF04NeNQseIgARVY+EUOgdMQOrVVAhEOAFUe5gHQu7M3/Y7HJFUJPuIQizxLAx0HpF09d1KQdLviAl6OgFUnM2JQ2o9aAZHbiFkZ8OCQwF3AAl3RqFUQfFEQRCdWAxgIEGUfCtBQGk4PA1J5EGE3qCIQ7iIkA1nOBGkhRWGQ out_173_mFAP2b_singleloop_p01wA5_mFAP2b_0001_0001
E7cZLAFABIEk0y4OQfyDPApho4DUXyrQQ7NpiAlONBEkopORQvSkqAtyNAEktBgQQSfdMAx0bIDkVmdQQSFar/Izj6CEhsJQQx/N3+ACa/CUOBWRQ7hCK/a6sRDk5APRQ9s+W/Q6AvCkmgfSQ3B+HApwj/DEBANNQHvODAxgeBEkjsaRQAWpWANzS+CURdRPQSetRAFnR3CUFlWRQHMEe/cdOODUkVrOQOQpr/YW/YCkMhtPQ6mUl+MOPxCU8FUTQOf83/AGcgC0FXiSQ out_173_mFAP2b_singleloop_p01wA5_mFAP2b_0001_0001
EJULjAhSfGEUM6gSQJ2UtARHkLEERLKTQhR/yA1PMeEkfleSQCpq8ABU/gEUQ9nSQAVn0A1HTwDErBMTQQs4vAdvjLDkuT9TQfUjqAhf8RDEft+UQIFvxAl8LlC0VNfTQ0GwYAVGAHEkCwDTQvytrABKgQE0G6LUQA5O2AdrzlDEptKSQO2P8ARSA5DkO7oTQOYyuAdwhLCk2X9TQOBG2At4ghCUZFqSQ out_173_mFAP2b_singleloop_p01wA5_mFAP2b_0001_0001
L8n5sAxp5qE0V5uRQrbWxANwI9EUU3ARQkG66AVXb2EEZqKQQGMTBBVSfCF0LBBQQZDw0A54xOFU7H/RQosXrARcZYFUZ+vSQFNojABwMeFEf6HSQ7YCsA9X2ZFUk38TQLE/kAJc2nEkpaqRQNoMrA9bjDFUKlWQQkdd6AVaUIFE2GtSQTzx4AR+gbFEN9bRQ out_173_mFAP2b_singleloop_p01wA5_mFAP2b_0001_0001
EBBY6AtWHjEk1vOPQCueBBR4zaEkKSjNQa+TBBpeZlEk0vzKQfdm6AVVFkEU5+YJQbaGBBRepCEEyRUNQBEIGBxMjxD0aCOMQ0SRIBdUCAEk0yLKQPADIBRpsQD0UxhNQIv2zAh18ZEU5FkPQ4OTFB9X5eEkJYeOQLcSABxij3D0C+RPQQzh7Ax448D0s9AMQLiYLB9ORCDUH64MQElLGBJTBGD07iKPQ out_173_mFAP2b_singleloop_p01wA5_mFAP2b_0001_0001
E6SsFB5b5vEUVlEKQmd4FBpbZ8E0kQOHQ18aEBBQguEkg0bCQ+axCBNtm2Ek8Th8PShtLBFB5DFUy59GQVcVNB187FF0izVKQGgpKBBEYzEUAitLQe7xFBpEQwEkBwFKQIsJDBZ2HKFkkNlHQA3IOBxtK4E0fiwEQSY+LBZqGTFkHUxEQCBuRBtIaFFkGDhKQ8FDMB95fVFE8FJLQIkSNBd7TlEksKpLQqZuJBRfu3EUTuyNQ out_173_mFAP2b_singleloop_p01wA5_mFAP2b_0001_0001
EkSCFBJbiZEUrDEDQKWQEBN6nKEUg3S9P85L9ABWbME0+t44P5HG7AhskGE0buARv4LTFBp/gnDErPdAQ/S9ABJ8RUDUCM+DQ4tlCBNcJqCE64LGQ5w98ANu7XCkbxzIQmsW+ABt3qBkXyYKQY+0DBR6oDBUJfcKQugX2ARPoOBEIK4LQBgEGB1JyTEU/asGQeJGHBdujOEE7s81PDwvFB5u8SDELA85PxtCJBlTPmD0XDsCQZBIABl9ypDUhVTHQP6p6A5UwPD0QqnBQpRVDBJa3TC0Es6CQcXOGBd08tCU8TRIQirs1ABUKmCkFY0IQgW4GBRjOZBkYlTJQHTWEBtq7PAUGMoLQvxNvAh+ysBEDU1LQzHa3AF38aAEW0DNQ out_173_mFAP2b_singleloop_p01wA5_mFAP2b_0001_0001
L2d51AtDkUE098d/P25pqAlyDWEEZFd8P5FZoARF1pEkUMZzPmynfA9J4rEEb8lfPJ0ejA1sRWEUIAMDQAFwiAtz4AE06s/FQQhdnAdBS8DUhHfJQQtvaAt+CgDU5/lDQX1ymAphNVDUhLxKQQWaZAJ1+4CEcGKGQJDZhAFEhzCkUfjJQTiugAhrmMCEFO1KQQLN4AhS2ZEE+4XDQvxnoAxVJIEEA9M3PlmfmAVmBiEUYsCGQWZ2WAxHKbE0yoDCQYHsrA1dZLEE+hbKQc4WTApoWkDUBLX/PrnfqAFW5QDUTSuMQS39QAxVdeCUELREQ91pXA9e30BUPl4JQ out_173_mFAP2b_singleloop_p01wA5_mFAP2b_0001_0001
Ek9IwA95W4EEoBiyPvi3uApqTMFURWUavF1rtAR8XIFkVOn8vtae0AdWI+EkvdyAw+lZ4ARqLbFEoE9iPXw/2AlOIxFUes4sv4QFwA9f+/F0uh7gPXvm7AlCv6Fk20w7vpmgwAZa5IGEDeIxvr1b3AJngHGEA6a8vwxF3Aljg1E0qeI5PaKqnA9reUFEUbPoPeHu5AZovcFEwT95PVdm/AxrLUFEYGUov7kwAB9GszFUx4jAwHV7rAhwJQGkY5GsvKkY5Axf/MGEf4ABw out_173_mFAP2b_singleloop_p01wA5_mFAP2b_0001_0001
EXXBlAptkQFEWrmAwkRIjA5UpOF0CsVGwR2vcAlm04E05OpHwwy5ZAhLRzEUhEKKwHqNfAF7VYFkd6o8v4tcbA9sTbFUS7oHwvloqA172QFkiePIw out_173_mFAP2b_singleloop_p01wA5_mFAP2b_0001_0001
E7s2XA5yfsEUCYfDw7yBPA1cFXEUNJMEwGZQu/UneYEUyMVFwCZLY/4a7pEU5lkFw59BTAlNpJEU00e+vYDuEAZyBPEU+Uk0vTDUaANuGyEkfMg/vzBAXAtaiPEE/QlHwsKTRAdEhxDkrIPAwBrshAx+EMEkqsv7vKS+JAZ7HcEEk/+sv out_173_mFAP2b_singleloop_p01wA5_mFAP2b_0001_0001
EGxDU/EZ/FEEIECGwmgiG/SyHFE02VaHwrJTu/qnjDEURzWCw8umKAbfrAEkH7nCw5XUZ/+aNkDkYvkJwgFd/+i3I9Ck+VTIwXXYE+WMJpD0BtMMw8Tdq/UXXwDEMTmFwj7bX/O+0TEESMwIwvS4+/6luiDUz9+JwjtPo/+OqqC0hxHIw39Tu+2O/ND0qlfNwYL65+ynUDEEvnLNweuab/kjVqDEAazLw out_173_mFAP2b_singleloop_p01wA5_mFAP2b_0001_0001
EEZ5S/S6dFEEX5f7vIXbv/+v6DE0WV6hvPa7CAfu9YE0szMiPoN15/WbRkE06cw4POLfA/OIl7DkRbG3PYNKt8WfOOD0HyE1PmytO/CA8vCUuLc5PXghl/UE9IDkD84pPTdmT+A2DIEE5pm7vyX8DAr9BvD0MkqmvwNIt+o6gIE0Jer2P6AOf/ibe/DkSYU/PPchx/oYerCkfa3kPq/u2/8MYiDU/iyOP out_173_mFAP2b_singleloop_p01wA5_mFAP2b_0001_0001
ElhQTAj8IeEEbhCyvNMldAjUBzEkw+wwvdoxqADD3wEET71pvxgFwAz1ejE0Siu2vEXxZAfWBAFEH4q+vwXxBAP53CFEAJVAwzLbiAnBpVFUJa99vH984/KWoLFUQyzFwgOqYA7HVTEkXmY6v8UqWAfez7EEPVNpPYnEgA77R3EksKwCwYSR2/iAsNF0pyr6vC1Zz/21gzEUFRw/v0f/gAr8neFkwXpCwQj/qAvQRTFE0R68vj4geADDjeFUR3U2vDhtM/OjMNF0luNGw6efCA/TvAF04wbIwcr6DAr1QbF0NUTGw out_173_mFAP2b_singleloop_p01wA5_mFAP2b_0001_0001
E1r/uAHoG+EEIIaxPgFU6AfbU9EkRL/2P1TY/A73eTFkain2Ppjr7ATvIiFEfDw8Pwmu7AP3TzEU+cTBQiXmDBLGEzEkZ/eDQ5cGHBnKOlEkN8y/PLAlDB3JsqEUfWmIQCTPqALr/IFEg6T4PP6b+AvUZzEUCBElPlf64ArW1iEkYXKBQh7x2AnMG8EUJKJEQKOOFBXVQDF0yVbDQWTLLBjHDlEkamcBQcwGHBLMwrEkx3a3PHQiFBbU9UE0GSp/PD6pHBnthqE01+XJQLi9BBXcfaEEoSoIQmqGBBfpC1E0BA2JQ out_173_mFAP2b_singleloop_p01wA5_mFAP2b_0001_0001
E/UDEB757VF0gArcPEYlGBXO0qFEv0NBPhrnMBf8SpF0fqxjPKxAPBvyhYF03P1YvRATFBj8n1F0Wgs6vExYHBb36oFE/9oBwhYk+AHtF4FEDaF8vUNeFBHsyJF0eU4uvGPCFBHu30FkW1+0PAfKHBH6rCGkd096vSRlHBXhOaFUaKiAwHo58Avpw/Fk8f3BwRRY7APq8AGEpMPzvTHz6AzYYoF0Zb57v out_173_mFAP2b_singleloop_p01wA5_mFAP2b_0001_0001
LXPKPBDqG7F0gArwPe++UB3Mz6F057nyPiWkXB757HGET3k4P/UDVBzLdQGUGEY4PyL9MBPzMEG00NJ0PU5vWB3bD2F0QZNpvtGKWBHR2uFUKGN7P out_173_mFAP2b_singleloop_p01wA5_mFAP2b_0001_0001
E5lucBT2OHGkSMI7PyL9fBDVjQG0coF+PVjnhBPepOGUhrHEQpbyiBblDGG0eU4EQ6f3hB7quTGUBKyxPVKVgBnYBWGEH9BxvW6fjBflidG0kr23P8naeBjWk/FEnED7PveRdBHMPXGE1ns/PnFOjBLiHNGku5nsPM2hdBzEBaG0zSQqv9o0kBfrqfG0VzriP38rkBDwybGErmB/PzDKiB3yMkGELSm5P out_173_mFAP2b_singleloop_p01wA5_mFAP2b_0001_0001
EjsthBXO0WGUJGkHQ99TjBvIbWGkWkNKQLymlBHueeGEqG/JQuzHlB7P1nG0jCXJQ3kohBX46ZGkoFpMQKadeBXvETGEAacNQfPdZBjpOXGUl7DMQNL6dBbYRTGEpxOQQLHqgBz1jdGkCXvGQz5HkB7WYOGEmNbKQ0N5gB3S2hGEWGPMQh17iBvQZaGkJ2WOQL7AfBLjALGUr1wMQGlHWBbkRSGEplpMQqN8ZBLO9WGkVM5JQI4sYB/pbfG0C8qMQ35faBf3WOGUGjhQQPETdB3UfbGUyDkQQm+wgBrpFQGUqAsQQ out_173_mFAP2b_singleloop_p01wA5_mFAP2b_0001_0001
E4PFoBnuJbGEaRmKQCBWqB7luiGkuJhKQWO0rB/mEjGU0iMNQaRGsB3jCbGEEYlOQFuOsB3NJgGE+TNIQ4f5qBfqdhGk737CQlmxsBn10fGUmDr8PFYjuBvX8YGEGcB9PCRasBrrHmGEFdfwPSMYoBf8STGk/UDLQ3+jpBPKtqGU1WHKQCY8sBHc8XG0tIZIQ5n9tBPJblG0J6SIQO4DqBrxipGEdHqCQnrTpBztkbGEAJmCQc9ltB3TblGEqEpoviG6qBbAurGUIdewP out_173_mFAP2b_singleloop_p01wA5_mFAP2b_0001_0001
EFDysB/nasGkR2+NQ357tBPc9sGEpwVQQGZrwB7P1nG0GvcQQShbyBT14pGUbnPPQkCHuBzLd4G0Mz0QQ3Z5uBj2o5GUcKSSQG/quBDE7EHkvPxSQPZrvBPR9FHUZxIUQqnOuBv3SEHEM/QVQhEsrBzMrBHkG3MVQn4YvBnkSFHk+wcWQCBmsB/89yGUHaxMQninsBvQsoG0ioBRQ2kQsBHAi8Gkt+qQQhnnvB/Pn8G07sPQQM99wBPNF3G0ZjaSQBwltB7Tm0G0LS5SQT1ksB7xbHHUrTwSQ841vBLbJKH0CNISQNVoxBr+5HH0B4PUQOvwqB/ZBBHUgrTUQ80nqB3tOAH0GgEWQF3VxBHQQHH0migWQr6TuBXcFEH0S3SXQ out_173_mFAP2b_singleloop_p01wA5_mFAP2b_0001_0001
E99DxB/TNhGkR2eRQXPqzBzeUcG0d+uRQamJ1B7kYiGkAr0SQmu5zBbQgnGUzMrTQ14VzB/RhQGUwKHSQ0kMyBzRzJG0DU/QQz87xBzJB8F0zUVRQJOywBLK/1F0SZWSQA9CzBn5kuFUbieQQFDivBbmZfGEAAISQzj10BfMtcGkIW0QQP9AyBXR1PGU7S+SQu7R1B7RPNGUDkZSQcMfzBr6iKGEveHQQktNwBbc4MG0YcwQQQU+yB/CseFEuSnQQmZ9zBvNJ0FEkEUPQ out_173_mFAP2b_singleloop_p01wA5_mFAP2b_0001_0001
L/Uz3BXO0hGkEDySQ03f5BXO0mGUdTyTQShb7B77neG0OfXUQIwK8B33PfGkvfiVQy+P8B3qdXGUdkrTQRLC7BrbSwGEShLTQNfP5BTob5G0YIrSQEzx6B/t2CHE+9GSQQTM9BrUbCHEYmESQl5g5BfSgKH0X6tRQ5Qr4BD/pdGERLCSQsoO4BfB2pGUSolUQofP8BDQgtGk/4VSQdNZ8BL6lzGU4M7TQvd/3B7QN8GEq1fTQEp63BTHU2Gkgl5RQ out_173_mFAP2b_singleloop_p01wA5_mFAP2b_0001_0001
L+TNOB325FEUHahMQ6mETBf8SPEU6mkMQ++JXBvHFOEULymKQmuJbBLEYZEUIwaLQmuJgBz0NbEUGE4JQOJGaBfR2iEkqx7NQbnvdBHuewEEmuZPQqxLVBfR2cEE8nqOQtd+SBzKHiE0OfXQQAAgLBHYl3DEtILKQepbNBrED6D0hWEHQXPqKBHXPmDEBW5CQO0iMBHZ7oDk9ow7PPK8FBjqxPD0FZ7DQW5QDBjAr8CEqGv/Pnv/DBnuJNDU6mkIQ03vGBDW5gDUjXqKQHv0+ArFZ3C03PFJQMrAMBjOsFEUZeZOQOUjgBTQfSEEmggHQm6jgBXbUsE0TYMJQ5p+hBj/pUEUk28KQFSueBzoy+EkenLOQ6avgBDfjnEkry1PQax8bB7u11EkIQqQQkSCRBX2cFEknsEGQvPKFBTtbeDE0BrMQ out_173_mFAP2b_singleloop_p01wA5_mFAP2b_0001_0001
