# Supplementary material for: Incorporation of sensing modalities into de novo designed fluorescence-activating proteins
Source: Nat Commun. 2021 Feb 8;12:856. doi: 10.1038/s41467-020-18911-w (PMC7870846; doi:10.1038/s41467-020-18911-w)
Supplement: Supplementary file 24 — Source Data [file 41467_2020_18911_MOESM24_ESM.xlsx › raw_data_graphs/Supplementary_Figure_6b,c,d/1/silent_167.out]

SEQUENCE: SRAAQLLPGTWQVTMTNEDGQTSQGQWHFQPRSPYTMDIVAQGTISDGRPIVGYGKATVKTPDTLDIDITYPSLGNIKAQGQITMDSPTQFKWDAQFKQNDNPRYHGSTNILTGTLQRQEZ
SCORE:     score     fa_atr     fa_rep     fa_sol    fa_intra_rep    fa_intra_sol_xover4    lk_ball_wtd    fa_elec    pro_close    hbond_sr_bb    hbond_lr_bb    hbond_bb_sc    hbond_sc    dslf_fa13      omega     fa_dun    p_aa_pp    yhh_planarity        ref    rama_prepro    bref_irms    cen_irms    final_chainbreak    final_looprelax_score    irms       time                                       description
REMARK BINARY SILENTFILE
SCORE:  -488.917   -713.930     99.538    410.989           1.643                 22.307         -6.686   -263.090        2.416        -24.091        -79.830        -25.492     -35.255        0.000      4.356    131.173    -41.046            0.042     19.116          8.923        3.108       3.108               0.018                 -488.917   3.276   2517.000 out_167_mFAP2b_singleloop_p01wA5_mFAP2b_0001_0001
RES_NUM A:1-120 B:121 out_167_mFAP2b_singleloop_p01wA5_mFAP2b_0001_0001
FOLD_TREE  EDGE 1 120 -1  EDGE 1 121 1  out_167_mFAP2b_singleloop_p01wA5_mFAP2b_0001_0001
RT 0.092238 0.94843 0.303269 0.768097 -0.261588 0.584465 0.633655 0.17903 -0.752615 12.785 -5.805 20.9455   out_167_mFAP2b_singleloop_p01wA5_mFAP2b_0001_0001
ANNOTATED_SEQUENCE: S[SER:NtermProteinFull]RAAQLLPGTWQVTMTNEDGQTSQGQWHFQPRSPYTMDIVAQGTISDGRPIVGYGKATVKTPDTLDIDITYPSLGNIKAQGQITMDSPTQFKWDAQFKQNDNPRYH[HIS_D]GSTNILTGTLQRQE[GLU:CtermProteinFull]Z[HBI] out_167_mFAP2b_singleloop_p01wA5_mFAP2b_0001_0001
CHAIN_ENDINGS  120 out_167_mFAP2b_singleloop_p01wA5_mFAP2b_0001_0001
LwfKMBvxLBIEoaMYQDCMMBf9IAIEZ78WQ67nRBLFu8HE99bWQ357UBT0i4H0hWMXQlDNIBf9o3HkoFpWQtyyJBbKFuHU54OXQiTgIBXhVCIUaeVYQPryOBPHFEIkmJTYQBdLNBHFt7HUsJcYQAQKLBfY1DIkXmbWQ9+2HB3qk2HEQlkVQ3mTEB7m75HEZSBXQNfAIBjdCuH0f4DYQ out_167_mFAP2b_singleloop_p01wA5_mFAP2b_0001_0001
HTihSB3NJ+H0kYIVQ/UjXBHCs6HkEDiUQkC3XBvcouHUgVmUQFDCcBjVOqHkvf6UQ5QLYB/9T+HUf/ETQ8HGZBrvIFIk+04SQlj7aBnojGIEBVfRQJf1WBXouFIkAZdQQt3JTBDkbJIEq4FQQXVETBrxJOI05orQQeMqPB77VIIkCIROQEtoPBzKnAIEsyhUQMv1aBzTP+H0KDGVQx4sUBrUH8Hk7bgSQqekbBjhJ6H0dVoSQrkHcBnAgGIU5EmTQwDWVBzrOHI0UFFTQnzXeBzLFEI0s8ORQXEHcBX7vKIEQ0dRQGNxWBbHKCIkAn8PQ/FvVBrjAPIkWOaRQlaVQB3U6QIEZ1ZQQoksPBTfpEIkXfUNQgy7MBjdFLIENptNQ out_167_mFAP2b_singleloop_p01wA5_mFAP2b_0001_0001
H3kYTBPzMpH0yhWUQiBhTB/RhdHUO0aUQXPKVBPIwZHkVO0VQEtoYBfR2SHkQg9VQiWEOBntzYHkArEUQnEDQBnCXtHklDFUQRXgWBforaHUCZtTQb8SOB7QLQH0IbHUQam5MB/TNbHkrHFTQEYFLBvcobHkvfyUQ out_167_mFAP2b_singleloop_p01wA5_mFAP2b_0001_0001
HPK8SBntzeHU2O3WQqGPUBjqxbHUbnHYQrcIaBnCXdHE8nSYQQgVcBb5QXHEDCsYQ8S3QBvHFiHUzMnYQXPKQBD/pkH0yhuWQ2rZTB/GRTHEgVLYQ9owRB7OffHknvHZQmupMBD/pgHk9ogYQ03vRBz1jqHEAAkYQ out_167_mFAP2b_singleloop_p01wA5_mFAP2b_0001_0001
H++pcB77nlHEoaAYQuzHhBra8nHkvfKYQy2JjB/RhjHEoaUXQnvflB/mEiHUdTqXQPffhBnBB0Hka8OYQRmmfBXT+4HUQMyYQ6bcgBrXb0HEFReZQ08uiB/l/0HEJ8sZQqt3cBT+5vHkYlzZQsHlaBrZmqHUiBZXQOInhB7fLkHEs9oYQH17gBXN23H03chXQlXljBPS11HkPDVYQOvZbBfNX3HEJLrYQIDKgB7NyAIEg3yYQUjfdBHWxsHkcnQaQ2/OZB3WmvHEaemZQ out_167_mFAP2b_singleloop_p01wA5_mFAP2b_0001_0001
H46RiBTgVhHEv0FWQ46BkBT2OdHUIwCVQqxLkBblDRHUO0CVQCBWmBfTiMH0P14UQ78NjB76RhHkpbqTQZdClBzGXdHE84kSQ8Z0nBHXIhHEeL5SQhFLkB/nyhHkfNPRQaRWgBntziHUwK3VQXrCmBzDSgHUSxNVQ+vNjBHe+pHEpbqTQk4MhB/NfeHkY9cTQcXBlBbptUHkQnjSQXELpBLyXeHEaqJSQtkboBj+8dH0nH3TQHy2nBfY1pHULK7SQ91glB/Z7eHEGddQQHxPkB3jdqH0rNSRQ7qLiBDFYfHUsJARQ out_167_mFAP2b_singleloop_p01wA5_mFAP2b_0001_0001
Ham5hBjArLH0xLNVQQg1hBTf//G0xLNVQHaRjBntz5GkWkVWQMdTkBLaRxGkpbCWQGZ7dBPc97GktzHVQQxPbBztc9GEMhyTQGpjVBP996GU3N5TQ9HydBvyv1GkgjySQrcIgBvcoPHkBBWVQ8T1iBL3I9GUxiTUQRJkbB3REAHkv42VQ9X5dBPNizGEAWWVQgtqbBDcoFHURXeTQv6nTBr6A8GEsF7SQWixTBzTXAHEA1nUQ9aHVBzswyGU8IOUQx52bBz5j2G04z0RQWlSdB3PrtGkcsITQ2n/gBLtf3GUlksSQ out_167_mFAP2b_singleloop_p01wA5_mFAP2b_0001_0001
LEtojBLFu9GkQglXQf/0kBf9o3GUHaVYQUNenBjAryGEYlHYQJbHpB3Mz3GUPKkXQdTSlBjVOAHkCX3YQ4w9iBrLqHHkElxYQuskiBTfHIHERfCYQSVmjBfGp9GkJZoXQ/pajBjzaxGEm4fYQmmNnBrQMEH0YexYQ71alBL8l8G0ZFXZQHDajBPlmPHkyP/YQxKLhBThzEH0VeBZQfO3jB3CaOH0FFuXQurdgBjBZJH0L/2XQ out_167_mFAP2b_singleloop_p01wA5_mFAP2b_0001_0001
LSh7nBPIwoGkoFVYQ14VqBblDjGkqxHYQ35rpBrw1aGUdTKXQrcYnBXNeXGEsyBXQgqhmB3jClGUbnnYQk5OrB/hFfGkBYjYQMuzrBLGxoGkqo3XQ out_167_mFAP2b_singleloop_p01wA5_mFAP2b_0001_0001
EqGvrBvz3WG0isdWQJGUrBPc9NGkpbiVQW5grBf8SRGkVOEUQHvUtBzeUXG0gArTQWOUtBX46EGU6m0VQl3BtBT1WBGkMHMXQlIusBzJA3FUZ55UQpwltBb78ZGEEYlWQYHTpB/m2KGUoBsVQUZWvBziwHGExMqVQ8furBrHB3Fk60PXQGGHuBTFSqFUi+HVQnQ7sBXon7F0hx3TQRtrqBjBdxF0lAFVQ out_167_mFAP2b_singleloop_p01wA5_mFAP2b_0001_0001
EEYlpBDrcNGUy2RTQIFepBjpbPGEUN2RQktzpBHtIFGEnEDRQktzoB/9T5F0w1bRQsyxmBD/pUGUHahRQKMnmBLckfGUudHSQY4XmBX5vhGEp2aTQH9omBXowpGE2MdRQKdVmBn1WsGkfwnTQhVimBHybxGkw1bSQWlwmBjB0sGUYkKQQwsnmBr9P8Gky7ISQHV2mBPYa3GEnJtPQ3SzmBLdC/G09D0QQSMIoBPy2IG03PtTQiRGrBXn0UGU2HlRQ42JlBPruPGEIA6RQz8jmBLrNVGkaScQQqvQmBrkybGkVXNUQmlJmBX/svGEowiUQJ/ymBnD6mGUHR0OQeojmBjMVCHUFs5SQDV9mBHWf5GUwZoNQwZ4mBfFfHHUHrhQQ out_167_mFAP2b_singleloop_p01wA5_mFAP2b_0001_0001
EEtIrBzgAGG0LdzPQMIgrBTgV6F0257NQUN+oBHtI5FkQgVMQ8nKoBbktEG0xLNLQaR2tBnsd+FUHaBMQmoWuB/rfsFEpc/JQaMdvBLAJYF0auQLQ3zkxBnqmYFE9eiMQwhDuBjVUGF0pa6KQuz3rBrbSNGkVOUPQsK1rBDuurFUoJFPQF2pvBXUdAGUWEJNQQ/dtBjqkGG0SL6KQGYyvBnkHyFUidgIQjqdsBXifoFEyLBJQOqruBTNn4Ekx7tLQDxWsBbteGF0dc2JQ out_167_mFAP2b_singleloop_p01wA5_mFAP2b_0001_0001
EoFpnBTLymFU46RMQkCHlBTgVmFUhr3KQKc9kBDqGVFU5QrIQHahlB3NJCFEVjHJQEY1iBz0NjFEmu5MQaQLgB/2wjFEVVdLQnmAjBXM9zFE3EFPQQgVoB/RhZFEFuONQej0kBnDw1F0d64JQx2BjBTEnTFUIy0NQxeKdBzijhF0y+4MQ9FHgBDjOXF0Cy9JQGa3fBveQzF0l0eKQY0ZhBrnkxFU2KQQQTt3iBP6vBGkO/NOQ7y4kBrLhyF0W6CQQ out_167_mFAP2b_singleloop_p01wA5_mFAP2b_0001_0001
EhALkBf++bFk/UjEQWO0jBj/UNFkTiBAQtI7gBz1jOFkpbS8PSMofBzKHgFUwKH7P78tlBnsdSFUIwK1PCueoB75uQFUGv/5PCfNlBzF5CFk8++qvW5wjBb78rF0IbHEQEgQkBTiH9EUsvXBQo6WlB/oviF0mLVvPvvOpBnD6eFUf5g6PvXjmBD0sGFkWnU5vp5JjBz8XEFkEF+yvc4jlB3BjyE0gGZJv out_167_mFAP2b_singleloop_p01wA5_mFAP2b_0001_0001
EWOUfBvHF8EEEYl6PR2uZBjpb8EU5QL2PhrnYBvd+sEkuJxoviWkbBrFZdEEAAAwvVj3VB7Of3EEDCMAQaUFWBHKPGFkQ0JFQAX1QBvbAAFUzW6IQHTGSBDHKQF0ONzLQampgBT14tEE7Rh7PVdzYB7hbMFESPUwP5tXWBf1enEE49gBQCz0RBzXu4EEZ+Q9PkktVBP7xWF0uqAEQLH3ZBbHEEFE41JHQ5eAPBLEPNFE2XSNQKdHSBHl/gFUVwQLQZL5VBXP9LFElaoMQ out_167_mFAP2b_singleloop_p01wA5_mFAP2b_0001_0001
EoFZUBHDCyEEv0N4vktTSB7QLkEULyWAwXPKMBT2OjEEoa8/vO0iJBntzzEkQgV+v14FUBnBBsEkAr8FweL1ZBjkDtEUKdJGwpMNSBrcbcEkbdIJwfUYSB7lu/E0HFu0v4G7TBngIUEEQ5k/vCsbSBXv07EUuDuGwrtSbBzJukE0BsQDw4JhTBn7AiE0oYFLwSE5NBHFZbEEvNHJwbc5TB30pMEUiJwIw out_167_mFAP2b_singleloop_p01wA5_mFAP2b_0001_0001
E99zJBPJGQE025bAwPK8DB/mEPEklDNAwamZBBjpbQE0fqxFwIFOEBPIwQEkvf6IwnEDCBT2O3D0NJG6vhWQDBLoEMD0299+vM+kDBHDeGDUSmdEwq65DBPE0sCEwgw3vEtIMB3MzCEEnEDBwZdfCBHn2cEURk57vQnd7Ajxn5D0Xa24vYI4DBnYK4DU1mpov4PuEBL7BOC0LYO6v4woDBD1azCkruSNP out_167_mFAP2b_singleloop_p01wA5_mFAP2b_0001_0001
L1NJ4A/89PEUiBBGwQgVyAb5QREk/UjJwwfq0APdT+DEYljLwoFZyAjWkBEESh7NwO1TmAPg1REUk8+Iw9GfhAncg4DETJQIwWKOLAfbm6DkowlHwZ+mEAH4TIEkaz+DwbAW//CYJmD0oJQJwe++zArvfQEUiBhCwuqr0AbV+fE0gVkKwj0FiAv71XE0DOvKwcDukAz32cEkFsrGwmwUlADAxsD0sG4Ewk+JjAvt1hD0An2Jw out_167_mFAP2b_singleloop_p01wA5_mFAP2b_0001_0001
LGZ74ALv0ZDkSMoKwQgV7A/TN2CU5QbMw2OfDBf8S3CkVOUNwzhWFBjpbaCkWktOwHK84ADLYLCkPSELwrmAtAXuCDCkgPvKwzD5mAXnKUCk/cRMwETIqAzdRXB0aL9Iw/pG7Ab5QXD0FZrIw/RS2AHIE5CELfMOwQ+r8A7jsKCUJTGJwe9Z8A3C3iBUdVPMw out_167_mFAP2b_singleloop_p01wA5_mFAP2b_0001_0001
LGEYGBT0iYDkCXfMwjs9LBXNedD025LNwHv0PBPHaFDkX6WLwdolUBLwKDD0HF+LwcSsEBrw1vDU14VLw5/BNB7YS/DUSwINwW/mMBbDVSDEvZOPw out_167_mFAP2b_singleloop_p01wA5_mFAP2b_0001_0001
ELH6NBTLyyCEBWJJwEtoRB/mEbCEBW5GwgqxUBT2O7C0kYwDwqxrSBzfqdDksdeCwoF5OBf++5BEsyBDwyK2LB3H7yA0bjhFwJkXJBbfD3/jtiVBw6kWGBLTCbAUobz7vGeoKB3JTj8TK1fBw2O/JBvco1CE/pmIwthRUB/OUICEikuIwBPYMBLgsOCEJwZAwXB/RBzUDcBk5wlAwFFoOBfrLMAU1S4HwP6sIBfpRNB0VdCIwnGJJBHJNCuDi/k9v2OJNB/HZZ6j+oVEw out_167_mFAP2b_singleloop_p01wA5_mFAP2b_0001_0001
ElDtZBDrcwCUf/UCwy25cBfnvPDEAAA/vv0NeB7P1ED0d++tvHv0dB757fC04luJPb8ChBjU4WDkSMoCwoujiBLOYvC0WizCwf1XgBvFQlDUbNKIw8SXbBLwKTC0LdTDwFzqaBHZqtDUosn+vKVPiBDedvDU0/qAwoaVhBT92VCEph/Cw+dNiBn2XqDEZoRJwRedeBPlcBEUYgFIwRqXeBDDpMDUh9JJw out_167_mFAP2b_singleloop_p01wA5_mFAP2b_0001_0001
EAAAgBvcolDklDtoP8S3gBvz3fDU6mE9P5l+iBrbSAEE+TNAQHaBjB/naSE0xLd8PzMzcBvz3jDEsyBCQt7paBHeDGEUK/zBQ357fBjqxBEUc9ogvi6whBzfNADUc9z9Pr70dB3/wcDUqoHGQZTxZB/+nNDkDZtAQbqZZBLdCJEUYnfFQ out_167_mFAP2b_singleloop_p01wA5_mFAP2b_0001_0001
EY6mkBnuJ1DkR2OEQnvfmB3NJKEE/pmGQAAwmBjWkHEkQgVKQmupmBvIbrDEBWZLQlYQpBf++JEkoF5DQguLpBzCtSEk6FU8PGA4rBTCFWE0qOY2PufctBf+JHEUFXBzPmUbsBn1XqEkzTHxPU4akBvd+WDUHaxFQbtvlBX3OaE0ZI2FQVhCqBHnbzDksyyDQeKpqBH4uTEEaWNGQKmLoBDJGiEEJPm8PeCFoBvnwHE0mnf2P2zKuBvqBuEUKTmgPX/DrBzSP2EEt2O0P out_167_mFAP2b_singleloop_p01wA5_mFAP2b_0001_0001
Lx1DnB7luZEEUNuLQ7RRnBb78ZEkSMoOQwKnnBvyhwEUMIwPQbnvoBHue+EU5QbOQsyBnBHDCoEkCXvKQj59oBn2LQEEJzPPQY9elBPtxSEENrfPQ out_167_mFAP2b_singleloop_p01wA5_mFAP2b_0001_0001
Ef/0mBPzMzEUiBJRQ/pGnBLwKHFEBW5RQ/pmkBnX6MFUKctSQQ1IjBzJx+E0FZLTQlDdpBb5QFF0Jx4SQ1+PsBzE/CFUiBRSQPjZuBnml+E0taUTQ+6SuBve2tE0i49TQMxUwBzR2MFEGsfTQqG/lBbmZmEEaRmRQFzanBL1NUFkfLMRQt3HpBn9j3EkuqiTQe7epBjrdTFUFPhTQs1vsB7XDSF0hswRQlpQsBTX61EUiZjRQSRwxBf0QKFEKBLUQ/JXwB78maFkL48SQ out_167_mFAP2b_singleloop_p01wA5_mFAP2b_0001_0001
EoFJkBPy2hFEBW5SQ14FiBzfqpFEv01TQ5QbjBvxL3FUc94UQ++JlBT2OCGEEYlUQkCXfB3251FEVjPTQ1P0aBzu1oFk3DnSQhA1aBTSiUF0i4OSQLCgVBr4ewF0bEVSQ864VB3SvOFk7ytRQXFqSBLgifFEoNxRQTN+SBTT6BGENHgSQimdNBPgkhFkTlYRQIsvNBPt3CGUTWHSQGAHLBbuN1FEGzkRQ1NZlBXjXsF0FZbSQaSIhBrp4bFEReTUQv+ZgBz4kAG0B4fSQEVkdBPXZ/FEotCUQ43KeBnTGKFUrUUSQY51UB7Jm/Ek3iVRQWIBVBbqaIG0Q57SQgINLBvKVUF04p8QQMJzLBTvSKGkqnQSQp9FHB3HR3FUEtTRQ out_167_mFAP2b_singleloop_p01wA5_mFAP2b_0001_0001
EtIriBPzMzF0eUIWQaR2jB/na+FEAAQXQPKshB76RGG0HF2XQGE4eBLbnCGEaRCYQCsykBnYQuFEEYJYQXwqmBDuxcF0rewXQyfZpBHpafFECfoXQujImBrbWIFUtrVXQ+OeqB7mSNFEpMKXQyZioBzyI/Ekh2+WQ7RRhBvconFECsSWQE2glBXwFEG0Xr5WQZZGjBXt8mFUP0XYQPW2lBH/y2FEDmiYQW5KkB/XrAFUMfTXQIvlsBj2gKFU2e9WQqNzoBrLjvEk7FpWQ out_167_mFAP2b_singleloop_p01wA5_mFAP2b_0001_0001
EzhWiBXjXQGU2ODYQVjXgBntzXGknvTYQFDChBrvfcGEVj/YQO0SjBzgAgG025HZQhrHgBb78gGU3koXQhrSeBjozdGkcxRWQ+D8gBrqMaGkg+WVQg9CZBPVkeG0lH6VQjWJgBvjcXG0hYGUQrvbXBDS3bGk1ppUQ3CGbBD+VYGEwEwTQe+OkBDAATGkYQ4XQxO9cB/LjTGEeiXYQzlEiBXzXkGE4WgXQ8YsdBTXBnGEFJBYQrHCjBTykZGENppVQGoJWBvZUhG07lnWQUimhBvWmUG0KRYTQO4PTB/wjcGkh4XUQ0H4ZB7YRWG0rkwSQ out_167_mFAP2b_singleloop_p01wA5_mFAP2b_0001_0001
Env/dBntzcGEqGbZQ8SXeBvcohGkTiFaQ357ZBPc9pGkDtMaQlYQVBzgAnGUbnPaQep7dBrEDZGUPKoaQEDmdBT9WdGkLQWbQAfRhBXhBjGUm9mbQdpajB7sLeGUcxrbQlN/gBnoVtG0spwbQPKcaBXNeZGU46RZQuSGhB7HvlG07HIaQ3ysgB3cyTGEFQmaQdjaaBrCLUGkAQiaQT2ycBXhpWG0NUrbQZZRaBT0DjGEVzXbQEBiiBnkgxG0hF8bQ7ZWeBDeFxG0QwrbQ out_167_mFAP2b_singleloop_p01wA5_mFAP2b_0001_0001
EmuJbBnCX0G0IbPaQgVOXBfnv8G0xLVaQfU4UBjVO8GU14BbQsHlXBLv04GkYQgbQZQgaBPc9GH0HFOaQUPFgBLo0DHEBJZaQTgVgBn4M4GEB3KaQG2JbBzxK0GEKVPaQVoFUB7h67G06t8ZQAg8YBz4XNH0duiaQ2qDaBrAyJHk23sZQoIagBneyEH0Nt7aQgIghB3tMJHUZOJaQ9tuhBfzZ0GUSmgaQJm8gBz3b3GEFppZQ out_167_mFAP2b_singleloop_p01wA5_mFAP2b_0001_0001
L357PB325/GEaRGbQWOUNBvcoAH0z3vbQfUYLBXiBMHkDt4bQpbSLBHYlPHkQgdcQcSsIBntz4GEFuybQlXRKBPmCtGUGXubQ2nxNB3wfpG0qgScQi/MPB7yYeG0PnOcQpD7SB3jQZGUFflcQlDxVB7WMeGkYADdQzAoTBHSEPGk/PdcQGE4NBLwKCHkqxraQCpMQBP7a+GkyhIcQQi7FBHjg6GEUfZbQ0BmGBLe25GEP+QcQdRcMBLUyrGkSZQbQKRsGBDDDoGUfTubQfuqLBfzjqGkkswcQx/bRB7KLuG0v1ScQSNLNBXMwZG05t4bQDrJVBPHDmGE+zIdQGRjYB39HaG0uwTdQyAPRBLGxLGUUpFcQIGWWBT7sKGUrVtcQ out_167_mFAP2b_singleloop_p01wA5_mFAP2b_0001_0001
LkC3JB/owRH0d+WbQ46xHBb6mcHkYQcbQBr8IBfSMiHEsyxaQcSMKBPIwcHkpbSaQgVuBB77ncHEVjjbQ2499A7pjbH03c8aQ2O/JBzeUOHkQg5aQL62JBn3XgHkWA3bQpBYABnxkjHEo20bQncxABXsvVH0Dg3bQK2Y4ADDFWH0G9/aQ out_167_mFAP2b_singleloop_p01wA5_mFAP2b_0001_0001
LXkNIBHsysHEmutaQpw1IBnDtyH0HFGaQueUFBXMIuHERLiZQlYQGBLbnwH0bS8YQcSMHB/mE+HUwKTaQTeYIBv3p+Hk5dCbQvGDHBLLrzH0qNTbQBcNIBj2usH0eLuaQkhENBn3iyHkjb8ZQx3+CBnOS/HEddMaQEhaJBPPACIkLaAaQE+8FBvdfCI0McRbQDHmMB/raAIEloHbQgQyCBX+ezHE3GbbQ30nJBfr4xHEnkubQ out_167_mFAP2b_singleloop_p01wA5_mFAP2b_0001_0001
EsHFBBf++nHkWktZQ7Rh7APdTjHkDtMZQQ144ADrcXHkmZWZQ99TwA77nTHEEYJZQ2jCxAThrpHEsyJZQNajyAzlr1HUXrCZQv7EyA/Oi8HkqflZQ1qh0AzWz5Hk5WaYQdKizAfvsDI0J3fZQv8A2AzgTCIkSsUYQg8g1AnTtFI0LS3YQjt/2AvpHLIkopxYQf/UABjU4lHEoaMaQTq6/AfLdjHk4kuYQGKqsA3JpoHEJrnZQ4MAsADFjmH0orwYQ9njwA/fV5H0yWFaQGy80AXon0H0ho+XQjnKzAneYGIEoS7ZQY0k3ALH5DIkTqpXQILl1AjZ8MIUxIMZQ out_167_mFAP2b_singleloop_p01wA5_mFAP2b_0001_0001
EqGPABT0iRH0yhqZQ357+A3jCGH0Gv0ZQ5luEBnDt/G0JxwZQGE4IBHXPDHkQgBaQMIw6ArFZEHkU4iaQMjUxA38rKHk23paQjP/3ALPl4GE5kqaQDCsDBT2OVHUGE0ZQtsQ5ADHrCHU56dZQ8gaABLS1GHk6R5aQCz+sAfZmKHEGPQaQ0UD1ADzn3GEsHLbQwl/+AfMmzG0NTmaQPLzxAvfH2GU98TaQ out_167_mFAP2b_singleloop_p01wA5_mFAP2b_0001_0001
EFDiEBzKH2GE7RdZQ4PVJBXjXvGEBWZZQU4aIBjrHjGEoaYZQFueEBnuJfGECsGZQzhWMBTgVzGU46xYQM2VRBftitGk+3lYQAKhUBHfN0GkEV2XQdOKXBP56+GE1aYYQ7RBBBrZmzGE99PZQ/z1LBrGqwG0LZ1ZQrIbNBb0s7G0Wc2YQShrJBvZ9yGEISWYQspaQBHsXlGk3+bYQvmDUBPVNtGUVjAZQIfPZBbBOEH0ZIDYQuW6ZBDb37GE0cwYQNV8TBjEQDHkuEoYQ out_167_mFAP2b_singleloop_p01wA5_mFAP2b_0001_0001
EEtIMBvHFdGUPKsZQ/pGMBrbSRG04lqZQaR2PB7QLNGU5QHZQlDNUBfTiRGEoaAZQrcoNB33PMG0isVaQJ/WJBbmiNGkEk5aQGKoEBPgAOGUjLwaQ2b3KBjUmNGEylebQ5lOPBjqxgGk8S7ZQhFDIBfznOGk4cjZQobURBTe5PGUm1gaQvebOBnKwDGEdDRaQ out_167_mFAP2b_singleloop_p01wA5_mFAP2b_0001_0001
EIwKOB77nEGE7RxYQvJRRBblDAGEmuNYQyLdSB757nFkuJRYQam5OB33PbFU2ObYQzMTOBrEDCGksdGXQ+TeNB/EEOGUx+4WQzDfRBfzz6F0mQ7VQOODKBvS2QG0ZdtVQx1jKBTgVBGEZ74YQUeKVBvA9DGkh0MYQfXYKB3os8F0wpJXQRySRBL7oRGEGlyWQoMhLBXHdRG0PwwXQASTPBrU19FUBiBVQTMASBHIrpFUyqCWQvZaVBX5QBGUR43VQytqJBjQgZGEM0oVQPzHGBr+TNGUIK2VQJ52LBHOxNGk0PzUQ out_167_mFAP2b_singleloop_p01wA5_mFAP2b_0001_0001
EKcdXB7OfhF0MzIYQtI7YBX3kKF0eUIYQO0CbBvcoDFU3k4WQf/UeB3MzOF01jSWQ6mEdBLEYFF0jCrYQDtoeBfAztEUAfoYQpvvaBH8yKFEGmWZQgqRaB/S3sFksdCYQgQXVB7pLBFkcpPYQBhSgBrWcOFUyzlYQL0ygBrrPqEU4DBZQUDLgB/mQqEk/NJYQsuFbBbc4jEkUdtYQqIrdBvjNHFENVvZQ3qIXB37QBFk00bZQKDvZBnLwbF0P3XZQ out_167_mFAP2b_singleloop_p01wA5_mFAP2b_0001_0001
EsyBZBbQgxE0jCXWQ++paBb5QpEUjXCVQ46ReBrFZVEUiBJVQIFOdBnDtGE0w17VQXktVBrw1jEEEYNUQBWZWBHZ7oEECs6WQ509cB7kr1EEYNiUQjs9WBXjXeE0HFOTQv0NTBLGEyEE/pGUQ35bTBb5QXEET3sUQ out_167_mFAP2b_singleloop_p01wA5_mFAP2b_0001_0001
EqxLhBLxgUE0JxQUQaRGjBf9oCEEEYNUQ0iMkBra86Dka8ySQO0ClBPy2LEU6mESQ35blBvyhIE0eUIVQPvmnBTUQwDU+fQVQqiwpB35c+DUrsPWQEy/pBvINSEUVRnWQ3ZXrBrTmfD0JNsWQiBhhBTKchEUdTqTQ0VFiB/aSoDkWkiUQCcqkBHIqLEkEZIWQ5DWmBbDXXEEcdxUQcnioBvxtrDUcFSUQGNvmBLwNSD0bymVQN80sBbClmDUisVXQ+nHrBX8dBDEO/XWQ out_167_mFAP2b_singleloop_p01wA5_mFAP2b_0001_0001
LHvUkBjWkRD01jaSQqGflBrZmFD0coFRQueUkBDW5cCkpbaQQrcojBHYl7BkBBGRQ2OfjBLwK7CkEDCTQFgonBbigAD0nUMRQjtNlBvz6fDEDwYQQ out_167_mFAP2b_singleloop_p01wA5_mFAP2b_0001_0001
LMIQkB3MzcCk8SHOQ5QLjBfTixBEqGfMQqGPhBj/UHCU0iMKQc94hBblDlC0MzsIQqGflBjrH9AkEDSLQWmInB3LqcAEHvZNQsnakB3w3l/DgnrJQZ78kBnCX3CEBWJNQ+zAiB3e1HB0MoyNQF/rmBDOGmBEFe/JQ9yCmBTL63/zVdnOQA3EmBHL6c+z5I3IQ80KjBDNCKAEraDIQvZPjBjurU+Dhe/KQ out_167_mFAP2b_singleloop_p01wA5_mFAP2b_0001_0001
L46xdBzLdjBEaR2JQktzZBrw17BUdTiHQiWEYB/TN2AEW5wDQy2ZZBf8SX/DtIbEQzhWUBrw1LC0NJ2IQoWlRBjzqPB007GKQY4GVB7JZpCkehxKQd/8LBnwAkBEY1nKQ789cBXjXyAEpwFLQ8fkbB74hWC0HLAFQds1RB/c8YCkaijGQwIjTBnOk/Akix/LQpzuRBbbwYA0rNzIQ06WRB3EdyC0RioLQmSHXBnc4EDkol9JQqeeXB7Z3ZC0m4LMQdfCKBjhRuAUAlgLQur+JBfc1yB0t9uIQDruLBXPJNCUwQ7LQ out_167_mFAP2b_singleloop_p01wA5_mFAP2b_0001_0001
L2jCVBvIbPBka8S/PDXvSBHYlTAkR2O3PnEDXBXiBx+z4lutPzMTWBzgAr4zMzMrP3ySOB7Mn/+j/0u8P4RMKBvAOVA0XMOAQIFOUBPzMHCkZmZ+Pz9DRBTVF4AEdgnfPNE6PB7xmq9zAtrBQH8rMBrU8K9DS601P2hcHB/WiTA0D9E7P out_167_mFAP2b_singleloop_p01wA5_mFAP2b_0001_0001
LEtobB/na8/zisdePEtIgBf9og+zfqxrv2jChBjVO02D/pGxPiBBiBjWkt973P1YPTiBfBTLy28Dv0N+vU2fdBf+Wt/Dx4RDwc0gfBPz0+AksC9CwytLaBTA0J/T5GoGwZ78bBLwK/AUO0ikPoL0hBbec5/TmIZtvtLxbBrIQnvbWzz9vjkQhBD2W54zWRnAw out_167_mFAP2b_singleloop_p01wA5_mFAP2b_0001_0001
LlD9gBThrH6zyhW/PDC8hBT0iM9bktTDQT3kgB77nK+LtIbIQZQghBjAr8/7yh2JQMdDgBb5QL+jWkNBQ/hBkBPilb87fiUEQZj3hBH1Nh/7zcQBQ out_167_mFAP2b_singleloop_p01wA5_mFAP2b_0001_0001
EPK8cB325767z3PJQBrcaBT2Of8b3k4LQjsdcBrEDC7jTiBOQtd+cBDVjH/zMzcNQfUYUB7P1477xLtLQ8DkRBHAOG/bQ4EKQsXsRBvcl3AsavbLQGaYPBbvVzA8DhHOQpFGKBnN03AMy7qOQ/7lGBXhdBBc+MuMQjlbIBDY3yAc4klQQKcdbB33P16D99DIQPMhbBHQkQ/rQjhMQunaTBLdto7D2D1KQuhqSBTSj8770itNQ4FiTB7VDS/LAgIIQafZNBvuDh+bbmxJQLo1VBjB7MBMrNnLQPZbPBjLDmBcoJRKQmN7RBn8wrAM1IrPQpt2HBfJaFB8yjzKQxqoCBb8CFB8OMJNQdDHLBjwdrAMApVRQWcfEBzQS2AMhFzQQ out_167_mFAP2b_singleloop_p01wA5_mFAP2b_0001_0001
ETihdBzLdTy7P1QQQgVOfBLxgg9T14VRQWOUbBX3kAA0LdrRQyLdWBTLym/j78tRQ/pmfB757n2rpbiSQTuQgBfUR5+7uj7RQi4WdB3Ob5+rH7oQQubfdBj/xxzrnLPQQ98ihBrrJq+Dk7ERQxR6bB7sVuzbcXITQqMchBTowv5zg1MTQ/JNfBziwOAsSaoSQeVaiBLXzN/70uwRQPGOZBXnrk/bnoyQQ/CnfBfBMFA8/F4PQ out_167_mFAP2b_singleloop_p01wA5_mFAP2b_0001_0001
EPffdB/RhLBkuJBSQb8SaB7QLKC0isdSQzhWbBzfqVCE7R5TQIFufBTf/kCkR2OUQhrnbBjVO0CUGEwRQg64aBLaKyCEOkYQQkhXYBzt2YDUIhTSQmLHdB7WxZDEXccPQ03vgBzgATB0Ld7RQwMFWB/ywBC0+PYSQfAjfBzLv6CkqG6RQG3oWBflxvCk9kLQQeU4cBPh9VC0Lx+PQl8eZBDdp2DkltzRQmiDZBHXKcD0mIYTQXYOUBfaFSDErrHSQcIlcB7OxYDEF4UNQ/JogBTiHdDUsx1PQ6eFbBni20Dkj6HQQ out_167_mFAP2b_singleloop_p01wA5_mFAP2b_0001_0001
ERLSXBThrPCUf/sUQlYQXBLEYdCEZ7EWQhrHSBX461CkYQQWQMdzNB7OfjCEueEWQpbSXBfR2uBkqxDXQZzLXBzOIICkKbPYQpXLcB/HX2AkBSzWQ2jCUB/naAC0xLVUQgexaB7CRxCUXBQWQq6qTB7LRKBUyv7WQgMHXBz9jaBkmslYQPjnTBjdsbCUQHUYQ0vvaB3XebC0wMVYQGWKcBbmqAAExwfXQuZzfB37FcBEuh8WQyRFcBPrCeA0QEyVQ out_167_mFAP2b_singleloop_p01wA5_mFAP2b_0001_0001
Ee+eSBHXPeDU5QrWQEYlNB34l2DUMI4WQW5QOBzfqPEkpbqXQlDtSBHueWEE/p+XQNeJWBDrcsDUHaxWQkJqKBrMziDkpcZXQbc3LBrH6+DEFQ6VQ out_167_mFAP2b_singleloop_p01wA5_mFAP2b_0001_0001
EMIwJBXiBZEU0iAYQShrJBrbSsEUgVaYQ14lEBDW54E057TYQxggABf++vEk8SHYQdTCKBf++lE03PJZQ5vFFBvPTZEUXqWZQR4vAB/t+jEk9KoZQ8k1EBz7LDEE6YQZQXxZ4AjZ1YEUdszZQUyQABLbPwD0W8bZQZe83AXW3CEENltZQB/2uAbaqvDUsI5ZQHaRGBfSMSEkrHtXQZs/MBfae2E0UZQYQ+6UKBTiT0EU9FdZQCLlNBfQQcE0G1OZQmx7ABPgR1EUk0sZQghNIBjkU1DkmWCZQtVnxA36ThE0XeBaQ1zBABbRAOD0dOXZQSXgvAHdVSDUzZwZQ out_167_mFAP2b_singleloop_p01wA5_mFAP2b_0001_0001
LhrnEBzgANFkYQgYQoFZ/AjU4YFEv0dYQKxAABfTivF0NJuYQpw1DBb781FUbnDZQOJGIBnBBUFE7RpYQm5N5AH1nQFksGwYQD+r8APrfZFEya5XQ out_167_mFAP2b_singleloop_p01wA5_mFAP2b_0001_0001
E2Of3A33P7F00NlYQ46R2A34lIGEoa0YQ03PzAvIbQGUy2RYQpbSuAvyhNGka8iXQEtIuAHXPJGET3YZQVR2xAHf/DGE14BaQRd4pAHXXFG01zlaQmsjuAHARBGkVlPbQfAA3A7WvIGkk3gbQ9owxATgV0FEXPSYQLx89AbMSLGk4FBZQeArmADPfFGkd+OZQlpbsA77nRGU35fZQ+7e5A7IfHGkYaLaQbIDzATp92FUPk8ZQBikiAbZ+AGUpgeaQ/i7nAzV0NGEFUpaQXgLyAP18yFke6JbQQvNoAXvaAG0ANnbQCLA6AfcyFG0RR8bQORvzAPD7PGEnkmbQH3R9Af9yJGkQhLbQ out_167_mFAP2b_singleloop_p01wA5_mFAP2b_0001_0001
EnED2AvyhaG00NZYQ357yAD/piGEaR2XQAAAxAPeptGkBBOYQbnv1A/S3wGUjXuYQ7Rh7APepjGEue0WQShr6AnsdcGkR2yYQS8TrAX4TgGUPFaXQGZ74ArbSpGEEYFWQEYl8A757bGkTiZWQKcdBB/9TmGkvfSXQ out_167_mFAP2b_singleloop_p01wA5_mFAP2b_0001_0001
E+TNqALbnzGUbnvXQIwKoAbkt+GUbnDYQ/pGqA757FH0gA7WQzMzpAzLdCHEmuxVQ7RhZAnYQAHEBWVYQyGFKAP2n9GUUSqXQt0AWA3GJ5GkfZ8YQx1jmAbPKwGkqx7WQDVrtAnz7AHkVKdYQakbXAjnnIHErmeYQLzDMAnpPCHEdo5WQMs7FAj+Y6GUD0IZQet3gATDO7GEQ/UZQ7S8XA35ywGUXfzYQ out_167_mFAP2b_singleloop_p01wA5_mFAP2b_0001_0001
Epw1rA/mEQHEnELXQGZ7tAXNeXHU0iEWQJGEkA3MzbH0xLVVQQgVYAzgAfHET38VQU460AXNegHU14lWQoFX2ALapoHkWglVQOir/A396bH0Q+7WQdoFsA34lSHkDtEYQ2moyAfwTTHEcHUVQLcPxAfZ5jHUCVcXQguc7AT16uHEO/8VQFxruAbJDsHk7JTVQroF6AHo0kHUW7uUQCRVCBrUKiHE85TXQ82nBBXjpYH0OuCWQVI2+AbjrVHk3HsXQ out_167_mFAP2b_singleloop_p01wA5_mFAP2b_0001_0001
LNepkAf9obHkCX/TQepbYAb6mfHkBBGTQXPKeAz1jqHUiBhSQ8naQADVjxH0kYYSQR2OVAblDYHEsy5RQp+nMAPlTNHk/TPSQ0fkKA/4AGHUqT/QQ8W+x/uZ8JHUGUDQQolGo/mmCCHEVJ7NQyLdrA7luYH03PlTQvfuJA7oggHUb4qTQuOQiAD71WHUfTaRQifiKA3TxbH0bkLRQJPL6/OXEOHEIguSQ3/xXAT7pJH0UG8SQqK1GATQ29GkiZSRQF1nZAXa4FH0BfcQQTTO8/a+aRH0gOMPQ1t7J/y/XLHE/XoQQ0AkB/SF+EH0zgvMQ5iXc/iXH7GURcwOQb1YBATPfAHUW6wMQ out_167_mFAP2b_singleloop_p01wA5_mFAP2b_0001_0001
LlYQpAnX6rHERLKSQdoFtADAA2H0MzkRQDXP3AHtI4HkR2WSQBrc7AjWkwHUep7SQsHFwAXMI1H0w1DQQbtE6AHQQvHUm62PQorMnAfqavH0hRlOQVjXuA3islHEoaUSQg58mADyF8HEzAuRQY28wAzU38HEwkPPQkeH/AnKtyHk6ojOQlkbpATv3uH0BweMQ8MlfA3a+zH0OixOQBP7lA/EfnH0BGXPQ out_167_mFAP2b_singleloop_p01wA5_mFAP2b_0001_0001
LBrc8AjVuAI0P1QSQ9oQDBrbyBIEnE7SQnvfHBz0N7HUPKkSQTihLBLaR6HE7RRTQIFuEBPyWHIkZmZSQqmv+AveBKIEeDJSQCPp3AbmkFIkRqoRQzbX8AzJyAIkI6QSQ50nCB353BIkxtAUQXxKHBzn9GIEpRfRQpVKHBTDgJIE14ITQjGt/Aj9RNIEAUaRQJIu7AX22LIk7UETQh7i4AnobFIkhIjQQPkYvAf5OGI0bW9RQ out_167_mFAP2b_singleloop_p01wA5_mFAP2b_0001_0001
EzMzGBnsd1H0GvcRQIwqKBfTitHUepDRQIwKIBjrHjHUepjQQoFZKBntzdHEEYVPQ0iMOBrvfyHEAAAQQp1FLB3Cm2HU5IeNQhCQGBLhA1HUR4LNQhttNBPvt7HkKx4LQ8naDBPc91HkZm5QQT3ENB/XdrHEPa7RQbzGRB3+0sHkd4bPQDUSQBfgK5H0u1bQQ out_167_mFAP2b_singleloop_p01wA5_mFAP2b_0001_0001
EqxrDB/89fH0w1LRQdTCBB3MzVH0z33QQXkt9ADAAQHkBBGSQfU43APy2UHU3k4SQ14l4AzKHXHECsyPQ/8H8AjZ0bHUC6WNQGeFzATfdMHEf6MPQdTCCB/89kH0eU4RQjl9DBDzcQHktzaQQ0W3yA/JScHkoQWQQkmK8ALtgjHkdCqNQgcbsAPn4NH0mK3NQIHEwADV9IHkB6gQQH3s4Av/8GHU/6ROQ out_167_mFAP2b_singleloop_p01wA5_mFAP2b_0001_0001
EvJx/AbQgFH0gALSQhrH7A34l+GkQgNTQNzMyAHtI3GkBBuSQ99TzAHDCyGU5QrRQgqxBBb5Q3GEue0TQ3IWGBvt37GEmXkUQu6BKBLmtyGkca+UQOJQEBX7iBHkiJyVQpwVCBDBWCHkrHdRQ4bi3Aj9pDH0Jf+TQkigDBPd9yG0U8/SQ+ao/AbsvxGUS1cUQLviIBjmZBHkXJ8TQG8VNBTX31GUlQiVQzpeLBT5nuGk4gFUQmx2HBbhHtGkxLmVQFVkHBfq8EHUbqWWQPwCCBDb77G0/YaWQpilBBPyyHHEeRdVQ out_167_mFAP2b_singleloop_p01wA5_mFAP2b_0001_0001
ECsypAHZ71GkU4iTQ8S3gArbSuGkDtYTQ789jA/mEkG04lGUQpbSkAT14jG03PVVQDCsMAfTiyGU2O/TQm7hy/Wh+qGEx5wTQktP5/uhqhGUwvfTQmll7+2DwuGkXZ1TQ67npAf9o6GUwKXUQ6mWfAv6zsGkflUSQD94IAT4H6GEihlTQYR2OAX8pzGUC8DVQ out_167_mFAP2b_singleloop_p01wA5_mFAP2b_0001_0001
EiBBnA757bGEv0VTQOJGsA7kYSG0eU4TQqxLmAThrHG0xL1TQIwKiA3NJEGkpbySQlDt2APzMRGUy2JTQ+Sw9AT7LaGUpkhTQSMw7Aj68GG0oIfTQY0LDBzygbG0uzrSQoa8lATKccG03PVSQJYatArIkTGkkl8UQwCR1ALMuRGEF0FSQCDgABfxjYGkYZdUQXlV5AHMfhGEQ3jTQPlpBBbfMGGkEg9SQ/8Z2A3XmAGkFpLTQzMG9AnHiGGEWyjUQr4qFBTG4hG0xPCTQNDsBBPRYdGkKgtRQpVaFB7CTUGkdtqSQ out_167_mFAP2b_singleloop_p01wA5_mFAP2b_0001_0001
E/pGmADBWCGEVj/UQT3khAb5QvF0LdLVQmuJqA76RfFUiBpVQZ78sAHtIfFUf/0WQ14lQATgVwF03PNWQic0FAv7KaFEjekWQZifPAfXIKFU9KVWQhrWo/GRvZFU8MHXQ3kYpAXiBGG0w1zVQA+0cADOwpFkGROUQGXIEAzz36F0AmzVQ6KcWAfUv3FUeFIXQ out_167_mFAP2b_singleloop_p01wA5_mFAP2b_0001_0001
EdTiuAfSMSFklDtUQFDC3ALFuCFEoaEVQaR2yA/owrE0bSEVQb8SuAT0ikE0GvEUQBWZABXiBDFk8SHUQQslCBLu/YFUgL9TQla6EBHwQ0E0ccqUQSOZEBf8ojFk8SOVQWO0rA/mETFkCXvTQwf05AnQcGFkNxEWQkNY+A/nX9EEsWITQdNO/AXLeiFkUceTQxA+FB/v6XFUryTTQzfTIBLKm0EEjm+TQjKfDBLX5jEEhbwUQEAMGB/z/5Ek87oVQDX9FBLBXzF0tC/UQxBhHBfeFaF0f5sVQlMDBB73SlF0NB5VQ out_167_mFAP2b_singleloop_p01wA5_mFAP2b_0001_0001
EhAr0AzeUgEECsKWQkCXxAzKHKE0NJWWQ2jC7AXO02D0yhOWQqxrBBzgA/DE+T1WQgVOsAHueGE0jCvXQf23iAvTmTEkwN4XQjYBpAHjtdDEL25XQnvf4AfTinEkqx7WQOIqrAXpEGEk83jVQRC+xATQ2KEEXSQYQV+7kArDdiE0FP7XQA+blADsGZDUHUcYQgW/vAHjQJDkIa0XQSoPjAPlEVDU4PIXQ out_167_mFAP2b_singleloop_p01wA5_mFAP2b_0001_0001
EOJG6Ab6mUDEuecVQdTiBBb5Q3C0KHSVQUNeABTKcJC00NxVQLHa8ALwKfB00NBVQtd+CBHue0CU0i0TQaagEBz3mdDEb5JTQxqjABbK33DkIWoSQ/KxJB/8RoD0P7ATQBe4BBz9LOEUrs9RQqRILBrmiGEkX5VSQqFNHBHgfTEE3B0RQxBmIBLunlE0+GIRQwKHzALGEQDUep7UQMU3EB7b0CDUV14VQKRY/A38SnC094STQHaUGBLMVeCUlYtTQkG14AD7fvDkhsvSQ411MB3UbTDEtYbTQZeh9AjzUYE0onjRQBtTPBXd3KEUL6NSQ47aMBzHOlE0JS8QQ out_167_mFAP2b_singleloop_p01wA5_mFAP2b_0001_0001
LCB2BBrFZ7BUHaBXQfUYBBTKclA0FZjXQTiBEB/S3E/jEDqWQjX6BBLFue7Tc9gWQXkNEB/9TtAEW5cYQWXdDBf2tEC061oYQy1EEB7XicCE6J/XQUt3BB36g8BER4/WQT6P6AnzsVAEM4rXQzvcIBff+aA0xsZYQibYCBLyFBAktA0YQhGbGBLTYOCEd+AZQi/9+AbyMJCkZN3YQT2PIB7JJhC0ok1XQJp1BBP6P6CkKwAYQ out_167_mFAP2b_singleloop_p01wA5_mFAP2b_0001_0001
LU4aIBHsyx/DEY9VQiBBLBHsyh9z4lGVQgVuHBrFZ77j9o4TQzMzIBbmZG8r8SPTQy2ZQB3ist+z4lmUQl41PBvXRdA0lSvTQ6mEKBb6m0AUIwCWQYAnLBju5XzLvEsVQvmPSB/LIK8jELDUQqeATBnFWL/j5XaVQiA0RBHqgNAEpr6SQ out_167_mFAP2b_singleloop_p01wA5_mFAP2b_0001_0001
LCsyDBLGEo+j/UjTQTihABjqxL+zP1YSQBW51A/mEj8z3P1SQamZuAblDN8jZmBSQAAgABDW5YA0NJmRQfrMGBr9l3A0rWLRQTjzFBnLrFCUpcbQQ0RAJBnXMl/TkEYQQyL9CBfnvHAkYQIUQovXCBLITf6zWOyRQusu9AXq2IBk47OSQ+dD8Avj3SAUBFuQQyxgIBPLCEBEizESQOxzJB3ssQCUFpLQQX04DB/TDdC0gODRQdweDBb7DBCEY5BPQ76BNBv4AIAUUCHQQ/JyGBvKYM/jIw/OQvKTJB7YCh9Dhe9QQ out_167_mFAP2b_singleloop_p01wA5_mFAP2b_0001_0001
LQ140AvHFu6jDtIUQMIwqATf/U174luUQlYQkAz1jS+DqGPVQWO0UA76RR+z1jKVQkCX7ALwKH7zkYwUQBWNsAXOz78LIyjVQFjAmA/OEY8bMg/TQ out_167_mFAP2b_singleloop_p01wA5_mFAP2b_0001_0001
LRLypAjpbKAUiBxVQuz3kA7P1YBECsSWQ6mEdAb6mEC0IbPVQ2OfLAzeUUCU3kgVQZQgbAbmZGBknvfXQ2vwjAf9ynAEAjWYQzYRrAvUsRBE5TlYQaEmgAPLt++zMVnYQfU4xALGEIAEAAwVQqiOrAXp5BCU7ynWQM3UPAHPnXAEJtPXQBpJTArIkAC059wXQboTkAncxP+TMLBZQPi5UAv6L+9zaXaYQ out_167_mFAP2b_singleloop_p01wA5_mFAP2b_0001_0001
EFDCjAjqxHC01jCUQKc9aAzLdfC0d++SQueUeA/TNODktzPTQZQgnA7QLaDkvfyTQBW5hA/89XCUJGkRQAxusA3U4pCkzdcRQpishAnX9TBkTNPRQJFCxAnxlpC0oOCQQLHaqAHZ70Bk++5TQ/ABKAz9YXCEbiBTQG9baAXWmpCUcF3QQeO4xAz0tYCUTGFSQXWZsAXRrKDUQfxRQuXtkArtuKB0HZPQQkfFTA3Cn8AkOGTRQanomA/KByAUdh8RQcn24AXYG4C0dkAQQQgprALQv7CkYMxOQZWjxArT4ICkl3XPQ out_167_mFAP2b_singleloop_p01wA5_mFAP2b_0001_0001
ER2OPATf/oDUKc1SQxgATArFZLEUf/8SQamZWAfR2WEkSMoRQnEDMADAASE0eUoQQKc9AATLyWEUktrTQWnm9/C3vREUGEJVQjcQb/mHMhEU32vVQDQrV/W9ffEUA8PXQfYOj8aBTxEEn5zXQhrHBAPHadD0codSQS31gALa2NEkXchTQLXmj/S9xSE0s/MTQGfPDAXHFoE0WFmTQYwSOAvHzTEEbZoVQYh9y/GZRBE0C0RVQIvrb9MTJeEk1xUVQzs7m/C6exEU2kfVQ4E46/24YgEkl9qXQcbxx+iDRQEEoehXQoIlr8suIwE015ZYQYGTa/YC4wEk0xbXQWpw8++x1/EkSDjXQ out_167_mFAP2b_singleloop_p01wA5_mFAP2b_0001_0001
EcSMiAnX6mEkZmpRQzMzjAb5Q1EUc9gQQFDCgAfTiLFUxg4QQ3kYkAjWkVF0FZzRQ2OfvAPy21EEpwFQQUNemAvxLpE0kYgSQZZBeAneXvE0GSXPQQgVwArvfAFUgVeOQsHFyAvz3lEEVjnPQVjX0ALbn7E01j6QQ out_167_mFAP2b_singleloop_p01wA5_mFAP2b_0001_0001
E2OfPAHtITFEueMQQKxgGALaRoFkCXfQQiBBMAXMI4FEYlzOQGZ7GALFu0FE+TdMQ4P1Y/GtInFUeprQQdmqK+mqJ9Fkwj1QQoNM9+mO9EGU3/ISQTA0i+qvABGEahQTQkRNb/KKAPG0tn9RQGZ7IA/89JFEmu5OQknZNAri/tF0rNbRQG7xK/mjrdF09gkRQ15v4++i2eFkASqPQfDDa/M3W6F0jdzQQ6o06+2+mDG04g/PQRWWk/2PGUGEdDwSQIXhh/Gl5RG0UpCRQ out_167_mFAP2b_singleloop_p01wA5_mFAP2b_0001_0001
LfU4WAf9oEG0hWkPQktzdAXNeMG0yhmNQGZ7kA34lVGEaR2OQc9oiAjqxYGEYljQQaR2aADVjFGkTixQQri6PAXUnPGElxiMQuG/jAHFmIGk8vHMQ out_167_mFAP2b_singleloop_p01wA5_mFAP2b_0001_0001
EW5QsA7QLaGUJGUNQ/pGyADBWjGkBBWOQZQg9AvyhkGkQgVNQ4PVABjrHgGUxgQLQXPKsATLytGUeprNQz5jrAPghwGEI5uKQmJ2kATur6GkHuLKQRoQWADh66Gkk5xKQGg0pADOEDHkayEJQUNetAvxLXG025bLQ8GzyADXhiG0cOQQQjWPwA/8b0Gk5qnOQ5CGkAnBgtGEl/fOQ63AoAHB1pGkk3pJQH7szAnJ9xG0b1AKQZ/xlAfVxJHUL4rIQOX1xAD69CHELvsIQ out_167_mFAP2b_singleloop_p01wA5_mFAP2b_0001_0001
EktzBBf9oqGkZm5OQlDNHB7QLuGUepLOQoacHB/TN6GEZ7sNQ/pGGB/9TAHk9ogPQT3kLBbmZrGkDtIQQMmnMB/GFgGEy9SQQYWYQB/mMwGEGtkPQ5sfQBPzfeGkTkaRQ/UDAB/natGEShTQQ+0XIBLxMqGU8VVMQazVKBvXeuGUytGRQs3aOB7qCdGkxZwOQcyEJBb9vbG0b6dQQ2NdTBrsluGEv1hQQplqPBnGh4GkX3cPQ9QhRBv/4sGk0FqNQHubRB/kZWGkWDgRQunzOBfCahGUIBWSQujJUBjd4iGkM2MRQ out_167_mFAP2b_singleloop_p01wA5_mFAP2b_0001_0001
ERLSJBT0i9GEYlTLQXPqJBXiBJHUJGkKQbnPPBrFZMHEaRmJQ03vRBnX6GH0d++HQ3kYFBPzMMHEUNeIQqcIAB7YnKHkbwlJQmPAGBfhAYHUkGZHQtIbKBrGv3G04l+JQjmyIB3F1NHk4LVMQ6O0FBf0MHH0CmZFQyn4+A/WaQHUr15KQOq8CBvtIaHEKgfEQE57JBzoZZHE8doFQAkjFBf//cHkuueJQ out_167_mFAP2b_singleloop_p01wA5_mFAP2b_0001_0001
E5lORBPHaVHUGEoKQIwqWBbmZZHUzMDKQHaxXB3MzdHUiBhGQwKnUBnBBkHUGEYEQCB2XB/naiHk9oAMQecadB/xFnH0JOAMQ0JJeBLiBxHUwboOQrpRiBTDZ2HEmu3NQam5OBvyhZHk789LQJ7dZBXjwSHkLIPKQm86WBzF+fHkF3/NQLaLVBDNCpHkrNhLQGfNeBHb7qH0mCGKQNJMgBrAwgHEcuTMQtMyiBbfm8H0q+TPQs4QiBLlw5H0Uw2LQ0KujBHhHwH0gq+NQ out_167_mFAP2b_singleloop_p01wA5_mFAP2b_0001_0001
LGZbcBntzaHkpbSEQEYleBbktfH0Gv0+PEtohBXMInHEDCsAQ789hBfTivHU3kY8PQgVgB7luXHUjX60PeMpcBzVUQHE3fhjPDBjYBTtBUHEmAipvILydBvh5GHkwvhKPDCseBb5QVHEv0NGQI2bbB3SdkHU4DG7Pao4hBzz0SHk1qO6P7NUhBPdMcH0mpJDP out_167_mFAP2b_singleloop_p01wA5_mFAP2b_0001_0001
LRLSjBT14jH0w1jEQtdulBntzpHEW5wFQktjmBLEYnH0kYwJQ7RhlBntzfHEoa8KQZ78nB/mEmHkTiBCQxR/oBL1IcHUlYtDQfU4iBDW5cH0OffGQ4HUlBXdVyHEgUVFQxAhpBDQ1rHkeujBQoUFnBjJClH0q3I8PABGpBnIzXH0sLhAQ out_167_mFAP2b_singleloop_p01wA5_mFAP2b_0001_0001
Lf/koBnX6sH0P14KQ35rpB7P1qHUiBhNQCBmqBHXPfHUGE4NQzMDrBT14bHEoaEQQiBBsBLFuyHEtIrNQyzMrBTvz7HkCz2LQ/WwpBvIh2Hk/KlJQhkkoBns/sH0fE3KQ2sLoBDLzsHUN5CPQI13tBLTwuHUzeBNQqmUsBflP1HE7dwPQ/c+sBvbJAI0QrMLQRY7pBvxvAIkjN9MQazQrBzwT0HUJwGIQHUPoB7X/7HEWAzIQ out_167_mFAP2b_singleloop_p01wA5_mFAP2b_0001_0001
EiWErBbPKZH0istLQOJ2rBLwKOHkArMMQR2OqBz1jGH0xLdKQKcNrBjU49GE7RxJQLy2uBzLdMHkoFpLQ8ZcvBbEhPHEth8IQ/AmwBbp+SHUuajNQlDtqBLbnbHEnEzJQJ9brBnhQMHU+SSOQGXUvBzBAEHEIA5LQ701tBH3ESH0dlGIQyisyBH7fRHk9gHNQPgKwB/RoQH0LgmPQfYLwBH1cbHE/AUNQ out_167_mFAP2b_singleloop_p01wA5_mFAP2b_0001_0001
E35rnBrbSJHkvf6JQv09lBzgACH0P1YIQBr8iB7P1DHkqxrIQjs9hBra8MHU2OfIQ5QrmBbPKCHEue0CQocBlBLzR6G0Hs/+PC/4lBLNj5G0Gg/tPmGFoB/+p1GEUExaPlkJkBz4V9Gk5Lauv789mBz1jQHEW5gKQ6nTmBTQ45GUgUGJQv9xoBX+OAH0w3RCQQ2VmB/FKKHEJgOBQ6+7iB/P68GElK/+PjTLlBz4YyGUhMUBQUAlkBrdI9GEYCZ7v4rViB/6fAHkWIchv out_167_mFAP2b_singleloop_p01wA5_mFAP2b_0001_0001
EAAghB3256GUiBBJQEtIdBDrc6GktzHJQqGvaB3isxG0IbnGQXPKdBrbSpG0HFuFQhALbBPHa4GEUN+LQJN8bBTr/AHkihHOQrUSgBrtVCH0C+ZPQ5SqXBjdCHHEIQ+OQ6aggBfK1JH0CztQQdmAYBjoVOH0zKfQQgatcBD2zPHU/RGRQO0iiBjU4zGUepLJQOPjbBThFCH04NbIQGH0cBDNBxG002tMQQx/WBPJV3G0oPwLQRr8hBrdi9GUyU0OQZG6TBbo4FHEMXBOQr3XiBL66KH0RGORQTmfUBXm7SHUUHyQQLBEdBzNnVHkDm5RQ out_167_mFAP2b_singleloop_p01wA5_mFAP2b_0001_0001
E8S3VBbQgzGEXPqEQfU4SBDrcrGkX6mBQTiBPBHtIlGE/pGFQv0tMBvyhpGkU4aIQR0zPBrYvwG0hPD6PCGWTBPtx1GEuRBkPyyAQBPBL7GkEIR2vdGiTBvu4/G0U43/vcgYQBHEQGHU582DwSMIUBThr6GEBWZFQwSuVB/EwlGEYf2/POpNNBbo+2G06qP9PYtQNBn30qGUA+U0PW30VBzQnvGkT7sovjX9VBrQt7GkPPWyPdRoNB3ljBH0UcSuvelTNB7yV1GEx4s6vfrkVBnOd5GUFWDCwwRjWBDNDFH0uzR8vI62SBnCPJH0UtrGwj7hOBnkVMHEXw8Bw8pnNBXqgBHE7+mFw out_167_mFAP2b_singleloop_p01wA5_mFAP2b_0001_0001
EEtIOBDAAbGUNepDQMIQKBvz3TGkpbSGQ8n6FBT14PG0OffCQ/pGHBDBWMGU6mE8PJMINBnFPKGEtVXIQP2ZJBz7ACGkOIgJQZ1lIBb6zvFU3OkIQAg8FBPALDGEbrzLQM34EBTralFkS4HKQTNODBDY+yF09THMQaM9EBfuhLG0d0mNQxmH/AvCvvF0C8JOQP4RBB3/5JGUltpPQWPT9ALEVAGkEr6PQ4PVQBPc9XGET3kAQV+RIBTXUYGUiTvIQ9YyPBH97MGUiI9JQ69lPBzpZGG0LDsFQfulKBDI6oF0w4qFQ8WmDBTlQWFEId2JQqkBHB/7JTGEeuZNQMN36AfqogFENlZOQMPiABLucQGkJchQQEIl3AbMq+FkrZxQQ out_167_mFAP2b_singleloop_p01wA5_mFAP2b_0001_0001
EfU4AB7kYQG0LdTEQXkt4AXjXMGUhrHBQRLyvAjrHIGE99zEQbnvqAT2OOGkCXvHQBuS0ATsLVG0Es+6PeHzrAbqIRGUDt9sPyo6oA/E8HGUHj6vPApRoAz0RXGkpAVtvIFOAB3MzTGUKc9HQG3i7ATwzFG0bFP9PF4z6A7CtYGkRMw0P9h0wATChbG0wv3/P out_167_mFAP2b_singleloop_p01wA5_mFAP2b_0001_0001
EZ78tA/9T7F0IbnEQIMvlAHiPxFkLz5HQG85cAj+tiFkUtoEQHFihA/h6aFEUqYAQ8d1qA3mjkF0AxNKQlSXyAfMJyFkxCICQTGxgA/l19F0umzIQeBmkAzjHdFEa7aLQGMkvA33QvFkZydLQ73/vAv4MYFk6jYJQ out_167_mFAP2b_singleloop_p01wA5_mFAP2b_0001_0001
EGWjJAzaJfFk0WpGQHXH2/qXfPF0zcSEQyocp/iF6+EEB1OIQfHhm/qTzDF0YAnKQ2mG5+GTeaF0j9ACQ5YvO/yUupFk3B26PrVKC/gFvwF00GQyPp/Un/kzujFk5nwMPZntV/IHsCG0kefzP/hwEAPnfnFEdh8IQeoYDAv/WHFElrCBQAabU94GfjFUeGLFQ7+rg+8ZZOFkjDmAQ3eBs/yeuhFUmbIyP9mPn/GT73F0FA/9PaeL1/UQeFGk9fhoPLHaf+U9rHG0Xy05P out_167_mFAP2b_singleloop_p01wA5_mFAP2b_0001_0001
EPm9h/iFRrEE5EqGQ2RTE/+8WaEkz+EJQtt+b/IsMXEUnwzIQHJwu/8NBGEUJxZJQoREp/GmSFEEq0dIQ+BqLAjAFFEkPRSJQXmtbA/WIIEUWW0GQhxZRAvv1BEkqu7LQhxfoA3N8HE0gSKIQtAVjAT2nBEUjKsMQE9OrAfwrEE0oOzKQBZXn/+v9nEULswCQ0FtR/qZ1eEkjQJLQVWZn/KSDCE0c/pEQr7uR/OTcwDkScfJQBhYXArDsKEkqEpCQxQ6EAz12+DEERbNQaQuuAPRXKEEONVFQBpelAbdG+DkyxxOQ2XnzAvDjEEk5RZLQ out_167_mFAP2b_singleloop_p01wA5_mFAP2b_0001_0001
ECzF0/AD4nEkpe0HQGYXRA9bQoEEOK8HQgOlaARf6VEUX9pEQvm0kApENLE0r6WGQYZeZApOInEEvk2KQRyERAtY04EkukqMQ14JZAd5pOFkYxxLQn/KSAFMJgF0WNtNQDeLZAJAu1FUUWzMQS7Kk/Ijn0EEMQVGQwfzWA5oP3E0awKGQH16UAt90XEkm1uLQBwclApF9nEU8T3KQEVQ//gW14EkK4nMQjQSWABt41Ek0ktOQ0ySlAtkbOF0TLrLQEZ6SAVuSSF0syyJQ+jzAARwDgFUYh4NQSq8YAdtCdFU0VrPQ1LQUAd6aAGUzfIOQZ1pkAtvE2F0ysqMQzwvSARH64Fkzi/KQ out_167_mFAP2b_singleloop_p01wA5_mFAP2b_0001_0001
ELucRA5dXSEkzL4/P8uZaA9nMDEEjwO4P+IrYAtKEZDEwJo8PnsngAtw26CUcZ93PBE4oAl3rIEk9/ezPvwkqAdkWfEUaOllP4mIlAtMTjEkn/94vDOZnAptcYEEa3cAwyi1bA524yEkvSO5vzL9DA1qYaE0sH99PB+MRAFbKEE0jjbdPdPttA56lGEkaQ78P627rAlLY7Dk+yZRvLkSnABOjqEU2nC3PNAIzAJ9IiEEobTbPrZIUAl4O2EEaUBAwDHqYAV5S7E0Mnaqv out_167_mFAP2b_singleloop_p01wA5_mFAP2b_0001_0001
EI0iNAlRhUDkjlzCQA65KA9i7qCU5YXFQAlKgANkzWC0JQ0GQ0EPhApfUfBkkf8GQIYf8/A4vMCk3L0BQTnGG/oJ+fCUpt2/P+jiu+IOWkCkKtZ0Pxxag+mXirC0//oDQsGvGAd/iuD02cfEQh5ICANVbvCEoIjIQ0C2HA9fFECEoAr8PJXj1/g9veBEhGAEQlENk/aLh4C0qlnCQQifx8CuZnCUf2fHQ out_167_mFAP2b_singleloop_p01wA5_mFAP2b_0001_0001
LSRFoAhTzxCEJD6HQwhqyAJRtiCUqLvIQLdB0AhBwiCkb8wLQzA+8ANkOlCkdEyMQ23X7AFSc+CUNG7GQzik8AV8r2C0RJ8AQjKJ8Ad+TSCE2Xo+PEv59AFRNVDkKnG8PQDvmAJXmRDEaLpHQdRozA196BCkL/BIQZAh5AdvIgDEBYkHQOtgBB5I+3CkwcbIQ out_167_mFAP2b_singleloop_p01wA5_mFAP2b_0001_0001
E88FrAtn/fC0YiMNQW5RrAZarfCERkDQQGFjhA1dxICU7OoQQ3U5QAp5hSC05SRQQtD7rAZX1MDUx8mQQ2t3uARsxNDUIOESQlLQpAl8f7CE5H6SQUEl3ABFviDUAUYSQhh/jAFWEeCEmUPMQmwVyAldCOCEglYQQwq2xAhxDfDkF/CQQdwOkARGvcDErpeQQcn75AR4bkDE5aVTQbW47Ax4CxD0BnqRQ out_167_mFAP2b_singleloop_p01wA5_mFAP2b_0001_0001
EmThjAV5hUBkoUhRQki1VAhO5jA0ZZJSQsATEARjeeBUoTrSQfz0i/AVKIBUcjpSQislgAdEdp/jHaSTQyoirAZa/H/jZlwSQpXUuANBqzAUSJ/RQhbwjAhveSBErYiRQA6OPAZLss/zqqaRQO0ngABuqcAkYYMUQJHdYAtYtm9jqRiTQBeHxAF6Zv+jVplTQOzhrAJw/o8DQUISQyCRyAZ1zhBk95pSQ9BlzAlc5iAkMQJRQ out_167_mFAP2b_singleloop_p01wA5_mFAP2b_0001_0001
ESqpKAh/wUCEbKKTQdLJ3/cqFzC0bdvTQTG4O/I5rBDEParSQuJCz+C4nNDkSU/SQLnPHAZ3lZDEDhUUQbASUApdZQDUglkVQdrKgAlhu2DUhgBWQZURmAlwSuD0W6OXQz5WtAp00EEkz7xXQDCJvA1+eXEk3zNXQIHhyA5I++DEaTcYQLNVaA5CfcCE+tHTQ6a5l/gPHjC0BCjUQGoFSAp/qmDUFpkTQBLZ3/YCgyDUmYkUQ9fnJA95eGDkuHYWQFQufA9z42CENYXVQETulA9aTAE0AjPVQdoLVAJ/VIEUmvOWQRVHlAVN5RDUtisXQknMrAJOkbEUcyXWQR9c0AlDvhE0pDoXQWWJxARlRiDkUMqYQG203AlxuJEE1apYQ out_167_mFAP2b_singleloop_p01wA5_mFAP2b_0001_0001
LTyPl/YLqADEoAbRQ4Hbp+Y6gODE/9TQQWZEr9QJlpCEbcsOQTbfp9KnNwCkakSMQG1Yd/wsc0DUmgKPQXqWl/gMrNE0aTdQQwjGFAl3gPEEHQORQ4T8U+E5qdEkSwfQQeNJIAl0RhEEVcBSQ2Jzy+AsbvEUD8SRQa/Wx/4vQxEEeoDSQEua3/oG9CF0bn2SQ8jkBAVXA2C0myORQwMHJ/SmeYDEmdtQQasr9/0N6qDkbvWOQHYHq+0uu9DEt9eNQRvLRA1I8CE0yUMRQXStM/m7NcEk2ryPQmgnWARQuiEkG5nSQsu5t+WDA8EU/5URQIRTe/c0SMFkVjxSQ out_167_mFAP2b_singleloop_p01wA5_mFAP2b_0001_0001
EtP+h9IcpCC0kwwPQTJot9qj14AENpHOQD9Qr/GlD/A0wVbMQKbOGA77LdB0/IXNQuFQE+uGaQ/DPC3PQrNfz9yr706jYrSOQZP6m/6PV44rpcENQwR2a/Uc587bu4vNQg+dY/KSlm+70r1LQvZE0+E9vB/73JOMQFQvJ+w75+BE5Z4QQZAsQ/AmFzAUtHxMQKwyM/QjlQ/Tf6nQQeBxh/2yKR/DqhhQQEl7BAfWF55z5s9MQ2uP//8fL77LfKSOQjNH0/qbUw/bnsvKQ out_167_mFAP2b_singleloop_p01wA5_mFAP2b_0001_0001
ESHRo/GaYiA0cr7JQ5TRGAjbBlAUPbGIQlEI//m4YSAkGcdCQP+JS/SXZLA0bwQBQfmiw+uQIKA0UeSJQRzOSAXnts/zUfuIQ9WyNADp2jBUZaMIQ out_167_mFAP2b_singleloop_p01wA5_mFAP2b_0001_0001
ESLTPAPzZKA0F+19PrhCLA7F80/zNuMqPEaKKAXLDNBErdpvvnnXDAnoONBU19J9v6kEcA7yNA+zlcTovUwIoA3krN/ztnMlvF6meAjIgPAEDRLAQJmE3/Wmx1+D8HymPNTGYA/kLD9TOHW6vlqXcADFyG2jRChpPyfapAXQX7/Delq4v out_167_mFAP2b_singleloop_p01wA5_mFAP2b_0001_0001
Ek0ERAPtlJC0VhDgPb/ITA3FSyCkYWNxvreaHAvrIVDUJFnkPUWAGATcmTDknEZ7PG2ZlAHRi+CEvkR0vIRuqALpg+CU77CwPqL7qADw+eCkl6k9vEDAVAn1AICkAc14PvSzLATLGvC0gge8vkz6lALzieDU21j5vvITxA3FyuCESQ2tPAyRzA7nJoCURak+v5H9mALYMfC0G3qCwRKgqAfD79BkaNK6v out_167_mFAP2b_singleloop_p01wA5_mFAP2b_0001_0001
EF1B+/WKj0DEx+cwvVgtq/mqCNEky62bPkUlFAXk7eEE8VfpPVNiIA3XvmE0jsS7PPZrJ+yrAVEEPuuzvksb9+AAnoEk6EOhv9h3Y/shooEEPtL4PxG9E/k4S5E0k422v4Cq+/yxXyDUiVS8vwJHe/mBjIEEwCq4PIRnF/kLaIEkkw/0vOxGA/OHuYEkhY89vMMxf/0QyGF0LXcxvchub+Q9j4E0zU7+v out_167_mFAP2b_singleloop_p01wA5_mFAP2b_0001_0001
Ee3EQA/HXlEE3vl0vsmtcAXF+4EErys0vPh9pAr/7zEUvzcuv/6tuA/RNlEUASG4vB3ibAzROEFkYUpAw3SiEALfELF0jM3BwljPlA7HbXFEsXxAwYQLBALpjSF00OjHwXyRPAf4bcEE3MB9vNuTWA7pvDFUiObRvavHgAj/D5EkV+xDwOO1//O1/XFkloW+v5Rdz/++s9EUmjHBwhgukA7hMfFkbjqEwKabtArTISFknEFAwgb7iAjzuiFk9ZU7vPh+g/iTIXF0rYDIw9KLFALIpFFE03JJwUtaLAHsSgFkkBLIw out_167_mFAP2b_singleloop_p01wA5_mFAP2b_0001_0001
E/2euA3jQAF0/sGvPiat5AfY59EUEta1PHna/A3faTFUjcS2PReP8ALGuhFUv2H9P9Jp6Aj/ryEUltyAQay+CBrjYxEkLBJDQhViGBLbTkE0MM3+PKNvCBHGcnEUuFWIQZrBqATXjLFk5Z62PqWp9AvAH0E0OrpaPPno3ALsaiE0XIZAQ2Jo1AT4I7Ek6kqDQAMrEBr8aBFkA2aDQQvjKB/SYjEEWYGBQq3sGBPh8rEkg4D2P915EBDhOUE0qsC+POqwGBDihmEEbjLJQjLDBB7IZXEEvSNIQBrOABX0QxEEx2oJQ out_167_mFAP2b_singleloop_p01wA5_mFAP2b_0001_0001
E/UDEB757VF0gArcPEYlGBXO0qFEv0NBPhrnMBf8SpF0fqxjPKxAPBvyhYF03P1YvRATFBj8n1F0Wgs6vLBSHBLcroF0mSpBwLPl+A7Jj4FkHO+7vUNeFBHsyJF0eU4uvGPCFBHu30FkW1+0PXUPHBXBnCGUWlC7v0lgHBXWDaFEIbfAwTe68AX2GAGUL9zBwHcj7AnPRBGEC4/yvfRq6Azp/oFUgdt7v out_167_mFAP2b_singleloop_p01wA5_mFAP2b_0001_0001
LXPKPBDqG7F0gArwPe++UB3Mz6F057nyPiWkXB757HGET3k4P/UDVBzLdQGUGEY4PyL9MBPzMEG00NJ0PU5vWB3bD2F0QZNpvtGKWBHR2uFUKGN7P out_167_mFAP2b_singleloop_p01wA5_mFAP2b_0001_0001
E5lucBT2OHGkSMI7PyL9fBDVjQG0coF+PVjnhBPepOGUhrHEQpbyiBblDGG0eU4EQ6f3hB7quTGUBKyxPdKVgBPRBWG0XBCxv54fjBTqidGkZl23P8naeBjWk/FEnED7PveRdBHMPXGE1ns/PkGOjBTkHNG0QJosPbIidBr7BaGEZMRqvin0kBPwqfGE/ariPU7rkBf6ybGEOlB/PaBKiBf1MkGEMLm5P out_167_mFAP2b_singleloop_p01wA5_mFAP2b_0001_0001
EjsthBXO0WGUJGkHQ99TjBvIbWGkWkNKQLymlBHueeGEqG/JQuzHlB7P1nG0jCXJQ3kohBX46ZGkoFpMQBydeBXDETGkMmcNQAOdZBPcNXGkeYEMQZH7dBzWQTG0m4OQQLHqgBz1jdGkCXvGQz5HkB7WYOGEmNbKQJB5gBf61hGEy/OMQe47iB7LaaGU3yWOQTbBfBj//KG0U9wMQ/0HWBT4PSGk7KqMQXy7ZBDR8WGErn5JQPtsYB/SafGkJerMQTHhaBjWVOGEYuhQQp3TdBbKebGkINkQQglxgBrAFQGEjBsQQ out_167_mFAP2b_singleloop_p01wA5_mFAP2b_0001_0001
E4PFoBnuJbGEaRmKQCBWqB7luiGkuJhKQWO0rB/mEjGU0iMNQaRGsB3jCbGEEYlOQFuOsB3NJgGE+TNIQzj5qBbdehGEN37CQoxxsBnW3fGUAGr8PM0juBj+/YG03NB9PKPasBDeKmGU3NgwPSMYoBf8STGk/UDLQ3+jpBPKtqGU1WHKQiQ8sBzP8XG0cDZIQgs9tBbvalGku/SIQFxDqBzVjpGE/gqCQK4TpBDClbGE1rlCQa/ltB3NflG0MUnovt25qBr2vrGUXofwP out_167_mFAP2b_singleloop_p01wA5_mFAP2b_0001_0001
EFDysB/nasGkR2+NQ357tBPc9sGEpwVQQGZrwB7P1nG0GvcQQShbyBT14pGUbnPPQkCHuBzLd4G0Mz0QQsT5uBz1o5GESLSSQo3quBjD7EHUVQxSQXSrvBLV9FHk0xIUQKhOuBzATEHE3/QVQ59rrBXXrBHkL4MVQpyYvBXxSFHUexcWQCBmsB/89yGUHaxMQninsBvQsoG0ioBRQSmQsBbFi8Gkn8qQQ1qnvB7Kn8GUhuPQQR29wBHKF3GEemaSQ3mltBnUm0GUoR5SQetksBzsbHHEfUwSQZw1vBPcJKH0VNISQdOoxBvB6HHEJ4PUQNowqBzhBBH0tsTUQnunqBX8OAHEYhEWQOxVxBzbQHHUyigWQA1TuB/sFEHE+3SXQ out_167_mFAP2b_singleloop_p01wA5_mFAP2b_0001_0001
E99DxB/TNhGkR2eRQXPqzBzeUcG0d+uRQamJ1B7kYiGkAr0SQmu5zBbQgnGUzMrTQ14VzB/RhQGUwKHSQ7lMyB7QzJGE3T/QQD+7xB3HB8FUmUVRQCUywBfJ/1FUbaWSQH5CzBD2kuF0pgeQQFDivBbmZfGEAAISQzj10BfMtcGkIW0QQi8AyBHR1PG0pS+SQl7R1B3SPNGUekZSQNOfzBX6iKGUyeHQQwuNwBXa4MGUybwQQ/P+yBT/reFE0QnQQAS9zBPJJ0FU6+TPQ out_167_mFAP2b_singleloop_p01wA5_mFAP2b_0001_0001
L/Uz3BXO0hGkEDySQ03f5BXO0mGUdTyTQShb7B77neG0OfXUQIwK8B33PfGkvfiVQy+P8B3qdXGUdkrTQRLC7BrbSwGEShLTQNfP5Bfob5GkbIrSQEzx6BPt2CH0w9GSQOTM9BbTbCHEDmESQl5g5BfRgKHkG6tRQ5Qr4BD/pdGERLCSQsoO4BfB2pGUSolUQlfP8BHQgtGU+4VSQgNZ8B/5lzGk3M7TQFe/3BLSN8Gkx1fTQvo63BTHU2GEtl5RQ out_167_mFAP2b_singleloop_p01wA5_mFAP2b_0001_0001
L+TNOB325FEUHahMQ6mETBf8SPEU6mkMQ++JXBvHFOEULymKQmuJbBLEYZEUIwaLQmuJgBz0NbEUGE4JQOJGaBfR2iEkqx7NQbnvdBHuewEEmuZPQqxLVBfR2cEE8nqOQtd+SBzKHiE0OfXQQAAgLBHYl3DEtILKQepbNBrED6D0hWEHQXPqKBHXPmDEBW5CQO0iMBHZ7oDk9ow7PPK8FBjqxPD0FZ7DQW5QDBjAr8CEqGv/Pnv/DBnuJNDU6mkIQ03vGBDW5gDUjXqKQHv0+ArFZ3C03PFJQMrAMBjOsFEUZeZOQOUjgBTQfSEEmggHQm6jgBXbUsE0TYMJQ5p+hBj/pUEUk28KQFSueBzoy+EkenLOQ6avgBDfjnEkry1PQax8bB7u11EkIQqQQkSCRBX2cFEknsEGQvPKFBTtbeDE0BrMQ out_167_mFAP2b_singleloop_p01wA5_mFAP2b_0001_0001
