# Supplementary material for: Incorporation of sensing modalities into de novo designed fluorescence-activating proteins
Source: Nat Commun. 2021 Feb 8;12:856. doi: 10.1038/s41467-020-18911-w (PMC7870846; doi:10.1038/s41467-020-18911-w)
Supplement: Supplementary file 24 — Source Data [file 41467_2020_18911_MOESM24_ESM.xlsx › raw_data_graphs/Supplementary_Figure_6b,c,d/1/silent_166.out]

SEQUENCE: SRAAQLLPGTWQVTMTNEDGQTSQGQWHFQPRSPYTMDIVAQGTISDGRPIVGYGKATVKTPDTLDIDITYPSLGNIKAQGQITMDSPTQFKWDAQFKQNDNPRYHGSTNILTGTLQRQEZ
SCORE:     score     fa_atr     fa_rep     fa_sol    fa_intra_rep    fa_intra_sol_xover4    lk_ball_wtd    fa_elec    pro_close    hbond_sr_bb    hbond_lr_bb    hbond_bb_sc    hbond_sc    dslf_fa13      omega     fa_dun    p_aa_pp    yhh_planarity        ref    rama_prepro    bref_irms    cen_irms    final_chainbreak    final_looprelax_score    irms       time                                       description
REMARK BINARY SILENTFILE
SCORE:  -483.979   -699.091     98.600    400.499           1.627                 22.809         -8.198   -257.507        2.132        -22.103        -79.519        -24.849     -39.013        0.000      3.618    132.044    -40.850            0.037     19.116          6.670        3.164       3.164               0.007                 -483.979   4.239   1170.000 out_166_mFAP2b_singleloop_p01wA5_mFAP2b_0001_0001
RES_NUM A:1-120 B:121 out_166_mFAP2b_singleloop_p01wA5_mFAP2b_0001_0001
FOLD_TREE  EDGE 1 120 -1  EDGE 1 121 1  out_166_mFAP2b_singleloop_p01wA5_mFAP2b_0001_0001
RT 0.092238 0.94843 0.303269 0.768097 -0.261588 0.584465 0.633655 0.17903 -0.752615 12.785 -5.805 20.9455   out_166_mFAP2b_singleloop_p01wA5_mFAP2b_0001_0001
ANNOTATED_SEQUENCE: S[SER:NtermProteinFull]RAAQLLPGTWQVTMTNEDGQTSQGQWHFQPRSPYTMDIVAQGTISDGRPIVGYGKATVKTPDTLDIDITYPSLGNIKAQGQITMDSPTQFKWDAQFKQNDNPRYH[HIS_D]GSTNILTGTLQRQE[GLU:CtermProteinFull]Z[HBI] out_166_mFAP2b_singleloop_p01wA5_mFAP2b_0001_0001
CHAIN_ENDINGS  120 out_166_mFAP2b_singleloop_p01wA5_mFAP2b_0001_0001
LwfKMBvxLBIEoaMYQDCMMBf9IAIEZ78WQ67nRBLFu8HE99bWQ357UBT0i4H0hWMXQlDNIBf9o3HkoFpWQ/9zJBXFEuHkfaOXQiTgIBXhVCIUaeVYQPryOBPHFEIkmJTYQBdLNBHFt7HUsJcYQAQKLBfY1DIkXmbWQXr1HBjGn2HkmkkVQG/TEBzA65HEarBXQLx6HBHc1tH0lLDYQ out_166_mFAP2b_singleloop_p01wA5_mFAP2b_0001_0001
HTihSB3NJ+H0kYIVQ/UjXBHCs6HkEDiUQkC3XBvcouHUgVmUQFDCcBjVOqHkvf6UQ5QLYB/9T+HUf/ETQZHGZBzvIFIE+04SQih7aB/ojGI05UfRQAc1WB7ouFIUKZdQQ6zJTBjkbJIUL5FQQ5RETB7xJOIUkprQQrHqPBr8VIIUgJROQEtoPBzKnAIEsyhUQMv1aBzTP+H0KDGVQ84sUB/TH8HE6bgSQ6ekbBLiJ6H0fVoSQxkHcBvAgGIUtEmTQSDWVBrrOHIkkFFTQTxXeBPMFEI0U8ORQTCHcBv7vKIUH0dRQpJxWBPIKCI0Gn8PQTDvVBvjAPIk2OaRQoWVQBDV6QIEV2ZQQifsPBPgpEI0mgUNQNt7MBPeFLIkNrtNQ out_166_mFAP2b_singleloop_p01wA5_mFAP2b_0001_0001
H3kYTBPzMpH0yhWUQiBhTB/RhdHUO0aUQXPKVBPIwZHkVO0VQEtoYBfR2SHkQg9VQiWEOBntzYHkArEUQnEDQBnCXtHklDFUQRXgWBforaHUCZtTQb8SOB7QLQH0IbHUQam5MB/TNbHkrHFTQEYFLBvcobHkvfyUQ out_166_mFAP2b_singleloop_p01wA5_mFAP2b_0001_0001
HPK8SBntzeHU2O3WQqGPUBjqxbHUbnHYQrcIaBnCXdHE8nSYQQgVcBb5QXHEDCsYQ8S3QBvHFiHUzMnYQXPKQBD/pkH0yhuWQ2rZTB/GRTHEgVLYQ9owRB7OffHknvHZQmupMBD/pgHk9ogYQ03vRBz1jqHEAAkYQ out_166_mFAP2b_singleloop_p01wA5_mFAP2b_0001_0001
H++pcB77nlHEoaAYQuzHhBra8nHkvfKYQy2JjB/RhjHEoaUXQnvflB/mEiHUdTqXQPffhBnBB0Hka8OYQBgmfB3V+4HUkLyYQhRcgBvPb0H0iQeZQ0wuiB7N/0HUx8sZQHQ3cBX/5vH0qjzZQsHlaBrZmqHUiBZXQOInhB7fLkHEs9oYQF47gBTM23HUXchXQFXljBXR11HkAEVYQ0pZbBrbX3HURJrYQlCKgBPOyAI0W3yYQH8edB/QxsHUxlQaQXlOZB/kmvHExbmZQ out_166_mFAP2b_singleloop_p01wA5_mFAP2b_0001_0001
H46RiBTgVhHEv0FWQ46BkBT2OdHUIwCVQqxLkBblDRHUO0CVQCBWmBfTiMH0P14UQ78NjB76RhHkpbqTQecClBrBXdHk14kSQtZ0nBDLIhH0JL5SQ7ELkBfkyhHEbNPRQaRWgBntziHUwK3VQXrCmBzDSgHUSxNVQHxNjBHe+pHUebqTQH4MhB/RfeHUo9cTQIVBlBXktUHEOnjSQeDLpBXiXeHEBqJSQPkboBTx8dHESH3TQRz2nBXM1pHEzJ7SQt0glBvS7eH08cdQQ6xPkBLgdqHUjNSRQ5pLiBjGYfHkxJARQ out_166_mFAP2b_singleloop_p01wA5_mFAP2b_0001_0001
Ham5hBjArLH0xLNVQQg1hBTf//G0xLNVQHaRjBntz5GkWkVWQMdTkBLaRxGkpbCWQGZ7dBPc97GktzHVQVxPbBXtc9G0KhyTQLpjVBv896Gk1N5TQIIydBHyv1GEijySQrcIgBvcoPHkBBWVQ8T1iBL3I9GUxiTUQPJkbBHSEAH0t42VQ8X5dBTNizG0CWWVQjtqbBjboFHEOXeTQ46nTB75A8GUpF7SQXixTBbTXAHU80nUQDbHVBXswyG08IOUQA62bB34j2G05z0RQjlSdBTPrtGUgsITQ7n/gBjsf3GknksSQ out_166_mFAP2b_singleloop_p01wA5_mFAP2b_0001_0001
LEtojBLFu9GkQglXQf/0kBf9o3GUHaVYQUNenBjAryGEYlHYQJbHpB3Mz3GUPKkXQdTSlBjVOAHkCX3YQvv9iBDHqHHEblxYQnqkiBTeHIHUqfCYQsVmjBbLp9GUNZoXQ/pajBjzaxGEm4fYQ5lNnB3UMEHkKexYQb3alBn7l8GEXFXZQIBajBTgmPHETQ/YQUKLhBLXzEH0weBZQiK3jBnIaOHEDGuXQKpdgBb4YJHEWA3XQ out_166_mFAP2b_singleloop_p01wA5_mFAP2b_0001_0001
LSh7nBPIwoGkoFVYQ14VqBblDjGkqxHYQ35rpBrw1aGUdTKXQrcYnBXNeXGEsyBXQgqhmB3jClGUbnnYQk5OrB/hFfGkBYjYQMuzrBLGxoGkqo3XQ out_166_mFAP2b_singleloop_p01wA5_mFAP2b_0001_0001
EqGvrBvz3WG0isdWQJGUrBPc9NGkpbiVQW5grBf8SRGkVOEUQHvUtBzeUXG0gArTQWOUtBX46EGU6m0VQf6BtBzAXBGU0HMXQyFusBL8/2Fk865UQpwltBb78ZGEEYlWQYHTpB/m2KGUoBsVQJZWvBHfwHGkOLqVQasvrBHS52FUJwPXQWDHuBD4RqFEGAIVQmL7sBTJn7Fkqy3TQrqrqBj7cxFErDFVQ out_166_mFAP2b_singleloop_p01wA5_mFAP2b_0001_0001
EEYlpBDrcNGUy2RTQIFepBjpbPGEUN2RQktzpBHtIFGEnEDRQktzoB/9T5F0w1bRQsyxmBD/pUGUHahRQfMnmBbdkfGkYdHSQt5XmBb9vhGkR2aTQw8omBLowpGUJMdRQfeVmBH6WsGExvnTQ2VimBD0bxGU00bSQ7jwmBj+zsGkjjKQQssnmB/+P8Gkd6ISQTT2mBjUa3GkMHtPQtRzmBrbC/GUgC0QQSMIoBPy2IG03PtTQiRGrBXn0UGU2HlRQ52JlBbsuPG0YA6RQi8jmB/oNVGEaScQQtxQmBbqybGkMXNUQnnJmB3FtvGk0viUQN9ymB/+5mGk2P0OQ7ojmBjPVCH0jq5SQYS9mBPQf5G0JXoNQPY4mBXDfHHUWphQQ out_166_mFAP2b_singleloop_p01wA5_mFAP2b_0001_0001
EEtIrBzgAGG0LdzPQMIgrBTgV6F0257NQUN+oBHtI5FkQgVMQ8nKoBbktEG0xLNLQaR2tBnsd+FUHaBMQJpWuB3ofsFUNd/JQYNdvBLBJYFUqvQLQt1kxBfumYFUweiMQJiDuB7WUGFkDe6KQuz3rBrbSNGkVOUPQsK1rBDuurFUoJFPQ+1pvB3WdAG0XEJNQ9+dtBLpkGGU1K6KQlYyvB3gHyF0AegIQQrdsBbafoFkXMBJQ2qruBXRn4EUt/tLQuwWsBXseGFU/g2JQ out_166_mFAP2b_singleloop_p01wA5_mFAP2b_0001_0001
EoFpnBTLymFU46RMQkCHlBTgVmFUhr3KQKc9kBDqGVFU5QrIQHahlB3NJCFEVjHJQEY1iBz0NjFEmu5MQORLgBHyujF0DTdLQ2cAjBjd+zFk47EPQQgVoB/RhZFEFuONQej0kBnDw1F0d64JQp9BjBjqnTF0w60NQagKdBTehhFUi84MQ+NHgBToLXFEj29JQKO3fBTwNzFEupeKQuqZhBj4lxFUaGQQQpc3iBnRwBGkstNOQHp4kBb6jyFE92CQQ out_166_mFAP2b_singleloop_p01wA5_mFAP2b_0001_0001
EhALkBf++bFk/UjEQWO0jBj/UNFkTiBAQtI7gBz1jOFkpbS8PSMofBzKHgFUwKH7P78tlBnsdSFUIwK1P6teoB7wxQF0iHA6PKwNlBfH3CFkOn8qvW5wjBb78rF0IbHEQEgQkBTiH9EUsvXBQYuWlBX4uiFEmTSvPu8NpBDY+eFkkuo6PqojmB32qGFk6BU5vyKKjBH0TEF0oe9yv8VklBDyhyEkVEFIv out_166_mFAP2b_singleloop_p01wA5_mFAP2b_0001_0001
EWOUfBvHF8EEEYl6PR2uZBjpb8EU5QL2PhrnYBvd+sEkuJxoviWkbBrFZdEEAAAwvVj3VB7Of3EEDCMAQH+KWBTH7FFU2LNFQQh6QB3Qz/E0FD8IQ96KSBPEFQFElP0LQampgBT14tEE7Rh7PVdzYB7hbMFESPUwPJjTWBTzXnEU+BdBQGv0RBnkG5EU7FU9Pvv3VBHpjWFUtCIEQVo8ZBb9WDFE/lLHQ6yEPBrYONF0WYTNQNPMSBb/4gF0+CRLQpn9VBzY6LF0G1pMQ out_166_mFAP2b_singleloop_p01wA5_mFAP2b_0001_0001
EoFZUBHDCyEEv0N4vktTSB7QLkEULyWAwXPKMBT2OjEEoa8/vO0iJBntzzEkQgV+v14FUBnBBsEkAr8FwSL1ZBn6DtEUSbJGw6RNSB/PbcEkJdIJwfUYSB7lu/E0HFu0v4G7TBngIUEEQ5k/vdobSB/n07EEhFuGwpuSbBnSukEEItQDwHPhTBPvAiEEWYFLwyJ5NBrnYbEUJOHJwQl5TBvvpME0WIwIw out_166_mFAP2b_singleloop_p01wA5_mFAP2b_0001_0001
E99zJBPJGQE025bAwPK8DB/mEPEklDNAwamZBBjpbQE0fqxFwIFOEBPIwQEkvf6IwnEDCBT2O3D0NJG6vhcLDBT7FMDETWD/vNskDBT14GDU3YgEw0drDBT5ZsC08LC4vEtIMB3MzCEEnEDBwZdfCBHn2cEURk57vfBf7ATi45DU9Gv4vOc7DBXU43D02k1ovUqbEBf4lNCEqQc6v36WDBb/ryCU/gl/O out_166_mFAP2b_singleloop_p01wA5_mFAP2b_0001_0001
L1NJ4A/89PEUiBBGwQgVyAb5QREk/UjJwwfq0APdT+DEYljLwoFZyAjWkBEESh7NwO1TmAPg1REUk8+IwGjohAvpL5DEPAEIwLhYLAzYq6Dk97bHwWheBALVHLEU5z3IwC/BDAnyLgDUFTmEwe++zArvfQEUiBhCwuqr0AbV+fE0gVkKw7vCiAP6uWEUlKyKwF4pkAHTtdE0nc4Gw3tRlAryXwD0vkUEw+QqjA7ZlgDETShJw out_166_mFAP2b_singleloop_p01wA5_mFAP2b_0001_0001
LGZ74ALv0ZDkSMoKwQgV7A/TN2CU5QbMw2OfDBf8S3CkVOUNwzhWFBjpbaCkWktOwHK84ADLYLCkPSELwGtBtAru0DCkx9oKw+46mAHxuNC0HHaMw2fJqA/ccoBkBPjIw/pG7Ab5QXD0FZrIw/RS2AHIE5CELfMOwqy88AzCMKC0ucIJwdTI8ArKsiB008RMw out_166_mFAP2b_singleloop_p01wA5_mFAP2b_0001_0001
LGEYGBT0iYDkCXfMwjs9LBXNedD025LNwHv0PBPHaFDkX6WLwdolUBLwKDD0HF+LwcSsEBrw1vDU14VLw5/BNB7YS/DUSwINwW/mMBbDVSDEvZOPw out_166_mFAP2b_singleloop_p01wA5_mFAP2b_0001_0001
ELH6NBTLyyCEBWJJwEtoRB/mEbCEBW5GwgqxUBT2O7C0kYwDwqxrSBzfqdDksdeCwoF5OBf++5BEsyBDwUo2LBz81yAEmihFwC8YJBnFl2/zpgVBwXvUGB/YdaAkch37v8KuKB72Xj8D7cdBw2O/JBvco1CE/pmIwthRUB/OUICEikuIwj6XMBrJsOCkZBaAwN/+RBngIcB0RelAw7soOBjlPMA0Dr4Hw34sIBzFHNB0xQCIwzoPJBjrwHtT45f9vDXRNBf1zb6TPoREw out_166_mFAP2b_singleloop_p01wA5_mFAP2b_0001_0001
ElDtZBDrcwCUf/UCwy25cBfnvPDEAAA/vv0NeB7P1ED0d++tvHv0dB757fC04luJPb8ChBjU4WDkSMoCwFUjiBToUvC0lC1Cwf2XgBDaelD0b7JIw8SXbBLwKTC0LdTDwFzqaBHZqtDUosn+vaoPiBH+VvDkCRqAwIuUhBrV2VCkL9/CwAfNiBHNmqD0UWRJwJIeeBXFlBEUQqEIwnFXeBb7+MDk9CKJw out_166_mFAP2b_singleloop_p01wA5_mFAP2b_0001_0001
EAAAgBvcolDklDtoP8S3gBvz3fDU6mE9P5l+iBrbSAEE+TNAQHaBjB/naSE0xLd8PzMzcBvz3jDEsyBCQmVraBvJGGEk331BQ357fBjqxBEUc9ogvi6whBzfNADUc9z9PQh0dB/6hcDEpUHGQmlwZBL4yNDU8LsAQriaZBXw/IE0ylhFQ out_166_mFAP2b_singleloop_p01wA5_mFAP2b_0001_0001
EY6mkBnuJ1DkR2OEQnvfmB3NJKEE/pmGQAAwmBjWkHEkQgVKQmupmBvIbrDEBWZLQlYQpBf++JEkoF5DQ3uLpBHStSEkyIU8PxA4rBPFGWEUbqY2P3jctBnbLHE0jmBzPfRbsBzHZqEEORIxPU4akBvd+WDUHaxFQbtvlBX3OaE0ZI2FQrgCqBjjbzDUBwyDQ3KpqBXuuTE0BYNGQgiLoBjHGiE06Tm8PzGFoBPswHE0cdf2PqwKuBzeDuEUhKrgPc5DrB7NQ2E0J9P0P out_166_mFAP2b_singleloop_p01wA5_mFAP2b_0001_0001
Lx1DnB7luZEEUNuLQ7RRnBb78ZEkSMoOQwKnnBvyhwEUMIwPQbnvoBHue+EU5QbOQsyBnBHDCoEkCXvKQj59oBn2LQEEJzPPQY9elBPtxSEENrfPQ out_166_mFAP2b_singleloop_p01wA5_mFAP2b_0001_0001
Ef/0mBPzMzEUiBJRQ/pGnBLwKHFEBW5RQ/pmkBnX6MFUKctSQQ1IjBzJx+E0FZLTQlDdpBb5QFF0Jx4SQA/PsB3R/CFUiBRSQYjZuB/rl+EEmaUTQK8SuBfY2tEET39TQOwUwBTd2MFkFtfTQqG/lBbmZmEEaRmRQFzanBL1NUFkfLMRQU4HpB33j3EUVqiTQu6epBDndTFEfPhTQc1vsB3rDSFkOtwRQSqQsBns61Ek8YjRQSQwxBT7QKFkFCLUQKIXwB/RnaF0F68SQ out_166_mFAP2b_singleloop_p01wA5_mFAP2b_0001_0001
EoFJkBPy2hFEBW5SQ14FiBzfqpFEv01TQ5QbjBvxL3FUc94UQ++JlBT2OCGEEYlUQkCXfB3251FEVjPTQG2zaBLm1oF0JQnSQh6zaBfggUFECbPSQF8fVBPlgwF0BGVSQMr3VBDHuOFklZuRQEcpSBzZjfFUfgxRQty+SB7P8BG0iyfSQpEdNB7tmhFkqzYRQsYwNBLU6CGkP9GSQRKHLBbHS1FU8qkRQ1NZlBXjXsF0FZbSQaSIhBrp4bFEReTUQv8ZgBn9jAGElwfSQsukdBvZb/FUJrCUQJZJeBv+CKF0CEVSQTJ0UBf7j/EknZWRQxICVBv9cIGkRX7SQGLMLBTyWUF0uF9QQEX0LBDOWKGUh9PSQeOGHBTqW3F05gTRQ out_166_mFAP2b_singleloop_p01wA5_mFAP2b_0001_0001
EtIriBPzMzF0eUIWQaR2jB/na+FEAAQXQPKshB76RGG0HF2XQGE4eBLbnCGEaRCYQCsykBnYQuFEEYJYQPtqmBvbxcFUSewXQudZpBrrZfF0zgoXQXcImB/cWIFE7oVXQbJeqBPjRNF0YNKXQ/QioBXUI/EUh0+WQ7RRhBvconFECsSWQE2glBXwFEG0Xr5WQXZGjBr98mFEv0XYQwY2lBf8y2F0rliYQDwKkBf7rAFURaTXQaplsB7TfKF0zg9WQsBzoBTxivEElCpWQ out_166_mFAP2b_singleloop_p01wA5_mFAP2b_0001_0001
EzhWiBXjXQGU2ODYQVjXgBntzXGknvTYQFDChBrvfcGEVj/YQO0SjBzgAgG025HZQhrHgBb78gGU3koXQ4wSeBzmzdG0BxRWQgI8gBvoMaGUA/WVQPEDZBHSkeG05F6VQkdJgBTgcXGEsYGUQX7bXBXN3bGkznpUQLSGbBL5VYGkpDwTQe+OkBDAATGkYQ4XQxO9cB/LjTGEeiXYQblEiBv4XkGkrXgXQnVsdBjTBnGE3IBYQqLCjBfxkZGktqpVQ+rJWBvWUhGkgjnWQyqmhBLTmUGkESYTQ8EQTBLrjcGke1XUQDb4ZB3SRWG0UjwSQ out_166_mFAP2b_singleloop_p01wA5_mFAP2b_0001_0001
Env/dBntzcGEqGbZQ8SXeBvcohGkTiFaQ357ZBPc9pGkDtMaQlYQVBzgAnGUbnPaQep7dBrEDZGUPKoaQwImdB/8WdG0OQWbQxiRhBDiBjGUB9mbQPtajB/sLeG0rwrbQJS/gB3qVtGEyowbQPKcaBXNeZGU46RZQuSGhB7HvlG07HIaQ1xsgB3XyTG0vPmaQLhaaB3HLUGUTQiaQE/ycBvgpWG0WUrbQ9eRaBPzDjGE0zXbQQGiiBrngxGUME8bQ6iWeBrgFxG0gvrbQ out_166_mFAP2b_singleloop_p01wA5_mFAP2b_0001_0001
EmuJbBnCX0G0IbPaQgVOXBfnv8G0xLVaQfU4UBjVO8GU14BbQsHlXBLv04GkYQgbQZQgaBPc9GH0HFOaQoOFgB3s0DHkDKZaQphVgBz7M4Gkg4KaQC2JbBj5K0GUTUPaQVoFUB7h67G06t8ZQFc8YBT8XNH05tiaQuvDaB35xJHEp3sZQ/EagBDoyEHEVu7aQvIghBLyMJHEvPJaQJquhBL2Z0GEFpgaQtu8gBb3b3G0HrpZQ out_166_mFAP2b_singleloop_p01wA5_mFAP2b_0001_0001
L357PB325/GEaRGbQWOUNBvcoAH0z3vbQfUYLBXiBMHkDt4bQpbSLBHYlPHkQgdcQcSsIBntz4GEFuybQgXRKBTmCtGEBXubQxrxNBfyfpG0OgScQyBNPBjzYeGk3mOcQvF7SBLjQZGEqelcQIHxVBnVMeG01/CdQQBoTBvQEPGkoPdcQGE4NBLwKCHkqxraQCpMQBP7a+GkyhIcQBi7FBvjg6GUWfZbQHCmGBfd25G0Q+QcQLOcMBnTyrGk+YQbQPRsGBrCDoGE1TubQO2qLBf4jqGkXswcQQEcRB/KLuGEx0ScQVOLNBbNwZGUnt4bQ2vJVBfGDmGEYzIdQeUjYBj7HaG0JwTdQLAPRBXFxLG0CpFcQXGWWB/4sKGUSVtcQ out_166_mFAP2b_singleloop_p01wA5_mFAP2b_0001_0001
LkC3JB/owRH0d+WbQ46xHBb6mcHkYQcbQBr8IBfSMiHEsyxaQcSMKBPIwcHkpbSaQgVuBB77ncHEVjjbQI599A7VjbH0/c8aQ2O/JBzeUOHkQg5aQL62JBn3XgHkWA3bQqAYAB/4kjHkz10bQmdxABT1vVH03g3bQB1X4AT4FWHku//aQ out_166_mFAP2b_singleloop_p01wA5_mFAP2b_0001_0001
LXkNIBHsysHEmutaQpw1IBnDtyH0HFGaQueUFBXMIuHERLiZQlYQGBLbnwH0bS8YQcSMHB/mE+HUwKTaQpzYIBzGq+HUUdCbQLdDHBrjrzHktOTbQ2PNIBnBvsHUEMuaQkhENBn3iyHkjb8ZQE0+CB/DS/HUTfMaQWVaJBDPACIUxYAaQud9FB3qfCIUGcRbQ7fmMBrvaAIk6lHbQnsyCBTqfzHkELbbQudoJBr/4xHU2jubQ out_166_mFAP2b_singleloop_p01wA5_mFAP2b_0001_0001
EsHFBBf++nHkWktZQ7Rh7APdTjHkDtMZQQ144ADrcXHkmZWZQ99TwA77nTHEEYJZQ2jCxAThrpHEsyJZQYajyAHnr1HE7rCZQsKFyAPIi8H0qglZQwch0ADhz5H0gXaYQ3ZizAnssDIEq4fZQGvA2AbmTCIUZtUYQj9g1ATVtFIEvT3YQDv/2A3rHLIkrrxYQf/UABjU4lHEoaMaQTq6/AfLdjHk4kuYQ/GqsAfEpoH0+qnZQrPAsALJjmH0XrwYQLCkwALSV5HUwXFaQlY80A34n0HUEp+XQmCLzAnYYGIkeU7ZQebk3AXQ5DIEmspXQHEB2Av66MI0YlMZQ out_166_mFAP2b_singleloop_p01wA5_mFAP2b_0001_0001
EqGPABT0iRH0yhqZQ357+A3jCGH0Gv0ZQ5luEBnDt/G0JxwZQGE4IBHXPDHkQgBaQMIw6ArFZEHkU4iaQafUxAz3rKHEu3paQNW/3A/Nl4GEClqaQDCsDBT2OVHUGE0ZQtsQ5ADHrCHU56dZQBgaAB3W1GHk6R5aQsB/sAzumKHkKOQaQWbD1A3xn3G00HLbQYv/+AHPmzGUdTmaQyTzxAzZH2GUG9TaQ out_166_mFAP2b_singleloop_p01wA5_mFAP2b_0001_0001
EFDiEBzKH2GE7RdZQ4PVJBXjXvGEBWZZQU4aIBjrHjGEoaYZQFueEBnuJfGECsGZQzhWMBTgVzGU46xYQJCWRBPJjtGEm5lYQ/IhUBLnN0GE1U2XQH2JXBX37+G02XYYQ7RBBBrZmzGE99PZQ/z1LBrGqwG0LZ1ZQn5aNBH+s7Gkcb2YQrmrJB/48yG0tRWYQbGbQBz1XlGkpCcYQ/yDUBnjOtGkElAZQK8OZB35OEHUCEDYQOE6ZBjK57GEvawYQWz7TBj4QDH0fAoYQ out_166_mFAP2b_singleloop_p01wA5_mFAP2b_0001_0001
EEtIMBvHFdGUPKsZQ/pGMBrbSRG04lqZQaR2PB7QLNGU5QHZQlDNUBfTiRGEoaAZQrcoNB33PMG0isVaQX/WJBTniNGkFk5aQXKoEBLkAOGElLwaQHc3KBDTmNGEzlebQ5lOPBjqxgGk8S7ZQhFDIBfznOGk4cjZQ1bURBvd5PG0k1gaQXebOBfKwDGkdDRaQ out_166_mFAP2b_singleloop_p01wA5_mFAP2b_0001_0001
EIwKOB77nEGE7RxYQvJRRBblDAGEmuNYQyLdSB757nFkuJRYQam5OB33PbFU2ObYQzMTOBrEDCGksdGXQ+SeNB7EEOGU6+4WQWEfRBf3z6F0kQ7VQv+CKBPR2QGkHgtVQx1jKBTgVBGEZ74YQUeKVBvA9DGkh0MYQzXYKBDms8F0rpJXQfwSRBr4oRGkEiyWQEXhLBrKdRG0xxwXQiSTPBjY19FU/hBVQlNASBTMrpFEqqCWQ+ZaVBz8QBGkU43VQleqJBHPgZGk12oVQ/kHGBv/TNGkFQ2VQyd2LBLJxNG0PRzUQ out_166_mFAP2b_singleloop_p01wA5_mFAP2b_0001_0001
EKcdXB7OfhF0MzIYQtI7YBX3kKF0eUIYQO0CbBvcoDFU3k4WQf/UeB3MzOF01jSWQ6mEdBLEYFF0jCrYQ/soeBbAztEkAfoYQrvvaBX8yKFEGmWZQgqRaB/S3sFksdCYQgQXVB7pLBFkcpPYQBhSgBjWcOFEyzlYQJ0ygBnrPqEk4DBZQSDLgBvmQqEEAOJYQouFbBfc4jEEVdtYQrIrdB/jNHFENVvZQ4qIXBP8QBFk00bZQODvZB3LwbFkP3XZQ out_166_mFAP2b_singleloop_p01wA5_mFAP2b_0001_0001
EsyBZBbQgxE0jCXWQ++paBb5QpEUjXCVQ46ReBrFZVEUiBJVQIFOdBnDtGE0w17VQXktVBrw1jEEEYNUQBWZWBHZ7oEECs6WQ509cB7kr1EEYNiUQjs9WBXjXeE0HFOTQv0NTBLGEyEE/pGUQ35bTBb5QXEET3sUQ out_166_mFAP2b_singleloop_p01wA5_mFAP2b_0001_0001
EqxLhBLxgUE0JxQUQaRGjBf9oCEEEYNUQ0iMkBra86Dka8ySQO0ClBPy2LEU6mESQ35blBvyhIE0eUIVQavmnBjWQwD01fQVQXjwpBXDd+DkJsPWQTy/pBXNNSEU6QnWQlbXrBzjmfD0JMsWQiBhhBTKchEUdTqTQ0VFiB/aSoDkWkiUQEcqkBHGqLEkGZIWQuDWmBjEXXE0gdxUQDnioB/utrDkMFSUQjNvmB3zNSDUmymVQV+0sBjXlmDkQrVXQDqHrBjMeBDkJ+XWQ out_166_mFAP2b_singleloop_p01wA5_mFAP2b_0001_0001
LHvUkBjWkRD01jaSQqGflBrZmFD0coFRQueUkBDW5cCkpbaQQrcojBHYl7BkBBGRQ2OfjBLwK7CkEDCTQFgonBbigAD0nUMRQjtNlBvz6fDEDwYQQ out_166_mFAP2b_singleloop_p01wA5_mFAP2b_0001_0001
LMIQkB3MzcCk8SHOQ5QLjBfTixBEqGfMQqGPhBj/UHCU0iMKQc94hBblDlC0MzsIQqGflBjrH9AkEDSLQFmInBf/pcAUIvZNQrnakBzC4l/jGnrJQZ78kBnCX3CEBWJNQ+zAiB3e1HB0MoyNQS/rmBzQGmB0We/JQ+uCmBvMK4/zxnnOQA3EmBrc6c+jgI3IQI1KjBffCKAEQaDIQhZPjBr6rU+z1d/KQ out_166_mFAP2b_singleloop_p01wA5_mFAP2b_0001_0001
L46xdBzLdjBEaR2JQktzZBrw17BUdTiHQiWEYB/TN2AEW5wDQy2ZZBf8SX/DtIbEQzhWUBrw1LC0NJ2IQH8mRBLI5PBUIlIKQ0uGVBnatpC09TwKQuT+LBbd/jB01VpKQ789cBXjXyAEpwFLQ8fkbB74hWC0HLAFQHs0RBrLoYCkfCjGQVZlTBLZkABEhpBMQbJxRBXnjYAEYA2IQL1WRBLgyyC0+VnLQV/FXBvhIFD0XI7JQQWfXBbIeaCk7BLMQv+EKBHcauAUkTjLQZW/JBfQCyB0PRwIQuPvLBj7VNC07o7LQ out_166_mFAP2b_singleloop_p01wA5_mFAP2b_0001_0001
L2jCVBvIbPBka8S/PDXvSBHYlTAkR2O3PnEDXBXiBx+z4lutPzMTWBzgAr4zMzMrP3ySOB7Mn/+j/0u8POrJKB33GVAEjGJAQIFOUBPzMHCkZmZ+Pz9DRBTVF4AEdgnfPJL5PBnCCu9zNfuBQr8uMBrY4H9TnV61PC22IBzhcyAkSRD6P out_166_mFAP2b_singleloop_p01wA5_mFAP2b_0001_0001
LEtobB/na8/zisdePEtIgBf9og+zfqxrv2jChBjVO02D/pGxPiBBiBjWkt973P1YPTiBfBTLy28Dv0N+vKrYdBXR+s/zHAQDwIAZfBzmw+A0nh+Cw+9/ZBDn3I/jsNhGwZ78bBLwK/AUO0ikPoL0hBbec5/TmIZtvMr0bBLJB0y7oay9vAdRhB3uSL5ziYpAw out_166_mFAP2b_singleloop_p01wA5_mFAP2b_0001_0001
LlD9gBThrH6zyhW/PDC8hBT0iM9bktTDQT3kgB77nK+LtIbIQZQghBjAr8/7yh2JQMdDgBb5QL+jWkNBQ/hBkBPilb87fiUEQZj3hBH1Nh/7zcQBQ out_166_mFAP2b_singleloop_p01wA5_mFAP2b_0001_0001
EPK8cB325767z3PJQBrcaBT2Of8b3k4LQjsdcBrEDC7jTiBOQtd+cBDVjH/zMzcNQfUYUB7P1477xLtLQAyjRBLDBH/bMDGKQGIqRBjWg3AMfyeLQ7VUPBHENyA8TDKOQqmBKBnrS2A8XpsOQNuiGB3ShABcHivMQXaVIBj7XwAcZOmQQKcdbB33P16D99DIQPMhbBHQkQ/rQjhMQxpaTBvy7m7T9G0KQotqSB7RS47LlltNQMpiTBn+dU/rCDKIQbpZNB7tjh+rC3xJQ1/yVB3R+MBsYdrLQNaZPBDZRmB8F1UKQgI2RBn5JqA897tPQly0HBbSNFBMXN1KQcIlCB/7zDBcS6JNQs5/KBHhhoAs2bWRQs8YEBPEgzAMebzQQ out_166_mFAP2b_singleloop_p01wA5_mFAP2b_0001_0001
ETihdBzLdTy7P1QQQgVOfBLxgg9T14VRQWOUbBX3kAA0LdrRQyLdWBTLym/j78tRQ/pmfB757n2rpbiSQmlQgBznS5+rjj7RQvmWdBHQX5+LA7oQQEjfdB/8puzLiKPQQ98ihBrrJq+Dk7ERQvW6bBTRypzLLZITQpQchBj1Tv5T6zMTQ+uMfBTPwOAMDaoSQvLaiBLZ7N/7iuwRQeuNZBvNek/7zoyQQslmfBPBNFA8iG4PQ out_166_mFAP2b_singleloop_p01wA5_mFAP2b_0001_0001
EPffdB/RhLBkuJBSQb8SaB7QLKC0isdSQzhWbBzfqVCE7R5TQIFufBTf/kCkR2OUQhrnbBjVO0CUGEwRQnr4aB3/KyCkqkYQQDuXYBbH3YDUDkTSQ92GdB7IyZDkRccPQ03vgBzgATB0Ld7RQwMFWB/ywBC0+PYSQVDjfBLbu6CUME6RQ7loWBXayvCUOoLQQTA4cBvM+VCU7t+PQJJfZBb0p2DUZwzRQD7DZB3RKcDEJLYTQrhOUBznGSDENxHSQTokcBDeyYDkq4UNQzAogBjFIdD0Ks1PQnPFbBvO30DUl8HQQ out_166_mFAP2b_singleloop_p01wA5_mFAP2b_0001_0001
ERLSXBThrPCUf/sUQlYQXBLEYdCEZ7EWQhrHSBX461CkYQQWQMdzNB7OfjCEueEWQpbSXBfR2uBkqxDXQb4LXBfPIICELbPYQ9ULcBDcW2A0MRzWQ2jCUB/naAC0xLVUQgexaB7CRxCUXBQWQD5qTBXsRKBkZw7WQiRHXB//jaBknslYQCqnTBPusbCEkHUYQs2vaBnIebC0dMVYQbTKcB36pAA08vfXQwYzfBfvEcBESg8WQfLFcB3/BeAUdDyVQ out_166_mFAP2b_singleloop_p01wA5_mFAP2b_0001_0001
Ee+eSBHXPeDU5QrWQEYlNB34l2DUMI4WQW5QOBzfqPEkpbqXQlDtSBHueWEE/p+XQNeJWBDrcsDUHaxWQkJqKBrMziDkpcZXQbc3LBrH6+DEFQ6VQ out_166_mFAP2b_singleloop_p01wA5_mFAP2b_0001_0001
EMIwJBXiBZEU0iAYQShrJBrbSsEUgVaYQ14lEBDW54E057TYQxggABf++vEk8SHYQdTCKBf++lE03PJZQbuFFBnaTZE0dqWZQkUwABbf+jEUYToZQiD1EBvxMDEE7QQZQ2ma4A7Z1YEkK1zZQePQABjlRwD0t0bZQqU83AXA4CEk2ltZQgy2uAnLsvDkqJ5ZQHaRGBfSMSEkrHtXQZs/MBfae2E0UZQYQR9UKB/hT0EE8FdZQ1JlNB3IQcEUD1OZQom8ABzxQ1E0UDtZQRoMIBT9W1DEEICZQO6oxAvmThEUotBaQZ4AABLeDODkmAXZQMdevAXsaSDEUNwZQ out_166_mFAP2b_singleloop_p01wA5_mFAP2b_0001_0001
LhrnEBzgANFkYQgYQoFZ/AjU4YFEv0dYQKxAABfTivF0NJuYQpw1DBb781FUbnDZQOJGIBnBBUFE7RpYQm5N5AH1nQFksGwYQD+r8APrfZFEya5XQ out_166_mFAP2b_singleloop_p01wA5_mFAP2b_0001_0001
E2Of3A33P7F00NlYQ46R2A34lIGEoa0YQ03PzAvIbQGUy2RYQpbSuAvyhNGka8iXQEtIuAHXPJGET3YZQfS2xAnh/DGk44BaQEf4pADbXFGk6zlaQIujuAXDRBG0ZlPbQ3BA3A3ZvIGkr3gbQ9owxATgV0FEXPSYQLx89AbMSLGk4FBZQKBrmALNfFGkg+OZQ/nbsA77nRGkx5fZQG9e5AbMfHGUWaLaQBKDzA3t92F0Zk8ZQ+ikiAre+AGkvgeaQTm7nAHa0NGEKUpaQ9hLyA778yF0g6JbQowNoAHyaAGEENnbQQMA6A/eyFGkYR8bQiSvzADG7PGEwkmbQo4R9AzAzJGkYhLbQ out_166_mFAP2b_singleloop_p01wA5_mFAP2b_0001_0001
EnED2AvyhaG00NZYQ357yAD/piGEaR2XQAAAxAPeptGkBBOYQbnv1A/S3wGUjXuYQ7Rh7APepjGEue0WQShr6AnsdcGkR2yYQS8TrAX4TgGUPFaXQGZ74ArbSpGEEYFWQEYl8A757bGkTiZWQKcdBB/9TmGkvfSXQ out_166_mFAP2b_singleloop_p01wA5_mFAP2b_0001_0001
E+TNqALbnzGUbnvXQIwKoAbkt+GUbnDYQ/pGqA757FH0gA7WQzMzpAzLdCHEmuxVQ7RhZAnYQAHEBWVYQzGFKAv3n9GUQSqXQkzAWAnFJ5GkbZ8YQx1jmAbPKwGkqx7WQDVrtAnz7AHkVKdYQOlbXATnnIHkvmeYQVwGMATKOCHELh5WQFr7FAT9Y6Gk/zIZQ6s3gA7AO7GkN/UZQ/Q8XA34ywG0OfzYQ out_166_mFAP2b_singleloop_p01wA5_mFAP2b_0001_0001
Epw1rA/mEQHEnELXQGZ7tAXNeXHU0iEWQJGEkA3MzbH0xLVVQQgVYAzgAfHET38VQU460AXNegHU14lWQdNX2AjVpoHk8flVQAfr/A/76bHkc/7WQdoFsA34lSHkDtEYQ2moyAfwTTHEcHUVQuYPxAHe5jHkgUcXQT2c7Arw6uHU1+8VQe7ruADGDsHErITVQ2zF6A3e0kH0f7uUQZPVCBzSKiHUI7TXQM3nBBrcpYH06vCWQN/1+A7krVHkYJsXQ out_166_mFAP2b_singleloop_p01wA5_mFAP2b_0001_0001
LNepkAf9obHkCX/TQepbYAb6mfHkBBGTQXPKeAz1jqHUiBhSQ8naQADVjxH0kYYSQR2OVAblDYHEsy5RQWcjMADbUNHUtRPSQeXVKAnlDGHUGL/QQveJx/eA/JHk0AEQQKZ/m/WYGCHE2m8NQyLdrA7luYH03PlTQvfuJA7oggHUb4qTQAkQiAfd0WHEUcaRQ0alKADFybHEmdLRQPDI6/m2GOH0hyuSQJ4uXAHSoJHETx7SQGMsGA/H49GkWNSRQ86SZAnY9FHUgubQQ3sK7/CqeRH0YiNPQrRpI/ykYLHUstpQQ8Dx9+SwBFHE7FyMQYKka/CJK7GEGAyOQUcvAAv8kAHk0LxMQ out_166_mFAP2b_singleloop_p01wA5_mFAP2b_0001_0001
LlYQpAnX6rHERLKSQdoFtADAA2H0MzkRQDXP3AHtI4HkR2WSQBrc7AjWkwHUep7SQsHFwAXMI1H0w1DQQ7IF6AT+QvH0d72PQqENnAL5ZvHk9TlOQVjXuA3islHEoaUSQg58mADyF8HEzAuRQeQ8wAzU38HUaiPPQ78G/AvPtyHEPUjOQV9bpAv+2uHUbyeMQTUlfAPH9zHk9jxOQvO8lATRenHE5KXPQ out_166_mFAP2b_singleloop_p01wA5_mFAP2b_0001_0001
LBrc8AjVuAI0P1QSQ9oQDBrbyBIEnE7SQnvfHBz0N7HUPKkSQTihLBLaR6HE7RRTQIFuEBPyWHIkZmZSQtmv+AbdBKI0nCJSQ9Sp3A/jkFIkMpoRQiYX8ADJyAIEs6QSQ50nCB353BIkxtAUQgzKHBzn9GIEASfRQiTKHBTEgJIEG5ITQYIt/Av7RNIUCTaRQjDu7Aj12LIEyTETQ9Jj4AzibFIEnHjQQMlYvAf4OGI0+T9RQ out_166_mFAP2b_singleloop_p01wA5_mFAP2b_0001_0001
EzMzGBnsd1H0GvcRQIwqKBfTitHUepDRQIwKIBjrHjHUepjQQoFZKBntzdHEEYVPQ0iMOBrvfyHEAAAQQf2FLBP1l2HUQHeNQJFQGBTDA1H0v0LNQ0stNB/nt7HULw4LQ8naDBPc91HkZm5QQT3ENB/XdrHEPa7RQr2GRBfC1sHEX6bPQAQSQBHnK5HkX1bQQ out_166_mFAP2b_singleloop_p01wA5_mFAP2b_0001_0001
EqxrDB/89fH0w1LRQdTCBB3MzVH0z33QQXkt9ADAAQHkBBGSQfU43APy2UHU3k4SQ14l4AzKHXHECsyPQabI8AfAybH0YqWNQCwDzA/5dMHk+cNPQdTCCB/89kH0eU4RQjl9DBDzcQHktzaQQhQ4yAnuTcH0/JWQQQeM8AThejH0acpNQrzZsAfD5NHElr3NQiCCwATm/IHELRhQQ3Lq4AD27GHk0rSOQ out_166_mFAP2b_singleloop_p01wA5_mFAP2b_0001_0001
EvJx/AbQgFH0gALSQhrH7A34l+GkQgNTQNzMyAHtI3GkBBuSQ99TzAHDCyGU5QrRQgqxBBb5Q3GEue0TQsTOGBD117GUwZnUQAL5JBnIsyGEqGCVQfe8DBvpTBHU2z0VQpwVCBDBWCHkrHdRQ4bi3Aj9pDH0Jf+TQseoDBLXOzGU4r/SQicm/ADrhxGU7naUQsheIB3vfBHUVJBUQ/aHNBLY01G00HoVQTjeLBzIwuGETcJUQLfqHBnH+sGkY6nVQruKHBLxrEHUDibWQUfrBBfGk7G0SEbWQe6SBBzfjHHkDafVQ out_166_mFAP2b_singleloop_p01wA5_mFAP2b_0001_0001
ECsypAHZ71GkU4iTQ8S3gArbSuGkDtYTQ789jA/mEkG04lGUQpbSkAT14jG03PVVQDCsMAfTiyGU2O/TQwrZy/yWDrGknzvTQEP94/SKxhG0+ddTQryV7++82uGUYr0TQ67npAf9o6GUwKXUQ6mWfAv6zsGkflUSQNQAJAz9K6GUiLmTQ3sxOAL/izGUMFEVQ out_166_mFAP2b_singleloop_p01wA5_mFAP2b_0001_0001
EiBBnA757bGEv0VTQOJGsA7kYSG0eU4TQqxLmAThrHG0xL1TQIwKiA3NJEGkpbySQlDt2APzMRGUy2JTQ0Zp9A71VaGUwvfTQS747A7LFHGkx6gTQPwJDBPVibG0tOqSQoa8lATKccG03PVSQJYatArIkTGkkl8UQBTP1AfYgRGkFxFSQ4EbAB7w+YGEHKcUQaRK5A3wmhGUM6fTQJ6tBBvpUGGkMR/SQjgn2AX1mAGEauOTQ9mQ9A3O4GGkXmlUQSMmFBTECiG0sX/SQZhrBBPQIdGEzSrRQuaaFBvPXUGUVPrSQ out_166_mFAP2b_singleloop_p01wA5_mFAP2b_0001_0001
E/pGmADBWCGEVj/UQT3khAb5QvF0LdLVQmuJqA76RfFUiBpVQZ78sAHtIfFUf/0WQ14lQATgVwF03PNWQQoRFADcSaFUc/hWQJyWPADqMKFU6DZWQHShl/GkAaFkpf8WQ3kYpAXiBGG0w1zVQA+0cADOwpFkGROUQDsZEA34V7FUYs0VQUulWAPPM3FUv5IXQ out_166_mFAP2b_singleloop_p01wA5_mFAP2b_0001_0001
EdTiuAfSMSFklDtUQFDC3ALFuCFEoaEVQaR2yA/owrE0bSEVQb8SuAT0ikE0GvEUQBWZABXiBDFk8SHUQdCnCBPV+YFU7m9TQ+g5EBTkJ0EkeJqUQnUbEBLRfjFEW7OVQWO0rA/mETFkCXvTQwf05AnQcGFkNxEWQ/eX+Avwd9EUvPITQjAS/AnLiiFE1EfTQiP/FB3U5XFkrLUTQpmSIBPFf0E0uT+TQtQdDBXIzjEkG0vUQDeLGBbdy5EUBwoVQdaAGBj/MzFUv+/UQbkiHBjR2ZFUqUtVQvcFBBrFJlFkws5VQ out_166_mFAP2b_singleloop_p01wA5_mFAP2b_0001_0001
EhAr0AzeUgEECsKWQkCXxAzKHKE0NJWWQ2jC7AXO02D0yhOWQqxrBBzgA/DE+T1WQgVOsAHueGE0jCvXQxl3iA7nlTEEWM4XQT1BpAnJtdDEt35XQnvf4AfTinEkqx7WQOIqrAXpEGEk83jVQW69xAD72KEkWSQYQi87kAXWbiEEZK8XQcaclA7SGZDk3UcYQOAAwAnLRJD0vc0XQ6MQjA71CVDUbRIXQ out_166_mFAP2b_singleloop_p01wA5_mFAP2b_0001_0001
EOJG6Ab6mUDEuecVQdTiBBb5Q3C0KHSVQUNeABTKcJC00NxVQLHa8ALwKfB00NBVQtd+CBHue0CU0i0TQIwgEBDbmdDE06JTQxPkABL533D0BUoSQ3lxJBH8PoD0UBBTQXX5BBvIMOEkxr9RQDBJLBfZhGE0rAWSQTEOHBf4eTE0sF0RQ9UnIBf5mlEUFMIRQwKHzALGEQDUep7UQMU3EB7b0CDUV14VQsEY/An5UnCUW4STQ4OUGBPiTeCkFYtTQVI24Aj4hvDkumvSQqE2MBTZYTDEghbTQwoj9AXcVYEU+jjRQvgUPBbo1KE0NFOSQ0KcMB3pLlEktS8QQ out_166_mFAP2b_singleloop_p01wA5_mFAP2b_0001_0001
LCB2BBrFZ7BUHaBXQfUYBBTKclA0FZjXQTiBEB/S3E/jEDqWQjX6BBLFue7Tc9gWQXkNEB/9TtAEW5cYQaWiDB3X4EC0CgoYQVFJEBP5ScCEF/9XQ6h2BBPb97B0bj/WQT6P6AnzsVAEM4rXQMvbIBbs/ZAE4zZYQXxVCB7g1BAUsJ0YQ8niGBDmeOCEFWAZQH1K/APF2JCUlG3YQEKUIBnIcgCk3szXQa+8BBPTP6CEiFAYQ out_166_mFAP2b_singleloop_p01wA5_mFAP2b_0001_0001
LU4aIBHsyx/DEY9VQiBBLBHsyh9z4lGVQgVuHBrFZ77j9o4TQzMzIBbmZG8r8SPTQy2ZQB3ist+z4lmUQaF2PBX2sdA0V1vTQ6mEKBb6m0AUIwCWQYAnLBju5XzLvEsVQiqOSBX12K8DntCUQPLBTB3uWK/T1XaVQU+yRBDhLOAkE+6SQ out_166_mFAP2b_singleloop_p01wA5_mFAP2b_0001_0001
LCsyDBLGEo+j/UjTQTihABjqxL+zP1YSQBW51A/mEj8z3P1SQamZuAblDN8jZmBSQAAgABDW5YA0NJmRQuUMGBvaB3AU4aKRQXF0FBfV3FCE4LcQQ9N5IBTS9k/zNIVQQyL9CBfnvHAkYQIUQovXCBLITf6zWOyRQCd09AHHBJBkpMPSQOm+7A7VHTAkKfuQQ8vkIB708BBkDeDSQaR0JBHNqQCkzuLQQRO+DBLuCdCkBVFRQFDbDB3JBCCUOTEPQFu6MBrQdHAEXbDQQe2mGBTcFP/zon6OQMwLJB7Qmd9zKX5QQ out_166_mFAP2b_singleloop_p01wA5_mFAP2b_0001_0001
LQ140AvHFu6jDtIUQMIwqATf/U174luUQlYQkAz1jS+DqGPVQWO0UA76RR+z1jKVQkCX7ALwKH7zkYwUQBWNsAXOz78LIyjVQFjAmA/OEY8bMg/TQ out_166_mFAP2b_singleloop_p01wA5_mFAP2b_0001_0001
LRLypAjpbKAUiBxVQuz3kA7P1YBECsSWQ6mEdAb6mEC0IbPVQ2OfLAzeUUCU3kgVQZQgbAbmZGBknvfXQHWwjA/hXnAEieWYQiIPrATzQRBkaelYQjXngArhH9+DW8mYQfU4xALGEIAEAAwVQqiOrAXp5BCU7ynWQbkRPATE3XAEMnPXQjvNTAjzmAC0TLxXQgwUkAj7lN+zZuAZQfE/UAfhE79j7yZYQ out_166_mFAP2b_singleloop_p01wA5_mFAP2b_0001_0001
EFDCjAjqxHC01jCUQKc9aAzLdfC0d++SQueUeA/TNODktzPTQZQgnA7QLaDkvfyTQThmhA/S3TCk8DlRQ4q4sAz7qlCEciXRQ6GehA7gPHBkGQYRQjgqwAX0rjC0Oc3PQLHaqAHZ70Bk++5TQ/ABKAz9YXCEbiBTQZLAZAnOtiC0y70QQPPiyADa5TCEi++RQXlJtA7C+GDkRRsRQyZakAPg+3A0eZYQQhSpSA7RjvAkTPfRQitlmAHB+oAEU8HSQeAu4AHl4wC0DguPQhNRrAPMQ2C0QtmOQBPvwA/xhCCEYiMPQ out_166_mFAP2b_singleloop_p01wA5_mFAP2b_0001_0001
ER2OPATf/oDUKc1SQxgATArFZLEUf/8SQamZWAfR2WEkSMoRQnEDMADAASE0eUoQQKc9AATLyWEUktrTQjXt9/K/zRE03IJVQIp6a/SEJhEUsuvVQx94V/a6ofE0+4PXQqZ4A8IdJxEEyZzXQhrHBAPHadD0codSQS31gALa2NEkXchTQohlj/OruSE06JNTQpNNDAvHFoEkS3lTQ+BVOAjHCUEEDboVQ0rXz/O9SBEEaISVQePag9Ib2dEkkEVVQY7Um/qHdxE0hzeVQOO+6/acChE0vnqXQbZw1+CPQQE0OHiXQkLqJ9QtHwEUhrZYQ5w7b/QYQwEUeibXQ3mI2+GV2/E0V5hXQ out_166_mFAP2b_singleloop_p01wA5_mFAP2b_0001_0001
EcSMiAnX6mEkZmpRQzMzjAb5Q1EUc9gQQFDCgAfTiLFUxg4QQ3kYkAjWkVF0FZzRQ2OfvAPy21EEpwFQQUNemAvxLpE0kYgSQZZBeAneXvE0GSXPQQgVwArvfAFUgVeOQsHFyAvz3lEEVjnPQVjX0ALbn7E01j6QQ out_166_mFAP2b_singleloop_p01wA5_mFAP2b_0001_0001
E2OfPAHtITFEueMQQKxgGALaRoFkCXfQQiBBMAXMI4FEYlzOQGZ7GALFu0FE+TdMQ4P1Y/GtInFUeprQQMl8K+qPJ9F0sG2QQciuC/yCMFGUhRHSQPguy+q4bBG0ZDQTQ8EZe/yeNPGkEs4RQGZ7IA/89JFEmu5OQknZNAri/tF0rNbRQ1FxK/6OmdFkgSkRQwsq4+uL8eFUg5pPQGR7Z/EkQ6FEt33QQ04x0+qIeDGk5F9PQ9dJn/mqcUGkadpSQ90ih/Gr8RGkb58QQ out_166_mFAP2b_singleloop_p01wA5_mFAP2b_0001_0001
LfU4WAf9oEG0hWkPQktzdAXNeMG0yhmNQGZ7kA34lVGEaR2OQc9oiAjqxYGEYljQQaR2aADVjFGkTixQQri6PAXUnPGElxiMQuG/jAHFmIGk8vHMQ out_166_mFAP2b_singleloop_p01wA5_mFAP2b_0001_0001
EW5QsA7QLaGUJGUNQ/pGyADBWjGkBBWOQZQg9AvyhkGkQgVNQ4PVABjrHgGUxgQLQXPKsATLytGUeprNQ9xirAz1gwG0l3uKQUa/kAXDy6GkJ/LKQZBnWAzxM7GEjszKQEgEqADZDDHEinDJQUNetAvxLXG025bLQ8GzyADXhiG0cOQQQt5PwAHEc0GkKenOQpXGkA7agtGk4MgOQo+2nAP03pG0KWqJQmRszAfRzxGEGEAKQQxImAzo0JH0i1qIQALEyA/XzCHkBTqIQ out_166_mFAP2b_singleloop_p01wA5_mFAP2b_0001_0001
EktzBBf9oqGkZm5OQlDNHB7QLuGUepLOQoacHB/TN6GEZ7sNQ/pGGB/9TAHk9ogPQT3kLBbmZrGkDtIQQNElMBTzEgGkUnTQQJPZQBnwGwGUVwjPQpEcQBjBgeG0vdbRQ/UDAB/natGEShTQQ+0XIBLxMqGU8VVMQAIXKBvRjuG0skGRQeTYOB/r9cGUrLyOQMOBJBnRzbG0DpeQQBMeTB73fuGkAWhQQtXtPBvpb4GES9aPQIygRB3XusGkgdpNQOTWRBXUZWGUCbhRQf/vOBP4ehG05rWSQXAHUBf00iGErqNRQ out_166_mFAP2b_singleloop_p01wA5_mFAP2b_0001_0001
ERLSJBT0i9GEYlTLQXPqJBXiBJHUJGkKQbnPPBrFZMHEaRmJQ03vRBnX6GH0d++HQ3kYFBPzMMHEUNeIQjcIAB/4mKHUdtlJQVEAGBzqAYHk2TZHQtIbKBrGv3G04l+JQjmyIB3F1NHk4LVMQEX0FBrFNHH0+gZFQj72+A3qbQH0YL5KQCf8CBr2IaHkStfEQvt7JBbKaZHU5voFQmQjFBf3/cH043eJQ out_166_mFAP2b_singleloop_p01wA5_mFAP2b_0001_0001
E5lORBPHaVHUGEoKQIwqWBbmZZHUzMDKQHaxXB3MzdHUiBhGQwKnUBnBBkHUGEYEQCB2XB/naiHk9oAMQOcadBLzFnHU2NAMQpJJeBbjBxHUcboOQAqRiBzBZ2H0zu3NQam5OBvyhZHk789LQJ7dZBXjwSHkLIPKQN96WBXF+fH0H3/NQtZLVBjMCpHU5NhLQNeNeBjc7qHURCGKQSJMgBfCwgH08tTMQFNyiBrdm8Hk7+TPQi5QiBfjw5HEhw2LQzKujBfeHwHUCr+NQ out_166_mFAP2b_singleloop_p01wA5_mFAP2b_0001_0001
LGZbcBntzaHkpbSEQEYleBbktfH0Gv0+PEtohBXMInHEDCsAQ789hBfTivHU3kY8PQgVgB7luXHUjX60PfOpcBvFUQHkoqjjPy6iYBrMBUHkrtfpvhVydBnW5GHklZsKPDCseBb5QVHEv0NGQI2bbB3SdkHU4DG7Ppr4hBDA1SHkjlO6P6JUhBXeMcHE9d3CP out_166_mFAP2b_singleloop_p01wA5_mFAP2b_0001_0001
LRLSjBT14jH0w1jEQtdulBntzpHEW5wFQktjmBLEYnH0kYwJQ7RhlBntzfHEoa8KQZ78nB/mEmHkTiBCQXY/oBrHJcHUpjtDQfU4iBDW5cH0OffGQ4HUlBXdVyHEgUVFQP9gpBvb1rHEKjjBQ/SFnBTsBlHEb+I8P3zFpBrtyXH0rjhAQ out_166_mFAP2b_singleloop_p01wA5_mFAP2b_0001_0001
Lf/koBnX6sH0P14KQ35rpB7P1qHUiBhNQCBmqBHXPfHUGE4NQzMDrBT14bHEoaEQQiBBsBLFuyHEtIrNQryMrB7zz7H0+02LQaVwpBvSh2H0cMlJQLmkoB/r/sHEAE3KQ2sLoBDLzsHUN5CPQz03tBLVwuHEIdBNQynUsBHgP1HkKewPQab+sBzfJAI0btMLQOX7pB7xvAI09Q9MQPxQrBnHU0HEzvGIQoQPoB/f/7HklEzIQ out_166_mFAP2b_singleloop_p01wA5_mFAP2b_0001_0001
EiWErBbPKZH0istLQOJ2rBLwKOHkArMMQR2OqBz1jGH0xLdKQKcNrBjU49GE7RxJQLy2uBzLdMHkoFpLQ5ZcvBfDhPHUoh8IQ/AmwBPq+SH0jajNQlDtqBLbnbHEnEzJQJ9brBnhQMHU+SSOQIXUvB7BAEHkTA5LQQ21tBnOFSHEbnGIQyisyB37fRHUzgHNQRgKwBbToQH0EgmPQdYLwBz1cbHEpAUNQ out_166_mFAP2b_singleloop_p01wA5_mFAP2b_0001_0001
E35rnBrbSJHkvf6JQv09lBzgACH0P1YIQBr8iB7P1DHkqxrIQjs9hBra8MHU2OfIQ5QrmBbPKCHEue0CQ2dBlBLuR6G0Nt/+PcA5lBXIj5GEYl/tPqGFoBbup1GEKTxaPsnJkBrBW9GUGEauv789mBz1jQHEW5gKQ6nTmBTQ45GUgUGJQC+xoBTDPAH073RCQC1VmBrEKKHkjfOBQv/7iBDG68GU/K/+P5VLlBv0YyGUuNUBQqDlkBnnI9G0PAZ7vFwViBfNgAHEa2bhv out_166_mFAP2b_singleloop_p01wA5_mFAP2b_0001_0001
EAAghB3256GUiBBJQEtIdBDrc6GktzHJQqGvaB3isxG0IbnGQXPKdBrbSpG0HFuFQhALbBPHa4GEUN+LQqQ8bBHo/AHkAiHOQZWSgBHfVCHkU/ZPQVZqXBrjCHH0IQ+OQIeggBn50JHk3ztQQyvAYBnsVOHU/KfQQ4jtcBjuzPHElSGRQO0iiBjU4zGUepLJQOPjbBThFCH04NbIQtE0cBDKBxG0R2tMQ1w/WBTPV3GU1PwLQzr8hB3Hi9GUaW0OQyM6TBv34FHkiWBOQ46XiBHg6KHUbHORQ3xfUBHy7SHUTHyQQ1MEdBfEnVHkym5RQ out_166_mFAP2b_singleloop_p01wA5_mFAP2b_0001_0001
E8S3VBbQgzGEXPqEQfU4SBDrcrGkX6mBQTiBPBHtIlGE/pGFQv0tMBvyhpGkU4aIQR0zPBrYvwG0hPD6P18VTBLZZ1GkLgSiPOuAQB7tn6GUIe62vv2gTBj9p+GE/2RAwJGZQBLj4EHELzREwSMIUBThr6GEBWZFQwSuVB/EwlGEYf2/PpXVNB/OM3GkELN9PFGJNBv75qGUSOv0PJowVBP7CvGUqS9ovwJBWBT8W7GUJfcxPjOyNBDhVBHE/hNwvGaKNBfI10G06Eo6vrmYVBXy43GELMSCw+lqWB35vDHEN2V9vwp2SBTeaHHkPOOHwHosOB3oRLH0kZeCwBPgNBLrMAHEXu2Fw out_166_mFAP2b_singleloop_p01wA5_mFAP2b_0001_0001
EEtIOBDAAbGUNepDQMIQKBvz3TGkpbSGQ8n6FBT14PG0OffCQ/pGHBDBWMGU6mE8PJMINBnFPKGEtVXIQwvZJBjm8BGkPDeJQsqsIBXBmvFELhiIQU90FBDaEDG0nzuLQOG9EBzXFlFUpzDKQ4qJDBjXpyF0BSBMQe0sEBrFcLG0CXgNQKgz+ALHUvFEpOBOQq+7ABXYxJGEAkgPQTnt8AboIAGUWbwPQ4PVQBPc9XGET3kAQV+RIBTXUYGUiTvIQIyvPB7L7MG0hS+JQtpoPBvxdGGkQ9sFQdMzKBbutoFUCPrFQjfuDBzZ2VFEOIyJQIuuGBnTHTG0pHUNQUwn6A/oHgF0v9POQAeFABX4UQGEUQcQQRe22A7yM+FUCOrQQ out_166_mFAP2b_singleloop_p01wA5_mFAP2b_0001_0001
EfU4AB7kYQG0LdTEQXkt4AXjXMGUhrHBQRLyvAjrHIGE99zEQbnvqAT2OOGkCXvHQBuS0ATsLVG0Es+6PoZ/qA/maRGU0YJwP9uAjAfFMOGUlOe4PAE9rATTzRGEINEzvIFOAB3MzTGUKc9HQG3i7ATwzFG0bFP9Pnzo6AH+GYGUBOhzPL3mxAff5bG0Nz2/P out_166_mFAP2b_singleloop_p01wA5_mFAP2b_0001_0001
EZ78tA/9T7F0IbnEQIMvlAHiPxFkLz5HQFCrYAjtwpF0FegEQ2ppbALF5fFUT8TAQeldqAjjleFUopgJQlSXyAfMJyFkxCICQbIwiADJJ9F0FCXJQuHQkATxPXFkrCvKQ3r4wAPkXkFEK6yKQfpotALuxSFUIqHIQ out_166_mFAP2b_singleloop_p01wA5_mFAP2b_0001_0001
EQRTFA3DhuFkoIWGQKg6j/O1znF00OjDQXTQ/+eogUFEx3SGQzLhr+wCbJF0Gv9DQuwF69e/M6FEJZRDQzViE/KZiGG0jM0/PtgCJ/6o2DGk9j+vPMl0s+01fAG0VBWdvu5G6/eXUFG0rX4bvnO8DAPw/2FEKl4IQ7Lks/aqKjFUlt++Pjrqv94BBAGE4ATHQqy2U/4QX0FU2HnBQOBEy/qH+IGEZYOBQxdNC+46GNGUDobAQ+Si9/CxrDGE8Ni4vVVgJADgDIGk+34tP out_166_mFAP2b_singleloop_p01wA5_mFAP2b_0001_0001
EUNlZ/qskQFERToJQA0R2+a6B+EEVxHLQyzqi/suy+EEPHjLQyJC4/QxPuEkz6kLQz3iS/iuTpEUvpqJQkZTEAXsalEEeIeJQ3NfQAT6wvE08+FHQVrbOA3yaXE0NdNLQLeIjALrMsEUNvuGQxDGiAruzTE0/CCLQosDoAPJOeE0S1GJQcWvx/6AsaFU/XgKQ3nCa/Wu99Ek4+ENQ1K0w+qhqpEkr3SHQabcr+6twbEUxvsKQsXsIA/fz6E04eVEQApAFAntMPEE40uMQ/r0nAzBc0E0OCsDQtg+lA/ewIEEUSaMQW2owAXdabEUn29IQ out_166_mFAP2b_singleloop_p01wA5_mFAP2b_0001_0001
E0eqz/wPGSFERX4LQMTfQAxC+UFUXZeMQ1VnTAtJujFUxk3OQ1aKLAhRg1F0It7OQpXUcAxv3dFEYgCKQ4z9cA9+yOFUE4SHQvLslApQq7E0m3LIQksZmAt3EtEUHrgDQMAEtAV5zZEk0ElEQr9sg/4mHfFEp5tLQsWUXANCbFFk/f+MQU3uUAR5tsFEdaZJQtpYmA9TphFkqslKQm71MApEGJFk3UbGQ5ldhA5gXXFkUfzDQG2stAxXPBF0YssIQfpiiAhhiyE0Il3JQZWzcAJy7nE0TIXCQ0g4pAZl21EUP2KAQifVtANDlQEkW+QBQ0ej0AN2YeEEF+kFQXA1pAdxXRE0jvnHQ out_166_mFAP2b_singleloop_p01wA5_mFAP2b_0001_0001
EHlzfARBPcFk8raQQsAaiApyFpF0k7lRQMwbuAZlIsFU90vRQ2DR0Adt8cF0DRCSQPPibANrreF06f2SQENRDARFUdFESa3SQQcU1/kPBVFEb5LUQU6FCApttEFkPFtUQQwnL/clNgF0XPvUQ8Q4iAxGQNFkvQWQQq4kdAVU14F0BDeRQnV7gAxogOFETC9SQ4kRgA9TtnFEituTQF8X5/c+OtF0zisSQ3LN8/QWeSF0Z0ESQAKok+A6gbFUnAnVQe00q+s0VtFkPKSUQ out_166_mFAP2b_singleloop_p01wA5_mFAP2b_0001_0001
ECbGyAJP2/FE3djRQpWh9AtuSCGUe3jRQ35f/AJAPOG0zIvRQruE4AFbXUG0Gq/RQuLZBBVXh8FkcgSQQxXs9ApdvCGUNGGOQBvU9A9VgMGUKetNQVdw5A50l3FElvZMQFy1sANi7FGUXiZRQ9KlAB9Ke8F0ZaaSQownFB5uaAGUp3SQQhzJBBJXHrFkTUQQQ2ZR2Ahyo8FUwwtKQK5O6ARH8nFkP3yMQ out_166_mFAP2b_singleloop_p01wA5_mFAP2b_0001_0001
LotxEBhdfRG0EHmRQhlWGBZugcG0Ya3RQHiJEBBZBkGk7NzQQVsIEBlUxtGktX+QQb8cMBNucdGkve7RQvc1OBJ8BYGEGAKTQ952LBJ/ZVGErLDUQ29mTBJXkWGUqCMTQJDlHBtnMMGE5wSRQULtEBRf3eGkIO1SQ1zMOBpM3ZG0tWCRQMqlNB9s3lGUqI8RQ out_166_mFAP2b_singleloop_p01wA5_mFAP2b_0001_0001
EcWSCB5SbfGkPIZPQTQcAB9XulGEekHNQN2p1A9dWiGEIcSMQ0XI0ABDhdG0DWLKQpdTEBB8ukGk2iyKQrA6JB9R/nGEXShLQ7wILBJaixGkGqtLQq5UNBhAPgG0Ig7LQHVJCBpMXXGk4XSPQlfPABNsGuGkQKuNQUGXEBtjecGUsWFKQpj7CBFPupGkR4IJQcMHRBNS7hGk89aMQhBKMBZznYGUuFwLQ out_166_mFAP2b_singleloop_p01wA5_mFAP2b_0001_0001
EHsztA9c7kG0Ug9NQjE4iAlbNhGEvHjNQ0jDcAtQ1mGETgILQlGaLAtMijGUU4GKQS/baAVlUkGEh5EQQtWwjApYUtGkPVnQQxsGvAFGWqGkEjRQQ0e7tA132kGEa98NQzz6iAFQeYG00VSNQ4vyJANHpmGUDDvPQEY1ZAlXadGUZbwQQsFRhA1i60Gk84JQQXJdiA9UJuGkOpsRQjH+zAdUpxGkEFMQQe+UyAZbClGUxbDRQ out_166_mFAP2b_singleloop_p01wA5_mFAP2b_0001_0001
EnJSjAprVvGEE0OKQMX+eA97c1GUg43HQpjOgAJB+uGU4iuCQ1hVXAFm+xGkZqQ9Prj5lA9rt/GkegNHQPBYxANjI+Gkv0WFQCAZ3AhVYIHkinRFQ7cEBBBOCHHkm8JDQWsRFB56aDHUd3/FQS1qEBFK1AHEF3hJQ53AKBNreCHkZvsDQoYFqAVRoxGUFPKLQIPQOAlUj3GkQXRIQ8j8hAhv4EH0bPUEQXWJmAVi/DHEGRgJQdFd1ABNp4GEyACIQybZxAV3z6G0ArUBQH5LzApLJOH0mWxCQN9B4ApcgLH02jqIQeYsBBJj8IHEVHj+PEFDBBZNjBHk7FaKQ2m0HBV0H+GUxBmKQZweKBJJeEH0Jan/PMiKNBtbx/GU3/0FQ out_166_mFAP2b_singleloop_p01wA5_mFAP2b_0001_0001
LB5/lAhhDmGEns9CQPmYnAplJfG0EWo8PyYuZABcMaG0Si/4PxsONANURWGE5Ch/PMufvABoSWGke//+PVAUxABguOG0shdzPP6+3AlZsRGUdngqv5zTsARx0EGkGULzPXHp5ABPyKG039F7vFA+tANV17FUjUgrvBsm0AFl3AGU/NM7vqdQ2A5Z+zF036zBw//gpAJoAkG0UFdGQyGaqAdg+jGk2FD0PGlK3AZH3ZGUYqkAQ8CysABSnRGU7w6CQYn67A5keZG05+Dqvg8DnA5wfCGEauJ8PEd4+A1ZHNGE2E1Awn8BqAtRRsFUTy9rvsJGyA16OnFkoPSBw out_166_mFAP2b_singleloop_p01wA5_mFAP2b_0001_0001
E1+4VA9dZaGEMvrjvq+WDA1pCVG0ShM0vH6IKAhNjOGEVo1/vaxEaAJPERGEknhCw27Jk/w/IdG04ZQ5vXll7+8uZiGEG/tEPaLpi/8wNqG0BJQ0P7spQ/+M+gGE0w7wPyOrh+YpXtGUzRz9PrWEX/ej4nG0C998PwaCgAtZXeGU83o0vMkA5/wPkPG0AipPvmHRy/cWXjG0a8P+vchcu+YrJZGEAf/9vh8H//UEjtGU5JRxPq7+y/SbtbGEUw4pPSdRE/w7izGE0iuBQ out_166_mFAP2b_singleloop_p01wA5_mFAP2b_0001_0001
ExN57/81LGG01MIBw+YICAxBL/Fkpm0FwPj7IANptoFE/PLEwU93SA9VIdFEjYSHwCr6i/YaWEGkl8d9v5sjn/Y2Y+F0vWJIweWnOAtaSDG0mgHIw out_166_mFAP2b_singleloop_p01wA5_mFAP2b_0001_0001
EdogDAVRpiFk6Ai+vmj4IAN2eNFk2Mb6vaU61/scH8EU2sY/vTBqR/YZvAF0bnzCwFudGANmGNFUWSJlPH6zh/Q1sOFkVdOxPzw62/IV9sFE4fy5vHhhZAVMDKFk1Mb8vhqMNAZYT+EETClxPXAdPApEUaFkOePyPwqIg/A4WJFEiXz7P out_166_mFAP2b_singleloop_p01wA5_mFAP2b_0001_0001
Egi++/YPHoEkgxl8vtoBj/E1UWEk6Hc/vN4lP8y9qTE0naV2vueD97I/5dEU0r9hPfgZ8/0nTBEETWPAwlpLHAlEa3DE1Kn0vOJGQAN/tDEEJXUEwdq9MA5zJlEknfY4vKgrI/gEyZEkuHlDwT0+m/8LDpDEt8gBwo+vBAVWCcDESLOwv0h4YAt6apD0ajoEwMXTJAJLzHEEacGIw6Q8aAp/XQEk15CDw out_166_mFAP2b_singleloop_p01wA5_mFAP2b_0001_0001
EScae/Oy3FEk03m5vqDJBAjQYBEUAcApvDDZNA/RoVEEGxhaP0aARAHALaEE6YE6PU/5x/iK8sDkwhl3PC6jKAblZYDkoiL+PfaoaA7I0JDUzft5P+o2HAr/9WD0fxREQahpc/aNm8D0JvXAwFOaMAvrTtD0YYb0v4qJV/2veUD0o4OzPq4kh/GwJCE0Od08PKQDTAfuqJDkvsmGQByM1/6eKjDkJk6FQ out_166_mFAP2b_singleloop_p01wA5_mFAP2b_0001_0001
EP4vTAnRwhEkyr82vWoseAjfE2E0k8izvv7OrAjY7yEkX0VuvQiiwAfzLmE0/f54vi93bADa3EFEQPh/vBtKEArg6JF0gGpAwr3UkA/RXZF0ntC+v09wy/GODUFEwFc3vHC7QA3NxcEU42B/vaNoXA7F69Ek/9ShP/dvgA/wt8E0DRWDw2VP3/2rP7EURVoBwrmeCAj9vUFkCMCEw2+OjAH+ojFUZAgCwXnxsAP7eVFUroK9vM/ihA3prhFkCAz1vlogC/SMKXFkPbl5vlVWBADDFjFEl9izvmpv0/G1PJFE4Bbev out_166_mFAP2b_singleloop_p01wA5_mFAP2b_0001_0001
EV1XvALpn+EUfXiwPdrq6AvyS9EE5aN2PPTu/A/7dTFEfFZ2P6KG8AfGxhF0bl68P/YC8AvcwyEkHRDBQaRyDBvYJxEUI9GDQZlFHBDMqjEk3Dh+PmTyDBvDdnEUhHWIQ+hkqAX1rIFEfTY4Pkwu+Ab0fzEUUGNhPlNy4ArNniE0ds3AQpec3ALb27EUUl+DQb4jFBfiEBF0QQQDQZ3LLBLHhiEEXFuAQZRFHBD7HrEU7RR1PfbXFBv4rTEUZQ99Pip4HBDjUmEkq9EJQIFBCBrUhXEkzkRIQnSdBBDFkxE0ZAsJQ out_166_mFAP2b_singleloop_p01wA5_mFAP2b_0001_0001
E/UDEB757VF0gArcPEYlGBXO0qFEv0NBPhrnMBf8SpF0fqxjPKxAPBvyhYF03P1YvRATFBj8n1F0Wgs6vGyUHBLrxoF01KpBwF2k+ALIX4FUSJB8vUNeFBHsyJF0eU4uvGPCFBHu30FkW1+0PoWNHBrCpCGUUoA7vF0gHBnvGaFEoHhAwbF68Av6AAGUdZ1Bwk0e7AP3IBGkKFGzvl0t6ATkvoFUJWy7v out_166_mFAP2b_singleloop_p01wA5_mFAP2b_0001_0001
LXPKPBDqG7F0gArwPe++UB3Mz6F057nyPiWkXB757HGET3k4P/UDVBzLdQGUGEY4PyL9MBPzMEG00NJ0PU5vWB3bD2F0QZNpvtGKWBHR2uFUKGN7P out_166_mFAP2b_singleloop_p01wA5_mFAP2b_0001_0001
E5lucBT2OHGkSMI7PyL9fBDVjQG0coF+PVjnhBPepOGUhrHEQpbyiBblDGG0eU4EQ6f3hB7quTGUBKyxPxKVgBz+AWGEAMCxvS1fjBT2idGE+V23P8naeBjWk/FEnED7PveRdBHMPXGE1ns/P9IOjBjpHNG0CwosPFOidBX+BaGUkOSqv+j0kBD8qfG0IeqiPf3rkBfUzbGklhB/PZ7JiBL8MkG0v5l5P out_166_mFAP2b_singleloop_p01wA5_mFAP2b_0001_0001
EjsthBXO0WGUJGkHQ99TjBvIbWGkWkNKQLymlBHueeGEqG/JQuzHlB7P1nG0jCXJQ3kohBX46ZGkoFpMQuhdeBbhETGk3dcNQ6MdZBnfOXGUYJEMQal6dBXwQTGUD0OQQLHqgBz1jdGkCXvGQz5HkB7WYOGEmNbKQzJ5gBLL2hG0QEPMQd27iBfjZaG0G1WOQjBBfBvbALGkd0wMQDoHWBfQRSGEB2pMQw97ZBDX9WGkPZ5JQQ2sYBzZbfGkTPrMQjZgaBXFWOGE3mhQQdfTdBPmebGU0IkQQHPxgBb/EQGkb/rQQ out_166_mFAP2b_singleloop_p01wA5_mFAP2b_0001_0001
E4PFoBnuJbGEaRmKQCBWqB7luiGkuJhKQWO0rB/mEjGU0iMNQaRGsB3jCbGEEYlOQFuOsB3NJgGE+TNIQMj5qBnVehGUU37CQ+wxsBXQ3fGE0Fr8PN0juBD7/YGUBOB9PvNasBDWKmGU/LgwPSMYoBf8STGk/UDLQ3+jpBPKtqGU1WHKQsR8sBrR8XG0QEZIQzr9tBbzalGk3+SIQFvDqBfLjpGUxfqCQj4TpBn1kbG0gtlCQ79ltBzGflGEMZnovv05qBbsvrGE+lfwP out_166_mFAP2b_singleloop_p01wA5_mFAP2b_0001_0001
EFDysB/nasGkR2+NQ357tBPc9sGEpwVQQGZrwB7P1nG0GvcQQShbyBT14pGUbnPPQkCHuBzLd4G0Mz0QQiY5uBX2o5G0nKSSQh+quBrE7EHUuPxSQ1VrvB3P9FH06xIUQZhOuBT8SEHk7+QVQ29rrBvZrBHEe1MVQ6vYvBfmSFHUWxcWQCBmsB/89yGUHaxMQninsBvQsoG0ioBRQKlQsBPBi8G0Q+qQQPonvB7On8G0RtPQQd79wBfJF3GkIkaSQhtltBjWm0GkGS5SQK1ksB/3bHHUfSwSQn61vBfYJKHEoNISQ9RoxB/25HH0m5PUQaqwqBDpBBHUXpTUQDsnqBH/OAHk5dEWQquVxBnLQHHECkgWQ2vTuBriFEHUF3SXQ out_166_mFAP2b_singleloop_p01wA5_mFAP2b_0001_0001
E99DxB/TNhGkR2eRQXPqzBzeUcG0d+uRQamJ1B7kYiGkAr0SQmu5zBbQgnGUzMrTQ14VzB/RhQGUwKHSQ1mMyBLQzJGksT/QQ787xBXJB8FU1UVRQRSywBrV/1FkuaWSQ+2CzBvtkuFEKheQQFDivBbmZfGEAAISQzj10BfMtcGkIW0QQ+7AyB3Q1PGkbS+SQd7R1BnTPNGk0kZSQlQfzBn0iKGUGfHQQawNwBDd4MGktawQQfM+yB/3reF0lRnQQcQ9zBX4I0Fky/TPQ out_166_mFAP2b_singleloop_p01wA5_mFAP2b_0001_0001
L/Uz3BXO0hGkEDySQ03f5BXO0mGUdTyTQShb7B77neG0OfXUQIwK8B33PfGkvfiVQy+P8B3qdXGUdkrTQRLC7BrbSwGEShLTQNfP5BXob5GEaIrSQEzx6B/t2CH099GSQQTM9B3UbCHEbmESQk5g5BPSgKHkT6tRQ5Qr4BD/pdGERLCSQsoO4BfB2pGUSolUQnfP8BHQgtGE/4VSQeNZ8BH6lzGE4M7TQzd/3BHRN8GUs1fTQBp63BbHU2G0il5RQ out_166_mFAP2b_singleloop_p01wA5_mFAP2b_0001_0001
L+TNOB325FEUHahMQ6mETBf8SPEU6mkMQ++JXBvHFOEULymKQmuJbBLEYZEUIwaLQmuJgBz0NbEUGE4JQOJGaBfR2iEkqx7NQbnvdBHuewEEmuZPQqxLVBfR2cEE8nqOQtd+SBzKHiE0OfXQQAAgLBHYl3DEtILKQepbNBrED6D0hWEHQXPqKBHXPmDEBW5CQO0iMBHZ7oDk9ow7PPK8FBjqxPD0FZ7DQW5QDBjAr8CEqGv/Pnv/DBnuJNDU6mkIQ03vGBDW5gDUjXqKQHv0+ArFZ3C03PFJQMrAMBjOsFEUZeZOQOUjgBTQfSEEmggHQm6jgBXbUsE0TYMJQ5p+hBj/pUEUk28KQFSueBzoy+EkenLOQ6avgBDfjnEkry1PQax8bB7u11EkIQqQQkSCRBX2cFEknsEGQvPKFBTtbeDE0BrMQ out_166_mFAP2b_singleloop_p01wA5_mFAP2b_0001_0001
