# Supplementary material for: Incorporation of sensing modalities into de novo designed fluorescence-activating proteins
Source: Nat Commun. 2021 Feb 8;12:856. doi: 10.1038/s41467-020-18911-w (PMC7870846; doi:10.1038/s41467-020-18911-w)
Supplement: Supplementary file 24 — Source Data [file 41467_2020_18911_MOESM24_ESM.xlsx › raw_data_graphs/Supplementary_Figure_6b,c,d/1/silent_172.out]

SEQUENCE: SRAAQLLPGTWQVTMTNEDGQTSQGQWHFQPRSPYTMDIVAQGTISDGRPIVGYGKATVKTPDTLDIDITYPSLGNIKAQGQITMDSPTQFKWDAQFKQNDNPRYHGSTNILTGTLQRQEZ
SCORE:     score     fa_atr     fa_rep     fa_sol    fa_intra_rep    fa_intra_sol_xover4    lk_ball_wtd    fa_elec    pro_close    hbond_sr_bb    hbond_lr_bb    hbond_bb_sc    hbond_sc    dslf_fa13      omega     fa_dun    p_aa_pp    yhh_planarity        ref    rama_prepro    bref_irms    cen_irms    final_chainbreak    final_looprelax_score    irms       time                                       description
REMARK BINARY SILENTFILE
SCORE:  -460.400   -693.477    104.370    398.317           1.603                 21.280         -8.098   -258.613        2.662        -23.396        -75.334        -22.861     -36.833        0.000      8.092    132.339    -38.726            0.224     19.116          8.936        3.423       3.423               0.155                 -460.400   1.943   1523.000 out_172_mFAP2b_singleloop_p01wA5_mFAP2b_0001_0001
RES_NUM A:1-120 B:121 out_172_mFAP2b_singleloop_p01wA5_mFAP2b_0001_0001
FOLD_TREE  EDGE 1 120 -1  EDGE 1 121 1  out_172_mFAP2b_singleloop_p01wA5_mFAP2b_0001_0001
RT 0.092238 0.94843 0.303269 0.768097 -0.261588 0.584465 0.633655 0.17903 -0.752615 12.785 -5.805 20.9455   out_172_mFAP2b_singleloop_p01wA5_mFAP2b_0001_0001
ANNOTATED_SEQUENCE: S[SER:NtermProteinFull]RAAQLLPGTWQVTMTNEDGQTSQGQWHFQPRSPYTMDIVAQGTISDGRPIVGYGKATVKTPDTLDIDITYPSLGNIKAQGQITMDSPTQFKWDAQFKQNDNPRYHGSTNILTGTLQRQE[GLU:CtermProteinFull]Z[HBI] out_172_mFAP2b_singleloop_p01wA5_mFAP2b_0001_0001
CHAIN_ENDINGS  120 out_172_mFAP2b_singleloop_p01wA5_mFAP2b_0001_0001
LwfKMBvxLBIEoaMYQDCMMBf9IAIEZ78WQ67nRBLFu8HE99bWQ357UBT0i4H0hWMXQlDNIBf9o3HkoFpWQfQzJB/uEuHU6sOXQiTgIBXhVCIUaeVYQPryOBPHFEIkmJTYQBdLNBHFt7HUsJcYQAQKLBfY1DIkXmbWQ+d2HBXol2HE+kkVQWwTEBv+65HkRcBXQ6e9HBne8tHUBkDYQ out_172_mFAP2b_singleloop_p01wA5_mFAP2b_0001_0001
HTihSB3NJ+H0kYIVQ/UjXBHCs6HkEDiUQkC3XBvcouHUgVmUQFDCcBjVOqHkvf6UQ5QLYB/9T+HUf/ETQ5HGZBrvIFIk+04SQWi7aBzojGIU7UfRQ1c1WBLpuFI0JZdQQA1JTBHlbJI0M5FQQPTETBXyJOI0pprQQyIqPBn9VIIUfJROQEtoPBzKnAIEsyhUQMv1aBzTP+H0KDGVQy4sUBnUH8Hk7bgSQrekbBnhJ6HEeVoSQRlHcBfAgGIkvEmTQ6DWVB3rOHI0iFFTQ4xXeBnLFEI0X8ORQjDHcBX7vKIEK0dRQUKxWBnIKCIk/m8PQoEvVB3jAPI09OaRQKYVQBrV6QIEc2ZQQdgsPBXhpEIUfgUNQgu7MBbfFLIUPrtNQ out_172_mFAP2b_singleloop_p01wA5_mFAP2b_0001_0001
H3kYTBPzMpH0yhWUQiBhTB/RhdHUO0aUQXPKVBPIwZHkVO0VQEtoYBfR2SHkQg9VQiWEOBntzYHkArEUQnEDQBnCXtHklDFUQRXgWBforaHUCZtTQb8SOB7QLQH0IbHUQam5MB/TNbHkrHFTQEYFLBvcobHkvfyUQ out_172_mFAP2b_singleloop_p01wA5_mFAP2b_0001_0001
HPK8SBntzeHU2O3WQqGPUBjqxbHUbnHYQrcIaBnCXdHE8nSYQQgVcBb5QXHEDCsYQ8S3QBvHFiHUzMnYQXPKQBD/pkH0yhuWQ2rZTB/GRTHEgVLYQ9owRB7OffHknvHZQmupMBD/pgHk9ogYQ03vRBz1jqHEAAkYQ out_172_mFAP2b_singleloop_p01wA5_mFAP2b_0001_0001
H++pcB77nlHEoaAYQuzHhBra8nHkvfKYQy2JjB/RhjHEoaUXQnvflB/mEiHUdTqXQPffhBnBB0Hka8OYQcimfB7U+4HU1LyYQIWcgBLVb0H0xQeZQC2uiBrd/0Hkh8sZQvd3cBz+5vH0akzZQsHlaBrZmqHUiBZXQOInhB7fLkHEs9oYQ727gBvM23H0jchXQRXljBrR11HktDVYQ+rZbBDUX3H0EKrYQVCKgBTOyAI0T3yYQROfdBLUxsH0hmQaQyxOZBDcmvHk5cmZQ out_172_mFAP2b_singleloop_p01wA5_mFAP2b_0001_0001
H46RiBTgVhHEv0FWQ46BkBT2OdHUIwCVQqxLkBblDRHUO0CVQCBWmBfTiMH0P14UQ78NjB76RhHkpbqTQIdClBTFXdHE64kSQ1Z0nBHUIhHEVL5SQPFLkBXmyhHkdNPRQaRWgBntziHUwK3VQXrCmBzDSgHUSxNVQUwNjBHe+pH0lbqTQb4MhBLPfeHUd9cTQ2WBlB7ntUHkSnjSQEELpBHuXeHkPqJSQnkboBn78dH0eH3TQVy2nBjV1pHU+J7SQe1glBTX7eHkCddQQJxPkBPidqH0lNSRQiqLiBfEYfHEvJARQ out_172_mFAP2b_singleloop_p01wA5_mFAP2b_0001_0001
Ham5hBjArLH0xLNVQQg1hBTf//G0xLNVQHaRjBntz5GkWkVWQMdTkBLaRxGkpbCWQGZ7dBPc97GktzHVQdwPbBDyc9GEXhyTQ7ojVBf796GU9N5TQsIydBn+v1G0AjySQrcIgBvcoPHkBBWVQ8T1iBL3I9GUxiTUQpJkbBTPEAH0C52VQMY5dBfMizGUkVWVQpqqbBXioFH0FYeTQA6nTBH8A8G05F7SQIhxTBnMXAH0j1nUQ3cHVB/owyGkYIOUQ/52bBzIk2G0fz0RQIoSdBfZrtG0TrITQ/n/gBf9f3GEJksSQ out_172_mFAP2b_singleloop_p01wA5_mFAP2b_0001_0001
LEtojBLFu9GkQglXQf/0kBf9o3GUHaVYQUNenBjAryGEYlHYQJbHpB3Mz3GUPKkXQdTSlBjVOAHkCX3YQkw9iBXKqHH0KlxYQhvkiBvvHIHkTfCYQwRmjBrPp9GUOYoXQ/pajBjzaxGEm4fYQZmNnB3RMEH0UexYQW2alBD8l8GEZFXZQIBajBTfmPH0xQ/YQpJLhBHXzEHkrdBZQSW3jBXIaOHUrGuXQzvdgBDrZJHEc+2XQ out_172_mFAP2b_singleloop_p01wA5_mFAP2b_0001_0001
LSh7nBPIwoGkoFVYQ14VqBblDjGkqxHYQ35rpBrw1aGUdTKXQrcYnBXNeXGEsyBXQgqhmB3jClGUbnnYQk5OrB/hFfGkBYjYQMuzrBLGxoGkqo3XQ out_172_mFAP2b_singleloop_p01wA5_mFAP2b_0001_0001
EqGvrBvz3WG0isdWQJGUrBPc9NGkpbiVQW5grBf8SRGkVOEUQHvUtBzeUXG0gArTQWOUtBX46EGU6m0VQk5BtBL9WBGknHMXQqGusBfAA3FUd65UQpwltBb78ZGEEYlWQYHTpB/m2KGUoBsVQNZWvBPgwHGktLqVQGNvrBLi82FkSyPXQOEHuBP8RqFkm/HVQLN7sBHTn7FkTy3TQfrrqBb9cxF0sCFVQ out_172_mFAP2b_singleloop_p01wA5_mFAP2b_0001_0001
EEYlpBDrcNGUy2RTQIFepBjpbPGEUN2RQktzpBHtIFGEnEDRQktzoB/9T5F0w1bRQsyxmBD/pUGUHahRQiPnmBnpkfGkGaHSQp8XmBrjwhGkTyaTQbDpmBnnwpGU1FdRQpkVmBbkXsGUoonTQUeimBrGcxG0MsbSQWswmBvkzsGkWcKQQv4nmBjLQ8GUouISQPf2mBT0Z3G0fysPQcfzmB/NC/GE41zQQSMIoBPy2IG03PtTQiRGrBXn0UGU2HlRQF3JlB73uPG04C6RQB6jmBHUNVGkXScQQSyQmBTgzbGE/UNUQPuJmBnCuvGUqniUQPEzmBjW5mGk+E0OQb2jmB7qVCHE6c5SQnf9mBnbe5GEQBoNQ0o4mBzveHHkNahQQ out_172_mFAP2b_singleloop_p01wA5_mFAP2b_0001_0001
EEtIrBzgAGG0LdzPQMIgrBTgV6F0257NQUN+oBHtI5FkQgVMQ8nKoBbktEG0xLNLQaR2tBnsd+FUHaBMQepWuB/mfsFEjd/JQIOdvBTCJYFUYwQLQD2kxBH1mYFUGgiMQrjDuBbUUGFkZe6KQuz3rBrbSNGkVOUPQsK1rBDuurFUoJFPQ51pvBXYdAGkYEJNQy+dtBXokGGkjK6KQyYyvB/eHyFkOegIQprdsB/UfoF0zMBJQssruBnQn4EkRAuLQkyWsBfleGFE1g2JQ out_172_mFAP2b_singleloop_p01wA5_mFAP2b_0001_0001
EoFpnBTLymFU46RMQkCHlBTgVmFUhr3KQKc9kBDqGVFU5QrIQHahlB3NJCFEVjHJQEY1iBz0NjFEmu5MQMLLgB/N/jF0hldLQ5pBjBnW0zFEqCGPQQgVoB/RhZFEFuONQej0kBnDw1F0d64JQ8GBjBH/iTFUT2zNQQUKdBr3xhFE6O5MQCPGgBTyiXFkmT9JQAu4fBPSjzFUdAgKQA3ahB3zbxF0ZpQQQgg5iBbUtBGkT4POQV25kB3OOyFkjRDQQ out_172_mFAP2b_singleloop_p01wA5_mFAP2b_0001_0001
EhALkBf++bFk/UjEQWO0jBj/UNFkTiBAQtI7gBz1jOFkpbS8PSMofBzKHgFUwKH7P78tlBnsdSFUIwK1P+teoBbXwQFkm7/5PxnNlBPF4CFkex9qvW5wjBb78rF0IbHEQEgQkBTiH9EUsvXBQX0WlBLQviFEltTvP0ZOpB7N8eFU2Dk6PYgjmBD0rGFEPUU5vZCKjBf1VEFEfx9yvhHklB/YiyEESLuIv out_172_mFAP2b_singleloop_p01wA5_mFAP2b_0001_0001
EWOUfBvHF8EEEYl6PR2uZBjpb8EU5QL2PhrnYBvd+sEkuJxoviWkbBrFZdEEAAAwvsRFWBzbR3E0jVRAQcEeWBTIBHFUbm5EQsB6QBvJ8EF0L5uIQQ/UTBLNXUFUkyfLQampgBT14tEE7Rh7PVdzYB7hbMFESPUwPVWCXBDwanEkRjzBQcq7RB/B92E0As29PFemWB3kSXFUX9VDQpeJaBvKHEFUX7HHQPzUQBPmlUFUY+ENQTnIUBnNskF0dw1KQzSAXBftNNF0ugQMQ out_172_mFAP2b_singleloop_p01wA5_mFAP2b_0001_0001
EoFZUBHDCyEEv0N4vktTSB7QLkEULyWAwXPKMBT2OjEEoa8/vO0iJBntzzEkQgV+v14FUBnBBsEkAr8FwsM1ZBjNBtEEAqJGwroMSBnzccEEXfIJwfUYSB7lu/E0HFu0v4G7TBngIUEEQ5k/viEcSB/h17EEe3tGwnnSbBzUrkE0l6QDwGmgTBzQCiEUnaFLwte4NBfOcbEE6KHJw+f4TBfYqME0nRwIw out_172_mFAP2b_singleloop_p01wA5_mFAP2b_0001_0001
E99zJBPJGQE025bAwPK8DB/mEPEklDNAwamZBBjpbQE0fqxFwIFOEBPIwQEkvf6IwnEDCBT2O3D0NJG6vMzODBf/EMDk8r/+vusqDBb0vGDE+MeEwUuuDBjOhsCEfW43vEtIMB3MzCEEnEDBwZdfCBHn2cEURk57v+Ce7A/Gt5D0MG04vzL5DBLrE4DUtWtovvChEB3btNC0EsT6vv6XDBr45yCkGUNJP out_172_mFAP2b_singleloop_p01wA5_mFAP2b_0001_0001
L1NJ4A/89PEUiBBGwQgVyAb5QREk/UjJwwfq0APdT+DEYljLwoFZyAjWkBEESh7NwO1TmAPg1REUk8+Iwd4UiA/e2mEkB0nHw+OMNAXVcmEUvLTGw/QaFA370VEUuQyEwnJCDAjax2EUigzGwe++zArvfQEUiBhCwuqr0AbV+fE0gVkKweCQkAHmFFEEEMLHwLj6hA3X5OEECJ1KwWozjAj9ozEE9sPJwna3mADtYqEU0pAEw out_172_mFAP2b_singleloop_p01wA5_mFAP2b_0001_0001
LGZ74ALv0ZDkSMoKwQgV7A/TN2CU5QbMw2OfDBf8S3CkVOUNwzhWFBjpbaCkWktOwHK84ADLYLCkPSELwOZFtArc+ECk8efKwfqvmA7tPMC0PjQMwf4eqArjwxBkorSIw/pG7Ab5QXD0FZrIw/RS2AHIE5CELfMOwSTV9A7WZJCUO/LJwX/s7ADohiBE+mVMw out_172_mFAP2b_singleloop_p01wA5_mFAP2b_0001_0001
LGEYGBT0iYDkCXfMwjs9LBXNedD025LNwHv0PBPHaFDkX6WLwdolUBLwKDD0HF+LwcSsEBrw1vDU14VLw5/BNB7YS/DUSwINwW/mMBbDVSDEvZOPw out_172_mFAP2b_singleloop_p01wA5_mFAP2b_0001_0001
ELH6NBTLyyCEBWJJwEtoRB/mEbCEBW5GwgqxUBT2O7C0kYwDwqxrSBzfqdDksdeCwoF5OBf++5BEsyBDwoK3LBD9vyAEkhhFw1yYJBbWo2/jAgVBwX9TGBf5kaAU+E57vEJuKB7/ej8zEkcBw2O/JBvco1CE/pmIwthRUB/OUICEikuIwziXMBLvrOCEeVaAwo8+RBHiOcBUrIlAwVtpOB/vFMAEs23HwU2tIBn86MBE5oCIwGLPJBDg8ZuTVBe9vp2RNBDQbb6DvHQEw out_172_mFAP2b_singleloop_p01wA5_mFAP2b_0001_0001
ElDtZBDrcwCUf/UCwy25cBfnvPDEAAA/vv0NeB7P1ED0d++tvHv0dB757fC04luJPb8ChBjU4WDkSMoCw+qjiBLuXvC0ovzCwn1XgBTESlDU9KKIw8SXbBLwKTC0LdTDwFzqaBHZqtDUosn+v0XPiB7bcvDEW5qAw0UVhBjH3VCkuPADwHeNiBb1ZqDU6lRJwBkdeBfwdBEE7YFIwMlXeBTEsMD0S+JJw out_172_mFAP2b_singleloop_p01wA5_mFAP2b_0001_0001
EAAAgBvcolDklDtoP8S3gBvz3fDU6mE9P5l+iBrbSAEE+TNAQHaBjB/naSE0xLd8PzMzcBvz3jDEsyBCQ/eqaB/hEGE0gu0BQ357fBjqxBEUc9ogvi6whBzfNADUc9z9PXx0dB3ErcDE5gHGQXBxZBDQsNDEu6sAQrAaZB/ZBJEUGZgFQ out_172_mFAP2b_singleloop_p01wA5_mFAP2b_0001_0001
EY6mkBnuJ1DkR2OEQnvfmB3NJKEE/pmGQAAwmBjWkHEkQgVKQmupmBvIbrDEBWZLQlYQpBf++JEkoF5DQBvLpBnYtSEkAKU8P0A4rBrXFWEkHaY2PMgctB3SKHEkffBzPzVbsBzLYqEUqlHxPU4akBvd+WDUHaxFQbtvlBX3OaE0ZI2FQZgCqBDibzD04uyDQCLpqBPquTEktYNGQlnLoBHiGiEUcam8PWCFoBPLxHE0elf2PO1KuBvACuE0wkngPwAErB3pP2Ek4KP0P out_172_mFAP2b_singleloop_p01wA5_mFAP2b_0001_0001
Lx1DnB7luZEEUNuLQ7RRnBb78ZEkSMoOQwKnnBvyhwEUMIwPQbnvoBHue+EU5QbOQsyBnBHDCoEkCXvKQj59oBn2LQEEJzPPQY9elBPtxSEENrfPQ out_172_mFAP2b_singleloop_p01wA5_mFAP2b_0001_0001
Ef/0mBPzMzEUiBJRQ/pGnBLwKHFEBW5RQ/pmkBnX6MFUKctSQQ1IjBzJx+E0FZLTQlDdpBb5QFF0Jx4SQv+PsBD9+CFUiBRSQKjZuBrkl+EEzaUTQp7SuBjb2tE0h49TQWwUwBDW2MFEWsfTQqG/lBbmZmEEaRmRQFzanBL1NUFkfLMRQX3HpBDBk3Ek9qiTQ67epBPudTFE2OhTQy1vsBvLDSFEEswRQNpQsBHK61EU7ZjRQbQwxBn8QKFUdBLUQgIXwBDCnaFUg48SQ out_172_mFAP2b_singleloop_p01wA5_mFAP2b_0001_0001
EoFJkBPy2hFEBW5SQ14FiBzfqpFEv01TQ5QbjBvxL3FUc94UQ++JlBT2OCGEEYlUQkCXfB3251FEVjPTQ8Y0aB/x1oFkh/mSQdG1aBf5hUFEF6OSQnYgVBXhfwFEZ0USQtL5VBDKvOFkUttRQLgqSBz+ifFUZ9wRQJs+SB776BGUEtfSQyNeNBbblhFkNLYRQYXwNBPk4CGkRyGSQbvHLBfRP1FUIPkRQ1NZlBXjXsF0FZbSQaSIhBrp4bFEReTUQc/ZgBrNlAGkq6fSQBMkdBDpY/F0fuCUQM0KeBbcFKFUMfUSQjK2UBrwl/EkwfVRQvjBVBzXbIGUBf7SQIzNLBf+VUFUlP8QQj6zLBP2TKGU47PSQD2GHBTDT3FkVBTRQ out_172_mFAP2b_singleloop_p01wA5_mFAP2b_0001_0001
EtIriBPzMzF0eUIWQaR2jB/na+FEAAQXQPKshB76RGG0HF2XQGE4eBLbnCGEaRCYQCsykBnYQuFEEYJYQ3uqmBPlxcFkfewXQreZpB/NafFEefoXQSgImBHaWIFkvqVXQPMeqBLISNFEtMKXQoVioBPjI/EUv1+WQ7RRhBvconFECsSWQE2glBXwFEG0Xr5WQYZGjBP18mFke0XYQcX2lB39y2F03liYQG1KkBrkrAFkldTXQPslsBbKgKFkPf9WQCIzoBD9ivEUsEpWQ out_172_mFAP2b_singleloop_p01wA5_mFAP2b_0001_0001
EzhWiBXjXQGU2ODYQVjXgBntzXGknvTYQFDChBrvfcGEVj/YQO0SjBzgAgG025HZQhrHgBb78gGU3koXQymSeBDqzdGU0xRWQf/7gBzfMaG0m+WVQl4CZB/jkeGUjI6VQ8PJgBrZcXGE8YGUQgmbXBvh3bGEHrpUQl1FbBLBWYGUvFwTQe+OkBDAATGkYQ4XQxO9cB/LjTGEeiXYQImEiBnuXkGUKWgXQ5bsdBnaBnGkRJBYQQDCjB3ckZGE1opVQbmJWBbyUhG0HnnWQDamhBvCmUG0WRYTQAvPTBTLkcGER6XUQP33ZBrcRWGU6lwSQ out_172_mFAP2b_singleloop_p01wA5_mFAP2b_0001_0001
Env/dBntzcGEqGbZQ8SXeBvcohGkTiFaQ357ZBPc9pGkDtMaQlYQVBzgAnGUbnPaQep7dBrEDZGUPKoaQPEmdBP9WdGUMQWbQ6fRhBTgBjGkg9mbQiqajB3rLeGkCxrbQkO/gBfmVtGk4pwbQPKcaBXNeZGU46RZQuSGhB7HvlG07HIaQpysgBzbyTG0AQmaQ/iaaBvDLUGUEQiaQk3ycBbhpWGUPUrbQ4aRaB30DjGUazXbQQCiiBzhgxGkqF8bQjbWeBDcFxGUtwrbQ out_172_mFAP2b_singleloop_p01wA5_mFAP2b_0001_0001
EmuJbBnCX0G0IbPaQgVOXBfnv8G0xLVaQfU4UBjVO8GU14BbQsHlXBLv04GkYQgbQZQgaBPc9GH0HFOaQdPFgBPn0DH0zIZaQ0fVgBH3M4GE42KaQE1JbBvxK0G0QVPaQVoFUB7h67G06t8ZQyg8YBH4XNHEluiaQ4pDaBDCyJHU53sZQgJagBjeyEHE+s7aQdIghBzrMJH0BOJaQytuhB/xZ0GUEmgaQ/k8gB/0b3GU5opZQ out_172_mFAP2b_singleloop_p01wA5_mFAP2b_0001_0001
L357PB325/GEaRGbQWOUNBvcoAH0z3vbQfUYLBXiBMHkDt4bQpbSLBHYlPHkQgdcQcSsIBntz4GEFuybQjXRKBPmCtGEEXubQuoxNBDxfpGEjgScQs/MPBryYeGkJnOcQED7SBjiQZGEDflcQ4CxVBzUMeGEZADdQp/nTBnQEPGE+PdcQGE4NBLwKCHkqxraQCpMQBP7a+GkyhIcQKi7FBXjg6GEVfZbQ8BmGB3d25G0P+QcQrQcMBLUyrG0MZQbQJRsGB/CDoG0iTubQXwqLBz0jqGkgswcQ7AcRBTKLuG0e1ScQeNLNBvMwZGkxt4bQ0qJVBTFDmG09zIdQ1PjYB/6HaGUywTdQx/ORBXFxLGUQpFcQZEWWBD5sKGksVtcQ out_172_mFAP2b_singleloop_p01wA5_mFAP2b_0001_0001
LkC3JB/owRH0d+WbQ46xHBb6mcHkYQcbQBr8IBfSMiHEsyxaQcSMKBPIwcHkpbSaQgVuBB77ncHEVjjbQ7499AfkjbH05c8aQ2O/JBzeUOHkQg5aQL62JBn3XgHkWA3bQYBYABnzkjH0Z20bQ4cxABzuvVHESg3bQZ/X4A/5FWHE2+/aQ out_172_mFAP2b_singleloop_p01wA5_mFAP2b_0001_0001
LXkNIBHsysHEmutaQpw1IBnDtyH0HFGaQueUFBXMIuHERLiZQlYQGBLbnwH0bS8YQcSMHB/mE+HUwKTaQYfYIBf4p+H03dCbQ6GDHB/MrzHkvNTbQybNIBj2usHEoLuaQkhENBn3iyHkjb8ZQm3+CBHOS/HEjdMaQegaJBPPACIEHaAaQLA9FB3efCIkLcRbQeImMBfraAIUcoHbQpQyCBzBfzHE7GbbQ00nJBnt4xHktkubQ out_172_mFAP2b_singleloop_p01wA5_mFAP2b_0001_0001
EsHFBBf++nHkWktZQ7Rh7APdTjHkDtMZQQ144ADrcXHkmZWZQ99TwA77nTHEEYJZQ2jCxAThrpHEsyJZQVajyAvmr1HExrCZQCFFyATKi8HUYglZQIih0ADez5HEXXaYQDUizAftsDIkO4fZQU0A2AzkTCI0GtUYQN9g1AzUtFI0TT3YQju/2APrHLIkHrxYQf/UABjU4lHEoaMaQTq6/AfLdjHk4kuYQ2HqsA7FpoH0BrnZQ6OAsA/HjmHkcrwYQP4jwATWV5H0dXFaQSi80A/zn0HE+o+XQY4KzAbaYGIU8T7ZQ+kk3ArN5DIEBspXQrjE2Abu6MIEmnMZQ out_172_mFAP2b_singleloop_p01wA5_mFAP2b_0001_0001
EqGPABT0iRH0yhqZQ357+A3jCGH0Gv0ZQ5luEBnDt/G0JxwZQGE4IBHXPDHkQgBaQMIw6ArFZEHkU4iaQXhUxAb6rKHky3paQxS/3AjOl4GU9kqaQDCsDBT2OVHUGE0ZQtsQ5ADHrCHU56dZQfgaABfU1GHk6R5aQyG+sA3MlKHk5QQaQ/XD1Afyn3GUwHLbQbq/+AzNmzGUVTmaQYPzxA3cH2GkB9TaQ out_172_mFAP2b_singleloop_p01wA5_mFAP2b_0001_0001
EFDiEBzKH2GE7RdZQ4PVJBXjXvGEBWZZQU4aIBjrHjGEoaYZQFueEBnuJfGECsGZQzhWMBTgVzGU46xYQfsVRB7WitG0q2lYQPPhUB7hN0G0pW2XQpALXB3k5+GEhfYYQ7RBBBrZmzGE99PZQ/z1LBrGqwG0LZ1ZQ4UbNBjss7GEGd2YQ6crJBP09yGUdSWYQ0RaQBjnXlGkL7bYQpaDUBzMMtG0GiAZQ6fQZBfyMEH02ODYQBD7ZBz207GUofwYQba9TBfEPDHk6LoYQ out_172_mFAP2b_singleloop_p01wA5_mFAP2b_0001_0001
EEtIMBvHFdGUPKsZQ/pGMBrbSRG04lqZQaR2PB7QLNGU5QHZQlDNUBfTiRGEoaAZQrcoNB33PMG0isVaQI/WJBXmiNGUEk5aQGKoEBrgAOGEjLwaQyb3KB7TmNGEylebQ5lOPBjqxgGk8S7ZQhFDIBfznOGk4cjZQnbURBTe5PGUm1gaQwebOBrKwDGEdDRaQ out_172_mFAP2b_singleloop_p01wA5_mFAP2b_0001_0001
EIwKOB77nEGE7RxYQvJRRBblDAGEmuNYQyLdSB757nFkuJRYQam5OB33PbFU2ObYQzMTOBrEDCGksdGXQ6QeNBnEEOGUM/4WQeFfRBr/z6F0gQ7VQRkDKBbT2QGUUZtVQx1jKBTgVBGEZ74YQUeKVBvA9DGkh0MYQcYYKBXgs8F0hpJXQHvSRBrFpRGEcryWQdzgLBb6cRG0UuwXQpTTPBjg19Fk7hBVQMQASB7UrpFUZqCWQbaaVBvDRBG0a43VQz/qJB3QgZGUtwoVQhIIGB7zTNGE+/1VQ9l3LBTbxNGE6NzUQ out_172_mFAP2b_singleloop_p01wA5_mFAP2b_0001_0001
EKcdXB7OfhF0MzIYQtI7YBX3kKF0eUIYQO0CbBvcoDFU3k4WQf/UeB3MzOF01jSWQ6mEdBLEYFF0jCrYQusoeBDAztEkCfoYQzvvaBr9yKF0FmWZQgqRaB/S3sFksdCYQgQXVB7pLBFkcpPYQEhSgBzVcOFExzlYQB0ygBPrPqEk6DBZQGDLgBblQqE0BOJYQQuFbB3c4jEEYdtYQ0IrdBXlNHF0MVvZQ6qIXBX+QBFk10bZQjDvZBbNwbFEO3XZQ out_172_mFAP2b_singleloop_p01wA5_mFAP2b_0001_0001
EsyBZBbQgxE0jCXWQ++paBb5QpEUjXCVQ46ReBrFZVEUiBJVQIFOdBnDtGE0w17VQXktVBrw1jEEEYNUQBWZWBHZ7oEECs6WQ509cB7kr1EEYNiUQjs9WBXjXeE0HFOTQv0NTBLGEyEE/pGUQ35bTBb5QXEET3sUQ out_172_mFAP2b_singleloop_p01wA5_mFAP2b_0001_0001
EqxLhBLxgUE0JxQUQaRGjBf9oCEEEYNUQ0iMkBra86Dka8ySQO0ClBPy2LEU6mESQ35blBvyhIE0eUIVQqumnBPMQwD0cgQVQGlwpBPdd+DE5qPWQ+v/pB7VNSEULRnWQHkXrB3mnfD0iHsWQiBhhBTKchEUdTqTQ0VFiB/aSoDkWkiUQ7bqkBXPqLEk9YIWQeEWmBf/WXEkKdxUQJkioBnosrD0jFSUQlMvmBPDOSDEP1mVQ2I1sBL0mmDkQlVXQs1HrBTVfBDkZ4XWQ out_172_mFAP2b_singleloop_p01wA5_mFAP2b_0001_0001
LHvUkBjWkRD01jaSQqGflBrZmFD0coFRQueUkBDW5cCkpbaQQrcojBHYl7BkBBGRQ2OfjBLwK7CkEDCTQFgonBbigAD0nUMRQjtNlBvz6fDEDwYQQ out_172_mFAP2b_singleloop_p01wA5_mFAP2b_0001_0001
LMIQkB3MzcCk8SHOQ5QLjBfTixBEqGfMQqGPhBj/UHCU0iMKQc94hBblDlC0MzsIQqGflBjrH9AkEDSLQ/oInBTHscAE6uZNQynakBD+0l/DfrrJQZ78kBnCX3CEBWJNQ+zAiB3e1HB0MoyNQC9rmBfyFmBkUb/JQbBDmBHbR3/D8BnOQI3EmBHc3c+z1M3IQDzKjBPV/JAk3eDIQ5bPjBn1pU+DOl/KQ out_172_mFAP2b_singleloop_p01wA5_mFAP2b_0001_0001
L46xdBzLdjBEaR2JQktzZBrw17BUdTiHQiWEYB/TN2AEW5wDQy2ZZBf8SX/DtIbEQzhWUBrw1LC0NJ2IQnxkRB/tlPBUNVGKQm7GVBvsRpCUo9xKQQF8LBXV3jBU1emKQ789cBXjXyAEpwFLQ8fkbB74hWC0HLAFQGE2RBT2DZCkhujGQeghTB/la/AU6Z/LQlFvRBTQvYA0beyIQm8WRBbMVyCk+9oLQrwHXBndyEDUBf+JQ9JeXB7NpZCUNMMMQqLBKBjiEuAkCzeLQ90+JBDkwyB03XtIQJ6sLBrjCNCECC6LQ out_172_mFAP2b_singleloop_p01wA5_mFAP2b_0001_0001
L2jCVBvIbPBka8S/PDXvSBHYlTAkR2O3PnEDXBXiBx+z4lutPzMTWBzgAr4zMzMrP3ySOB7Mn/+j/0u8PxKMKBLvNVA0n+NAQIFOUBPzMHCkZmZ+Pz9DRBTVF4AEdgnfP3B6PB3Awq9Tn0rBQPEsMBT/zK9DoI11PX5vJBHiuAB07cF7P out_172_mFAP2b_singleloop_p01wA5_mFAP2b_0001_0001
LEtobB/na8/zisdePEtIgBf9og+zfqxrv2jChBjVO02D/pGxPiBBiBjWkt973P1YPTiBfBTLy28Dv0N+vPoZdBb0Bt/zXQQDwyVafBHcv+AENk+CwPPBaBzLEJ/DC5hGwZ78bBLwK/AUO0ikPoL0hBbec5/TmIZtvJN0bBXP2jyrKmy9vqVRhBzL5I5TjGpAw out_172_mFAP2b_singleloop_p01wA5_mFAP2b_0001_0001
LlD9gBThrH6zyhW/PDC8hBT0iM9bktTDQT3kgB77nK+LtIbIQZQghBjAr8/7yh2JQMdDgBb5QL+jWkNBQ/hBkBPilb87fiUEQZj3hBH1Nh/7zcQBQ out_172_mFAP2b_singleloop_p01wA5_mFAP2b_0001_0001
EPK8cB325767z3PJQBrcaBT2Of8b3k4LQjsdcBrEDC7jTiBOQtd+cBDVjH/zMzcNQXuYUB/vsH87/nrLQ5qzRBPrvI/Lg23JQ327LBDGKv+LMQqJQnvPJBL5CN/LgjMMQ2VIEB/aSi+bW7tMQ5dNBBvWJw8b+R3KQ4CDCBDI9C/LX8FPQKcdbB33P16D99DIQPMhbBHQkQ/rQjhMQi9QTBXoCo7Tro7KQuioSBDsoj87dnqNQBSiSBXXKkA8OYrKQaihTBTUl/+r2rvHQvITKB7r4DAMSJMIQFHHLB/Tsw6rzXCJQdVXLB/u9CAsICrNQCXzCBzGa87bCFDJQcNw6APpHg7rnSQLQzvSEB7jB8/rvlQQQIpb8A7g7i+7G8ePQ out_172_mFAP2b_singleloop_p01wA5_mFAP2b_0001_0001
ETihdBzLdTy7P1QQQgVOfBLxgg9T14VRQWOUbBX3kAA0LdrRQyLdWBTLym/j78tRQjqxfBP+y+2rUQhSQkYbgBDWo0+roL4RQu3YdB/Q10+btZpQQZPddBfzFMuTHIPQQ98ihBrrJq+Dk7ERQ0gFcBLJr62bqmHTQmGhhBroGv5TXsLTQtf3fBvSpOA8dikSQ1XkiBbY4A/bAHpRQdkVZBnqDg/7dV6QQSSKfBfpqEA8yfxPQ out_172_mFAP2b_singleloop_p01wA5_mFAP2b_0001_0001
EPffdB/RhLBkuJBSQb8SaB7QLKC0isdSQzhWbBzfqVCE7R5TQIFufBTf/kCkR2OUQhrnbBjVO0CUGEwRQHE4aBHkMyCk2lYQQPPYYBHL4YDUzrTSQq5GdBrjwZDU3YcPQ03vgBzgATB0Ld7RQwMFWB/ywBC0+PYSQ0KjfBLas6CUo95RQi1nWBTe6vCkcwLQQnj2cBb58VCkio+PQkqfZBPyq2DU13zRQC8EZBbDKcDk2RYTQd6OUBv0JSDk4/HSQSNkcBLDyYDUA3UNQQHogBHLAdDkFb1PQAGGbBXk40D0y+HQQ out_172_mFAP2b_singleloop_p01wA5_mFAP2b_0001_0001
ERLSXBThrPCUf/sUQlYQXBLEYdCEZ7EWQhrHSBX461CkYQQWQMdzNB7OfjCEueEWQpbSXBfR2uBkqxDXQ90LXB/OIIC0KbPYQ0WLcBb6W2AExRzWQ2jCUB/naAC0xLVUQgexaB7CRxCUXBQWQK6qTB7VRKBk+v7WQDOHXBf+jaB0mslYQWlnTBvisbCkWHUYQ8xvaBLTebC0qMVYQRVKcB7YqAA0gwfXQbZzfBPkFcBkRh8WQ1PFcBzdCeA0AEyVQ out_172_mFAP2b_singleloop_p01wA5_mFAP2b_0001_0001
Ee+eSBHXPeDU5QrWQEYlNB34l2DUMI4WQW5QOBzfqPEkpbqXQlDtSBHueWEE/p+XQNeJWBDrcsDUHaxWQkJqKBrMziDkpcZXQbc3LBrH6+DEFQ6VQ out_172_mFAP2b_singleloop_p01wA5_mFAP2b_0001_0001
EMIwJBXiBZEU0iAYQShrJBrbSsEUgVaYQ14lEBDW54E057TYQxggABf++vEk8SHYQdTCKBf++lE03PJZQkrFFB7vTZEkqqWZQsUwABHI/jEElToZQF70EBPHNDEkTRQZQDia4A/V2YEEj1zZQhEQABn3SwD0R1bZQxE83Aj84CEkamtZQod2uA/quvDEaK5ZQHaRGBfSMSEkrHtXQZs/MBfae2E0UZQYQwBVKBbhT0Ek5FdZQdHlNBH6PcEk80OZQGr8ABTaR1EUYDtZQcdMIB/JX1D0cICZQK6oxA/xUhEkAuBaQIpAAB7wEOD0TBXZQIOgvAvSYSDExgwZQ out_172_mFAP2b_singleloop_p01wA5_mFAP2b_0001_0001
LhrnEBzgANFkYQgYQoFZ/AjU4YFEv0dYQKxAABfTivF0NJuYQpw1DBb781FUbnDZQOJGIBnBBUFE7RpYQm5N5AH1nQFksGwYQD+r8APrfZFEya5XQ out_172_mFAP2b_singleloop_p01wA5_mFAP2b_0001_0001
E2Of3A33P7F00NlYQ46R2A34lIGEoa0YQ03PzAvIbQGUy2RYQpbSuAvyhNGka8iXQEtIuAHXPJGET3YZQNS2xA/g/DGk34BaQbe4pAvZXFG04zlaQBtjuA/ARBGUXlPbQgBA3AbWvIG0q3gbQ9owxATgV0FEXPSYQLx89AbMSLGk4FBZQ/ArmAnNfFG0f+OZQYobsA77nRG0y5fZQq8e5A3LfHGkXaLaQ9JDzA3s92F0Wk8ZQXikiAjd+AGErgeaQtl7nArY0NGELUpaQDgLyAn28yF0c6JbQZvNoAHwaAGUBNnbQjLA6A3ayFGUXR8bQ7SvzA3C7PGkwkmbQa4R9A/8yJGEYhLbQ out_172_mFAP2b_singleloop_p01wA5_mFAP2b_0001_0001
EnED2AvyhaG00NZYQ357yAD/piGEaR2XQAAAxAPeptGkBBOYQbnv1A/S3wGUjXuYQ7Rh7APepjGEue0WQShr6AnsdcGkR2yYQS8TrAX4TgGUPFaXQGZ74ArbSpGEEYFWQEYl8A757bGkTiZWQKcdBB/9TmGkvfSXQ out_172_mFAP2b_singleloop_p01wA5_mFAP2b_0001_0001
E+TNqALbnzGUbnvXQIwKoAbkt+GUbnDYQ/pGqA757FH0gA7WQzMzpAzLdCHEmuxVQ7RhZAnYQAHEBWVYQcGFKAHZn9GEiTqXQPKBWAzeJ5GEta8YQx1jmAbPKwGkqx7WQDVrtAnz7AHkVKdYQ7UbXAjsnIHUUleYQtmDMAn8OCHUCo5WQYB8FAbWZ6GUP1IZQU43gAfxO7GU//UZQ/38XA7MzwGk7hzYQ out_172_mFAP2b_singleloop_p01wA5_mFAP2b_0001_0001
Epw1rA/mEQHEnELXQGZ7tAXNeXHU0iEWQJGEkA3MzbH0xLVVQQgVYAzgAfHET38VQU460AXNegHU14lWQHBX2AzcpoHklglVQFkr/A7+6bHUl97WQdoFsA34lSHkDtEYQ2moyAfwTTHEcHUVQLePxAzW5jHkVVcXQ/pc7A/36uHUc/8VQFrruAbLDsHUqKTVQOiF6Abt0kHER7uUQ/RVCBvVKiH0P5TXQz2nBBLnpYHkQtCWQlN2+AjirVH0/GsXQ out_172_mFAP2b_singleloop_p01wA5_mFAP2b_0001_0001
LNepkAf9obHkCX/TQepbYAb6mfHkBBGTQXPKeAz1jqHUiBhSQ8naQADVjxH0kYYSQR2OVAblDYHEsy5RQOQfMALNVNHkjPPSQiJNKA7DFGHkwG/QQzNTx/e2HKHU5dDQQzS6m/WzQCHErb7NQyLdrA7luYH03PlTQvfuJA7oggHUb4qTQV3QiA7GzWH0ekaRQdIoKATyybHkSXLRQeIB6/OEJOHEzzuSQftpXAvpnJH0ir7SQj9TGA7R79GEeESRQ9JOZAnT4FHkaDcQQiU17/q2kRHUaiMPQFh4I/aXoLHECzoQQxNl++OFRFHkwRwMQYNdZ/yGX7GkzuwOQLvtAA/8oAHkmswMQ out_172_mFAP2b_singleloop_p01wA5_mFAP2b_0001_0001
LlYQpAnX6rHERLKSQdoFtADAA2H0MzkRQDXP3AHtI4HkR2WSQBrc7AjWkwHUep7SQsHFwAXMI1H0w1DQQeIF6Aj9QvH0c72PQQENnA/5ZvHE7TlOQVjXuA3islHEoaUSQg58mADyF8HEzAuRQFR8wAzU38H0ciPPQmGH/ALctyHE1YjOQ78bpAf/2uH0YyeMQMUlfAnI9zH07jxOQtN8lAHSenH0zKXPQ out_172_mFAP2b_singleloop_p01wA5_mFAP2b_0001_0001
LBrc8AjVuAI0P1QSQ9oQDBrbyBIEnE7SQnvfHBz0N7HUPKkSQTihLBLaR6HE7RRTQIFuEBPyWHIkZmZSQlmv+ArhBKIkbFJSQAIp3AvskFI05roRQucX8ADMyAI034QSQ50nCB353BIkxtAUQcsKHB3n9GIU0QfRQiaKHBHBgJIEO4ITQQDt/AbDSNIEtWaRQWQu7A712LIkuXETQOmi4A71bFIk6JjQQhhYvA39OGI0Ba9RQ out_172_mFAP2b_singleloop_p01wA5_mFAP2b_0001_0001
EzMzGBnsd1H0GvcRQIwqKBfTitHUepDRQIwKIBjrHjHUepjQQoFZKBntzdHEEYVPQ0iMOBrvfyHEAAAQQM2FLB/5l2HE1HeNQZEQGBPMA1Hkx1LNQ3stNBDst7HUvw4LQ8naDBPc91HkZm5QQT3ENB/XdrHEPa7RQj1GRBPB1sHks5bPQaRSQBzkK5H0f1bQQ out_172_mFAP2b_singleloop_p01wA5_mFAP2b_0001_0001
EqxrDB/89fH0w1LRQdTCBB3MzVH0z33QQXkt9ADAAQHkBBGSQfU43APy2UHU3k4SQ14l4AzKHXHECsyPQBcI8Ab9xbH0EqWNQ2tDzAj6dMHkqdNPQdTCCB/89kH0eU4RQjl9DBDzcQHktzaQQrR4yAnwTcHU3JWQQWsM8A3dejHEpcpNQlxZsADE5NHEPs3NQ5/BwALp/IHkoRhQQdIq4Aj07GH0ysSOQ out_172_mFAP2b_singleloop_p01wA5_mFAP2b_0001_0001
EvJx/AbQgFH0gALSQhrH7A34l+GkQgNTQNzMyAHtI3GkBBuSQ99TzAHDCyGU5QrRQgqxBBb5Q3GEue0TQpkOGBH617GkXTnUQVb5JB3LsyG0AACVQAI9DBPUUBHEtt0VQpwVCBDBWCHkrHdRQ4bi3Aj9pDH0Jf+TQ8NoDB7yNzGkTs/SQAgm/AXIixGkrsaUQYteIBrefBHEb+AUQv3HNBjf01GEo8nVQtheLB/wvuGkiVJUQn0qHB7g+sGER4nVQAlLHBDgsEHUQXbWQCOsBBTHl7GEuCbWQmjTBBzKkHHEPUfVQ out_172_mFAP2b_singleloop_p01wA5_mFAP2b_0001_0001
ECsypAHZ71GkU4iTQ8S3gArbSuGkDtYTQ789jA/mEkG04lGUQpbSkAT14jG03PVVQDCsMAfTiyGU2O/TQ15jy/6Z9qGkQKxTQcHU5/m/ohGktSgTQTdp7++duuG0fj1TQ67npAf9o6GUwKXUQ6mWfAv6zsGkflUSQbP3IATJH6GEwXlTQHV3OArkrzGEy5DVQ out_172_mFAP2b_singleloop_p01wA5_mFAP2b_0001_0001
EiBBnA757bGEv0VTQOJGsA7kYSG0eU4TQqxLmAThrHG0xL1TQIwKiA3NJEGkpbySQlDt2APzMRGUy2JTQE3v9ArkMaGEOdhTQKww7Anb9GGU/PfTQeVMDBXbfbGES4rSQoa8lATKccG03PVSQJYatArIkTGkkl8UQR7Q1ArTtRG0zzFSQfAfABbYmYGEBbdUQMQV5AXAghGEYYjTQB3pBB//MGG0Wn9SQX0a2AXYmAGEu1LTQ33G9ALhjGGU55jUQCLrFBfY3hG0BPCTQMbtBBj2UdG0kbtRQZyaFBLjRUG0VJrSQ out_172_mFAP2b_singleloop_p01wA5_mFAP2b_0001_0001
E/pGmADBWCGEVj/UQT3khAb5QvF0LdLVQmuJqA76RfFUiBpVQZ78sAHtIfFUf/0WQ14lQATgVwF03PNWQzA3FATdKaFkQqkWQehqPAzKJKFUPZWWQS5No/idtZFk4eGXQ3kYpAXiBGG0w1zVQA+0cADOwpFkGROUQbHHEALk16Fk+gzVQ0bbWA73x3FEfBIXQ out_172_mFAP2b_singleloop_p01wA5_mFAP2b_0001_0001
EdTiuAfSMSFklDtUQFDC3ALFuCFEoaEVQaR2yA/owrE0bSEVQb8SuAT0ikE0GvEUQBWZABXiBDFk8SHUQdHTCBrRNZFk6Q3TQxCGFB7621EEQSuUQgOIEB/lSlFUN8EVQWO0rA/mETFkCXvTQwf05AnQcGFkNxEWQeXj+AT+E8EEHCKTQqVT+ArCrhFE3IYTQcymFBTJMYF0HYMTQVCfIBj1K2EUbaCUQKo4DBXkWlEUYr4UQ6+RGBDD58EU9ErVQNFeFBHLD1FETexUQ86aHB3bxcFkx3jVQ7j2AB/M6mFUCBxVQ out_172_mFAP2b_singleloop_p01wA5_mFAP2b_0001_0001
EhAr0AzeUgEECsKWQkCXxAzKHKE0NJWWQ2jC7AXO02D0yhOWQqxrBBzgA/DE+T1WQgVOsAHueGE0jCvXQSJ3iAPdkTE07J4XQUmCpAPesdDUU65XQnvf4AfTinEkqx7WQOIqrAXpEGEk83jVQys9xAzD4KEEVSQYQ/c8kAXTSiE0wQAYQ6KdlAToFZDUKWcYQSHBwA7QSJDUNh0XQZLRjAf4/UDUEUIXQ out_172_mFAP2b_singleloop_p01wA5_mFAP2b_0001_0001
EOJG6Ab6mUDEuecVQdTiBBb5Q3C0KHSVQUNeABTKcJC00NxVQLHa8ALwKfB00NBVQbEODBPvY2CUt9zTQEgjEBjCAiDUuzPTQQmfABHVr8D0NSzSQMr1JBPWUvDEPLLTQAotBBnWQSEUyQSSQPsDLBzrkLEUGKqSQ2IBHBT51YE0EyNSQa2OIBTbrsEkM5sRQwKHzALGEQDUep7UQMU3EB7b0CDUV14VQvjAABvmnoCk1hNTQ35tGBbu6hCUmhsTQFhr4ADVNyDES72SQU4BNBrpXaDEkphTQ27C9Az5ucE0027RQuhNPB3C0QEULkmSQiNhLB3K2rEUaRNRQ out_172_mFAP2b_singleloop_p01wA5_mFAP2b_0001_0001
LCB2BBrFZ7BUHaBXQfUYBBTKclA0FZjXQTiBEB/S3E/jEDqWQjX6BBLFue7Tc9gWQXkNEB/9TtAEW5cYQaXdDBn2tECk61oYQr2EEBTYicCU7J/XQys3BBXKh8BkQ4/WQT6P6AnzsVAEM4rXQyvcIBje+aA0xsZYQgbYCB7yFBAktA0YQQGbGB/RYOCEg+AZQR/9+A/zMJCEVN3YQX3PIBL/IhCEok1XQTr1BBjAQ6CUNwAYQ out_172_mFAP2b_singleloop_p01wA5_mFAP2b_0001_0001
LU4aIBHsyx/DEY9VQiBBLBHsyh9z4lGVQgVuHBrFZ77j9o4TQzMzIBbmZG8r8SPTQy2ZQB3ist+z4lmUQa61PBLaVdAkqXvTQ6mEKBb6m0AUIwCWQYAnLBju5XzLvEsVQ7dPSBz8OK8DwGDUQNlATBX0ML/D6XaVQ9N0RB7upNA08w6SQ out_172_mFAP2b_singleloop_p01wA5_mFAP2b_0001_0001
LCsyDBLGEo+j/UjTQTihABjqxL+zP1YSQBW51A/mEj8z3P1SQamZuAblDN8jZmBSQAAgABDW5YA0NJmRQmcMGBjcN3AEkuKRQHczFBPChFC0q7aQQPW9IBzQHk/TiEXQQyL9CBfnvHAkYQIUQovXCBLITf6zWOyRQkjy9A7s9IBkLHPSQiMA8AnHCTAEhWuQQxZiIBDJcDBEA7DSQolzJBP3ZQC07rKQQYr6DBPe8cCE29CRQI0cDB3lABCUuYBPQ+3+MBb6MHAU7lFQQ2ZtGBTHtL/ThP+OQLRQJB3Kre9DWZ8QQ out_172_mFAP2b_singleloop_p01wA5_mFAP2b_0001_0001
LQ140AvHFu6jDtIUQMIwqATf/U174luUQlYQkAz1jS+DqGPVQWO0UA76RR+z1jKVQkCX7ALwKH7zkYwUQBWNsAXOz78LIyjVQFjAmA/OEY8bMg/TQ out_172_mFAP2b_singleloop_p01wA5_mFAP2b_0001_0001
LRLypAjpbKAUiBxVQuz3kA7P1YBECsSWQ6mEdAb6mEC0IbPVQ2OfLAzeUUCU3kgVQZQgbAbmZGBknvfXQ+JwjAX8KnA0dcWYQgYYrAbTDQB0h8kYQ/lcgADho++jrbnYQfU4xALGEIAEAAwVQqiOrAXp5BCU7ynWQ6DQPAXX+XAkekPXQWoPTA7AoACEeRxXQjUJkAXG9O+TIOBZQstaUAn4qA+zZraYQ out_172_mFAP2b_singleloop_p01wA5_mFAP2b_0001_0001
EFDCjAjqxHC01jCUQKc9aAzLdfC0d++SQueUeA/TNODktzPTQZQgnA7QLaDkvfyTQThmhA/S3TCk8DlRQUQ0sAnqQmC0BCXRQ5dohA7DLHBUpvYRQCyjwA/FRkCEYP2PQLHaqAHZ70Bk++5TQ/ABKAz9YXCEbiBTQ062YAjITiC0q70QQ64iyA/K5UCkvd+RQna+sA3mnHDEfcrRQPokkAjJ63A0m4YQQsxDTAXanuAUmFgRQMw0mAvvtpAkIcISQMLk4APk5xCkVksPQpNFrA7Lc2CEPflOQLNvwA7TEDCEz8LPQ out_172_mFAP2b_singleloop_p01wA5_mFAP2b_0001_0001
ER2OPATf/oDUKc1SQxgATArFZLEUf/8SQamZWAfR2WEkSMoRQnEDMADAASE0eUoQQKc9AATLyWEUktrTQh5t9/+T0REkPJJVQM9ub/uiUhEk48vVQukHW/+SofE03BQXQOGjJ86iRxEEf4zXQhrHBAPHadD0codSQS31gALa2NEkXchTQedlj/uauSEUuKNTQLCNDAvHFoEkL2lTQ7IYOArx2TEUkRoVQe/Az/W/WBE03ISVQ80zU9A9VeEkW3UVQJeTn/CMmxEELsfVQhrD7/mztgEkNIrXQDRF0+KHUQEE1khXQBGt688bHwE0R5ZYQZksa/E6qwEEOsbXQ9xf6+Gs5/E0+BjXQ out_172_mFAP2b_singleloop_p01wA5_mFAP2b_0001_0001
EcSMiAnX6mEkZmpRQzMzjAb5Q1EUc9gQQFDCgAfTiLFUxg4QQ3kYkAjWkVF0FZzRQ2OfvAPy21EEpwFQQUNemAvxLpE0kYgSQZZBeAneXvE0GSXPQQgVwArvfAFUgVeOQsHFyAvz3lEEVjnPQVjX0ALbn7E01j6QQ out_172_mFAP2b_singleloop_p01wA5_mFAP2b_0001_0001
E2OfPAHtITFEueMQQKxgGALaRoFkCXfQQiBBMAXMI4FEYlzOQGZ7GALFu0FE+TdMQ4P1Y/GtInFUeprQQlYNL+WzI9F0Rn2QQC9E++in1EGUZhKSQD/Dk+SRzAGUFwRTQ2Ctb/SO5OGUk5/RQGZ7IA/89JFEmu5OQknZNAri/tF0rNbRQ9SwK/WShdF05EkRQp3l4+SdBfFk5ipPQKm7Z/4pX6Fkom0QQh936+W2qDG0gLBQQjhsk/O96TG0ytySQ2Wsh/ag3RG0ZJFRQ out_172_mFAP2b_singleloop_p01wA5_mFAP2b_0001_0001
LfU4WAf9oEG0hWkPQktzdAXNeMG0yhmNQGZ7kA34lVGEaR2OQc9oiAjqxYGEYljQQaR2aADVjFGkTixQQri6PAXUnPGElxiMQuG/jAHFmIGk8vHMQ out_172_mFAP2b_singleloop_p01wA5_mFAP2b_0001_0001
EW5QsA7QLaGUJGUNQ/pGyADBWjGkBBWOQZQg9AvyhkGkQgVNQ4PVABjrHgGUxgQLQXPKsATLytGUeprNQzwgrAjpfwGk70uKQJjzkArSq6GE1uLKQCOMWArG66GETSyKQx7xpA/BCDH04cEJQUNetAvxLXG025bLQ8GzyADXhiG0cOQQQq4QwArQc0GEQHnOQK9GkAfIhtGkvkgOQZs7nAD4ypGUlVqJQVGpzA/35xGEYHAKQ0wvlAjYvJH05krIQLjyxAX66CHUuFsIQ out_172_mFAP2b_singleloop_p01wA5_mFAP2b_0001_0001
EktzBBf9oqGkZm5OQlDNHB7QLuGUepLOQoacHB/TN6GEZ7sNQ/pGGB/9TAHk9ogPQT3kLBbmZrGkDtIQQeGoMBfLFgG0h1SQQ4KYQBLxNwGER5kPQ2VeQBLZfeGUD1aRQ/UDAB/natGEShTQQ+0XIBLxMqGU8VVMQsiVKB/YduGkjvGRQtMdOBrgEdG0eawOQJTFJBT0ubGkPTdQQSBdTBf2muGkF8hQQ+BqPBTLi4GEuPdPQxWhRB7G7sGEAOqNQYxaRBHUZWGUjPgRQSbwOBP4XhG04JWSQ4QIUB/W5iGkvmNRQ out_172_mFAP2b_singleloop_p01wA5_mFAP2b_0001_0001
ERLSJBT0i9GEYlTLQXPqJBXiBJHUJGkKQbnPPBrFZMHEaRmJQ03vRBnX6GH0d++HQ3kYFBPzMMHEUNeIQlcIABfBnKHEQulJQVHAGBToAYH0TQZHQtIbKBrGv3G04l+JQjmyIB3F1NHk4LVMQ5U0FBDBNHHEViZFQEf3+APLbQHkvZ5KQBi8CBT0IaHUypfEQww7JBfBaZH0GroFQxVjFBn5/cHkc1eJQ out_172_mFAP2b_singleloop_p01wA5_mFAP2b_0001_0001
E5lORBPHaVHUGEoKQIwqWBbmZZHUzMDKQHaxXB3MzdHUiBhGQwKnUBnBBkHUGEYEQCB2XB/naiHk9oAMQScadB3yFnHE7NAMQrJJeBLjBxHUgboOQ3pRiBfCZ2HEru3NQam5OBvyhZHk789LQJ7dZBXjwSHkLIPKQE96WBfF+fHUH3/NQ0ZLVBrMCpH01NhLQbeNeBHc7qHEWCGKQQJMgBDCwgHEFuTMQ7MyiBjem8HUx+TPQN5QiBPkw5HkYw2LQyKujBnfHwHUzq+NQ out_172_mFAP2b_singleloop_p01wA5_mFAP2b_0001_0001
LGZbcBntzaHkpbSEQEYleBbktfH0Gv0+PEtohBXMInHEDCsAQ789hBfTivHU3kY8PQgVgB7luXHUjX60PFLpcBDhUQHU0+fjP1/iYBrBCUHkzQipvXIydBvu5GHEKJEKPDCseBb5QVHEv0NGQI2bbB3SdkHU4DG7PJm4hBLr0SH0huO6PvQUhBbcMcHU1XWDP out_172_mFAP2b_singleloop_p01wA5_mFAP2b_0001_0001
LRLSjBT14jH0w1jEQtdulBntzpHEW5wFQktjmBLEYnH0kYwJQ7RhlBntzfHEoa8KQZ78nB/mEmHkTiBCQ/R/oBv1IcHk7YtDQfU4iBDW5cH0OffGQ4HUlBXdVyHEgUVFQqAhpBbQ1rH0HujBQlUFnBnIClHk43I8PtzGpBDR0XHEu6gAQ out_172_mFAP2b_singleloop_p01wA5_mFAP2b_0001_0001
Lf/koBnX6sH0P14KQ35rpB7P1qHUiBhNQCBmqBHXPfHUGE4NQzMDrBT14bHEoaEQQiBBsBLFuyHEtIrNQ7zMrBvuz7HEyy2LQ5WwpBfHh2HU+KlJQgkkoB3r/sHUxE3KQ2sLoBDLzsHUN5CPQK13tB7SwuH0BfBNQgmUsBPmP1HE5dwPQOd+sB7aJAI0xqMLQnY7pB/xvAI0KN9MQLzQrB/uT0H0BwGIQ+TPoBnW/7H0WAzIQ out_172_mFAP2b_singleloop_p01wA5_mFAP2b_0001_0001
EiWErBbPKZH0istLQOJ2rBLwKOHkArMMQR2OqBz1jGH0xLdKQKcNrBjU49GE7RxJQLy2uBzLdMHkoFpLQAacvBrFhPH0zh8IQ/AmwBXo+SHU9ajNQlDtqBLbnbHEnEzJQJ9brBnhQMHU+SSOQCXUvBnBAEH03/4LQiy1tBfMESHU7hGIQyisyBD6fRH0LhHNQMgKwB7PoQHkVgmPQjYLwBL0cbHUeBUNQ out_172_mFAP2b_singleloop_p01wA5_mFAP2b_0001_0001
E35rnBrbSJHkvf6JQv09lBzgACH0P1YIQBr8iB7P1DHkqxrIQjs9hBra8MHU2OfIQ5QrmBbPKCHEue0CQYbBlBT4R6GU/q/+Pa+4lBXOj5GEnf/tPjEFoB7xp1G0plxaPImJkB3GW9G09Sauv789mBz1jQHEW5gKQ6nTmBTQ45GUgUGJQc9xoBL5OAHUl3RCQg3VmBTHKKH0vgOBQO+7iBXc68GE9G/+PWQLlBv9YyGEYMUBQaClkBHqI9G0nDZ7vkuViBzUgAHELlchv out_172_mFAP2b_singleloop_p01wA5_mFAP2b_0001_0001
EAAghB3256GUiBBJQEtIdBDrc6GktzHJQqGvaB3isxG0IbnGQXPKdBrbSpG0HFuFQhALbBPHa4GEUN+LQgR8bBbn/AHkHiHOQCXSgBrdVCH0E/ZPQiaqXB7iCHHUuQ+OQKfggBf30JHkzztQQwxAYBLrVOH0VLfQQRmtcBbszPHUwSGRQO0iiBjU4zGUepLJQOPjbBThFCH04NbIQJE0cBXJBxGkJ2tMQuw/WBrQV3GU4PwLQUs8hBbGi9G0yV0OQqN6TBj34FHUaXBOQF8XiBbd6KHEOHORQG0fUBrw7SHE2HyQQ2PEdB3BnVHkAn5RQ out_172_mFAP2b_singleloop_p01wA5_mFAP2b_0001_0001
E8S3VBbQgzGEXPqEQfU4SBDrcrGkX6mBQTiBPBHtIlGE/pGFQv0tMBvyhpGkU4aIQR0zPBrYvwG0hPD6PM+VTBPza1GkzxYiPIrAQBb1l6GEHm82vQChTBP7q+GUDlRAwObYQBT4xEH0ayTEwSMIUBThr6GEBWZFQwSuVB/EwlGEYf2/P26UNBrdL3GENVN9P0hJNB3n5qGU8st0P+DyVBrlFvGk/lzovE1/VBbka7Gk9qexPNQwNBvuRBH0tWSwvJEMNBDmw0G0hXq6vKXcVB3l73GkuDQCwpAoWBX/2DHEJUU9vTK2SBz9VHHk5lPHwVnoOBrSJLH00GiCwYJiNBLVAAHU5J5Fw out_172_mFAP2b_singleloop_p01wA5_mFAP2b_0001_0001
EEtIOBDAAbGUNepDQMIQKBvz3TGkpbSGQ8n6FBT14PG0OffCQ/pGHBDBWMGU6mE8PJMINBnFPKGEtVXIQE1ZJB7SACGEv0fJQMPlIBjy0vF0HVjIQlE9FBLfIDGEypzLQBd4EBDaZlF0V3GKQwgODBHf5yFkD1GMQPf+EBDgdLGUvYnNQoEJ/A//mvFkZkJOQnmTBBXM0JGELZqPQCJW9ALXPAGUe56PQ4PVQBPc9XGET3kAQV+RIBTXUYGUiTvIQjAyPBH27MGUdT9JQNXmPBfQaGG0iLsFQGmkKBj/9oFU5ZoFQjnlDBXPQWFEFC1JQjFDHBLoFTGkFqaNQfQ46AXuggF0w2YOQjhkABvlVQG0uAiQQ4uo3AbQc+F0QkxQQ out_172_mFAP2b_singleloop_p01wA5_mFAP2b_0001_0001
EfU4AB7kYQG0LdTEQXkt4AXjXMGUhrHBQRLyvAjrHIGE99zEQbnvqAT2OOGkCXvHQBuS0ATsLVG0Es+6Pu0OrAzfURGUmiPvPNLnmArgLJGEnsc0PaIBpAr/iWGkiEBwvIFOAB3MzTGUKc9HQG3i7ATwzFG0bFP9Pnzs6Ar0SYGkKI5zPyJXxAzRybGUsm3/P out_172_mFAP2b_singleloop_p01wA5_mFAP2b_0001_0001
EZ78tA/9T7F0IbnEQIMvlAHiPxFkLz5HQEKlcAbz7jFUuVaEQcopWAbpDSF0kf2FQQ+zqAP3ejFkXkHKQlSXyAfMJyFkxCICQqFEhA7529F0aq5IQXcjkAnaBcF0hPULQhqzvA3DdtF0fhZLQKctvAHTHXFEreMJQ out_172_mFAP2b_singleloop_p01wA5_mFAP2b_0001_0001
ELPlWAjawsFkMQo/PI5eIA/jphF0qaL4PDqIm/OrIdF0Eni9PEvjJ/qduqFUyRmBQDbLFAPP1uF0tLDovLjgy/u+FjF05706vmEVw/GG7vF0jojCw9z3n/GumBG0KTfCwYb93/+3RlFEAgDHwqT7bAbci7FElLw9PvR2PAP/bSF06HE0PWxqUAL3vzF0GoWyv/pf4/WIU9FEg3MFv7E1D/2X7fF0w+J4vc/dBA/8EUFk2Ag8vFV+2/ul5sF0pXSJwDgs+/6PpVFU8a7Gw out_172_mFAP2b_singleloop_p01wA5_mFAP2b_0001_0001
EXCdK/C/9JF0K0u7PynHL/4sZEFEgSd/Pwib1/kOiEF0aZe0PWnlp/MXHBFUXh/rvZ4vK/8iYuEkWtZCQ+YON944QuEkYj3HQ9khq/KpQsEUvDPIQ7KBV/InKwEUlWNKQAN78/ioJsEkB8vKQ152g+wrCwEkGTuMQ5Skj/WVCuEUji/MQuTdm/SK++EkqxV3PCVOf/4IRQF0CArCQ1YV/9AuFjEkz4y/P+1F2/kejoE0W/wCQB4k+/CAwqEkT+6EQgGG9/IcwxEUot/JQNxvPALYkqEktO9KQDBnY/4gixEkWsfOQfmCy/G99tEkdW+OQ out_172_mFAP2b_singleloop_p01wA5_mFAP2b_0001_0001
Eyn9OAFQgIFU8Dz4PUk2fApfwIFkJPDcP0GigAFUizEUZtayv+CrfA9+biE0C+2Tv+kxqAlMtNFkC/rzP06zrA1DWkF0jsO6PuHz2AVmDoFEZ9H/Pxdy3AJrj+FkHS1BQCLLBBtgEBG0lhbEQhHwSAR6aLFE4gQAQPrMcAxMNVF0kTKyvy4PsA12lCF0zzZ8PB9FxAN5WLF0yQf9u2RkqAFp1vFkNgIvPJeulABz/mFULfKAQemJ4AlMgcFEcywCQQi78AVvxlFkc7B5PuRy2ABTGFGEypQ9PHPgxAdbmAGkmAyEQm3VBBZumIG0yc4FQOtpBB5Hn3FkgcdHQBpHEBFKBAGkFytBQ out_172_mFAP2b_singleloop_p01wA5_mFAP2b_0001_0001
E+b1hAJbv0Ekqav/vBUDiARDqhEkhQODwgpRtA5rAeE0BeaFwMWpuARK1UEEJ62IwhbDUA18mjE07t0HwodA6/ErfmEkHTCGw7aAp/k0HTEUF/DDwyFNp/0nOBEkJmJFwegVU/02kWE0hbU8v3lsiAVFQDFEIImBwnkvfAZI6TEEQdxAw0rUYANQOxE0ylKJwoZ2UA1MUVEEvBKJwvVJ4/QTS0EkUJYDwqoBm/kjGpEknlxIwtVJ6+coZKEUPXA4vthNV/85VlE0STP5v out_172_mFAP2b_singleloop_p01wA5_mFAP2b_0001_0001
ETjS1AlWQlE07bbCw84KABxdlkEksaSEwtj2BB1vkNEk0hYFwTKJFBlsaJEUjqcIwJv5DBNb+uEkY/QAwUETDBJf5GFEMDFAwIfJBBBhrQFU4SzDwB0JFBZrgQFEKkQ3vi3rzABpYrE01ij9vZlbAB5AWtEkXvBIwKUHDBJCgoE0lPl4vtDCIB9RHrEkcvRBwvG3EBxpagFUR441vgM3GBpj9HFUypZmv out_172_mFAP2b_singleloop_p01wA5_mFAP2b_0001_0001
LVnJ/A55U9DEKyWCwTd9ABZyMQDEnT4CwTrh6A1DR5CEzIyGwr7e7ApUpSC03HoHw9ruABFH+5Ckn526vwP9EB56SKD0tPYsvi0YJBBCnRDUuR/0vevtDBBxSPDkoSU0PeFo5A5qEDEkniP/vq6BFBRL5NDEl/aEwgnl5AB10+CEQrm2v31RBBxenXCE9y67v out_172_mFAP2b_singleloop_p01wA5_mFAP2b_0001_0001
EpkJzAd2RRDkWBlIwmX2qAVDm+CUYwQKwVN2kAlc/aCEFg0IwMLTkAJSqtBErYyJwGzmvA1kBuCUvv2MwZ0I0AVjMRD03OkOw2XzuAl/dxDE0UFPw3p49AFTmLDUVGdPwK7SzAhSTxDUYrTIwLyAlAtTaXDksQvKw8X81AVNHXCEPNaMw/6dpAxWKdCU0W/NwE+pAB9E9hD0GSTQwdB9ABhS/wCkuI/Ow out_172_mFAP2b_singleloop_p01wA5_mFAP2b_0001_0001
EHiWgAZJclCkXUAFwvoeUA5jhGCUCn4BwfdVEAR61eBE52aFwUpABABSrRA0uF4EwcQYJANxPiCEEhU7vjv0YA5jpFD0c7Q5v9f4gARDSQDEIFECwnwfgA9LtmCU8n2EwnujfARybfBEct//v02zz/QdstCUXnY+vbd/FA5IFPCEPdRwvhVlQAZJ8gDExYEzvKJniA5/H7CUDsZuvDghXAt5SoDUDvAEwXjGpAFkXcDU6YoBw out_172_mFAP2b_singleloop_p01wA5_mFAP2b_0001_0001
EM+q0/MwPHCk0XhIw0YsA/k32tB0inCKwQrFd/QwvmAUET7LwJoyC+g9+o/jvg4MwG1/F+qTdaC0CppLwlb8U/C858C01J/JwYAhu/CGOeDEshsLwLDZKA7KfODUQrBNwO7aTAzF0gDEZDMPwf74KA77sBEUinHQwaWbiAzFBQDUIIIQwNW5+/0HclCERs2IwjVaY+yR8TBkx+oIwT3QG/wKFqCEYp5MwHSpZ/KMwMCENc+Mw1tXz/SxbuCUeYwIwoDHu9KIVMD0I1sIw2mc3/22l5D0m3dKwhAsP/ekZoDEmTONwnlaRAjy6zC0ipRMw1CI7/izHIEEiGbPwEAqRAPckIEEBe7Qw2RtlAzva1CU6lcPw5wzlArmvdDUv87Qw out_172_mFAP2b_singleloop_p01wA5_mFAP2b_0001_0001
LwcFEAh+1iAk2DdMwnP7MAtmTF/zOlQOwYD2VA5qH16jUhtMwN2gfApgdM8b1s3NwPwQeAZPhKA0C0AQwdmvVAFMyJBEFsBRwkTkQAhvLOCEdhoQwx/GTAhXOxA0JVWSwvZyIAJwErC0nxjRwYKVLA53/qBEzkRTwplLGAx2keCkii4SwZZ38/wYW7C0XjzTwSfCOARUcNBUnQlLwXxFAAVG/V+TgZiPw329kAR2drAk3XxOwHxWjAFETw+jZNjQwJ2oSAFj1XC0J+LPw0UKXAZIog/T4FqSwlKuEAllgLDUdAQRwyzPJAtLrXBUrGUUwAIM7/8w0tCkeoqUw out_172_mFAP2b_singleloop_p01wA5_mFAP2b_0001_0001
EZhiSANGK46DMhFKwQ3vYAVqCE9LsxZIwbtEFAJOlz+7vLRGwlf6GABYrSAM8J5CwE4MkAhNJk67QEcEw/pfuA17Wq5DVgkGwxF91A57JO8bW+kIwGkkyABJz9+zR7fGwFmL+ANBHH5DRwSJw3uU8ABLi3+jRogIwS7iLA9eEV+DtCPJwmXUgAF55C/7MxnJwu+cgAptWk7j5z9BwVvDmAFtPV+7oZ2Bwga0uAhUcXAk61wEwEIpCBVjSb47qZWKwA+nABNZPOA0EayIw out_172_mFAP2b_singleloop_p01wA5_mFAP2b_0001_0001
EDFfk/MRix9btd6HwAyc69SYF/+bZT6FwA1QF/ezBE9LuR5AwTSNy/WkAU+r6Jz8v4/oj/EYAH5b33TJweaRY/SpP1+7UEgIw4Vjc8MxUjA8GACFw out_172_mFAP2b_singleloop_p01wA5_mFAP2b_0001_0001
E8EtB+ECeW6Dq23+vAhAS+W6LI+D59oyvbvfZ/2/pXAEHyG4vAMh7+eJdGB0xrO/vVyFi/49nt+DsRAgPw4iS/IbtLA0f5x5PBU9a/02tS8DBdsBwALdX/KEnw7DAfBTvFTFw/Y9TX7jzeGvP0Df5/M0Xr/jr2WwvOodQ9CCHnAE3MO4P out_172_mFAP2b_singleloop_p01wA5_mFAP2b_0001_0001
Euzi//azDqAkKfypvDvDMAHg73B0r3qwvMb4QALPvRCEcHm0PnLQJA/c/DCED6s+POdggAbmykBkFzW6vd1RlAvEvZCkOw09vMyToA/1R1AkApmsvbFnEAzBDBA0CgPtPGlcCAjIlRCUTgN5v6hkdADOn9AkPjrAwgR/nAb6UWCEayeCwsiqvATuRoAkiLF3vqVvkA/QJy/zh0LZv5tHqA3hZcBkFlUvP out_172_mFAP2b_singleloop_p01wA5_mFAP2b_0001_0001
EWzldAf8xzCEBawzPTcMhAv8GNDE9BY/PNsYqAzbMsD0/Me9PpFjuAHBbvDkIqKxP4srOAzuOlDE3mjBQFWXNAnYcoDEUEjHQc8pdAzw9tDE2jIJQ8Wj0/mDGlDkfD1IQfDDiAHTV8CEQtnhvWFtjAPDe3CU7/3CQClWAAPOLVDEANFAQj5zOAXctCEELOw/P+S3w/iT/mDUTC0KQiHKW/uOpgD0KiTHQ out_172_mFAP2b_singleloop_p01wA5_mFAP2b_0001_0001
E0UhtAX8gBE0q67CQj4o1A/VKSE04IeCQMEkxAHkDkE0wdv9Pnv7nArq9nEk2eF9PIyo4AvXFbE0uYAIQDnWBBrU8oEUOPoHQ20YvA/m2nE039KJQITtDBfn5uEEe2fKQlbMqAXEL9Dk+1iGQeHy8AbaLLEU1CsAQvSh6A/M5NEU9cWJQOhbABTAp3EEfbeFQmCaEBjZegEU2EWFQARpxAXRDuEUuPILQBiaoAjOidEkQHYJQ/JetA7gJ1EURBsHQ63QHBPet4E0toMKQf1yEB3oZgEUvSlLQpWxABLy43E0ijpLQ out_172_mFAP2b_singleloop_p01wA5_mFAP2b_0001_0001
EV084A764uEU8VW4PHga2A7/tCF0VxArPpZE+Az4eUFkCQJ0P9qr7AjhDhFUaIR9PJc/2APEX/E0/3Y5v8uazADHaSFErIIAwEkbnAzc0VFkus6+vtDR2AHXOOFku18FwxjQABfhPpEUNuH4PzmSuA3CcHFUY9sxPX7+xAbgvxEEyif7vSgO/AzEm7EEpCj7vigd3AD73gF0V7h9vzD5kAb1WjF0nb5Bwo6olALjFZFERKF1vO9KjADPfHFkgruAwN2uzAzRxbFkefMIw09NyA/kx/EkLXUHwXG5+A/TIMF08pUGw out_172_mFAP2b_singleloop_p01wA5_mFAP2b_0001_0001
E/UDEB757VF0gArcPEYlGBXO0qFEv0NBPhrnMBf8SpF0fqxjPKxAPBvyhYF03P1YvRATFBj8n1F0Wgs6vRwlHBPkUFGUdi66v1NiHBj9ioFE/v9BwUNeFBHsyJF0eU4uvGPCFBHu30FkW1+0Pkc+ABHbB3FUY7m7v7CkHBr+RIGEOUTvvuelGBfCbwFU5IvFw75wFBHMnYFU526Bwb/2LBzNOnFUrQjBw out_172_mFAP2b_singleloop_p01wA5_mFAP2b_0001_0001
LXPKPBDqG7F0gArwPe++UB3Mz6F057nyPiWkXB757HGET3k4P/UDVBzLdQGUGEY4PyL9MBPzMEG00NJ0PU5vWB3bD2F0QZNpvtGKWBHR2uFUKGN7P out_172_mFAP2b_singleloop_p01wA5_mFAP2b_0001_0001
E5lucBT2OHGkSMI7PyL9fBDVjQG0coF+PVjnhBPepOGUhrHEQpbyiBblDGG0eU4EQ6f3hB7quTGUBKyxPZKVgB3UBWGER/Bxvn5fjB7nidGEdo23P8naeBjWk/FEnED7PveRdBHMPXGE1ns/PGGOjBPjHNGUlBosPL2hdBfBBaGU7dQqvPo0kB3tqfG0BnriPF8rkBX1ybGE8lB/PmCKiBL0MkGEpOm5P out_172_mFAP2b_singleloop_p01wA5_mFAP2b_0001_0001
EjsthBXO0WGUJGkHQ99TjBvIbWGkWkNKQLymlBHueeGEqG/JQuzHlB7P1nG0jCXJQ3kohBX46ZGkoFpMQD8eeB77BTGE8LdNQJadZBr9HXGEYOFMQEL9dB7gPTGElMPQQLHqgBz1jdGkCXvGQz5HkB7WYOGEmNbKQ+Z4gBju0hGkkrOMQeB8iBHDdaGkmoWOQKcDfBv09KGk7wxMQ22IWBz8ISGkcbrMQMW7ZB761WGU0b6JQAAsYBruUfGE5GsMQWAkaBLBTOG0yPiQQ6CVdBfVdbGUKakQQo9ygBnjGQG02PsQQ out_172_mFAP2b_singleloop_p01wA5_mFAP2b_0001_0001
E4PFoBnuJbGEaRmKQCBWqB7luiGkuJhKQWO0rB/mEjGU0iMNQaRGsB3jCbGEEYlOQFuOsB3NJgGE+TNIQ8j5qBPfehGkL37CQsxxsBjW3fGUCGr8PnzjuBz7/YG0ZNB9P4PasBbfKmGELPgwPSMYoBf8STGk/UDLQ3+jpBPKtqGU1WHKQRQ8sBXP8XGURDZIQrs9tBjualGE7/SIQxxDqBjYjpG0ChqCQ53TpBnFlbGErrlCQIAmtBLOflG0PRnov835qBX6vrG0dqfwP out_172_mFAP2b_singleloop_p01wA5_mFAP2b_0001_0001
EFDysB/nasGkR2+NQ357tBPc9sGEpwVQQGZrwB7P1nG0GvcQQShbyBT14pGUbnPPQkCHuBzLd4G0Mz0QQOa5uBn2o5GEZKSSQo/quBHE7EHksPxSQnZrvB7Q9FHUYxIUQ7nOuBn2SEHEI/QVQ1EsrBHLrBH082MVQw4YvBLjSFH08wcWQCBmsB/89yGUHaxMQninsBvQsoG0ioBRQxkQsBz/h8Gk1+qQQVnnvBTQn8GE2sPQQl99wBHNF3GkOjaSQgwltBHUm0GEOS5SQ51ksBvybHHEkTwSQq51vB7aJKHkCNISQiVoxBv+5HHEF4PUQpvwqBjYBBH0UrTUQM1nqBjrOAHk6fEWQM3VxBHPQHHUpigWQv6TuBXaFEH0O3SXQ out_172_mFAP2b_singleloop_p01wA5_mFAP2b_0001_0001
E99DxB/TNhGkR2eRQXPqzBzeUcG0d+uRQamJ1B7kYiGkAr0SQmu5zBbQgnGUzMrTQ14VzB/RhQGUwKHSQWlMyBXRzJG09T/QQx87xBzJB8FE1UVRQXRywBjO/1F0VaWSQx4CzBL1kuF0WheQQFDivBbmZfGEAAISQzj10BfMtcGkIW0QQ58AyBPR1PG0yS+SQq7R1BXSPNGkQkZSQkNfzB74iKG01eHQQWuNwBvc4MG06bwQQRP+yBv+reF0oRnQQxS9zBzFJ0F0zAUPQ out_172_mFAP2b_singleloop_p01wA5_mFAP2b_0001_0001
L/Uz3BXO0hGkEDySQ03f5BXO0mGUdTyTQShb7B77neG0OfXUQIwK8B33PfGkvfiVQy+P8B3qdXGUdkrTQRLC7BrbSwGEShLTQNfP5Bbob5G0aIrSQEzx6Bzt2CHk69GSQPTM9BbUbCHUTmESQl5g5BHSgKHUR6tRQ5Qr4BD/pdGERLCSQsoO4BfB2pGUSolUQlfP8BHQgtGk+4VSQfNZ8BD6lzG03M7TQ5d/3BbRN8GUu1fTQ7o63BfHU2GUml5RQ out_172_mFAP2b_singleloop_p01wA5_mFAP2b_0001_0001
L+TNOB325FEUHahMQ6mETBf8SPEU6mkMQ++JXBvHFOEULymKQmuJbBLEYZEUIwaLQmuJgBz0NbEUGE4JQOJGaBfR2iEkqx7NQbnvdBHuewEEmuZPQqxLVBfR2cEE8nqOQtd+SBzKHiE0OfXQQAAgLBHYl3DEtILKQepbNBrED6D0hWEHQXPqKBHXPmDEBW5CQO0iMBHZ7oDk9ow7PPK8FBjqxPD0FZ7DQW5QDBjAr8CEqGv/Pnv/DBnuJNDU6mkIQ03vGBDW5gDUjXqKQHv0+ArFZ3C03PFJQMrAMBjOsFEUZeZOQOUjgBTQfSEEmggHQm6jgBXbUsE0TYMJQ5p+hBj/pUEUk28KQFSueBzoy+EkenLOQ6avgBDfjnEkry1PQax8bB7u11EkIQqQQkSCRBX2cFEknsEGQvPKFBTtbeDE0BrMQ out_172_mFAP2b_singleloop_p01wA5_mFAP2b_0001_0001
