# Supplementary material for: Incorporation of sensing modalities into de novo designed fluorescence-activating proteins
Source: Nat Commun. 2021 Feb 8;12:856. doi: 10.1038/s41467-020-18911-w (PMC7870846; doi:10.1038/s41467-020-18911-w)
Supplement: Supplementary file 24 — Source Data [file 41467_2020_18911_MOESM24_ESM.xlsx › raw_data_graphs/Supplementary_Figure_6b,c,d/1/silent_199.out]

SEQUENCE: SRAAQLLPGTWQVTMTNEDGQTSQGQWHFQPRSPYTMDIVAQGTISDGRPIVGYGKATVKTPDTLDIDITYPSLGNIKAQGQITMDSPTQFKWDAQFKQNDNPRYHGSTNILTGTLQRQEZ
SCORE:     score     fa_atr     fa_rep     fa_sol    fa_intra_rep    fa_intra_sol_xover4    lk_ball_wtd    fa_elec    pro_close    hbond_sr_bb    hbond_lr_bb    hbond_bb_sc    hbond_sc    dslf_fa13      omega     fa_dun    p_aa_pp    yhh_planarity        ref    rama_prepro    bref_irms    cen_irms    final_chainbreak    final_looprelax_score    irms       time                                       description
REMARK BINARY SILENTFILE
SCORE:  -489.831   -704.734     94.521    408.520           1.722                 23.168         -3.181   -268.724        2.383        -24.141        -79.663        -28.138     -33.548        0.000      2.934    134.387    -41.450            0.032     19.116          6.965        4.215       4.215               0.011                 -489.831   3.736   1755.000 out_199_mFAP2b_singleloop_p01wA5_mFAP2b_0001_0001
RES_NUM A:1-120 B:121 out_199_mFAP2b_singleloop_p01wA5_mFAP2b_0001_0001
FOLD_TREE  EDGE 1 120 -1  EDGE 1 121 1  out_199_mFAP2b_singleloop_p01wA5_mFAP2b_0001_0001
RT 0.092238 0.94843 0.303269 0.768097 -0.261588 0.584465 0.633655 0.17903 -0.752615 12.785 -5.805 20.9455   out_199_mFAP2b_singleloop_p01wA5_mFAP2b_0001_0001
ANNOTATED_SEQUENCE: S[SER:NtermProteinFull]RAAQLLPGTWQVTMTNEDGQTSQGQWHFQPRSPYTMDIVAQGTISDGRPIVGYGKATVKTPDTLDIDITYPSLGNIKAQGQITMDSPTQFKWDAQFKQNDNPRYHGSTNILTGTLQRQE[GLU:CtermProteinFull]Z[HBI] out_199_mFAP2b_singleloop_p01wA5_mFAP2b_0001_0001
CHAIN_ENDINGS  120 out_199_mFAP2b_singleloop_p01wA5_mFAP2b_0001_0001
LwfKMBvxLBIEoaMYQDCMMBf9IAIEZ78WQ67nRBLFu8HE99bWQ357UBT0i4H0hWMXQlDNIBf9o3HkoFpWQYIyJBjxFuHU1JPXQiTgIBXhVCIUaeVYQPryOBPHFEIkmJTYQBdLNBHFt7HUsJcYQAQKLBfY1DIkXmbWQot3HBzTj2HkslkVQkZTEBrf85HkXEBXQYoEIB3pKuHEtTEYQ out_199_mFAP2b_singleloop_p01wA5_mFAP2b_0001_0001
HTihSB3NJ+H0kYIVQ/UjXBHCs6HkEDiUQkC3XBvcouHUgVmUQFDCcBjVOqHkvf6UQ5QLYB/9T+HUf/ETQ1HGZBvvIFIU+04SQZi7aBzojGI07UfRQ+c1WBLpuFIEJZdQQR1JTBLlbJIkI5FQQkTETBfyJOIUjprQQIJqPBn9VIIEVJROQEtoPBzKnAIEsyhUQMv1aBzTP+H0KDGVQz4sUBjUH8HU7bgSQtekbBrhJ6HUeVoSQIlHcBfAgGIkwEmTQ0DWVB3rOHIUhFFTQ9xXeBrLFEIUZ8ORQmDHcBb7vKI0K0dRQaKxWBjIKCIUBn8PQ5EvVB/jAPIE4OaRQlYVQB3V6QIET2ZQQxgsPBThpEI0YgUNQ9u7MBffFLIUArtNQ out_199_mFAP2b_singleloop_p01wA5_mFAP2b_0001_0001
H3kYTBPzMpH0yhWUQiBhTB/RhdHUO0aUQXPKVBPIwZHkVO0VQEtoYBfR2SHkQg9VQiWEOBntzYHkArEUQnEDQBnCXtHklDFUQRXgWBforaHUCZtTQb8SOB7QLQH0IbHUQam5MB/TNbHkrHFTQEYFLBvcobHkvfyUQ out_199_mFAP2b_singleloop_p01wA5_mFAP2b_0001_0001
HPK8SBntzeHU2O3WQqGPUBjqxbHUbnHYQrcIaBnCXdHE8nSYQQgVcBb5QXHEDCsYQ8S3QBvHFiHUzMnYQXPKQBD/pkH0yhuWQ2rZTB/GRTHEgVLYQ9owRB7OffHknvHZQmupMBD/pgHk9ogYQ03vRBz1jqHEAAkYQ out_199_mFAP2b_singleloop_p01wA5_mFAP2b_0001_0001
H++pcB77nlHEoaAYQuzHhBra8nHkvfKYQy2JjB/RhjHEoaUXQnvflB/mEiHUdTqXQPffhBnBB0Hka8OYQTumfBDQ+4HEJNyYQqocgBnfb0HkvReZQlLviBLAA1HEY7sZQqR4cBf75vH0cnzZQsHlaBrZmqHUiBZXQOInhB7fLkHEs9oYQUx7gBzO23HUhdhXQPYljBXT11HERCVYQF2ZbBX9W3HkdNrYQREKgBTNyAIEy3yYQ+SgdB7ZxsHUcpQaQGgPZBXFmvHkmhmZQ out_199_mFAP2b_singleloop_p01wA5_mFAP2b_0001_0001
H46RiBTgVhHEv0FWQ46BkBT2OdHUIwCVQqxLkBblDRHUO0CVQCBWmBfTiMH0P14UQ78NjB76RhHkpbqTQSdClBLGXdHE74kSQ5Z0nBzVIhH0aL5SQbFLkBbnyhH0eNPRQaRWgBntziHUwK3VQXrCmBzDSgHUSxNVQHwNjBHe+pH0nbqTQg4MhBfOfeHka9cTQLXBlBzotUH0QnjSQPELpBbwXeHUWqJSQqkboBL98dHUkH3TQOy2nBLX1pH0GK7SQy1glB/Y7eHkEddQQKxPkBTjdqH0pNSRQxqLiB/EYfHUtJARQ out_199_mFAP2b_singleloop_p01wA5_mFAP2b_0001_0001
Ham5hBjArLH0xLNVQQg1hBTf//G0xLNVQHaRjBntz5GkWkVWQMdTkBLaRxGkpbCWQGZ7dBPc97GktzHVQGyPbBPpc9GEAhyTQ+qjVB/t96GUQN5TQjNydBTzv1GkdjySQrcIgBvcoPHkBBWVQ8T1iBL3I9GUxiTUQ4IkbBjUEAHUb42VQtX5dBDOizGkdWWVQ4qqbBbYoFHEKXeTQQ9nTBLoA8Gk8E7SQ3gxTB7AXAHkS0nUQTgHVBncwyGkQIOUQGA3bBH3j2GUtz0RQVuSdBXPrtGkUsITQSq/gBn1f3Gk2ksSQ out_199_mFAP2b_singleloop_p01wA5_mFAP2b_0001_0001
LEtojBLFu9GkQglXQf/0kBf9o3GUHaVYQUNenBjAryGEYlHYQJbHpB3Mz3GUPKkXQdTSlBjVOAHkCX3YQxw9iBLLqHH0GlxYQ4tkiB7lHIHkRfCYQrTmjBzJp9GUyYoXQ/pajBjzaxGEm4fYQimNnBHRMEHUXexYQF2alBL8l8GkZFXZQWCajB7imPHkLQ/YQUKLhBXdzEHUEeBZQzR3jBnEaOHUtFuXQbtdgB7SZJHU3+2XQ out_199_mFAP2b_singleloop_p01wA5_mFAP2b_0001_0001
LSh7nBPIwoGkoFVYQ14VqBblDjGkqxHYQ35rpBrw1aGUdTKXQrcYnBXNeXGEsyBXQgqhmB3jClGUbnnYQk5OrB/hFfGkBYjYQMuzrBLGxoGkqo3XQ out_199_mFAP2b_singleloop_p01wA5_mFAP2b_0001_0001
EqGvrBvz3WG0isdWQJGUrBPc9NGkpbiVQW5grBf8SRGkVOEUQHvUtBzeUXG0gArTQWOUtBX46EGU6m0VQF3BtBTzWBGkFHMXQEJusBHMA3FkI55UQpwltBb78ZGEEYlWQYHTpB/m2KGUoBsVQWZWvBbjwHG0BNqVQnburBPfB3FE70PXQlGHuBjHSqFER+HVQeR7sBrtn7FkVx3TQutrqBnCdxFEEAFVQ out_199_mFAP2b_singleloop_p01wA5_mFAP2b_0001_0001
EEYlpBDrcNGUy2RTQIFepBjpbPGEUN2RQktzpBHtIFGEnEDRQktzoB/9T5F0w1bRQsyxmBD/pUGUHahRQCPnmBnnkfG0oaHSQ2BYmB7dwhG0MzaTQg8omBDnwpGUpGdRQgnVmBHeXsGE5pnTQzZimBrDcxG0XtbSQLewmBTnzsGEHdKQQZvnmBjJQ8G0BwISQOM2mB73Z3GUc0sPQvOzmBfPC/G0I3zQQSMIoBPy2IG03PtTQiRGrBXn0UGU2HlRQD3JlBD2uPG0eC6RQc6jmBjXNVG0XScQQN9QmBfYzbGU1VNUQl0JmBn5tvGEQpiUQM0ymBva5mGEDG0OQ6ujmBHnVCHUke5SQ3G9mBzhe5G0DDoNQEU4mBPyeHH0obhQQ out_199_mFAP2b_singleloop_p01wA5_mFAP2b_0001_0001
EEtIrBzgAGG0LdzPQMIgrBTgV6F0257NQUN+oBHtI5FkQgVMQ8nKoBbktEG0xLNLQaR2tBnsd+FUHaBMQzoWuB3qfsFE2c/JQuMdvBbAJYF03uQLQO0kxBXsmYFkTfiMQGiDuBPVUGFUbb6KQuz3rBrbSNGkVOUPQsK1rBDuurFUoJFPQD2pvBTVdAG0WEJNQK/dtBHqkGGUIL6KQTYyvBLjHyFkudgIQzqdsBrffoFE+LBJQoqruB3Nn4EUu8tLQVxWsB3reGFUUd2JQ out_199_mFAP2b_singleloop_p01wA5_mFAP2b_0001_0001
EoFpnBTLymFU46RMQkCHlBTgVmFUhr3KQKc9kBDqGVFU5QrIQHahlB3NJCFEVjHJQEY1iBz0NjFEmu5MQpNLgBXM4jF0fddLQBJBjBXs4zFkfkFPQQgVoB/RhZFEFuONQej0kBnDw1F0d64JQYeBjBL+kTFUmT0NQNZKdBL3qhFk6G5MQypGgB73YXF0Vi9JQrE4fBLGazFENbfKQdWahBnIgxFUfaQQQJo4iBXmuBGkH9OOQeV5kBHhXyF0RGDQQ out_199_mFAP2b_singleloop_p01wA5_mFAP2b_0001_0001
EhALkBf++bFk/UjEQWO0jBj/UNFkTiBAQtI7gBz1jOFkpbS8PSMofBzKHgFUwKH7P78tlBnsdSFUIwK1PDueoBDOuQFEOp/5P7aNlBHk5CFEPj/qvW5wjBb78rF0IbHEQEgQkBTiH9EUsvXBQk9WlBn0viFEt3VvPh/OpB744eFkxRe6PrTjmBHStGFkTwU5vj1JjBP8YEFEOO+yvYxjlBHVjyEkOOtJv out_199_mFAP2b_singleloop_p01wA5_mFAP2b_0001_0001
EWOUfBvHF8EEEYl6PR2uZBjpb8EU5QL2PhrnYBvd+sEkuJxoviWkbBrFZdEEAAAwvVj3VB7Of3EEDCMAQUQLWBTF6FFkmWNFQD64QBvJ7/Ek9a7IQYsJSBDrJQFES3zLQampgBT14tEE7Rh7PVdzYB7hbMFESPUwPiVTWBXdXnEkM1cBQFv0RB/yH5EEWQU9PcK6VBDOjWFkKPIEQlG8ZBDCPDFUHvMHQseCPBTNYNFEhlSNQgONSBjt9gFUowQLQPe7VBzv3LFEn6pMQ out_199_mFAP2b_singleloop_p01wA5_mFAP2b_0001_0001
EoFZUBHDCyEEv0N4vktTSB7QLkEULyWAwXPKMBT2OjEEoa8/vO0iJBntzzEkQgV+v14FUBnBBsEkAr8FwNL1ZBHEEtE0eaJGwKUNSBjKbcE0BdIJwfUYSB7lu/E0HFu0v4G7TBngIUEEQ5k/v6mbSBzk07EUSGuGwjvSbBL2skE0Q/QDwWRhTB3pAiEUOYFLwJM5NBDbYbE0UOHJwDp5TBftpMEU2HwIw out_199_mFAP2b_singleloop_p01wA5_mFAP2b_0001_0001
E99zJBPJGQE025bAwPK8DB/mEPEklDNAwamZBBjpbQE0fqxFwIFOEBPIwQEkvf6IwkxJCB7tn1DkyDw6vMygDBT/zND0I6dAw0BTEBHDTPD0/LWFwjkzDBPsOqCU9ic7vEtIMB3MzCEEnEDBwZdfCBHn2cEURk57vqLr7ArEq2DkeQf5vqyCEBDi2zDE/wnrvDlsEBLYvOCkMEJ/v89IDBP+gqC0C4Puv out_199_mFAP2b_singleloop_p01wA5_mFAP2b_0001_0001
L1NJ4A/89PEUiBBGwQgVyAb5QREk/UjJwwfq0APdT+DEYljLwoFZyAjWkBEESh7NwO1TmAPg1REUk8+IwEmueArXJVEk8wcLwymKhATqeqEUZ3wMwovCmAvyA4EEo4iLw/YUbAXwPtEkTU/Owe++zArvfQEUiBhCwuqr0AbV+fE0gVkKwm6jkArwteEEpMKHwgR4jArj3CE0bzCIw7p9NAHW6TEkSw3KwxzChAHZdIEEEe4Mw out_199_mFAP2b_singleloop_p01wA5_mFAP2b_0001_0001
LGZ74ALv0ZDkSMoKwQgV7A/TN2CU5QbMw2OfDBf8S3CkVOUNwzhWFBjpbaCkWktOw3574A77nKCkZmJLw+OCtALMGCCEvCtKwbR0mAzWMMCkTwbMwPvVqALDthBExPqIw/pG7Ab5QXD0FZrIw/RS2AHIE5CELfMOw5IC9ATUkICEmYOJw7JK8APksiBk4zaMw out_199_mFAP2b_singleloop_p01wA5_mFAP2b_0001_0001
LGEYGBT0iYDkCXfMwjs9LBXNedD025LNwHv0PBPHaFDkX6WLwdolUBLwKDD0HF+LwcSsEBrw1vDU14VLw5/BNB7YS/DUSwINwW/mMBbDVSDEvZOPw out_199_mFAP2b_singleloop_p01wA5_mFAP2b_0001_0001
ELH6NBTLyyCEBWJJwEtoRB/mEbCEBW5GwgqxUBT2O7C0kYwDwqxrSBzfqdDksdeCwoF5OBf++5BEsyBDweE4LBj4lyA0rfhFws5SJBDwr4/znsVBwys/FBnI8bAUvDX8v+LyKBnVYq8jPYMBw2O/JBvco1CE/pmIwthRUB/OUICEikuIw46WMBvBrOCkT3aAwM4+RBjrYcB0XkkAwlQsOBzAHLAUnVyHw0uyIBDImMBEBOFIwzWPJB7Xx20DM078v7QhNBTEAn6jeT0Dw out_199_mFAP2b_singleloop_p01wA5_mFAP2b_0001_0001
ElDtZBDrcwCUf/UCwy25cBfnvPDEAAA/vv0NeB7P1ED0d++tvHv0dB757fC04luJPb8ChBjU4WDkSMoCwiVjiBn0UvCUY90Cwb2XgBfodlDka8JIw8SXbBLwKTC0LdTDwFzqaBHZqtDUosn+vYnPiBHYWvDUkTqAwhwUhBvX2VC0l7/Cw8eNiBbblqD0TXRJw3FeeB7nkBEUMtEIwlHXeBjv9MDUrCKJw out_199_mFAP2b_singleloop_p01wA5_mFAP2b_0001_0001
EAAAgBvcolDklDtoP8S3gBvz3fDU6mE9P5l+iBrbSAEE+TNAQHaBjB/naSE0xLd8PzMzcBvz3jDEsyBCQLHraBjuFGEUfk1BQ357fBjqxBEUc9ogvi6whBzfNADUc9z9Phl0dBnVkcD05XHGQ6swZBDIxNDkRYsAQ07YZBLq9IEEE5gFQ out_199_mFAP2b_singleloop_p01wA5_mFAP2b_0001_0001
EY6mkBnuJ1DkR2OEQnvfmB3NJKEE/pmGQAAwmBjWkHEkQgVKQmupmBvIbrDEBWZLQlYQpBf++JEkoF5DQTvLpBXktSEEOMU8PJB4rBbNFWEEDYY2POictBHGKHE0rbCzPMUbsBrwXqEEnVGxPU4akBvd+WDUHaxFQbtvlBX3OaE0ZI2FQ4fCqBXfbzDE1syDQVLpqBziuTEU9ZNGQTqLoBn3GiEU4hm8PdAFoB7mxHE09nf2PgzKuBHWBuEkv8hgPy9DrBvRP2EECJN0P out_199_mFAP2b_singleloop_p01wA5_mFAP2b_0001_0001
Lx1DnB7luZEEUNuLQ7RRnBb78ZEkSMoOQwKnnBvyhwEUMIwPQbnvoBHue+EU5QbOQsyBnBHDCoEkCXvKQj59oBn2LQEEJzPPQY9elBPtxSEENrfPQ out_199_mFAP2b_singleloop_p01wA5_mFAP2b_0001_0001
Ef/0mBPzMzEUiBJRQ/pGnBLwKHFEBW5RQ/pmkBnX6MFUKctSQQ1IjBzJx+E0FZLTQlDdpBb5QFF0Jx4SQz+PsBjB/CFUiBRSQNjZuB3ll+EEwaUTQt6SuBHh2tEk449TQbxUwBvP2MFU1rfTQqG/lBbmZmEEaRmRQFzanBL1NUFkfLMRQk3HpBD/j3E00qiTQp7epBrsdTF0+OhTQu1vsBvSDSFEVswRQbpQsBrR61EEtZjRQhRwxBD0QKFU6ALUQZKXwBX4maF0q38SQ out_199_mFAP2b_singleloop_p01wA5_mFAP2b_0001_0001
EoFJkBPy2hFEBW5SQ14FiBzfqpFEv01TQ5QbjBvxL3FUc94UQ++JlBT2OCGEEYlUQkCXfB3251FEVjPTQfD0aBnq1oFUwJnSQ1/zaBfxfUF0pfPSQwggVBPthwF0urUSQvB4VB/ztOF0sSuRQrFqSBTOkfF07GxRQCo/SBzY9BGUSGfSQRDeNBbVohF0mJYRQ+ixNBv27CG0cAGSQEZILBr3U1F0RvjRQ1NZlBXjXsF0FZbSQaSIhBrp4bFEReTUQy9ZgBbckAGUd0fSQWhkdBzVa/FUcsCUQ+MJeBzYBKF0NYVSQce0UB3Jj/Ek0XWRQH6CVBvPeIGkCq6SQhNNLBfLYUFUJc8QQjt1LB3NYKGE7yOSQqsHHBPGa3FEOYSRQ out_199_mFAP2b_singleloop_p01wA5_mFAP2b_0001_0001
EtIriBPzMzF0eUIWQaR2jB/na+FEAAQXQPKshB76RGG0HF2XQGE4eBLbnCGEaRCYQCsykBnYQuFEEYJYQnwqmBfvxcF0tewXQyfZpBXxafFUTeoXQckImBfYWIFUdsVXQTPeqBzuSNFUKMKXQkaioB3zI/EE82+WQ7RRhBvconFECsSWQE2glBXwFEG0Xr5WQZZGjBHs8mF0M0XYQCW2lBX/y2FEFmiYQY6KkB/OrAFEqgTXQYvlsB/ChKFk6d9WQyOzoB7KjvEUuGpWQ out_199_mFAP2b_singleloop_p01wA5_mFAP2b_0001_0001
EzhWiBXjXQGU2ODYQVjXgBntzXGknvTYQFDChBrvfcGEVj/YQO0SjBzgAgG025HZQhrHgBb78gGU3koXQIwSeBDnzdGkFxRWQuH8gBTlMaGEG/WVQnDDZBHWkeGk+F6VQecJgB3ccXGE1YGUQG6bXBfR3bGk7npUQIQGbBj5VYGkzDwTQe+OkBDAATGkYQ4XQxO9cB/LjTGEeiXYQelEiB/3XkGkkXgXQEWsdBDUBnGE5IBYQ1KCjB/qkZGkyqpVQ9rJWBvdUhG0jjnWQYpmhBvMmUGUPSYTQyDQTBXyjcGUn1XUQgY4ZBPTRWGUhjwSQ out_199_mFAP2b_singleloop_p01wA5_mFAP2b_0001_0001
Env/dBntzcGEqGbZQ8SXeBvcohGkTiFaQ357ZBPc9pGkDtMaQlYQVBzgAnGUbnPaQep7dBrEDZGUPKoaQzDmdBP9WdGEMQWbQjfRhB7gBjGUi9mbQJqajBnsLeGEMxrbQJO/gBjnVtGUzpwbQPKcaBXNeZGU46RZQuSGhB7HvlG07HIaQuysgBLcyTGUCQmaQKjaaBTDLUG0CQiaQM3ycBXhpWG0OUrbQQaRaBj0DjGkYzXbQuBiiBPjgxGEmF8bQyaWeB3cFxGkhwrbQ out_199_mFAP2b_singleloop_p01wA5_mFAP2b_0001_0001
EmuJbBnCX0G0IbPaQgVOXBfnv8G0xLVaQfU4UBjVO8GU14BbQsHlXBLv04GkYQgbQZQgaBPc9GH0HFOaQgPFgB3m0DHkuIZaQdfVgB31M4G082KaQvzJbBHzK0GkNVPaQVoFUB7h67G06t8ZQGh8YB33XNHEouiaQfpDaBnCyJHU63sZQ+JagBHgyEHE3s7aQdIghB/pMJHUzNJaQ3suhBfwZ0GkRmgaQHl8gBjxb3GEBppZQ out_199_mFAP2b_singleloop_p01wA5_mFAP2b_0001_0001
L357PB325/GEaRGbQWOUNBvcoAH0z3vbQfUYLBXiBMHkDt4bQpbSLBHYlPHkQgdcQcSsIBntz4GEFuybQkXRKBPmCtG0EXubQzoxNBPxfpG0jgScQ+/MPB/yYeG0JnOcQuC7SBniQZG0IflcQmBxVBbUMeG0lADdQn/nTBzQEPGkCQdcQGE4NBLwKCHkqxraQCpMQBP7a+GkyhIcQMi7FBTjg6GkUfZbQ5BmGB/d25GkP+QcQpQcMBDUyrGUNZQbQLRsGB/CDoGUkTubQawqLBz0jqGUhswcQ6AcRBvKLuG0f1ScQcOLNBTNwZGkst4bQTpJVBzEDmGkL0IdQGOjYBb6HaGEDxTdQfAPRB3FxLGUPpFcQ8DWWBD5sKGE1VtcQ out_199_mFAP2b_singleloop_p01wA5_mFAP2b_0001_0001
LkC3JB/owRH0d+WbQ46xHBb6mcHkYQcbQBr8IBfSMiHEsyxaQcSMKBPIwcHkpbSaQgVuBB77ncHEVjjbQA599AzejbHU8c8aQ2O/JBzeUOHkQg5aQL62JBn3XgHkWA3bQGBYABr1kjHEL20bQKdxABTxvVH0gg3bQtPX4APpGWH0YAAbQ out_199_mFAP2b_singleloop_p01wA5_mFAP2b_0001_0001
LXkNIBHsysHEmutaQpw1IBnDtyH0HFGaQueUFBXMIuHERLiZQlYQGBLbnwH0bS8YQcSMHB/mE+HUwKTaQ0pYIB3/p+HkldCbQzSDHBbYrzH0OOTbQlVNIBf8usHkzLuaQkhENBn3iyHkjb8ZQy1+CB3IS/H0ceMaQwaaJBHPACI0aZAaQJP9FBzkfCIUJcRbQeUmMB7taAIEJnHbQlfyCBDWfzHUHJbbQwKoJBf24xHkNkubQ out_199_mFAP2b_singleloop_p01wA5_mFAP2b_0001_0001
EsHFBBf++nHkWktZQ7Rh7APdTjHkDtMZQQ144ADrcXHkmZWZQ99TwA77nTHEEYJZQ2jCxAThrpHEsyJZQDajyAvkr1Hk5qCZQMDFyAfSi8HEAflZQKjh0APQz5HENWaYQ8RizAzwsDIEE2fZQF1A2AHdTCI0KrUYQZ8g1ALStFIU3Q3YQet/2A3nHLIE5nxYQf/UABjU4lHEoaMaQTq6/AfLdjHk4kuYQqMqsATOpoHkRrnZQkKAsAnBjmHE3rwYQX1jwAznV5H0TWFaQik80APen0Hkbn+XQB1KzAvhYGIUYR7ZQxmk3ATB5DIEtnpXQQvH2Afj6MI0kmMZQ out_199_mFAP2b_singleloop_p01wA5_mFAP2b_0001_0001
EqGPABT0iRH0yhqZQ357+A3jCGH0Gv0ZQ5luEBnDt/G0JxwZQGE4IBHXPDHkQgBaQMIw6ArFZEHkU4iaQVbUxATyrKHEl3paQZd/3ArMl4G0LlqaQDCsDBT2OVHUGE0ZQtsQ5ADHrCHU56dZQAfaAB7b1GHk6R5aQPU9sAbxjKHkrSQaQbiD1Anwn3GU+HLbQy5/+A/RmzGEuTmaQBdzxAXTH2GEQ9TaQ out_199_mFAP2b_singleloop_p01wA5_mFAP2b_0001_0001
EFDiEBzKH2GE7RdZQ4PVJBXjXvGEBWZZQU4aIBjrHjGEoaYZQFueEBnuJfGECsGZQzhWMBTgVzGU46xYQ90VRBnqitG0z3lYQQNhUB/kN0GkFW2XQmaKXB/p6+GkdcYYQ7RBBBrZmzGE99PZQ/z1LBrGqwG0LZ1ZQOKbNBbzs7G0cc2YQugrJBHd9yGkKSWYQUmaQBbtXlGEC+bYQ9jDUBzGNtGUSjAZQDvPZB/0NEHElKDYQ6g6ZBr427GEEewYQBl8TBj4PDHE5GoYQ out_199_mFAP2b_singleloop_p01wA5_mFAP2b_0001_0001
EEtIMBvHFdGUPKsZQ/pGMBrbSRG04lqZQaR2PB7QLNGU5QHZQlDNUBfTiRGEoaAZQrcoNB33PMG0isVaQN/WJBvmiNG0Ek5aQMKoEBjhAOG0jLwaQ7b3KBDUmNGUylebQ5lOPBjqxgGk8S7ZQhFDIBfznOGk4cjZQsbURBHe5PG0l1gaQnebOBnKwDGUdDRaQ out_199_mFAP2b_singleloop_p01wA5_mFAP2b_0001_0001
EIwKOB77nEGE7RxYQvJRRBblDAGEmuNYQyLdSB757nFkuJRYQam5OB33PbFU2ObYQzMTOBrEDCGksdGXQFdeNBHGEOGkh94WQz+eRBTPz6FU4Q7VQnYEKBDb2QGkoQtVQx1jKBTgVBGEZ74YQUeKVBvA9DGkh0MYQrUYKB7Bt8F0cqJXQFATRBfApRGkpxyWQckgLBL/cRGEoowXQINTPBjx09FUSiBVQyAASBXiqpFE9rCWQsXaVBraQBGk133VQU6rJBLZgZGUQnoVQ62IGBbCUNGkLv1VQ524LB7fxNGE9IzUQ out_199_mFAP2b_singleloop_p01wA5_mFAP2b_0001_0001
EKcdXB7OfhF0MzIYQtI7YBX3kKF0eUIYQO0CbBvcoDFU3k4WQf/UeB3MzOF01jSWQ6mEdBLEYFF0jCrYQ7soeBTAztEEBfoYQtvvaBv8yKF0FmWZQgqRaB/S3sFksdCYQgQXVB7pLBFkcpPYQChSgBXWcOF0xzlYQH0ygBfrPqEE5DBZQPDLgBXmQqEkAOJYQhuFbBnc4jE0VdtYQtIrdBXkNHFENVvZQ4qIXB38QBF000bZQUDvZBTMwbFEP3XZQ out_199_mFAP2b_singleloop_p01wA5_mFAP2b_0001_0001
EsyBZBbQgxE0jCXWQ++paBb5QpEUjXCVQ46ReBrFZVEUiBJVQIFOdBnDtGE0w17VQXktVBrw1jEEEYNUQBWZWBHZ7oEECs6WQ509cB7kr1EEYNiUQjs9WBXjXeE0HFOTQv0NTBLGEyEE/pGUQ35bTBb5QXEET3sUQ out_199_mFAP2b_singleloop_p01wA5_mFAP2b_0001_0001
EqxLhBLxgUE0JxQUQaRGjBf9oCEEEYNUQ0iMkBra86Dka8ySQO0ClBPy2LEU6mESQ35blBvyhIE0eUIVQKvmnBLTQwDkCgQVQCkwpBTNd+DEqrPWQQx/pBPQNSE0HRnWQBfXrBD+mfDURKsWQiBhhBTKchEUdTqTQ0VFiB/aSoDkWkiUQBcqkBLJqLEkDZIWQ+DWmB3CXXEkZdxUQ/lioBHWtrDUTFSUQQNvmBj5NSDUizmVQhC1sBT7lmDk2oVXQ0uHrBrpeBDEv7XWQ out_199_mFAP2b_singleloop_p01wA5_mFAP2b_0001_0001
LHvUkBjWkRD01jaSQqGflBrZmFD0coFRQueUkBDW5cCkpbaQQrcojBHYl7BkBBGRQ2OfjBLwK7CkEDCTQFgonBbigAD0nUMRQjtNlBvz6fDEDwYQQ out_199_mFAP2b_singleloop_p01wA5_mFAP2b_0001_0001
LMIQkB3MzcCk8SHOQ5QLjBfTixBEqGfMQqGPhBj/UHCU0iMKQc94hBblDlC0MzsIQqGflBjrH9AkEDSLQbqInB3KtcAEzuZNQ2nakBPczl/zqtrJQZ78kBnCX3CEBWJNQ+zAiB3e1HB0MoyNQ67rmBbjFmB0zZ/JQrSDmBLqT2/T1YmOQM3EmBT81c+z/O3IQByKjBrw9JAkKhDIQEdPjBfzoU+D5o/KQ out_199_mFAP2b_singleloop_p01wA5_mFAP2b_0001_0001
L46xdBzLdjBEaR2JQktzZBrw17BUdTiHQiWEYB/TN2AEW5wDQy2ZZBf8SX/DtIbEQzhWUBrw1LC0NJ2IQQ6mRB724PBkMjIKQAvGVB3CtpCkZVwKQAm+LBL1GkBkQ4pKQ789cBXjXyAEpwFLQ8fkbB74hWC0HLAFQTt0RBnjoYCEEDjGQJ7lTBfdZABEzYBMQBTwRBzDoYAkRw1IQT1WRBDHyyCEZXnLQ4AGXBDPIFDURL7JQPVfXB3adaC08CLMQZOFKBLkhuAUszjLQdE/JBjTUyB0LCxIQLWwLBPVXNCUyZ8LQ out_199_mFAP2b_singleloop_p01wA5_mFAP2b_0001_0001
L2jCVBvIbPBka8S/PDXvSBHYlTAkR2O3PnEDXBXiBx+z4lutPzMTWBzgAr4zMzMrP99TOB/TN++j9ow8PssMKBHHeTAEWuTAQIFOUBPzMHCkZmZ+Pz9DRBTVF4AEdgnfPLh7PBXPEj9zFhoBQRVsMBLBAM9j9ys1PQ8xIBjXqxAkMQe6P out_199_mFAP2b_singleloop_p01wA5_mFAP2b_0001_0001
LEtobB/na8/zisdePEtIgBf9og+zfqxrv2jChBjVO02D/pGxPiBBiBjWkt973P1YPTiBfBTLy28Dv0N+vd4YdBPD/s/jqDQDwSTZfBrTw+AEmi+CwLPAaB3d6I/DuWhGwZ78bBLwK/AUO0ikPoL0hBbec5/TmIZtvpk0bBH7fwyLJdy9vabRhBfRxK5DoUpAw out_199_mFAP2b_singleloop_p01wA5_mFAP2b_0001_0001
LlD9gBThrH6zyhW/PDC8hBT0iM9bktTDQT3kgB77nK+LtIbIQZQghBjAr8/7yh2JQMdDgBb5QL+jWkNBQ/hBkBPilb87fiUEQZj3hBH1Nh/7zcQBQ out_199_mFAP2b_singleloop_p01wA5_mFAP2b_0001_0001
EPK8cB325767z3PJQBrcaBT2Of8b3k4LQjsdcBrEDC7jTiBOQtd+cBDVjH/zMzcNQfUYUB7P1477xLtLQZQiRBvzOL/rxmMKQU1ZRBvec2AcjYwLQvZzOBDJ3qAMPfWOQ4udJBrcLuAstVxOQEfLGBX/h9AMd5wMQU9hHBfXWiA8TemQQKcdbB33P16D99DIQPMhbBHQkQ/rQjhMQ+yaTBzenc7TR8uKQYwrSBXuzg7bxqtNQFknTBHFri/rl0TIQSqbNBLruj+7yzxJQEkfVBr7WMBM0qGMQ2gNPB/pFnB84MpKQFILRB33veAM/p8PQAfpHBbovGBcny5KQBqLCBHgOABcwgFNQjtCKBHXjWA8A9XRQ9PjDBTN4kAMBzwQQ out_199_mFAP2b_singleloop_p01wA5_mFAP2b_0001_0001
ETihdBzLdTy7P1QQQgVOfBLxgg9T14VRQWOUbBX3kAA0LdrRQyLdWBTLym/j78tRQ/pmfB757n2rpbiSQdoQgBjMS5+bnj7RQOtWdBfaY5+L86oQQsefdBXkNvzrTLPQQ98ihBrrJq+Dk7ERQHV6bBfyRrz7mYITQVPchBvRdv5zb0MTQT3MfBfVwOAsEaoSQ9OaiB/34N/LxuwRQg3NZBjmjk/bZoyQQjxmfBvFMFAs2F4PQ out_199_mFAP2b_singleloop_p01wA5_mFAP2b_0001_0001
EPffdB/RhLBkuJBSQb8SaB7QLKC0isdSQzhWbBzfqVCE7R5TQIFufBTf/kCkR2OUQhrnbBjVO0CUGEwRQs24aBzjKyCUVkYQQxkXYBX02YDE4hTSQ8HHdBDdxZD0PccPQ03vgBzgATB0Ld7RQwMFWB/ywBC0+PYSQOBjfBX/u6CECG6RQoyoWBr9xvCEylLQQNO4cBvm9VCUcw+PQz/eZBDjp2DkTuzRQ2oDZBzVKcDUQJYTQvaOUBPuFSD0FtHSQ3BlcBbcxYD0I4UNQgIogBTaHdDkNw1PQsdFbBDt20DE/6HQQ out_199_mFAP2b_singleloop_p01wA5_mFAP2b_0001_0001
ERLSXBThrPCUf/sUQlYQXBLEYdCEZ7EWQhrHSBX461CkYQQWQMdzNB7OfjCEueEWQpbSXBfR2uBkqxDXQWxLXBjOIICUKbPYQuYLcB7ZX2AEXSzWQ2jCUB/naAC0xLVUQgexaB7CRxCUXBQWQV7qTBr+QKBUiv7WQdKHXB78jaBEmslYQegnTBvWsbCUIHUYQBtvaBHeebCU4MVYQMXKcBP4qAAUGxfXQHazfBDbGcB0Ti8WQWUFcB78CeA0lEyVQ out_199_mFAP2b_singleloop_p01wA5_mFAP2b_0001_0001
Ee+eSBHXPeDU5QrWQEYlNB34l2DUMI4WQW5QOBzfqPEkpbqXQlDtSBHueWEE/p+XQNeJWBDrcsDUHaxWQkJqKBrMziDkpcZXQbc3LBrH6+DEFQ6VQ out_199_mFAP2b_singleloop_p01wA5_mFAP2b_0001_0001
EMIwJBXiBZEU0iAYQShrJBrbSsEUgVaYQ14lEBDW54E057TYQxggABf++vEk8SHYQdTCKBf++lE03PJZQJvFFBTVTZEkaqWZQJGwABXn+jEEGPoZQeU1EBXWMDEU/UQZQiLa4Afa1YEEvwzZQHhQABvfQwDEn4bZQcZ83Anr3CE0hltZQq42uAnTrvDULJ5ZQHaRGBfSMSEkrHtXQZs/MBfae2E0UZQYQK8UKBLiT0E08FdZQbKlNBnMQcEEF1OZQpL8ABDKR1EE07sZQVFNIBPvV1DEePCZQ+GoxA7xThEk3lBaQiWBABX2BODkqHXZQAZivA3rRSDE3swZQ out_199_mFAP2b_singleloop_p01wA5_mFAP2b_0001_0001
LhrnEBzgANFkYQgYQoFZ/AjU4YFEv0dYQKxAABfTivF0NJuYQpw1DBb781FUbnDZQOJGIBnBBUFE7RpYQm5N5AH1nQFksGwYQD+r8APrfZFEya5XQ out_199_mFAP2b_singleloop_p01wA5_mFAP2b_0001_0001
E2Of3A33P7F00NlYQ46R2A34lIGEoa0YQ03PzAvIbQGUy2RYQpbSuAvyhNGka8iXQEtIuAHXPJGET3YZQOU2xAXl/DGk94BaQQg4pALeXFGE+zlaQmujuAnFRBGEdlPbQ6CA3AHbvIGkx3gbQ9owxATgV0FEXPSYQLx89AbMSLGk4FBZQNCrmAXKfFGEl+OZQllbsA37nRGEp5fZQn9e5AbTfHGUYaLaQtODzAj192FEnk8ZQNkkiAHi+AG0vgeaQln7nALd0NG0PUpaQwhLyAz/8yFUj6JbQ1wNoAr0aAGkGNnbQzMA6AnfyFGUeR8bQNUvzAjH7PG02kmbQ85R9AvBzJGkfhLbQ out_199_mFAP2b_singleloop_p01wA5_mFAP2b_0001_0001
EnED2AvyhaG00NZYQ357yAD/piGEaR2XQAAAxAPeptGkBBOYQbnv1A/S3wGUjXuYQ7Rh7APepjGEue0WQShr6AnsdcGkR2yYQS8TrAX4TgGUPFaXQGZ74ArbSpGEEYFWQEYl8A757bGkTiZWQKcdBB/9TmGkvfSXQ out_199_mFAP2b_singleloop_p01wA5_mFAP2b_0001_0001
E+TNqALbnzGUbnvXQIwKoAbkt+GUbnDYQ/pGqA757FH0gA7WQzMzpAzLdCHEmuxVQ7RhZAnYQAHEBWVYQmGFKAXnn9GE8SqXQt/AWAHTJ5GUHa8YQx1jmAbPKwGkqx7WQDVrtAnz7AHkVKdYQgcbXAHqnIH0+leYQU2CMAruPCH0Wq5WQB37FAvKZ6GUq0IZQBz3gA7aO7GUo/UZQ3l8XAjDzwGUrgzYQ out_199_mFAP2b_singleloop_p01wA5_mFAP2b_0001_0001
Epw1rA/mEQHEnELXQGZ7tAXNeXHU0iEWQJGEkA3MzbH0xLVVQQgVYAzgAfHET38VQU460AXNegHU14lWQDGX2A7ZpoHUVglVQDir/Av96bHEV+7WQdoFsA34lSHkDtEYQ2moyAfwTTHEcHUVQAcPxAvZ5jHUAVcXQ6uc7AD16uH0M/8VQoxruATJDsHU3JTVQRpF6Ann0kHEX7uUQ9QVCBjUKiHEA6TXQ92nBB/ipYHkUuCWQ1H2+AfjrVH08HsXQ out_199_mFAP2b_singleloop_p01wA5_mFAP2b_0001_0001
LNepkAf9obHkCX/TQepbYAb6mfHkBBGTQXPKeAz1jqHUiBhSQ8naQADVjxH0kYYSQR2OVAblDYHEsy5RQYPiMAbpUNHEGRPSQqpRKAfQEGH0BJ/QQL6Rx/iNEKH0RsDQQlM7m/6BMCHULG8NQyLdrA7luYH03PlTQvfuJA7oggHUb4qTQlpQiAnE0WHEqeaRQmMmKADSybHEybLRQzAH6/egHOHEm2uSQS7tXAH5nJH0Zs7SQhseGAbz59GkaISRQaURZALE6FHks7bQQauo7/iyhRH0rxMPQxu5I/K5iLHUAMpQQYxM++ScKFHUFMxMQR2zZ/OxR7G0ImxOQ9StAAT2lAHk0DxMQ out_199_mFAP2b_singleloop_p01wA5_mFAP2b_0001_0001
LlYQpAnX6rHERLKSQdoFtADAA2H0MzkRQDXP3AHtI4HkR2WSQBrc7AjWkwHUep7SQsHFwAXMI1H0w1DQQ4MF6A/ERvH0l72PQRINnADyZvHEUUlOQVjXuA3islHEoaUSQg58mADyF8HEzAuRQAL8wAzU38H0EiPPQTRH/AHztyH0CdjOQ5AcpAv32uHkxyeMQYVlfAL78zHkNkxOQ8X8lA3JenH0lLXPQ out_199_mFAP2b_singleloop_p01wA5_mFAP2b_0001_0001
LBrc8AjVuAI0P1QSQ9oQDBrbyBIEnE7SQnvfHBz0N7HUPKkSQTihLBLaR6HE7RRTQIFuEBPyWHIkZmZSQgmv+APlBKIkyHJSQPCp3AT1kFIUwsoRQgUX8ATPyAIkf3QSQ50nCB353BIkxtAUQhmKHB7n9GIk0PfRQZgKHBf+fJIEf3ITQeAt/AnMSNIElaaRQDXu7Any2LIUSbETQ8ci4AfFcFIUqKjQQXdYvALGPGIkjb9RQ out_199_mFAP2b_singleloop_p01wA5_mFAP2b_0001_0001
EzMzGBnsd1H0GvcRQIwqKBfTitHUepDRQIwKIBjrHjHUepjQQoFZKBntzdHEEYVPQ0iMOBrvfyHEAAAQQG2FLBr7l2HkBIeNQDEQGBDQA1HkO2LNQ+stNBrst7H00w4LQ8naDBPc91HkZm5QQT3ENB/XdrHEPa7RQK1GRBzA1sHEe5bPQ6RSQB/jK5Hki1bQQ out_199_mFAP2b_singleloop_p01wA5_mFAP2b_0001_0001
EqxrDB/89fH0w1LRQdTCBB3MzVH0z33QQXkt9ADAAQHkBBGSQfU43APy2UHU3k4SQ14l4AzKHXHECsyPQDcI8AT9xbH0DqWNQvtDzAj6dMH0sdNPQdTCCB/89kH0eU4RQjl9DBDzcQHktzaQQvR4yAvwTcH02JWQQq5N8A/YejHEDjpNQfxZsADE5NHURs3NQx/BwATp/IHEqRhQQSIq4Af07GH01sSOQ out_199_mFAP2b_singleloop_p01wA5_mFAP2b_0001_0001
EvJx/AbQgFH0gALSQhrH7A34l+GkQgNTQNzMyAHtI3GkBBuSQ99TzAHDCyGU5QrRQgqxBBb5Q3GEue0TQd0OGBz+17G0ZNnUQmg5JBXKsyG0t9BVQet9DBLbVBHUll0VQpwVCBDBWCHkrHdRQ4bi3Aj9pDH0Jf+TQT+nDBDRNzGkts/SQRjm/AvjixGkHxaUQHAfIBH7eBHkOzAUQVIINBHi01GkI2nVQOXeLBf/uuGU1UJUQx2qHBHH/sGkO7nVQVWMHBjrtEHUxKbWQdwsBBf2m7GU5/aWQwPUBBvUlHHEtJfVQ out_199_mFAP2b_singleloop_p01wA5_mFAP2b_0001_0001
ECsypAHZ71GkU4iTQ8S3gArbSuGkDtYTQ789jA/mEkG04lGUQpbSkAT14jG03PVVQDCsMAfTiyGU2O/TQSbky/KH9qGEnOxTQsTV5/eVphGU5BgTQkWp7+aYtuGkbA2TQ67npAf9o6GUwKXUQ6mWfAv6zsGkflUSQgy2IA38G6GULVlTQ7m3OALAszG0L5DVQ out_199_mFAP2b_singleloop_p01wA5_mFAP2b_0001_0001
EiBBnA757bGEv0VTQOJGsA7kYSG0eU4TQqxLmAThrHG0xL1TQIwKiA3NJEGkpbySQlDt2APzMRGUy2JTQG7r9AzSSaGUXagTQ9w17AnICHGkjRgTQj6JDB/FjbGU/oqSQoa8lATKccG03PVSQJYatArIkTGkkl8UQR6P1AXZlRG03xFSQWkdABjN0YGkxhcUQaCO5AL5jhGkjjhTQ7VsBB/oRGGEWo+SQUli2ALlmAGk2mNTQC3M9A3JwGGEx8kUQ4XnFBrt/hG0VQATQgaqBBvPQdGE5AsRQW/ZFBjMXUGkXrqSQ out_199_mFAP2b_singleloop_p01wA5_mFAP2b_0001_0001
E/pGmADBWCGEVj/UQT3khAb5QvF0LdLVQmuJqA76RfFUiBpVQZ78sAHtIfFUf/0WQmI3QALx5vFkOjMWQQEDHAX0+ZF0Z8cWQB33PAP8bKFktf/VQdept/el/YFU/vGXQ3kYpAXiBGG0w1zVQA+0cADOwpFkGROUQKtWEAfto6FULs1VQquvWAHOT2FEqDJXQ out_199_mFAP2b_singleloop_p01wA5_mFAP2b_0001_0001
EdTiuAfSMSFklDtUQFDC3ALFuCFEoaEVQaR2yA/owrE0bSEVQb8SuAT0ikE0GvEUQBWZABXiBDFk8SHUQOjmCB31+YFU/c9TQ615EBvKM0E0XQqUQ3saEBbjijFUasOVQWO0rA/mETFkCXvTQwf05AnQcGFkNxEWQyvX+ATib9EkPSITQ8iQ/An2giFkw3eTQqu+FBn65XFkLBUTQa7SIBLph0EUka+TQ78dDBXY1jE0ZCwUQeqLGBDT35EEY0oVQvb/FBjbQzFkso/UQWMiHBfc7ZFk2ItVQ71EBB7VMlF0Ie5VQ out_199_mFAP2b_singleloop_p01wA5_mFAP2b_0001_0001
EhAr0AzeUgEECsKWQkCXxAzKHKE0NJWWQ2jC7AXO02D0yhOWQqxrBBzgA/DE+T1WQgVOsAHueGE0jCvXQPT2iADPiTEEXF4XQkDEpAfMrdDUS/5XQnvf4AfTinEkqx7WQOIqrAXpEGEk83jVQ6S9xADO6KEkSSQYQIy6kAvTKiEUCbBYQGnelA7XEZDknYcYQYODwAzVUJDUsp0XQVCTjADR6UDkGZIXQ out_199_mFAP2b_singleloop_p01wA5_mFAP2b_0001_0001
EOJG6Ab6mUDEuecVQdTiBBb5Q3C0KHSVQUNeABTKcJC00NxVQLHa8ALwKfB00NBVQtd+CBHue0CU0i0TQ1NhEBXzldD0t8JTQo3kABHXC4D0K0oSQ5NyJBTGEoDUEnATQkS6BBzSROEUzN+RQh8JLB3XbGEkLoVSQpIPHBjYeTE0ML0RQMqoIBvSmlEkBTIRQwKHzALGEQDUep7UQMU3EB7b0CDUV14VQszX/AbkXnCkg3STQe/TGBbRReCUaXtTQ1I34ArK1vD0CdwSQWk2MBz5DTD0mvaTQWul9A39eYEkxdkRQijVPBfLrKEkZWNSQBfdMBPHKlE02Y8QQ out_199_mFAP2b_singleloop_p01wA5_mFAP2b_0001_0001
LCB2BBrFZ7BUHaBXQfUYBBTKclA0FZjXQTiBEB/S3E/jEDqWQjX6BBLFue7Tc9gWQXkNEB/9TtAEW5cYQCkdDBLSuECED1oYQaCFEBLyhcC0+G/XQUh3BB74g8Bkr3/WQT6P6AnzsVAEM4rXQTtcIB3+7aAkDtZYQtUYCBHrHBAkEB0YQ6YbGBPiYOCk98AZQGf++AjeOJCU/M3YQ2DQIBnXGhCkGf1XQLF2BBPeQ6CU2uAYQ out_199_mFAP2b_singleloop_p01wA5_mFAP2b_0001_0001
LU4aIBHsyx/DEY9VQiBBLBHsyh9z4lGVQgVuHBrFZ77j9o4TQzMzIBbmZG8r8SPTQy2ZQB3ist+z4lmUQ0I2PBv2zdAUS+vTQ6mEKBb6m0AUIwCWQYAnLBju5XzLvEsVQEbOSBr9CL8zEmCUQoWBTBPeGK/jxXaVQ02zRBDOfOAkLL7SQ out_199_mFAP2b_singleloop_p01wA5_mFAP2b_0001_0001
LCsyDBLGEo+j/UjTQTihABjqxL+zP1YSQBW51A/mEj8z3P1SQamZuAblDN8jZmBSQAAgABDW5YA0NJmRQVlMGBzgb3AUlFLRQCjzFBXuoFCUDVbQQ02+IBvn0k/z6iXQQyL9CBfnvHAkYQIUQovXCBLITf6zWOyRQ1Vw9Abr5IBUuAPSQjEC8A7C8SAEdMuQQQlhIBj1sDB0cbESQjvzJBTbmQCEhVLQQAy5DBLHBdCkLSDRQe3dDBn+GBCE24BPQFdANBbctHAEkUGQQe2vGBfhVM/jJ6+OQMvRJBfsBg9zK28QQ out_199_mFAP2b_singleloop_p01wA5_mFAP2b_0001_0001
LQ140AvHFu6jDtIUQMIwqATf/U174luUQlYQkAz1jS+DqGPVQWO0UA76RR+z1jKVQkCX7ALwKH7zkYwUQBWNsAXOz78LIyjVQFjAmA/OEY8bMg/TQ out_199_mFAP2b_singleloop_p01wA5_mFAP2b_0001_0001
LRLypAjpbKAUiBxVQuz3kA7P1YBECsSWQ6mEdAb6mEC0IbPVQ2OfLAzeUUCU3kgVQZQgbAbmZGBknvfXQyrwjAPkunAUSiWYQX4PrAbCvRB01ZlYQ5ingAjHN++ThMnYQfU4xALGEIAEAAwVQqiOrAXp5BCU7ynWQYVUPADxpXA0LsPXQBTKTATkkACEDAxXQVJVkAjfKP+DpBBZQmw+UAT3189ThJaYQ out_199_mFAP2b_singleloop_p01wA5_mFAP2b_0001_0001
EFDCjAjqxHC01jCUQKc9aAzLdfC0d++SQueUeA/TNODktzPTQZQgnA7QLaDkvfyTQBW5hA/89XCUJGkRQrbwsAfJppCk/ncRQWiohAj/AUBUQAPRQv60wAbnqrCEnyBQQLHaqAHZ70Bk++5TQ/ABKAz9YXCEbiBTQN1faAHRwpCENI3QQkd9xAPMMXCkncCSQTHksAjs0JDUcQ1RQKbpkA3lyKBkNMPQQIV7SADxB9AkBySRQvuimAPKwxAU9R8RQqjr4A7V55CkbaAQQJyYrAzyI/CkIP2OQN5MxADUmLCECvPPQ out_199_mFAP2b_singleloop_p01wA5_mFAP2b_0001_0001
ER2OPATf/oDUKc1SQxgATArFZLEUf/8SQamZWAfR2WEkSMoRQnEDMADAASE0eUoQQKc9AATLyWEUktrTQeii9/KYtREEMBJVQE6Gb/OCJhE0f1vVQYP7V/KVifEEk9PXQ20Ba9+BuxEkTG0XQhrHBAPHadD0codSQS31gALa2NEkXchTQJ4mj/G8zSE0j5MTQk2QDAvGFoEU2NmTQ7IQOAzVvTEkbcoVQwJ4y/y0OBE0NoRVQQrNf9gwBeEUWDVVQu7um/+rbxEkVPfVQQwH7/Gw+fEktlqXQzBCv+mghQEUTzhXQI0lt8GzmwEU7AaYQjX8X/cftxEk4VcXQK5cC/ahCAFUC9iXQ out_199_mFAP2b_singleloop_p01wA5_mFAP2b_0001_0001
EcSMiAnX6mEkZmpRQzMzjAb5Q1EUc9gQQFDCgAfTiLFUxg4QQ3kYkAjWkVF0FZzRQ2OfvAPy21EEpwFQQUNemAvxLpE0kYgSQZZBeAneXvE0GSXPQQgVwArvfAFUgVeOQsHFyAvz3lEEVjnPQVjX0ALbn7E01j6QQ out_199_mFAP2b_singleloop_p01wA5_mFAP2b_0001_0001
E2OfPAHtITFEueMQQKxgGALaRoFkCXfQQiBBMAXMI4FEYlzOQGZ7GALFu0FE+TdMQeYwY/y/AnFkZ4pQQ9y9S+OZp8FkJOvQQtYFC/6CQEGkzMBSQXIdu+qEBAGkYuHTQTSUg/CtGOGELb4RQGZ7IA/89JFEmu5OQknZNAri/tF0rNbRQUgaJ/CvHeFEF5jRQNek6+meTeFEtHoPQGKUY/M8P6FEc1sQQVsTB/GJODGUWlyPQqx7n/qHaSGkaQsSQLAOk/K1ORGk4B+QQ out_199_mFAP2b_singleloop_p01wA5_mFAP2b_0001_0001
LfU4WAf9oEG0hWkPQktzdAXNeMG0yhmNQGZ7kA34lVGEaR2OQc9oiAjqxYGEYljQQaR2aADVjFGkTixQQri6PAXUnPGElxiMQuG/jAHFmIGk8vHMQ out_199_mFAP2b_singleloop_p01wA5_mFAP2b_0001_0001
EW5QsA7QLaGUJGUNQ/pGyADBWjGkBBWOQZQg9AvyhkGkQgVNQ4PVABjrHgGUxgQLQXPKsATLytGUeprNQ4qhrAzLgwGEH2uKQ/x0kADCr6GkZvLKQUcNWAHO66GkirxKQ+G0pA/nDDHULIFJQUNetAvxLXG025bLQ8GzyADXhiG0cOQQQZcQwADLc0GkjRnOQQsGkA/zgtGUBagOQnz8nAPqzpG0zNqJQgPqzALa6xGUFTAKQeLylA7IxJH0ZRsIQVH1xAb88CHksRtIQ out_199_mFAP2b_singleloop_p01wA5_mFAP2b_0001_0001
EktzBBf9oqGkZm5OQlDNHB7QLuGUepLOQoacHB/TN6GEZ7sNQ/pGGB/9TAHk9ogPQT3kLBbmZrGkDtIQQpklMB32EgGE/eTQQ5DZQB37HwGUd8jPQ09dQBfJgeGkWCbRQ/UDAB/natGEShTQQ+0XIBLxMqGU8VVMQ+2WKB7SiuGEjmGRQ6yXOB7N+cGk4nxOQVDCJBT5ybG0eweQQs/dTBzChuG0VchQQL0sPBLwc4GUtVbPQh4gRBLgwsGkelpNQYhYRBvgZWGUw4gRQt6yOBXiehG0fZWSQZhIUB7Z1iGkA/MRQ out_199_mFAP2b_singleloop_p01wA5_mFAP2b_0001_0001
ERLSJBT0i9GEYlTLQXPqJBXiBJHUJGkKQbnPPBrFZMHEaRmJQ03vRBnX6GH0d++HQ3kYFBPzMMHEUNeIQocIABLOnKHkbvlJQzLAGBnkAYHUDLZHQtIbKBrGv3G04l+JQjmyIB3F1NHk4LVMQqR0FBP6MHHkVkZFQJb4+AXRaQH0ay5KQdm8CBvwIaHklkfEQP17JBL0ZZH0/joFQddjFBz8/cHU0xeJQ out_199_mFAP2b_singleloop_p01wA5_mFAP2b_0001_0001
E5lORBPHaVHUGEoKQIwqWBbmZZHUzMDKQHaxXB3MzdHUiBhGQwKnUBnBBkHUGEYEQCB2XB/naiHk9oAMQccadBLyFnHkGOAMQ4JJeB/hBxH0yboOQjpRiBHEZ2H0au3NQam5OBvyhZHk789LQJ7dZBXjwSHkLIPKQs86WBvF+fH0F3/NQGaLVB/MCpHktNhLQ5eNeBnb7qHUlCGKQOJMgB7AwgH0RuTMQlMyiBHgm8H0h+TPQU4QiBbmw5HkMw2LQzKujBXiHwHEJq+NQ out_199_mFAP2b_singleloop_p01wA5_mFAP2b_0001_0001
LGZbcBntzaHkpbSEQEYleBbktfH0Gv0+PEtohBXMInHEDCsAQ789hBfTivHU3kY8PQgVgB7luXHUjX60PMJpcBXwUQHEF7djPXFjYBfgCUHEaVkpv3+xdBr55GH0gR4JPDCseBb5QVHEv0NGQI2bbB3SdkHU4DG7PEj4hBff0SHEizO6PjUUhBXbMcHEypnDP out_199_mFAP2b_singleloop_p01wA5_mFAP2b_0001_0001
LRLSjBT14jH0w1jEQtdulBntzpHEW5wFQktjmBLEYnH0kYwJQ7RhlBntzfHEoa8KQZ78nB/mEmHkTiBCQOP/oB/tIcHkSUtDQfU4iBDW5cH0OffGQ4HUlBXdVyHEgUVFQIChpBjL1rH03yjBQRVFnB3UClHkD1I8Px3FpBj+yXHkgHhAQ out_199_mFAP2b_singleloop_p01wA5_mFAP2b_0001_0001
Lf/koBnX6sH0P14KQ35rpB7P1qHUiBhNQCBmqBHXPfHUGE4NQzMDrBT14bHEoaEQQiBBsBLFuyHEtIrNQHzMrBHyz7HEN02LQFWwpBrOh2Hk1LlJQclkoBfs/sHELE3KQ2sLoBDLzsHUN5CPQ703tBXUwuHEzdBNQVnUsBPiP1HkEewPQCc+sBPeJAIUmsMLQnX7pBzxvAI0lP9MQNyQrBL+T0H0+vGIQJSPoB3c/7HUxCzIQ out_199_mFAP2b_singleloop_p01wA5_mFAP2b_0001_0001
EiWErBbPKZH0istLQOJ2rBLwKOHkArMMQR2OqBz1jGH0xLdKQKcNrBjU49GE7RxJQLy2uBzLdMHkoFpLQMacvBXJhPHUHi8IQABmwBLl+SHEobjNQlDtqBLbnbHEnEzJQJ9brBnhQMHU+SSOQ4WUvBLBAEHEJ/4LQ6w1tBfvDSHUhfGIQzisyB72fRHE1hHNQDgKwB3JoQHkxgmPQtYLwBbxcbHU4CUNQ out_199_mFAP2b_singleloop_p01wA5_mFAP2b_0001_0001
E35rnBrbSJHkvf6JQv09lBzgACH0P1YIQBr8iB7P1DHkqxrIQjs9hBra8MHU2OfIQ5QrmBbPKCHEue0CQydBlBbuR6G0Jt/+P5/4lBvKj5GETi/tPzGFoBD4p1GkiswaP9lJkBr9V9GEJCauv789mBz1jQHEW5gKQ6nTmBTQ45GUgUGJQB+xoBDDPAHU73RCQH1VmBvEKKHklfOBQm/7iBbF68GExM/+PNWLlBj0YyGkCNUBQjBlkBfkI9GkHAZ7vztViBjDgAHElnbhv out_199_mFAP2b_singleloop_p01wA5_mFAP2b_0001_0001
EAAghB3256GUiBBJQEtIdBDrc6GktzHJQqGvaB3isxG0IbnGQXPKdBrbSpG0HFuFQhALbBPHa4GEUN+LQ4S8bBLm/AHUTiHOQZYSgB7dVCH099ZPQGcqXBveCHHUcS+OQMhggBf20JHEXztQQs0AYBrlVOHkUMfQQcqtcBfozPHUFTGRQO0iiBjU4zGUepLJQOPjbBThFCH04NbIQND0cBLIBxGE81tMQkw/WBDTV3GE9PwLQpt8hB7Ii9GEfT0OQRO6TBHy4FHULaBOQo+XiBnd6KHUQGORQI3fUB7o7SH0cJyQQIVEdB78mVHEbn5RQ out_199_mFAP2b_singleloop_p01wA5_mFAP2b_0001_0001
E8S3VBbQgzGEXPqEQfU4SBDrcrGkX6mBQTiBPBHtIlGE/pGFQv0tMBvyhpGkU4aIQR0zPBrYvwG0hPD6PX9VTBH7Z1GkZ3UiPTrAQBDrl6GExx82vT+gTBXwp+Gkn5RAwckYQB7byEHkQnTEwSMIUBThr6GEBWZFQwSuVB/EwlGEYf2/PyMVNBb8L3G05ON9PhQJNBP05qGkmpu0PXkxVB7HEvGEVp2ovmRAWBTGZ7G0L7cxP0ywNBjLSBHEqFSwvtlLNBTGx0Gkn+p6vMYbVBX053G0nwQCwqqoWBPW0DHUjXV9vVQ2SBXyVHHkpnPHwrnpOBbZKLHUMlhCwonhNBzPCAHEvy4Fw out_199_mFAP2b_singleloop_p01wA5_mFAP2b_0001_0001
EEtIOBDAAbGUNepDQMIQKBvz3TGkpbSGQ8n6FBT14PG0OffCQ/pGHBDBWMGU6mE8PJMINBnFPKGEtVXIQPvZJB3G8BGU6zdJQtknIBnNvvFEr4fIQ8T6FB799CGUe0wLQh05EBf1JlFkixBKQJxMDB3XgyFUfFCMQzm4EBX8OLG0tRlNQKmB/ArCCvFkhnDOQQuLBBnsfJGElEnPQTeI9A76x/FUHt1PQ4PVQBPc9XGET3kAQV+RIBTXUYGUiTvIQ1evPBDG7MG0+a+JQZ9oPBLQeGGEHEtFQ7SpKBrSBpFkIzhFQnVoDB3XAWFEiruJQTX8GB7j4SGUACaNQtWy6ALk4fFEfaROQ0NaABr+9PGk0ogQQdzX3A3Em9FU6guQQ out_199_mFAP2b_singleloop_p01wA5_mFAP2b_0001_0001
EfU4AB7kYQG0LdTEQXkt4AXjXMGUhrHBQRLyvAjrHIGE99zEQbnvqAT2OOGkCXvHQBuS0ATsLVG0Es+6PJg6rAXpGRGEa7hsPKnEpAfA5HGkf5RvPeAcoA7VPXGk924tvIFOAB3MzTGUKc9HQG3i7ATwzFG0bFP9PI906ADIyYG0qN70PE2twAHfdbG0Yg3/P out_199_mFAP2b_singleloop_p01wA5_mFAP2b_0001_0001
EZ78tA/9T7F0IbnEQIMvlAHiPxFkLz5HQjRifA3A4fFEA91EQM4YjA7llYF0ZFpAQk8oqAbH5nFkUveKQlSXyAfMJyFkxCICQQi4fA/We9FUL4gIQDbZkA/lYgFkQcrLQ5ZauAjun0FkkmoLQqpnwArp+bFEsT8JQ out_199_mFAP2b_singleloop_p01wA5_mFAP2b_0001_0001
EK9MNA3PTZFEGT+GQZPRBA73WHF0mVvEQhx5HAXVNyEU0fRHQIuVLAvB8wEkXkDKQJEqE/OtjKFEs0eFQSzxj+8qu4Ek/nJDQ9vX4/A019E0C6VDQ0uqDAF35MFUeXwAQrgKIApqTxEUDgaGQlfYHA7g7gFU+KHJQ+urEA7SZGF0dKeAQu4fi+qJiZFUjumDQEpDs+WIzLF0Dd3IQwXH39M5IqEENBcFQle7b7GuR2EE4E+9PiS7XAl25zEEPwsGQddcBAFIRlEkiNOIQ out_199_mFAP2b_singleloop_p01wA5_mFAP2b_0001_0001
EZWrJAzPohEkpf+DQCbqOAfUOMEEBo7FQy+r0/GVZ/DEtYKHQIbVx/2OsqDEhkqJQIkEcALW+/Dkz60BQfH7eA/vZRD0SlIDQ6BcmAfIpEDkPIJHQvNqTAv9QyCUbLXAQmWwnAjVzZCULLLIQ7kRWAHRbHC0qkjBQp+GiAzDZ2BUjmjFQgFhHA7a6jEk+3AAQS84XAPPuNEUAvzIQYh7lA7BRHEkfqhBQ8zjUAXSKBEEtC07PuR6qAfQ2cDUjJrIQl7oIAjp77C07+Z6PPyQtAbYOQCEzSwJQxNVNAjnieB0DKs+PEtIjALk3yA0jcgGQ out_199_mFAP2b_singleloop_p01wA5_mFAP2b_0001_0001
EHqtL/S7sAEkNtgDQOWoB/cNhnDkVh7DQIu7i/8qPpDEwoyIQWfjs/IK1FE0z70JQSfby/g0f2DUgvy/PEzkOAh2QfDkL2SAQ4pDNAt7HyCUJBG8P7x2gABOXZCUCf49PDfDqA5JHtCkWTK4PcQmS/aEsKEkWTXAQgnci+Y2XGDEi7BDQmnPm/MyGyDUaxY3PTVb4/wlSMEkIncAQessaAJI+wDkn/I8PPDgTAlzidDkEDeEQrl2//8QJhCUMM+/P1zzJAt+ozCUhBJuPSAqiAdZWYCUp4MDQB/ufANZNxBEgqD7PN8uwAhdxbCUY4i5PYKioANDrtCkNCPOPdiJrAxsTLDkws06P out_199_mFAP2b_singleloop_p01wA5_mFAP2b_0001_0001
EVAhn/wV6DDkv7BKQvxD2/AjRBDkf8yMQiMVTA5Nz9C0eF4MQBdadAN7QxC0qW6KQ9IXh/ciCbC0sSNOQv8v8+K9zcCErKUOQ5h0e/+Vq/CUFXFQQqSoR/KG89CEWKTRQZSx0/GyjfD0+xBPQ9/vg/YAqoCEE8BJQG1bs/QnaeDknN1NQOWfq/AqI7BExNMNQreOt/wWCZCEeHIQQOqzW/+QJjCkm9TMQ67aW/WfV8B0GTCPQbCIAAvye3D0cxEQQVbZ5/iusfDkdHDNQ out_199_mFAP2b_singleloop_p01wA5_mFAP2b_0001_0001
EYSqcAFb+ID0KOKPQiEwpABotCDE0rmPQMZZwAJC4WDkgiYNQ4Yz3Ax0CDDkOgVMQ/tTsAd5aTC0XY3PQyK2mA9rE+B0BHHRQxJdmAdIiRCEW/MSQLsniA1AhyAUCX6QQkssTAJfJWDETAUQQnt9rA1CnSDEd8uQQLg2pAZ9wCCEHJDOQ4L70AJiNPCkfXCQQ//wdAJwUUAEnQqRQPEIjAxE+WAEOxAQQ out_199_mFAP2b_singleloop_p01wA5_mFAP2b_0001_0001
LhNttA1Aa+DE1DrMQuYKzA15XKEEeagKQF6fzAVmciEUpX+KQvSmvAJDWqEECiANQJPttA5g8FEEuPpHQaNf1AVCFGEErS9CQvTu9AhZCQEkuBaDQbtHzAdZc4DEDv89PckunAhtrGE0UKqNQZmY7AxomEEkU4ZKQ2PwpA9F0sDU6hyHQTkjnAtl+REUqS7GQ out_199_mFAP2b_singleloop_p01wA5_mFAP2b_0001_0001
ExqL4A93CuEkNIFJQdje5A9qIFF0dvVJQc0evANl0QFEB8YIQr/HsABbbOFUyFMEQNGnBBZ81MFkFPnHQX3YDBZDziF018pIQoAGABZYQxFUBdBJQgZiIBpyklF0NX+IQQo66AxOrmEkLb1GQELk6AJA+IF0p4cLQkF6EBxdqBFUQxGIQ8jtABJ1HNFEJNWDQ618JBR22zFEeaiJQouDLB9XbZFk+7pIQ out_199_mFAP2b_singleloop_p01wA5_mFAP2b_0001_0001
EGMwqApOedF0QxKKQj37gAt2BpFE2riJQjLqiA9qW3FUtvOGQtmGWAhMK9FUnedDQEJqdARLE2FEzSFMQz/0jAZCLpF0ndQOQL1+tAlQqgF0FVCNQ5S5qAJ/DdFUiVOKQ+u6UAloddF0SxLJQt9XiABKDDG0524LQAEWMA95S4FkEOXMQ1SUlARTRzF0cpAQQpFucA10XcFUQg5OQLHW0AlpusFUS+NNQ3zSwAN1vRF09TDOQ out_199_mFAP2b_singleloop_p01wA5_mFAP2b_0001_0001
EYEtsAxmA9Fk4DOFQC7YvAZgxFGEdF3AQhiqtABpbAG0y2z1P3MitAJDwFG0voDjvuG96AFtdJGEbmTBQnaR9AlazQGEYABGQ+WXEBhM7TG08hOGQXWfFBF99aGkA9WJQk+ZKBVaaeGElKDKQSamOB5tZbGUN1pIQ/vALBFZ0kGUGWIMQKgoyARbF3FEk9hHQWANqAlIxMG0kEIBQWlFABJphCGUWkqBQMZO9ABRtNGUhwV7P1le4AdgDYG0PQqFQ2BR7A9qtMG0Lk3IQWL1GBxTyMGkAJpGQXMcFBxPGYGEskjCQoKXCBlLddGkQweKQexIOB1UgWGkhDIGQxMSSBp7+dGkv9KJQNVyHBZkInGUnCNNQ9ZsOB5gZnGEcdpMQ out_199_mFAP2b_singleloop_p01wA5_mFAP2b_0001_0001
Lo7VsAJYxrFU+tE2PXQ0qAJcjfF0aFIrv3wxeAN9JhFkk631v286ZAhz1ZFUYJw/vpY0tAh1FIFUc4pfvYGp5AFXhEFkmgFePJJYABJXcVFknARGv/zX9A1HVwE01gTuPRtxFBBsLSFUdJskPDbFEBleEtEE3BjyPV1nHBh259EU/ukwPAAANBdBq6EEHK9zPpXZsAlFAkFU/wH+P6+CwA1hJmF0hy74vskepAZf6BF0np3zPOSarAFFq+Ek7az3vio09AVMUlFkHD7ovANy3At5BjEE3eswPCfkIBhZefFUBg6cP4RjFBdaMdEEqdx2PQ+mNBte6rE0zyh3P out_199_mFAP2b_singleloop_p01wA5_mFAP2b_0001_0001
ETbyQAtFxqF0/blYv2nA1/8jvtF0LumuvL5oy/MQr2F0zU++vHv/DA5RMDGkwoyAwgAAc/Mwu8F0fPUwPbuZ8++O4AGUzH6fP4M9R/qfNHGUgOZ3v3e80/uU27F0wptyP9dgBAzNCIGkB4i4vYEWKADoeCG0BZkbv04tVAFoJwFEODW1Pgolk/0ZXeFkiJJuv3T8a/wTg1FUbTG8PDTmv/Yb3FGk4WixP+nZ5/SbwxF0XkY8P1EFKADDiMGEdVq+vBBNaAzVrBGkfWyZP out_199_mFAP2b_singleloop_p01wA5_mFAP2b_0001_0001
EYzFR/YsksF09n1CwRF2E/Et2zFkaaKIwDHVq/QyPlFkbwFKwoJhd/M/djFE+sbMwd5Ji+o0gfFEBPjBwbDj++iy+zFkIloIwCzvb/00HCG0cxWIw out_199_mFAP2b_singleloop_p01wA5_mFAP2b_0001_0001
Ebk3FAx2zaFEsvFJwCFtRAdoILFkTbqKwx6XMAp9n0EEIDtJwK+OTABy0kEU+d5KwK0xkA9kNPFUvkcKw7dboARXcLF06ZrHwmDfKARD0dFkUaYGw/x9MAtWvMFkHNwMwI1BpAhR2EFEOx1LwQhfmAZIsfFUdvALwOYAjApHARF09wVFw out_199_mFAP2b_singleloop_p01wA5_mFAP2b_0001_0001
EQWGAAhERzEkwOFHw4Kq1/AHueE0F4pEwOiBN+EtscEEA0vDwVP+G/SeapE0dU0FwhQvGAlypbE0wio+vSg7DAFvGGEUDn96v0od8/kzDrE0DYd0vaZi0/0T0AFkgqbFwM2n//QUBSEEn0XHwN7wXA9ileE0hA0/vwzpRA5xo+DknGU6vCi1GA1pqoEUgZEiPStgAA1td7EErQ94vDz+U/wbGoE0l76xv out_199_mFAP2b_singleloop_p01wA5_mFAP2b_0001_0001
EF7sX++/oMEUt9oAwjiH0/69aIE02WP/vDoKDAT9ZYE0Vlf2veCx3/iIrZEExRDnPs3e6/C3VjDElgT7vI9dUAjoUXDELMb6vqPHhAzjwyDU0Ck4vhgGZAHW0uCElju7v7VS9+EHHDE0Td49vIw2CAzDaKEkT3WDwU/uq/aGJNDkflYAwDGgr/W9ofDEd37tv3lJkA/09kC02oO7vtRdNAXWuZCEUHO9v out_199_mFAP2b_singleloop_p01wA5_mFAP2b_0001_0001
EmiITATrlkEk0xu6vclPcAfDk1EkLnTwvAkGqAf0ayE0BUTqvy8/uAzerkEU/+T3vGfEYA71oLFEFMN5vR+hhAbVQNFU+3DCwVVKAAD+oPFkJSR6v/RYhA/qgjFkwVbEwbVHZADlBiEUtDEBw74iUAXiL1Ek/spuPwABfAHmDYFkAwVwvx0SbAPobCF0gv3Ew1K2pArgMIFE5bsBwE0/6/ShTfFE7A39vdqgx/KgJPF0QAjpvv1Jy/uVVDF07ZV/v7LblAzBYjF0fTJIwiBflArwhuF09PvBwrwQSAfgsoF0Jp9Ew out_199_mFAP2b_singleloop_p01wA5_mFAP2b_0001_0001
EfQyuAL3O/E0Fk/wPyBH6A/9P9E013N2PbxY/A/1NTF0r/d2PMQ47AXWphFUIj88Ptjj7ADZWyEkjOABQckiDBDxNxE0E+FDQ0e7GBXs9jEkERi+PIvjDBHTknE01xVIQLvYqAT9oKFEjFK4PJq79APyZzEEgdIgPJDi4APIDiEEavuAQQNz2APg86EUlY9DQ/BPFBr1RBF0uXPDQwjBLBvPKjEUaJwAQ9K6GBHYZrE0KvS1PWiSFBjr2TE0LT+9Py3pHBHbxmE0tWFJQPq3BBPrfXEU8LRIQ7lKBBTogxE0QGrJQ out_199_mFAP2b_singleloop_p01wA5_mFAP2b_0001_0001
E/UDEB757VF0gArcPEYlGBXO0qFEv0NBPhrnMBf8SpF0fqxjPKxAPBvyhYF03P1YvRATFBj8n1F0Wgs6vinbHBPmBpFEjzoBwQIk+ArK53FUhfI8vUNeFBHsyJF0eU4uvGPCFBHu30FkW1+0P0ZIHBP7tCGE+z76vG5uHB/1YaFUxjgAw8X58AXSk/F0TB5BwDqT7AX1zAG0f2VzvLC36ADzHoFk0h+7v out_199_mFAP2b_singleloop_p01wA5_mFAP2b_0001_0001
LXPKPBDqG7F0gArwPe++UB3Mz6F057nyPiWkXB757HGET3k4P/UDVBzLdQGUGEY4PyL9MBPzMEG00NJ0PU5vWB3bD2F0QZNpvtGKWBHR2uFUKGN7P out_199_mFAP2b_singleloop_p01wA5_mFAP2b_0001_0001
E5lucBT2OHGkSMI7PyL9fBDVjQG0coF+PVjnhBPepOGUhrHEQpbyiBblDGG0eU4EQ6f3hB7quTGUBKyxPeKVgBDQBWGkCCCxvr4fjBDridGkbk23P8naeBjWk/FEnED7PveRdBHMPXGE1ns/PuGOjBnkHNG0sLosPcmhdBDIAaGk1NQqvTn0kB/wqfGUKXriPF7rkBH8ybGU/kB/PBBKiB71MkG0FKm5P out_199_mFAP2b_singleloop_p01wA5_mFAP2b_0001_0001
EjsthBXO0WGUJGkHQ99TjBvIbWGkWkNKQLymlBHueeGEqG/JQuzHlB7P1nG0jCXJQ3kohBX46ZGkoFpMQzxeeBjOCTGEuGdNQGAdZBXYLXGkT9FMQtM+dBfHMTGEDMPQQLHqgBz1jdGkCXvGQz5HkB7WYOGEmNbKQYf4gBD50hG0WuOMQPA8iBzpcaGECqWOQPdCfB70+KGUT/wMQlVIWB3hMSGkuFsMQEF6ZBn97WGkjG7JQeZsYBHlXfGkLktMQ56kaBjzPOG0QNiQQf5WdBvQZbGkZwkQQsizgBfABQGkA8rQQ out_199_mFAP2b_singleloop_p01wA5_mFAP2b_0001_0001
E4PFoBnuJbGEaRmKQCBWqB7luiGkuJhKQWO0rB/mEjGU0iMNQaRGsB3jCbGEEYlOQFuOsB3NJgGE+TNIQgj5qBnZehGkQ37CQvwxsBfJ3fGUzFr8PXyjuBnt/YGkVQB9P0OasBDNKmG07GgwPSMYoBf8STGk/UDLQ3+jpBPKtqGU1WHKQGR8sBrQ8XGU2DZIQKs9tBXxalG0T/SIQyxDqBXTjpGk6eqCQG3TpBDBlbGkLulCQu+ltBr2elGUmjnovI35qBDpvrG0KdfwP out_199_mFAP2b_singleloop_p01wA5_mFAP2b_0001_0001
EFDysB/nasGkR2+NQ357tBPc9sGEpwVQQGZrwB7P1nG0GvcQQShbyBT14pGUbnPPQkCHuBzLd4G0Mz0QQ3a5uBr2o5GkTKSSQHBruBrE7EHEiPxSQkarvBXQ9FHEVxIUQXoOuBT2SEHk6+QVQNFsrBPMrBHkd2MVQv4YvBvhSFHU3wcWQCBmsB/89yGUHaxMQninsBvQsoG0ioBRQnkQsBP/h8GUD/qQQ/mnvBzQn8GkrsPQQH+9wBXLF3G09iaSQFxltBvVm0GkTS5SQn3ksBf2bHHkJTwSQ771vBfZJKHE/MISQhWoxBH95HHUP4PUQXwwqBfaBBHUvqTUQK1nqB3sOAH0TfEWQO3VxBnMQHHUxigWQV6TuBLZFEHkB3SXQ out_199_mFAP2b_singleloop_p01wA5_mFAP2b_0001_0001
E99DxB/TNhGkR2eRQXPqzBzeUcG0d+uRQamJ1B7kYiGkAr0SQmu5zBbQgnGUzMrTQ14VzB/RhQGUwKHSQwlMyBDRzJGE5T/QQC+7xB7HB8FUmUVRQdTywBfI/1FkPaWSQ35CzBL3kuFk1geQQFDivBbmZfGEAAISQzj10BfMtcGkIW0QQp8AyBHR1PGksS+SQm7R1BrSPNGUakZSQ3NfzB36iKGkweHQQguNwBXa4MGU7bwQQ6Q+yBTAseFk/QnQQNT9zBLLJ0Fkk/TPQ out_199_mFAP2b_singleloop_p01wA5_mFAP2b_0001_0001
L/Uz3BXO0hGkEDySQ03f5BXO0mGUdTyTQShb7B77neG0OfXUQIwK8B33PfGkvfiVQy+P8B3qdXGUdkrTQRLC7BrbSwGEShLTQOfP5Brob5GUfIrSQEzx6Brs2CHEn9GSQNTM9BXSbCH0wlESQl5g5B3QgKH065tRQ5Qr4BD/pdGERLCSQsoO4BfB2pGUSolUQgfP8BLQgtGU84VSQlNZ8Bv5lzG02M7TQae/3BPTN8GU61fTQbo63BfHU2Gk5l5RQ out_199_mFAP2b_singleloop_p01wA5_mFAP2b_0001_0001
L+TNOB325FEUHahMQ6mETBf8SPEU6mkMQ++JXBvHFOEULymKQmuJbBLEYZEUIwaLQmuJgBz0NbEUGE4JQOJGaBfR2iEkqx7NQbnvdBHuewEEmuZPQqxLVBfR2cEE8nqOQtd+SBzKHiE0OfXQQAAgLBHYl3DEtILKQepbNBrED6D0hWEHQXPqKBHXPmDEBW5CQO0iMBHZ7oDk9ow7PPK8FBjqxPD0FZ7DQW5QDBjAr8CEqGv/Pnv/DBnuJNDU6mkIQ03vGBDW5gDUjXqKQHv0+ArFZ3C03PFJQMrAMBjOsFEUZeZOQOUjgBTQfSEEmggHQm6jgBXbUsE0TYMJQ5p+hBj/pUEUk28KQFSueBzoy+EkenLOQ6avgBDfjnEkry1PQax8bB7u11EkIQqQQkSCRBX2cFEknsEGQvPKFBTtbeDE0BrMQ out_199_mFAP2b_singleloop_p01wA5_mFAP2b_0001_0001
