# Supplementary material for: Incorporation of sensing modalities into de novo designed fluorescence-activating proteins
Source: Nat Commun. 2021 Feb 8;12:856. doi: 10.1038/s41467-020-18911-w (PMC7870846; doi:10.1038/s41467-020-18911-w)
Supplement: Supplementary file 24 — Source Data [file 41467_2020_18911_MOESM24_ESM.xlsx › raw_data_graphs/Supplementary_Figure_6b,c,d/1/silent_57.out]

SEQUENCE: SRAAQLLPGTWQVTMTNEDGQTSQGQWHFQPRSPYTMDIVAQGTISDGRPIVGYGKATVKTPDTLDIDITYPSLGNIKAQGQITMDSPTQFKWDAQFKQNDNPRYHGSTNILTGTLQRQEZ
SCORE:     score     fa_atr     fa_rep     fa_sol    fa_intra_rep    fa_intra_sol_xover4    lk_ball_wtd    fa_elec    pro_close    hbond_sr_bb    hbond_lr_bb    hbond_bb_sc    hbond_sc    dslf_fa13      omega     fa_dun    p_aa_pp    yhh_planarity        ref    rama_prepro    bref_irms    cen_irms    final_chainbreak    final_looprelax_score    irms       time                                      description
REMARK BINARY SILENTFILE
SCORE:  -475.372   -703.063     98.668    409.118           1.618                 23.360         -6.137   -263.733        2.256        -22.938        -75.964        -24.293     -38.983        0.000      5.078    134.338    -39.879            0.112     19.116          5.955        4.433       4.433               0.073                 -475.372   4.136   2415.000 out_57_mFAP2b_singleloop_p01wA5_mFAP2b_0001_0001
RES_NUM A:1-120 B:121 out_57_mFAP2b_singleloop_p01wA5_mFAP2b_0001_0001
FOLD_TREE  EDGE 1 120 -1  EDGE 1 121 1  out_57_mFAP2b_singleloop_p01wA5_mFAP2b_0001_0001
RT 0.092238 0.94843 0.303269 0.768097 -0.261588 0.584465 0.633655 0.17903 -0.752615 12.785 -5.805 20.9455   out_57_mFAP2b_singleloop_p01wA5_mFAP2b_0001_0001
ANNOTATED_SEQUENCE: S[SER:NtermProteinFull]RAAQLLPGTWQVTMTNEDGQTSQGQWHFQPRSPYTMDIVAQGTISDGRPIVGYGKATVKTPDTLDIDITYPSLGNIKAQGQITMDSPTQFKWDAQFKQNDNPRYH[HIS_D]GSTNILTGTLQRQE[GLU:CtermProteinFull]Z[HBI] out_57_mFAP2b_singleloop_p01wA5_mFAP2b_0001_0001
CHAIN_ENDINGS  120 out_57_mFAP2b_singleloop_p01wA5_mFAP2b_0001_0001
LwfKMBvxLBIEoaMYQDCMMBf9IAIEZ78WQ67nRBLFu8HE99bWQ357UBT0i4H0hWMXQlDNIBf9o3HkoFpWQXgzJBbgEuH0fmOXQiTgIBXhVCIUaeVYQPryOBPHFEIkmJTYQBdLNBHFt7HUsJcYQAQKLBfY1DIkXmbWQWM2HBLJm2HU1kkVQe1TEBLp65HUjhBXQSp7HBj94tHEuXDYQ out_57_mFAP2b_singleloop_p01wA5_mFAP2b_0001_0001
HTihSB3NJ+H0kYIVQ/UjXBHCs6HkEDiUQkC3XBvcouHUgVmUQFDCcBjVOqHkvf6UQ5QLYB/9T+HUf/ETQmIGZBnvIFIE/04SQji7aBnojGIE5UfRQ6c1WBLouFIEMZdQQM2JTBbkbJIUw4FQQvVETB3yJOIkoorQQxJqPBH8VIIU0IROQEtoPBzKnAIEsyhUQMv1aBzTP+H0KDGVQk4sUBjVH8HU9bgSQWekbBzgJ6HUbVoSQimHcB3/fGI0qEmTQAFWVBTsOHIEsFFTQXyXeB3LFEIkU8ORQLDHcBX7vKIUC0dRQaJxWBrGKCIk7n8PQSHvVB/kAPIE3NaRQfbVQBbW6QIEE1ZQQbgsPB3epEIEugUNQUw7MBLeFLIU3ptNQ out_57_mFAP2b_singleloop_p01wA5_mFAP2b_0001_0001
H3kYTBPzMpH0yhWUQiBhTB/RhdHUO0aUQXPKVBPIwZHkVO0VQEtoYBfR2SHkQg9VQiWEOBntzYHkArEUQnEDQBnCXtHklDFUQRXgWBforaHUCZtTQb8SOB7QLQH0IbHUQam5MB/TNbHkrHFTQEYFLBvcobHkvfyUQ out_57_mFAP2b_singleloop_p01wA5_mFAP2b_0001_0001
HPK8SBntzeHU2O3WQqGPUBjqxbHUbnHYQrcIaBnCXdHE8nSYQQgVcBb5QXHEDCsYQ8S3QBvHFiHUzMnYQXPKQBD/pkH0yhuWQ2rZTB/GRTHEgVLYQ9owRB7OffHknvHZQmupMBD/pgHk9ogYQ03vRBz1jqHEAAkYQ out_57_mFAP2b_singleloop_p01wA5_mFAP2b_0001_0001
H++pcB77nlHEoaAYQuzHhBra8nHkvfKYQy2JjB/RhjHEoaUXQnvflB/mEiHUdTqXQPffhBnBB0Hka8OYQysmfBrQ+4HU+MyYQukcgBzXb0H0iReZQQHviBjq/0H0i7sZQJF4cBz75vHU0mzZQsHlaBrZmqHUiBZXQOInhB7fLkHEs9oYQCy7gBfO23HUZdhXQHYljBHT11H0cCVYQn0ZbB/FX3H0zMrYQRFKgB/MyAIk/3yYQKCgdBTVxsHExoQaQZUPZBzQmvHkrgmZQ out_57_mFAP2b_singleloop_p01wA5_mFAP2b_0001_0001
H46RiBTgVhHEv0FWQ46BkBT2OdHUIwCVQqxLkBblDRHUO0CVQCBWmBfTiMH0P14UQ78NjB76RhHkpbqTQSdClBPGXdHU74kSQ7Z0nBPVIhH0dL5SQhFLkB/nyhHkfNPRQaRWgBntziHUwK3VQXrCmBzDSgHUSxNVQHwNjBHe+pH0nbqTQg4MhBfOfeHka9cTQGXBlB3otUHUOnjSQRELpB3vXeHEZqJSQnkboBP88dH0mH3TQVy2nBnW1pHUMK7SQ41glBjZ7eHkFddQQWxPkBzjdqHUtNSRQ3qLiB7FYfHEsJARQ out_57_mFAP2b_singleloop_p01wA5_mFAP2b_0001_0001
Ham5hBjArLH0xLNVQQg1hBTf//G0xLNVQHaRjBntz5GkWkVWQMdTkBLaRxGkpbCWQGZ7dBPc97GktzHVQzwPbBLwc9GUShyTQMpjVBb696GE3N5TQEJydB36v1GkKjySQrcIgBvcoPHkBBWVQ8T1iBL3I9GUxiTUQfJkbBbQEAHk642VQGY5dBzMizGUwVWVQRrqbB/foFHU0XeTQg6nTBr5A8GUwF7SQXhxTBzMXAHkT1nUQ2cHVBbowyGUfIOUQm62bBvDk2GUmz0RQOoSdBXWrtGEqrITQNo/gBP5f3G0TksSQ out_57_mFAP2b_singleloop_p01wA5_mFAP2b_0001_0001
LEtojBLFu9GkQglXQf/0kBf9o3GUHaVYQUNenBjAryGEYlHYQJbHpB3Mz3GUPKkXQdTSlBjVOAHkCX3YQdx9iB/NqHHE5kxYQGwkiBPrHIHUBfCYQ3TmjBnLp9G0ZYoXQ/pajBjzaxGEm4fYQ9mNnBnOMEHEgexYQL1alBf8l8GEbFXZQIDajBnkmPHUHQ/YQUKLhBXhzEHEmdBZQ1V3jBXFaOH0kFuXQJwdgBTgZJH0292XQ out_57_mFAP2b_singleloop_p01wA5_mFAP2b_0001_0001
LSh7nBPIwoGkoFVYQ14VqBblDjGkqxHYQ35rpBrw1aGUdTKXQrcYnBXNeXGEsyBXQgqhmB3jClGUbnnYQk5OrB/hFfGkBYjYQMuzrBLGxoGkqo3XQ out_57_mFAP2b_singleloop_p01wA5_mFAP2b_0001_0001
EqGvrBvz3WG0isdWQJGUrBPc9NGkpbiVQW5grBf8SRGkVOEUQHvUtBzeUXG0gArTQWOUtBX46EGU6m0VQV3BtBT0WBGEJHMXQ1IusB/KA3F0Q55UQpwltBb78ZGEEYlWQYHTpB/m2KGUoBsVQVZWvBHjwHGk5MqVQ/wurBjI/2FUGzPXQWGHuBbGSqF0Z+HVQDR7sB/qn7F0bx3TQftrqBHCdxF0UAFVQ out_57_mFAP2b_singleloop_p01wA5_mFAP2b_0001_0001
EEYlpBDrcNGUy2RTQIFepBjpbPGEUN2RQktzpBHtIFGEnEDRQktzoB/9T5F0w1bRQsyxmBD/pUGUHahRQWSnmBv0kfGUGXHSQ9QYmBPIxhGUbvaTQc3omBDlwpGUY/cRQS2VmB7MYsGEZinTQVcimB3XcxGUljbSQTMwmB7HzsGkeUKQQ3snmBLXQ8GEKiISQL11mBrRZ3G0IbsPQI/ymBH/B/GE2nzQQSMIoBPy2IG03PtTQiRGrBXn0UGU2HlRQQ3JlBfCvPGULF6RQu3jmB/ANVGEVScQQAVRmBnU0bGkdUNUQVLKmB/8uvGk+giUQccymBHq4mGk34zOQRyjmBDGWCHkpO5SQnl8mB/jd5G0wnnNQ+/3mBfbeHH0HJhQQ out_57_mFAP2b_singleloop_p01wA5_mFAP2b_0001_0001
EEtIrBzgAGG0LdzPQMIgrBTgV6F0257NQUN+oBHtI5FkQgVMQ8nKoBbktEG0xLNLQaR2tBnsd+FUHaBMQppWuBDmfsFUud/JQqNdvBbAJYF03wQLQT3kxB/qmYFEzdiMQwgDuBvaUGFEQi6KQuz3rBrbSNGkVOUPQsK1rBDuurFUoJFPQ31pvBHZdAGEZEJNQs+dtB/nkGGkaK6KQZZyvBLcHyF0tegIQ+rdsB3VfoF0jMBJQRpruBzWn4EUfEuLQSuWsBHyeGFE4m2JQ out_57_mFAP2b_singleloop_p01wA5_mFAP2b_0001_0001
EoFpnBTLymFU46RMQkCHlBTgVmFUhr3KQKc9kBDqGVFU5QrIQHahlB3NJCFEVjHJQEY1iBz0NjFEmu5MQ7PLgBXIyjF0uWdLQlsAjBja8zF0WKFPQQgVoB/RhZFEFuONQej0kBnDw1F0d64JQiyBjB7smTF01s0NQxdKdBD0khFEMA5MQDBHgBjVQXFETv9JQch3fBjJSzFER7eKQS6ZhBD2jxFUkNQQQg33iBzrvBGE+JOOQ844kBjgfyF0b8CQQ out_57_mFAP2b_singleloop_p01wA5_mFAP2b_0001_0001
EhALkBf++bFk/UjEQWO0jBj/UNFkTiBAQtI7gBz1jOFkpbS8PSMofBzKHgFUwKH7P78tlBnsdSFUIwK1PAueoBHkvQFkv0/5P+iNlBro4CFEAc+qvW5wjBb78rF0IbHEQEgQkBTiH9EUsvXBQz3WlBzdviF0KhUvPBaOpBzR7eFk+vk6PobjmBLXsGFkueU5vm9JjBv/WEFkP89yvQ/jlBbviyEk5uFJv out_57_mFAP2b_singleloop_p01wA5_mFAP2b_0001_0001
EWOUfBvHF8EEEYl6PR2uZBjpb8EU5QL2PhrnYBvd+sEkuJxoviWkbBrFZdEEAAAwvVj3VB7Of3EEDCMAQNbFWBfyOGFEW4JFQ28yQBrLLAFEGb5IQuLGSB/9FQFktTzLQampgBT14tEE7Rh7PVdzYB7hbMFESPUwP8oXWBvsenEUL5gBQ5y0RBz0u4E0ACR9P9QwVBfRyWFEdlAEQ9L2ZBb47DFkxSLHQMA/OBnERNFkl8RNQ6cLSB3H9gFkeyRLQHr3VBPToLFEpuoMQ out_57_mFAP2b_singleloop_p01wA5_mFAP2b_0001_0001
EoFZUBHDCyEEv0N4vktTSB7QLkEULyWAwXPKMBT2OjEEoa8/vO0iJBntzzEkQgV+v14FUBnBBsEkAr8Fw4K1ZBfqEtEEOXJGwUdNSBf0acEEicIJwfUYSB7lu/E0HFu0v4G7TBngIUEEQ5k/vsgbSB3X07E0ZJuGwGxSbBnitkEU37QDwdahTBPUAiE0tXFLwuV5NB3nXbEkCPHJwb45TBjkpMEUyFwIw out_57_mFAP2b_singleloop_p01wA5_mFAP2b_0001_0001
E99zJBPJGQE025bAwPK8DB/mEPEklDNAwamZBBjpbQE0fqxFwIFOEBPIwQEkvf6IwnEDCBT2O3D0NJG6vQPMDBDsFMDEXfC/vHFjDBPHyGDEKCgEw7rvDBntgsCkwXA4vEtIMB3MzCEEnEDBwZdfCBHn2cEURk57vZye7AT215DkRSw4vQ66DBXP73DElnzovBwgEBLPtNCkqxZ6vj/cDBnE4yC0ALeDP out_57_mFAP2b_singleloop_p01wA5_mFAP2b_0001_0001
L1NJ4A/89PEUiBBGwQgVyAb5QREk/UjJwwfq0APdT+DEYljLwoFZyAjWkBEESh7NwO1TmAPg1REUk8+IwD2ihAv0v4DE6ULIwpBdiAryEwD09NdCw76smA/QUFEUm+U/vUbydA3r1ODU0cvAwe++zArvfQEUiBhCwuqr0AbV+fE0gVkKwcjEiArFaXEkSdwKw7cskAzzMdEkUnwGwI6plAXYZfDEs8QJwBiSSAnLF4DkVRwIw out_57_mFAP2b_singleloop_p01wA5_mFAP2b_0001_0001
LGZ74ALv0ZDkSMoKwQgV7A/TN2CU5QbMw2OfDBf8S3CkVOUNwzhWFBjpbaCkWktOwHK84ADLYLCkPSELwyqBtAXozDC0rGpKwXa4mAHNjPCkA3WMwF4LqADktkBEp3mIw/pG7Ab5QXD0FZrIw/RS2AHIE5CELfMOwHb88AjxMKCkkZIJwwsI8A/XsiBEO5RMw out_57_mFAP2b_singleloop_p01wA5_mFAP2b_0001_0001
LGEYGBT0iYDkCXfMwjs9LBXNedD025LNwHv0PBPHaFDkX6WLwdolUBLwKDD0HF+LwcSsEBrw1vDU14VLw5/BNB7YS/DUSwINwW/mMBbDVSDEvZOPw out_57_mFAP2b_singleloop_p01wA5_mFAP2b_0001_0001
ELH6NBTLyyCEBWJJwEtoRB/mEbCEBW5GwgqxUBT2O7C0kYwDwqxrSBzfqdDksdeCwkAvOB3iR4BETuIDwq4pLB305xA0ay+FwikjIBXaMz/DlVICwaC7FBzaHZAUAa58vIe2IBnYEX8ztQ9Cw2O/JBvco1CE/pmIwthRUB/OUICEikuIw8F7LBbt5NCEPrpAwZFoRBT+EaBUSaeAwPKeOB/AuJAU7QFIwbm0IBriEPBUe+XIwi94GB7JEm0LP2iAwiGCLBb8nu5jQa/Fw out_57_mFAP2b_singleloop_p01wA5_mFAP2b_0001_0001
ElDtZBDrcwCUf/UCwy25cBfnvPDEAAA/vv0NeB7P1ED0d++tvHv0dB757fC04luJPb8ChBjU4WDkSMoCw+WjiB/AVvC0K40CwX2XgB32clDEZ9JIw8SXbBLwKTC0LdTDwFzqaBHZqtDUosn+vVmPiBLyWvD0FWqAwiyUhBnD1VCEC57Cw4eNiBvpkqDkSYRJwmDeeBjKkBEEIwEIwkJXeBvj8MDEZCKJw out_57_mFAP2b_singleloop_p01wA5_mFAP2b_0001_0001
EAAAgBvcolDklDtoP8S3gBvz3fDU6mE9P5l+iBrbSAEE+TNAQHaBjB/naSE0xLd8PzMzcBvz3jDEsyBCQpIraBTxFGEUem1BQ357fBjqxBEUc9ogvi6whBzfNADUc9z9PFl0dBvFkcDkkXHGQKswZBjTxNDkAXsAQUTZZBXO+IE0FBhFQ out_57_mFAP2b_singleloop_p01wA5_mFAP2b_0001_0001
EY6mkBnuJ1DkR2OEQnvfmB3NJKEE/pmGQAAwmBjWkHEkQgVKQmupmBvIbrDEBWZLQlYQpBf++JEkoF5DQdtLpBbXsSEEy9T8Pp+3rBrUEWEEv2X2PqfctBXUJHEEZZBzPKRbsBzBXqEEqWGxPU4akBvd+WDUHaxFQbtvlBX3OaE0ZI2FQMjCqBLxbzDER6yDQYJpqBjTvTEU0RNGQnjLoBbYFiE034l8PbCFoBfivHEEYsf2PBwKuB30AuE0BAigP06DrBXcO2EkwkN0P out_57_mFAP2b_singleloop_p01wA5_mFAP2b_0001_0001
Lx1DnB7luZEEUNuLQ7RRnBb78ZEkSMoOQwKnnBvyhwEUMIwPQbnvoBHue+EU5QbOQsyBnBHDCoEkCXvKQj59oBn2LQEEJzPPQY9elBPtxSEENrfPQ out_57_mFAP2b_singleloop_p01wA5_mFAP2b_0001_0001
Ef/0mBPzMzEUiBJRQ/pGnBLwKHFEBW5RQ/pmkBnX6MFUKctSQQ1IjBzJx+E0FZLTQlDdpBb5QFF0Jx4SQ9+PsBvN/CFUiBRSQajZuBHul+EUqaUTQ66SuBHn2tEUk49TQrxUwBHX2MFE6rfTQqG/lBbmZmEEaRmRQFzanBL1NUFkfLMRQI4HpBr5j3EUdqiTQ96epBfodTF0WPhTQX1vsBjkDSFk2swRQKqQsBHk61EkQZjRQzRwxB34QKFk7ALUQpKXwBnBnaFk738SQ out_57_mFAP2b_singleloop_p01wA5_mFAP2b_0001_0001
EoFJkBPy2hFEBW5SQ14FiBzfqpFEv01TQ5QbjBvxL3FUc94UQ++JlBT2OCGEEYlUQkCXfB3251FEVjPTQ3U0aBjw1oFEeBnSQ040aBrehUFEYBPSQYagVBD9fwFElyUSQg94VBH5uOFEh0tRQQbqSBjOjfFkG/wRQA4+SB7a7BG0UlfSQEMeNBPAmhFUrKYRQYmwNBzN5CG0ToGSQ43HLBTYQ1FkpIkRQ1NZlBXjXsF0FZbSQaSIhBrp4bFEReTUQI/ZgBTElAGEf5fSQEQkdBv9Y/FEHuCUQJgKeBLpEKFUVqUSQv11UBzPl/EUmqVRQs0BVBH8bIG0hU7SQLsNLBbaWUF0yR8QQPR0LBftUKGUXtPSQGBHHBbcU3Fk/4SRQ out_57_mFAP2b_singleloop_p01wA5_mFAP2b_0001_0001
EtIriBPzMzF0eUIWQaR2jB/na+FEAAQXQPKshB76RGG0HF2XQGE4eBLbnCGEaRCYQCsykBnYQuFEEYJYQuwqmBLwxcF0uewXQLgZpBHtafFUWfoXQbkImBPeWIFkjrVXQsPeqBfsSNFE7MKXQtaioBf3I/E0h2+WQ7RRhBvconFECsSWQE2glBXwFEG0Xr5WQZZGjBfr8mFkL0XYQ8V2lBb/y2F0FmiYQJ6KkBbZrAFkzeTXQ9vlsBv9gKFkTf9WQ2OzoBHRjvEU2FpWQ out_57_mFAP2b_singleloop_p01wA5_mFAP2b_0001_0001
EzhWiBXjXQGU2ODYQVjXgBntzXGknvTYQFDChBrvfcGEVj/YQO0SjBzgAgG025HZQhrHgBb78gGU3koXQpaSeB7tzdGExyRWQF07gB/FMaGEy+WVQ0rCZBHIleG0GL6VQB/IgBDCcXGE6ZGUQ0ObXBLI4bGkdupUQdTFbBjJWYGESIwTQe+OkBDAATGkYQ4XQxO9cB/LjTGEeiXYQ/mEiBXiXkGEVUgXQdjsdBDjBnGUxJBYQF4BjBTpjZGkunpVQ1hJWBTuVhGUUqnWQ7EmhBHTlUGEsRYTQDXPTBfLlcG04+XUQmM3ZBfmRWG0DpwSQ out_57_mFAP2b_singleloop_p01wA5_mFAP2b_0001_0001
Env/dBntzcGEqGbZQ8SXeBvcohGkTiFaQ357ZBPc9pGkDtMaQlYQVBzgAnGUbnPaQep7dBrEDZGUPKoaQwDmdBT9WdGEMQWbQmfRhBDgBjGEk9mbQypajBDqLeGUfxrbQsO/gB/nVtGUipwbQPKcaBXNeZGU46RZQuSGhB7HvlG07HIaQvysgBPcyTGkCQmaQMjaaBTDLUG0CQiaQw2ycBfhpWGUOUrbQcaRaBD1DjGkXzXbQWCiiBTjgxGUVF8bQjcWeBveFxGUCwrbQ out_57_mFAP2b_singleloop_p01wA5_mFAP2b_0001_0001
EmuJbBnCX0G0IbPaQgVOXBfnv8G0xLVaQfU4UBjVO8GU14BbQsHlXBLv04GkYQgbQZQgaBPc9GH0HFOaQdPFgBPn0DHkzIZaQCgVgB/3M4GUt2KaQK2JbBHwK0G0VVPaQVoFUB7h67G06t8ZQyg8YBH4XNHEluiaQ3pDaBDCyJHU53sZQWJagBncyEHU/s7aQdIghBDtMJHEIOJaQyuuhB/yZ0GUtlgaQXk8gB/3b3G0popZQ out_57_mFAP2b_singleloop_p01wA5_mFAP2b_0001_0001
L357PB325/GEaRGbQWOUNBvcoAH0z3vbQfUYLBXiBMHkDt4bQpbSLBHYlPHkQgdcQcSsIBntz4GEFuybQfXRKBTmCtGEAXubQEqxNBLxfpGUWgScQ8/MPBLyYeGk+mOcQvB7SBHgQZGEBflcQ1AxVBrQMeGEgADdQh9nTB7NEPGE8PdcQGE4NBLwKCHkqxraQCpMQBP7a+GkyhIcQ+h7FB3jg6G0WfZbQLCmGBXd25GUR+QcQfPcMBXUyrGUDZQbQIRsGB7CDoGUnTubQMzqLBn2jqGkZswcQqCcRBPJLuG0E1ScQIOLNBbNwZG0ft4bQapJVBbBDmG0E0IdQnMjYBb1HaGEAxTdQT+ORBDExLG0GpFcQGBWWB/0sKGExVtcQ out_57_mFAP2b_singleloop_p01wA5_mFAP2b_0001_0001
LkC3JB/owRH0d+WbQ46xHBb6mcHkYQcbQBr8IBfSMiHEsyxaQcSMKBPIwcHkpbSaQgVuBB77ncHEVjjbQT599AnJjbH0Ed8aQ2O/JBzeUOHkQg5aQL62JBn3XgHkWA3bQDAYABj9kjHUT10bQMexABv6vVH0Xh3bQxOX4ATXGWHUSBAbQ out_57_mFAP2b_singleloop_p01wA5_mFAP2b_0001_0001
LXkNIBHsysHEmutaQpw1IBnDtyH0HFGaQueUFBXMIuHERLiZQlYQGBLbnwH0bS8YQcSMHB/mE+HUwKTaQ6eYIBL4p+Hk4dCbQjGDHBbMrzHEuNTbQ+bNIBX2usHUmLuaQkhENBn3iyHkjb8ZQr3+CBTOS/HkgdMaQvgaJBPPACIEJaAaQb/8FBfefCI0LcRbQ6HmMBfraAIEgoHbQMQyCBvAfzHU2GbbQN0nJBDt4xHUtkubQ out_57_mFAP2b_singleloop_p01wA5_mFAP2b_0001_0001
EsHFBBf++nHkWktZQ7Rh7APdTjHkDtMZQQ144ADrcXHkmZWZQ99TwA77nTHEEYJZQ2jCxAThrpHEsyJZQGajyADlr1H0BrCZQxUFyAbPi8H0WflZQKSh0ADUz5H0NWaYQ6jizAXvsDI0h2fZQckA2AHfTCIESrUYQL9g1AjStFIUNR3YQpu/2APoHLI0VoxYQf/UABjU4lHEoaMaQTq6/AfLdjHk4kuYQ8LqsADNpoHUPrnZQNLAsAnCjmHEzrwYQaUkwA/hV5HUwWFaQ9F80Arkn0HUGn+XQyULzA/eYGIUBS7ZQqIk3ArE5DIkvnpXQ9E61AjT7MI01bMZQ out_57_mFAP2b_singleloop_p01wA5_mFAP2b_0001_0001
EqGPABT0iRH0yhqZQ357+A3jCGH0Gv0ZQ5luEBnDt/G0JxwZQGE4IBHXPDHkQgBaQMIw6ArFZEHkU4iaQSZUxAjvrKHkg3paQAh/3ADMl4GkQlqaQDCsDBT2OVHUGE0ZQtsQ5ADHrCHU56dZQfeaABfe1GHk6R5aQ33AtAzwpKHknIQaQ+lD1A/vn3GEDILbQ/+/+AbTmzGk2TmaQphzxALQH2G0U9TaQ out_57_mFAP2b_singleloop_p01wA5_mFAP2b_0001_0001
EFDiEBzKH2GE7RdZQ4PVJBXjXvGEBWZZQU4aIBjrHjGEoaYZQFueEBnuJfGECsGZQzhWMBTgVzGU46xYQaVWRBL2jtG0M8lYQLChUB3oN0GE0S2XQcSLXB7v6+GEkUYYQ7RBBBrZmzGE99PZQ/z1LBrGqwG0LZ1ZQThaNBnNt7GU+Z2YQbvrJBPE8yGkDRWYQb1bQB7BYlGkfJcYQKJEUBrsQtGkpnAZQAWQZBTSNEH0g+CYQ1y7ZBr627GEDTwYQW99TBvsQDH0cCoYQ out_57_mFAP2b_singleloop_p01wA5_mFAP2b_0001_0001
EEtIMBvHFdGUPKsZQ/pGMBrbSRG04lqZQaR2PB7QLNGU5QHZQlDNUBfTiRGEoaAZQrcoNB33PMG0isVaQR/WJB/miNGEFk5aQVKoEB7kAOGkjLwaQ4b3KBTRmNGEzlebQ5lOPBjqxgGk8S7ZQhFDIBfznOGk4cjZQwbURB/d5PGkl1gaQhebOBjKwDGkdDRaQ out_57_mFAP2b_singleloop_p01wA5_mFAP2b_0001_0001
EIwKOB77nEGE7RxYQvJRRBblDAGEmuNYQyLdSB757nFkuJRYQam5OB33PbFU2ObYQzMTOBrEDCGksdGXQmReNBvEEOGUG/4WQGFfRB78z6FUiQ7VQ9MDKB3R2QGkgdtVQx1jKBTgVBGEZ74YQUeKVBvA9DGkh0MYQPYYKBTis8FUlpJXQPvSRBj+oRGE5lyWQOIhLBfDdRGUgwwXQRTTPB3d19F08hBVQUPASBDSrpF0eqCWQRaaVBbBRBGkY43VQsqqJBjPgZGEj0oVQkyHGBD6TNGUwJ2VQ552LB3QxNGU/PzUQ out_57_mFAP2b_singleloop_p01wA5_mFAP2b_0001_0001
EKcdXB7OfhF0MzIYQtI7YBX3kKF0eUIYQO0CbBvcoDFU3k4WQf/UeB3MzOF01jSWQ6mEdBLEYFF0jCrYQTtoeBzAztEk+eoYQhvvaBz6yKFUGmWZQgqRaB/S3sFksdCYQgQXVB7pLBFkcpPYQ+gSgBbXcOFkzzlYQT0ygB/rPqEk2DBZQfDLgBPoQqE09NJYQDvFbBDc4jEkRdtYQhIrdBfiNHFUNVvZQ1qIXB35QBFkz0bZQ3CvZBHKwbFUR3XZQ out_57_mFAP2b_singleloop_p01wA5_mFAP2b_0001_0001
EsyBZBbQgxE0jCXWQ++paBb5QpEUjXCVQ46ReBrFZVEUiBJVQIFOdBnDtGE0w17VQXktVBrw1jEEEYNUQBWZWBHZ7oEECs6WQ509cB7kr1EEYNiUQjs9WBXjXeE0HFOTQv0NTBLGEyEE/pGUQ35bTBb5QXEET3sUQ out_57_mFAP2b_singleloop_p01wA5_mFAP2b_0001_0001
EqxLhBLxgUE0JxQUQaRGjBf9oCEEEYNUQ0iMkBra86Dka8ySQO0ClBPy2LEU6mESQ35blBvyhIE0eUIVQG0mnB/WRwD0DcQVQ3iwpBrxc+DUWsPWQS7/pBbONSEkkNnWQsLXrBX0kfDE3TsWQiBhhBTKchEUdTqTQ0VFiB/aSoDkWkiUQ9cqkBTMpLE0+ZIWQE/VmBLkXXE0rfxUQZvioBz5xrDUYBSUQ1VvmB/WNSD0LpmVQNq0sB3timDU91VXQ3SHrBzPcBDEhIYWQ out_57_mFAP2b_singleloop_p01wA5_mFAP2b_0001_0001
LHvUkBjWkRD01jaSQqGflBrZmFD0coFRQueUkBDW5cCkpbaQQrcojBHYl7BkBBGRQ2OfjBLwK7CkEDCTQFgonBbigAD0nUMRQjtNlBvz6fDEDwYQQ out_57_mFAP2b_singleloop_p01wA5_mFAP2b_0001_0001
LMIQkB3MzcCk8SHOQ5QLjBfTixBEqGfMQqGPhBj/UHCU0iMKQc94hBblDlC0MzsIQqGflBjrH9AkEDSLQOgInBTslcAkkvZNQenakBvR+l/DOerJQZ78kBnCX3CEBWJNQ+zAiB3e1HB0MoyNQ3DsmBDOHmB0gk/JQaMCmBvD55/TYwoOQw2EmBTjAd+Dv/2IQV5KjBX5IKAE6QDIQuUPjB/IwU+D5O/KQ out_57_mFAP2b_singleloop_p01wA5_mFAP2b_0001_0001
L46xdBzLdjBEaR2JQktzZBrw17BUdTiHQiWEYB/TN2AEW5wDQy2ZZBf8SX/DtIbEQzhWUBrw1LC0NJ2IQLfmRBT/0PBkMHIKQpxGVBrqnpCEHqwKQdY9LBnhyjB0+4nKQ789cBXjXyAEpwFLQ8fkbB74hWC0HLAFQY+0RBf9tYC0ZLjGQFujTBXnjABUmhBMQq7xRB3jfYAE0k1IQ52WRB/asyCUyrnLQLXGXBf/DFDUM17JQlGfXBjHTaCEqRLMQWwDKBfpKuAkDihLQ9p/JB38xxB0SeuIQvFtLBLXPNCU3I6LQ out_57_mFAP2b_singleloop_p01wA5_mFAP2b_0001_0001
L2jCVBvIbPBka8S/PDXvSBHYlTAkR2O3PnEDXBXiBx+z4lutPzMTWBzgAr4zMzMrP3ySOB7Mn/+j/0u8PEFLKBv5KVAUG3LAQIFOUBPzMHCkZmZ+Pz9DRBTVF4AEdgnfPcq5PBjGLs9DJ/sBQWUtMBXKiJ9zdX31PMIvJBTkeABE7c/6P out_57_mFAP2b_singleloop_p01wA5_mFAP2b_0001_0001
LEtobB/na8/zisdePEtIgBf9og+zfqxrv2jChBjVO02D/pGxPiBBiBjWkt973P1YPTiBfBTLy28Dv0N+vFUcdBnXLt/jw9QDw7bdfBLIw+AUpI+Cw6dFaBvldJ/TcWkGwZ78bBLwK/AUO0ikPoL0hBbec5/TmIZtvH5ybB/zasx7CHz9vuARhBjkKC5j8ToAw out_57_mFAP2b_singleloop_p01wA5_mFAP2b_0001_0001
LlD9gBThrH6zyhW/PDC8hBT0iM9bktTDQT3kgB77nK+LtIbIQZQghBjAr8/7yh2JQMdDgBb5QL+jWkNBQ/hBkBPilb87fiUEQZj3hBH1Nh/7zcQBQ out_57_mFAP2b_singleloop_p01wA5_mFAP2b_0001_0001
EPK8cB325767z3PJQBrcaBT2Of8b3k4LQjsdcBrEDC7jTiBOQtd+cBDVjH/zMzcNQXuYUB/vsH87/nrLQ04zRBfL/H/rR62JQQu+LBL8bp+772iJQfuGJBrxVC/LVuCMQ5OEEBnizM+b4RgMQy6ZBBvUKv77N3nKQoGzBBvJvp+LJV2OQKcdbB33P16D99DIQPMhbBHQkQ/rQjhMQs4QTBbwRp7T6e8KQ1coSBbJbl8bqfqNQzAYSBvTujAMJysKQ4bqTBzyEC/LSUxHQZHXKBb6BBAc6cEIQK8TLBXGtZ67UL4IQrdBLBPVGAAckdiNQ02IDBnxsW6LaK1IQIeQ7AjIXd4LyA+KQjE2DBjQCo/LsdJQQQHD8AP6oB+b6dMPQ out_57_mFAP2b_singleloop_p01wA5_mFAP2b_0001_0001
ETihdBzLdTy7P1QQQgVOfBLxgg9T14VRQWOUbBX3kAA0LdrRQyLdWBTLym/j78tRQ/pmfB757n2rpbiSQpvQgBfHR5+rwj7RQJ8WdBjqb5+bA7oQQcZfdBjdzxzLHMPQQ98ihBrrJq+Dk7ERQAR6bBHBDvzbLXITQDMchBrG1v5jw1MTQhNNfBjlwOAcQaoSQBXaiBnQyN/rCvwRQNLOZBXbuk/rLoyQQ2JnfBTVLFAMcF4PQ out_57_mFAP2b_singleloop_p01wA5_mFAP2b_0001_0001
EPffdB/RhLBkuJBSQb8SaB7QLKC0isdSQzhWbBzfqVCE7R5TQIFufBTf/kCkR2OUQhrnbBjVO0CUGEwRQoN5aBvpJyC0pjYQQjRXYB3M2YD0XdTSQEsHdBj+vZDUKccPQ03vgBzgATB0Ld7RQwMFWB/ywBC0+PYSQ28ifBTKw6Ck1J6RQ4MpWBnIxvCkugLQQVq4cBzU8VC0t1+PQcseZB/+o2D0+pzRQLDDZBzdKcDEWFYTQcMOUBD3DSDEkkHSQz3lcBzQvYDUB3UNQ/YogB72FdDEk41PQc8FbB3m10D0o3HQQ out_57_mFAP2b_singleloop_p01wA5_mFAP2b_0001_0001
ERLSXBThrPCUf/sUQlYQXBLEYdCEZ7EWQhrHSBX461CkYQQWQMdzNB7OfjCEueEWQpbSXBfR2uBkqxDXQF4LXBbPIICELbPYQJVLcBHfW2AUQRzWQ2jCUB/naAC0xLVUQgexaB7CRxCUXBQWQK5qTBHqRKB0Ww7WQLRHXBz/jaBknslYQkpnTBHtsbC0iHUYQN2vaBrJebCEfMVYQnTKcB39pAAUAwfXQ1YzfBv0EcBUYg8WQ7LFcB3CCeA0gDyVQ out_57_mFAP2b_singleloop_p01wA5_mFAP2b_0001_0001
Ee+eSBHXPeDU5QrWQEYlNB34l2DUMI4WQW5QOBzfqPEkpbqXQlDtSBHueWEE/p+XQNeJWBDrcsDUHaxWQkJqKBrMziDkpcZXQbc3LBrH6+DEFQ6VQ out_57_mFAP2b_singleloop_p01wA5_mFAP2b_0001_0001
EMIwJBXiBZEU0iAYQShrJBrbSsEUgVaYQ14lEBDW54E057TYQxggABf++vEk8SHYQdTCKBf++lE03PJZQDLGFBvGQZEEeoWZQFevABTM5jEEnBoZQ2O3EBvLIDE0ncQZQTtZ4Ar7sYEkOhzZQF0SAB//BwDEJ+bZQi2+3ATTuCEUkftZQrG6uAjcSvD0JB5ZQHaRGBfSMSEkrHtXQZs/MBfae2E0UZQYQrQUKBrnT0E0UGdZQXhlNBHcScEEH2OZQGa6ABbbM1EU0msZQD2PIBPuQ1DELgCZQN9lxA/lJhE0RNBaQZyEAB32xNDUjUXZQvPhvATuFSDU30vZQ out_57_mFAP2b_singleloop_p01wA5_mFAP2b_0001_0001
LhrnEBzgANFkYQgYQoFZ/AjU4YFEv0dYQKxAABfTivF0NJuYQpw1DBb781FUbnDZQOJGIBnBBUFE7RpYQm5N5AH1nQFksGwYQD+r8APrfZFEya5XQ out_57_mFAP2b_singleloop_p01wA5_mFAP2b_0001_0001
E2Of3A33P7F00NlYQ46R2A34lIGEoa0YQ03PzAvIbQGUy2RYQpbSuAvyhNGka8iXQEtIuAHXPJGET3YZQgS2xArh/DGk44BaQcf4pAzbXFGU7zlaQUujuAXDRBG0ZlPbQiCA3ALZvIG0s3gbQ9owxATgV0FEXPSYQLx89AbMSLGk4FBZQLBrmAHNfFGkg+OZQ9nbsA77nRGUx5fZQZ9e5AHMfHGEVaLaQhJDzAvt92Fkak8ZQ1ikiAPg+AG0wgeaQnn7nADb0NG0LUpaQqhLyAn78yFkf6JbQzwNoATyaAGUENnbQyMA6A3dyFGEZR8bQqTvzAfF7PGUykmbQW5R9A//yJG0ZhLbQ out_57_mFAP2b_singleloop_p01wA5_mFAP2b_0001_0001
EnED2AvyhaG00NZYQ357yAD/piGEaR2XQAAAxAPeptGkBBOYQbnv1A/S3wGUjXuYQ7Rh7APepjGEue0WQShr6AnsdcGkR2yYQS8TrAX4TgGUPFaXQGZ74ArbSpGEEYFWQEYl8A757bGkTiZWQKcdBB/9TmGkvfSXQ out_57_mFAP2b_singleloop_p01wA5_mFAP2b_0001_0001
E+TNqALbnzGUbnvXQIwKoAbkt+GUbnDYQ/pGqA757FH0gA7WQzMzpAzLdCHEmuxVQ7RhZAnYQAHEBWVYQcGFKAzZn9GEgTqXQuJBWAPeJ5GUra8YQx1jmAbPKwGkqx7WQDVrtAnz7AHkVKdYQTVbXAbsnIHUWleYQ5ZCMAXlPCHkCr5WQ4A8FA3VZ6GUN1IZQD43gAXwO7GE+/UZQG38XAbMzwGk3hzYQ out_57_mFAP2b_singleloop_p01wA5_mFAP2b_0001_0001
Epw1rA/mEQHEnELXQGZ7tAXNeXHU0iEWQJGEkA3MzbH0xLVVQQgVYAzgAfHET38VQU460AXNegHU14lWQ26W2AbgpoHU6glVQqmr/AbA7bH0o87WQdoFsA34lSHkDtEYQ2moyAfwTTHEcHUVQ8gPxAHT5jHUwVcXQvjc7Ar76uHUw/8VQxiruAHODsH0qLTVQSZF6Az00kHUJ7uUQTTVCBPXKiH0S4TXQl2nBBfspYHE6rCWQ4U2+AbhrVHUyFsXQ out_57_mFAP2b_singleloop_p01wA5_mFAP2b_0001_0001
LNepkAf9obHkCX/TQepbYAb6mfHkBBGTQXPKeAz1jqHUiBhSQ8naQADVjxH0kYYSQR2OVAblDYHEsy5RQfYfMAnLVNH0nPPSQJQNKAvCFGHUzG/QQKySx/itHKHk6eDQQh55m/+oQCHk/d7NQyLdrA7luYH03PlTQvfuJA7oggHUb4qTQv2QiAjJzWH0OkaRQGDoKA3wybHEfXLRQ3cB6/+/IOH0K0uSQd7pXAfpnJHEXr7SQmYUGAbO79GUjESRQyJOZAza4FH0rCcQQHP07/2wkRHkJkMPQy83I/uGoLH000oQQc6h++u1QFHkYVwMQ5ndZ/e5W7GUbxwOQBetAA35oAHkftwMQ out_57_mFAP2b_singleloop_p01wA5_mFAP2b_0001_0001
LlYQpAnX6rHERLKSQdoFtADAA2H0MzkRQDXP3AHtI4HkR2WSQBrc7AjWkwHUep7SQsHFwAXMI1H0w1DQQGKF6ATARvHEg72PQvFNnAD3ZvHEEUlOQVjXuA3islHEoaUSQg58mADyF8HEzAuRQ2O8wAzU38HEUiPPQqCH/AzZtyHEtWjOQZ+bpAr82uHEiyeMQoUlfArD9zHUCkxOQeR8lADPenHUGLXPQ out_57_mFAP2b_singleloop_p01wA5_mFAP2b_0001_0001
LBrc8AjVuAI0P1QSQ9oQDBrbyBIEnE7SQnvfHBz0N7HUPKkSQTihLBLaR6HE7RRTQIFuEBPyWHIkZmZSQvmv+AHcBKIEuBJSQ7Tp3ATgkFI0YpoRQLgX8AfHyAIkH7QSQ50nCB353BIkxtAUQw1KHBvn9GIUYSfRQTRKHBTFgJIEY5ITQ6It/AP3RNIERRaRQdCu7AL42LIUVSETQwFj4AHdbFIEwHjQQNnYvA3zOGI0tU9RQ out_57_mFAP2b_singleloop_p01wA5_mFAP2b_0001_0001
EzMzGBnsd1H0GvcRQIwqKBfTitHUepDRQIwKIBjrHjHUepjQQoFZKBntzdHEEYVPQ0iMOBrvfyHEAAAQQi2FLBf0l2HkKHeNQJFQGBDDA1Hkv0LNQ+stNBPmt7H06v4LQ8naDBPc91HkZm5QQT3ENB/XdrHEPa7RQ32GRBvC1sHkd6bPQyPSQBfnK5HUW1bQQ out_57_mFAP2b_singleloop_p01wA5_mFAP2b_0001_0001
EqxrDB/89fH0w1LRQdTCBB3MzVH0z33QQXkt9ADAAQHkBBGSQfU43APy2UHU3k4SQ14l4AzKHXHECsyPQLbI8ArBybHkgqWNQ5wDzAz5dMHUtcNPQdTCCB/89kH0eU4RQjl9DBDzcQHktzaQQFQ4yA3tTcHEDKWQQX1M8A/gejHkuepNQf0ZsAPD5NH0Ur3NQkDCwALl/IHk/QhQQNNq4An27GHEcrSOQ out_57_mFAP2b_singleloop_p01wA5_mFAP2b_0001_0001
EvJx/AbQgFH0gALSQhrH7A34l+GkQgNTQNzMyAHtI3GkBBuSQ99TzAHDCyGU5QrRQgqxBBb5Q3GEue0TQIVOGBf117G0NZnUQCJ5JBTHsyG0ZHCVQkh8DBz3TBHkiy0VQpwVCBDBWCHkrHdRQ4bi3Aj9pDH0Jf+TQSdoDBHUOzGk6r/SQ1cm/AjthxGEVoaUQUleIB7nfBHkEIBUQ/ZHNBXX01GUNIoVQKgeLBr9vuGUmdJUQAbqHBnO+sGU37nVQ0yKHBz/rEH0VgbWQMgrBB7ck7G0tDbWQ5/SBBzujHHU3XfVQ out_57_mFAP2b_singleloop_p01wA5_mFAP2b_0001_0001
ECsypAHZ71GkU4iTQ8S3gArbSuGkDtYTQ789jA/mEkG04lGUQpbSkAT14jG03PVVQDCsMAfTiyGU2O/TQGSjy/Sw9qGEFFxTQsuS5/2dphGE9HgTQ2Po7+S+uuGEGg1TQ67npAf9o6GUwKXUQ6mWfAv6zsGkflUSQ2x3IAHYH6GU0alTQ4/2OA7DrzG0f6DVQ out_57_mFAP2b_singleloop_p01wA5_mFAP2b_0001_0001
EiBBnA757bGEv0VTQOJGsA7kYSG0eU4TQqxLmAThrHG0xL1TQIwKiA3NJEGkpbySQlDt2APzMRGUy2JTQVgu9ATkOaGkKGhTQQfy7AnC/GGkumfTQalKDBDxibG0RNrSQoa8lATKccG03PVSQJYatArIkTGkkl8UQYkQ1ArkqRG0CzFSQtifABv8pYGEP+cUQEOS5A39ghGUxEjTQDuqBBnlOGGE599SQEgd2A/amAGk2cMTQ88I9Av3nGGkLRkUQZCpFBDN8hGkvTBTQAZqBBTpWdGki1sRQq4ZFBj8VUGkuaqSQ out_57_mFAP2b_singleloop_p01wA5_mFAP2b_0001_0001
E/pGmADBWCGEVj/UQT3khAb5QvF0LdLVQmuJqA76RfFUiBpVQZ78sAHtIfFUf/0WQ14lQATgVwF03PNWQc2yFA/OLaFURXkWQbvmPADPJKF0VXWWQ1J+n/ShvZFkvsFXQ3kYpAXiBGG0w1zVQA+0cADOwpFkGROUQwIJEA/M56F0JpzVQDocWAzut3FU8HIXQ out_57_mFAP2b_singleloop_p01wA5_mFAP2b_0001_0001
EdTiuAfSMSFklDtUQFDC3ALFuCFEoaEVQaR2yA/owrE0bSEVQb8SuAT0ikE0GvEUQBWZABXiBDFk8SHUQlsmCBLs+YF09f9TQpv5EB7YL0E0TOqUQJ0aEBTshjFEDxOVQWO0rA/mETFkCXvTQwf05AnQcGFkNxEWQwqX+A7Mc9EkfRITQyBR/ATMhiF006eTQw6+FBHt5XFkEFUTQN1SIBD4g0EkhY+TQsvdDBPt0jEEI+vUQxmLGBX215E0EzoVQVq/FB3gPzFUdv/UQiNiHBDF6ZFkbNtVQl6EBBzhLlFE7h5VQ out_57_mFAP2b_singleloop_p01wA5_mFAP2b_0001_0001
EhAr0AzeUgEECsKWQkCXxAzKHKE0NJWWQ2jC7AXO02D0yhOWQqxrBBzgA/DE+T1WQgVOsAHueGE0jCvXQue3iAfVlTE0vL4XQbBCpA3+sdDkW45XQnvf4AfTinEkqx7WQOIqrAXpEGEk83jVQ/29xADN3KEEWSQYQXQ8kADYZiE0SV9XQbmclAXIGZDEMVcYQzRAwAvcRJDk2d0XQXcQjADHCVDEFSIXQ out_57_mFAP2b_singleloop_p01wA5_mFAP2b_0001_0001
EOJG6Ab6mUDEuecVQdTiBBb5Q3C0KHSVQUNeABTKcJC00NxVQLHa8ALwKfB00NBVQtd+CBHue0CU0i0TQCogEBvlmdDET6JTQGGkAB7O03DEVIoSQbaxJB/7ToDEZLBTQKJ5BB/TKOE0if9RQFxILBTajGEURKWSQMzNHBL/eTEUME0RQMAnIBLBnlEUNKIRQwKHzALGEQDUep7UQMU3EB7b0CDUV14VQVJY/ALLUnCEl4STQETUGBrJUeCkRYtTQ4514AvNbvDUsSvSQm61MBTYfTD0T0bTQFKj9AHHSYEE9OjRQdOUPB/J5KEEMXOSQT+bMB7RNlEEqa8QQ out_57_mFAP2b_singleloop_p01wA5_mFAP2b_0001_0001
LCB2BBrFZ7BUHaBXQfUYBBTKclA0FZjXQTiBEB/S3E/jEDqWQjX6BBLFue7Tc9gWQXkNEB/9TtAEW5cYQUSdDBfrtECER2oYQw6EEBzticCUfL/XQct3BBXxj8B0c4/WQT6P6AnzsVAEM4rXQzwcIBHf/aA0qsZYQPeYCBXCFBAUkA0YQs6aGBj9XOC0s/AZQgt9+ATSMJCkvM3YQ58PIB/fIhCkJn1XQq11BBvzQ6C0OxAYQ out_57_mFAP2b_singleloop_p01wA5_mFAP2b_0001_0001
LU4aIBHsyx/DEY9VQiBBLBHsyh9z4lGVQgVuHBrFZ77j9o4TQzMzIBbmZG8r8SPTQy2ZQB3ist+z4lmUQED2PBj8ndAkGvvTQ6mEKBb6m0AUIwCWQYAnLBju5XzLvEsVQV1OSBnZuK8T4yCUQSDBTBjFiK/T3XaVQt9yRB/WCOA0V56SQ out_57_mFAP2b_singleloop_p01wA5_mFAP2b_0001_0001
LCsyDBLGEo+j/UjTQTihABjqxL+zP1YSQBW51A/mEj8z3P1SQamZuAblDN8jZmBSQAAgABDW5YA0NJmRQWQMGBr862A0SQKRQXwzFBfTpFC0mabQQej5IBr8Fk/DYeVQQyL9CBfnvHAkYQIUQovXCBLITf6zWOyRQee19An7CJBUkPPSQUv97AfKKTA01juQQxgkIBX5SCBUsPDSQy4zJBvlaQC051KQQDn9DBrA9cC0lNERQI4aDBrnkBCUS1CPQUA7MBb49GAULqDQQnWnGBjWWN/jnb7OQwQMJB/M7c9DUI6QQ out_57_mFAP2b_singleloop_p01wA5_mFAP2b_0001_0001
LQ140AvHFu6jDtIUQMIwqATf/U174luUQlYQkAz1jS+DqGPVQWO0UA76RR+z1jKVQkCX7ALwKH7zkYwUQBWNsAXOz78LIyjVQFjAmA/OEY8bMg/TQ out_57_mFAP2b_singleloop_p01wA5_mFAP2b_0001_0001
LRLypAjpbKAUiBxVQuz3kA7P1YBECsSWQ6mEdAb6mEC0IbPVQ2OfLAzeUUCU3kgVQZQgbAbmZGBknvfXQCtwjA76vnAkgiWYQl0PrAXcxRB08ZlYQyqngAX0P++DDNnYQfU4xALGEIAEAAwVQqiOrAXp5BCU7ynWQzfUPAH/oXAkesPXQEGKTAzbkAC0Y/wXQXSVkAP8OP+zUCBZQLI/UAbw389DIKaYQ out_57_mFAP2b_singleloop_p01wA5_mFAP2b_0001_0001
EFDCjAjqxHC01jCUQKc9aAzLdfC0d++SQueUeA/TNODktzPTQZQgnA7QLaDkvfyTQThmhA/S3TCk8DlRQ0e/sAXatkCkJWYRQ9cNhADdZHBUrcXRQ7+xwADxNjCUYC5PQLHaqAHZ70Bk++5TQ/ABKAz9YXCEbiBTQLfPZAbwWjCk180QQOhhyAzaCSCUEM/RQLxctAjnxFDUQUuRQi9JkADQI4A0umXQQGI/RAzeHxAkn3dRQQUNmAX70nAklHHSQlc64AHhrvCkPSxPQ7hgrA7kq2Ck+jpOQVZqwAT/QCCUOrLPQ out_57_mFAP2b_singleloop_p01wA5_mFAP2b_0001_0001
ER2OPATf/oDUKc1SQxgATArFZLEUf/8SQamZWAfR2WEkSMoRQnEDMADAASE0eUoQQKc9AATLyWEUktrTQhlu9/6u0REUuJJVQaiWb/KdPhEk/1vVQuPDW/+ppfEk49PXQ+Yjk86QaxEUlvzXQhrHBAPHadD0codSQS31gALa2NEkXchTQHYlj/WFuSEExLNTQVzMDAvHFoEEw0lTQKMXOA3b9TEUqVoVQ7xNz/GiVBEkYLSVQDYea9wkGeEUB/UVQGu0m/SUixEEpOfVQcgF7/enqgEUG0qXQKjVz+CTZQE0i2hXQxURk8kUUwEUq1ZYQRkTa/o53wE03xbXQrJE8+yk+/E07jiXQ out_57_mFAP2b_singleloop_p01wA5_mFAP2b_0001_0001
EcSMiAnX6mEkZmpRQzMzjAb5Q1EUc9gQQFDCgAfTiLFUxg4QQ3kYkAjWkVF0FZzRQ2OfvAPy21EEpwFQQUNemAvxLpE0kYgSQZZBeAneXvE0GSXPQQgVwArvfAFUgVeOQsHFyAvz3lEEVjnPQVjX0ALbn7E01j6QQ out_57_mFAP2b_singleloop_p01wA5_mFAP2b_0001_0001
E2OfPAHtITFEueMQQKxgGALaRoFkCXfQQiBBMAXMI4FEYlzOQGZ7GALFu0FE+TdMQ4P1Y/GtInFUeprQQtDLL+e3I9Fkxi2QQUDC++eK2EG0oaKSQLhCk+aL0AGkxqRTQDBqb/6x5OGkNv/RQGZ7IA/89JFEmu5OQknZNAri/tF0rNbRQEawK/G+hdFkyGkRQUim4+euAfF0AmpPQaG8Z/ImX6FkLi0QQcE36+6kqDGkMFBQQrpqk/607TGEphySQykqh/Ww3RGU/9ERQ out_57_mFAP2b_singleloop_p01wA5_mFAP2b_0001_0001
LfU4WAf9oEG0hWkPQktzdAXNeMG0yhmNQGZ7kA34lVGEaR2OQc9oiAjqxYGEYljQQaR2aADVjFGkTixQQri6PAXUnPGElxiMQuG/jAHFmIGk8vHMQ out_57_mFAP2b_singleloop_p01wA5_mFAP2b_0001_0001
EW5QsA7QLaGUJGUNQ/pGyADBWjGkBBWOQZQg9AvyhkGkQgVNQ4PVABjrHgGUxgQLQXPKsATLytGUeprNQgchrAXDgwGU01uKQWS0kADuq6GU8uLKQfcMWA7p56GUNrxKQ8YzpA7bDDH0cHFJQUNetAvxLXG025bLQ8GzyADXhiG0cOQQQZjQwAbMc0GkAPnOQcwGkAD5gtGUrcgOQor8nAnZzpG0WPqJQe8pzAHc6xG0yQAKQDSxlA/1wJHEkQsIQaZ0xAv98CHU3QtIQ out_57_mFAP2b_singleloop_p01wA5_mFAP2b_0001_0001
EktzBBf9oqGkZm5OQlDNHB7QLuGUepLOQoacHB/TN6GEZ7sNQ/pGGB/9TAHk9ogPQT3kLBbmZrGkDtIQQ78kMBjyEgGUMpTQQqRZQBvfGwGUntjPQbzcQB7KgeGUMUbRQ/UDAB/natGEShTQQ+0XIBLxMqGU8VVMQ1LXKBzfjuGESkGRQ7ZXOBPH9cGU7GyOQqJBJBrpzbGE/3eQQxOeTBDnfuG0lUhQQrftPB7Zb4GEz3aPQrwgRBT5tsGUubpNQW7WRBTbZWG0NShRQ6gxOBTlfhGUTmWSQSqHUBLj0iGUsTNRQ out_57_mFAP2b_singleloop_p01wA5_mFAP2b_0001_0001
ERLSJBT0i9GEYlTLQXPqJBXiBJHUJGkKQbnPPBrFZMHEaRmJQ03vRBnX6GH0d++HQ3kYFBPzMMHEUNeIQhcIABLumKH0cslJQgAAGB/tAYHEXYZHQtIbKBrGv3G04l+JQjmyIB3F1NHk4LVMQ0Z0FBfLNHHERfZFQYx3+AvGaQHkym5KQPb8CBv5IaHkvxfEQ5p7JB3VaZHU/1oFQAKjFBv0/cH0/6eJQ out_57_mFAP2b_singleloop_p01wA5_mFAP2b_0001_0001
E5lORBPHaVHUGEoKQIwqWBbmZZHUzMDKQHaxXB3MzdHUiBhGQwKnUBnBBkHUGEYEQCB2XB/naiHk9oAMQTcadBzyFnH07NAMQKJJeBnlBxHk9aoOQppRiBjEZ2HEFu3NQam5OBvyhZHk789LQJ7dZBXjwSHkLIPKQC96WBfF+fHEH3/NQ1ZLVBrMCpHU1NhLQ2eNeBPa7qHELCGKQOJMgBPCwgHEouTMQjMyiB7hm8HU29TPQI5QiBXkw5H0lv2LQlKujB3hHwHUsq+NQ out_57_mFAP2b_singleloop_p01wA5_mFAP2b_0001_0001
LGZbcBntzaHkpbSEQEYleBbktfH0Gv0+PEtohBXMInHEDCsAQ789hBfTivHU3kY8PQgVgB7luXHUjX60PbMpcBLWUQHUochjP/4iYBbqBUHEPFgpvfRydBnp5GH0dCBKPDCseBb5QVHEv0NGQI2bbB3SdkHU4DG7PVo4hBfz0SHU9qO6PBOUhBLdMcH0tEKDP out_57_mFAP2b_singleloop_p01wA5_mFAP2b_0001_0001
LRLSjBT14jH0w1jEQtdulBntzpHEW5wFQktjmBLEYnH0kYwJQ7RhlBntzfHEoa8KQZ78nB/mEmHkTiBCQ8M/oBnnIcHEeQtDQfU4iBDW5cH0OffGQ4HUlBXdVyHEgUVFQWDhpBfH1rH0x2jBQ2VFnB/eClH0uyI8PZk/oBjRqXHEVnjAQ out_57_mFAP2b_singleloop_p01wA5_mFAP2b_0001_0001
Lf/koBnX6sH0P14KQ35rpB7P1qHUiBhNQCBmqBHXPfHUGE4NQzMDrBT14bHEoaEQQiBBsBLFuyHEtIrNQ8zMrBruz7HUwy2LQEXwpBTHh2HU3KlJQakkoBLs/sHkqE3KQ2sLoBDLzsHUN5CPQL13tB3SwuHEDfBNQfmUsBTmP1H04dwPQOd+sB/aJAIU2qMLQiY7pB3xvAIkFN9MQezQrBLuT0HkGwGIQTUPoBnW/7HkBAzIQ out_57_mFAP2b_singleloop_p01wA5_mFAP2b_0001_0001
EiWErBbPKZH0istLQOJ2rBLwKOHkArMMQR2OqBz1jGH0xLdKQKcNrBjU49GE7RxJQLy2uBzLdMHkoFpLQkZcvBD9gPHkGh8IQ+AmwBzv+SH0YZjNQlDtqBLbnbHEnEzJQJ9brBnhQMHU+SSOQZXUvBvCAEHUlB5LQv/1tBnzHSHUK1GIQxisyBXBgRHUrfHNQggKwB7doQH0TfmPQLYLwBj6cbHEM+TNQ out_57_mFAP2b_singleloop_p01wA5_mFAP2b_0001_0001
E35rnBrbSJHkvf6JQv09lBzgACH0P1YIQBr8iB7P1DHkqxrIQjs9hBra8MHU2OfIQ5QrmBbPKCHEue0CQ/gBlBPhR6GUDw/+PDD5lBnAj5G0zs/tPTIFoB3gp1GkcxwaP8qJkBbFW9GUBuZuv789mBz1jQHEW5gKQ6nTmBTQ45GUgUGJQz+xoBLQPAHUY4RCQ5xVmBXBKKHUCeOBQqB8iBrp58GUFQ/+P/cLlBTpYyGkdPUBQnGlkBbvI9GkG7Y7vH0ViB/VgAHkYwahv out_57_mFAP2b_singleloop_p01wA5_mFAP2b_0001_0001
EAAghB3256GUiBBJQEtIdBDrc6GktzHJQqGvaB3isxG0IbnGQXPKdBrbSpG0HFuFQhALbBPHa4GEUN+LQbb8bBje/AH0bjHOQWdSgBPBVCH0P/ZPQrqqXBTmCHHUaU+OQ4pggBvT0JH0f0tQQjKBYBjnVOHkyNfQQyBucBLVzPHUoUGRQO0iiBjU4zGUepLJQOPjbBThFCH04NbIQa9zcB7ABxGUn0tMQhv/WBrhV3GkbQwLQNw8hBTgh9G0GU0OQrb6TBfK5FHEBcBOQ4HYiB7p5KH0cHORQjRgUBb37SH0OLyQQQyEdBvkmVH0Wp5RQ out_57_mFAP2b_singleloop_p01wA5_mFAP2b_0001_0001
E8S3VBbQgzGEXPqEQfU4SBDrcrGkX6mBQTiBPBHtIlGE/pGFQv0tMBvyhpGkU4aIQR0zPBrYvwG0hPD6PP9VTBbzZ1GEGVUiPqtAQB/fn6Gk5t62vE6gTBjoq+G0RrRAwT9YQBbu3EHUIDSEwSMIUBThr6GEBWZFQwSuVB/EwlGEYf2/PQPVNBnAM3GUCON9PKOJNB715qG06xu0Pn8wVBrpDvGkkN7ovJ3AWBfzX7GkDOdxPgvxNB3wUBHUtKOwva0KNBzU00GkPoo6v8dZVBT+53GEnrRCwiBqWBz3xDHkxGV9v4j2SB/SaHHUxSOHwyurOBLWQLHUy8eCwWrgNBzpKAH0SJ3Fw out_57_mFAP2b_singleloop_p01wA5_mFAP2b_0001_0001
EEtIOBDAAbGUNepDQMIQKBvz3TGkpbSGQ8n6FBT14PG0OffCQ/pGHBDBWMGU6mE8PJMINBnFPKGEtVXIQo5ZJBHmCCGEs6gJQF6oIB7BvvF08MnIQKb5FBz6SDGUwEzLQI66EB/TclFEg6KKQJgMDBPrMzFkALIMQuU2EBnuvLGkM4jNQan/+AXkHwFUtAKOQttIBBfHNKGEq+lPQ7tD9ADVnAGkIa4PQ4PVQBPc9XGET3kAQV+RIBTXUYGUiTvIQDYzPB3O8MGEJs8JQO8kPBrFYGGEytrFQhnrKBbAroFUByzFQAIqDBLWOWF0A66JQ6k5GBHoYTG0zmVNQrVx6A7BAhFE0yaOQwHWABbk0QG0aqeQQQ2R3AL9W/FUf7vQQ out_57_mFAP2b_singleloop_p01wA5_mFAP2b_0001_0001
EfU4AB7kYQG0LdTEQXkt4AXjXMGUhrHBQRLyvAjrHIGE99zEQbnvqAT2OOGkCXvHQBuS0ATsLVG0Es+6PE0mqAL7lRG0+yCxP1TJkA7lyLGkSGx4PXywpAz7rUGUv1LxvIFOAB3MzTGUKc9HQG3i7ATwzFG0bFP9PB/g6AHDzXGEjX6yPZWByA70EcGUBc0/P out_57_mFAP2b_singleloop_p01wA5_mFAP2b_0001_0001
EZ78tA/9T7F0IbnEQIMvlAHiPxFkLz5HQuroaAbJNmFEZDeEQnNGfALaffFEgC9/PultqAnCPhFUIN4JQlSXyAfMJyFkxCICQntwhAPJu9FE5wGJQ2QckAHSzZFEIyELQLdUwAfVepFETUMLQiJ8uAjg9UF0MDwIQ out_57_mFAP2b_singleloop_p01wA5_mFAP2b_0001_0001
ET7QHA7DYkFUlFnGQmSkq/euubFkArlDQF4xs/y0aDFkXeQDQMZHI/mKY5E0hCXAQvRid7OnliF0jxHGQ/Tv/9kti6F0s3AHQXJZm9wIjDGksy0BQTa5Z/I0+BG0Fqg8P5KmZ/eTtKGkmCYBQ527EAjKGpFEfxNJQOVCs/+AAiFkrLD/PY3g79QiqaFUbO/IQseoU/8pgdF0L7kDQswnM/2A5/FUggxIQADgi/Apz9FkAweIQmI7e/C5FPG0UWF8Pdfpx/iRuLGUGiXEQ out_57_mFAP2b_singleloop_p01wA5_mFAP2b_0001_0001
E/JRFAHTC6E0jfPGQU+CHADN0iEU5RlGQBrZMAn6LZEExcJBQaKyZAHFnhEU1Jb8P1ILYAL8dcEU++UJQXUuZA7RxEEEvnyJQwX8LAnJL1DkAcjLQNVekATOOxDUBvdIQRmWNALUkJDEhy+LQCCNlATRpFDkY74IQMTlcAbdzxCkHmpKQWOnPAncODFkmhKIQarZv/SrYcE0Xq5HQKkzUAnyJkEkfLPLQDh3jADJKiEUWxpIQKg0//eN/DEEV7mMQWp7pAnvcAEEHYJGQy9aCALZ+5C0PxXNQRfOrA/x5yCkY5qHQTesdAb/bPCUB++KQ out_57_mFAP2b_singleloop_p01wA5_mFAP2b_0001_0001
E233BADKfHEUjEq/P/2AHA7b72DEht/zPoJpJAPFeHDk2oc4P40UCA7I+3CEJVXAQXdZr/SLZ9DUOP/pvEN6l/61xVEEscT0v7+nK8a8BYEUgsz9vljRp+OZJOE08vUEwg2KV/UDuPE0SGCIwLXAs/WaOCEk/9OCQ4sLWAD8VBE0DGYrP2w0y++zXyD0p6qZP3w4y/62FqD0qEh5vJ7fBAvPHbE0RyK6vTDeg/eU/fE0sWfcPiALZ+kB8oEkbr5+vYwSX/ESGQE0L2b6vJWKF/yhs6DkqfzDw9Ksl/C8SWE0FWGGwTEXF/IcAJEUgZzJw5BKi/oXRfEU2XUIwDBA0/EH9HEEj3fGw out_57_mFAP2b_singleloop_p01wA5_mFAP2b_0001_0001
EwfIUAjqhwCkAqkhPbSBVAnH9BCkbV8lP/xwBAr5/aBUxWzuvU9a8/iW2NA0q0Jrv3zykAH7GiBk6lltvau8uAXnp6BkmXIqPSrhvAvzBTB0FJm9POzMqAPoCTA0CP3/PahA2AP334BkS6RCQF9rbADSv/CEzvsxv+AxUArI2wB00PI6P2IblA3BQ6B09bj7v5ldkAvyfcAUL1XvvS5MvALEBgCEU6mtPFm11AnXskBUlPOov9Eu2AzimhB0/j/FQbpL6AzhUWC0PbMBQ out_57_mFAP2b_singleloop_p01wA5_mFAP2b_0001_0001
EQwuq/KckHCEfXX5vlWyO+6rjvB05ZU/vMD+i/EsUzB0oKr4v4TPk/wANOC0k83QvcvbV7+trQCU0k0Ewfv3R/U8cwBE/UeIwrJFAA1S+4B07CqIwJtfw94JW9Ak2/BKw9Dnx/q8InCU2Sj5vNWet+enfsA05XqAw+Dze/GgqYC0+geGwxtyA/geruC0GD/DwylBE/cxLbAkEOcLwaOVZ/6Sc4A0N/zJw out_57_mFAP2b_singleloop_p01wA5_mFAP2b_0001_0001
LboJCARdNIB0V7e8vyY/WA1E0KBEGPg2vmH9hAFwjMCkgEk6vtMZpA94kZC0Xy+xv3Y2hAVdNz/Dgiz5vQ7hZAtBbk8T+TYyv1CMSAJz0w8zSU+uPr7MZAd0l16bqDp6v8eVAAl/tkAklmlBwLHgUA5hLOBUHW+iPTvgiA5yck/TvfOBwFB8pA1/N//zU/P1v out_57_mFAP2b_singleloop_p01wA5_mFAP2b_0001_0001
EB6IeABcOfC0IX1Bw4qMkA5fUGD0IDuDwTDleAlEitDkyyDBwHV4LANNt3DkmL8BwMucjAVE1JDEJa4IwyKxpA5/2uDUBO+Jw+oRvAxItCE09leIwkWFpAlRk1DkwMjMwv8VSAZe/RC0F3CEwTYosAxRTFDEiWmCwa8XmAtMWsCUBsyJww2MWAVRmNDUq0dJwGgHtAJX4GEkZwYNwX/hkA1MhiDk2srNw out_57_mFAP2b_singleloop_p01wA5_mFAP2b_0001_0001
EOnplA5nuBEU8bm7v6/thAxu0TE0LRwyvbMugAhMvnEUiPV8vQ40XA1xp3EkUfF5vLCTqAlGiWE0JQFtPG/V0AlzFPEUcBvnvSK7wA12h4D03Dq4vHA0lA5xxBEUwzh7vBx6TAxmnPEkXvYmvnUsqAtvWnE0z0pzP7BMoAtQCNEEK2X6P6+13AFuDcEkUpj1vRnU6AVKxKEU6GPwPo8F2A5fK2DE2Tw/vm2ZxAlnHbDkWfYvv out_57_mFAP2b_singleloop_p01wA5_mFAP2b_0001_0001
Em1SlAJMwmEE7R9CwQ9clAJLH5EEGgjGwYYWVAliR7EkeFrIwCcIKAB0crE0UdGJwPuRuAti22EUhrWJwhgl5AJ1s3EUhWPIwvh2ABhyUzE0jtVKwH+yABBxCdEUYOLLwNr/DBx4sUEkE7ENwqQeHB9o9gEUqVUOwatoDBVPMAEkvdsNwK/voAVh7YEEw2IEw8N9mAF2eHFEBsMEwSEYtAJWrnE03pZKw0JitABrkDF0GZ1KwiqH7ARfjHFE3I1Gwgqd6AZCvrE0ibVFwBfCABtiP9E0laFMwtp0EBJnA3EELbkJwDDW8AJ+GTE0w/QKwM0vHBdCpwEkMH2Nw5q3JBlitaEUqivPwAj9ABNkhtD0WZvMwGCCGBtu4zDEdnHPw out_57_mFAP2b_singleloop_p01wA5_mFAP2b_0001_0001
LL8oPAhM9OFkpTYJwhXL4/cLETFElq4KwJPb7/4hjnFUOchMw+gbMApFT0FUofJMwvwLD/Q4TUF0RdAJwF+LI/kFamFkVkAGweckU9UqC6FU3pLHwEX1o/8sXjF0wdKBwd31+9kPSFGUmhhDwWkHr/UY5zFEKvA7vqthR/ottDG0RIW9vG/EW/Ef8LG06hH0vHiFZAdFZbFUwE3Iw5cKz/si4FFEh2RMw3/Ou+a/VWFUtjLKwHfb6+QxVFFUn/zHwTQp6++db8FkptfJwOEX3/Qp8TF0tkPAwH0Qq+Wx/MG0ZgcEwZjc7/E1gxFkuYltvnVCh/YWFJG02okeP out_57_mFAP2b_singleloop_p01wA5_mFAP2b_0001_0001
EztAa/o1oqF0IrVOwO/Mc/wlx8F03eFQwvI1y+OZNEGkQkHQwED4h/ujqEGUO6JRwWkEq/AUX1FUS1fRw8eMKAtiMqFEGikRwyladAdq70FEUieRwjVKPAVLRVFkmsuRw3xpmAF1DnF0xwkRweliiARewTF0vnuRwU76D+QaJgF009cOwviL2/EgGEGk+VgPw3fHD/cafqFEr13RwWADr/02jBGUgoKSwJVVfAJPQCGEa+RRwPsaFAB56GFkdM2RwEI8uAJhasFkMchRw out_57_mFAP2b_singleloop_p01wA5_mFAP2b_0001_0001
EnZmS/y1pIG0WF9NwnQDBA/QPOGUtruNwHIgOAnrKJG0UyhLwEHELAXC4/FEOLyKwri5Q+ioJIGkRXVMwqqW8/abqWGEa2SNwS9cJAju3NGUctoPw out_57_mFAP2b_singleloop_p01wA5_mFAP2b_0001_0001
ErW1dAjMQPGEFefKwaHilAvFlLGkQdRIwQHCsAPQxBGE9FEJwTJKvAnjw2F0LQuGw907sA3qeUGUG4uGwPyKnA/3wcG062SEwcZMgAvTnWGkNtQLw6PTgAvwYJGESsOFwzFUxAfWmXGkhOFJwPiyyAXeSRGk9X7DwLgLnA7YNbG06IiAw out_57_mFAP2b_singleloop_p01wA5_mFAP2b_0001_0001
E93CuA7pnAG0tEqLwLo80AjBOwF0zCqMwF5ZvAzRmaF0lxaMwD6R0Ank5JFkYv4Mw6+L4ALfT0FkrYlPwRJzuA7eD1FkWTnQwS1N+A7OrEGUMK1PwSOtqArgxFG0RG+MwuiM8ATj1vFkWfcLw81S9AvEUnF0v8IQwvjwpALSiqFEOyTQwCNOABv/+FGUgM9QwdDtCBnaYEG0qbmOwc0H5AncNLGkr+JPw out_57_mFAP2b_singleloop_p01wA5_mFAP2b_0001_0001
EX/LlAHuAbFkF/rLwJp0dAvWdHF04UbLwBzhZAjEICFU4MgIw9QHLAbfr1EUtAwHwLhAJAHybJFE5H+MwujSMAH/uIFkPs8PwEpSPADji3EkqljQws1xLAjTGbFknhmQwNYrhA7KPpFErUTLwVChjALVO6E0k4QMwUuKBA/edYF0b0cMwCRi8/Sne8Ek6dZMwfY3NAPwmbFEg+lRw4bTJAjjnoFUt0FQw out_57_mFAP2b_singleloop_p01wA5_mFAP2b_0001_0001
EC7DjA7hnLFEoTcFwzH8iA79jFF08vn/vbXJuAfZlFFkBd16vPf61ArsOLFE/GGAwFKdXATquUFUDCI5vTyEeAfwBsFUA986vY2FAAfSbRFkvWG8veOfQA7nC8FUW/5xvV8DoA7GVXF00nqGwgGhfAD2Y1EkS09+vFYeZAjnhRFE1E4Zvq2JdAzUvvF0gluBwSaVnAPQNuFUBef4vhsPs/eyRcFEuJ42vRZ/2/Gr9AFU1qZ6vFYy7/SfrUFkHGTCwIHKWAH+FGGUT5S1vfOoRADx94FUHsduP6gx//m/i6FkDE/2v out_57_mFAP2b_singleloop_p01wA5_mFAP2b_0001_0001
Eiu7uAzQP/EUVNibv/9Q5ALNL9EkN5LxPovb+AD1HTFEwmhzP+RJ6AXvNhFUWIJ7PkR93ALZvyEkJ0n/PE4GBBrzuwEUGGJDQSNGFBHwiiEUjbNAQP/g/AT/knEEPwTIQE1MoA7Qw7EkAgktPltZ+AT4DzEEAtyRvURt0AnTuiEEdhi+PALPyAHIG8E0kBICQlG7CB7deAFE/wnDQbevIBLiHhEks5kCQdNDGBTIopEUNqr4PNSXDB3wuSEUsYO/P3yZDB/VKmE0/jfJQKL57Afu0XE0WkEIQ9X65AXbLyEUi3UJQ out_57_mFAP2b_singleloop_p01wA5_mFAP2b_0001_0001
E/UDEB757VF0gArcPEYlGBXO0qFEv0NBPhrnMBf8SpF0fqxjPKxAPBvyhYF03P1YvRATFBj8n1F0Wgs6vFzgGBLpOnFUtKpBwvQ1+AjRx7FE6UO7vUNeFBHsyJF0eU4uvGPCFBHu30FkW1+0Pj/uHBbC/BGE7yl7vmw3DBDTFcFEWvwBwsTK9ATfsBGk6VcBwRr+8A7gbDGUJtgxvkx65A7DetF04Oa6v out_57_mFAP2b_singleloop_p01wA5_mFAP2b_0001_0001
LXPKPBDqG7F0gArwPe++UB3Mz6F057nyPiWkXB757HGET3k4P/UDVBzLdQGUGEY4PyL9MBPzMEG00NJ0PU5vWB3bD2F0QZNpvtGKWBHR2uFUKGN7P out_57_mFAP2b_singleloop_p01wA5_mFAP2b_0001_0001
E5lucBT2OHGkSMI7PyL9fBDVjQG0coF+PVjnhBPepOGUhrHEQpbyiBblDGG0eU4EQ6f3hB7quTGUBKyxPmKVgBHJBWGUDGCxvU3fjBjvidGEne23P8naeBjWk/FEnED7PveRdBHMPXGE1ns/PnHOjBnmHNG0UaosP2LjdB/UFaG0hqTqv9l0kBb1qfG0NAriPo5rkB7FzbG0njB/Pw+JiBb4MkG0gDm5P out_57_mFAP2b_singleloop_p01wA5_mFAP2b_0001_0001
EjsthBXO0WGUJGkHQ99TjBvIbWGkWkNKQLymlBHueeGEqG/JQuzHlB7P1nG0jCXJQ3kohBX46ZGkoFpMQy6deBLzDTGUrqcNQwNdZBD+MXGEiiEMQpc7dBHBQTG0I7OQQLHqgBz1jdGkCXvGQz5HkB7WYOGEmNbKQf84gBjx1hGEY9OMQk57iBrhaaG0pxWOQknBfBDy/KGklAxMQH7HWB3OPSGEFYqMQPp7ZBH37WGUNx5JQFpsYBnxZfGEpprMQ6ihaBX1UOGkfyhQQNJUdB/xdbGEUQkQQSzxgBP1EQGkDCsQQ out_57_mFAP2b_singleloop_p01wA5_mFAP2b_0001_0001
E4PFoBnuJbGEaRmKQCBWqB7luiGkuJhKQWO0rB/mEjGU0iMNQaRGsB3jCbGEEYlOQFuOsB3NJgGE+TNIQwh5qBzCehGUl37CQBvxsBH62fGkRFr8PkzjuBfq/YGEwRB9P2JasBX2JmGke/fwPSMYoBf8STGk/UDLQ3+jpBPKtqGU1WHKQdU8sBPW8XGUNGZIQGq9tB78alGE08SIQgrDqBj0ipG0zbqCQj4TpBbbkbGkpylCQl5ltBTkelGkQ2novzv5qBLIvrGErSfwP out_57_mFAP2b_singleloop_p01wA5_mFAP2b_0001_0001
EFDysB/nasGkR2+NQ357tBPc9sGEpwVQQGZrwB7P1nG0GvcQQShbyBT14pGUbnPPQkCHuBzLd4G0Mz0QQjZ5uBf2o5G0eKSSQW/quBbE7EH0rPxSQXYrvBnQ9FHkjxIUQnlOuBj5SEHUC/QVQTCsrBPSrBHUZ2MVQn1YvBHlSFH0ExcWQCBmsB/89yGUHaxMQninsBvQsoG0ioBRQ7kQsBXAi8GEn+qQQrnnvBvPn8G0AtPQQt89wBPLF3GUmjaSQQvltBbVm0GkLS5SQx1ksBT1bHHEJTwSQN61vBzZJKHEONISQZUoxBX75HHEn4PUQvtwqBbgBBHEmqTUQ1xnqBD1OAH0KfEWQN0VxB7NQHHUIjgWQ02TuBveFEHUK3SXQ out_57_mFAP2b_singleloop_p01wA5_mFAP2b_0001_0001
E99DxB/TNhGkR2eRQXPqzBzeUcG0d+uRQamJ1B7kYiGkAr0SQmu5zBbQgnGUzMrTQ14VzB/RhQGUwKHSQEqMyBnNzJGUHT/QQiB8xBbCB8F0CUVRQZZywB/I/1F0gaWSQ65CzB7rkuFEhfeQQFDivBbmZfGEAAISQzj10BfMtcGkIW0QQ85AyBHQ1PG0oR+SQB7R1BTWPNG0CmZSQUVfzB/1iKG0HfHQQjzNwBLV4MG0OZwQQIQ+yBf1reF0vPnQQVR9zBL7I0FUn7TPQ out_57_mFAP2b_singleloop_p01wA5_mFAP2b_0001_0001
L/Uz3BXO0hGkEDySQ03f5BXO0mGUdTyTQShb7B77neG0OfXUQIwK8B33PfGkvfiVQy+P8B3qdXGUdkrTQRLC7BrbSwGEShLTQNfP5BPob5GUXIrSQEzx6Brt2CH049GSQQTM9BrUbCHkXmESQk5g5BvRgKHEL6tRQ5Qr4BD/pdGERLCSQsoO4BfB2pGUSolUQqfP8BDQgtGUA5VSQbNZ8BT6lzG04M7TQyd/3BHRN8Gko1fTQBp63BDHU2G0gl5RQ out_57_mFAP2b_singleloop_p01wA5_mFAP2b_0001_0001
L+TNOB325FEUHahMQ6mETBf8SPEU6mkMQ++JXBvHFOEULymKQmuJbBLEYZEUIwaLQmuJgBz0NbEUGE4JQOJGaBfR2iEkqx7NQbnvdBHuewEEmuZPQqxLVBfR2cEE8nqOQtd+SBzKHiE0OfXQQAAgLBHYl3DEtILKQepbNBrED6D0hWEHQXPqKBHXPmDEBW5CQO0iMBHZ7oDk9ow7PPK8FBjqxPD0FZ7DQW5QDBjAr8CEqGv/Pnv/DBnuJNDU6mkIQ03vGBDW5gDUjXqKQHv0+ArFZ3C03PFJQMrAMBjOsFEUZeZOQOUjgBTQfSEEmggHQm6jgBXbUsE0TYMJQ5p+hBj/pUEUk28KQFSueBzoy+EkenLOQ6avgBDfjnEkry1PQax8bB7u11EkIQqQQkSCRBX2cFEknsEGQvPKFBTtbeDE0BrMQ out_57_mFAP2b_singleloop_p01wA5_mFAP2b_0001_0001
