# Supplementary material for: Incorporation of sensing modalities into de novo designed fluorescence-activating proteins
Source: Nat Commun. 2021 Feb 8;12:856. doi: 10.1038/s41467-020-18911-w (PMC7870846; doi:10.1038/s41467-020-18911-w)
Supplement: Supplementary file 24 — Source Data [file 41467_2020_18911_MOESM24_ESM.xlsx › raw_data_graphs/Supplementary_Figure_6b,c,d/1/silent_43.out]

SEQUENCE: SRAAQLLPGTWQVTMTNEDGQTSQGQWHFQPRSPYTMDIVAQGTISDGRPIVGYGKATVKTPDTLDIDITYPSLGNIKAQGQITMDSPTQFKWDAQFKQNDNPRYHGSTNILTGTLQRQEZ
SCORE:     score     fa_atr     fa_rep     fa_sol    fa_intra_rep    fa_intra_sol_xover4    lk_ball_wtd    fa_elec    pro_close    hbond_sr_bb    hbond_lr_bb    hbond_bb_sc    hbond_sc    dslf_fa13      omega     fa_dun    p_aa_pp    yhh_planarity        ref    rama_prepro    bref_irms    cen_irms    final_chainbreak    final_looprelax_score    irms       time                                      description
REMARK BINARY SILENTFILE
SCORE:  -484.403   -716.188    107.201    403.635           1.650                 22.580         -5.289   -263.860        2.276        -25.389        -80.131        -20.899     -38.676        0.000      6.265    138.424    -40.505            0.038     19.116          5.348        4.058       4.058               0.033                 -484.403   3.214   3113.000 out_43_mFAP2b_singleloop_p01wA5_mFAP2b_0001_0001
RES_NUM A:1-120 B:121 out_43_mFAP2b_singleloop_p01wA5_mFAP2b_0001_0001
FOLD_TREE  EDGE 1 120 -1  EDGE 1 121 1  out_43_mFAP2b_singleloop_p01wA5_mFAP2b_0001_0001
RT 0.092238 0.94843 0.303269 0.768097 -0.261588 0.584465 0.633655 0.17903 -0.752615 12.785 -5.805 20.9455   out_43_mFAP2b_singleloop_p01wA5_mFAP2b_0001_0001
ANNOTATED_SEQUENCE: S[SER:NtermProteinFull]RAAQLLPGTWQVTMTNEDGQTSQGQWHFQPRSPYTMDIVAQGTISDGRPIVGYGKATVKTPDTLDIDITYPSLGNIKAQGQITMDSPTQFKWDAQFKQNDNPRYHGSTNILTGTLQRQE[GLU:CtermProteinFull]Z[HBI] out_43_mFAP2b_singleloop_p01wA5_mFAP2b_0001_0001
CHAIN_ENDINGS  120 out_43_mFAP2b_singleloop_p01wA5_mFAP2b_0001_0001
LwfKMBvxLBIEoaMYQDCMMBf9IAIEZ78WQ67nRBLFu8HE99bWQ357UBT0i4H0hWMXQlDNIBf9o3HkoFpWQWu0JBbZDuHkxGOXQiTgIBXhVCIUaeVYQPryOBPHFEIkmJTYQBdLNBHFt7HUsJcYQAQKLBfY1DIkXmbWQR10HBDro2HUSkkVQDPUEBX+45H0h7BXQoBwHBnxjtHUJJCYQ out_43_mFAP2b_singleloop_p01wA5_mFAP2b_0001_0001
HTihSB3NJ+H0kYIVQ/UjXBHCs6HkEDiUQkC3XBvcouHUgVmUQFDCcBjVOqHkvf6UQ5QLYB/9T+HUf/ETQaJGZBfvIFIEA14SQMq7aBfnjGI0ZVfRQbp1WBzmuFIEgYdQQSGKTBDkbJI0a2FQQAlETBvzJOI0plrQQPeqPBT7VIIUMCROQEtoPBzKnAIEsyhUQMv1aBzTP+H0KDGVQT4sUBnWH8Hk/bgSQ+dkbB7fJ6HkYVoSQ2jHcBTAgGI0iFmTQ1EWVBPsOHIUdEFTQB7XeBTKFEIE99ORQSLHcBH6vKIEw0dRQwWxWBXEKCIUcn8PQPTvVBHmAPI0nLaRQctVQB/X6QI02wZQQn1sPBHdpEIEFbUNQeH8MBHeFLIkygtNQ out_43_mFAP2b_singleloop_p01wA5_mFAP2b_0001_0001
H3kYTBPzMpH0yhWUQiBhTB/RhdHUO0aUQXPKVBPIwZHkVO0VQEtoYBfR2SHkQg9VQiWEOBntzYHkArEUQnEDQBnCXtHklDFUQRXgWBforaHUCZtTQb8SOB7QLQH0IbHUQam5MB/TNbHkrHFTQEYFLBvcobHkvfyUQ out_43_mFAP2b_singleloop_p01wA5_mFAP2b_0001_0001
HPK8SBntzeHU2O3WQqGPUBjqxbHUbnHYQrcIaBnCXdHE8nSYQQgVcBb5QXHEDCsYQ8S3QBvHFiHUzMnYQXPKQBD/pkH0yhuWQ2rZTB/GRTHEgVLYQ9owRB7OffHknvHZQmupMBD/pgHk9ogYQ03vRBz1jqHEAAkYQ out_43_mFAP2b_singleloop_p01wA5_mFAP2b_0001_0001
H++pcB77nlHEoaAYQuzHhBra8nHkvfKYQy2JjB/RhjHEoaUXQnvflB/mEiHUdTqXQPffhBnBB0Hka8OYQLVmfBTa+4HkXKyYQ48bgBD3a0HkePeZQdZuiBzF+0HE29sZQ3S2cB7C6vH0UgzZQsHlaBrZmqHUiBZXQOInhB7fLkHEs9oYQN97gBbK23HkfbhXQMWljB3P11HEVFVYQMgZbBz9X3HUqFrYQuDKgBDOyAIEk3yYQfqddBXDxsHUZiQaQatNZBzOnvHUvWmZQ out_43_mFAP2b_singleloop_p01wA5_mFAP2b_0001_0001
H46RiBTgVhHEv0FWQ46BkBT2OdHUIwCVQqxLkBblDRHUO0CVQCBWmBfTiMH0P14UQ78NjB76RhHkpbqTQtcClBDDXdHU34kSQeZ0nB7TIhHkyK5SQFELkB/fyhH0UNPRQaRWgBntziHUwK3VQXrCmBzDSgHUSxNVQ0wNjBHe+pHEhbqTQP4MhB7QfeHUk9cTQqWBlBnltUHEonjSQbDLpBbsXeHkqpJSQzkboBb+8dHkAH3TQwx2nBbV1pHEDJ7SQB0glBTP7eHk3cdQQxvPkB/bdqHUENSRQUpLiBj8XfHU8JARQ out_43_mFAP2b_singleloop_p01wA5_mFAP2b_0001_0001
Ham5hBjArLH0xLNVQQg1hBTf//G0xLNVQHaRjBntz5GkWkVWQMdTkBLaRxGkpbCWQGZ7dBPc97GktzHVQ7qPbB/Pd9GUliyTQdljVB3G+6G0SP5TQDFydBf/w1GEVgySQrcIgBvcoPHkBBWVQ8T1iBL3I9GUxiTUQTMkbBf9DAHEI72VQ1Z5dBPHizG0hSWVQaeqbBPKpFHkzceTQhynTBTdB8GEHI7SQacxTBn+WAH0o5nUQJgHVB/pwyGUOGOUQhy2bBbfl2GElx0RQOrSdBXPstG0MlITQal/gBnMh3GUVhsSQ out_43_mFAP2b_singleloop_p01wA5_mFAP2b_0001_0001
LEtojBLFu9GkQglXQf/0kBf9o3GUHaVYQUNenBjAryGEYlHYQJbHpB3Mz3GUPKkXQdTSlBjVOAHkCX3YQmn9iBLmpHHE8nxYQTUkiBzyGIHEoiCYQ/emjB7ap9GEvboXQ/pajBjzaxGEm4fYQ5gNnBLyMEHElcxYQGCblBT3l8GkDFXZQH2ZjBDHmPHEFS/YQVJLhBPfyEHEdjBZQzb2jBXlaOHk7JuXQtMdgBHcWJHk8K3XQ out_43_mFAP2b_singleloop_p01wA5_mFAP2b_0001_0001
LSh7nBPIwoGkoFVYQ14VqBblDjGkqxHYQ35rpBrw1aGUdTKXQrcYnBXNeXGEsyBXQgqhmB3jClGUbnnYQk5OrB/hFfGkBYjYQMuzrBLGxoGkqo3XQ out_43_mFAP2b_singleloop_p01wA5_mFAP2b_0001_0001
EqGvrBvz3WG0isdWQJGUrBPc9NGkpbiVQW5grBf8SRGkVOEUQHvUtBzeUXG0gArTQWOUtBX46EGU6m0VQZ7BtBbEXBG0AIMXQ5EusB33/2F0b75UQpwltBb78ZGEEYlWQYHTpB/m2KGUoBsVQGZWvB7dwHGkvKqVQWLvrBbL92FU8zPXQfCHuB3zRqFklAIVQBK7sBj/m7FkBz3TQ2prqBn5cxFEpEFVQ out_43_mFAP2b_singleloop_p01wA5_mFAP2b_0001_0001
EEYlpBDrcNGUy2RTQIFepBjpbPGEUN2RQktzpBHtIFGEnEDRQktzoB/9T5F0w1bRQsyxmBD/pUGUHahRQ76mmBbXjfGUJwHSQlZYmBDnshGE/ObTQdknmBrkwpG0fudRQecVmB3MTsGEYZoTQQKhmBvIaxGELkcSQlFumBLC2sGUbJLQQJolmBv1O8G0t5JSQG8ymBT8c3GU8xuPQmGwmBDhD/G0LE1QQSMIoBPy2IG03PtTQiRGrBXn0UGU2HlRQ21JlBvqtPGEDy5RQ6KkmBrgPVG0rScQQ+MSmBL/tbG00nNUQSBKmBTxnvGEogjUQ6UwmBDQ9mGUhI1OQ1thmBn2SCHk6z6SQbE5mBXlj5G0FGqNQHe0mB3pgHH0S3iQQ out_43_mFAP2b_singleloop_p01wA5_mFAP2b_0001_0001
EEtIrBzgAGG0LdzPQMIgrBTgV6F0257NQUN+oBHtI5FkQgVMQ8nKoBbktEG0xLNLQaR2tBnsd+FUHaBMQKoWuBfufsF0Lc/JQHKdvB/6IYFkptQLQ70kxBjNmYFkvYiMQJaDuBDkUGFUnf6KQuz3rBrbSNGkVOUPQsK1rBDuurFUoJFPQL2pvBXSdAGUVEJNQg/dtBrrkGGkqL6KQmYyvBXkHyF00dgIQNqdsBPvfoF0dKBJQOhruBDYn4EU0AuLQxmWsBzOfGFkul2JQ out_43_mFAP2b_singleloop_p01wA5_mFAP2b_0001_0001
EoFpnBTLymFU46RMQkCHlBTgVmFUhr3KQKc9kBDqGVFU5QrIQHahlB3NJCFEVjHJQEY1iBz0NjFEmu5MQcRLgB3PujFkeSdLQVaAjBby+zFEk5EPQQgVoB/RhZFEFuONQej0kBnDw1F0d64JQb/BjBb0nTFE/80NQ2gKdBH8ghFU974MQDQHgBH4KXFkt39JQFL3fBPDNzFk6meKQOoZhBbNmxF0QFQQQWY3iBnXwBGELpNOQlm4kBbnkyF0E2CQQ out_43_mFAP2b_singleloop_p01wA5_mFAP2b_0001_0001
EhALkBf++bFk/UjEQWO0jBj/UNFkTiBAQtI7gBz1jOFkpbS8PSMofBzKHgFUwKH7P78tlBnsdSFUIwK1PAueoBrbvQF0nz/5PMiNlBbu4CFE9i+qvW5wjBb78rF0IbHEQEgQkBTiH9EUsvXBQX4WlBDgviFUnpUvP5gOpBT/6eFkgdj6P3ajmB7csGFUcgU5v08JjB3LXEFEA+9yv59jlBHziyEkklJJv out_43_mFAP2b_singleloop_p01wA5_mFAP2b_0001_0001
EWOUfBvHF8EEEYl6PR2uZBjpb8EU5QL2PhrnYBvd+sEkuJxoviWkbBrFZdEEAAAwvVj3VB7Of3EEDCMAQ05QWBPIlFFUKqQFQS18QBXtz/Ek/n8IQmsMSBTiMQFkTQ0LQampgBT14tEE7Rh7PVdzYB7hbMFESPUwP0DPWBX5QnEUg1YBQ9y0RBXOg5EU1mX9P5yFWBveTWFE9dPEQ33AaBXwcCF0hBPHQFcEPBzdjNFEpqSNQybRSB/U+gF0DIQLQAv9VBT36LFUdJrMQ out_43_mFAP2b_singleloop_p01wA5_mFAP2b_0001_0001
EoFZUBHDCyEEv0N4vktTSB7QLkEULyWAwXPKMBT2OjEEoa8/vO0iJBntzzEkQgV+v14FUBnBBsEkAr8FwNL1ZBDDEtEkkaJGw6TNSBLLbcEkCdIJwfUYSB7lu/E0HFu0v4G7TBngIUEEQ5k/vGnbSBHl07EkMGuGwGvSbBvFukEkhwQDwGRhTBfqAiEEPYFLw4L5NBfcYbEkTOHJwno5TBvtpME05HwIw out_43_mFAP2b_singleloop_p01wA5_mFAP2b_0001_0001
E99zJBPJGQE025bAwPK8DB/mEPEklDNAwamZBBjpbQE0fqxFwIFOEBPIwQEkvf6IwkxJCB7tn1DkyDw6vroUDB3l6NDU1GkAwJcMEBnx/PDENObFwq7WDBb4wpCELF27vEtIMB3MzCEEnEDBwZdfCBHn2cEURk57vGcu7A3eN3D0KWN5v1eKEBPFOzDUJVJsvdQHEB76TOCkJRr/vJaoCBHAlpCU4g7vv out_43_mFAP2b_singleloop_p01wA5_mFAP2b_0001_0001
L1NJ4A/89PEUiBBGwQgVyAb5QREk/UjJwwfq0APdT+DEYljLwoFZyAjWkBEESh7NwO1TmAPg1REUk8+Iwe1CfAbxsZEkv9TLwExdhAfn1wEkFY+Lw8nqlAvzC8EUk5TKwsPfdATTU3EUPeJOwe++zArvfQEUiBhCwuqr0AbV+fE0gVkKwtqwkAnnPcEEOgjGwBwjjAH51BEEF6cIwEJNOAn7lXE0Q+zKwXAQhADR8PEkyGENw out_43_mFAP2b_singleloop_p01wA5_mFAP2b_0001_0001
LGZ74ALv0ZDkSMoKwQgV7A/TN2CU5QbMw2OfDBf8S3CkVOUNwzhWFBjpbaCkWktOwHK84ADLYLCkPSELwwkAtAXcQCCU4b1KwbkSnA7inLCkQXsMwZtupALfCkB0/UzIw/pG7Ab5QXD0FZrIw/RS2AHIE5CELfMOwY6a8A/0LLCUHVEJw+Cr8AD2EjBkmmMMw out_43_mFAP2b_singleloop_p01wA5_mFAP2b_0001_0001
LGEYGBT0iYDkCXfMwjs9LBXNedD025LNwHv0PBPHaFDkX6WLwdolUBLwKDD0HF+LwcSsEBrw1vDU14VLw5/BNB7YS/DUSwINwW/mMBbDVSDEvZOPw out_43_mFAP2b_singleloop_p01wA5_mFAP2b_0001_0001
ELH6NBTLyyCEBWJJwEtoRB/mEbCEBW5GwgqxUBT2O7C0kYwDwqxrSBzfqdDksdeCwkAvOB3iR4BETuIDwRUrLBbYpxA0Xv+FwqLiIBjvtz/zVsICwFMBFBD8rYA0Ipg+v6GyJB7W/c8zrWECw2O/JBvco1CE/pmIwthRUB/OUICEikuIwXK6LB3S4NC02kqAwm6nRBzbUaB0AjdAwXwgOBPYJJA0hvDIwiA4IB/rjOBUMSZIwJC2HBLAQ4w77UO/v9SqMBXxWH6T7HeEw out_43_mFAP2b_singleloop_p01wA5_mFAP2b_0001_0001
ElDtZBDrcwCUf/UCwy25cBfnvPDEAAA/vv0NeB7P1ED0d++tvHv0dB757fC04luJPb8ChBjU4WDkSMoCwrUjiBTtUvCkdA1Cwd2XgBvFelDU17JIw8SXbBLwKTC0LdTDwFzqaBHZqtDUosn+v/nPiBvIWvDkESqAwcvUhBnt2VC0h5ADw+eNiBz4lqDkuWRJwOHeeBT5kBEEdrEIwbGXeBXc+MDE2CKJw out_43_mFAP2b_singleloop_p01wA5_mFAP2b_0001_0001
EAAAgBvcolDklDtoP8S3gBvz3fDU6mE9P5l+iBrbSAEE+TNAQHaBjB/naSE0xLd8PzMzcBvz3jDEsyBCQ4BraBfkFGEkYd1BQ357fBjqxBEUc9ogvi6whBzfNADUc9z9PFn0dBTOlcDEGZHGQmvwZB7ewNDEzcsAQEkYZB3Q9IE0PsgFQ out_43_mFAP2b_singleloop_p01wA5_mFAP2b_0001_0001
EY6mkBnuJ1DkR2OEQnvfmB3NJKEE/pmGQAAwmBjWkHEkQgVKQmupmBvIbrDEBWZLQlYQpBf++JEkoF5DQjtLpBXbsSEkh+T8P2+3rBjtEWE0wAY2PbhctBT4JHEUEhBzPoPbsBTgXqEU8qGxPU4akBvd+WDUHaxFQbtvlBX3OaE0ZI2FQBjCqBPwbzDEl5yDQeJpqBDRvTEEPSNGQ/hLoBPVFiE0o5l8PMEFoBrgvHEUfof2PbuKuBDhBuEU2pjgPC4DrBLxO2E0m6N0P out_43_mFAP2b_singleloop_p01wA5_mFAP2b_0001_0001
Lx1DnB7luZEEUNuLQ7RRnBb78ZEkSMoOQwKnnBvyhwEUMIwPQbnvoBHue+EU5QbOQsyBnBHDCoEkCXvKQj59oBn2LQEEJzPPQY9elBPtxSEENrfPQ out_43_mFAP2b_singleloop_p01wA5_mFAP2b_0001_0001
Ef/0mBPzMzEUiBJRQ/pGnBLwKHFEBW5RQ/pmkBnX6MFUKctSQQ1IjBzJx+E0FZLTQlDdpBb5QFF0Jx4SQ++PsBbP/CFUiBRSQfjZuBrxl+EkqaUTQ19SuBjZ2tEE929TQwuUwB/u2MFkptfTQqG/lBbmZmEEaRmRQFzanBL1NUFkfLMRQM4HpB74j3E0ZqiTQ36epB3ndTFUaPhTQO1vsBbmDSFU1swRQUqQsBjl61E0RZjRQ3OwxBjSRKFUtCLUQZFXwBPnnaFk/68SQ out_43_mFAP2b_singleloop_p01wA5_mFAP2b_0001_0001
EoFJkBPy2hFEBW5SQ14FiBzfqpFEv01TQ5QbjBvxL3FUc94UQ++JlBT2OCGEEYlUQkCXfB3251FEVjPTQIAyaBnE1oFU8IoSQK8vaBjJcUFUiJRSQuYeVBPGkwFEhEWSQNmyVBX6qOFUjvwRQ4zlSBb7kfFEvZzRQyC/SBPhACGEJKgSQZJZNBvErhFk4AbRQ9UwNBvAADGURpHSQfFFLBDdb1FUnPmRQ1NZlBXjXsF0FZbSQaSIhBrp4bFEReTUQHzZgBPrfAG0aOfSQGlmdBfxk/FEZfCUQUqEeBLK7JFE49WSQDXtUBHQe/EkzcZRQK/DVBDHiIG0aC7SQLoGLBnpZUFUCBARQ7s1LBb6dKGEuLQSQ4/DHBTgi3F0uTVRQ out_43_mFAP2b_singleloop_p01wA5_mFAP2b_0001_0001
EtIriBPzMzF0eUIWQaR2jB/na+FEAAQXQPKshB76RGG0HF2XQGE4eBLbnCGEaRCYQCsykBnYQuFEEYJYQd0qmBDGycFkNfwXQJlZpBj/afFUamoXQrqImBjMXIF0kmVXQ0XeqBXUTNF0jSKXQljioBHwJ/EE70+WQ7RRhBvconFECsSWQE2glBXwFEG0Xr5WQcZGjBDY8mFklzXYQ8S2lBnCz2F0hmiYQRALkB3QsAFU4TTXQq5lsBfohKFECp9WQ1ZzoBDbkvEUjBpWQ out_43_mFAP2b_singleloop_p01wA5_mFAP2b_0001_0001
EzhWiBXjXQGU2ODYQVjXgBntzXGknvTYQFDChBrvfcGEVj/YQO0SjBzgAgG025HZQhrHgBb78gGU3koXQNQUeBjIzdGUopRWQbf9gBfzOaG0gAXVQPuEZBf1geGENv5VQ7fLgBnXeXGUFUGUQr7eXBPczbGk7KpUQQfKbBTzUYGU9vvTQe+OkBDAATGkYQ4XQxO9cB/LjTGEeiXYQmeEiBnYZkG0CmgXQeardB7QAnG08EBYQfeDjBXUpZG0b4pVQoZKWBvyOhGEiFnWQBMphB3SqUG0vUYTQGMTTBnhdcGUcMXUQpr9ZB7+PWGU9KwSQ out_43_mFAP2b_singleloop_p01wA5_mFAP2b_0001_0001
Env/dBntzcGEqGbZQ8SXeBvcohGkTiFaQ357ZBPc9pGkDtMaQlYQVBzgAnGUbnPaQep7dBrEDZGUPKoaQx/ldBf9WdG0JQWbQYWRhBrgCjGkW8mbQPoajBvfNeGk7vrbQr2+gBTkWtGEtnwbQPKcaBXNeZGU46RZQuSGhB7HvlG07HIaQdzsgBvfyTGkRQmaQykaaBr/KUGk1PiaQdMzcBrZpWGUhUrbQvERaBXLDjGE5zXbQ8khiBDIixGEuC8bQdgVeB7tFxGkhurbQ out_43_mFAP2b_singleloop_p01wA5_mFAP2b_0001_0001
EmuJbBnCX0G0IbPaQgVOXBfnv8G0xLVaQfU4UBjVO8GU14BbQsHlXBLv04GkYQgbQZQgaBPc9GH0HFOaQoEFgBjv1DHk0YZaQE1VgBvrN4GUPNLaQc4JbBbmM0GEgHPaQVoFUB7h67G06t8ZQmk7YBLtYNHE3liaQD1EaBjYwJHUr0sZQuQZgBno0EHkO+7aQ6LghBbzNJH0FjJaQT0thBTea0GE/PhaQmo+gBL7b3G01HqZQ out_43_mFAP2b_singleloop_p01wA5_mFAP2b_0001_0001
L357PB325/GEaRGbQWOUNBvcoAH0z3vbQfUYLBXiBMHkDt4bQpbSLBHYlPHkQgdcQcSsIBntz4GEFuybQcYRKBblCtGU8XubQnixNBT3fpGkRiScQmDNPB/9YeGU8oOcQ9S7SB3ARZGE9flcQmWxVBzDNeG0OADdQVXoTBTwEPGkHRdcQGE4NBLwKCHkqxraQCpMQBP7a+GkyhIcQsk7FBzcg6GU8eZbQz+lGB7k25GE+9QcQYXcMBnNyrGkjaQbQESsGBHCDoGE+TubQLhqLBvwjqGUstwcQ92bRBTcLuGEW4ScQhPLNB/LwZGEYw4bQW4JVB3yDmGUpzIdQpsjYBL4IaGk+vTdQwTPRBPXxLGkQrFcQSlWWBjmtKGkOWtcQ out_43_mFAP2b_singleloop_p01wA5_mFAP2b_0001_0001
LkC3JB/owRH0d+WbQ46xHBb6mcHkYQcbQBr8IBfSMiHEsyxaQcSMKBPIwcHkpbSaQgVuBB77ncHEVjjbQr299ALJmbHU4b8aQ2O/JBzeUOHkQg5aQL62JBn3XgHkWA3bQdJYABj2jjHEJ90bQxUxAB/luVH0lZ3bQykd4A3NCWHkFu/aQ out_43_mFAP2b_singleloop_p01wA5_mFAP2b_0001_0001
LXkNIBHsysHEmutaQpw1IBnDtyH0HFGaQueUFBXMIuHERLiZQlYQGBLbnwH0bS8YQcSMHB/mE+HUwKTaQ5yYIBTGq+HkVdCbQziDHBverzHkhOTbQbMNIBPFvsH0MLuaQkhENBn3iyHkjb8ZQN0+CBXES/HEPfMaQwVaJBDPACIk0YAaQEZ9FBLnfCIkNcRbQ1dmMBP0aAI0AmHbQd0yCB7gfzH0CMbbQJroJBv24xH02iubQ out_43_mFAP2b_singleloop_p01wA5_mFAP2b_0001_0001
EsHFBBf++nHkWktZQ7Rh7APdTjHkDtMZQQ144ADrcXHkmZWZQ99TwA77nTHEEYJZQ2jCxAThrpHEsyJZQSajyAbmr1HknrCZQ8tGyAjAi8H0ChlZQz7f0AXmz5HUMWaYQG/jzATosDI0s4fZQ8P/1AnoTCIEurUYQGBh1A7TtFI0vS3YQh0/2ADqHLIEWqxYQf/UABjU4lHEoaMaQTq6/AfLdjHk4kuYQqIqsAXHpoHkErnZQLOAsA7GjmHEhrwYQEymwArFV5Hk6YFaQqq50AfDo0HkUl+XQD2NzAfRYGI0CV7ZQpvh3A3U5DIknnpXQ2MC2AD36MIUykMZQ out_43_mFAP2b_singleloop_p01wA5_mFAP2b_0001_0001
EqGPABT0iRH0yhqZQ357+A3jCGH0Gv0ZQ5luEBnDt/G0JxwZQGE4IBHXPDHkQgBaQMIw6ArFZEHkU4iaQcTVxAn9sKHkh5paQo693Abel4GkGjqaQDCsDBT2OVHUGE0ZQtsQ5ADHrCHU56dZQ2saABfW0GHE7R5aQQo/sA/foKHUgQQaQYBC1APCo3Gk7FLbQ+q9+AHrlzG0IQmaQRexxAvrI2GkK7TaQ out_43_mFAP2b_singleloop_p01wA5_mFAP2b_0001_0001
EFDiEBzKH2GE7RdZQ4PVJBXjXvGEBWZZQU4aIBjrHjGEoaYZQFueEBnuJfGECsGZQzhWMBTgVzGU46xYQksVRBHXitGUr2lYQtLhUBfaN0GkiV2XQoaGXB3R/+GUyWYYQ7RBBBrZmzGE99PZQ/z1LBrGqwG0LZ1ZQyUbNBnss7GkFd2YQ8crJBD09yGEdSWYQcSaQB/kXlG0s7bYQbcDUBbUMtG09hAZQPSLZBnBTEH0XEDYQ7Q2ZB/DA8GUWjwYQh02TB7VSDH0cznYQ out_43_mFAP2b_singleloop_p01wA5_mFAP2b_0001_0001
EEtIMBvHFdGUPKsZQ/pGMBrbSRG04lqZQaR2PB7QLNGU5QHZQlDNUBfTiRGEoaAZQrcoNB33PMG0isVaQY+WJBXjiNGUAk5aQAKoEBrrAOGEVLwaQjZ3KBbAmNGUylebQ5lOPBjqxgGk8S7ZQhFDIBfznOGk4cjZQ8aURBHg5PGUr1gaQ/fbOBLLwDGUbDRaQ out_43_mFAP2b_singleloop_p01wA5_mFAP2b_0001_0001
EIwKOB77nEGE7RxYQvJRRBblDAGEmuNYQyLdSB757nFkuJRYQam5OB33PbFU2ObYQzMTOBrEDCGksdGXQvWeNBXFEOGUZ+4WQSCfRBjoz6FEsQ7VQ11CKBvR2QGU6htVQx1jKBTgVBGEZ74YQUeKVBvA9DGkh0MYQpWYKBbws8FE+pJXQ60SRBjwoRGEXeyWQEnhLBfUdRG0ZywXQhQTPBDK19FUGiBVQ0IASBr8qpFEJrCWQIZaVBHwQBGEJ43VQUZqJB/PgZGUG4oVQ3bHGBTJUNG0JV2VQWI2LBbAxNGk+RzUQ out_43_mFAP2b_singleloop_p01wA5_mFAP2b_0001_0001
EKcdXB7OfhF0MzIYQtI7YBX3kKF0eUIYQO0CbBvcoDFU3k4WQf/UeB3MzOF01jSWQ6mEdBLEYFF0jCrYQgtoeBDBztEE9eoYQbvvaBz5yKFUGmWZQgqRaB/S3sFksdCYQgQXVB7pLBFkcpPYQ8gSgB7XcOFU0zlYQZ0ygBPsPqEU1DBZQoDLgBLpQqEU8NJYQUvFbBvb4jEUPdtYQbIrdBbhNHFkNVvZQzqIXBT4QBF0y0bZQnCvZB/IwbFkS3XZQ out_43_mFAP2b_singleloop_p01wA5_mFAP2b_0001_0001
EsyBZBbQgxE0jCXWQ++paBb5QpEUjXCVQ46ReBrFZVEUiBJVQIFOdBnDtGE0w17VQXktVBrw1jEEEYNUQBWZWBHZ7oEECs6WQ509cB7kr1EEYNiUQjs9WBXjXeE0HFOTQv0NTBLGEyEE/pGUQ35bTBb5QXEET3sUQ out_43_mFAP2b_singleloop_p01wA5_mFAP2b_0001_0001
EqxLhBLxgUE0JxQUQaRGjBf9oCEEEYNUQ0iMkBra86Dka8ySQO0ClBPy2LEU6mESQ35blBvyhIE0eUIVQkymnBDCRwDkSdQVQNuwpBDUf+Dk+jPWQx9/pBnjOSE01FnWQdsXrBXtpfDEZCsWQiBhhBTKchEUdTqTQ0VFiB/aSoDkWkiUQrcqkBDfpLEksZIWQlAWmB7ZXXEk+exUQBiioBnntrDk6ASUQoVvmB7oOSDU6zmVQaU1sBbkpmDU2dVXQO6HrBf9gBDE02XWQ out_43_mFAP2b_singleloop_p01wA5_mFAP2b_0001_0001
LHvUkBjWkRD01jaSQqGflBrZmFD0coFRQueUkBDW5cCkpbaQQrcojBHYl7BkBBGRQ2OfjBLwK7CkEDCTQFgonBbigAD0nUMRQjtNlBvz6fDEDwYQQ out_43_mFAP2b_singleloop_p01wA5_mFAP2b_0001_0001
LMIQkB3MzcCk8SHOQ5QLjBfTixBEqGfMQqGPhBj/UHCU0iMKQc94hBblDlC0MzsIQqGflBjrH9AkEDSLQtoInBX6rcAk7uZNQynakBzQ1l/TErrJQZ78kBnCX3CEBWJNQ+zAiB3e1HB0MoyNQQ9rmBX1FmBEnb/JQ2yCmBzWR4/DfrnOQH3EmBbu3c+TbM3IQQzKjBjo/JAUbeDIQqbPjBTCqU+Dhk/KQ out_43_mFAP2b_singleloop_p01wA5_mFAP2b_0001_0001
L46xdBzLdjBEaR2JQktzZBrw17BUdTiHQiWEYB/TN2AEW5wDQy2ZZBf8SX/DtIbEQzhWUBrw1LC0NJ2IQ7CnRBzG6PBEKsIKQIuGVB3wupCkwOwKQEv+LB/bHkBE0DqKQ789cBXjXyAEpwFLQ8fkbB74hWC0HLAFQ1n0RBz0mYC0aAjGQ2KmTB3DeABUohBMQDbwRBPZnYAEV+1IQx0WRBb7zyCU2QnLQt5FXBnlJFDk196JQ6ZfXB7tgaCEO+KMQvdFKBnDjuAE0FkLQkG/JBzjRyBEAOxIQ5fwLBDlYNC0Xg8LQ out_43_mFAP2b_singleloop_p01wA5_mFAP2b_0001_0001
L2jCVBvIbPBka8S/PDXvSBHYlTAkR2O3PnEDXBXiBx+z4lutPzMTWBzgAr4zMzMrP3ySOB7Mn/+j/0u8PsSLKBfeLVAksRMAQIFOUBPzMHCkZmZ+Pz9DRBTVF4AEdgnfPFv5PBjN5r9TkwsBQoEtMBTLyJ9DO721PU70JBXotBBkKxI7P out_43_mFAP2b_singleloop_p01wA5_mFAP2b_0001_0001
LEtobB/na8/zisdePEtIgBf9og+zfqxrv2jChBjVO02D/pGxPiBBiBjWkt973P1YPTiBfBTLy28Dv0N+voXadBDhEt/D8cQDwosafB7yy+AUaC+CwD5CaBvYEJ/D8/iGwZ78bBLwK/AUO0ikPoL0hBbec5/TmIZtv41zbBL/RXyrKvy9v7PRhBjNCH5zl4oAw out_43_mFAP2b_singleloop_p01wA5_mFAP2b_0001_0001
LlD9gBThrH6zyhW/PDC8hBT0iM9bktTDQT3kgB77nK+LtIbIQZQghBjAr8/7yh2JQMdDgBb5QL+jWkNBQ/hBkBPilb87fiUEQZj3hBH1Nh/7zcQBQ out_43_mFAP2b_singleloop_p01wA5_mFAP2b_0001_0001
EPK8cB325767z3PJQBrcaBT2Of8b3k4LQjsdcBrEDC7jTiBOQtd+cBDVjH/zMzcNQfUYUB7P1477xLtLQpkjRBnxmH/7b7GKQFvmRBfaU3AchghLQPSNPBrJ9wAc+zLOQty5JBTBu0A8WqsOQdkdGBjum/AMMmuMQsLKIBDk0tAMA3lQQKcdbB33P16D99DIQPMhbBHQkQ/rQjhMQOraTBbnll7zoZzKQl2qSBnVG17rRntNQ08jTBL2xW/rChLIQgKaNBnKmh+bIbxJQs/uVB378MB8RGwLQk9WPBnsWmBMdxXKQ98sRB/AYoAM1XwPQMQyHB3sCFB8+10KQzZfCB3ppCBcGrHNQ1nyKBnrdlA8ubWRQKJNEB7/swAMhayQQ out_43_mFAP2b_singleloop_p01wA5_mFAP2b_0001_0001
ETihdBzLdTy7P1QQQgVOfBLxgg9T14VRQWOUbBX3kAA0LdrRQyLdWBTLym/j78tRQ/pmfB757n2rpbiSQFZQgBHfU5+rTj7RQVKWdBbIS5+LR7oQQfufdBTubrzbWIPQQ98ihBrrJq+Dk7ERQ5d6bBfAPjzLqbITQWWchBXXqu5zmxMTQVKMfBnzvOAM9ZoSQo9ZiBTdGO/LltwRQyINZBvqJk/7UqyQQN1lfBDtPFA8gI4PQ out_43_mFAP2b_singleloop_p01wA5_mFAP2b_0001_0001
EPffdB/RhLBkuJBSQb8SaB7QLKC0isdSQzhWbBzfqVCE7R5TQIFufBTf/kCkR2OUQhrnbBjVO0CUGEwRQw43aB/ANyCkMmYQQyYYYBje4YD0BuTSQ/nFdBrW1ZDEiccPQ03vgBzgATB0Ld7RQwMFWB/ywBC0+PYSQ9MjfBH1r6Ckv75RQwrnWB3X0vCEdzLQQGB3cBP/AWCUWi+PQL0fZB/Dr2DE+5zRQuOFZBL/JcDkxTYTQnBPUBnvKSD0GEISQ4xicBDQ3YDUQ7UNQ1cngB3WLdD0tZ1PQXNEbBLq50D0AEIQQ out_43_mFAP2b_singleloop_p01wA5_mFAP2b_0001_0001
ERLSXBThrPCUf/sUQlYQXBLEYdCEZ7EWQhrHSBX461CkYQQWQMdzNB7OfjCEueEWQpbSXBfR2uBkqxDXQMbLXBfLIICEIbPYQhkLcBrba2Ak/VzWQ2jCUB/naAC0xLVUQgexaB7CRxCUXBQWQfCrTB3vOKB00s7WQS0GXBHzjaBkhslYQiCnTBDNrbCUxFUYQuOvaBXhfbCkLOVYQ/iKcBf4tAAEt0fXQWezfB/rLcBEqo8WQEwFcBX8FeAUJIyVQ out_43_mFAP2b_singleloop_p01wA5_mFAP2b_0001_0001
Ee+eSBHXPeDU5QrWQEYlNB34l2DUMI4WQW5QOBzfqPEkpbqXQlDtSBHueWEE/p+XQNeJWBDrcsDUHaxWQkJqKBrMziDkpcZXQbc3LBrH6+DEFQ6VQ out_43_mFAP2b_singleloop_p01wA5_mFAP2b_0001_0001
EMIwJBXiBZEU0iAYQShrJBrbSsEUgVaYQ14lEBDW54E057TYQxggABf++vEk8SHYQdTCKBf++lE03PJZQNmGFBH/MZEklmWZQW2uABH8zjEkG0nZQtG5EBPKEDEUdkQZQbOZ4ADukYEkwRzZQ4DVABP/zvD07DcZQfPB4AbOlCEUyZtZQSP9uAzY6uDEX54ZQHaRGBfSMSEkrHtXQZs/MBfae2E0UZQYQmmTKBrsT0E0rGdZQd3lNBPnUcEEH3OZQRq4AB31H1EUsRsZQajSIBX5L1DUJxCZQh0jxAPu/gEkq0AaQxJIAB/ZiNDkzhXZQF+pvA/tkRDECRwZQ out_43_mFAP2b_singleloop_p01wA5_mFAP2b_0001_0001
LhrnEBzgANFkYQgYQoFZ/AjU4YFEv0dYQKxAABfTivF0NJuYQpw1DBb781FUbnDZQOJGIBnBBUFE7RpYQm5N5AH1nQFksGwYQD+r8APrfZFEya5XQ out_43_mFAP2b_singleloop_p01wA5_mFAP2b_0001_0001
E2Of3A33P7F00NlYQ46R2A34lIGEoa0YQ03PzAvIbQGUy2RYQpbSuAvyhNGka8iXQEtIuAHXPJGET3YZQhP2xAPb/DG0v4BaQRd4pALWXFGE1zlaQAojuAPyQBG0IlPbQ3AA3Az+uIGk33gbQ9owxATgV0FEXPSYQLx89AbMSLGk4FBZQY/qmA/RfFG0Y+OZQFsbsA/7nRGEA6fZQb8e5ATAfHGESaLaQnBDzAng92FUDk8ZQ0ckiAbi+AG0cgeaQ+s7nAjW0NGkcUpaQJWLyAnW8yFk35JbQKpNoA3gaAGUtMnbQNIA6A77xFGEcR8bQxWvzAPs6PGUSlmbQE5R9AflyJGErhLbQ out_43_mFAP2b_singleloop_p01wA5_mFAP2b_0001_0001
EnED2AvyhaG00NZYQ357yAD/piGEaR2XQAAAxAPeptGkBBOYQbnv1A/S3wGUjXuYQ7Rh7APepjGEue0WQShr6AnsdcGkR2yYQS8TrAX4TgGUPFaXQGZ74ArbSpGEEYFWQEYl8A757bGkTiZWQKcdBB/9TmGkvfSXQ out_43_mFAP2b_singleloop_p01wA5_mFAP2b_0001_0001
E+TNqALbnzGUbnvXQIwKoAbkt+GUbnDYQ/pGqA757FH0gA7WQzMzpAzLdCHEmuxVQ7RhZAnYQAHEBWVYQeGFKADcn9GEaTqXQDIBWAXcJ5GUla8YQx1jmAbPKwGkqx7WQDVrtAnz7AHkVKdYQgWbXADsnIHEdleYQ1ODMAHOPCHkDp5WQP/7FA/TZ6GkH1IZQN33gAzsO7Gk6/UZQO08XA/KzwG0qhzYQ out_43_mFAP2b_singleloop_p01wA5_mFAP2b_0001_0001
Epw1rA/mEQHEnELXQGZ7tAXNeXHU0iEWQJGEkA3MzbH0xLVVQQgVYAzgAfHET38VQU460AXNegHU14lWQ8SW2Az3poHU/ilVQC3r/ADK7bHEn27WQdoFsA34lSHkDtEYQ2moyAfwTTHEcHUVQkyPxAj74jHUbYcXQ87b7APT7uHUvB9VQ2tquAbfDsHEGSTVQVgE6A3j1kHkZ6uUQqbVCBzgKiHUNyTXQQ1nBBbOqYH0TjCWQTD3+A7ZrVH0D+rXQ out_43_mFAP2b_singleloop_p01wA5_mFAP2b_0001_0001
LNepkAf9obHkCX/TQepbYAb6mfHkBBGTQXPKeAz1jqHUiBhSQ8naQADVjxH0kYYSQR2OVAblDYHEsy5RQJ0eMAbSVNHEVPPSQceMKAnLFGHkaG/QQIsSx/uPIKH0zcDQQXQ5m/ySRCHEuY7NQyLdrA7luYH03PlTQvfuJA7oggHUb4qTQV5QiAz9yWH0VlaRQraoKA/2ybHUoWLRQwRA6/6SJOH0azuSQIGpXAXnnJH0Yr7SQ5uSGAfd79GE8DSRQEkNZAjM4FHktDcQQg117/iLlRH0AhMPQeY3I/e9oLHUTxoQQCWj++SwRFHU1NwMQYNZZ/eqX7GkHrwOQ3OtAAvQpAH00qwMQ out_43_mFAP2b_singleloop_p01wA5_mFAP2b_0001_0001
LlYQpAnX6rHERLKSQdoFtADAA2H0MzkRQDXP3AHtI4HkR2WSQBrc7AjWkwHUep7SQsHFwAXMI1H0w1DQQ0yE6AHZQvHUx62PQiwMnA3gavHUASlOQVjXuA3islHEoaUSQg58mADyF8HEzAuRQ9u8wAzU38H0SkPPQXWI/A7guyHkNCkOQbpbpAzl3uH0fweMQYOlfAbK+zHUkixOQgb7lA36enH0+GXPQ out_43_mFAP2b_singleloop_p01wA5_mFAP2b_0001_0001
LBrc8AjVuAI0P1QSQ9oQDBrbyBIEnE7SQnvfHBz0N7HUPKkSQTihLBLaR6HE7RRTQIFuEBPyWHIkZmZSQKmv+A/bCKI0MsJSQhwm3A7kmFI07RpRQTcY8Af1yAIEIfQSQ50nCB353BIkxtAUQ/KJHB/o9GIEjAfRQu6LHBrVfJIkFsITQn9r/AzrTNIU9IbRQ6Dx7Ab82LIU9NFTQ2ua4Av+fFIUnqjQQ4yXvAXEQGIkOv+RQ out_43_mFAP2b_singleloop_p01wA5_mFAP2b_0001_0001
EzMzGBnsd1H0GvcRQIwqKBfTitHUepDRQIwKIBjrHjHUepjQQoFZKBntzdHEEYVPQ0iMOBrvfyHEAAAQQUzFLB7nm2HUXNeNQ77PGBvtB1HkNBMNQxutNBjHu7HUi04LQ8naDBPc91HkZm5QQT3ENB/XdrHEPa7RQlqGRB700sHEUzbPQEfSQBnOK5H0t2bQQ out_43_mFAP2b_singleloop_p01wA5_mFAP2b_0001_0001
EqxrDB/89fH0w1LRQdTCBB3MzVH0z33QQXkt9ADAAQHkBBGSQfU43APy2UHU3k4SQ14l4AzKHXHECsyPQhjI8AXXxbHENmWNQhSDzAPBeMHEPmNPQdTCCB/89kH0eU4RQjl9DBDzcQHktzaQQDg4yAnJUcHUNIWQQ3vJ8ATHejHE4ApNQjXZsAHL5NHkb03NQBfBwAbNAJHUYXhQQ4dp4Abi7GHU84SOQ out_43_mFAP2b_singleloop_p01wA5_mFAP2b_0001_0001
EvJx/AbQgFH0gALSQhrH7A34l+GkQgNTQNzMyAHtI3GkBBuSQ99TzAHDCyGU5QrRQgqxBBb5Q3GEue0TQdFOGBzw17GEHfnUQem4JBP7ryGkHVCVQw47DBPNUBHUnz0VQpwVCBDBWCHkrHdRQ4bi3Aj9pDH0Jf+TQvsoDBn1OzG0hr/SQrZm/AjShxG07jaUQzpeIBHSfBHUMQBUQdrGNBHI01GEPaoVQEQeLBvevuGksuJUQakpHBXT+sG0ZHoVQ/9JHBPSsEHErlbWQJjqBBfDl7GUkCbWQOlSBBHJkHHEYTfVQ out_43_mFAP2b_singleloop_p01wA5_mFAP2b_0001_0001
ECsypAHZ71GkU4iTQ8S3gArbSuGkDtYTQ789jA/mEkG04lGUQpbSkAT14jG03PVVQDCsMAfTiyGU2O/TQgDky/eU9qGUhLxTQDdU5/W4ohGkQVgTQ9vp7++VuuGkZk1TQ67npAf9o6GUwKXUQ6mWfAv6zsGkflUSQDH3IArFH6GUAXlTQRa3OAnsrzGEn5DVQ out_43_mFAP2b_singleloop_p01wA5_mFAP2b_0001_0001
EiBBnA757bGEv0VTQOJGsA7kYSG0eU4TQqxLmAThrHG0xL1TQIwKiA3NJEGkpbySQlDt2APzMRGUy2JTQI8p9ADGVaG0z4fTQbQ47APiEHGUDygTQ8KJDBn1jbGkeJqSQoa8lATKccG03PVSQJYatArIkTGkkl8UQObP1AjchRGUOxFSQUTcABns7YG0PJcUQvsK5AP7lhGkiegTQ6ktBBjAUGGUjI/SQpdm2AbxmAGEPfOTQP0P9A3g2GGEmdlUQy4lFBf0CiGk+Y/SQK8pBBrLMdGkjXrRQD6ZFB3yYUGk9uqSQ out_43_mFAP2b_singleloop_p01wA5_mFAP2b_0001_0001
E/pGmADBWCGEVj/UQT3khAb5QvF0LdLVQmuJqA76RfFUiBpVQZ78sAHtIfFUf/0WQ14lQATgVwF03PNWQAv0FAT4KaFU3fkWQ11oPAzPJKF0qbWWQrcEo/OjuZFk+/FXQ3kYpAXiBGG0w1zVQA+0cADOwpFkGROUQIOIEArj36FkclzVQoFcWA3mv3FkBFIXQ out_43_mFAP2b_singleloop_p01wA5_mFAP2b_0001_0001
EdTiuAfSMSFklDtUQFDC3ALFuCFEoaEVQaR2yA/owrE0bSEVQb8SuAT0ikE0GvEUQBWZABXiBDFk8SHUQ5InCBfO+YFU+o9TQqc5EBHCJ0EkDIqUQb3aEBbkfjFku/OVQWO0rA/mETFkCXvTQwf05AnQcGFkNxEWQibX+AHOe9EUOPITQyqS/Aj+hiF0rAfTQfo/FBT64XFU6TUTQXiSIBfje0EkUS+TQlHdDBzqyjE0JxvUQebLGBrdx5E0HvoVQfFAGBHLNzFElEAVQn4hHB3q2ZFEgftVQesEBBHtJlFE+q5VQ out_43_mFAP2b_singleloop_p01wA5_mFAP2b_0001_0001
EhAr0AzeUgEECsKWQkCXxAzKHKE0NJWWQ2jC7AXO02D0yhOWQqxrBBzgA/DE+T1WQgVOsAHueGE0jCvXQrF3iAzTkTEUoJ4XQjsCpAvYsdDkp65XQnvf4AfTinEkqx7WQOIqrAXpEGEk83jVQEr9xA/M4KEEVSQYQTD8kAPOViE09I/XQDRdlA3iFZD0UWcYQUQBwAvZSJDkxh0XQVTRjAfg/UD0ZUIXQ out_43_mFAP2b_singleloop_p01wA5_mFAP2b_0001_0001
EOJG6Ab6mUDEuecVQdTiBBb5Q3C0KHSVQUNeABTKcJC00NxVQLHa8ALwKfB00NBVQtd+CBHue0CU0i0TQBydEBPQqdDEquJTQdzfABr5T3Dkk6mSQZqtJBXr9oDEu2BTQWjyBBPO7NEUFH8RQ0sCLBXd5GEkHrWSQ3VGHBnGjTEUejzRQYVdIB/VslEkwfHRQwKHzALGEQDUep7UQMU3EB7b0CDUV14VQzyZ/AL4DnCEx9STQywVGBLEieC0YctTQqtu4AT9cuDEoZtSQwUzMBjMlUDUZTdTQhwT9Av10XEklChRQYdNPBrPeLEUkjPSQIvSMBXBelEkFQ8QQ out_43_mFAP2b_singleloop_p01wA5_mFAP2b_0001_0001
LCB2BBrFZ7BUHaBXQfUYBBTKclA0FZjXQTiBEB/S3E/jEDqWQjX6BBLFue7Tc9gWQXkNEB/9TtAEW5cYQPpbDB3CqECEf9oYQEzCEB3NncCkci/XQTT5BBz3c8Bk/9/WQT6P6AnzsVAEM4rXQVFdIBPTUbA0XqZYQBXZCBzb1AAkj9zYQowYGBrsWOCkAKBZQA65+Abu9IC0rS3YQxmNIBP6jhCU8S2XQaMxBBTFJ6Ck26AYQ out_43_mFAP2b_singleloop_p01wA5_mFAP2b_0001_0001
LU4aIBHsyx/DEY9VQiBBLBHsyh9z4lGVQgVuHBrFZ77j9o4TQzMzIBbmZG8r8SPTQy2ZQB3ist+z4lmUQMM2PBvu6dAUGHwTQ6mEKBb6m0AUIwCWQYAnLBju5XzLvEsVQ2LOSBn9OL8zqeCUQzhBTBTe2J/zsXaVQ9f0RBj3wOAEhW7SQ out_43_mFAP2b_singleloop_p01wA5_mFAP2b_0001_0001
LCsyDBLGEo+j/UjTQTihABjqxL+zP1YSQBW51A/mEj8z3P1SQamZuAblDN8jZmBSQAAgABDW5YA0NJmRQTwMGB/du3AkmkLRQcfzFBPBqFCk/XbQQUuBJBjOWl/zpqYQQyL9CBfnvHAkYQIUQovXCBLITf6zWOyRQVXt9ALM0IB063OSQ5mE8A/6zSA0/+tQQ27fIB7IcEB0DHFSQxtzJBf1uQCEHuLQQnw3DB72DdCEb5CRQUmfDBj65ACUdjBPQTZDNBjNMIAkSyHQQFg0GBHFAM/DvxAPQspUJB/y3h9DnR+QQ out_43_mFAP2b_singleloop_p01wA5_mFAP2b_0001_0001
LQ140AvHFu6jDtIUQMIwqATf/U174luUQlYQkAz1jS+DqGPVQWO0UA76RR+z1jKVQkCX7ALwKH7zkYwUQBWNsAXOz78LIyjVQFjAmA/OEY8bMg/TQ out_43_mFAP2b_singleloop_p01wA5_mFAP2b_0001_0001
LRLypAjpbKAUiBxVQuz3kA7P1YBECsSWQ6mEdAb6mEC0IbPVQ2OfLAzeUUCU3kgVQZQgbAbmZGBknvfXQIvwjAPMynAE4iWYQ3JQrAH0yRBUiYlYQeZngAbPa++zsPnYQfU4xALGEIAEAAwVQqiOrAXp5BCU7ynWQRxUPAfrnXAU+sPXQYwJTAjNkAC0R+wXQaBVkAnmcP+jVFBZQSH+UArJP99DLOaYQ out_43_mFAP2b_singleloop_p01wA5_mFAP2b_0001_0001
EFDCjAjqxHC01jCUQKc9aAzLdfC0d++SQueUeA/TNODktzPTQZQgnA7QLaDkvfyTQThmhA/S3TCk8DlRQXFLTAPkKiCUZugQQsyfsA3ODoC0DUVRQbyqWAvijNCkJpUOQLHaqAHZ70Bk++5TQ/ABKAz9YXCEbiBTQF3UiAHTdiBkcifRQ19GUAzFwEDE2yYQQtf+CA/UnaCkGz1QQvfSvA7RjfC04dVQQ95KyADKXcCEWxESQ8C2rArtvKDU+XaRQvRsKAn9QZCUbo6MQQHPVATA0VBUzugOQaeSjA/2mVCkPxlNQ out_43_mFAP2b_singleloop_p01wA5_mFAP2b_0001_0001
ER2OPATf/oDUKc1SQxgATArFZLEUf/8SQamZWAfR2WEkSMoRQnEDMADAASE0eUoQQKc9AATLyWEUktrTQcyr9/SBzRE0wHJVQWlmb/2MShE0S7vVQboPW/GtpfE0QCQXQdgkp82IZxE0z5zXQhrHBAPHadD0codSQS31gALa2NEkXchTQCulj/WcvSEkhHNTQuvNDAvHFoEEl6lTQymWOA3m1TEExToVQTx/y/eZVBEE1CSVQ2ieX9Q3PeE0zBVVQMjIn/y8jxEkzcfVQiJL7/mIqgEUb7qXQtkuz+WwYQEEBzhXQxCeg8AaRwE0e6ZYQXkIa/gP3wEki5bXQP/X8+aB+/E0x1iXQ out_43_mFAP2b_singleloop_p01wA5_mFAP2b_0001_0001
EcSMiAnX6mEkZmpRQzMzjAb5Q1EUc9gQQFDCgAfTiLFUxg4QQ3kYkAjWkVF0FZzRQ2OfvAPy21EEpwFQQUNemAvxLpE0kYgSQZZBeAneXvE0GSXPQQgVwArvfAFUgVeOQsHFyAvz3lEEVjnPQVjX0ALbn7E01j6QQ out_43_mFAP2b_singleloop_p01wA5_mFAP2b_0001_0001
E2OfPAHtITFEueMQQKxgGALaRoFkCXfQQiBBMAXMI4FEYlzOQGZ7GALFu0FE+TdMQ4P1Y/GtInFUeprQQvEQL+muI9FUfs2QQpQM++mI1EGEBoKSQv3Qk+OZyAG0y1RTQRBwb/yz4OGUmCASQGZ7IA/89JFEmu5OQknZNAri/tF0rNbRQuKwK/2fgdF0tCkRQWGl4+WTCfFkTfpPQ1B7Z/QqX6Fkrt0QQ5A26+OFrDGUzRBQQb5uk/eR6TG0D4ySQvssh/ia3RGkLTFRQ out_43_mFAP2b_singleloop_p01wA5_mFAP2b_0001_0001
LfU4WAf9oEG0hWkPQktzdAXNeMG0yhmNQGZ7kA34lVGEaR2OQc9oiAjqxYGEYljQQaR2aADVjFGkTixQQri6PAXUnPGElxiMQuG/jAHFmIGk8vHMQ out_43_mFAP2b_singleloop_p01wA5_mFAP2b_0001_0001
EW5QsA7QLaGUJGUNQ/pGyADBWjGkBBWOQZQg9AvyhkGkQgVNQ4PVABjrHgGUxgQLQXPKsATLytGUeprNQgCirAvZgwGUm2uKQz10kAHCr6GE6uLKQxrNWAvC66GUWvxKQu1zpAzoDDHUICFJQUNetAvxLXG025bLQ8GzyADXhiG0cOQQQ4QQwAvIc0GEwVnOQZlGkAnrgtGEqVgOQFn9nA30zpGkyJqJQFrqzATA7xGESZAKQ9sxlADBxJHEiKsIQjz0xAXH9CHUEItIQ out_43_mFAP2b_singleloop_p01wA5_mFAP2b_0001_0001
EktzBBf9oqGkZm5OQlDNHB7QLuGUepLOQoacHB/TN6GEZ7sNQ/pGGB/9TAHk9ogPQT3kLBbmZrGkDtIQQk/lMB75EgG0EYTQQh6YQBP6IwGkiGkPQwFeQBPCgeGEV/aRQ/UDAB/natGEShTQQ+0XIBLxMqGU8VVMQ3oWKBzehuG0EoGRQNpYOB3O/cG0MaxOQJmCJBHOybGk1heQQa1dTB7AiuG0mhhQQoWsPBbqd4GEAqbPQv9gRBTRysG0IspNQL9YRBHfZWGUCxgRQZnyOB7ddhGEdWWSQNiIUBLE2iGk5DNRQ out_43_mFAP2b_singleloop_p01wA5_mFAP2b_0001_0001
ERLSJBT0i9GEYlTLQXPqJBXiBJHUJGkKQbnPPBrFZMHEaRmJQ03vRBnX6GH0d++HQ3kYFBPzMMHEUNeIQncIAB/KnKHkIvlJQrKAGBjlAYHkXMZHQtIbKBrGv3G04l+JQjmyIB3F1NHk4LVMQeS0FB/7MHHU1jZFQAH4+ALnaQHU5p5KQWl8CBrxIaH04lfEQH07JBf3ZZHkxloFQibjFB/7/cHkuyeJQ out_43_mFAP2b_singleloop_p01wA5_mFAP2b_0001_0001
E5lORBPHaVHUGEoKQIwqWBbmZZHUzMDKQHaxXB3MzdHUiBhGQwKnUBnBBkHUGEYEQCB2XB/naiHk9oAMQRdadBLuFnHUHPAMQgKJeB3dBxHk3coOQ4rRiBPzY2H0Zy3NQam5OBvyhZHk789LQJ7dZBXjwSHkLIPKQo66WBPH+fH092/NQrbLVBnOCpHk/MhLQ2hNeB3W7qH0tDGKQ9IMgB36vgHU5vTMQDPyiB7Nm8HU0CUPQZ9QiBnUw5HkE02LQhLujB3LHwHEsv+NQ out_43_mFAP2b_singleloop_p01wA5_mFAP2b_0001_0001
LGZbcBntzaHkpbSEQEYleBbktfH0Gv0+PEtohBXMInHEDCsAQ789hBfTivHU3kY8PQgVgB7luXHUjX60PwVpcBzLTQHEwerjPNaiYBbS/THk59UpvHDzdBP44GHkXSqKPDCseBb5QVHEv0NGQI2bbB3SdkHU4DG7PT34hBfs1SH0dSO6Pb7ThBXiMcHE9C2BP out_43_mFAP2b_singleloop_p01wA5_mFAP2b_0001_0001
LRLSjBT14jH0w1jEQtdulBntzpHEW5wFQktjmBLEYnH0kYwJQ7RhlBntzfHEoa8KQZ78nB/mEmHkTiBCQdT/oB35IcHkZbtDQfU4iBDW5cH0OffGQ4HUlBXdVyHEgUVFQ3/gpBDT1rHUmrjBQNUFnBHCClH0Y5I8PkWGpBblzXH0AJhAQ out_43_mFAP2b_singleloop_p01wA5_mFAP2b_0001_0001
Lf/koBnX6sH0P14KQ35rpB7P1qHUiBhNQCBmqBHXPfHUGE4NQzMDrBT14bHEoaEQQiBBsBLFuyHEtIrNQHvMrBzC07HUO72LQMRwpBnyh2HUoQlJQDrkoBDs/sH0vB3KQ2sLoBDLzsHUN5CPQyz3tBvbwuHkuXBNQarUsBvOP1Hk8ewPQSW+sBrtJAI0+0MLQQT7pBjxvAIEvb9MQwrQrB3NV0HUGvGIQHHPoBT6/7HkpQzIQ out_43_mFAP2b_singleloop_p01wA5_mFAP2b_0001_0001
EiWErBbPKZH0istLQOJ2rBLwKOHkArMMQR2OqBz1jGH0xLdKQKcNrBjU49GE7RxJQLy2uBzLdMHkoFpLQ0ZcvB3BhPHkfh8IQ/AmwBrr+SH0QajNQlDtqBLbnbHEnEzJQJ9brBnhQMHU+SSOQMXUvBHCAEHUoA5LQC21tBfKFSH0EnGIQyisyBT9fRHEhgHNQVgKwBHWoQHU4fmPQYYLwB/2cbHEBAUNQ out_43_mFAP2b_singleloop_p01wA5_mFAP2b_0001_0001
E35rnBrbSJHkvf6JQv09lBzgACH0P1YIQBr8iB7P1DHkqxrIQjs9hBra8MHU2OfIQ5QrmBbPKCHEue0CQ1rBlBv0Q6G0z5/+P8O5lBvYi5GUxXAuPDVFoBT/o1GEK+zaPx2JkBXaV9GECJZuv789mBz1jQHEW5gKQ6nTmBTQ45GUgUGJQbByoBj8PAHk65RCQGnVmB71JKHE0YOBQ6I8iBfP48GEZW/+PlyLlB3EYyG0SZUBQHTlkBHHI9G0VxY7vO/ViBvlfAHEH0Zhv out_43_mFAP2b_singleloop_p01wA5_mFAP2b_0001_0001
EAAghB3256GUiBBJQEtIdBDrc6GktzHJQqGvaB3isxG0IbnGQXPKdBrbSpG0HFuFQhALbBPHa4GEUN+LQHZ+bBvt9AH0C0HOQynTgBbqOCH0iNaPQm+tXBjBEHH081+OQfrigB/hsJH0ADuQQGKGYBvtVOHEylfQQ+ZzcBvzuPHEkrGRQO0iiBjU4zGUepLJQOPjbBThFCH04NbIQ7nycBbW/wG0HhtMQmg/WB74Y3GEfXwLQmY9hBjoY9GECV0OQUc9TB/Q+FHET/BOQ0SaiBPMuKH0CVORQbSmUB3o+SHUzpyQQCgLdBL7gVHE/F6RQ out_43_mFAP2b_singleloop_p01wA5_mFAP2b_0001_0001
E8S3VBbQgzGEXPqEQfU4SBDrcrGkX6mBQTiBPBHtIlGE/pGFQv0tMBvyhpGkU4aIQR0zPBrYvwG0hPD6Pz7VTBXYY1G0CAOiPalAQBzKg6GU87C3vW7gTBvqi+GEfwTAwIlYQBnGqEHkO/VEwSMIUBThr6GEBWZFQwSuVB/EwlGEYf2/PWsVNBTyM3GEuDN9PKyINBLK6qGUSUw0PQQyVBLVCvGE0Twovqk/VB7kZ7GE6UYxPi8vNBr5MBHkIRdwv0KMNB7kp0GETvr6vCTbVB/By3GUbDSCwXpoWBXttDH055Z9v5S2SBPbMHHkTMSHweqpOBXsCLH0MfkCw0mhNB/d5/GUfy6Fw out_43_mFAP2b_singleloop_p01wA5_mFAP2b_0001_0001
EEtIOBDAAbGUNepDQMIQKBvz3TGkpbSGQ8n6FBT14PG0OffCQ/pGHBDBWMGU6mE8PJMINBnFPKGEtVXIQltZJBPE6BGEd0cJQgVnIBTOvvFUyndIQse6FB3Z3CGUjBwLQao5EBv/DlFkw5+JQ30MDBHeSyFEUGAMQ1B5EBHsELGEmjlNQ4+B/AvPsuFUfeBOQ9RMBBPfRJG0mMnPQZXJ9An4U/FUrp0PQ4PVQBPc9XGET3kAQV+RIBTXUYGUiTvIQ5OuPBLt6MGEz9+JQlOqPBLOgGGkzgtFQH4oKBLNIpFUpVcFQdBoDBD77VF0T3qJQE48GBriuSGUBQbNQfky6AHJifFkAWOOQM+aABP6sPGkwHhQQ26Y3ADvC9FEb8tQQ out_43_mFAP2b_singleloop_p01wA5_mFAP2b_0001_0001
EfU4AB7kYQG0LdTEQXkt4AXjXMGUhrHBQRLyvAjrHIGE99zEQbnvqAT2OOGkCXvHQBuS0ATsLVG0Es+6PbzvrA7mJRGEGXKtPDxxoAXQ/HG0ecOwPtYRoAHQRXGUWfUtvIFOAB3MzTGUKc9HQG3i7ATwzFG0bFP9PvWz6AXvqYGEoOr0PSk3wA/nibGE403/P out_43_mFAP2b_singleloop_p01wA5_mFAP2b_0001_0001
EZ78tA/9T7F0IbnEQIMvlAHiPxFkLz5HQqXCgAjDVfFEkY6EQIdCkATdQXF09A5AQelhqAvygoFEuzhKQlSXyAfMJyFkxCICQNEmfAPtW9FkqQdIQVHRkA/d5gFElhtLQYHDuA3nl1Fkx7qLQy3rwAHXzcF08SDKQ out_43_mFAP2b_singleloop_p01wA5_mFAP2b_0001_0001
EQ4VNAvFLZFkVi5GQXpwDAfJrEF0CyeFQAroBAf+J2E0uELJQq2J+/Opu9EkZFbLQ2r7W/S/2HFUbA7CQRtoX/6u4VFUb267P1MK8+wFFWFUKjc0PChAk/c7umFEWD0yPxOpY/86hDFUnN+oP2eiFA/k8iF0IpuIQ6BKOAP8s8E0opmCQFkkO+22FPFk+t0FQ7Jl4++GX4Ek3R0BQYn4z/y51PF0Gbw0PdNij/iVPmFEpZQ+PTcX4/M5qCFEiJ0kv4mQp+8Na2E0YsVsP out_43_mFAP2b_singleloop_p01wA5_mFAP2b_0001_0001
EAftCADMQhEU+StIQM5LBAvkoREkQY3KQ9DvJ/aVEJEEIKFLQk9po9A3RIEUXlGJQjC0QAT+U+D0YtZKQMt3jAz+zEEEhm9KQE30oArwaVEEnhmJQHFupAXIGzDEGh2MQF3XzAvWoaEkddHKQw5Q0A/na9DE1lXNQM7F5AbxRPEEs7/LQqkoEAvIDcE03vnFQcaVFAnMiZE0uYvMQFtqPAnTnzD0yWVIQ50bMArmajDEZFrLQSgTkAHpYeEk3IHIQ305lAHM7YDEGz7NQxrK3Aj+tnEkxHCJQhix4A3OcrD0a52OQE1sABrkYTE06DaMQ out_43_mFAP2b_singleloop_p01wA5_mFAP2b_0001_0001
EYjBi+6UqCEUgmfNQHlYd/gd0sD0h34NQRIdO/cJbGDU3NtPQ/3e39iC7HDE2dwQQ2HBBAZSgEEk+4DPQeiEIAB4xWEU58PNQBOPaA5bgjEEWJgOQhDogAtj01EkuvsMQnfipA1wXCFkoU5NQO4dV/S9XGE0TJGPQLAYp/oo1gDEO78LQ9oJ3/MkaLEUNNeQQCICPAxgc1D0fxfPQS9aNARuVQE0wdVLQ6bL1/UechEUCy4MQMWBVABeBqEkuYNQQte7jA5C/YEEAo2OQHMPjAhRdvE0X5xKQmnwTAVPgAFE3KWMQd2nrAtvVOFkHEpMQ+yJnA9/mIFEeYqPQ8f5vA51s4EEOmMOQ out_43_mFAP2b_singleloop_p01wA5_mFAP2b_0001_0001
EU+9u/8OCkC0z1NPQMLds/oux7BkVacQQIjrKA15HHBEAMWQQRlrVA9ahIBk2spOQkfvP+I3tEBkTBDQQ3SdJ+Wlp+/DLXDRQUvtx/e6f2+Dpj1QQ+WJ+/SI3N+zGyaPQ09AFAXtIm+zay6RQY8oBAd5UkCETSpNQqono/sQ4HC0EzeRQIYJM/qKatBEd31PQWnCx+o+9lA0BYLOQ2EkD/YNXW+DDM9QQzrN79mRTaAkHoDSQeR3TAf7eu9Dlp1RQ17r+/m2pI/TEG0SQ out_43_mFAP2b_singleloop_p01wA5_mFAP2b_0001_0001
EaksPAhBtYA0VjaRQwEhhA5bLJ/zKddRQxdqfABtR75jicvQQ4jYPAViWX7r1r7QQ19AlAxQYr+zER5SQBQioApCrmAUm8kTQMREvAhzKXB0xmCTQRYVkAx2P2AECEwUQoC3FAdjiZAUN1NSQGX4nA5umGAU437QQE61cARxAn9T5ddTQkpmrAhCAg8TBb6SQHbYmANQNrBE3GQVQ2NKeAtFPNAE9aJVQ out_43_mFAP2b_singleloop_p01wA5_mFAP2b_0001_0001
LnvknAx9fI4LJ70PQU2qnApKk6+Lm2mOQn60aAt1Rd/bKcDNQysMSAxna1AsUkINQ22LpAVPZiAsTyXQQ5BvzA5A4ZAMixHRQcsX7A9dj6/r28hQQTlD0AR3CwAs1xRSQuCjtAZmSD8TPwZPQzAWuAhQFB/biONNQ6ZpiAl6BfA8+1FRQfd4oAh/ZhB8TyzPQ out_43_mFAP2b_singleloop_p01wA5_mFAP2b_0001_0001
EVeFTAtlf28bi/oLQFH7AAhSpg9LBy1JQVZQEAlgNM3r5igGQFoOAANpSN+jGaRGQq4CR/U8Nl7L0uLLQ47Z5+K9AE9rT5hJQj5Ar+6LEk+r4mlGQY4dz/ijev7rYclKQza9ZAJPnJ5j5V0LQOfQ//c2Y3/7+wTJQO4LL/gFNy9L1XHNQrCxS/8+Og8jEqjLQs5NHAXiLo87M0kJQm430/qTZR1LXmZMQ out_43_mFAP2b_singleloop_p01wA5_mFAP2b_0001_0001
E2qoLAd7UL9LosXCQp7MRA12Da4bGvp6PInm8/sH6d8TKvB0PcVHBAdDSD/DR/TXvchgXApw8p+bZp4tPjT/fApkUWA8DdD7PsQ1RAVsrOA8/CYCQBc7LAhMCN9LOOWCQq52eANjPG8z4i87PQCfJARkRX/7q1OgvvruhAl1bA+L27xpv38VfAxgTWBce5y2PA7coAlFSJAsX928PrkxDAt0U4AsCB5BQd77aA9ClgAcsK+FQ out_43_mFAP2b_singleloop_p01wA5_mFAP2b_0001_0001
EjiIM/I6h75DhfY5PcBrB/il9d9zZLlyPBt94+axZYA09x40PhNSb/ym2HBUt7IVvU4/3/azPx6zj+M7PvMHRA3LS39TE+f3PnG0hADbKe6Tw1B9Pe8krA7q/K+DsN37PpUrxAbXTO+zFl6rPm/6uAfO+M7zba2yvJib6Ab5Ft/zcf2qPTgUH/YCx47LX+6+PLP8H/uSAe8zNJqsvSxi6/uCC78LtME6PE5S0/22DH8zjD4BQCtQRAzMgBA0Wn35Pmp9SA3obc9j0iKevTcIjA/P3r8bpXd5PT9KgAXN7F5DSMxCQeN9tA/tuS/D7OFBQ5wOoAL/tp4b7YcyvPjfzAr04W7zaTF8vFIj8A3qjZAU6NL5PP7/+APdkv/z37wvv out_43_mFAP2b_singleloop_p01wA5_mFAP2b_0001_0001
LouqK+ILc1A0/0J/PPnKF+UQ8HCkamABQR3cx/4b3aC0Q3mAQMgW7/sU56C0yVMDQLuW2+WQ2NCUZHpGQm1f7/CqZ+BkkrNHQFyRCATHiwAUQD0IQSDROA7jsYCEc0UFQLiPXAbwxVAk7vEJQuTnhADgULCkfN2FQLf3jAbWLJB0i6HIQjpTuAv6huAU5iYIQjTMK/ITyLA0sM9BQnsR/+WMzYCUIWW8Pss4O+gtD4BUMCwIQ9x5v+CihvC0VNwHQWilq/qscIAkjjjJQXOtKA7jR3CEjPbDQdOzaADPOx+ThZBKQ4zGoADfWfCEUAXEQK3/yADVpZBkHzWHQ out_43_mFAP2b_singleloop_p01wA5_mFAP2b_0001_0001
ENUOGA9w3GC0Aws6PkjvbAZRFXC0YHv4P+1KdAJhIpCUJoPqvoXUnA9sExCkV/T1v5ZOmA9XhnBUqyT6PsLvmAVY7FB07dwCQfgYsA5bc6/T6tGEQXyTiAdHAjB0AjWHQ9BarA17Je/T2cpIQlcVlAJP4rAEzUrJQQEdBAVBfXBE5cB2PJdQfAlbzwC00lW+PB/ckApbKyAU4V8xPfEHuAJr1/B0x8K4PmmjaA1GyNCUO2yHQwRAvAJd8o9Db/vJQtyOjAthTxAEvrnLQ out_43_mFAP2b_singleloop_p01wA5_mFAP2b_0001_0001
E6MsKAFcjvCUVXI3voKzJAhZhBD0RQKBwi0bw/sgMjDUeIdBwdq8g/0VhyDEyKt6v/6z5/IXynCkfiSvvv3PZAZglPDkOiKCwxpzGABPCoCU1YCEw out_43_mFAP2b_singleloop_p01wA5_mFAP2b_0001_0001
ERp8j/cFmuDEWOVGwDVaD+8MKIE0qbLHwAFen/y0gBEkYZHFwb83BAzq5OEEi+XEwxfRU9gkqNEE0ZiKwAPj8+SKD5DUXjAMwmjnw/MogfD0VGxIwHCY6+MAWWEUgd+Ew3JIF/CIubEEzQzKwphXh/UWrREE2SSLw/8xs/ujq/D0CJTMw out_43_mFAP2b_singleloop_p01wA5_mFAP2b_0001_0001
E8N+s/+9gZD0RaMEwf36KATAbIDUUQXCw5j1RATendDEy+T6v8GciA/r1fDkXlt3vAptJATSlXCEAfmBwVtBJAPdBDC0YXuGw4DEdA3jiHC0qjA9vNTaI/O5RFDUQsxEwMGAXAb6NPD0lGZFwOqa2/6qdPCka1z+veTWXA/A69B0SnAIwYz7bADR8JBk2WA8vJ0hdAn31WC0SsWyvmfzlAL9SPC08xsAw out_43_mFAP2b_singleloop_p01wA5_mFAP2b_0001_0001
EAmQCA3YKtDkEGbwvoGKGAHh96DUGHh1P5aMQAXJsTEkG1r1PyB3UAbVhcEkaJV/PqxPj/2zV6D09LP9PVir19aZhNEEMdd5P7di7+CDDdEk5dGwPMbjk/s/VKEkSIN8Prgqm/yuevDU6Sg2vzJiRA7K6kD0ZTb6PhOkq/WwNAEUBQ0CQ0ZaJ/adsaDEehv8Pp6K7/EQtUE0lo65PCHcs/MEI7DU+0SAQ out_43_mFAP2b_singleloop_p01wA5_mFAP2b_0001_0001
EWyeTALdpcEEI/nqvnDddAjcoxEEDb0uvoc3qAP/KwEEpotrv//6vArXwjE0Jcq4v+ELXAP+J8Ekt6Y+vnbz9/WpO/E0jU/+vewUhAXbcRFEyRv/vOsqt/KUvEFU6qBFwoE9OA/0tUEkunU5v+rwXAHFy7EUZSIrPjFlbAvtoxEk7ZfCwEPN0/yt9LFECxi5vrb1t/WynwEEPXY8vhOBeAnyqYFk6fqDwrD8pAL+0OF0M/p/v1XReAbiHcFksoM5v7KAs+aOqGFUKv6EwRL91/+E63EUG3yHw5uW8/2TnTFkv+WGw out_43_mFAP2b_singleloop_p01wA5_mFAP2b_0001_0001
EzUgvA/S78E0mdZwPyMB7Ar7d8EE6lG0Pr2X/AXYOTFU/Jp0P+jE7AvgDhF03+27Pvkj9A707wEEQnSAQ3yuEBrXFvEEXDtBQyBiHBTtDhE0z/K7PbPUFBrD2lEEYcTHQ6/7qATINHFk1Vc4Pfay+A3JyzE0rz8Xv4sS6A7VzgEEqBGAQEzm5ADqa5EUjFjDQcnkGB344+EECFkBQQywLBDsvfE0geL9PadHHBv9MoEUWiCtP1quFBjGMREUdHL7P8EjJBDnikE085JIQo0eDBj8BWE0ylcHQYxVDBPNVwE0RjFJQ out_43_mFAP2b_singleloop_p01wA5_mFAP2b_0001_0001
E/UDEB757VF0gArcPEYlGBXO0qFEv0NBPhrnMBf8SpF0fqxjPKxAPBvyhYF03P1YvRATFBj8n1F0Wgs6vN6aHBf6/oFUP2oBw6Lk+ATS83F0SuH8vUNeFBHsyJF0eU4uvGPCFBHu30FkW1+0PC7IHBTbtCGk3T86vImjHBjPQaF0VRkAwlb58APXn/FUCp4BwAzU7AHC2AGEEMUzvMD26Az6LoFUlQ97v out_43_mFAP2b_singleloop_p01wA5_mFAP2b_0001_0001
LXPKPBDqG7F0gArwPe++UB3Mz6F057nyPiWkXB757HGET3k4P/UDVBzLdQGUGEY4PyL9MBPzMEG00NJ0PU5vWB3bD2F0QZNpvtGKWBHR2uFUKGN7P out_43_mFAP2b_singleloop_p01wA5_mFAP2b_0001_0001
E5lucBT2OHGkSMI7PyL9fBDVjQG0coF+PVjnhBPepOGUhrHEQpbyiBblDGG0eU4EQ6f3hB7quTGUBKyxP6KVgB72AWGUhQCxvwzfjBX7idGEaP23P8naeBjWk/FEnED7PveRdBHMPXGE1ns/P+JOjBzrHNG0hApsPZIidBTkBaGE0aSqvdi0kBDBrfG0QEqiP21rkBjfzbGkCgB/P24JiB/+MkGEVyl5P out_43_mFAP2b_singleloop_p01wA5_mFAP2b_0001_0001
EjsthBXO0WGUJGkHQ99TjBvIbWGkWkNKQLymlBHueeGEqG/JQuzHlB7P1nG0jCXJQ3kohBX46ZGkoFpMQ4adeBDuETGUXacNQPRdZBvaOXGkd4DMQ4G6dB/mRTGUrxOQQLHqgBz1jdGkCXvGQz5HkB7WYOGEmNbKQcN5gBLS2hGkJGPMQn17iBfSZaGUD2WOQZ/AfBzeALG0B5wMQXnHWB3URSG01ipMQFT8ZBD08WGkgJ5JQd2sYBndbfGkz1qMQC2faBPFXOGURjhQQY8SdBTmfbGUSCkQQJ8wgBjBGQGE/BsQQ out_43_mFAP2b_singleloop_p01wA5_mFAP2b_0001_0001
E4PFoBnuJbGEaRmKQCBWqB7luiGkuJhKQWO0rB/mEjGU0iMNQaRGsB3jCbGEEYlOQFuOsB3NJgGE+TNIQqg5qBr0dhGUy37CQwqxsBX41fGkYEr8PLqjuBPU+YGkWgB9PkIasBreImGUuYfwPSMYoBf8STGk/UDLQ3+jpBPKtqGU1WHKQiW8sBnZ8XGkqHZIQ0o9tBDEblGER7SIQAxDqB/vipG0oRqCQbyTpBbgkbG079lCQc2ltBLqclGkRLpovwy5qBvCurGkGTewP out_43_mFAP2b_singleloop_p01wA5_mFAP2b_0001_0001
EFDysB/nasGkR2+NQ357tBPc9sGEpwVQQGZrwB7P1nG0GvcQQShbyBT14pGUbnPPQkCHuBzLd4G0Mz0QQaQ5uBX1o5GkuLSSQpzquBTD7EHUpQxSQa+qvBXJ9FH0M1IUQeAOuBflSEHEy+QVQYerrB/1qBHEWvMVQHEYvBvMSFHk5zcWQCBmsB/89yGUHaxMQninsBvQsoG0ioBRQCnQsBPIi8GUg7qQQlsnvBPIn8GUXvPQQny9wBjIF3GEGoaSQBiltB/Um0GUVR5SQ0qksB37bHH0nOwSQg21vBbVJKHUbRISQ54nxB755HHUeBQUQITwqBPHBBHkGhTUQUFnqBHPOAHUOVEWQrBVxBv7PHHELrgWQ68SuBz8EEHkF3SXQ out_43_mFAP2b_singleloop_p01wA5_mFAP2b_0001_0001
E99DxB/TNhGkR2eRQXPqzBzeUcG0d+uRQamJ1B7kYiGkAr0SQmu5zBbQgnGUzMrTQ14VzB/RhQGUwKHSQ6jMyBjSzJGUOU/QQ527xBPSB8F05VVRQcKywB3t/1FEpbWSQUwCzBzokuF03ieQQFDivBbmZfGEAAISQzj10BfMtcGkIW0QQz9AyBjR1PGUJT+SQ27R1BLRPNGktjZSQGNfzBruiKG0TfHQQLuNwB7n4MGUjbwQQ1D+yBb0reFksTnQQUL9zBPnI0FUbDUPQ out_43_mFAP2b_singleloop_p01wA5_mFAP2b_0001_0001
L/Uz3BXO0hGkEDySQ03f5BXO0mGUdTyTQShb7B77neG0OfXUQIwK8B33PfGkvfiVQy+P8B3qdXGUdkrTQRLC7BrbSwGEShLTQLfP5BLnb5GEGIrSQCzx6Bvt2CHk59GSQPTM9BfVbCHElmESQh5g5BzRgKH0M6tRQ5Qr4BD/pdGERLCSQsoO4BfB2pGUSolUQ/fP8BvPgtGEJ5VSQHNZ8BX7lzGE9M7TQGd/3BHPN8GkK1fTQop63BTFU2G0Al5RQ out_43_mFAP2b_singleloop_p01wA5_mFAP2b_0001_0001
L+TNOB325FEUHahMQ6mETBf8SPEU6mkMQ++JXBvHFOEULymKQmuJbBLEYZEUIwaLQmuJgBz0NbEUGE4JQOJGaBfR2iEkqx7NQbnvdBHuewEEmuZPQqxLVBfR2cEE8nqOQtd+SBzKHiE0OfXQQAAgLBHYl3DEtILKQepbNBrED6D0hWEHQXPqKBHXPmDEBW5CQO0iMBHZ7oDk9ow7PPK8FBjqxPD0FZ7DQW5QDBjAr8CEqGv/Pnv/DBnuJNDU6mkIQ03vGBDW5gDUjXqKQHv0+ArFZ3C03PFJQMrAMBjOsFEUZeZOQOUjgBTQfSEEmggHQm6jgBXbUsE0TYMJQ5p+hBj/pUEUk28KQFSueBzoy+EkenLOQ6avgBDfjnEkry1PQax8bB7u11EkIQqQQkSCRBX2cFEknsEGQvPKFBTtbeDE0BrMQ out_43_mFAP2b_singleloop_p01wA5_mFAP2b_0001_0001
