# Supplementary material for: Incorporation of sensing modalities into de novo designed fluorescence-activating proteins
Source: Nat Commun. 2021 Feb 8;12:856. doi: 10.1038/s41467-020-18911-w (PMC7870846; doi:10.1038/s41467-020-18911-w)
Supplement: Supplementary file 24 — Source Data [file 41467_2020_18911_MOESM24_ESM.xlsx › raw_data_graphs/Supplementary_Figure_6b,c,d/1/silent_94.out]

SEQUENCE: SRAAQLLPGTWQVTMTNEDGQTSQGQWHFQPRSPYTMDIVAQGTISDGRPIVGYGKATVKTPDTLDIDITYPSLGNIKAQGQITMDSPTQFKWDAQFKQNDNPRYHGSTNILTGTLQRQEZ
SCORE:     score     fa_atr     fa_rep     fa_sol    fa_intra_rep    fa_intra_sol_xover4    lk_ball_wtd    fa_elec    pro_close    hbond_sr_bb    hbond_lr_bb    hbond_bb_sc    hbond_sc    dslf_fa13      omega     fa_dun    p_aa_pp    yhh_planarity        ref    rama_prepro    bref_irms    cen_irms    final_chainbreak    final_looprelax_score    irms       time                                      description
REMARK BINARY SILENTFILE
SCORE:  -488.728   -694.668     98.456    396.871           1.621                 22.123         -5.509   -264.478        2.125        -24.416        -81.196        -23.756     -36.045        0.000      4.841    131.651    -41.458            0.041     19.116          5.954        3.322       3.322               0.012                 -488.728   2.861   2091.000 out_94_mFAP2b_singleloop_p01wA5_mFAP2b_0001_0001
RES_NUM A:1-120 B:121 out_94_mFAP2b_singleloop_p01wA5_mFAP2b_0001_0001
FOLD_TREE  EDGE 1 120 -1  EDGE 1 121 1  out_94_mFAP2b_singleloop_p01wA5_mFAP2b_0001_0001
RT 0.092238 0.94843 0.303269 0.768097 -0.261588 0.584465 0.633655 0.17903 -0.752615 12.785 -5.805 20.9455   out_94_mFAP2b_singleloop_p01wA5_mFAP2b_0001_0001
ANNOTATED_SEQUENCE: S[SER:NtermProteinFull]RAAQLLPGTWQVTMTNEDGQTSQGQWHFQPRSPYTMDIVAQGTISDGRPIVGYGKATVKTPDTLDIDITYPSLGNIKAQGQITMDSPTQFKWDAQFKQNDNPRYH[HIS_D]GSTNILTGTLQRQE[GLU:CtermProteinFull]Z[HBI] out_94_mFAP2b_singleloop_p01wA5_mFAP2b_0001_0001
CHAIN_ENDINGS  120 out_94_mFAP2b_singleloop_p01wA5_mFAP2b_0001_0001
LwfKMBvxLBIEoaMYQDCMMBf9IAIEZ78WQ67nRBLFu8HE99bWQ357UBT0i4H0hWMXQlDNIBf9o3HkoFpWQYB0JBTCEuHkHZOXQiTgIBXhVCIUaeVYQPryOBPHFEIkmJTYQBdLNBHFt7HUsJcYQAQKLBfY1DIkXmbWQln1HBjNn2HElkkVQMAUEBL855HEisBXQiD4HBn0xtH0N+CYQ out_94_mFAP2b_singleloop_p01wA5_mFAP2b_0001_0001
HTihSB3NJ+H0kYIVQ/UjXBHCs6HkEDiUQkC3XBvcouHUgVmUQFDCcBjVOqHkvf6UQ5QLYB/9T+HUf/ETQzIGZBjvIFIU/04SQBl7aBPojGI0DVfRQhg1WBLpuFIUAZdQQz5JTBrlbJI0u4FQQPYETBDzJOIkGprQQdOqPBj+VIIkFIROQEtoPBzKnAIEsyhUQMv1aBzTP+H0KDGVQg4sUBzVH8H09bgSQQekbBngJ6H0aVoSQilHcBDAgGIU9EmTQ2EWVBPsOHIkRFFTQe0XeBjKFEIUw8ORQ3GHcBr6vKIEW0dRQ4NxWBbIKCI0zm8PQ9IvVBPkAPI0lOaRQ/dVQB3W6QIkp1ZQQAmsPBLipEI0NfUNQB17MB3gFLIUXptNQ out_94_mFAP2b_singleloop_p01wA5_mFAP2b_0001_0001
H3kYTBPzMpH0yhWUQiBhTB/RhdHUO0aUQXPKVBPIwZHkVO0VQEtoYBfR2SHkQg9VQiWEOBntzYHkArEUQnEDQBnCXtHklDFUQRXgWBforaHUCZtTQb8SOB7QLQH0IbHUQam5MB/TNbHkrHFTQEYFLBvcobHkvfyUQ out_94_mFAP2b_singleloop_p01wA5_mFAP2b_0001_0001
HPK8SBntzeHU2O3WQqGPUBjqxbHUbnHYQrcIaBnCXdHE8nSYQQgVcBb5QXHEDCsYQ8S3QBvHFiHUzMnYQXPKQBD/pkH0yhuWQ2rZTB/GRTHEgVLYQ9owRB7OffHknvHZQmupMBD/pgHk9ogYQ03vRBz1jqHEAAkYQ out_94_mFAP2b_singleloop_p01wA5_mFAP2b_0001_0001
H++pcB77nlHEoaAYQuzHhBra8nHkvfKYQy2JjB/RhjHEoaUXQnvflB/mEiHUdTqXQPffhBnBB0Hka8OYQPZmfBrY+4HU0KyYQbKcgBHYb0H0JQeZQtnuiBfk/0H0f9sZQDA3cBv85vHEWizZQsHlaBrZmqHUiBZXQOInhB7fLkHEs9oYQS77gBHL23HU0bhXQhWljBbQ11HU1EVYQdkZbB/bX3Hk0HrYQt+JgBzPyAIEf2yYQRnedBTRxsHUokQaQvYOZB/WmvHkjZmZQ out_94_mFAP2b_singleloop_p01wA5_mFAP2b_0001_0001
H46RiBTgVhHEv0FWQ46BkBT2OdHUIwCVQqxLkBblDRHUO0CVQCBWmBfTiMH0P14UQ78NjB76RhHkpbqTQLdClBnFXdHU64kSQ5Z0nB7TIhHUaL5SQbFLkBXnyhH0eNPRQaRWgBntziHUwK3VQXrCmBzDSgHUSxNVQQwNjBHe+pHkmbqTQd4MhB/OfeHUc9cTQ2WBlBPotUH0OnjSQKELpBHuXeHUVqJSQlkboB768dHUjH3TQcy2nBTV1pHkHK7SQs1glBfY7eHEEddQQYxPkBLjdqHErNSRQtqLiBzFYfHEtJARQ out_94_mFAP2b_singleloop_p01wA5_mFAP2b_0001_0001
Ham5hBjArLH0xLNVQQg1hBTf//G0xLNVQHaRjBntz5GkWkVWQMdTkBLaRxGkpbCWQGZ7dBPc97GktzHVQXyPbBvnc9GU8gyTQNqjVBz296GEeN5TQPKydB7ov1GE6jySQrcIgBvcoPHkBBWVQ8T1iBL3I9GUxiTUQvIkbBbVEAH0U42VQoX5dBTOizGEnWWVQkuqbBzUoFHkgWeTQq8nTB3vA8GkHF7SQnixTBHQXAH0J0nUQGcHVBrnwyGEEJOUQ382bBnrj2GEI00RQpnSdBbHrtGUWtITQAp/gBjjf3GUGlsSQ out_94_mFAP2b_singleloop_p01wA5_mFAP2b_0001_0001
LEtojBLFu9GkQglXQf/0kBf9o3GUHaVYQUNenBjAryGEYlHYQJbHpB3Mz3GUPKkXQdTSlBjVOAHkCX3YQew9iBDKqHHUMlxYQbtkiBDmHIH0XfCYQvTmjBTLp9G0xYoXQ/pajBjzaxGEm4fYQWmNnBLSMEH0TexYQd2alB/7l8G0YFXZQ0BajBjhmPH0UQ/YQMKLhBrazEHEKeBZQ+Q3jBPGaOHk+FuXQ4sdgBfRZJH0I/2XQ out_94_mFAP2b_singleloop_p01wA5_mFAP2b_0001_0001
LSh7nBPIwoGkoFVYQ14VqBblDjGkqxHYQ35rpBrw1aGUdTKXQrcYnBXNeXGEsyBXQgqhmB3jClGUbnnYQk5OrB/hFfGkBYjYQMuzrBLGxoGkqo3XQ out_94_mFAP2b_singleloop_p01wA5_mFAP2b_0001_0001
EqGvrBvz3WG0isdWQJGUrBPc9NGkpbiVQW5grBf8SRGkVOEUQHvUtBzeUXG0gArTQWOUtBX46EGU6m0VQL6BtBj/WBG0vHMXQFGusBn9/2F0x65UQpwltBb78ZGEEYlWQYHTpB/m2KGUoBsVQKZWvBffwHGUZLqVQGEurBr7E3FEt5PXQpDHuBf5RqFU7/HVQIM7sBrMn7F0iy3TQ9qrqBL8cxF0VDFVQ out_94_mFAP2b_singleloop_p01wA5_mFAP2b_0001_0001
EEYlpBDrcNGUy2RTQIFepBjpbPGEUN2RQktzpBHtIFGEnEDRQktzoB/9T5F0w1bRQsyxmBD/pUGUHahRQWNnmB3gkfGEdcHSQq8XmBbIwhGkP1aTQe8omBznwpG0RKdRQrhVmBTGXsGEytnTQEXimBX5bxG0SybSQjhwmBr2zsGEXhKQQWtnmBjCQ8Gk62ISQUQ2mB3Ka3GkzAtPQNQzmBfXC/Gko+zQQSMIoBPy2IG03PtTQiRGrBXn0UGU2HlRQ82JlBrvuPGEGB6RQ17jmBHjNVGUZScQQ+1QmBD6ybGEwWNUQQsJmBXXtvGEntiUQp5ymBry5mG0gM0OQxqjmBjXVCHEfm5SQtN9mBbAf5GETQoNQNW4mBj9eHHUrkhQQ out_94_mFAP2b_singleloop_p01wA5_mFAP2b_0001_0001
EEtIrBzgAGG0LdzPQMIgrBTgV6F0257NQUN+oBHtI5FkQgVMQ8nKoBbktEG0xLNLQaR2tBnsd+FUHaBMQmoWuBDsfsFUoc/JQENdvBDCJYFUTuQLQs0kxB3vmYFkheiMQyiDuBTVUGFEya6KQuz3rBrbSNGkVOUPQsK1rBDuurFUoJFPQF2pvBXUdAGUWEJNQR/dtBnqkGGUTL6KQsXyvBHmHyFkOdgIQcqdsBnffoFkJMBJQrrruBHOn4EU27tLQ6xWsBfqeGFE2c2JQ out_94_mFAP2b_singleloop_p01wA5_mFAP2b_0001_0001
EoFpnBTLymFU46RMQkCHlBTgVmFUhr3KQKc9kBDqGVFU5QrIQHahlB3NJCFEVjHJQEY1iBz0NjFEmu5MQFMLgBDm8jFUgidLQodBjBj+1zFEa3FPQQgVoB/RhZFEFuONQej0kBnDw1F0d64JQtPBjBbujTFEQB0NQEWKdBLQvhFk5L5MQAZGgBPFfXF0EZ9JQhe4fBz2fzF0gyfKQ3qahBbbdxF01jQQQdL5iBPztBGkNiPOQFq5kB/sRyFEXNDQQ out_94_mFAP2b_singleloop_p01wA5_mFAP2b_0001_0001
EhALkBf++bFk/UjEQWO0jBj/UNFkTiBAQtI7gBz1jOFkpbS8PSMofBzKHgFUwKH7P78tlBnsdSFUIwK1P+teoBDcwQFUO8/5PNoNlBDC4CFUot9qvW5wjBb78rF0IbHEQEgQkBTiH9EUsvXBQE0WlB/OviFU6oTvPUQOpB7e8eFkD8l6PzgjmB3wrGFUSTU5v1CKjBzuVEFkgw9yvRIklB/WiyEU6CsIv out_94_mFAP2b_singleloop_p01wA5_mFAP2b_0001_0001
EWOUfBvHF8EEEYl6PR2uZBjpb8EU5QL2PhrnYBvd+sEkuJxoviWkbBrFZdEEAAAwvVj3VB7Of3EEDCMAQC1OWBf7sFFU5cPFQH35QBfy9/E0Cm7IQfhKSBHNPQFk5yzLQampgBT14tEE7Rh7PVdzYB7hbMFESPUwPKpQWBPQTnEk3TaBQpw0RBXOX5EEWWW9PDGDWBzmZWF0ArMEQlc+ZBbsqCFE4EPHQ1xBPBLQnNF0q+RNQxuQSBvAChF0pMQLQND7VBD62LFEfuqMQ out_94_mFAP2b_singleloop_p01wA5_mFAP2b_0001_0001
EoFZUBHDCyEEv0N4vktTSB7QLkEULyWAwXPKMBT2OjEEoa8/vO0iJBntzzEkQgV+v14FUBnBBsEkAr8FwKL1ZB3JEtEk/ZJGwiVNSBPHbcEE9cIJwfUYSB7lu/E0HFu0v4G7TBngIUEEQ5k/v/lbSB3i07EEwGuGw3vSbBjsskEkvBRDwuShTBrmAiEUJYFLwlN5NBbTYbEkbOHJwWr5TBLspMEkiHwIw out_94_mFAP2b_singleloop_p01wA5_mFAP2b_0001_0001
E99zJBPJGQE025bAwPK8DB/mEPEklDNAwamZBBjpbQE0fqxFwIFOEBPIwQEkvf6IwnEDCBT2O3D0NJG6vcOLDBr/FMDUflD/vsTkDBrc5GD02hgEwXPrDBHaZsCkElC4vEtIMB3MzCEEnEDBwZdfCBHn2cEURk57vtFf7A7R55DEFyu4vol7DBfg33DUtH2ov4SbEBjYlNCUb0c6vW1WDBvDryCUvMM+O out_94_mFAP2b_singleloop_p01wA5_mFAP2b_0001_0001
L1NJ4A/89PEUiBBGwQgVyAb5QREk/UjJwwfq0APdT+DEYljLwoFZyAjWkBEESh7NwO1TmAPg1REUk8+IwXd7hADpO7DkzDYHwayrMA/pE/D0Pn1FwrDUFA/MMRE0gWKFwKgVCAripeDEvnVFwe++zArvfQEUiBhCwuqr0AbV+fE0gVkKwE79hAr1ZUEE9M2KwcLgkAvDQfE0nMVHwSemmATaL0DUjZzDwej4iAzQngD0UuEJw out_94_mFAP2b_singleloop_p01wA5_mFAP2b_0001_0001
LGZ74ALv0ZDkSMoKwQgV7A/TN2CU5QbMw2OfDBf8S3CkVOUNwzhWFBjpbaCkWktOwHK84ADLYLCkPSELwnFCtALi/DCU8lnKwFc4mAr0FOC0b2XMwQANqAD3poBkzthIw/pG7Ab5QXD0FZrIw/RS2AHIE5CELfMOw9ZA9Av0EKCEI8IJwgZE8ADNqiBkGgSMw out_94_mFAP2b_singleloop_p01wA5_mFAP2b_0001_0001
LGEYGBT0iYDkCXfMwjs9LBXNedD025LNwHv0PBPHaFDkX6WLwdolUBLwKDD0HF+LwcSsEBrw1vDU14VLw5/BNB7YS/DUSwINwW/mMBbDVSDEvZOPw out_94_mFAP2b_singleloop_p01wA5_mFAP2b_0001_0001
ELH6NBTLyyCEBWJJwEtoRB/mEbCEBW5GwgqxUBT2O7C0kYwDwqxrSBzfqdDksdeCwoF5OBf++5BEsyBDw9m2LBDM2yAkoihFwwSaJBvJH2/jofVBwuYUGBnv3ZAEN+47vbmyKBjlOj8j1lcBw2O/JBvco1CE/pmIwthRUB/OUICEikuIwf7XMBvKsOC0mAaAwT/+RBTRIcB0IflAwCcoOBHKbMAEXr5HwxFsIBHcHNBUuxBIwaIVJBTHi6mTTDe9viCXNBjU4d6j8LQEw out_94_mFAP2b_singleloop_p01wA5_mFAP2b_0001_0001
ElDtZBDrcwCUf/UCwy25cBfnvPDEAAA/vv0NeB7P1ED0d++tvHv0dB757fC04luJPb8ChBjU4WDkSMoCwyFjiBfuSvCUX21CwG3XgBLGmlDEqxJIw8SXbBLwKTC0LdTDwFzqaBHZqtDUosn+vvyPiBD7RvDkA4pAwWWUhBz90VCETI9CwnfNiBX6tqDkgMRJw2eeeB3opBEkCNEIwGyWeBvsKNDkuFKJw out_94_mFAP2b_singleloop_p01wA5_mFAP2b_0001_0001
EAAAgBvcolDklDtoP8S3gBvz3fDU6mE9P5l+iBrbSAEE+TNAQHaBjB/naSE0xLd8PzMzcBvz3jDEsyBCQAJraB/xFGEE9m1BQ357fBjqxBEUc9ogvi6whBzfNADUc9z9P/k0dB7BkcDUfXHGQ+rwZBTWxNDEtWsAQxIZZBD79IEEw+gFQ out_94_mFAP2b_singleloop_p01wA5_mFAP2b_0001_0001
EY6mkBnuJ1DkR2OEQnvfmB3NJKEE/pmGQAAwmBjWkHEkQgVKQmupmBvIbrDEBWZLQlYQpBf++JEkoF5DQvwLpBTguSEkfXU8PLD4rBjSGWEEg7Y2PuictBbJLHEUTZCzPgYbsBLAZqEkWwHxPU4akBvd+WDUHaxFQbtvlBX3OaE0ZI2FQTdCqBjRbzD0WiyDQ2MpqBv8tTEETgNGQStLoBj4HiEEWAn8PBBFoBXEzHEkcgf2PX4KuBbsCuE06YogPTDErBLiQ2EksBP0P out_94_mFAP2b_singleloop_p01wA5_mFAP2b_0001_0001
Lx1DnB7luZEEUNuLQ7RRnBb78ZEkSMoOQwKnnBvyhwEUMIwPQbnvoBHue+EU5QbOQsyBnBHDCoEkCXvKQj59oBn2LQEEJzPPQY9elBPtxSEENrfPQ out_94_mFAP2b_singleloop_p01wA5_mFAP2b_0001_0001
Ef/0mBPzMzEUiBJRQ/pGnBLwKHFEBW5RQ/pmkBnX6MFUKctSQQ1IjBzJx+E0FZLTQlDdpBb5QFF0Jx4SQC/PsB3T/CFUiBRSQSjZuBTml+EEiaUTQ35SuB/b2tEkE49TQZyUwBLH2MFkEsfTQqG/lBbmZmEEaRmRQFzanBL1NUFkfLMRQZ4HpB/2j3EURqiTQn6epBXmdTFEjPhTQp1vsBnwDSF0ltwRQPqQsB7y61E0oYjRQZSwxBvfQKFEBBLUQIMXwBn0maFkZ48SQ out_94_mFAP2b_singleloop_p01wA5_mFAP2b_0001_0001
EoFJkBPy2hFEBW5SQ14FiBzfqpFEv01TQ5QbjBvxL3FUc94UQ++JlBT2OCGEEYlUQkCXfB3251FEVjPTQoU0aBfw1oFUlBnSQ0t0aBP6gUFEMJPSQdlgVB3ogwFEJqUSQd24VB/kuOFUR5tRQkhqSBnqjfF0D6wRQkQ/SB7J8BGU4SfSQtaeNBn8mhFkV/XRQOHxNBLN6CGElPGSQ8TILBTGS1F0XzjRQ1NZlBXjXsF0FZbSQaSIhBrp4bFEReTUQH/ZgBzDlAGka5fSQTQkdB7+Y/FkFuCUQ0KKeBXgDKFkp5USQVo1UBTlk/EE+zVRQ3QCVBXycIGUV/6SQE3NLBHLXUFUEJ8QQN80LBvAWKGk8MPSQgjHHBbmW3FkqeSRQ out_94_mFAP2b_singleloop_p01wA5_mFAP2b_0001_0001
EtIriBPzMzF0eUIWQaR2jB/na+FEAAQXQPKshB76RGG0HF2XQGE4eBLbnCGEaRCYQCsykBnYQuFEEYJYQR0qmB/EycFEMfwXQPjZpBXjbfFk7foXQEsImBXqWIFkXsVXQbWeqBztTNFE7NKXQPkioB3fJ/EEr3+WQ7RRhBvconFECsSWQE2glBXwFEG0Xr5WQcZGjB/Y8mFUnzXYQFT2lBfCz2FUgmiYQSDLkB3MrAF0ofTXQR3lsBfYiKF0fg9WQgbzoBH7jvEkTHpWQ out_94_mFAP2b_singleloop_p01wA5_mFAP2b_0001_0001
EzhWiBXjXQGU2ODYQVjXgBntzXGknvTYQFDChBrvfcGEVj/YQO0SjBzgAgG025HZQhrHgBb78gGU3koXQLjSeBLrzdGUGyRWQt87gB7nMaG0+9WVQfzCZBjfkeGk+J6VQcLJgBLjcXGEiYGUQAebXBne3bG0wspUQIrFbBDFWYGUeGwTQe+OkBDAATGkYQ4XQxO9cB/LjTGEeiXYQYmEiB/qXkGknVgXQIesdBHdBnGEbJBYQEBCjBbpkZGkSnpVQ3iJWBboUhGkRpnWQyUmhBzRmUG0NQYTQWlPTBrDkcGU18XUQFq3ZBnhRWGU0mwSQ out_94_mFAP2b_singleloop_p01wA5_mFAP2b_0001_0001
Env/dBntzcGEqGbZQ8SXeBvcohGkTiFaQ357ZBPc9pGkDtMaQlYQVBzgAnGUbnPaQep7dBrEDZGUPKoaQC/ldBj9WdGUJQWbQIbRhB7sBjGkt9mbQXnajB3DMeGERxrbQIG/gB3wVtG0QqwbQPKcaBXNeZGU46RZQuSGhB7HvlG07HIaQmzsgBXgyTGUUQmaQFlaaB/+KUGEzPiaQN1ycBTgpWGEMUrbQKSRaBPtDjGEJzXbQO4hiBvzgxGUNG8bQOIWeBzcFxGkDxrbQ out_94_mFAP2b_singleloop_p01wA5_mFAP2b_0001_0001
EmuJbBnCX0G0IbPaQgVOXBfnv8G0xLVaQfU4UBjVO8GU14BbQsHlXBLv04GkYQgbQZQgaBPc9GH0HFOaQdPFgBPn0DHE0IZaQ5fVgBb3M4GU12KaQW1JbBXxK0GERVPaQVoFUB7h67G06t8ZQxg8YBH4XNHEluiaQ5pDaBDCyJHU53sZQcJagBDeyEHk+s7aQdIghBLsMJH0DOJaQBuuhBPyZ0G0+lgaQ4k8gBz1b3Gk1opZQ out_94_mFAP2b_singleloop_p01wA5_mFAP2b_0001_0001
L357PB325/GEaRGbQWOUNBvcoAH0z3vbQfUYLBXiBMHkDt4bQpbSLBHYlPHkQgdcQcSsIBntz4GEFuybQkXRKBPmCtGkEXubQ2lxNBPvfpGkygScQg9MPBTxYeGkVnOcQxE7SBHkQZGExelcQSIxVBPZMeGUo/CdQTBoTB/REPGUuPdcQGE4NBLwKCHkqxraQCpMQBP7a+GkyhIcQLi7FBTjg6G0UfZbQ6BmGB7d25G0P+QcQ+ScMBHVyrGEXZQbQBRsGBbDDoGkOTubQ8qqLBzwjqG0lswcQ39bRB7ILuGkG2ScQoILNBPJwZGUUu4bQKwJVBzJDmGEMzIdQHYjYBnBIaGUrvTdQZ+ORBXExLGkZpFcQ4IWWBj8sKGkHVtcQ out_94_mFAP2b_singleloop_p01wA5_mFAP2b_0001_0001
LkC3JB/owRH0d+WbQ46xHBb6mcHkYQcbQBr8IBfSMiHEsyxaQcSMKBPIwcHkpbSaQgVuBB77ncHEVjjbQ0499A3rjbH02c8aQ2O/JBzeUOHkQg5aQL62JBn3XgHkWA3bQvBYAB3wkjHEt20bQhcxABjrvVH0+f3bQwkZ4ALSEWHUv7/aQ out_94_mFAP2b_singleloop_p01wA5_mFAP2b_0001_0001
LXkNIBHsysHEmutaQpw1IBnDtyH0HFGaQueUFBXMIuHERLiZQlYQGBLbnwH0bS8YQcSMHB/mE+HUwKTaQmfYIBr4p+HU3dCbQWHDHBHNrzHEwNTbQgbNIBz2usHkmLuaQkhENBn3iyHkjb8ZQj3+CB/NS/HUkdMaQXgaJBPPACIEGaAaQYA9FB3efCI0LcRbQsImMBrraAIkaoHbQNRyCBDCfzHEAHbbQu1nJBjt4xH0qkubQ out_94_mFAP2b_singleloop_p01wA5_mFAP2b_0001_0001
EsHFBBf++nHkWktZQ7Rh7APdTjHkDtMZQQ144ADrcXHkmZWZQ99TwA77nTHEEYJZQ2jCxAThrpHEsyJZQWajyA/mr1HU2rCZQgNFyAnIi8HElglZQ9Zh0ALgz5HEZXaYQucizAvssDIEg4fZQUsA2A7lTCIENtUYQm9g1ADVtFIkhT3YQIv/2AjrHLI0ZrxYQf/UABjU4lHEoaMaQTq6/AfLdjHk4kuYQZHqsALFpoHUArnZQUPAsAnIjmHEarwYQMHkwAHTV5HEtXFaQkT80Aj3n0HE2o+XQrHLzA7YYGIkTU7ZQfWk3AjP5DIUIspXQCu81ADK7MIkchMZQ out_94_mFAP2b_singleloop_p01wA5_mFAP2b_0001_0001
EqGPABT0iRH0yhqZQ357+A3jCGH0Gv0ZQ5luEBnDt/G0JxwZQGE4IBHXPDHkQgBaQMIw6ArFZEHkU4iaQ7tUxATLsKHUO4paQn8+3AjSl4GkfkqaQDCsDBT2OVHUGE0ZQtsQ5ADHrCHU56dZQmjaAB3E1GH06R5aQkOAtAH+oKHk9LQaQOCD1Ab2n3GETHLbQZK/+ADFmzGEiSmaQ8yyxArwH2Gkj8TaQ out_94_mFAP2b_singleloop_p01wA5_mFAP2b_0001_0001
EFDiEBzKH2GE7RdZQ4PVJBXjXvGEBWZZQU4aIBjrHjGEoaYZQFueEBnuJfGECsGZQzhWMBTgVzGU46xYQM7VRBD5itG0p4lYQRHhUBjdN0GkPU2XQggKXBHt6+G0fZYYQ7RBBBrZmzGE99PZQ/z1LBrGqwG0LZ1ZQYCbNBf4s7GU+b2YQijrJBDM9yGE9RWYQ/1aQBbuXlGkxAcYQ/sDUBr6NtGU9jAZQVvPZBvsNEH0WGDYQ2t6ZB7D37GUjawYQ+w8TBnFQDH0eEoYQ out_94_mFAP2b_singleloop_p01wA5_mFAP2b_0001_0001
EEtIMBvHFdGUPKsZQ/pGMBrbSRG04lqZQaR2PB7QLNGU5QHZQlDNUBfTiRGEoaAZQrcoNB33PMG0isVaQc/WJBrniNGEGk5aQeKoEBblAOG0lLwaQPc3KBvSmNGkzlebQ5lOPBjqxgGk8S7ZQhFDIBfznOGk4cjZQ6bURBjd5PGUk1gaQOebOBbKwDG0dDRaQ out_94_mFAP2b_singleloop_p01wA5_mFAP2b_0001_0001
EIwKOB77nEGE7RxYQvJRRBblDAGEmuNYQyLdSB757nFkuJRYQam5OB33PbFU2ObYQzMTOBrEDCGksdGXQLUeNBDFEOGkv+4WQrDfRBryz6FEnQ7VQ8CEKBvW2QGECUtVQx1jKBTgVBGEZ74YQUeKVBvA9DGkh0MYQbXYKBbps8F0xpJXQM0SRBnIpRGU1wyWQzhgLBL2cRGUNrwXQ5RTPB3T19FkBiBVQDMASBTHrpFE0qCWQsZaVBr4QBG0Q43VQ+erJBTUgZGEaroVQikIGBj0TNG0r01VQba4LBXjxNG0FLzUQ out_94_mFAP2b_singleloop_p01wA5_mFAP2b_0001_0001
EKcdXB7OfhF0MzIYQtI7YBX3kKF0eUIYQO0CbBvcoDFU3k4WQf/UeB3MzOF01jSWQ6mEdBLEYFF0jCrYQEtoeBfAztEEAfoYQpvvaB/7yKFEGmWZQgqRaB/S3sFksdCYQgQXVB7pLBFkcpPYQBhSgBvWcOFkyzlYQM0ygBrrPqEU4DBZQVDLgBDnQqEk/NJYQuuFbBXc4jEUUdtYQpIrdBrjNHFENVvZQ3qIXBv7QBFU00bZQJDvZBfLwbF0P3XZQ out_94_mFAP2b_singleloop_p01wA5_mFAP2b_0001_0001
EsyBZBbQgxE0jCXWQ++paBb5QpEUjXCVQ46ReBrFZVEUiBJVQIFOdBnDtGE0w17VQXktVBrw1jEEEYNUQBWZWBHZ7oEECs6WQ509cB7kr1EEYNiUQjs9WBXjXeE0HFOTQv0NTBLGEyEE/pGUQ35bTBb5QXEET3sUQ out_94_mFAP2b_singleloop_p01wA5_mFAP2b_0001_0001
EqxLhBLxgUE0JxQUQaRGjBf9oCEEEYNUQ0iMkBra86Dka8ySQO0ClBPy2LEU6mESQ35blBvyhIE0eUIVQjzmnBfPRwD0fcQVQimwpBjmd+D0opPWQm+/pBzvNSEUhJnWQgTXrBDOmfD07PsWQiBhhBTKchEUdTqTQ0VFiB/aSoDkWkiUQ3cqkB/SpLEU4ZIWQm/VmBjgXXEkbfxUQ/qioBLewrDERBSUQrVvmBvxNSDkwsmVQ800sB7vkmDE+vVXQ2aHrB7cdBD0uFYWQ out_94_mFAP2b_singleloop_p01wA5_mFAP2b_0001_0001
LHvUkBjWkRD01jaSQqGflBrZmFD0coFRQueUkBDW5cCkpbaQQrcojBHYl7BkBBGRQ2OfjBLwK7CkEDCTQFgonBbigAD0nUMRQjtNlBvz6fDEDwYQQ out_94_mFAP2b_singleloop_p01wA5_mFAP2b_0001_0001
LMIQkB3MzcCk8SHOQ5QLjBfTixBEqGfMQqGPhBj/UHCU0iMKQc94hBblDlC0MzsIQqGflBjrH9AkEDSLQVkInB7socA0QvZNQnnakBX65l/DckrJQZ78kBnCX3CEBWJNQ+zAiB3e1HB0MoyNQqAsmBLjGmBENg/JQEgCmBzNA5/TALoOQ72EmBzR8c+D4F3IQZ2KjBXaEKA0cXDIQFYPjBrLtU+DXZ/KQ out_94_mFAP2b_singleloop_p01wA5_mFAP2b_0001_0001
L46xdBzLdjBEaR2JQktzZBrw17BUdTiHQiWEYB/TN2AEW5wDQy2ZZBf8SX/DtIbEQzhWUBrw1LC0NJ2IQfLnRB/V7PBUA1IKQRtGVBbdwpCEMIwKQR3+LBDxHkBE4NqKQ789cBXjXyAEpwFLQ8fkbB74hWC0HLAFQci0RBTHlYCk09iGQ/YmTBP+iABk4qBMQ8kwRBflmYAEsM2IQP0WRBXu1yCkYKnLQoyFXB76KFDUkw6JQhefXBX+jaCEi5KMQNsFKBDRkuAEZWkLQUJ/JBfNOyBUyXxIQ1mwLBHwZNCECl8LQ out_94_mFAP2b_singleloop_p01wA5_mFAP2b_0001_0001
L2jCVBvIbPBka8S/PDXvSBHYlTAkR2O3PnEDXBXiBx+z4lutPzMTWBzgAr4zMzMrP3ySOB7Mn/+j/0u8PaAMKBPVNVAkkqNAQIFOUBPzMHCkZmZ+Pz9DRBTVF4AEdgnfPb+5PBre9q9zr/rBQGQsMBP2nK9jld11PN/dHBLmJUAkxOA7P out_94_mFAP2b_singleloop_p01wA5_mFAP2b_0001_0001
LEtobB/na8/zisdePEtIgBf9og+zfqxrv2jChBjVO02D/pGxPiBBiBjWkt973P1YPTiBfBTLy28Dv0N+vHUYdBX68s/j+5PDwrSYfBrUy+AkwV+CwMs/ZBL/vI/zqIhGwZ78bBLwK/AUO0ikPoL0hBbec5/TmIZtvj20bB/HH6yLUWy9vxfRhBfuMM5DVfpAw out_94_mFAP2b_singleloop_p01wA5_mFAP2b_0001_0001
LlD9gBThrH6zyhW/PDC8hBT0iM9bktTDQT3kgB77nK+LtIbIQZQghBjAr8/7yh2JQMdDgBb5QL+jWkNBQ/hBkBPilb87fiUEQZj3hBH1Nh/7zcQBQ out_94_mFAP2b_singleloop_p01wA5_mFAP2b_0001_0001
EPK8cB325767z3PJQBrcaBT2Of8b3k4LQjsdcBrEDC7jTiBOQtd+cBDVjH/zMzcNQfUYUB7P1477xLtLQg8jRBnPjG/7RXFKQ3jsRBfBo3A8JtcLQ4vYPBnMKzA8bfIOQ+bGKBPjg3A8f/rOQlJmGB/fOBB8DWvMQGFcIB/EXyActGmQQKcdbB33P16D99DIQPMhbBHQkQ/rQjhMQloaTBHk+n7jkq0KQqmqSB3Fy67LCktNQZuhTBz7tS/rB9IIQoTZNBfqfh+biHyJQr41VBTu5MBMNPoLQ2obPBPGOmBcjaSKQUq7RBDbhrAsJDsPQI02HBPyUFBs+s0KQu4oCB7ztEBcYZKNQvpHLBL35qAsxIWRQT8fEBz3r1AcWpzQQ out_94_mFAP2b_singleloop_p01wA5_mFAP2b_0001_0001
ETihdBzLdTy7P1QQQgVOfBLxgg9T14VRQWOUbBX3kAA0LdrRQyLdWBTLym/j78tRQ/pmfB757n2rpbiSQZwQgBbAR5+rxj7RQm5WdBr5c5+7o7oQQ4ZfdBvO4zzLVLPQQ98ihBrrJq+Dk7ERQlQ6bB72bvz7BXITQtLchBrj3v5T51MTQITNfBnowOA8oaoSQsXaiBb3wN/bPuwRQIIOZBX0tk/78pyQQNDnfBzDNFAcEH4PQ out_94_mFAP2b_singleloop_p01wA5_mFAP2b_0001_0001
EPffdB/RhLBkuJBSQb8SaB7QLKC0isdSQzhWbBzfqVCE7R5TQIFufBTf/kCkR2OUQhrnbBjVO0CUGEwRQS34aBTiKyCUUkYQQRkXYBXz2YDkwhTSQaIHdBjcxZDURccPQ03vgBzgATB0Ld7RQwMFWB/ywBC0+PYSQHBjfBTBv6CUIG6RQVzoWBL5xvCEqlLQQRP4cBPm9VCUjw+PQS/eZBHip2DkMuzRQ4nDZB/VKcD0JJYTQXaOUBLrFSDk3sHSQyClcBzaxYDkI4UNQrIogBvcHdD0cw1PQsdFbBfr20DU76HQQ out_94_mFAP2b_singleloop_p01wA5_mFAP2b_0001_0001
ERLSXBThrPCUf/sUQlYQXBLEYdCEZ7EWQhrHSBX461CkYQQWQMdzNB7OfjCEueEWQpbSXBfR2uBkqxDXQOxLXBfOIICUKbPYQzYLcB/aX2AUYSzWQ2jCUB/naAC0xLVUQgexaB7CRxCUXBQWQX7qTB79QKBUhv7WQVKHXB38jaBEmslYQTgnTBXWsbC0HHUYQ2svaBfeebC04MVYQQXKcBT5qAAkHxfXQJazfB7cGcBEWi8WQgUFcB/9CeAEnEyVQ out_94_mFAP2b_singleloop_p01wA5_mFAP2b_0001_0001
Ee+eSBHXPeDU5QrWQEYlNB34l2DUMI4WQW5QOBzfqPEkpbqXQlDtSBHueWEE/p+XQNeJWBDrcsDUHaxWQkJqKBrMziDkpcZXQbc3LBrH6+DEFQ6VQ out_94_mFAP2b_singleloop_p01wA5_mFAP2b_0001_0001
EMIwJBXiBZEU0iAYQShrJBrbSsEUgVaYQ14lEBDW54E057TYQxggABf++vEk8SHYQdTCKBf++lE03PJZQBrFFB7zTZEEtqWZQkYvABbaAkEU2BoZQc31EBrwLDEU3iQZQ8pY4Afh3YEkbjzZQtARABr7PwDUVGcZQJF83Abw4CEEwltZQjd2uA/FuvD0RJ5ZQHaRGBfSMSEkrHtXQZs/MBfae2E0UZQYQmCVKBThT0EE5FdZQBHlNBX3PcEU70OZQ5/6ABrvT1EE7jsZQeJOIB/XS1DkAoCZQ8jlxA37WhEU5NBaQKUCABrp/NDE2fXZQ+yfvAPyYSD0gbwZQ out_94_mFAP2b_singleloop_p01wA5_mFAP2b_0001_0001
LhrnEBzgANFkYQgYQoFZ/AjU4YFEv0dYQKxAABfTivF0NJuYQpw1DBb781FUbnDZQOJGIBnBBUFE7RpYQm5N5AH1nQFksGwYQD+r8APrfZFEya5XQ out_94_mFAP2b_singleloop_p01wA5_mFAP2b_0001_0001
E2Of3A33P7F00NlYQ46R2A34lIGEoa0YQ03PzAvIbQGUy2RYQpbSuAvyhNGka8iXQEtIuAHXPJGET3YZQuR2xA7f/DGU24BaQlc4pA/VXFGU0zlaQfqjuAX8QBGkSlPbQ9//2AfQvIGUn3gbQ9owxATgV0FEXPSYQLx89AbMSLGk4FBZQtArmAbOfFGke+OZQDpbsA77nRGU15fZQV7e5AjLfHGUcaLaQ8KDzAjr92FkQk8ZQchkiADZ+AGEggeaQdi7nAjU0NG0KUpaQecLyAbs8yFUX6JbQssNoAPsaAGE8MnbQhJA6AXUyFGkTR8bQVSvzAX96PGktkmbQE3R9AX2yJGEVhLbQ out_94_mFAP2b_singleloop_p01wA5_mFAP2b_0001_0001
EnED2AvyhaG00NZYQ357yAD/piGEaR2XQAAAxAPeptGkBBOYQbnv1A/S3wGUjXuYQ7Rh7APepjGEue0WQShr6AnsdcGkR2yYQS8TrAX4TgGUPFaXQGZ74ArbSpGEEYFWQEYl8A757bGkTiZWQKcdBB/9TmGkvfSXQ out_94_mFAP2b_singleloop_p01wA5_mFAP2b_0001_0001
E+TNqALbnzGUbnvXQIwKoAbkt+GUbnDYQ/pGqA757FH0gA7WQzMzpAzLdCHEmuxVQ7RhZAnYQAHEBWVYQcGFKADan9GkfTqXQjJBWADeJ5Gkqa8YQx1jmAbPKwGkqx7WQDVrtAnz7AHkVKdYQbVbXAbsnIHEXleYQgHDMATOPCH0Rp5WQtA8FArVZ6G0M1IZQ933gADwO7G09/UZQz28XATMzwGU2hzYQ out_94_mFAP2b_singleloop_p01wA5_mFAP2b_0001_0001
Epw1rA/mEQHEnELXQGZ7tAXNeXHU0iEWQJGEkA3MzbH0xLVVQQgVYAzgAfHET38VQU460AXNegHU14lWQBPX2ArUpoHk3flVQXer/An76bHkr/7WQdoFsA34lSHkDtEYQ2moyAfwTTHEcHUVQDYPxADf5jHEaUcXQ33c7Avv6uHUw+8VQi9ruAXFDsHEbITVQD2F6ADd0kH0h7uUQEPVCBbSKiHkX7TXQQ3nBBXbpYHUQwCWQZ91+ALlrVH0rJsXQ out_94_mFAP2b_singleloop_p01wA5_mFAP2b_0001_0001
LNepkAf9obHkCX/TQepbYAb6mfHkBBGTQXPKeAz1jqHUiBhSQ8naQADVjxH0kYYSQR2OVAblDYHEsy5RQJMfMA7NVNHkhPPSQizMKA7HFGH0jG/QQk9Tx/yVIKH0KcDQQ2v6m/WfRCHEtV7NQyLdrA7luYH03PlTQvfuJA7oggHUb4qTQn3QiAjFzWH0mkaRQHLoKA/yybHUMXLRQjLB6/mGJOHka0uSQ7tpXA7mnJHk7q7SQ4tSGALc79G09DSRQu+NZA//3FHUgEcQQBo37/+RlRH0ahMPQte5I/eFpLHE5voQQn7q++KDSFH00JwMQfPbZ/22X7G0gmwOQoFuAAvbpAHUMpwMQ out_94_mFAP2b_singleloop_p01wA5_mFAP2b_0001_0001
LlYQpAnX6rHERLKSQdoFtADAA2H0MzkRQDXP3AHtI4HkR2WSQBrc7AjWkwHUep7SQsHFwAXMI1H0w1DQQ2FF6AH5QvHkX72PQ3BNnAr+ZvHEsTlOQVjXuA3islHEoaUSQg58mADyF8HEzAuRQuU8wAzU38HEriPPQDCI/AvouyHkM1jOQj6bpALE3uHEKyeMQeTlfAnQ9zHExjxOQmH8lADXenHEWKXPQ out_94_mFAP2b_singleloop_p01wA5_mFAP2b_0001_0001
LBrc8AjVuAI0P1QSQ9oQDBrbyBIEnE7SQnvfHBz0N7HUPKkSQTihLBLaR6HE7RRTQIFuEBPyWHIkZmZSQtmv+AXdBKIEkCJSQ49o3APckFIUAyoRQwYY8A/EyAIEO7QSQ50nCB353BIkxtAUQpzKHBzn9GIkBSfRQZTKHBXEgJIEH5ITQD/s/AbqRNIU/NaRQYcu7ATM3LIUKSETQjRh4AnhbFI0FPjQQPqYvAXjOGIk4o9RQ out_94_mFAP2b_singleloop_p01wA5_mFAP2b_0001_0001
EzMzGBnsd1H0GvcRQIwqKBfTitHUepDRQIwKIBjrHjHUepjQQoFZKBntzdHEEYVPQ0iMOBrvfyHEAAAQQK1FLBjKm2Hk0JeNQdBQGBTuA1HEw5LNQZttNB/2t7HUQy4LQ8naDBPc91HkZm5QQT3ENB/XdrHEPa7RQmxGRBz80sHkZ3bPQVWSQBzcK5H071bQQ out_94_mFAP2b_singleloop_p01wA5_mFAP2b_0001_0001
EqxrDB/89fH0w1LRQdTCBB3MzVH0z33QQXkt9ADAAQHkBBGSQfU43APy2UHU3k4SQ14l4AzKHXHECsyPQNdI8Ab3xbHkdpWNQhpDzAn7dMHkBfNPQdTCCB/89kH0eU4RQjl9DBDzcQHktzaQQ9T4yAn0TcHkmJWQQ+EM8A7aejHEdXpNQdtZsALF5NHUit3NQr6BwA7u/IH0iShQQtBq4Arx7GHEuuSOQ out_94_mFAP2b_singleloop_p01wA5_mFAP2b_0001_0001
EvJx/AbQgFH0gALSQhrH7A34l+GkQgNTQNzMyAHtI3GkBBuSQ99TzAHDCyGU5QrRQgqxBBb5Q3GEue0TQdrOGBH817GUzQnUQMc5JBjKsyGEl/BVQ9X9DBP3UBH03p0VQpwVCBDBWCHkrHdRQ4bi3Aj9pDH0Jf+TQNHoDBTkNzGkes/SQahm/AHUixG0luaUQk2eIBnMfBHUd5AUQc9HNBDg01GUZ6nVQ6beLBzXvuGECWJUQ/yqHBbz+sG0P6nVQD6LHBHFtEHkiRbWQjbsBBb+l7GUUBbWQc3TBBfvkHH0+OfVQ out_94_mFAP2b_singleloop_p01wA5_mFAP2b_0001_0001
ECsypAHZ71GkU4iTQ8S3gArbSuGkDtYTQ789jA/mEkG04lGUQpbSkAT14jG03PVVQDCsMAfTiyGU2O/TQoIky/mR9qG0LMxTQcoU5/S0ohGUwWgTQS6p7++RuuGEuk1TQ67npAf9o6GUwKXUQ6mWfAv6zsGkflUSQoC3IAzDH6GEnWlTQAd3OA3wrzGEh5DVQ out_94_mFAP2b_singleloop_p01wA5_mFAP2b_0001_0001
EiBBnA757bGEv0VTQOJGsA7kYSG0eU4TQqxLmAThrHG0xL1TQIwKiA3NJEGkpbySQlDt2APzMRGUy2JTQlJq9APzUaG0W8fTQn/37A3REHGEougTQEUJDBvnjbGE6NqSQoa8lATKccG03PVSQJYatArIkTGkkl8UQdeP1AP3hRGESxFSQVXcABn/6YGUeMcUQxFL5AXvlhG0YkgTQlctBBfwTGGEKF/SQbDm2A7vmAGUSZOTQVgP9Az11GGUJalUQiGmFBXXCiGU7f/SQPIqBBbYMdGkZcrRQa9ZFBndYUGEIxqSQ out_94_mFAP2b_singleloop_p01wA5_mFAP2b_0001_0001
E/pGmADBWCGEVj/UQT3khAb5QvF0LdLVQmuJqA76RfFUiBpVQZ78sAHtIfFUf/0WQ14lQATgVwF03PNWQ6gxFATfLaFELRkWQd5kPALMJKF0DRWWQZc6n/ePwZFkTiFXQ3kYpAXiBGG0w1zVQA+0cADOwpFkGROUQcyJEAnX66FkyrzVQYAdWAfZs3FUAKIXQ out_94_mFAP2b_singleloop_p01wA5_mFAP2b_0001_0001
EdTiuAfSMSFklDtUQFDC3ALFuCFEoaEVQaR2yA/owrE0bSEVQb8SuAT0ikE0GvEUQBWZABXiBDFk8SHUQJ3mCBHh+YF0Uj9TQko5EBngK0Ek+LqUQNBbEB3lgjFEH2OVQWO0rA/mETFkCXvTQwf05AnQcGFkNxEWQElX+AD9c9EUpQITQrhR/AzohiFEL/eTQDG/FBHg5XF0rIUTQMuSIBnAg0EkNW+TQvgdDBf8zjEkS5vUQkiLGBrN05EkmxoVQM//FBDXOzFU72/UQMViHBHW4ZF0gRtVQIHFBBPcKlFU0m5VQ out_94_mFAP2b_singleloop_p01wA5_mFAP2b_0001_0001
EhAr0AzeUgEECsKWQkCXxAzKHKE0NJWWQ2jC7AXO02D0yhOWQqxrBBzgA/DE+T1WQgVOsAHueGE0jCvXQDn3iATrlTEEdM4XQGzBpAjLtdDkl35XQnvf4AfTinEkqx7WQOIqrAXpEGEk83jVQ969xAv32KEkWSQYQsl7kAbVciEUya7XQQYclA3UGZDE0UcYQA9/vAfIRJDEjc0XQGKQjAf+CVDkTRIXQ out_94_mFAP2b_singleloop_p01wA5_mFAP2b_0001_0001
EOJG6Ab6mUDEuecVQdTiBBb5Q3C0KHSVQUNeABTKcJC00NxVQLHa8ALwKfB00NBVQtd+CBHue0CU0i0TQtxeEBv/odDkuyJTQschABXcY3DE28mSQn6uJBvo1oD0LACTQJG1BBn/8NEk8M8RQF3ELBz60GEUO4WSQSJJHBrchTEEyuzRQUChIB/JqlEksuHRQwKHzALGEQDUep7UQMU3EB7b0CDUV14VQqNZ/AfkJnCk87STQHQVGB/LdeCE9atTQCmx4Ab1muDEqXtSQBE0MBroYUD0OedTQX2Z9Af54XE0/GhRQO1PPBLBXLEE+0PSQOHWMBTdVlEkiF8QQ out_94_mFAP2b_singleloop_p01wA5_mFAP2b_0001_0001
LCB2BBrFZ7BUHaBXQfUYBBTKclA0FZjXQTiBEB/S3E/jEDqWQjX6BBLFue7Tc9gWQXkNEB/9TtAEW5cYQ/lgDBHw0ECkvnoYQupHEBbbYcCUdZ+XQQw2BB/BM8BE+q/WQT6P6AnzsVAEM4rXQVGcIBLwVaAkWxZYQ9sWCB3okBAkjG0YQz8fGB/ccOCEjkAZQqQG/ATsnJCUtI3YQhuSIBjfqgC08V0XQ4o6BBjfQ6CEEVAYQ out_94_mFAP2b_singleloop_p01wA5_mFAP2b_0001_0001
LU4aIBHsyx/DEY9VQiBBLBHsyh9z4lGVQgVuHBrFZ77j9o4TQzMzIBbmZG8r8SPTQy2ZQB3ist+z4lmUQ0H2PBfzxdAkq7vTQ6mEKBb6m0AUIwCWQYAnLBju5XzLvEsVQnfOSBvZ/K8DSoCUQSTBTBLPLK/zyXaVQVY0RBzbfOAUDN7SQ out_94_mFAP2b_singleloop_p01wA5_mFAP2b_0001_0001
LCsyDBLGEo+j/UjTQTihABjqxL+zP1YSQBW51A/mEj8z3P1SQamZuAblDN8jZmBSQAAgABDW5YA0NJmRQwlMGBfOc3AEwGLRQrfzFBbhmFCEYNbQQcL/IBn8uk/jOtXQQyL9CBfnvHAkYQIUQovXCBLITf6zWOyRQpOw9APe5IBUZAPSQpKC8ATv7SAk8LuQQBZhIBT00DBEHdESQ3rzJBTokQCUnOLQQBg5DBXXAdCUTEDRQfAeDBjFBBC01nBPQsxANBjTrHAUufGQQhXwGBzrBM/T6N/OQsFSJBnTGg9zpG9QQ out_94_mFAP2b_singleloop_p01wA5_mFAP2b_0001_0001
LQ140AvHFu6jDtIUQMIwqATf/U174luUQlYQkAz1jS+DqGPVQWO0UA76RR+z1jKVQkCX7ALwKH7zkYwUQBWNsAXOz78LIyjVQFjAmA/OEY8bMg/TQ out_94_mFAP2b_singleloop_p01wA5_mFAP2b_0001_0001
LRLypAjpbKAUiBxVQuz3kA7P1YBECsSWQ6mEdAb6mEC0IbPVQ2OfLAzeUUCU3kgVQZQgbAbmZGBknvfXQGwwjATPznA0CjWYQQ4PrA3F2RBEeZlYQyvngArMZ++zKPnYQfU4xALGEIAEAAwVQqiOrAXp5BCU7ynWQV5UPA3EnXA0MtPXQXmJTA7GkACEx9wXQbZVkA/vcP+D4EBZQ/Q/UAr3F99zBNaYQ out_94_mFAP2b_singleloop_p01wA5_mFAP2b_0001_0001
EFDCjAjqxHC01jCUQKc9aAzLdfC0d++SQueUeA/TNODktzPTQZQgnA7QLaDkvfyTQThmhA/S3TCk8DlRQKc7sAbbSlCEN3XRQGcXhALFTHBkn7XRQuENxAb4yeCUWm8PQLHaqAHZ70Bk++5TQ/ABKAz9YXCEbiBTQsPGZA369iCkF80QQCNYyAHOzVCkmmESQi0CtAjReHDE7ylRQe0TkA7/B4AERFYQQEWYSAH0KwAUQseRQa+bmAfNgoAkbnHSQztQ5APy+rC0F3zPQQ1AsAzOCvC09HhOQWjbxAz9c5BkZefPQ out_94_mFAP2b_singleloop_p01wA5_mFAP2b_0001_0001
ER2OPATf/oDUKc1SQxgATArFZLEUf/8SQamZWAfR2WEkSMoRQnEDMADAASE0eUoQQKc9AATLyWEUktrTQRo69/6I8REEDSJVQdxab/OaThEkSzvVQ7XFW/+ewfEU07PXQ3k3Z8WRfxEkMizXQhrHBAPHadD0codSQS31gALa2NEkXchTQU8jj/+OoSEEKeNTQFuIDAvFFoE0oblTQjkdOAbOOUEUcQoVQntoz/GibBEUluSVQNeMY9o8EeEEd7UVQ2gtm/ODnxEk0DfVQnmF7/W91gEE1zqXQNH0z+qHfQEkg7hXQYxks84TbwEkNvZYQOaha/Qw4wEkmibXQ/jM7+CpEAFU5PiXQ out_94_mFAP2b_singleloop_p01wA5_mFAP2b_0001_0001
EcSMiAnX6mEkZmpRQzMzjAb5Q1EUc9gQQFDCgAfTiLFUxg4QQ3kYkAjWkVF0FZzRQ2OfvAPy21EEpwFQQUNemAvxLpE0kYgSQZZBeAneXvE0GSXPQQgVwArvfAFUgVeOQsHFyAvz3lEEVjnPQVjX0ALbn7E01j6QQ out_94_mFAP2b_singleloop_p01wA5_mFAP2b_0001_0001
E2OfPAHtITFEueMQQKxgGALaRoFkCXfQQiBBMAXMI4FEYlzOQGZ7GALFu0FE+TdMQ4P1Y/GtInFUeprQQyeQL+2tI9F0Rt2QQuqK++e90EG00pKSQU5Mk+WGyAGU82RTQb1vb/mo4OGk/FASQGZ7IA/89JFEmu5OQknZNAri/tF0rNbRQeJwK/OYgdF0YCkRQ5+k4+ibCfF0wepPQr76Z/8sX6FEdt0QQNw36+CLrDG0cTBQQ7juk/q/5TGEP8ySQwFth/2V3RGECXFRQ out_94_mFAP2b_singleloop_p01wA5_mFAP2b_0001_0001
LfU4WAf9oEG0hWkPQktzdAXNeMG0yhmNQGZ7kA34lVGEaR2OQc9oiAjqxYGEYljQQaR2aADVjFGkTixQQri6PAXUnPGElxiMQuG/jAHFmIGk8vHMQ out_94_mFAP2b_singleloop_p01wA5_mFAP2b_0001_0001
EW5QsA7QLaGUJGUNQ/pGyADBWjGkBBWOQZQg9AvyhkGkQgVNQ4PVABjrHgGUxgQLQXPKsATLytGUeprNQYrhrAHMgwG0H2uKQSl0kAX5q6G0DvLKQeCNWAL556GESrxKQRvzpA/kDDH0cHFJQUNetAvxLXG025bLQ8GzyADXhiG0cOQQQJcQwA/Kc0GkpRnOQHsGkAzzgtGU7ZgOQ4+8nADmzpGUVNqJQHPqzA7l6xGE3TAKQDrxlAfAxJHEcQsIQtv0xAfD9CHU5QtIQ out_94_mFAP2b_singleloop_p01wA5_mFAP2b_0001_0001
EktzBBf9oqGkZm5OQlDNHB7QLuGUepLOQoacHB/TN6GEZ7sNQ/pGGB/9TAHk9ogPQT3kLBbmZrGkDtIQQdulMB/3EgG0dcTQQfAZQBnSIwGkIAkPQbLdQBf+feGklMbRQ/UDAB/natGEShTQQ+0XIBLxMqGU8VVMQ0xWKB7/huG0GnGRQf1YOBv6+cGEGsxOQqKCJBPcybGULfeQQ87dTBfZhuG0QehQQapsPBbFd4GEHdbPQb6gRBbJxsG05npNQp3XRB3YZWG02BhRQMPxOBHsdhGUbfWSQ3zHUBXv1iGEcYNRQ out_94_mFAP2b_singleloop_p01wA5_mFAP2b_0001_0001
ERLSJBT0i9GEYlTLQXPqJBXiBJHUJGkKQbnPPBrFZMHEaRmJQ03vRBnX6GH0d++HQ3kYFBPzMMHEUNeIQpcIABvRnKH0wvlJQDNAGBnjAYHEkJZHQtIbKBrGv3G04l+JQjmyIB3F1NHk4LVMQwQ0FBX4MHH05kZFQiC5+AvgZQHUsD6KQtn8CBvvIaHkHjfEQg27JBbwZZH0+hoFQofjFBr9/cHkyweJQ out_94_mFAP2b_singleloop_p01wA5_mFAP2b_0001_0001
E5lORBPHaVHUGEoKQIwqWBbmZZHUzMDKQHaxXB3MzdHUiBhGQwKnUBnBBkHUGEYEQCB2XB/naiHk9oAMQecadB/xFnHEJOAMQ0JJeBPiBxHEwboOQcpRiB3EZ2H0Pu3NQam5OBvyhZHk789LQJ7dZBXjwSHkLIPKQn86WBzF+fHkF3/NQKaLVBDNCpHEsNhLQDfNeBLb7qHEmCGKQNJMgBvAwgHkauTMQcMyiBLhm8H0S+TPQH4QiB7mw5H0/v2LQxKujBbjHwHU+p+NQ out_94_mFAP2b_singleloop_p01wA5_mFAP2b_0001_0001
LGZbcBntzaHkpbSEQEYleBbktfH0Gv0+PEtohBXMInHEDCsAQ789hBfTivHU3kY8PQgVgB7luXHUjX60P2MpcB3SUQH0S5hjPi+iYBvmBUHUeQhpvIOydB/g5GHkYReKPDCseBb5QVHEv0NGQI2bbB3SdkHU4DG7PAp4hBD20SHk3pO6PMNUhBbdMcHUSUGDP out_94_mFAP2b_singleloop_p01wA5_mFAP2b_0001_0001
LRLSjBT14jH0w1jEQtdulBntzpHEW5wFQktjmBLEYnH0kYwJQ7RhlBntzfHEoa8KQZ78nB/mEmHkTiBCQiP/oB3uIcHU0UtDQfU4iBDW5cH0OffGQ4HUlBXdVyHEgUVFQ+BhpBHM1rHUVyjBQMVFnBfTClHEY1I8P6+CpBn5uXH0FPiAQ out_94_mFAP2b_singleloop_p01wA5_mFAP2b_0001_0001
Lf/koBnX6sH0P14KQ35rpB7P1qHUiBhNQCBmqBHXPfHUGE4NQzMDrBT14bHEoaEQQiBBsBLFuyHEtIrNQ5zMrB3uz7Hk1y2LQBXwpBvHh2HE7KlJQekkoBPs/sH0oE3KQ2sLoBDLzsHUN5CPQK13tB/SwuHk+eBNQjmUsBDmP1Hk5dwPQKd+sBLbJAI08qMLQeY7pB3xvAI0ON9MQZzQrBDvT0HUGwGIQMUPoB/W/7HkLAzIQ out_94_mFAP2b_singleloop_p01wA5_mFAP2b_0001_0001
EiWErBbPKZH0istLQOJ2rBLwKOHkArMMQR2OqBz1jGH0xLdKQKcNrBjU49GE7RxJQLy2uBzLdMHkoFpLQlZcvBT9gPH0Hh8IQ+AmwBjv+SHEcZjNQlDtqBLbnbHEnEzJQJ9brBnhQMHU+SSOQYXUvBvCAEH0hB5LQS31tBPgFSH03oGIQxisyBHBgRHUufHNQfgKwBfdoQH0VfmPQMYLwBX6cbHUS+TNQ out_94_mFAP2b_singleloop_p01wA5_mFAP2b_0001_0001
E35rnBrbSJHkvf6JQv09lBzgACH0P1YIQBr8iB7P1DHkqxrIQjs9hBra8MHU2OfIQ5QrmBbPKCHEue0CQVcBlBb0R6GE2r/+PbB5lBvBj5GkPv/tPzIFoBPpp1GkFA1aPnpJkB3tV9G0Elauv789mBz1jQHEW5gKQ6nTmBTQ45GUgUGJQr9xoBD9OAHEu3RCQk2VmBTGKKHkSgOBQR/7iBjZ68Gk1/++PXQLlBX8YyGU3PUBQOHlkBrKI9GkyGZ7vBxViBn4fAHEXJehv out_94_mFAP2b_singleloop_p01wA5_mFAP2b_0001_0001
EAAghB3256GUiBBJQEtIdBDrc6GktzHJQqGvaB3isxG0IbnGQXPKdBrbSpG0HFuFQhALbBPHa4GEUN+LQ/K8bBLt/AHUQhHOQgTSgBn1VCHUi9ZPQIPqXB3aCHHU1P+OQ0YggB3T1JHErytQQ5gAYBPnVOHEjKfQQtUtcBv6zPHEnRGRQO0iiBjU4zGUepLJQOPjbBThFCH04NbIQjI0cB7OBxGEK3tMQhx/WBjFV3GEhPwLQwq8hBLpi9GUSU0OQzC6TB7g4FH0EXBOQg1XiBXI7KHE0FORQfffUBTh7SHkDHyQQ95DdBvTnVHUll5RQ out_94_mFAP2b_singleloop_p01wA5_mFAP2b_0001_0001
E8S3VBbQgzGEXPqEQfU4SBDrcrGkX6mBQTiBPBHtIlGE/pGFQv0tMBvyhpGkU4aIQR0zPBrYvwG0hPD6PU7VTBz7X1GkGBMiPoyAQBX2p6GUXD42v3wgTBX6q+GE6oRAwmDaQBTBDFH0VoOEwSMIUBThr6GEBWZFQwSuVB/EwlGEYf2/Pg1VNB3BN3GUdAN9PYpINBjQ6qG0Kzw0P+EvVBDKAvGERtHpvTkCWBnDT7GktQaxPkzzNBHvYBH0pgHwv4JJNB/u50GE4lm6v0xUVBXu43G0OhUCwfUtWBnupDHU1XV9vQe3SBH2jHHk6ZLHw2ExOBfCdLHEl2YCw8jeNBPydAHU1kzFw out_94_mFAP2b_singleloop_p01wA5_mFAP2b_0001_0001
EEtIOBDAAbGUNepDQMIQKBvz3TGkpbSGQ8n6FBT14PG0OffCQ/pGHBDBWMGU6mE8PJMINBnFPKGEtVXIQKuZJBL56BGkOOdJQxEoIBn/tvF0TzeIQmu5FBft6CGUmEwLQiH6EBDlFlFEHPAKQzZMDBr2YyF0svAMQ7W3EB/QKLG0j1kNQYBA/AHy2uFk6+BOQSDKBBTJZJG0iVmPQKlF9AH5j/FU1Y0PQ4PVQBPc9XGET3kAQV+RIBTXUYGUiTvIQYvuPBX36MGEsv+JQqtpPB/afGGkFVtFQKTqKBPBDpFUfkfFQI7oDBLQ8VFEtusJQ376GBrP0SG0aDaNQkHx6A7gsfF0SUPOQxBYABDV2PGUFZgQQFOU3A/EV9F0yvtQQ out_94_mFAP2b_singleloop_p01wA5_mFAP2b_0001_0001
EfU4AB7kYQG0LdTEQXkt4AXjXMGUhrHBQRLyvAjrHIGE99zEQbnvqAT2OOGkCXvHQBuS0ATsLVG0Es+6PxbyrAv2IRGEYTAtPfB1oA7N+HGEDkHwP5XVoA3NQXG0YbitvIFOAB3MzTGUKc9HQG3i7ATwzFG0bFP9PVxz6AjksYGU3Kv0P4J1wATXhbGE6w3/P out_94_mFAP2b_singleloop_p01wA5_mFAP2b_0001_0001
EZ78tA/9T7F0IbnEQIMvlAHiPxFkLz5HQNhJgA3zHfFURA8EQubMkA73EXF0rI7AQ35gqAXR1oF0o8iKQlSXyAfMJyFkxCICQnvdfAn1S9FkxlbIQp6QkAvAQhFU6BvLQ5d+tAvSE2FUV/qLQqLuwAHRKdFEA+FKQ out_94_mFAP2b_singleloop_p01wA5_mFAP2b_0001_0001
EY+pNAXswYFUS+7GQpP3CAD+mFFk8F/EQGdm8/aP61EkrJwIQbxQ2/GyT8E0CADLQHYpX/qYdLFkC2KCQyKZT+E+UUF0Yk3FQWbcu/oQDbF0k83CQpAs1/YbbUFkH/n8PNvWEAFgRoFkOTbFQVNyGAHnahFUAU8IQ7+TNALEq9EEzfHCQnMS7+OjV9EUFaMAQeXIi/OBYXFEy9K+PbQhS+apSiF0gF8HQYz+8+0sBIF0XLYIQLP0RAt1QtF0xtpDQigzAA1NQtFEQ8jIQ out_94_mFAP2b_singleloop_p01wA5_mFAP2b_0001_0001
Esc+7/qzUhEkPvFIQbIft/+h7QEUnL9JQfsbE9wA3KEUImfJQpHaB/0rRLEUixdGQitnEA3It5DEBYuJQD/vbAnPhAEEnrZKQo4AlAHKiHEEo5dIQU1ohAfC95Dk+N+MQq9pvATk6KEU3mFJQTURsA3tUAEUOPmNQiQSzAHtTHEk7tpLQDU5CAz86cEk6afEQJtWw/KdMXEEeA/LQtYwDA30UtDEbdYHQW338/e0AhD0WbDLQdRJiATnXKEU+I4EQ0IMYAzn7uDU6lgOQCYL1A7lbQE0xNGHQMHIvA/D86Dk4CoPQ3tq7AT8+JEU0JJMQ out_94_mFAP2b_singleloop_p01wA5_mFAP2b_0001_0001
ESGmO/YDOFEUYjpLQrX9BA5XG9DUrUeLQ4ErEAtXvNDUnCHMQ5KXx/c8t7CECKtNQalzPA9J+LEE52WNQIl6QABDojEkp6oMQLcffARXwvE0nAjOQQQRgAFXaHFEOx1NQ6NWnAF7fTFkCjsPQFEcj+A8jFEkxLdNQ+eeHABXFBEEXdbJQEkoJApisKEkm/YPQyyCgANitFEE4aXNQYS/WA9JZlEEpzmKQag7AAVwiqEUGouMQjPiZANmEuEEEySQQwRynAx7CpEE7FdOQGCSjAtzPJF0UzzLQMghQANwROFkIT7NQWaenABWFjF0NUKPQpiikAx5JSFUsryQQXe1uApgeNF0JvmPQ out_94_mFAP2b_singleloop_p01wA5_mFAP2b_0001_0001
EcVgUAlbu5Ckil2KQ/fJXAtLcLCkjzALQLpZhANYA/BkrQlNQurAjAhxizAUofKOQIrthA9e90BEuYlIQE72ZAxGTHCU2T0DQFrkCApaf0BUnWTDQYCn0/gsBDBkwIjGQNPsv/4T0KCkdBb+PTr+eAlUBLDUviwJQLIWHA1Ga5BU62CLQfj7pAZNHGCEdcpIQqfAiA5wSvA0XdqIQGY2aAxj9pCEQnZDQYnbhApjkvBUIGoAQ+PsB/olXDCUVOV9PwoV+/Y3veCUEGW5P out_94_mFAP2b_singleloop_p01wA5_mFAP2b_0001_0001
EIDjkAdI4fCk1VHPQfojpANo0YC0Aw2QQVCFiA599AC0CKzRQoaplAN4NYBUdlvSQS7CtAt03CDkGieRQHKn2A9X9VD0VbyQQAae8Adur/Ck92EQQ+ZT4AVJz+DEaE/QQiPcjA94J+CkEudOQ7nnwAdU0EC01ltQQVWdmAVbuZDE6xbRQs7+uA9k19C0hzhSQISj+AdBnGE08UjQQ+lWzAduyHEkEckRQ out_94_mFAP2b_singleloop_p01wA5_mFAP2b_0001_0001
L44XPA99KECkNeiRQdD1+/89AbB0gPVSQBjSCAJRF1/DgNNSQYb45/M+sU+zHwHTQ+CZD/kIr0BEmI5RQnzRO+cknnCUwIUSQS/oY/kgq5CEnkHTQNVdT/KLu3CkmE1RQCPgKAhVyWCkfWxQQH9dBABW3sBUCNYTQBT28+AMDwBkJszQQnpDM+iuSIBUhdUSQ out_94_mFAP2b_singleloop_p01wA5_mFAP2b_0001_0001
ERPxKAl6a9+jjXERQD38NA9jFx1zMzzQQjOBgAR1K34rkgoPQYIIdAF6rL0roxNNQlA2y/UGLU8rNxTQQjfy1/UK9EA8AvOQQkJWMA17xoAcueEQQIvnD/0CPvAMAwVQQt5HPAhXqJA05TXQQO3iSA9SUa7bplvRQZ2BR/MXWf6bGS+QQrGOr/Q4RB57Q3oOQiTqD/E1MvBs83SQQUUwm+65nPAcz+dQQ out_94_mFAP2b_singleloop_p01wA5_mFAP2b_0001_0001
EDNXpA9RaL8LRXVQQ6XBzA1Vhf8L4lCPQmmtxA9GuL/7ojtMQd6l3Adu6C/rfdvKQTrd7A5jTP+LI4gQQQ953A1cjR8bt00RQML5rAdZer8LPMyRQBVipARZ6J8LHDWQQP2B1A1OAD7TW3SOQTcx7AZaAOAsfOgQQsztBBlpoC9bgyNQQvzb7AR96S+bEmpSQI/t6A5kPv7TwO8RQl5YpANY5S/LidLSQFMYoAdAEW4DAFYSQ out_94_mFAP2b_singleloop_p01wA5_mFAP2b_0001_0001
Ez+9pAV9mfAcGz8MQeZcoAZ9EjBsRN+KQxC5jAh1j/A8X4XIQQb8iA55dtBMvcxEQWY/gAFk9TCssIDMQDGTlA1gusCsR0bOQkLGbAtNZND8HoYPQHBphAxeNlDc0P1QQizqYAt1dCEsAWdRQXLhFAd4HIEc85CRQgVwgAZoVMEcaQfSQQpAlAJYscAsRtiOQuLMwA5JEACs59iKQ+d4SANNdFCM0ipMQbmeeAR8/qCcpLeKQbcrsApo+8CsNt3NQZS6mAtHqWCs5aCQQ89RMANDv9CsDF/PQyFyXA5s/jDsL1xNQYM/oABmadDc7bLRQ6Ph9/07kAEcXhQQQJTI7/cnAUEsG9gRQykHoApO/HEcklzSQl7jZA97NYEMfS9SQ out_94_mFAP2b_singleloop_p01wA5_mFAP2b_0001_0001
LIQFhAZrGb/L1lZIQT6WaAJt7E+LQkAEQRz9jAJfs04z0QmCQxCMgApnpN+zW49/PUw+CAdZne8LMIuEQsWmn/k8Bk/bi9fFQQWOa/Yq8MAsD5TJQnlfM/EGRbAsz5FBQY5NM9kT3QBMhpqJQ8l1L+qILfBsUazBQhkp/+m395BM5h5GQD9hr/2dzeCMC3mHQmlqhAtmZY+LI8HKQXMabA9Ezd/LIAqAQCnlBAZqbi0jRxFIQmkh7/okrp1rKUOBQBMwq/4gCZ/rTwCLQDrBd/UXJGAcUnI6P7S2W+WSBmBsxZrLQj1MG/60o/BsAWr8PsZh0/iDWpC8YcLEQ out_94_mFAP2b_singleloop_p01wA5_mFAP2b_0001_0001
EnSAuApNYm4TaAWEQnsR1ABeSj+TwKXDQXjp0AFUac/zwuF7PlTI1Apvqm9ziQEvPRTZAB1B5i9DkaxEQJdQEBts1BAEssgEQWfNGBl6bhAkYUf/PV3hGBVWfxAUjdNIQbOhJBNdfhBE2PvAQy+xJBVadsBkB/9FQPrqwA981j87Y4ZGQj/BzANVrHAUHN4FQfmgABBG5x7TozZIQhZxBBVgKg3zswCCQinFFBteRPAE5vJ4PXJNGBBcRwA0jnYKQaafLBpLpBCUht86P out_94_mFAP2b_singleloop_p01wA5_mFAP2b_0001_0001
ELskzAx/wBBk6+b5PCA7xApBykBEWu+hv5lTuAd05gC0wKlcv4A4vAx2t2Ckhnh2PIH6zAlSEqBEMuv/PtVV5ARFKgBE/Znzvne8rApZw+A0OK5yv out_94_mFAP2b_singleloop_p01wA5_mFAP2b_0001_0001
EeSdpAZE7vCEk+d5vagolA9o7bDkt/E6vBR8XAJdzhD0KeMrvdSMOAVXpCDEhQ5bPgTuiA94VnD05GwCw3NRTAh9yQD0fjbEwSOZoANUWcCURzz/vkgBsAx7JxDUVIz2v/APhA19zEEkaXCDwBIbpA9E9fDk3RYFwtJOHAxtzfDUoi9Cw out_94_mFAP2b_singleloop_p01wA5_mFAP2b_0001_0001
EIfeSAR59EEUwBfZvmB9//Mj/JEko3G0P62BN/wMDIEU9PQRvVvVO/0SvFE0LWE6vxmzBA1cpgE0M1z6P8AeCAJ1EwEkpdUpPnt9VAp3oiEkbuxAQPdXbANMDREU8AZuvAir+/EtG9DEcVo8PJCyn/8E6jEUgfz/Ph0g+/ASA+EU/ySyPiK/WAB3vyEkbQbCQVJbVAVRDXEUtCCEQ4K+hAt8ifEEjbl8P out_94_mFAP2b_singleloop_p01wA5_mFAP2b_0001_0001
EWNE2+WDAJE0UwqyPm6O3/Sj6FE0WXATPlVGKADhIZE0wcGpP2yjPAD/IeEktmZ7PsDMGA3+NjD03RywPgE9w/SnO8CE/9CrPab8f/mvBqC0zxc6PTETs/CXDvCkBwN2v0k3v+O+7LEkNSR9Pi5ry/i6cEEk76R4vPtrJAf6fmDUIz58PnmXVAb0geDEnjaQP/zyU/KjQVCEhCr4vjAo6/+gw+CE0NF9v out_94_mFAP2b_singleloop_p01wA5_mFAP2b_0001_0001
EQuRQAjt2jE0zGv0vrBtcA7Oi3EEzeKzvD3IqAfywyEkEscuvfQyuAPZukEEyUu4vmsWaAzvEFF0afz/vgU2CA/b1KFEWL2AwVE/jAb8LZF0jcD/vg70x/qmnXFUFXt4votQMAXhOeEkL9q9vvptWAn2yAFUnKVhP+PifAnpv7EEYTWDw1PGz/OmP8EUS/XBwboaBAT2GUFUGghEwLpDjAHvkiF0q7KDwlsWsAD1vUFUREF+vUGbhAzUriFE/xM4v6gBB/W7FbFklWo6vmipBATplmFUmaZ3vARTz/O7aOFkH8iiv out_94_mFAP2b_singleloop_p01wA5_mFAP2b_0001_0001
EKA8uADkh+EEhMUvPcdW6A3Th8EUE8B0PrWb/ALOpSFEjaP1Px1u7AztfgF0wSk8P+OL8A/EVwE0NPQAQES4DBbkwvEkfpRCQQ+THBL9+iEkNsx8PkuBEB3n9lEkJF2HQ8PkqAzIIJF0GJF4PXBC+ALokzEE433Xvvsi5AzR3fEEFob/PIHS3Abjo3EENcXDQd5dFBjr//E0gqbCQXYbLBLLliEU9jp/PQjMHB3QhqE0/J1xPxyxFBThtSEk5ZM8PQMJIBraklEU9EpIQPgcCBz/tVEkoRsHQBWmBBvfkvEUxyRJQ out_94_mFAP2b_singleloop_p01wA5_mFAP2b_0001_0001
E/UDEB757VF0gArcPEYlGBXO0qFEv0NBPhrnMBf8SpF0fqxjPKxAPBvyhYF03P1YvRATFBj8n1F0Wgs6v5lWHBX01oF0PFpBwrnk+AnOP4FUtED8vUNeFBHsyJF0eU4uvGPCFBHu30FkW1+0PmDMHBbWqCG0lW/6v8YnHBbWNaFEY/fAwJ358A3C6/FEUW2BwL1b7AvVDBG0fMKzvuMw6AnCloFUlj17v out_94_mFAP2b_singleloop_p01wA5_mFAP2b_0001_0001
LXPKPBDqG7F0gArwPe++UB3Mz6F057nyPiWkXB757HGET3k4P/UDVBzLdQGUGEY4PyL9MBPzMEG00NJ0PU5vWB3bD2F0QZNpvtGKWBHR2uFUKGN7P out_94_mFAP2b_singleloop_p01wA5_mFAP2b_0001_0001
E5lucBT2OHGkSMI7PyL9fBDVjQG0coF+PVjnhBPepOGUhrHEQpbyiBblDGG0eU4EQ6f3hB7quTGUBKyxPiKVgB/LBWGEYECxv43fjBrtidG0Ch23P8naeBjWk/FEnED7PveRdBHMPXGE1ns/PPHOjBvlHNGkNUosPWAjdBjxEaGUsKTqvhm0kBjzqfGkzJriPP6rkB3BzbGkMkB/Pt/JiBb3MkG0QGm5P out_94_mFAP2b_singleloop_p01wA5_mFAP2b_0001_0001
EjsthBXO0WGUJGkHQ99TjBvIbWGkWkNKQLymlBHueeGEqG/JQuzHlB7P1nG0jCXJQ3kohBX46ZGkoFpMQiAfeBzzBTGkNOdNQgPdZBD4IXG07qFMQI69dBH1NTGE2OPQQLHqgBz1jdGkCXvGQz5HkB7WYOGEmNbKQnX4gB7p0hGEXqOMQAC8iBHOdaG0+nWOQ7ODfBTB+KGkOgxMQkvIWBfwJSGEK5rMQ1s6ZBj83WG0K26JQNGsYBnXVfG0a3sMQxykaBDPROGkzSiQQmDWdBzVbbGELmkQQ8ZzgBnKEQGUbIsQQ out_94_mFAP2b_singleloop_p01wA5_mFAP2b_0001_0001
E4PFoBnuJbGEaRmKQCBWqB7luiGkuJhKQWO0rB/mEjGU0iMNQaRGsB3jCbGEEYlOQFuOsB3NJgGE+TNIQbk5qBjlehG0F37CQlyxsBPi3fG0QGr8Pt1juBfMAZGU8NB9P0PasBPqKmG0pPgwPSMYoBf8STGk/UDLQ3+jpBPKtqGU1WHKQWP8sBzN8XGUnCZIQPt9tBTralGUnATIQSyDqBLfjpG0/iqCQb4TpBXMlbGkTplCQRAmtBXcflGEPPnov525qB/AwrGEbqfwP out_94_mFAP2b_singleloop_p01wA5_mFAP2b_0001_0001
EFDysB/nasGkR2+NQ357tBPc9sGEpwVQQGZrwB7P1nG0GvcQQShbyBT14pGUbnPPQkCHuBzLd4G0Mz0QQXZ5uBf2o5GkgKSSQl+quBDE7EHEyPxSQRYrvBHR9FH0gxIUQJmOuBP6SEHUM/QVQ1CsrBPSrBHk52MVQu2YvBrmSFH0ExcWQCBmsB/89yGUHaxMQninsBvQsoG0ioBRQ+kQsBjAi8G0i+qQQynnvBjPn8GEEtPQQn89wBvMF3GEqjaSQPvltBLUm0GEJS5SQz0ksBXybHHkiTwSQs41vB7aJKH0KNISQVUoxBb85HHkT4PUQ1twqBzfBBHUOrTUQ1ynqBP1OAHk0fEWQU1VxB/PQHHU3igWQY4TuBbgFEH0T3SXQ out_94_mFAP2b_singleloop_p01wA5_mFAP2b_0001_0001
E99DxB/TNhGkR2eRQXPqzBzeUcG0d+uRQamJ1B7kYiGkAr0SQmu5zBbQgnGUzMrTQ14VzB/RhQGUwKHSQBoMyBPPzJGEfT/QQvA8xB3DB8FUJUVRQZaywBDE/1F0+aWSQI4CzB3ykuFk9eeQQFDivBbmZfGEAAISQzj10BfMtcGkIW0QQO7AyBnQ1PGEJS+SQT7R1BnUPNGERlZSQYRfzBf6iKG01eHQQ4wNwB3V4MGEwawQQDP+yBv7reFU+OnQQFO9zBPHJ0FE95TPQ out_94_mFAP2b_singleloop_p01wA5_mFAP2b_0001_0001
L/Uz3BXO0hGkEDySQ03f5BXO0mGUdTyTQShb7B77neG0OfXUQIwK8B33PfGkvfiVQy+P8B3qdXGUdkrTQRLC7BrbSwGEShLTQNfP5Bjob5GkcIrSQDzx6Brs2CH0m9GSQNTM9BXSbCHUwlESQl5g5B/QgKH085tRQ5Qr4BD/pdGERLCSQsoO4BfB2pGUSolUQkfP8BHQgtG094VSQhNZ8B75lzGk3M7TQTe/3B7SN8GU11fTQio63BLHU2Gk0l5RQ out_94_mFAP2b_singleloop_p01wA5_mFAP2b_0001_0001
L+TNOB325FEUHahMQ6mETBf8SPEU6mkMQ++JXBvHFOEULymKQmuJbBLEYZEUIwaLQmuJgBz0NbEUGE4JQOJGaBfR2iEkqx7NQbnvdBHuewEEmuZPQqxLVBfR2cEE8nqOQtd+SBzKHiE0OfXQQAAgLBHYl3DEtILKQepbNBrED6D0hWEHQXPqKBHXPmDEBW5CQO0iMBHZ7oDk9ow7PPK8FBjqxPD0FZ7DQW5QDBjAr8CEqGv/Pnv/DBnuJNDU6mkIQ03vGBDW5gDUjXqKQHv0+ArFZ3C03PFJQMrAMBjOsFEUZeZOQOUjgBTQfSEEmggHQm6jgBXbUsE0TYMJQ5p+hBj/pUEUk28KQFSueBzoy+EkenLOQ6avgBDfjnEkry1PQax8bB7u11EkIQqQQkSCRBX2cFEknsEGQvPKFBTtbeDE0BrMQ out_94_mFAP2b_singleloop_p01wA5_mFAP2b_0001_0001
