# Supplementary material for: Incorporation of sensing modalities into de novo designed fluorescence-activating proteins
Source: Nat Commun. 2021 Feb 8;12:856. doi: 10.1038/s41467-020-18911-w (PMC7870846; doi:10.1038/s41467-020-18911-w)
Supplement: Supplementary file 24 — Source Data [file 41467_2020_18911_MOESM24_ESM.xlsx › raw_data_graphs/Supplementary_Figure_6b,c,d/1/silent_80.out]

SEQUENCE: SRAAQLLPGTWQVTMTNEDGQTSQGQWHFQPRSPYTMDIVAQGTISDGRPIVGYGKATVKTPDTLDIDITYPSLGNIKAQGQITMDSPTQFKWDAQFKQNDNPRYHGSTNILTGTLQRQEZ
SCORE:     score     fa_atr     fa_rep     fa_sol    fa_intra_rep    fa_intra_sol_xover4    lk_ball_wtd    fa_elec    pro_close    hbond_sr_bb    hbond_lr_bb    hbond_bb_sc    hbond_sc    dslf_fa13      omega     fa_dun    p_aa_pp    yhh_planarity        ref    rama_prepro    bref_irms    cen_irms    final_chainbreak    final_looprelax_score    irms       time                                      description
REMARK BINARY SILENTFILE
SCORE:  -484.172   -699.994     92.407    401.824           1.667                 22.934         -4.807   -257.484        2.195        -24.092        -76.721        -24.841     -36.113        0.000      5.370    131.060    -42.641            0.028     19.116          5.921        3.287       3.287               0.005                 -484.172   2.736   2459.000 out_80_mFAP2b_singleloop_p01wA5_mFAP2b_0001_0001
RES_NUM A:1-120 B:121 out_80_mFAP2b_singleloop_p01wA5_mFAP2b_0001_0001
FOLD_TREE  EDGE 1 120 -1  EDGE 1 121 1  out_80_mFAP2b_singleloop_p01wA5_mFAP2b_0001_0001
RT 0.092238 0.94843 0.303269 0.768097 -0.261588 0.584465 0.633655 0.17903 -0.752615 12.785 -5.805 20.9455   out_80_mFAP2b_singleloop_p01wA5_mFAP2b_0001_0001
ANNOTATED_SEQUENCE: S[SER:NtermProteinFull]RAAQLLPGTWQVTMTNEDGQTSQGQWHFQPRSPYTMDIVAQGTISDGRPIVGYGKATVKTPDTLDIDITYPSLGNIKAQGQITMDSPTQFKWDAQFKQNDNPRYHGSTNILTGTLQRQE[GLU:CtermProteinFull]Z[HBI] out_80_mFAP2b_singleloop_p01wA5_mFAP2b_0001_0001
CHAIN_ENDINGS  120 out_80_mFAP2b_singleloop_p01wA5_mFAP2b_0001_0001
LwfKMBvxLBIEoaMYQDCMMBf9IAIEZ78WQ67nRBLFu8HE99bWQ357UBT0i4H0hWMXQlDNIBf9o3HkoFpWQYnvJB3IIuHkRJQXQiTgIBXhVCIUaeVYQPryOBPHFEIkmJTYQBdLNBHFt7HUsJcYQAQKLBfY1DIkXmbWQId6HB/Ke2Hk6nkVQDpSEB/y/5H0SPAXQxmiIBD81uHEdRGYQ out_80_mFAP2b_singleloop_p01wA5_mFAP2b_0001_0001
HTihSB3NJ+H0kYIVQ/UjXBHCs6HkEDiUQkC3XBvcouHUgVmUQFDCcBjVOqHkvf6UQ5QLYB/9T+HUf/ETQkDGZBTwIFIE604SQGS7aBvrjGIECUfRQBG1WBbnuFIEIadQQRWJTBnebJIUI8FQQWyDTBHrJOIk6srQQYkpPBLzVIIUfSROQEtoPBzKnAIEsyhUQMv1aBzTP+H0KDGVQJ6sUB/OH8H0vbgSQqgkbBbmJ6HUtVoSQ/lHcBvBgGI0PDmTQJAWVBjqOHIUgHFTQriXeBrSFEIU45ORQMuGcBv/vKIUwydRQ10wWBPHKCIEko8PQAouVBnfAPI0BRaRQVxUQB7K6QIkJ7ZQQq9rPBbXpEIEApUNQNE7MBfRFLIkI3tNQ out_80_mFAP2b_singleloop_p01wA5_mFAP2b_0001_0001
H3kYTBPzMpH0yhWUQiBhTB/RhdHUO0aUQXPKVBPIwZHkVO0VQEtoYBfR2SHkQg9VQiWEOBntzYHkArEUQnEDQBnCXtHklDFUQRXgWBforaHUCZtTQb8SOB7QLQH0IbHUQam5MB/TNbHkrHFTQEYFLBvcobHkvfyUQ out_80_mFAP2b_singleloop_p01wA5_mFAP2b_0001_0001
HPK8SBntzeHU2O3WQqGPUBjqxbHUbnHYQrcIaBnCXdHE8nSYQQgVcBb5QXHEDCsYQ8S3QBvHFiHUzMnYQXPKQBD/pkH0yhuWQ2rZTB/GRTHEgVLYQ9owRB7OffHknvHZQmupMBD/pgHk9ogYQ03vRBz1jqHEAAkYQ out_80_mFAP2b_singleloop_p01wA5_mFAP2b_0001_0001
H++pcB77nlHEoaAYQuzHhBra8nHkvfKYQy2JjB/RhjHEoaUXQnvflB/mEiHUdTqXQPffhBnBB0Hka8OYQv2mfBnM+4HkEOyYQIFdgB7lc0HUJTeZQBqviBT/C1HEV6sZQqv5cBz55vHk/rzZQsHlaBrZmqHUiBZXQOInhB7fLkHEs9oYQVt7gBPQ23H0MehXQ7YljBjU11HUPBVYQJ/ZbBv1V3Hk/RrYQh5JgB/QyAIUf1yYQvRidBnDysHUcuQaQZ5QZBTikvHUDomZQ out_80_mFAP2b_singleloop_p01wA5_mFAP2b_0001_0001
H46RiBTgVhHEv0FWQ46BkBT2OdHUIwCVQqxLkBblDRHUO0CVQCBWmBfTiMH0P14UQ78NjB76RhHkpbqTQpdClBPIXdHk94kSQ+Z0nB7aIhHEhL5SQmFLkBfoyhHEgNPRQaRWgBntziHUwK3VQXrCmBzDSgHUSxNVQrvNjBHe+pHEsbqTQs4MhB7MfeHUU9cTQKYBlBzqtUHUTnjSQlELpBD3XeHUeqJSQ4kboB/C9dHkrH3TQsx2nBXc1pHENK7SQO2glBjb7eH0HddQQuwPkBbkdqHUrNSRQJrLiBzDYfH0rJARQ out_80_mFAP2b_singleloop_p01wA5_mFAP2b_0001_0001
Ham5hBjArLH0xLNVQQg1hBTf//G0xLNVQHaRjBntz5GkWkVWQMdTkBLaRxGkpbCWQGZ7dBPc97GktzHVQE1PbBLZc9GUWgyTQBujVBDc96G0LM5TQ7TydBjZv1GkgkySQrcIgBvcoPHkBBWVQ8T1iBL3I9GUxiTUQdHkbBHeEAH0T32VQ1W5dB3QizGEGYWVQhtqbBHFoFHUKVeTQeCoTBjKA8GEaD7SQehxTBH2WAH0BynUQqjHVBDOwyGEiIOUQpI3bBvRj2GEV00RQ80SdBL5qtGkruITQet/gBDdf3GUOmsSQ out_80_mFAP2b_singleloop_p01wA5_mFAP2b_0001_0001
LEtojBLFu9GkQglXQf/0kBf9o3GUHaVYQUNenBjAryGEYlHYQJbHpB3Mz3GUPKkXQdTSlBjVOAHkCX3YQZ09iB3ZqHH0+jxYQb9kiB3UIIHk1dCYQMLmjB/Sp9Gk/VoXQ/pajBjzaxGEm4fYQwoNnB/DMEH0EfxYQUxalBD+l8GEiFXZQ5EajBrmmPHEyQ/YQJJLhBLqzEHUsaBZQU03jBjBaOHEQGuXQ7BegBHcbJH0X42XQ out_80_mFAP2b_singleloop_p01wA5_mFAP2b_0001_0001
LSh7nBPIwoGkoFVYQ14VqBblDjGkqxHYQ35rpBrw1aGUdTKXQrcYnBXNeXGEsyBXQgqhmB3jClGUbnnYQk5OrB/hFfGkBYjYQMuzrBLGxoGkqo3XQ out_80_mFAP2b_singleloop_p01wA5_mFAP2b_0001_0001
EqGvrBvz3WG0isdWQJGUrBPc9NGkpbiVQW5grBf8SRGkVOEUQHvUtBzeUXG0gArTQWOUtBX46EGU6m0VQbECtBToXBGE8JMXQM8tsBfN/2FkQA6UQpwltBb78ZGEEYlWQYHTpB/m2KGUoBsVQjYWvBbSwHGk9FqVQWr5rBDF81FUwGPXQ65GuBrKRqFUcFIVQZ66sBHfl7FEk23TQxhrqB3mcxFkOOFVQ out_80_mFAP2b_singleloop_p01wA5_mFAP2b_0001_0001
EEYlpBDrcNGUy2RTQIFepBjpbPGEUN2RQktzpBHtIFGEnEDRQktzoB/9T5F0w1bRQsyxmBD/pUGUHahRQdNnmBXhkfGUVcHSQN+XmBDKwhGEK1aTQP7omBnnwpGE/JdRQ5iVmBDIXsGkitnTQmWimBD6bxGU6xbSQnewmBP1zsGE/gKQQ7rnmBDDQ8GkV2ISQcM2mBPJa3Gkq/sPQDNzmBzWC/GU99zQQSMIoBPy2IG03PtTQiRGrBXn0UGU2HlRQ92JlBHwuPGEMB6RQv7jmBTiNVGUZScQQy4QmBT8ybG0yWNUQYuJmB3ZtvGkXtiUQI2ymBjw5mGE7L0OQ7pjmBvYVCHE1l5SQeI9mB39e5GkBPoNQQS4mBn8eHH01jhQQ out_80_mFAP2b_singleloop_p01wA5_mFAP2b_0001_0001
EEtIrBzgAGG0LdzPQMIgrBTgV6F0257NQUN+oBHtI5FkQgVMQ8nKoBbktEG0xLNLQaR2tBnsd+FUHaBMQ6vWuBjCfsFkMk/JQMZdvBnNJYFE8+QLQCDlxBz4nYFEJriMQiwDuBfJUGF0k36KQuz3rBrbSNGkVOUPQsK1rBDuurFUoJFPQf0pvBn1dAG0oEJNQQ7dtBXYkGGkJF6KQxeyvBjyGyFE+jgIQ4zdsBr5doFkdTBJQm8ruBXjn4EU9euLQw9WsBLsdGF0k82JQ out_80_mFAP2b_singleloop_p01wA5_mFAP2b_0001_0001
EoFpnBTLymFU46RMQkCHlBTgVmFUhr3KQKc9kBDqGVFU5QrIQHahlB3NJCFEVjHJQEY1iBz0NjFEmu5MQcRLgBfQujFUfSdLQYaAjBDy+zF0m5EPQQgVoB/RhZFEFuONQej0kBnDw1F0d64JQZ/BjBP0nTFk880NQ1gKdBv8ghF0974MQBQHgB/4KXFUs39JQJL3fBDENzF09meKQRoZhBDNmxFUSFQQQbY3iBjXwBGUQpNOQom4kBnmkyF0F2CQQ out_80_mFAP2b_singleloop_p01wA5_mFAP2b_0001_0001
EhALkBf++bFk/UjEQWO0jBj/UNFkTiBAQtI7gBz1jOFkpbS8PSMofBzKHgFUwKH7P78tlBnsdSFUIwK1PrteoB/u1QF0QpA6P8HOlBzY0CF0+T5qvW5wjBb78rF0IbHEQEgQkBTiH9EUsvXBQZdWlBf0tiF0WUOvPtaKpBzfCfFk4kS7PLAkmBrJoGFUyNT5vqiKjBXFOEFEpo8yv5+klBPEgyEkEngEv out_80_mFAP2b_singleloop_p01wA5_mFAP2b_0001_0001
EWOUfBvHF8EEEYl6PR2uZBjpb8EU5QL2PhrnYBvd+sEkuJxoviWkbBrFZdEEAAAwvVj3VB7Of3EEDCMAQKHMWBf92FFE82NFQ8/6QB7Gz/EUML8IQhwKSBL8IQF0TF0LQampgBT14tEE7Rh7PVdzYB7hbMFESPUwPdsSWBzbWnE0pOcBQMv0RBLfL5Ek8vU9PzY6VBPsgWFkfeJEQPf9ZBbAMDFktPMHQ/NEPBrxUNFEFFTNQ8VMSBzD8gF0agQLQBN9VBjC/LFU7AqMQ out_80_mFAP2b_singleloop_p01wA5_mFAP2b_0001_0001
EoFZUBHDCyEEv0N4vktTSB7QLkEULyWAwXPKMBT2OjEEoa8/vO0iJBntzzEkQgV+v14FUBnBBsEkAr8FwuL1ZB/FDtEUwfJGwXFNSBPubcEk0dIJwfUYSB7lu/E0HFu0v4G7TBngIUEEQ5k/v/wbSBn507EkPBuGw5sSbBnKskEkk/QDwoChTB3MBiEUCZFLwr84NBztZbEkKNHJwMQ5TBD8pMEULLwIw out_80_mFAP2b_singleloop_p01wA5_mFAP2b_0001_0001
E99zJBPJGQE025bAwPK8DB/mEPEklDNAwamZBBjpbQE0fqxFwIFOEBPIwQEkvf6IwnEDCBT2O3D0NJG6vn0LDB/zFMD0P8C/vjJmDB394GDkfGgEwD8qDBDaZsCEZoB4vEtIMB3MzCEEnEDBwZdfCBHn2cEURk57vS6e7ArQ35DUtqv4vHM7DBHt53DUTp0ovvRbEBXSlNCkEcb6vWhVDBPTryC05DpAP out_80_mFAP2b_singleloop_p01wA5_mFAP2b_0001_0001
L1NJ4A/89PEUiBBGwQgVyAb5QREk/UjJwwfq0APdT+DEYljLwoFZyAjWkBEESh7NwO1TmAPg1REUk8+Iwea5hArg96DEsMdHwF2GMALIG9DEGfcGwqJbCAX0HOE01z9Hw6nrDAf+hfDEpfJEwe++zArvfQEUiBhCwuqr0AbV+fE0gVkKwzW+hAfaqUEU+41KwPUhkADEGfEUA4RHwX8+lALJT1D06+qDw23mjArBFgDUj/CJw out_80_mFAP2b_singleloop_p01wA5_mFAP2b_0001_0001
LGZ74ALv0ZDkSMoKwQgV7A/TN2CU5QbMw2OfDBf8S3CkVOUNwzhWFBjpbaCkWktOwHK84ADLYLCkPSELwz9BtAzP8DCUtAoKwr94mAXIIOCkLSYMwJJMqA3IToBkxbiIw/pG7Ab5QXD0FZrIw/RS2AHIE5CELfMOwoT/8AzBHKCkgyIJwylF8ATyqiB0ZVSMw out_80_mFAP2b_singleloop_p01wA5_mFAP2b_0001_0001
LGEYGBT0iYDkCXfMwjs9LBXNedD025LNwHv0PBPHaFDkX6WLwdolUBLwKDD0HF+LwcSsEBrw1vDU14VLw5/BNB7YS/DUSwINwW/mMBbDVSDEvZOPw out_80_mFAP2b_singleloop_p01wA5_mFAP2b_0001_0001
ELH6NBTLyyCEBWJJwEtoRB/mEbCEBW5GwgqxUBT2O7C0kYwDwqxrSBzfqdDksdeCwoF5OBf++5BEsyBDwbt2LBnD1yAkcihFwBeZJBrWZ2/TCgVBwciUGBThPaAEZQ47vr5vKBvuTj8j4AdBw2O/JBvco1CE/pmIwthRUB/OUICEikuIwA3XMBvFsOC0YEaAw0++RB7ZJcBEEblAwswoOBXsSMAEz84HwBusIBLPFNB0DICIwjuRJBLUvKszn9e9vioTNB/7gc6DS5QEw out_80_mFAP2b_singleloop_p01wA5_mFAP2b_0001_0001
ElDtZBDrcwCUf/UCwy25cBfnvPDEAAA/vv0NeB7P1ED0d++tvHv0dB757fC04luJPb8ChBjU4WDkSMoCwPxkiBrlhvCUCwvCwrzXgBH5rkDEu5KIw8SXbBLwKTC0LdTDwFzqaBHZqtDUosn+vUkOiBvNwvD0D3sAwYjXhBTo+VC047KDwHcNiBbkzpDE3USJwk2beB7+GBEUpnHIwtIZeBf8xLD0DuJJw out_80_mFAP2b_singleloop_p01wA5_mFAP2b_0001_0001
EAAAgBvcolDklDtoP8S3gBvz3fDU6mE9P5l+iBrbSAEE+TNAQHaBjB/naSE0xLd8PzMzcBvz3jDEsyBCQvGraBvtFGEk6j1BQ357fBjqxBEUc9ogvi6whBzfNADUc9z9Ppl0dBLakcDEAYHGQItwZBvExND0oYsAQq+YZBTw9IEkS5gFQ out_80_mFAP2b_singleloop_p01wA5_mFAP2b_0001_0001
EY6mkBnuJ1DkR2OEQnvfmB3NJKEE/pmGQAAwmBjWkHEkQgVKQmupmBvIbrDEBWZLQlYQpBf++JEkoF5DQOwLpBPKuSEkVTU8PKC4rBjiEWEUhNY2PQbctBvqIHE0+5BzPhebsB32WqE0IQGxPU4akBvd+WDUHaxFQbtvlBX3OaE0ZI2FQQeCqBnWbzD0NmyDQSMpqBzKuTEk9dNGQ7zLoBfAIiEEZ6m8Pe5EoBDEzHEUsxf2Pl+KuBLo/tEEzpggPhOErB3BP2EUIXN0P out_80_mFAP2b_singleloop_p01wA5_mFAP2b_0001_0001
Lx1DnB7luZEEUNuLQ7RRnBb78ZEkSMoOQwKnnBvyhwEUMIwPQbnvoBHue+EU5QbOQsyBnBHDCoEkCXvKQj59oBn2LQEEJzPPQY9elBPtxSEENrfPQ out_80_mFAP2b_singleloop_p01wA5_mFAP2b_0001_0001
Ef/0mBPzMzEUiBJRQ/pGnBLwKHFEBW5RQ/pmkBnX6MFUKctSQQ1IjBzJx+E0FZLTQlDdpBb5QFF0Jx4SQ2+PsB7F/CFUiBRSQ4iZuBrTl+E0kaUTQA7SuBf71tEUx29TQIwUwBz/1MFkltfTQqG/lBbmZmEEaRmRQFzanBL1NUFkfLMRQx3HpBH9j3EUsqiTQa7epBLrdTFUHPhTQa2vsBneDSFkWtwRQMpQsBHi61E01YjRQ+PwxBvVQKFklCLUQnIXwBj4maFUA78SQ out_80_mFAP2b_singleloop_p01wA5_mFAP2b_0001_0001
EoFJkBPy2hFEBW5SQ14FiBzfqpFEv01TQ5QbjBvxL3FUc94UQ++JlBT2OCGEEYlUQkCXfB3251FEVjPTQwm0aB321oFU94mSQH+0aBXagUF0uIPSQSNhVBLlhwFEPOUSQga5VBTduOFkEstRQAUrSBXakfFURcwRQcDATBXE9BGkgneSQSifNB7VohFk4QXRQPPyNBfc7CGkfTFSQ+lJLBTXU1FU31iRQ1NZlBXjXsF0FZbSQaSIhBrp4bFEReTUQfAagBTtlAGUq+fSQU+jdBHjX/FE0vCUQUMKeBXVCKFkkHVSQ0P2UBnHk/EEppVRQa7CVB7ydIGU/U6SQ4GPLBTbYUF0BZ7QQGM2LBfmXKGE+EOSQ4EJHBnaZ3FUFURRQ out_80_mFAP2b_singleloop_p01wA5_mFAP2b_0001_0001
EtIriBPzMzF0eUIWQaR2jB/na+FEAAQXQPKshB76RGG0HF2XQGE4eBLbnCGEaRCYQCsykBnYQuFEEYJYQPWqmBPVvcFUWbwXQpLZpBHjTfFE6joXQApHmBHzVIF0fdVXQ6edqBjdKNF00LKXQBShoB3eE/EELq+WQ7RRhBvconFECsSWQE2glBXwFEG0Xr5WQHZGjBn1+mFEZ4XYQPr2lBnoy2Fk/iiYQLxJkB/WuAF0YITXQB8ksB7PVKF0Ji9WQOtxoBPCfvE0/yoWQ out_80_mFAP2b_singleloop_p01wA5_mFAP2b_0001_0001
EzhWiBXjXQGU2ODYQVjXgBntzXGknvTYQFDChBrvfcGEVj/YQO0SjBzgAgG025HZQhrHgBb78gGU3koXQQnSeB3pzdGEyxRWQJA8gBfmMaG0W+WVQn4CZBLdkeGUsI6VQyQJgBjgcXG0pYGUQ5mbXBDb3bG0NrpUQy2FbBXBWYGkoFwTQe+OkBDAATGkYQ4XQxO9cB/LjTGEeiXYQGmEiBDvXkG0OWgXQmbsdBPaBnGUQJBYQGECjB3okZGEcopVQzlJWBLmUhGkbnnWQObmhBHPmUGk5QYTQBvPTBP/jcGEh6XUQs43ZB/cRWG0xlwSQ out_80_mFAP2b_singleloop_p01wA5_mFAP2b_0001_0001
Env/dBntzcGEqGbZQ8SXeBvcohGkTiFaQ357ZBPc9pGkDtMaQlYQVBzgAnGUbnPaQep7dBrEDZGUPKoaQR7ldBz9WdGUHQWbQfYRhB7tBjG0D+mbQ8jajBHDMeGEkyrbQqD/gBr0VtG03pwbQPKcaBXNeZGU46RZQuSGhB7HvlG07HIaQS0sgBrjyTGkiQmaQnmaaBj7KUG0mPiaQBwycBjgpWGkGUrbQEORaBDtDjG01yXbQQ1hiBX4gxGEBG8bQrEWeB7hFxG04vrbQ out_80_mFAP2b_singleloop_p01wA5_mFAP2b_0001_0001
EmuJbBnCX0G0IbPaQgVOXBfnv8G0xLVaQfU4UBjVO8GU14BbQsHlXBLv04GkYQgbQZQgaBPc9GH0HFOaQkRFgB/Y0DHkoFZaQsWVgBXZM4GkE2KaQ4ZJbBfFL0GUlUPaQVoFUB7h67G06t8ZQvs8YBjtXNHUTwiaQAbDaB7WyJHki4sZQEYagB3tyEHUHp7aQ+HghBTCMJHkoHJaQXfuhBPOZ0GUXmgaQHd8gBnya3GUZopZQ out_80_mFAP2b_singleloop_p01wA5_mFAP2b_0001_0001
L357PB325/GEaRGbQWOUNBvcoAH0z3vbQfUYLBXiBMHkDt4bQpbSLBHYlPHkQgdcQcSsIBntz4GEFuybQmXRKBPmCtGUHXubQE4xNBv7fpGUYfScQzCNPBj1YeGUEnOcQxn6SBDNQZG0hilcQHRwVBHrLeGE4GDdQzdnTB/3DPGk1TdcQGE4NBLwKCHkqxraQCpMQBP7a+GkyhIcQTi7FB/ig6GkTfZbQwBmGBTe25G0O+QcQtEcMBbOyrGEcYQbQ9RsGBvADoGUWVubQMQrLB/akqG0PswcQvUcRBrHLuG0qxScQ1fLNBDewZG0gr4bQo+IVBfeCmGEF6IdQVHiYBD/GaGk75TdQ1wORBj9wLGEoqFcQEMVWBrOsKG0JctcQ out_80_mFAP2b_singleloop_p01wA5_mFAP2b_0001_0001
LkC3JB/owRH0d+WbQ46xHBb6mcHkYQcbQBr8IBfSMiHEsyxaQcSMKBPIwcHkpbSaQgVuBB77ncHEVjjbQq999A3eebHEDf8aQ2O/JBzeUOHkQg5aQL62JBn3XgHkWA3bQWxXABLrmjHECp0bQ2sxABHAyVHkdt3bQnWH4A3nUWHkloAbQ out_80_mFAP2b_singleloop_p01wA5_mFAP2b_0001_0001
LXkNIBHsysHEmutaQpw1IBnDtyH0HFGaQueUFBXMIuHERLiZQlYQGBLbnwH0bS8YQcSMHB/mE+HUwKTaQU0YIBTHq+HETdCbQAWDHBXprzHU7OTbQrTNIBP9usHkGNuaQkhENBn3iyHkjb8ZQ9z+CBrDS/HEXfMaQ+UaJBDPACIkuYAaQCj9FBPvfCIk9bRbQMimMB/paAIU1lHbQviyCBb1fzH03JbbQCNoJBHK5xHUClubQ out_80_mFAP2b_singleloop_p01wA5_mFAP2b_0001_0001
EsHFBBf++nHkWktZQ7Rh7APdTjHkDtMZQQ144ADrcXHkmZWZQ99TwA77nTHEEYJZQ2jCxAThrpHEsyJZQHbjyAzsr1H0XuCZQr3ByA7Hi8HUqilZQdsk0APyz5Hk0caYQGDfzAHvsDIE/8fZQa7D2AvxTCIEF1UYQe3g1AjdtFIE7a3YQYl/2Az2HLIEP1xYQf/UABjU4lHEoaMaQTq6/AfLdjHk4kuYQb5psA3sooH0RqnZQ8bAsALbjmHkMqwYQbLewA3IV5H0iXFaQTMC1A3Oo0HUj0+XQHFFzArYYGI0cY7ZQlLq3ALg5DIUeAqXQRAV2A3w5MIUW+MZQ out_80_mFAP2b_singleloop_p01wA5_mFAP2b_0001_0001
EqGPABT0iRH0yhqZQ357+A3jCGH0Gv0ZQ5luEBnDt/G0JxwZQGE4IBHXPDHkQgBaQMIw6ArFZEHkU4iaQcaTxAzaqKHEV1paQCQB4AX4k4GUmnqaQDCsDBT2OVHUGE0ZQtsQ5ADHrCHU56dZQ2OaABbs2GH05R5aQST4sAPPaKHkbcQaQETF1Abcn3GUWKLbQYfC/Af/mzGU4XmaQTw1xAPtF2GUr/TaQ out_80_mFAP2b_singleloop_p01wA5_mFAP2b_0001_0001
EFDiEBzKH2GE7RdZQ4PVJBXjXvGEBWZZQU4aIBjrHjGEoaYZQFueEBnuJfGECsGZQzhWMBTgVzGU46xYQvHYRBrEotG0wLmYQB+gUBv+O0GURS2XQEwOXB3J7+G06EYYQ7RBBBrZmzGE99PZQ/z1LBrGqwG0LZ1ZQ1PYNBzou7GEIR2YQiksJB7I3yGUMNWYQVJgQBjqZlGkXtcYQy5FUBHZctGkd4AZQULTZB78LEHEHkCYQZYAaBDO27Gkz4vYQ2HDUBrYTDHUv+nYQ out_80_mFAP2b_singleloop_p01wA5_mFAP2b_0001_0001
EEtIMBvHFdGUPKsZQ/pGMBrbSRG04lqZQaR2PB7QLNGU5QHZQlDNUBfTiRGEoaAZQrcoNB33PMG0isVaQj/WJBHoiNGkGk5aQZKoEBLhAOG0oLwaQtc3KBPYmNGEzlebQ5lOPBjqxgGk8S7ZQhFDIBfznOGk4cjZQAcURBTd5PGkj1gaQDebOBXKwDGEeDRaQ out_80_mFAP2b_singleloop_p01wA5_mFAP2b_0001_0001
EIwKOB77nEGE7RxYQvJRRBblDAGEmuNYQyLdSB757nFkuJRYQam5OB33PbFU2ObYQzMTOBrEDCGksdGXQvYeNBnFEOG0H+4WQMBfRBjgz6F0vQ7VQoVCKBDQ2QGEzntVQx1jKBTgVBGEZ74YQUeKVBvA9DGkh0MYQBWYKB71s8F0HqJXQS2SRB/koRG0MWyWQQGiLB3idRGkV1wXQdPTPBTC19FEKiBVQSGASBX0qpFUZrCWQrYaVBXpQBG0C43VQ/8pJBnOgZGEY9oVQb9GGBDUUNGEIj2VQAK1LBnwwNGE5UzUQ out_80_mFAP2b_singleloop_p01wA5_mFAP2b_0001_0001
EKcdXB7OfhF0MzIYQtI7YBX3kKF0eUIYQO0CbBvcoDFU3k4WQf/UeB3MzOF01jSWQ6mEdBLEYFF0jCrYQkqoeBX9ytEURfoYQ4wvaBjIzKFEEmWZQgqRaB/S3sFksdCYQgQXVB7pLBFkcpPYQchSgB3PcOF0nzlYQ8yygBjoPqEUJEBZQqBLgB3aQqE0ROJYQRrFbBLg4jEExdtYQ5JrdBPwNHFELVvZQMrIXBXPRBFk90bZQLGvZB/ZwbFUB3XZQ out_80_mFAP2b_singleloop_p01wA5_mFAP2b_0001_0001
EsyBZBbQgxE0jCXWQ++paBb5QpEUjXCVQ46ReBrFZVEUiBJVQIFOdBnDtGE0w17VQXktVBrw1jEEEYNUQBWZWBHZ7oEECs6WQ509cB7kr1EEYNiUQjs9WBXjXeE0HFOTQv0NTBLGEyEE/pGUQ35bTBb5QXEET3sUQ out_80_mFAP2b_singleloop_p01wA5_mFAP2b_0001_0001
EqxLhBLxgUE0JxQUQaRGjBf9oCEEEYNUQ0iMkBra86Dka8ySQO0ClBPy2LEU6mESQ35blBvyhIE0eUIVQ8mmnBviOwDUqmQVQu/wpB/fj+DETXPWQwS/pBHWPSE0PTnWQicZrBPp2fDUwErWQiBhhBTKchEUdTqTQ0VFiB/aSoDkWkiUQeaqkBTurLEEhXIWQIMWmBbLWXE0mZxUQt9hoBLCfrDEAISUQ0EvmBndRSDEXWnVQvc3sBTU7mDkKPUXQ6YKrB/vvBDEXlWWQ out_80_mFAP2b_singleloop_p01wA5_mFAP2b_0001_0001
LHvUkBjWkRD01jaSQqGflBrZmFD0coFRQueUkBDW5cCkpbaQQrcojBHYl7BkBBGRQ2OfjBLwK7CkEDCTQFgonBbigAD0nUMRQjtNlBvz6fDEDwYQQ out_80_mFAP2b_singleloop_p01wA5_mFAP2b_0001_0001
LMIQkB3MzcCk8SHOQ5QLjBfTixBEqGfMQqGPhBj/UHCU0iMKQc94hBblDlC0MzsIQqGflBjrH9AkEDSLQkwInBXrxcAUUuZNQEoakB36sl/z+2rJQZ78kBnCX3CEBWJNQ+zAiB3e1HB0MoyNQI3rmB3iEmBUXT/JQoiEmBL6Ty/ThojOQd3EmBvjvc+jMY3IQotKjBbD3JAk+qDIQHiPjBvZkU+zj4/KQ out_80_mFAP2b_singleloop_p01wA5_mFAP2b_0001_0001
L46xdBzLdjBEaR2JQktzZBrw17BUdTiHQiWEYB/TN2AEW5wDQy2ZZBf8SX/DtIbEQzhWUBrw1LC0NJ2IQ09mRBvX5PBE4mIKQpuGVBDwtpCErSwKQcn+LBXPGkBk34pKQ789cBXjXyAEpwFLQ8fkbB74hWC0HLAFQDr0RBH2nYCk+BjGQb9lTBrdcAB0FeBMQOcwRBXTnYAkg31IQF1WRB32yyCEtUnLQ89FXBnyIFDEwF7JQKXfXBnxeaCkABLMQjSFKB/VhuAEG3jLQRH/JBLORyB0QBxIQBSwLBHqXNCU3W8LQ out_80_mFAP2b_singleloop_p01wA5_mFAP2b_0001_0001
L2jCVBvIbPBka8S/PDXvSBHYlTAkR2O3PnEDXBXiBx+z4lutPzMTWBzgAr4zMzMrP99TOB/TN++j9ow8PXcMKBfidTAEVPTAQIFOUBPzMHCkZmZ+Pz9DRBTVF4AEdgnfPKc7PBn0Yj9jtyoBQ3nsMBj6sL9TmRt1PNTzIB3UAyAECjd6P out_80_mFAP2b_singleloop_p01wA5_mFAP2b_0001_0001
LEtobB/na8/zisdePEtIgBf9og+zfqxrv2jChBjVO02D/pGxPiBBiBjWkt973P1YPTiBfBTLy28Dv0N+vGNadB76Dt/jJaQDw2ncfBbRl+AU7z/Cw3jAaB3ggJ/TfBhGwZ78bBLwK/AUO0ikPoL0hBbec5/TmIZtvD7zbBP1EaybKty9vNRRhBDpcH5js7oAw out_80_mFAP2b_singleloop_p01wA5_mFAP2b_0001_0001
LlD9gBThrH6zyhW/PDC8hBT0iM9bktTDQT3kgB77nK+LtIbIQZQghBjAr8/7yh2JQMdDgBb5QL+jWkNBQ/hBkBPilb87fiUEQZj3hBH1Nh/7zcQBQ out_80_mFAP2b_singleloop_p01wA5_mFAP2b_0001_0001
EPK8cB325767z3PJQBrcaBT2Of8b3k4LQjsdcBrEDC7jTiBOQtd+cBDVjH/zMzcNQfUYUB7P1477xLtLQTDnRBjQT9+7iB5JQgc+RBTlJ3AMzJ9KQhbaPBbP1+AcawkNQ80IKBLDHNB8wD+NQg/4GBn0/VBcXP6LQywOIBjYiSB8QtNQQKcdbB33P16D99DIQPMhbBHQkQ/rQjhMQWLaTBz0b57TkO/KQOpoSBrQjU87gksNQ/DfTBzat5+rqU1HQ+XZNBjOza+ri8sJQNlLWBLD0IB87zKLQZOBQBTUVjBclQlJQqWwRBjEQ4AcDlNPQ+vVIBLGBSBsRvBKQ9T8CBPN8gBsDnNMQTrtKB7HwLBM4eARQZITEBzsSdBcDcXQQ out_80_mFAP2b_singleloop_p01wA5_mFAP2b_0001_0001
ETihdBzLdTy7P1QQQgVOfBLxgg9T14VRQWOUbBX3kAA0LdrRQyLdWBTLym/j78tRQ/pmfB757n2rpbiSQUdQgB32T5+LZj7RQ/jWdBjVQ5+Lu4oQQthfdBfm6kzLRNPQQ98ihBrrJq+Dk7ERQeb6bB3rclzb0aITQbUchBrY4u5jYyMTQrJMfB/2vOAcjYoSQADaiBHhFO/rKxwRQzqNZBfaZk/rliyQQwrmfBr1GFAcmA4PQ out_80_mFAP2b_singleloop_p01wA5_mFAP2b_0001_0001
EPffdB/RhLBkuJBSQb8SaB7QLKC0isdSQzhWbBzfqVCE7R5TQIFufBTf/kCkR2OUQhrnbBjVO0CUGEwRQqz4aBbrKyCEbkYQQTnXYBj52YDUeiTSQsCHdBfrxZDkSccPQ03vgBzgATB0Ld7RQwMFWB/ywBC0+PYSQzBjfBf1u6C0hF6RQMvoWBjByvCEdmLQQ0K4cBPz9VCEuv+PQWCfZBznp2DE4uzRQ1tDZBrUKcDUxJYTQocOUB/9FSD0NuHSQR6kcB3wxYDEU4UNQFGogBbsHdDUIv1PQ1YFbBj220DEd7HQQ out_80_mFAP2b_singleloop_p01wA5_mFAP2b_0001_0001
ERLSXBThrPCUf/sUQlYQXBLEYdCEZ7EWQhrHSBX461CkYQQWQMdzNB7OfjCEueEWQpbSXBfR2uBkqxDXQ18LXBDQIICkLbPYQnSLcBn1V2AkeQzWQ2jCUB/naAC0xLVUQgexaB7CRxCUXBQWQo3qTBvISKBE8w7WQ8VHXB3BkaBUoslYQ/vnTB38sbCU1HUYQt8vaBL7dbCUNMVYQFRKcBrUpAA0OvfXQ6XzfBjsDcBUBf8WQ/FFcB3ZBeAEwCyVQ out_80_mFAP2b_singleloop_p01wA5_mFAP2b_0001_0001
Ee+eSBHXPeDU5QrWQEYlNB34l2DUMI4WQW5QOBzfqPEkpbqXQlDtSBHueWEE/p+XQNeJWBDrcsDUHaxWQkJqKBrMziDkpcZXQbc3LBrH6+DEFQ6VQ out_80_mFAP2b_singleloop_p01wA5_mFAP2b_0001_0001
EMIwJBXiBZEU0iAYQShrJBrbSsEUgVaYQ14lEBDW54E057TYQxggABf++vEk8SHYQdTCKBf++lE03PJZQLQEFBLeeZE0HxWZQHNzAB3wPkEktNpZQ9ztEB/hcDEE2qPZQLvd4ArQRZEkt20ZQ6sHABnbGxDkNWbZQrA03ArYYDEkz6tZQe5ruA3CCxD0Cm5ZQHaRGBfSMSEkrHtXQZs/MBfae2E0UZQYQtRXKBzLT0EEoEdZQy6jNBfgIcEUjxOZQT+DBBfje1EUuguZQ05BIBTRt1DEX5AZQe7yxALR0hE01XDaQyxn/APu/ODku/VZQXlZvAv/YTDE6FyZQ out_80_mFAP2b_singleloop_p01wA5_mFAP2b_0001_0001
LhrnEBzgANFkYQgYQoFZ/AjU4YFEv0dYQKxAABfTivF0NJuYQpw1DBb781FUbnDZQOJGIBnBBUFE7RpYQm5N5AH1nQFksGwYQD+r8APrfZFEya5XQ out_80_mFAP2b_singleloop_p01wA5_mFAP2b_0001_0001
E2Of3A33P7F00NlYQ46R2A34lIGEoa0YQ03PzAvIbQGUy2RYQpbSuAvyhNGka8iXQEtIuAHXPJGET3YZQQS2xAHh/DG034BaQ7n4pAnrXFGkP0laQLxjuAn/QBGUZlPbQiFA3AjLvIGkv4gbQ9owxATgV0FEXPSYQLx89AbMSLGk4FBZQBBrmAjNfFGEg+OZQTobsA77nRGky5fZQKEf5ATBfHG02ZLaQg7CzAvn92F0mk8ZQKekiAfF/AGEKheaQAI8nArv0NG05UpaQBjLyAH38yFku5JbQ3wNoA3laAG0yMnbQBMA6AXDyFGUMS8bQ/XvzAP26PG0hmmbQ8+R9A/5yJG0uiLbQ out_80_mFAP2b_singleloop_p01wA5_mFAP2b_0001_0001
EnED2AvyhaG00NZYQ357yAD/piGEaR2XQAAAxAPeptGkBBOYQbnv1A/S3wGUjXuYQ7Rh7APepjGEue0WQShr6AnsdcGkR2yYQS8TrAX4TgGUPFaXQGZ74ArbSpGEEYFWQEYl8A757bGkTiZWQKcdBB/9TmGkvfSXQ out_80_mFAP2b_singleloop_p01wA5_mFAP2b_0001_0001
E+TNqALbnzGUbnvXQIwKoAbkt+GUbnDYQ/pGqA757FH0gA7WQzMzpAzLdCHEmuxVQ7RhZAnYQAHEBWVYQqGFKArsn9G0tSqXQz7AWAvOJ5GE5Z8YQx1jmAbPKwGkqx7WQDVrtAnz7AHkVKdYQUfbXALpnIHkOmeYQgWGMAHEOCHE1h5WQKz7FAbGZ6GUc0IZQDx3gAjSO7Gkf/UZQIf8XAHAzwGUNgzYQ out_80_mFAP2b_singleloop_p01wA5_mFAP2b_0001_0001
Epw1rA/mEQHEnELXQGZ7tAXNeXHU0iEWQJGEkA3MzbH0xLVVQQgVYAzgAfHET38VQU460AXNegHU14lWQ+mY2ALhooHkUblVQD6q/Anm6bHU9M8WQdoFsA34lSHkDtEYQ2moyAfwTTHEcHUVQVxOxA7S6jHUgOcXQmPe7Ar75uHUa68VQWytuA/eCsH0S6SVQezH6AX1ykHEO9uUQi8UCBj9JiHUxIUXQB6nBBzQoYH0NDDWQ3W0+A31rVHUrasXQ out_80_mFAP2b_singleloop_p01wA5_mFAP2b_0001_0001
LNepkAf9obHkCX/TQepbYAb6mfHkBBGTQXPKeAz1jqHUiBhSQ8naQADVjxH0kYYSQR2OVAblDYHEsy5RQdPIMAjnZNHkCDPSQpMxJAHLKGHke4+QQ/g1x/S/gKH0ebBQQzgQo/iW5CHksEzNQyLdrA7luYH03PlTQvfuJA7oggHUb4qTQibSiALprWHktRbRQ1N3KAbn2bHk30KRQkZP5/6GVOHEELuSQTcGXAn9mJHkO07SQIpHFArTG+G0opRRQx89YAnZpFH0LVdQQi4Y9/yIASHUpzMPQA9yI/SqCMHkr2kQQym0D/GjGGHUPolMQowRa/u297GEUSkOQHPrBAX/QBH0jwrMQ out_80_mFAP2b_singleloop_p01wA5_mFAP2b_0001_0001
LlYQpAnX6rHERLKSQdoFtADAA2H0MzkRQDXP3AHtI4HkR2WSQBrc7AjWkwHUep7SQsHFwAXMI1H0w1DQQH1G6AX1TvHU2+2PQOoOnAX2WvHEndlOQVjXuA3islHEoaUSQg58mADyF8HEzAuRQi65wAXU38H0KZPPQIf/+Af9lyHUgpfOQxfdpA3+zuHE97eMQVzlfAr83zHU3qxOQZLAmAnFbnHUJeXPQ out_80_mFAP2b_singleloop_p01wA5_mFAP2b_0001_0001
LBrc8AjVuAI0P1QSQ9oQDBrbyBIEnE7SQnvfHBz0N7HUPKkSQTihLBLaR6HE7RRTQIFuEBPyWHIkZmZSQGmv+AX/BKI0HZJSQuYo3Av0lFI0ryoRQHpW8A/lyAIEHqQSQ50nCB353BIkxtAUQ/6JHBXo9GIEiIfRQcLLHBDrfJIEFyITQ7ss/ArQTNIkR3aRQwHv7AHZ2LIEd1ETQaLh4AHAeFI0oPjQQ+CYvAD+PGIUco9RQ out_80_mFAP2b_singleloop_p01wA5_mFAP2b_0001_0001
EzMzGBnsd1H0GvcRQIwqKBfTitHUepDRQIwKIBjrHjHUepjQQoFZKBntzdHEEYVPQ0iMOBrvfyHEAAAQQYCGLBv6i2HU3wdNQLmQGBvI60HU4ILNQkntNBjmr7HkPe4LQ8naDBPc91HkZm5QQT3ENB/XdrHEPa7RQEjHRB701sHURUcPQiYRQB/AM5H0YwbQQ out_80_mFAP2b_singleloop_p01wA5_mFAP2b_0001_0001
EqxrDB/89fH0w1LRQdTCBB3MzVH0z33QQXkt9ADAAQHkBBGSQfU43APy2UHU3k4SQ14l4AzKHXHECsyPQXBI8ArD0bHky3WNQXOFzADjdMH0a/MPQdTCCB/89kH0eU4RQjl9DBDzcQHktzaQQDf3yAXYScHEsPWQQ8Ka8A/QfjHUHNrNQgNbsAPr4NHkUP3NQJ0DwAzp9IHkV9gQQoes4AL18GH09BSOQ out_80_mFAP2b_singleloop_p01wA5_mFAP2b_0001_0001
EvJx/AbQgFH0gALSQhrH7A34l+GkQgNTQNzMyAHtI3GkBBuSQ99TzAHDCyGU5QrRQgqxBBb5Q3GEue0TQVEOGBbw17G0hfnUQMM5JB/MsyG0aGCVQ/67DBHRSBHkK90VQpwVCBDBWCHkrHdRQ4bi3Aj9pDH0Jf+TQ1toDB/3OzGEgr/SQcZm/AnQhxGknjaUQgKeIBTegBHU0UBUQURHNBTY01GknLoVQGzeLB/JxuGEfZJUQYoqHBjZ9sGUZ0nVQu/JHBrTqEHkmvbWQ3DrBBv6h7Gk0HbWQCMSBBbCiHHUanfVQ out_80_mFAP2b_singleloop_p01wA5_mFAP2b_0001_0001
ECsypAHZ71GkU4iTQ8S3gArbSuGkDtYTQ789jA/mEkG04lGUQpbSkAT14jG03PVVQWpxMA7XsyGkgL9TQL7fz/SQXrGkq0sTQDMX6/iTGiGkokbTQb7w/+mWGvG0GvxTQ67npAf9o6GUwKXUQ6mWfAv6zsGkflUSQQBcJAzFf6G0r0gTQO4bOAbq2zG0lBCVQ out_80_mFAP2b_singleloop_p01wA5_mFAP2b_0001_0001
EiBBnA757bGEv0VTQOJGsA7kYSG0eU4TQqxLmAThrHG0xL1TQIwKiA3NJEGkpbySQlDt2APzMRGUy2JTQOeh9ArdgaGEjqdTQcpC8Av/OHGU04iTQwHJDB7VgbGk0+oSQoa8lATKccG03PVSQJYatArIkTGkkl8UQ7iN1Ab2QRG00wFSQoRTABDDfZGkZ5aUQci+4AjduhGUh1aTQWuyBBXVeGG0IOBTQmy22ALPoAGUaLSTQAAc9A3mRHGkbjnUQwWiFBLbJiG0Zo8SQg1uBBL6vcGk5LpRQLlbFB7kYUGkN9sSQ out_80_mFAP2b_singleloop_p01wA5_mFAP2b_0001_0001
E/pGmADBWCGEVj/UQT3khAb5QvF0LdLVQmuJqA76RfFUiBpVQZ78sAHtIfFUf/0WQ14lQATgVwF03PNWQVDsFA7jMaFUP4jWQ3FkPA3yJKF0R3WWQb2cn/6uyZFkx3DXQ3kYpAXiBGG0w1zVQA+0cADOwpFkGROUQpdMEA7H/6F0n2zVQAjeWAD8m3FkYSIXQ out_80_mFAP2b_singleloop_p01wA5_mFAP2b_0001_0001
EdTiuAfSMSFklDtUQFDC3ALFuCFEoaEVQaR2yA/owrE0bSEVQb8SuAT0ikE0GvEUQBWZABXiBDFk8SHUQo9mCBTa+YF0Yl9TQOk5EBD+J0E0iKqUQmJbEB75fjFUN5OVQWO0rA/mETFkCXvTQwf05AnQcGFkNxEWQlhX+Arad9EEIQITQC1R/Aj6hiFk6BfTQ0M/FBTY5XFE2KUTQ3pSIBjef0EkyU+TQjXdDBnezjEUU2vUQ/fLGBXNz5EkswoVQWMAGBHpNzFEg7/UQXaiHB/Q3ZF07TtVQaPFBBrwJlF03p5VQ out_80_mFAP2b_singleloop_p01wA5_mFAP2b_0001_0001
EhAr0AzeUgEECsKWQkCXxAzKHKE0NJWWQ2jC7AXO02D0yhOWQqxrBBzgA/DE+T1WQgVOsAHueGE0jCvXQuB1iAP3eTEkc+3XQvQGpAbSpdDU0G6XQnvf4AfTinEkqx7WQOIqrAXpEGEk83jVQfr8xALf9KEEOSQYQS93kAXTEiEEx7BYQryglA3fCZDEWccYQtaGwAXhXJDUi20XQq2VjA/yxUDUwgIXQ out_80_mFAP2b_singleloop_p01wA5_mFAP2b_0001_0001
EOJG6Ab6mUDEuecVQdTiBBb5Q3C0KHSVQUNeABTKcJC00NxVQLHa8ALwKfB00NBVQtd+CBHue0CU0i0TQGKhEBX4ldDke8JTQdykABTJB4DUfwoSQ8IyJBbfFoD0AqATQ3K6BBnsQOE04J+RQC1JLBXFcGEE6qVSQ4/OHBzceTEkgK0RQLfoIB/XmlEkJSIRQwKHzALGEQDUep7UQMU3EB7b0CDUV14VQ01X/A7OXnCUn3STQaBUGBrjReCkfXtTQQA34Av6yvDE3WwSQlg2MBjTGTDUP1aTQxcl9AD3dYE0JXkRQMbVPBPasKEUpbNSQxUdMB3aKlEU1Y8QQ out_80_mFAP2b_singleloop_p01wA5_mFAP2b_0001_0001
LCB2BBrFZ7BUHaBXQfUYBBTKclA0FZjXQTiBEB/S3E/jEDqWQjX6BBLFue7Tc9gWQXkNEB/9TtAEW5cYQtLeDBTovEC0UyoYQcsEEB/RfcCUS7+XQlR3BBzGQ8Bka2/WQT6P6AnzsVAEM4rXQblcIBLJ0aAk7tZYQY/XCBXlNBA0MC0YQQucGB7vaOCUQ0AZQIkA/APuSJCkvQ3YQpkPIBP7HhC0OL1XQhP1BBroL6CErnAYQ out_80_mFAP2b_singleloop_p01wA5_mFAP2b_0001_0001
LU4aIBHsyx/DEY9VQiBBLBHsyh9z4lGVQgVuHBrFZ77j9o4TQzMzIBbmZG8r8SPTQy2ZQB3ist+z4lmUQx41PBfzRdA0ITvTQ6mEKBb6m0AUIwCWQYAnLBju5XzLvEsVQylPSBb6IK8zmKDUQXfATB3FVL/z5XaVQLnkRBDCyLAULG5SQ out_80_mFAP2b_singleloop_p01wA5_mFAP2b_0001_0001
LCsyDBLGEo+j/UjTQTihABjqxL+zP1YSQBW51A/mEj8z3P1SQamZuAblDN8jZmBSQAAgABDW5YA0NJmRQtnMGBvef3A0EMLRQJkzFBDYqFC0aabQQEV/IBf1/k/TQtXQQyL9CBfnvHAkYQIUQovXCBLITf6zWOyRQ6tv9ATi4IBE5+OSQemC8AvV6SAUoJuQQaUhIBn9yDBUmkESQWxzJB/epQCUcfLQQve5DBPOCdCk7UDRQgLeDBviHBC0M+BPQg8ANBv31HAEfjGQQjnwGB/kcM/zuJ/OQINSJBzKag9DUB9QQ out_80_mFAP2b_singleloop_p01wA5_mFAP2b_0001_0001
LQ140AvHFu6jDtIUQMIwqATf/U174luUQlYQkAz1jS+DqGPVQWO0UA76RR+z1jKVQkCX7ALwKH7zkYwUQBWNsAXOz78LIyjVQFjAmA/OEY8bMg/TQ out_80_mFAP2b_singleloop_p01wA5_mFAP2b_0001_0001
LRLypAjpbKAUiBxVQuz3kA7P1YBECsSWQ6mEdAb6mEC0IbPVQ2OfLAzeUUCU3kgVQZQgbAbmZGBknvfXQwxwjArC1nAkVjWYQg0PrArK5RB0iZlYQ04ngAnEd++D9PnYQfU4xALGEIAEAAwVQqiOrAXp5BCU7ynWQNHVPAfCmXAEmtPXQJVJTAn7jAC048wXQ6jVkAr9iP+D4FBZQbr/UAPWJ99j+NaYQ out_80_mFAP2b_singleloop_p01wA5_mFAP2b_0001_0001
EFDCjAjqxHC01jCUQKc9aAzLdfC0d++SQueUeA/TNODktzPTQZQgnA7QLaDkvfyTQBW5hA/89XCUJGkRQBmwsAXqnpCE/ocRQUJohA7WBUBk++ORQFr5wAH09qCEs9BQQLHaqAHZ70Bk++5TQ/ABKAz9YXCEbiBTQjNgaA/OxpCUeI3QQ857xAPUeXCkFSDSQppisA75+JDkAS0RQfCpkAz+yKB08KPQQsV6SALZE9AEDwSRQ4JimA3guxAEcQ8RQTNw4ATaN5CEYjAQQeSfrAL6H+Ck220OQpVTxAfOtKCE0ESPQ out_80_mFAP2b_singleloop_p01wA5_mFAP2b_0001_0001
ER2OPATf/oDUKc1SQxgATArFZLEUf/8SQamZWAfR2WEkSMoRQnEDMADAASE0eUoQQKc9AATLyWEUktrTQP239/Gb6REUJQJVQYNDb/OhNhEE0tvVQ8nFW/mBxfEkN5PXQvdi27WMbxEEBWzXQhrHBAPHadD0codSQS31gALa2NEkXchTQJRkj/alpSEE5ZNTQnqJDAfGFoEUchlTQL1aOArmPUEEpVoVQy6sz/GiYBEU8mSVQv0Ie9IU2dEksHVVQDxRm/O2hxEEdneVQdUH7/KMBhEEIiqXQb1+0+OOdQE0ARiXQL26z8krbwEk9pZYQJpDb/I1qwEk8jbXQkbI5+CIDAFEUshXQ out_80_mFAP2b_singleloop_p01wA5_mFAP2b_0001_0001
EcSMiAnX6mEkZmpRQzMzjAb5Q1EUc9gQQFDCgAfTiLFUxg4QQ3kYkAjWkVF0FZzRQ2OfvAPy21EEpwFQQUNemAvxLpE0kYgSQZZBeAneXvE0GSXPQQgVwArvfAFUgVeOQsHFyAvz3lEEVjnPQVjX0ALbn7E01j6QQ out_80_mFAP2b_singleloop_p01wA5_mFAP2b_0001_0001
E2OfPAHtITFEueMQQKxgGALaRoFkCXfQQiBBMAXMI4FEYlzOQGZ7GALFu0FE+TdMQeYwY/y/AnFkZ4pQQjGnc++P+7FkzOERQngNm/I0/4F0jLiRQqlwBAFJT2FUNWuQQq/os/8Ie5FEhL2SQGZ7IA/89JFEmu5OQknZNAri/tF0rNbRQ0N/I/W/BbFU5CaRQX9t3+GW6hF0MibPQY6Tb+SIZDGU3fNQQ5S1T/OzeBG0dk4RQBGGFA1Qm3FkJvNTQ6d7H/Uws7Fkx8dTQ out_80_mFAP2b_singleloop_p01wA5_mFAP2b_0001_0001
LfU4WAf9oEG0hWkPQktzdAXNeMG0yhmNQGZ7kA34lVGEaR2OQc9oiAjqxYGEYljQQaR2aADVjFGkTixQQri6PAXUnPGElxiMQuG/jAHFmIGk8vHMQ out_80_mFAP2b_singleloop_p01wA5_mFAP2b_0001_0001
EW5QsA7QLaGUJGUNQ/pGyADBWjGkBBWOQZQg9AvyhkGkQgVNQ4PVABjrHgGUxgQLQXPKsATLytGUeprNQZwhrADPgwGkO2uKQm8zkADdq6GE4tLKQ/oKWA/836GUJHxKQeGzpA3WEDH0mrFJQUNetAvxLXG025bLQ8GzyADXhiG0cOQQQsZQwAfKc0GUiSnOQqqGkA/xgtGEAZgOQ3q9nA7ZzpGUNLqJQwRqzArR7xGURXAKQnlwlAvhxJH0L1sIQLd0xAPA/CHkFSuIQ out_80_mFAP2b_singleloop_p01wA5_mFAP2b_0001_0001
EktzBBf9oqGkZm5OQlDNHB7QLuGUepLOQoacHB/TN6GEZ7sNQ/pGGB/9TAHk9ogPQT3kLBbmZrGkDtIQQVSoMBLNFgG0fySQQpGYQBXMOwGUv9kPQ5UcQBH9eeGEPPbRQ/UDAB/natGEShTQQ+0XIBLxMqGU8VVMQkcVKB/BduG0MwGRQ5WfOBzyFdG0BswOQ2WFJBTDubGUQvcQQp8cTBnRnuGEb+hQQ30pPBbki4G0qYdPQ4YhRBj47sGUBRqNQl8YRBT9YWG0HpgRQ+asOBPMWhGUCZWSQddGUBrx5iG01iORQ out_80_mFAP2b_singleloop_p01wA5_mFAP2b_0001_0001
ERLSJBT0i9GEYlTLQXPqJBXiBJHUJGkKQbnPPBrFZMHEaRmJQ03vRBnX6GH0d++HQ3kYFBPzMMHEUNeIQVcIABfvlKHkmmlJQYq/FBLABYHkbyZHQtIbKBrGv3G04l+JQjmyIB3F1NHk4LVMQzp0FBPtNHHUWVZFQ73p+ATnqQHU6VzKQRF8CBLLJaH0gLgEQnT7JBrXbZHUQZpFQ4jiFB3k/cHE+MfJQ out_80_mFAP2b_singleloop_p01wA5_mFAP2b_0001_0001
E5lORBPHaVHUGEoKQIwqWBbmZZHUzMDKQHaxXB3MzdHUiBhGQwKnUBnBBkHUGEYEQCB2XB/naiHk9oAMQWaadBD8FnH0kLAMQ3HJeBnuBxHknYoOQ0pRiBrHZ2Hkos3NQam5OBvyhZHk789LQJ7dZBXjwSHkLIPKQ1B7WB/B+fHkZ3/NQKWLVBvICpH0gPhLQ2XNeB3l7qHUl/FKQ2JMgBPQwgH0sqTMQ/MyiBbkm8H0f8TPQR6QiBPnw5HEHu2LQCKujBbiHwH0up+NQ out_80_mFAP2b_singleloop_p01wA5_mFAP2b_0001_0001
LGZbcBntzaHkpbSEQEYleBbktfH0Gv0+PEtohBXMInHEDCsAQ789hBfTivHU3kY8PQgVgB7luXHUjX60Pq4ocB/3WQHE+rLjP8xiYB7SGUHUJJmpvUixdBfb8GHUbHAAPDCseBb5QVHEv0NGQI2bbB3SdkHU4DG7PvH4hBH4ySH0mfP6PT2UhBfRMcH0rPBGP out_80_mFAP2b_singleloop_p01wA5_mFAP2b_0001_0001
LRLSjBT14jH0w1jEQtdulBntzpHEW5wFQktjmBLEYnH0kYwJQ7RhlBntzfHEoa8KQZ78nB/mEmHkTiBCQI8+oBf4HcHEM0sDQfU4iBDW5cH0OffGQ4HUlBXdVyHEgUVFQWMhpBnp0rHEqTkBQFaFnBnpDlH0ohI8PPXQpB/+CYHEHodAQ out_80_mFAP2b_singleloop_p01wA5_mFAP2b_0001_0001
Lf/koBnX6sH0P14KQ35rpB7P1qHUiBhNQCBmqBHXPfHUGE4NQzMDrBT14bHEoaEQQiBBsBLFuyHEtIrNQNzMrBvxz7HED02LQNVwpBTOh2HUTMlJQfmkoBjo/sHEyE3KQ2sLoBDLzsHUN5CPQ903tBPUwuHk7dBNQQnUsBriP1HUDewPQPc+sB3cJAIExrMLQXY7pBnyvAI0iP9MQjwQrBHCU0HkQvGIQIQPoBra/7H0pEzIQ out_80_mFAP2b_singleloop_p01wA5_mFAP2b_0001_0001
EiWErBbPKZH0istLQOJ2rBLwKOHkArMMQR2OqBz1jGH0xLdKQKcNrBjU49GE7RxJQLy2uBzLdMHkoFpLQqbcvBPmhPHEfk8IQFBmwBPM+SHU3gjNQlDtqBLbnbHEnEzJQJ9brBnhQMHU+SSOQsVUvBb9/DHEb54LQrc1tBT19RHUSAGIQ3isyBjefRHk3mHNQBfKwB/anQH0MkmPQ/ZLwBDccbHU3NUNQ out_80_mFAP2b_singleloop_p01wA5_mFAP2b_0001_0001
E35rnBrbSJHkvf6JQv09lBzgACH0P1YIQBr8iB7P1DHkqxrIQjs9hBra8MHU2OfIQ5QrmBbPKCHEue0CQTtBlBvuQ6GkI7/+P8K5lBHti5G0D8/tP6EFoBr+n1GUGBqaPv7JkBboX9G0zrXuv789mBz1jQHEW5gKQ6nTmBTQ45GUgUGJQyByoBjCQAH0H6RCQolVmBX0JKHkGYOBQwI8iB3038GU7s/+Pz6LlBv6XyGEMTUBQMVlkBbuK9G0OdY7vEOWiBj5iAHEBjThv out_80_mFAP2b_singleloop_p01wA5_mFAP2b_0001_0001
EAAghB3256GUiBBJQEtIdBDrc6GktzHJQqGvaB3isxG0IbnGQXPKdBrbSpG0HFuFQhALbBPHa4GEUN+LQPQ8bBfo/AHE9hHOQ0WSgBXmVCHkr9ZPQsXqXB3cCHHUuR+OQdeggBzA1JHEEztQQBuAYBjlVOH0zLfQQPjtcBjuzPHkmSGRQO0iiBjU4zGUepLJQOPjbBThFCH04NbIQ/E0cBbKBxGEW2tMQ4w/WBjOV3G0zPwLQxs8hBrUi9GkfT0OQRK6TBXr4FHUaZBOQt7XiBzs6KHE/FORQHvfUBPl7SH0yIyQQHMEdBbEnVHk0m5RQ out_80_mFAP2b_singleloop_p01wA5_mFAP2b_0001_0001
E8S3VBbQgzGEXPqEQfU4SBDrcrGkX6mBQTiBPBHtIlGE/pGFQv0tMBvyhpGkU4aIQR0zPBrYvwG0hPD6Pa/VTB7Jc1GkO1eiPLhAQBHKK6Gkq1a3vXCiTBPdg+GUPNUAwj8UQBLJeDH0ZMrEwSMIUBThr6GEBWZFQwSuVB/EwlGEYf2/PKfUNBLuK3Gk2eN9Pk8JNB3U5qG0SPs0PQ+6VBffMvGE9UgnvCH3VBzys7Gk7jYxPgAiNBnZoAHkQnLxvGBZNB7KA0G0WI/6vvo6VB3MC4GUfl/Bwj+PWBHNgEHUGvY9vulzSB7JQGH0TBjHwKyJOBb2lJHE7SLDwYD2NBzk89GEn4QGw out_80_mFAP2b_singleloop_p01wA5_mFAP2b_0001_0001
EEtIOBDAAbGUNepDQMIQKBvz3TGkpbSGQ8n6FBT14PG0OffCQ/pGHBDBWMGU6mE8PJMINBnFPKGEtVXIQC7ZJBP/qBGkaQVJQKK4IB38OvFkAAUIQ0YpFB39XCGEn3hLQytEFBrIEkFED6tJQBODDBbh/wFU5OsLQbBTEBHbeKGUN6VNQHZV+AXK4sF0TfmNQyjZABLmaIGkvZQPQ3Qz7Az1T9FkQVYPQ4PVQBPc9XGET3kAQV+RIBTXUYGUiTvIQ7mkPBDW3MG0d+CKQ6rzPBrQvGGUfNxFQsQJLB3V8oF0McQFQSj8DB3I0UFUHBXJQ5tQGB/1PSG0K9PNQ1kR6AvWedFER5uNQl9v+AjzwOGEzKVQQrAu1A7rn6FEsAdQQ out_80_mFAP2b_singleloop_p01wA5_mFAP2b_0001_0001
EfU4AB7kYQG0LdTEQXkt4AXjXMGUhrHBQRLyvAjrHIGE99zEQbnvqAT2OOGkCXvHQBuS0ATsLVG0Es+6PVzkrAv7MRG0DT1tPDWRnA/AyIGEbp6yPufTpAHqnWGUETbwvIFOAB3MzTGUKc9HQG3i7ATwzFG0bFP9P+cx6An9iYGkNqa0Pl0BxAP4nbGko93/P out_80_mFAP2b_singleloop_p01wA5_mFAP2b_0001_0001
EZ78tA/9T7F0IbnEQIMvlAHiPxFkLz5HQT3SVALKz2FEK0yFQSOfKA/5YpF0s6ZDQe/SnAfnGZFkm1BIQlSXyAfMJyFkxCICQoVdmAjeg3FUym+JQHkDhALo3RFkLPQJQPsGvAPHbVFkYk4IQ2W2mArWtSFU4yAEQ out_80_mFAP2b_singleloop_p01wA5_mFAP2b_0001_0001
ECulOA31UFGkZPsGQ/xzx/mQtIGkGPXFQjIFG/270FGkip7IQBJfN/6b5JGEUXKLQrjSw/OdwUG0OASEQlAK39OGMZGU6tgDQC9kA/AivVGkdCf8Ptqi77O4QYGUf9gvPXr0z/Ml8PGUaOG9P/txYAzoqKGkzvKIQ8esn/SNfEG0C4wBQExYBAXxkWGE8nsAQRnD//ynBZG0msmHQ+eOH+Oo5hGku4kDQVnzB/IHUWGkG1vGQweJBA9NcNG0wK00PqlEAA5OFOGkfvHCQ out_80_mFAP2b_singleloop_p01wA5_mFAP2b_0001_0001
EcAXt+sfk9FUJaVIQNVkp/EI71F05uVKQY2mIAJDDCG06aZKQmjoOApLxGG07zXIQMbd2/QXweFUDQxJQ4gSI/cguOFU1WaKQJqQ4+qcoLFEt/rIQig9L/INuCF0sbvMQxIqt/K+48EEnsRJQGZGm+et9zE02XVNQaAZr/WfDxEUvUmLQt8M2+UJB4FkIp4EQtXMU/4Qi2FE3zSMQE0v+/4/EdFkf/UHQJ3ZJApPuaFUrq7KQitW/+ut+UFk+vsFQhruw/guBFFEbLHOQVoLEA33n6EUdtzHQGdhd++6nqEEO8KPQcLJCArlclEUyMEMQ out_80_mFAP2b_singleloop_p01wA5_mFAP2b_0001_0001
ECesSAxnwCG0OsuMQIxxiAlFfJG0loENQB61sANn1CGkK5oMQ4wusAhNKyF0JG+MQXL1iAdcoOGEJQ2PQNqsSA1e9VGU/rMQQ/MMTAJuNaGEF5nRQuOf+/kLugG0jE8RQ+7N+/AQlkGkXKWTQw6JNA5KE9F07jTOQf3jiA9H0PGEinkLQXN3iANZZIG0G7rQQhtHqAZGUTGE3JDQQjTDTAtWscG0enAPQRd2DA55jRGk82CQQmQPUAZMiTGEsnUSQagngABcRfGEDcwRQJg28/UcmnGEpbRRQ08Ii/oU0bGEnexRQiGTj/QU2oGEA9gTQt2H//gKQeGEmW+TQAVBMA5ERpGUqbgTQ out_80_mFAP2b_singleloop_p01wA5_mFAP2b_0001_0001
EEji1AJXLIGUJX5LQ3ur/AJ6wCGk08ZLQ0n+BBptd7Fkc19NQLJeFB9DmtFE0r4NQql8DBxNmKGEkKQKQCjxFBl6JTG0qONMQ8u5BB9jecGkkCXMQXxH6AxpIbGU21AMQx4AEBFEAmGUBb4MQCRH1ARYMQGEAnqLQBLW+AtH04FUn58JQ09dHB5uMGGk7jlJQ1SQCBdwlOG0zlgIQd1GGBZ+nPGU+WMOQUqpJBNGNWGE/DkLQg9pBBx+csGkycANQZh9HBV4umGU0jJNQ out_80_mFAP2b_singleloop_p01wA5_mFAP2b_0001_0001
EIKu/Ad+QBG07mHQQkavBBhUB7FUEraRQ5l28AFiIoFk1C6RQ4Ex+Ah2ofF0Md/SQvxpBBZHiGGEvpbSQ1pvFBJ2BPGkS2ISQXWJKB5HqMG0sJqRQPUYEBVz4YGEkqaSQ3fv5A9SsGGEzQFQQmo2FBRec1FkqqTRQq5Y7A5/MKGU3fcSQ+uZCB93TDGkIXbTQAZ8GBF13eGUGfPSQjsxABJDcaG0OczSQ out_80_mFAP2b_singleloop_p01wA5_mFAP2b_0001_0001
LDMD1AVCohF0KgGRQYtNuAtFiPFk7YcRQmCooA1c7GFEu4MQQfwOgABG/OFkMemPQfU8lA5nHWFUWpfSQg56eAxmSDFEIXBTQop8gAxq2xEEUKiSQo0KSAVrhGFEz+5TQ+l0zAVcapF0NuOQQQ3MzAt04CFUWO3RQgz+pANeydFEBWVTQUZdgAJ2zhFURGESQ out_80_mFAP2b_singleloop_p01wA5_mFAP2b_0001_0001
EiMVtA5Hh2EEUMMPQw1+oA1WMtEE06vMQQ9vpAl23UEEbKzMQZUXxA5nlLEkeVwLQTDquAJuP2E02MUKQxNjpA9RZvEUomdHQzkJhAl68kEkUMdHQ+ZduApdE1EE4+DDQXHG0Ap6VwEk8x+PQ5zggAx4SxEU/qnMQVDouAxgrHF0aoaKQx8+2AR7DxEkjfUKQTVbrAJF9wEklkA/PgQP1Ad+g9EEXXQDQ out_80_mFAP2b_singleloop_p01wA5_mFAP2b_0001_0001
EiT0hApNoKEEWRBOQpVDiA1jDnDE8/aOQka/iAljwODE6oyLQp7jcAppQbDkHnxJQq/oOAlrQeD0b7yPQlbyJA99WDEE2HoQQb7bRAtuxUE0LCaPQbV2hAhonKEElLCOQ3rxoARF3eDUKtvPQ9GcCAhvKWD0ewSOQrXGQABtfCDE3VkQQQkGx/ovbEEkDs1QQaDDSAF1iDEULSmRQickEAhbBZEk5KAOQG1SWAxDziE0C4SQQ out_80_mFAP2b_singleloop_p01wA5_mFAP2b_0001_0001
EFdGpApI+rCUmu0LQOVQqAh8rQCUReeJQ8NUfAFni2B00jyIQ+WnbAdVkdBE5JAFQ6uvyA9EOdBERb8JQOfJ+AVJv+BE1UGKQFr9CBBC64AENRoKQhFbIBhapYBkCsxKQwKsMBdO/oAUEieLQeOEMB9fhv+D8lFMQCNgRBBU5LBUPQjLQ0CDtAlkOkC04MhNQXMusAt8hkCU5UlHQkYExA5Et7AUgqzLQlJcyARbMuAUheVIQntIABdihOCk5TNIQFew+A9CwWCEEgtLQ6JACBlURaA08thMQoSwCBxAyJAEduBJQCAEJBZAcLCUrhUKQtwYIB9+T09T9+BMQQ4QPB5gLQ9zyMnMQw6+RBBaLFCk5NFLQcvsUBtuMoAk41EMQ out_80_mFAP2b_singleloop_p01wA5_mFAP2b_0001_0001
LRCcRAt9NuBEHUyKQHNL4/AdILBEUSXKQSV8g/Esn6B0TmIIQ7bb6+gBLTB00MrEQbRQc/gHxOBkMA9MQfi7++aFhxAkBmoMQX6tS/qws1+TQRpMQF8Jw/2KWtB0ONVMQBznBArMRA+jSoWMQjGBNADooSBkbkCMQaizRAje14/DcPDMQ8NVjAvvnD/zSrwLQBpyVAdiVACU+NpMQUYU7/8DWIAkv2wJQtzUt/wtrmAU71dOQEUrb/kPEICUhktNQol/g7AURv8Tpg4MQ2llo/uPuYC0ziUMQ2wZFA3Ra817PKXMQ8owZA3W1AC0IOzLQwF5nA/52SAkgBkLQ out_80_mFAP2b_singleloop_p01wA5_mFAP2b_0001_0001
EQE1h/USxnCk/uQIQmXl5+U4TCD0gxYEQC6Xr/Qa+FDkbKB/Pg2Ma/0ngADEvg4zPRF9C+Q/CvDEKxjGQECbT/i16uDUeCnJQEg7BAjNTiDUgKZJQTDkH/SW45DUu+MMQOwRLATSflDkWawLQGVF6/qcuzDU7ifNQEuVw/Q1B2CERM1JQe4C++WGyzC0cxEDQ9m/h/okm+DkjFzHQwpym+KTPBEkjUZDQtVYn+AWuCE0SXGNQMy5bA3nrdDUekMMQOJb//e/P5DEUIdPQ out_80_mFAP2b_singleloop_p01wA5_mFAP2b_0001_0001
ELpEKAhhQPDEPLeAQmmNaAllrNDUN9h4PTU1aAppT4D0OtgqPJnBlA1O0AEU/gssvLKgOAF4nXDkCqNEQr+4kA9+mGDUr0C8PAVfWANPvzCE36DsP out_80_mFAP2b_singleloop_p01wA5_mFAP2b_0001_0001
EFGNKA1EDJEECJSwPNDrHAdV1cE0pKQnvehpz/oL7sEUiEKwP0zUq/k3GqEU+ui9PQcj7/4hWYE01Kw8vTrz9/ElaqE0GyrBwe2D+/ImCFEUV7n5PR/bXAx/8jEU0BTsvpeGGA5hBLEUt7QAwWKhU/kSoTEklHu7v1DBj/Y7ArEE+vjDw out_80_mFAP2b_singleloop_p01wA5_mFAP2b_0001_0001
EEqkm/8jz9EUQE9jv20J7+EMOPF0p99tPf8bM/SifWFkYmOuvkx9M/yAjSF06IN9vWMPs/80XiF09T1zPIS9H/AuCzFkDY86PSHEAAFi5qF0mQrwvTESt/s+l+E0+2Y5v+8DS9w0eJF0fSC7PJozCApyWdFUOIW7Paf6F+sf/6F0I+KzPY+aKAN4a4Fk0J4pvnucJAlAUeFESeI4vct6m/UPFwFEGMx5v out_80_mFAP2b_singleloop_p01wA5_mFAP2b_0001_0001
EfAc1/SkIhFE6niiPHw/NAfuvnF0Q3twvRwhaA/ShUFU1id4vumQjAXuLWFEuWHAwm6ZIAjct2FkIKg9vszz0/GufEG0QUB6vqDSC/e/3FGESpE+vwiICAfNxKGkLSVqvndYy/OEvkFELEK5PtGXYA7jQwFklh1hPlQLAATjxtF0Ol4BwzXDXAHgK9Fk96eAw1vCz/+1+QGkRH/7Os9oQA7mWJG0sXCXP out_80_mFAP2b_singleloop_p01wA5_mFAP2b_0001_0001
EigrXATZRCFk9pysvyGpgAn8SuEER4q1vU2jsA3IMuEkzflwvDyqyA/NxhEUWx44vwEbWAjD1aEUExvkvJjhbAfXEaE03RY6PPRv8/GHibEk79mtvYY/UA3kZFE04nv/P9MoOAPLPCFUZ4+tP0KOfATjItEUOAe/vwYxcA7tKMEkfRKyvo2bTAn+NnE01Qb+PPcVmA7iPcEEkOk7PS04t/CmqNEUveeTPfjG2/65UbE0aJ97vOItv/ClHqEUCtrEPcQIZADUEGEUxvGEQzpWdAz/FwDE4q/7P8oyDAbRKDEEhB6+P out_80_mFAP2b_singleloop_p01wA5_mFAP2b_0001_0001
Evr0vAXlG8EUTPNsPmG16A3CX8Ek8g01P15f/A/13SFkdnz1PNLW7ArePhFk2ON8PanX7ATQCzEU67HBQrkODB/jLzE0pVwDQA0GHBLVKmE0vsXAQLO0CBnSJqEUQhsIQKviqAfrxGFEs+E0PBJr/AL6dyEkDk7kPZSn4AXFhiEEmq/AQSA+1AnYG8E0fHsDQDeuEBPEjDFUs+7DQJ7CLBvGRmEE6VPCQSgYHBrMKtEUhZx4P/QrFBvnvVE0y3DAQwXwGBTqQqE0RaoJQZsUBBLVxZEE70mIQIxEABr26zEEsv3JQ out_80_mFAP2b_singleloop_p01wA5_mFAP2b_0001_0001
E/UDEB757VF0gArcPEYlGBXO0qFEv0NBPhrnMBf8SpF0fqxjPKxAPBvyhYF03P1YvRATFBj8n1F0Wgs6v3+aHBfFApF091oBwhLk+A3973FkVzH8vUNeFBHsyJF0eU4uvGPCFBHu30FkW1+0Po3IHBnetCGEmQ86veFKHBflGaF0VKvAwMb58ADDn/Fkhr4BwgrU7Arz1AG09WUzvpJ26AvfLoFU6Y97v out_80_mFAP2b_singleloop_p01wA5_mFAP2b_0001_0001
LXPKPBDqG7F0gArwPe++UB3Mz6F057nyPiWkXB757HGET3k4P/UDVBzLdQGUGEY4PyL9MBPzMEG00NJ0PU5vWB3bD2F0QZNpvtGKWBHR2uFUKGN7P out_80_mFAP2b_singleloop_p01wA5_mFAP2b_0001_0001
E5lucBT2OHGkSMI7PyL9fBDVjQG0coF+PVjnhBPepOGUhrHEQpbyiBblDGG0eU4EQ6f3hB7quTGUBKyxPoKVgB7GBWGETHCxv52fjB/widGkzc23P8naeBjWk/FEnED7PveRdBHMPXGE1ns/P5HOjBPnHNGk3eosPdefdBTr4ZGUQqMqvjl0kBz2qfGkF5qiPL5rkB/IzbGkMjB/PD+JiBP5MkGEeBm5P out_80_mFAP2b_singleloop_p01wA5_mFAP2b_0001_0001
EjsthBXO0WGUJGkHQ99TjBvIbWGkWkNKQLymlBHueeGEqG/JQuzHlB7P1nG0jCXJQ3kohBX46ZGkoFpMQ1oceBHLGTG0tAcNQUqdZBTpOXGk6MCMQjA3dBT1WTGkxgOQQLHqgBz1jdGkCXvGQz5HkB7WYOGEmNbKQIo5gBHF3hGEAUPMQUv7iB3VXaGE68WOQ8hAfBPDBLG0AOxMQzbHWBfmSSGUemnMQdW+ZBvU6WGUjl3JQr+sYBXgcfG0eYoMQOLcaB7WdOGkaJhQQdiPdBXslbGUWZjQQz/ugB3BMQG0KPsQQ out_80_mFAP2b_singleloop_p01wA5_mFAP2b_0001_0001
E4PFoBnuJbGEaRmKQCBWqB7luiGkuJhKQWO0rB/mEjGU0iMNQaRGsB3jCbGEEYlOQFuOsB3NJgGE+TNIQ0g5qBn2dhGUw37CQkuxsB752fG0EFr8PV2juBz3/YGEPSB9PMGasBjxJmGUn8fwPSMYoBf8STGk/UDLQ3+jpBPKtqGU1WHKQQW8sBLZ8XGkdHZIQ/o9tBDDblG0e7SIQzmDqBDiipGkVbqCQU6TpBXDkbG0zzlCQD2ltB7melGkq9novip5qBD4urGUwOfwP out_80_mFAP2b_singleloop_p01wA5_mFAP2b_0001_0001
EFDysB/nasGkR2+NQ357tBPc9sGEpwVQQGZrwB7P1nG0GvcQQShbyBT14pGUbnPPQkCHuBzLd4G0Mz0QQdh5uBf3o5G0ZJSSQLOruB3I7EH0KOxSQgmrvBbN9FHUQwIUQIzOuBLxSEHUa9QVQxPsrBfLrBHUO0MVQiCZvBDWSFH0rvcWQCBmsB/89yGUHaxMQninsBvQsoG0ioBRQGjQsBj5h8G0SBrQQcjnvBPWn8GU/qPQQQE+wBv/E3G0CgaSQS4ltBLhm0GkFT5SQRGlsBrPcHHEBRwSQHN2vBfQJKHk0LISQjioxBn25HHUu3PUQp7wqBzeBBHEQoTUQy+nqBTqOAHUvcEWQKBWxBj9PHHkJigWQQDUuBvLFEH0h1SXQ out_80_mFAP2b_singleloop_p01wA5_mFAP2b_0001_0001
E99DxB/TNhGkR2eRQXPqzBzeUcG0d+uRQamJ1B7kYiGkAr0SQmu5zBbQgnGUzMrTQ14VzB/RhQGUwKHSQvcMyBTYzJGUhV/QQjx7xBvaB8FkvWVRQO5xwB3m/1FkwYWSQ95CzBvAluFUoneQQFDivBbmZfGEAAISQzj10BfMtcGkIW0QQTCByBPT1PGk5U+SQ18R1BLLPNGk/gZSQgAfzB/3iKGkpeHQQolNwBnv4MGEKgwQQ+P+yBvLseFEfYnQQWe9zBXLJ0F0zSUPQ out_80_mFAP2b_singleloop_p01wA5_mFAP2b_0001_0001
L/Uz3BXO0hGkEDySQ03f5BXO0mGUdTyTQShb7B77neG0OfXUQIwK8B33PfGkvfiVQy+P8B3qdXGUdkrTQRLC7BrbSwGEShLTQPfP5Bzpb5GUxIrSQ9yx6BDj2CHkA7GSQ8SM9BrCbCHEqhESQi5g5BLFgKH0o2tRQ5Qr4BD/pdGERLCSQsoO4BfB2pGUSolUQKfP8BfQgtGUz4VSQ6NZ8Bn4lzGUyM7TQHi/3BjgN8G072fTQ6k63BbFU2Gk5n5RQ out_80_mFAP2b_singleloop_p01wA5_mFAP2b_0001_0001
L+TNOB325FEUHahMQ6mETBf8SPEU6mkMQ++JXBvHFOEULymKQmuJbBLEYZEUIwaLQmuJgBz0NbEUGE4JQOJGaBfR2iEkqx7NQbnvdBHuewEEmuZPQqxLVBfR2cEE8nqOQtd+SBzKHiE0OfXQQAAgLBHYl3DEtILKQepbNBrED6D0hWEHQXPqKBHXPmDEBW5CQO0iMBHZ7oDk9ow7PPK8FBjqxPD0FZ7DQW5QDBjAr8CEqGv/Pnv/DBnuJNDU6mkIQ03vGBDW5gDUjXqKQHv0+ArFZ3C03PFJQMrAMBjOsFEUZeZOQOUjgBTQfSEEmggHQm6jgBXbUsE0TYMJQ5p+hBj/pUEUk28KQFSueBzoy+EkenLOQ6avgBDfjnEkry1PQax8bB7u11EkIQqQQkSCRBX2cFEknsEGQvPKFBTtbeDE0BrMQ out_80_mFAP2b_singleloop_p01wA5_mFAP2b_0001_0001
