# Supplementary material for: Incorporation of sensing modalities into de novo designed fluorescence-activating proteins
Source: Nat Commun. 2021 Feb 8;12:856. doi: 10.1038/s41467-020-18911-w (PMC7870846; doi:10.1038/s41467-020-18911-w)
Supplement: Supplementary file 24 — Source Data [file 41467_2020_18911_MOESM24_ESM.xlsx › raw_data_graphs/Supplementary_Figure_6b,c,d/1/silent_96.out]

SEQUENCE: SRAAQLLPGTWQVTMTNEDGQTSQGQWHFQPRSPYTMDIVAQGTISDGRPIVGYGKATVKTPDTLDIDITYPSLGNIKAQGQITMDSPTQFKWDAQFKQNDNPRYHGSTNILTGTLQRQEZ
SCORE:     score     fa_atr     fa_rep     fa_sol    fa_intra_rep    fa_intra_sol_xover4    lk_ball_wtd    fa_elec    pro_close    hbond_sr_bb    hbond_lr_bb    hbond_bb_sc    hbond_sc    dslf_fa13      omega     fa_dun    p_aa_pp    yhh_planarity        ref    rama_prepro    bref_irms    cen_irms    final_chainbreak    final_looprelax_score    irms       time                                      description
REMARK BINARY SILENTFILE
SCORE:  -483.589   -695.489     96.853    397.906           1.601                 21.750         -5.151   -257.738        1.718        -22.812        -79.580        -21.253     -39.566        0.000      3.927    130.942    -41.232            0.034     19.116          5.385        3.404       3.404               0.009                 -483.589   1.927   1961.000 out_96_mFAP2b_singleloop_p01wA5_mFAP2b_0001_0001
RES_NUM A:1-120 B:121 out_96_mFAP2b_singleloop_p01wA5_mFAP2b_0001_0001
FOLD_TREE  EDGE 1 120 -1  EDGE 1 121 1  out_96_mFAP2b_singleloop_p01wA5_mFAP2b_0001_0001
RT 0.092238 0.94843 0.303269 0.768097 -0.261588 0.584465 0.633655 0.17903 -0.752615 12.785 -5.805 20.9455   out_96_mFAP2b_singleloop_p01wA5_mFAP2b_0001_0001
ANNOTATED_SEQUENCE: S[SER:NtermProteinFull]RAAQLLPGTWQVTMTNEDGQTSQGQWHFQPRSPYTMDIVAQGTISDGRPIVGYGKATVKTPDTLDIDITYPSLGNIKAQGQITMDSPTQFKWDAQFKQNDNPRYHGSTNILTGTLQRQE[GLU:CtermProteinFull]Z[HBI] out_96_mFAP2b_singleloop_p01wA5_mFAP2b_0001_0001
CHAIN_ENDINGS  120 out_96_mFAP2b_singleloop_p01wA5_mFAP2b_0001_0001
LwfKMBvxLBIEoaMYQDCMMBf9IAIEZ78WQ67nRBLFu8HE99bWQ357UBT0i4H0hWMXQlDNIBf9o3HkoFpWQryvJBH+HuHE4EQXQiTgIBXhVCIUaeVYQPryOBPHFEIkmJTYQBdLNBHFt7HUsJcYQAQKLBfY1DIkXmbWQ7Q6HB7he2H0unkVQWsSEBbk/5HUATAXQK0fIBTeyuHEvIGYQ out_96_mFAP2b_singleloop_p01wA5_mFAP2b_0001_0001
HTihSB3NJ+H0kYIVQ/UjXBHCs6HkEDiUQkC3XBvcouHUgVmUQFDCcBjVOqHkvf6UQ5QLYB/9T+HUf/ETQJHGZBzvIFI0904SQjW7aBXqjGIkGUfRQZH1WBHwuFI0cadQQGdJTBfubJIUm9FQQ4BETBP5JOIUXvrQQ1npPB/LWIIUtVROQEtoPBzKnAIEsyhUQMv1aBzTP+H0KDGVQB5sUBrTH8Hk5bgSQBfkbBbiJ6HkgVoSQaqHcBT/fGIEUDmTQAFWVBPsOHIElHFTQ4hXeB/KFEIUW5ORQ46GcBD8vKI0OzdRQkvwWBrRKCIkwn8PQI6uVB/mAPIEYTaRQ6EVQBbe6QIEd+ZQQS6rPBrxpEIUsqUNQrL7MBnvFLIUD8tNQ out_96_mFAP2b_singleloop_p01wA5_mFAP2b_0001_0001
H3kYTBPzMpH0yhWUQiBhTB/RhdHUO0aUQXPKVBPIwZHkVO0VQEtoYBfR2SHkQg9VQiWEOBntzYHkArEUQnEDQBnCXtHklDFUQRXgWBforaHUCZtTQb8SOB7QLQH0IbHUQam5MB/TNbHkrHFTQEYFLBvcobHkvfyUQ out_96_mFAP2b_singleloop_p01wA5_mFAP2b_0001_0001
HPK8SBntzeHU2O3WQqGPUBjqxbHUbnHYQrcIaBnCXdHE8nSYQQgVcBb5QXHEDCsYQ8S3QBvHFiHUzMnYQXPKQBD/pkH0yhuWQ2rZTB/GRTHEgVLYQ9owRB7OffHknvHZQmupMBD/pgHk9ogYQ03vRBz1jqHEAAkYQ out_96_mFAP2b_singleloop_p01wA5_mFAP2b_0001_0001
H++pcB77nlHEoaAYQuzHhBra8nHkvfKYQy2JjB/RhjHEoaUXQnvflB/mEiHUdTqXQPffhBnBB0Hka8OYQ2xmfBnO+4HEiNyYQgAdgBDuc0HE5SeZQthviBP4D1Hk47sZQ8q5cBjQ5vHk9pzZQsHlaBrZmqHUiBZXQOInhB7fLkHEs9oYQpv7gBXP23HkzdhXQiYljB3T11HU1BVYQU7ZbBH0V3HUBRrYQW2JgBPSyAIkx0yYQjKidBzbxsHUgsQaQt6QZBfSjvH0lkmZQ out_96_mFAP2b_singleloop_p01wA5_mFAP2b_0001_0001
H46RiBTgVhHEv0FWQ46BkBT2OdHUIwCVQqxLkBblDRHUO0CVQCBWmBfTiMH0P14UQ78NjB76RhHkpbqTQNdClBvFXdHk64kSQ1Z0nBjVIhHEVL5SQOFLkBTmyhHUdNPRQaRWgBntziHUwK3VQXrCmBzDSgHUSxNVQOwNjBHe+pH0mbqTQe4MhB3OfeH0b9cTQHXBlBXotUHUUnjSQIELpB3vXeH0PqJSQrkboBX98dHUfH3TQJy2nB7W1pHE9J7SQh1glBjX7eH0CddQQ8wPkBPidqHUkNSRQkqLiBvDYfHUvJARQ out_96_mFAP2b_singleloop_p01wA5_mFAP2b_0001_0001
Ham5hBjArLH0xLNVQQg1hBTf//G0xLNVQHaRjBntz5GkWkVWQMdTkBLaRxGkpbCWQGZ7dBPc97GktzHVQM2PbBDTc9GkGgyTQ8xjVB7586GU9K5TQkgydB/kv1GE/jySQrcIgBvcoPHkBBWVQ8T1iBL3I9GUxiTUQ7GkbBvhEAHk422VQgW5dB7RizGUtYWVQalqbBrCoFH0oVeTQPHoTBDk/7G0/B7SQQdxTBfHWAHk/wnUQywHVBDovyGElGOUQbW3bB3Yj2G0mz0RQmKTdBbArtG0btITQ1y/gBX9f3GkamsSQ out_96_mFAP2b_singleloop_p01wA5_mFAP2b_0001_0001
LEtojBLFu9GkQglXQf/0kBf9o3GUHaVYQUNenBjAryGEYlHYQJbHpB3Mz3GUPKkXQdTSlBjVOAHkCX3YQFL7iBjYfHHksZyYQIvgiBbjJIH0VZDYQvIojB7e69Gk3LoXQ/pajBjzaxGEm4fYQG8LnBzwVEHks9wYQsTelB7qk8Gkk+WZQZKVjB/lZPH0JqAZQ/9JhBfJaEH0SPCZQbPvjBT7rOHEmzwXQl5YgBnlJJH0OY5XQ out_96_mFAP2b_singleloop_p01wA5_mFAP2b_0001_0001
LSh7nBPIwoGkoFVYQ14VqBblDjGkqxHYQ35rpBrw1aGUdTKXQrcYnBXNeXGEsyBXQgqhmB3jClGUbnnYQk5OrB/hFfGkBYjYQMuzrBLGxoGkqo3XQ out_96_mFAP2b_singleloop_p01wA5_mFAP2b_0001_0001
EqGvrBvz3WG0isdWQJGUrBPc9NGkpbiVQW5grBf8SRGkVOEUQHvUtBzeUXG0gArTQWOUtBX46EGU6m0VQhDCtBvkXBG0vJMXQD9tsBvR/2Fkx/5UQpwltBb78ZGEEYlWQYHTpB/m2KGUoBsVQnYWvBjTwHGEcGqVQSG1rBDXX2FkhaPXQx6GuBzORqFE9EIVQ976sBvol7FUN23TQlirqBvocxFURNFVQ out_96_mFAP2b_singleloop_p01wA5_mFAP2b_0001_0001
EEYlpBDrcNGUy2RTQIFepBjpbPGEUN2RQktzpBHtIFGEnEDRQktzoB/9T5F0w1bRQsyxmBD/pUGUHahRQTNnmBvgkfGEgcHSQ84XmBjHwhGEJ1aTQJApmBPowpGkgKdRQFfVmBXFXsGk0tnTQ/YimBD5bxGUkybSQupwmBH4zsG0uhKQQ9xnmBXCQ8GUb3ISQNb2mBXMa3G0BCtPQYZzmBLYC/GUV/zQQSMIoBPy2IG03PtTQiRGrBXn0UGU2HlRQ82JlBfvuPG0DB6RQ37jmBbjNVGUZScQQ1uQmBn4ybG0dWNUQXnJmB7VtvG0jtiUQMDzmBz05mGEIN0OQBujmBvWVCH0Cn5SQJc9mBvCf5GUwRoNQqh4mBT+eHHkklhQQ out_96_mFAP2b_singleloop_p01wA5_mFAP2b_0001_0001
EEtIrBzgAGG0LdzPQMIgrBTgV6F0257NQUN+oBHtI5FkQgVMQ8nKoBbktEG0xLNLQaR2tBnsd+FUHaBMQvuWuBLJfsFE/i/JQiWdvBrJJYFkY8QLQlBlxB3hnYF0rmiMQQrDuBjRUGFk+16KQuz3rBrbSNGkVOUPQsK1rBDuurFUoJFPQw0pvBTwdAG0lEJNQ57dtBPbkGGkIG6KQEeyvBP5GyFkNjgIQeydsBDNeoF04RBJQR2ruBTln4E0jcuLQi3WsBfDeGF0g82JQ out_96_mFAP2b_singleloop_p01wA5_mFAP2b_0001_0001
EoFpnBTLymFU46RMQkCHlBTgVmFUhr3KQKc9kBDqGVFU5QrIQHahlB3NJCFEVjHJQEY1iBz0NjFEmu5MQqQLgB3OwjFEpUdLQqjAjB7k9zF0JCFPQQgVoB/RhZFEFuONQej0kBnDw1F0d64JQ24BjB3PnTFUv00NQQfKdBz6ihFEH+4MQYIHgBnqNXF0Zz9JQfW3fBDqPzFkTxeKQdxZhBHAlxFkgJQQQRo3iBTBwBG075NOQ+v4kBbAiyFEV5CQQ out_96_mFAP2b_singleloop_p01wA5_mFAP2b_0001_0001
EhALkBf++bFk/UjEQWO0jBj/UNFkTiBAQtI7gBz1jOFkpbS8PSMofBzKHgFUwKH7P78tlBnsdSFUIwK1PpteoBDO2QFkXtA6P3KOlBfD0CFUG64qvW5wjBb78rF0IbHEQEgQkBTiH9EUsvXBQVbWlBLstiFUK1NvPtLLpB3EEfF0YXI7PDDkmBj0nGFkZHT5vllKjBnYNEFU/h8yv5DllB72fyEUUCEEv out_96_mFAP2b_singleloop_p01wA5_mFAP2b_0001_0001
EWOUfBvHF8EEEYl6PR2uZBjpb8EU5QL2PhrnYBvd+sEkuJxoviWkbBrFZdEEAAAwvsRFWBzbR3E0jVRAQwuhWBX01GFk8p7EQt76QBPFJFFEwiuIQn0YTBTlMUFkO0gLQampgBT14tEE7Rh7PVdzYB7hbMFESPUwPS1/WBTzUnEk9MxBQoX7RB3rL3EE7O49P+0wWB3HJXFEeCaDQ6+KaBTBiDFkXRLHQrTXQBj2mUF0CVFNQ44SUBf5ekFkq23KQIzAXB7grMF0n+RMQ out_96_mFAP2b_singleloop_p01wA5_mFAP2b_0001_0001
EoFZUBHDCyEEv0N4vktTSB7QLkEULyWAwXPKMBT2OjEEoa8/vO0iJBntzzEkQgV+v14FUBnBBsEkAr8FwnL1ZBPUDtEEjeJGwwINSBDmbcEEpdIJwfUYSB7lu/E0HFu0v4G7TBngIUEEQ5k/vsubSB3007EUZCuGwZtSbBfsskEEH7QDwAGhTB3EBiEk2YFLwOA5NB3aZbEkbNHJw4V5TBv4pMEkaKwIw out_96_mFAP2b_singleloop_p01wA5_mFAP2b_0001_0001
E99zJBPJGQE025bAwPK8DB/mEPEklDNAwamZBBjpbQE0fqxFwIFOEBPIwQEkvf6IwnEDCBT2O3D0NJG6vhBMDBHwFMD0QuC/v5blDBL12GDEFCgEw4WsDBnnbsCkZHB4vEtIMB3MzCEEnEDBwZdfCBHn2cEURk57vd2e7A7k25D039v4vdD7DBvc63DUcJ0ovE9cEBnrnNCEqva6vppXDBzMvyC0EWvBP out_96_mFAP2b_singleloop_p01wA5_mFAP2b_0001_0001
L1NJ4A/89PEUiBBGwQgVyAb5QREk/UjJwwfq0APdT+DEYljLwoFZyAjWkBEESh7NwO1TmAPg1REUk8+Iwr4zhA33S6D0YJrHwGUIMAnuG9DUbibGwsXsEAjkzPEEsYTFwksmBATascDES5mGwe++zArvfQEUiBhCwuqr0AbV+fE0gVkKwxo/hA/pWVEEH50Kw/RkkAnMqeEEJKJHw6AImArCeyDkI+AEwS0JjATbigDkl/QJw out_96_mFAP2b_singleloop_p01wA5_mFAP2b_0001_0001
LGZ74ALv0ZDkSMoKwQgV7A/TN2CU5QbMw2OfDBf8S3CkVOUNwzhWFBjpbaCkWktOwHK84ADLYLCkPSELwi5CtAftSEC0IJlKwQ90mALHNOCE6tUMwBuSqA75EqBUeGeIw/pG7Ab5QXD0FZrIw/RS2AHIE5CELfMOwUzG9Aj13JC0V1JJwsY97APEniBk6dTMw out_96_mFAP2b_singleloop_p01wA5_mFAP2b_0001_0001
LGEYGBT0iYDkCXfMwjs9LBXNedD025LNwHv0PBPHaFDkX6WLwdolUBLwKDD0HF+LwcSsEBrw1vDU14VLw5/BNB7YS/DUSwINwW/mMBbDVSDEvZOPw out_96_mFAP2b_singleloop_p01wA5_mFAP2b_0001_0001
ELH6NBTLyyCEBWJJwEtoRB/mEbCEBW5GwgqxUBT2O7C0kYwDwqxrSBzfqdDksdeCwoF5OBf++5BEsyBDwaP2LB3T6yAkTjhFw0bZJBTBa2/T9gVBwl4TGBrSIaAEv347vP7wKBHfmj8z1scBw2O/JBvco1CE/pmIwthRUB/OUICEikuIwzLYMBrcsOCU2yZAwCB/RB3IEcBU+tlAw75nOB/AaMAkFj5HwN+rIBb3PNBkc2BIw7FTJBHUDpsT4Se9vSHVNB3z4d6zfWQEw out_96_mFAP2b_singleloop_p01wA5_mFAP2b_0001_0001
ElDtZBDrcwCUf/UCwy25cBfnvPDEAAA/vv0NeB7P1ED0d++tvHv0dB757fC04luJPb8ChBjU4WDkSMoCwIXkiB32dvCEKPxCwR0XgBDI6kDkgoKIw8SXbBLwKTC0LdTDwFzqaBHZqtDUosn+vj3OiBT4ovDEAIsAw3oWhB7E7VC09EGDwucNiBn1BqDElDSJw+eceBrfPBEEuyGIwSjYeB3kHMDUb0JJw out_96_mFAP2b_singleloop_p01wA5_mFAP2b_0001_0001
EAAAgBvcolDklDtoP8S3gBvz3fDU6mE9P5l+iBrbSAEE+TNAQHaBjB/naSE0xLd8PzMzcBvz3jDEsyBCQjHraBPvFGEk/k1BQ357fBjqxBEUc9ogvi6whBzfNADUc9z9Pal0dBjRkcDU0XHGQuswZB/KxND08XsAQKkYZBHA9IEkPzgFQ out_96_mFAP2b_singleloop_p01wA5_mFAP2b_0001_0001
EY6mkBnuJ1DkR2OEQnvfmB3NJKEE/pmGQAAwmBjWkHEkQgVKQmupmBvIbrDEBWZLQlYQpBf++JEkoF5DQiwLpBvXuSEE4VU8PuC4rBXSFWEEwhY2PnRctB7JJHEkzo+yPGrbsB3ZYqEU97KxPU4akBvd+WDUHaxFQbtvlBX3OaE0ZI2FQrdCqBjTbzDE3jyDQoMpqBPCuTE0YfNGQtxLoBPDIiEUS/m8PV8EoBXMzHE0mqf2PMMLuBDmBuEUOT1gPTjErBjwQ2EEx6U0P out_96_mFAP2b_singleloop_p01wA5_mFAP2b_0001_0001
Lx1DnB7luZEEUNuLQ7RRnBb78ZEkSMoOQwKnnBvyhwEUMIwPQbnvoBHue+EU5QbOQsyBnBHDCoEkCXvKQj59oBn2LQEEJzPPQY9elBPtxSEENrfPQ out_96_mFAP2b_singleloop_p01wA5_mFAP2b_0001_0001
Ef/0mBPzMzEUiBJRQ/pGnBLwKHFEBW5RQ/pmkBnX6MFUKctSQQ1IjBzJx+E0FZLTQlDdpBb5QFF0Jx4SQ5+PsBHJ/CFUiBRSQGjZuBPel+E0maUTQy8SuB/A2tEEX29TQzuUwBHW2MFUIufTQqG/lBbmZmEEaRmRQFzanBL1NUFkfLMRQ63HpBv7j3EUmqiTQO7epBDqdTF0NPhTQ/1vsBDhDSFEKtwRQlpQsB/i61EUAZjRQuOwxBHxQKFEKDLUQ+FXwBvSnaFU678SQ out_96_mFAP2b_singleloop_p01wA5_mFAP2b_0001_0001
EoFJkBPy2hFEBW5SQ14FiBzfqpFEv01TQ5QbjBvxL3FUc94UQ++JlBT2OCGEEYlUQkCXfB3251FEVjPTQNwzaBPk1oFE+SnSQWE0aBvfhUFkBQPSQ6efVBPSfwFEtbVSQto3VB3muOFEWXuRQ8BpSBzhifFU+xxRQ3+9SB346BG02bgSQmXcNBj5khF04TZRQBSvNBre4CGUT1HSQ2GGLB/4O1F0jelRQ1NZlBXjXsF0FZbSQaSIhBrp4bFEReTUQS8ZgBDwjAGE4ufSQj0kdBn3b/F0kqCUQh2JeBrAFKF0WpUSQjO0UB7Cl/EUyPWRQwSBVBPabIGUKE8SQfgLLB7RVUFUxi9QQh/yLBb0TKG0qERSQ78EHB7nS3F0PgURQ out_96_mFAP2b_singleloop_p01wA5_mFAP2b_0001_0001
EtIriBPzMzF0eUIWQaR2jB/na+FEAAQXQPKshB76RGG0HF2XQGE4eBLbnCGEaRCYQCsykBnYQuFEEYJYQMfqmBfJwcFUfcwXQZTZpB3rVfFEWloXQQ8HmBLRWIFUifVXQ4vdqBDCNNF0TOKXQDqhoBDEG/EUCt+WQ7RRhBvconFECsSWQE2glBXwFEG0Xr5WQMZGjB/G+mFE+2XYQDk2lBXwy2FkCkiYQMIKkBn2tAFUfKTXQhOlsBn0YKF0Gl9WQINyoBXrgvEkp2oWQ out_96_mFAP2b_singleloop_p01wA5_mFAP2b_0001_0001
EzhWiBXjXQGU2ODYQVjXgBntzXGknvTYQFDChBrvfcGEVj/YQO0SjBzgAgG025HZQhrHgBb78gGU3koXQ4jSeB/qzdG0CyRWQj97gBjuMaGEw9WVQzzCZBjYkeGEDK6VQlMJgB7pcXGEQYGUQ4ebXBrX3bGUyspUQ/sFbBDFWYGkUGwTQe+OkBDAATGkYQ4XQxO9cB/LjTGEeiXYQVmEiBrrXkGUuVgXQsdsdBncBnGEZJBYQECCjBf1kZGU9mpVQaiJWB7bUhG0epnWQUWmhBDemUG0yPYTQ5lPTBP3jcGU98XUQXs3ZBvhRWGEomwSQ out_96_mFAP2b_singleloop_p01wA5_mFAP2b_0001_0001
Env/dBntzcGEqGbZQ8SXeBvcohGkTiFaQ357ZBPc9pGkDtMaQlYQVBzgAnGUbnPaQep7dBrEDZGUPKoaQs+ldBj9WdGUJQWbQ8ZRhBT2BjGkg9mbQJkajBzJMeGU0zrbQQG/gBDHWtGEzmwbQPKcaBXNeZGU46RZQuSGhB7HvlG07HIaQqzsgBrgyTGkVQmaQOlaaBr+KUGEyPiaQu4ycBLfpWGEPUrbQPPRaBLnDjGUPzXbQu3hiB/QhxGkbC8bQ/LWeB70FxGkXrrbQ out_96_mFAP2b_singleloop_p01wA5_mFAP2b_0001_0001
EmuJbBnCX0G0IbPaQgVOXBfnv8G0xLVaQfU4UBjVO8GU14BbQsHlXBLv04GkYQgbQZQgaBPc9GH0HFOaQyTFgB3J0DHkQCZaQSTVgB3SM4G0iwKaQepJbBbIK0GUBePaQVoFUB7h67G06t8ZQe58YBTiXNHUIyiaQNLDaBLtyJH0O5sZQMjagBPHyEHEkl7aQHHghBr5LJH0sDJaQf+uhBDdZ0Gk3YgaQvs7gBrAb3GUefpZQ out_96_mFAP2b_singleloop_p01wA5_mFAP2b_0001_0001
L357PB325/GEaRGbQWOUNBvcoAH0z3vbQfUYLBXiBMHkDt4bQpbSLBHYlPHkQgdcQcSsIBntz4GEFuybQeXRKBXmCtGk+WubQi5xNBD7fpGUEfScQ1DNPB30YeG0pmOcQWJ7SBXhQZG0AelcQwXxVBPXMeGEz9CdQy4nTBPIEPGUCQdcQGE4NBLwKCHkqxraQCpMQBP7a+GkyhIcQ6h7FB/jg6GUXfZbQQCmGBLd25GkR+QcQQDcMBTPyrG0MYQbQ2RsGBzADoG0VVubQFTrLBLakqGUCswcQUWcRBvGLuG0MxScQxFLNBzLwZGUiu4bQoJKVBTNDmGEjwIdQ9ljYBv6HaGU0tTdQ6tORBf6wLGkhqFcQR+VWB3tsKG0cVtcQ out_96_mFAP2b_singleloop_p01wA5_mFAP2b_0001_0001
LkC3JB/owRH0d+WbQ46xHBb6mcHkYQcbQBr8IBfSMiHEsyxaQcSMKBPIwcHkpbSaQgVuBB77ncHEVjjbQY899A/zfbHUee8aQ2O/JBzeUOHkQg5aQL62JBn3XgHkWA3bQj1XABHMmjHEis0bQroxAB7ZxVHUBq3bQ1r63AH5lWHEO6AbQ out_96_mFAP2b_singleloop_p01wA5_mFAP2b_0001_0001
LXkNIBHsysHEmutaQpw1IBnDtyH0HFGaQueUFBXMIuHERLiZQlYQGBLbnwH0bS8YQcSMHB/mE+HUwKTaQcnYIBL+p+HkpdCbQ0fDHB/LrzHUwNTbQJ4NIBH7usH0eLuaQkhENBn3iyHkjb8ZQM2+CBDKS/H0PeMaQDcaJBLPACI0kZAaQHD9FBjbfCI0acRbQxOmMB34aAIUcnHbQ/qyCBnqezHElHbbQMUoJBT64xHkVkubQ out_96_mFAP2b_singleloop_p01wA5_mFAP2b_0001_0001
EsHFBBf++nHkWktZQ7Rh7APdTjHkDtMZQQ144ADrcXHkmZWZQ99TwA77nTHEEYJZQ2jCxAThrpHEsyJZQIbjyA7sr1HUauCZQJACyArGi8H0yilZQOkk0Arzz5HkycaYQxLfzAfusDIUJ9fZQWzD2AfyTCI0E1UYQ13g1AndtFIEBb3YQ6l/2A32HLI0W1xYQf/UABjU4lHEoaMaQTq6/AfLdjHk4kuYQO5psAfsooHURqnZQIcAsAbbjmHULqwYQbaewAjGV5H0uXFaQg9B1AXRo0HUV0+XQcUFzAjXYGIEsY7ZQA9p3Abh5DIkWAqXQZ5S2Ar45MIEH9MZQ out_96_mFAP2b_singleloop_p01wA5_mFAP2b_0001_0001
EqGPABT0iRH0yhqZQ357+A3jCGH0Gv0ZQ5luEBnDt/G0JxwZQGE4IBHXPDHkQgBaQMIw6ArFZEHkU4iaQFITxA7BqKHEs0paQjwB4Anyk4GUSoqaQDCsDBT2OVHUGE0ZQtsQ5ADHrCHU56dZQPKaABPD3GHU5R5aQRA5sAvKbKH01YQaQAzF1AvWn3GUBLLbQTOD/AfMnzG0DZmaQHa2xAXQF2GUXAUaQ out_96_mFAP2b_singleloop_p01wA5_mFAP2b_0001_0001
EFDiEBzKH2GE7RdZQ4PVJBXjXvGEBWZZQU4aIBjrHjGEoaYZQFueEBnuJfGECsGZQzhWMBTgVzGU46xYQygXRBvnmtGUcGmYQBFeUB/FI0GUIY1XQJxLXBT65+GUnGXYQ7RBBBrZmzGE99PZQ/z1LBrGqwG0LZ1ZQoBZNB7Ju7GUKU2YQNSsJBv04yGEgOWYQ+DfQB/BXlGUo7cYQYsGUBjUetG0SqAZQ61OZBnMIEHk2TBYQAm+ZB3457GEl7uYQPQAUBXRTDH058mYQ out_96_mFAP2b_singleloop_p01wA5_mFAP2b_0001_0001
EEtIMBvHFdGUPKsZQ/pGMBrbSRG04lqZQaR2PB7QLNGU5QHZQlDNUBfTiRGEoaAZQrcoNB33PMG0isVaQs/WJBroiNGUHk5aQpKoEBDmAOGEpLwaQvc3KB3UmNGE0lebQ5lOPBjqxgGk8S7ZQhFDIBfznOGk4cjZQIcURB/c5PG0i1gaQ1dbOBPKwDGkeDRaQ out_96_mFAP2b_singleloop_p01wA5_mFAP2b_0001_0001
EIwKOB77nEGE7RxYQvJRRBblDAGEmuNYQyLdSB757nFkuJRYQam5OB33PbFU2ObYQzMTOBrEDCGksdGXQeeeNBTGEOGUV94WQC+eRBvJz6F06Q7VQByDKBnY2QG0jXtVQx1jKBTgVBGEZ74YQUeKVBvA9DGkh0MYQPUYKBzFt8FkjqJXQoATRBT0oRGUXoyWQTHhLBjOdRGkOswXQZMTPBLs09FEViBVQB//RBjcqpFkIsCWQYXaVB/VQBGUx33VQjXrJBDXgZG0ktoVQdSIGBDNUNGEc/1VQtt3LBXOxNGEXMzUQ out_96_mFAP2b_singleloop_p01wA5_mFAP2b_0001_0001
EKcdXB7OfhF0MzIYQtI7YBX3kKF0eUIYQO0CbBvcoDFU3k4WQf/UeB3MzOF01jSWQ6mEdBLEYFF0jCrYQeroeBf+ytEELfoYQbwvaB/DzKF0EmWZQgqRaB/S3sFksdCYQgQXVB7pLBFkcpPYQShSgBXScOFkrzlYQZzygBrpPqEEDEBZQRCLgBXfQqEELOJYQisFbBze4jEkmdtYQcJrdBrrNHF0LVvZQFrIXBLIRBFU60bZQEFvZBrUwbF0G3XZQ out_96_mFAP2b_singleloop_p01wA5_mFAP2b_0001_0001
EsyBZBbQgxE0jCXWQ++paBb5QpEUjXCVQ46ReBrFZVEUiBJVQIFOdBnDtGE0w17VQXktVBrw1jEEEYNUQBWZWBHZ7oEECs6WQ509cB7kr1EEYNiUQjs9WBXjXeE0HFOTQv0NTBLGEyEE/pGUQ35bTBb5QXEET3sUQ out_96_mFAP2b_singleloop_p01wA5_mFAP2b_0001_0001
EqxLhBLxgUE0JxQUQaRGjBf9oCEEEYNUQ0iMkBra86Dka8ySQO0ClBPy2LEU6mESQ35blBvyhIE0eUIVQRomnB70OwDkllQVQRJxpB/hl+DkFQPWQpz/pBvbRSEE16mWQsSZrBTy3fD0yLrWQiBhhBTKchEUdTqTQ0VFiB/aSoDkWkiUQuaqkB7drLEExXIWQ0KWmBbUWXEEOaxUQy2hoBjqdrDUeFSUQZJvmBbVSSDUWanVQ2W3sBve9mD0PTUXQk8JrBjKvBDUD6WWQ out_96_mFAP2b_singleloop_p01wA5_mFAP2b_0001_0001
LHvUkBjWkRD01jaSQqGflBrZmFD0coFRQueUkBDW5cCkpbaQQrcojBHYl7BkBBGRQ2OfjBLwK7CkEDCTQFgonBbigAD0nUMRQjtNlBvz6fDEDwYQQ out_96_mFAP2b_singleloop_p01wA5_mFAP2b_0001_0001
LMIQkB3MzcCk8SHOQ5QLjBfTixBEqGfMQqGPhBj/UHCU0iMKQc94hBblDlC0MzsIQqGflBjrH9AkEDSLQWvInB7xwcAkauZNQBoakB7Nul/DI1rJQZ78kBnCX3CEBWJNQ+zAiB3e1HB0MoyNQF4rmBvvEmBUpU/JQMVEmBTB6y/DjDkOQZ3EmBD1wc+TXW3IQguKjB3Y4JAkBpDIQHhPjBvRlU+Dc1/KQ out_96_mFAP2b_singleloop_p01wA5_mFAP2b_0001_0001
L46xdBzLdjBEaR2JQktzZBrw17BUdTiHQiWEYB/TN2AEW5wDQy2ZZBf8SX/DtIbEQzhWUBrw1LC0NJ2IQtWnRB/98PB0kAJKQIsGVBbrypC0l/vKQtO/LB32MkBU2xqKQ789cBXjXyAEpwFLQ8fkbB74hWC0HLAFQZb0RB/3iYCEc6iGQcCnTB7PjAB0ytBMQPRwRBrMoYA0bX2IQizWRBjE4yCU6BnLQVpFXBPqMFD0Mf6JQhkfXB7OoaC0YzKMQDLGKBnequAEWClLQTC/JB3pUyB0cEyIQAdxLB7UcNC0JK9LQ out_96_mFAP2b_singleloop_p01wA5_mFAP2b_0001_0001
L2jCVBvIbPBka8S/PDXvSBHYlTAkR2O3PnEDXBXiBx+z4lutPzMTWBzgAr4zMzMrP3ySOB7Mn/+j/0u8PaKMKBTuNVA079NAQIFOUBPzMHCkZmZ+Pz9DRBTVF4AEdgnfPvB6PBXewq9j/0rBQpEsMBrkzK9DWJ11P1gdHBLv9TAkYJC7P out_96_mFAP2b_singleloop_p01wA5_mFAP2b_0001_0001
LEtobB/na8/zisdePEtIgBf9og+zfqxrv2jChBjVO02D/pGxPiBBiBjWkt973P1YPTiBfBTLy28Dv0N+vA7ZdBL5Ct/jWVQDwC/bfBnMn+AUYm/Cw5aAaBPYZJ/zCChGwZ78bBLwK/AUO0ikPoL0hBbec5/TmIZtv7D0bBv23eybupy9vZTRhBHDKI5jBBpAw out_96_mFAP2b_singleloop_p01wA5_mFAP2b_0001_0001
LlD9gBThrH6zyhW/PDC8hBT0iM9bktTDQT3kgB77nK+LtIbIQZQghBjAr8/7yh2JQMdDgBb5QL+jWkNBQ/hBkBPilb87fiUEQZj3hBH1Nh/7zcQBQ out_96_mFAP2b_singleloop_p01wA5_mFAP2b_0001_0001
EPK8cB325767z3PJQBrcaBT2Of8b3k4LQjsdcBrEDC7jTiBOQtd+cBDVjH/zMzcNQfUYUB7P1477xLtLQj8kRB/HqD/bNQBKQoF7RBbGI4A8p9PLQ6uRPBb/96AsG22NQdH/JBXWMIB8wBPOQhPzGBvZiUBMuxKMQWEAIBrAHJBcT4VQQKcdbB33P16D99DIQPMhbBHQkQ/rQjhMQjgaTBPvEu7jEE4KQ28pSB7A9E8LlWtNQEEcTBbZDI/LHtCIQuhXNB3lQh+7jjzJQ77HWBfuGJBs02hLQPOBQBnR9mBMAf8JQAgkRB/2nxAsb8fPQC0TIBXrAUBMGxSKQPy1CBbgreBsiVdMQg7bKB7Mq/Ase0IRQRqDEB79DTBsvMfQQ out_96_mFAP2b_singleloop_p01wA5_mFAP2b_0001_0001
ETihdBzLdTy7P1QQQgVOfBLxgg9T14VRQWOUbBX3kAA0LdrRQyLdWBTLym/j78tRQ/pmfB757n2rpbiSQLNRgB7pM5+LYk7RQL1XdBf9p5+787oQQqkedB3iV7z7cTPQQ98ihBrrJq+Dk7ERQNA6bBf1h+zbTRITQh+bhBzxWx5TM7MTQOsOfBXmxOAsaboSQ63aiBHUWN/rSvwRQsePZBrzll/LCoyQQHyofBfdEFA8JB4PQ out_96_mFAP2b_singleloop_p01wA5_mFAP2b_0001_0001
EPffdB/RhLBkuJBSQb8SaB7QLKC0isdSQzhWbBzfqVCE7R5TQIFufBTf/kCkR2OUQhrnbBjVO0CUGEwRQ614aBvlKyC0WkYQQalXYBr12YD0BiTSQBFHdBLnxZDEWccPQ03vgBzgATB0Ld7RQwMFWB/ywBC0+PYSQXBjfB38u6C05F6RQ0xoWBX0xvCE+lLQQaO4cBbv9VC0Kw+PQdAfZBTkp2DEduzRQIqDZBfVKcD0YJYTQObOUBTyFSDUYtHSQU+kcBLoxYDUR4UNQCHogBbvHdDEAw1PQ1ZFbBTw20DUM7HQQ out_96_mFAP2b_singleloop_p01wA5_mFAP2b_0001_0001
ERLSXBThrPCUf/sUQlYQXBLEYdCEZ7EWQhrHSBX461CkYQQWQMdzNB7OfjCEueEWQpbSXBfR2uBkqxDXQ48LXBDQIICkLbPYQlSLcBL1V2AEeQzWQ2jCUB/naAC0xLVUQgexaB7CRxCUXBQWQn3qTBDJSKBk8w7WQ/VHXB7BkaBUoslYQDwnTB/8sbCk1HUYQx8vaBD7dbCENMVYQDRKcBPUpAAUOvfXQ5XzfBzrDcBUAf8WQ7FFcBbZBeAkvCyVQ out_96_mFAP2b_singleloop_p01wA5_mFAP2b_0001_0001
Ee+eSBHXPeDU5QrWQEYlNB34l2DUMI4WQW5QOBzfqPEkpbqXQlDtSBHueWEE/p+XQNeJWBDrcsDUHaxWQkJqKBrMziDkpcZXQbc3LBrH6+DEFQ6VQ out_96_mFAP2b_singleloop_p01wA5_mFAP2b_0001_0001
EMIwJBXiBZEU0iAYQShrJBrbSsEUgVaYQ14lEBDW54E057TYQxggABf++vEk8SHYQdTCKBf++lE03PJZQo3EFBH0ZZEkUuWZQHcyABr7HkEEu9oZQ5YwEBXkWDEkcyPZQRTd4APDFZEk4j0ZQa0KABzrxwD04abZQsd33A/6KDE0WytZQVbwuAHYewDkta5ZQHaRGBfSMSEkrHtXQZs/MBfae2E0UZQYQRTWKBvVT0E0LFdZQLckNBrtLcEUBzOZQorBBBnsX1EkkIuZQblFIBfKm1DkULBZQnTwxAzllhE0o6CaQjCx/AH5oOD0YMWZQTicvA/z8SDUsbxZQ out_96_mFAP2b_singleloop_p01wA5_mFAP2b_0001_0001
LhrnEBzgANFkYQgYQoFZ/AjU4YFEv0dYQKxAABfTivF0NJuYQpw1DBb781FUbnDZQOJGIBnBBUFE7RpYQm5N5AH1nQFksGwYQD+r8APrfZFEya5XQ out_96_mFAP2b_singleloop_p01wA5_mFAP2b_0001_0001
E2Of3A33P7F00NlYQ46R2A34lIGEoa0YQ03PzAvIbQGUy2RYQpbSuAvyhNGka8iXQEtIuAHXPJGET3YZQcP2xADb/DGkv4BaQoe4pArYXFGU4zlaQwzjuALNRBG0flPbQeJ/2AbWwIGk25gbQ9owxATgV0FEXPSYQLx89AbMSLGk4FBZQV/qmAHSfFGkY+OZQNsbsA/7nRGkA6fZQh9e5AX+eHGENaLaQN/CzAbf92FEFk8ZQKkkiAvW+AGkIheaQxh7nAfX0NGErTpaQahMyALI+yF0I6JbQZvNoArDaAGEMMnbQrZ/5AHjzFGEmT8bQkktzAzo7PGEXnmbQZER9AH00JGkikLbQ out_96_mFAP2b_singleloop_p01wA5_mFAP2b_0001_0001
EnED2AvyhaG00NZYQ357yAD/piGEaR2XQAAAxAPeptGkBBOYQbnv1A/S3wGUjXuYQ7Rh7APepjGEue0WQShr6AnsdcGkR2yYQS8TrAX4TgGUPFaXQGZ74ArbSpGEEYFWQEYl8A757bGkTiZWQKcdBB/9TmGkvfSXQ out_96_mFAP2b_singleloop_p01wA5_mFAP2b_0001_0001
E+TNqALbnzGUbnvXQIwKoAbkt+GUbnDYQ/pGqA757FH0gA7WQzMzpAzLdCHEmuxVQ7RhZAnYQAHEBWVYQoGFKALqn9Gk0SqXQn9AWAvQJ5Gk/Z8YQx1jmAbPKwGkqx7WQDVrtAnz7AHkVKdYQAebXAnpnIHUHmeYQFBGMA3KOCHUli5WQ907FAbIZ6G0i0IZQ9x3gAbWO7Gkj/UZQPi8XAvBzwGEbgzYQ out_96_mFAP2b_singleloop_p01wA5_mFAP2b_0001_0001
Epw1rA/mEQHEnELXQGZ7tAXNeXHU0iEWQJGEkA3MzbH0xLVVQQgVYAzgAfHET38VQU460AXNegHU14lWQOYY2AzpooHUFclVQKAr/AHq6bH0uK8WQdoFsA34lSHkDtEYQ2moyAfwTTHEcHUVQ03OxAPK6jH0fPcXQ4Ae7AbE6uH0I78VQvetuAblCsHUq8SVQceH6AvGzkHk78uUQp/UCBDBKiHkhGUXQk5nBBTdoYHUCADWQFo0+ADzrVHE1XsXQ out_96_mFAP2b_singleloop_p01wA5_mFAP2b_0001_0001
LNepkAf9obHkCX/TQepbYAb6mfHkBBGTQXPKeAz1jqHUiBhSQ8naQADVjxH0kYYSQR2OVAblDYHEsy5RQwmfMA7IVNHUvPPSQB/OKAbuEGHU1H/QQvZIx/CyDKHUJxDQQp9zm/6pLCHUaM8NQyLdrA7luYH03PlTQvfuJA7oggHUb4qTQt1QiALOzWH0yjaRQ15nKAfuybHk0XLRQT6A6/S3IOHUkwuSQospXAb4nJHkxu7SQqNeGAjC69GUzHSRQC+NZAvZ7FHEn1bQQaBa7/65hRHUm+MPQ0bnI/KNhLHkHVpQQ5Rk9+adJFH0maxMQw+uZ/C4Q7GUipxOQJipAAXpmAHkDCxMQ out_96_mFAP2b_singleloop_p01wA5_mFAP2b_0001_0001
LlYQpAnX6rHERLKSQdoFtADAA2H0MzkRQDXP3AHtI4HkR2WSQBrc7AjWkwHUep7SQsHFwAXMI1H0w1DQQz3F6AbNSvH0782PQmvNnA3kYvHEIYlOQVjXuA3islHEoaUSQg58mADyF8HEzAuRQpP7wAvU38HkaePPQ4SF/AvUsyHkvaiOQyncpAvr1uHki2eMQWhlfAT46zH07mxOQ479lAD5cnHkNTXPQ out_96_mFAP2b_singleloop_p01wA5_mFAP2b_0001_0001
LBrc8AjVuAI0P1QSQ9oQDBrbyBIEnE7SQnvfHBz0N7HUPKkSQTihLBLaR6HE7RRTQIFuEBPyWHIkZmZSQenv+A3HBKIEU0ISQ4op3AfrjFIEgpoRQGBW8AzEyAIkTgRSQ50nCB353BIkxtAUQXXLHBfn9GIUDYfRQ6vJHBTUgJI0h9ITQ/Tt/AT5QNIkf4ZRQfqt7AvX3LI0N9DTQqYl4A7+YFI0dKjQQZcYvArvOGIUuB9RQ out_96_mFAP2b_singleloop_p01wA5_mFAP2b_0001_0001
EzMzGBnsd1H0GvcRQIwqKBfTitHUepDRQIwKIBjrHjHUepjQQoFZKBntzdHEEYVPQ0iMOBrvfyHEAAAQQ66FLBTvk2Hk1+dNQ+VQGBLO90HE7eLNQNltNBTft7HULv4LQ8naDBPc91HkZm5QQT3ENB/XdrHEPa7RQWHHRBXV1sHEFEcPQN7RQB3IL5HkgzbQQ out_96_mFAP2b_singleloop_p01wA5_mFAP2b_0001_0001
EqxrDB/89fH0w1LRQdTCBB3MzVH0z33QQXkt9ADAAQHkBBGSQfU43APy2UHU3k4SQ14l4AzKHXHECsyPQHLI8AvSzbH0xyWNQKrEzAjrdMH0cKNPQdTCCB/89kH0eU4RQjl9DBDzcQHktzaQQfx3yAn4ScHUkNWQQYGo8ArKdjHkmDsNQ+rasAP04NHk3Z3NQuJDwALY+IHkvEhQQ4nr4Afd8GH0kRSOQ out_96_mFAP2b_singleloop_p01wA5_mFAP2b_0001_0001
EvJx/AbQgFH0gALSQhrH7A34l+GkQgNTQNzMyAHtI3GkBBuSQ99TzAHDCyGU5QrRQgqxBBb5Q3GEue0TQKgOGBz417G0DVnUQiZ5JBLMsyGEyACVQX98DBHBUBHE7v0VQpwVCBDBWCHkrHdRQ4bi3Aj9pDH0Jf+TQYSoDBf8NzGUMs/SQFfm/AnAixGEbraUQUoeIBHofBH0jBBUQuyHNBre01G0l+nVQZkeLBH+vuG06VJUQczqHBjW+sGUl3nVQ/WLHBrLsEHUtabWQBEsBBbpk7GUeDbWQRXTBB32jHHkDXfVQ out_96_mFAP2b_singleloop_p01wA5_mFAP2b_0001_0001
ECsypAHZ71GkU4iTQ8S3gArbSuGkDtYTQ789jA/mEkG04lGUQpbSkAT14jG03PVVQDCsMAfTiyGU2O/TQ+Kky/SQ9qGUfMxTQ5tU5/y1ohGkkVgTQX5p7+KNuuGEwm1TQ67npAf9o6GUwKXUQ6mWfAv6zsGkflUSQnA3IA7CH6GkbWlTQQe3OAzyrzGke5DVQ out_96_mFAP2b_singleloop_p01wA5_mFAP2b_0001_0001
EiBBnA757bGEv0VTQOJGsA7kYSG0eU4TQqxLmAThrHG0xL1TQIwKiA3NJEGkpbySQlDt2APzMRGUy2JTQzPr9ATQTaGU6OgTQfn27A38CHGUrcgTQMAJDBrykbG05SqSQoa8lATKccG03PVSQJYatArIkTGkkl8UQkvP1A/CkRGEoxFSQ23dABL51YG0/ScUQogM5AvUkhGU1ahTQ8wsBBjcSGGkXz+SQK6j2A7omAGEI6NTQ23N9ArUyGGkBIlUQfRmFBzHCiG0Ky/SQn0oBBbPRdG0vtrRQlgZFB7bZUG0eSqSQ out_96_mFAP2b_singleloop_p01wA5_mFAP2b_0001_0001
E/pGmADBWCGEVj/UQT3khAb5QvF0LdLVQmuJqA76RfFUiBpVQZ78sAHtIfFUf/0WQ14lQATgVwF03PNWQnryFADRLaF0fWkWQtYmPAzNJKFkbVWWQZ89n/unvZFUisFXQ3kYpAXiBGG0w1zVQA+0cADOwpFkGROUQCOJEAbW56FEfpzVQIrcWA/jt3FENIIXQ out_96_mFAP2b_singleloop_p01wA5_mFAP2b_0001_0001
EdTiuAfSMSFklDtUQFDC3ALFuCFEoaEVQaR2yA/owrE0bSEVQb8SuAT0ikE0GvEUQBWZABXiBDFk8SHUQ/DnCBrT+YFUan9TQ9f5EBPcJ0EEJJqUQS6aEBT2fjF0D9OVQWO0rA/mETFkCXvTQwf05AnQcGFkNxEWQLeX+Ar3d9EUnPITQbWS/An4hiF0SAfTQ4e/FB7E5XF0xQUTQplSIBT9e0EkZT+TQjOdDBbBzjEEazvUQcdLGBXOy5E0zvoVQ4DAGB7fNzF0yAAVQvAiHBLI3ZFEmbtVQF0EBBz5JlF01p5VQ out_96_mFAP2b_singleloop_p01wA5_mFAP2b_0001_0001
EhAr0AzeUgEECsKWQkCXxAzKHKE0NJWWQ2jC7AXO02D0yhOWQqxrBBzgA/DE+T1WQgVOsAHueGE0jCvXQev1iAjwgTEEVC4XQaBFpAzWqdDUlC6XQnvf4AfTinEkqx7WQOIqrAXpEGEk83jVQrB9xAvp7KEkQSQYQhR5kADHCiEEzgCYQPkflADjDZDEQacYQ7nEwAnuVJDkUv0XQTRUjAPj2UDEdcIXQ out_96_mFAP2b_singleloop_p01wA5_mFAP2b_0001_0001
EOJG6Ab6mUDEuecVQdTiBBb5Q3C0KHSVQUNeABTKcJC00NxVQLHa8ALwKfB00NBVQtd+CBHue0CU0i0TQLKeEB7xpdD0MwJTQPlgABrQP3DkTkmSQAEuJB3vApDELRCTQqwzBB/l4NEEDy7RQOiDLBTs6GEU8GXSQilHHBXQiTEkqnzRQWCfIBLMrlEUjlHRQwKHzALGEQDUep7UQMU3EB7b0CDUV14VQskZ/ATCGnC0E9STQakVGBrNgeCE2btTQIOw4ATiVuDUvvsSQSazMBbhrUDUcAeTQNzW9AnkwXEUzagRQ7UOPBr3gLEkJTQSQ1SUMBH0ZlEUbK8QQ out_96_mFAP2b_singleloop_p01wA5_mFAP2b_0001_0001
LCB2BBrFZ7BUHaBXQfUYBBTKclA0FZjXQTiBEB/S3E/jEDqWQjX6BBLFue7Tc9gWQXkNEB/9TtAEW5cYQ9lcDB7JsECEU5oYQTMEEBrvkcCUoV/XQLI5BB7Ee8BU94/WQT6P6AnzsVAEM4rXQg5cIB7QIbAksrZYQK2YCBXc+AAET/zYQg7ZGBTLXOCkwEBZQoA8+AXVGJCUXO3YQpIPIB/oWhCED/1XQrwzBBHYM6C0/zAYQ out_96_mFAP2b_singleloop_p01wA5_mFAP2b_0001_0001
LU4aIBHsyx/DEY9VQiBBLBHsyh9z4lGVQgVuHBrFZ77j9o4TQzMzIBbmZG8r8SPTQy2ZQB3ist+z4lmUQl21PBX7MdAkBNvTQ6mEKBb6m0AUIwCWQYAnLBju5XzLvEsVQZwPSBLyAK8T0PDUQdXATBLRgL/z4XaVQlaYRB/yaKA0U+3SQ out_96_mFAP2b_singleloop_p01wA5_mFAP2b_0001_0001
LCsyDBLGEo+j/UjTQTihABjqxL+zP1YSQBW51A/mEj8z3P1SQamZuAblDN8jZmBSQAAgABDW5YA0NJmRQp4MGBnB+3AEE+LRQdizFBPfvFCUopbQQ6oDJBLi/l/TxWZQQyL9CBfnvHAkYQIUQovXCBLITf6zWOyRQd7q9AXovIBUmwOSQqsG8ArTtSAkC0tQQi0eIBDx2EBUuqFSQnyzJB/35QCEmRMQQFg2DB/vHdC0U+CRQz3gDBzy5ACExxBPQtXFNBL/rIAkawIQQxo3GBf/TM/zd2BPQGjWJBvqYj9zRD/QQ out_96_mFAP2b_singleloop_p01wA5_mFAP2b_0001_0001
LQ140AvHFu6jDtIUQMIwqATf/U174luUQlYQkAz1jS+DqGPVQWO0UA76RR+z1jKVQkCX7ALwKH7zkYwUQBWNsAXOz78LIyjVQFjAmA/OEY8bMg/TQ out_96_mFAP2b_singleloop_p01wA5_mFAP2b_0001_0001
LRLypAjpbKAUiBxVQuz3kA7P1YBECsSWQ6mEdAb6mEC0IbPVQ2OfLAzeUUCU3kgVQZQgbAbmZGBknvfXQ3LwjA34MnAUycWYQtkVrAjaYQB0DHlYQGyfgAbTF++T/QnYQfU4xALGEIAEAAwVQqiOrAXp5BCU7ynWQ0SQPADP9XAU5kPXQqVPTA/0nACEhQxXQMsMkAzVaO+zEDBZQBjlUAfYS/9TqYaYQ out_96_mFAP2b_singleloop_p01wA5_mFAP2b_0001_0001
EFDCjAjqxHC01jCUQKc9aAzLdfC0d++SQueUeA/TNODktzPTQZQgnA7QLaDkvfyTQThmhA/S3TCk8DlRQQbQTA7/eiCUsrgQQqUisAXgwnCEJlVRQtx1XArj1QCEj+QOQLHaqAHZ70Bk++5TQ/ABKAz9YXCEbiBTQ99QiAjsbiBEcXfRQY3UTAz1SFDEG2cQQz1JDATIrYC0MAzQQw/UvATzQfCUwuVQQTYLyA/C2bCE0DFSQ6e8rAfsdKDkJ0aRQ6D3LALqmcC0QH3MQReSXAj/7bB0owUOQjC1jAf9LbCk1qnNQ out_96_mFAP2b_singleloop_p01wA5_mFAP2b_0001_0001
ER2OPATf/oDUKc1SQxgATArFZLEUf/8SQamZWAfR2WEkSMoRQnEDMADAASE0eUoQQKc9AATLyWEUktrTQkZv9/yO1RE0SKJVQyjWb/mqPhEUv1vVQLxCW/e/pfEko9PXQfPUj8WVaxEUguzXQhrHBAPHadD0codSQS31gALa2NEkXchTQyRlj/CstSEUANNTQwhMDArHFoEkDzlTQ8mXOAPo+TE0XVoVQ1tPz/i6VBEkxNSVQUyWa9cZGeEkb+UVQsE0m/emixEkFOfVQGIF7/KZrgE0Q0qXQLXXz+SfZQEUg2hXQU+ql80eUwEUI1ZYQs0Va/Ek3wEkZwbXQDk87+yy+/EkqiiXQ out_96_mFAP2b_singleloop_p01wA5_mFAP2b_0001_0001
EcSMiAnX6mEkZmpRQzMzjAb5Q1EUc9gQQFDCgAfTiLFUxg4QQ3kYkAjWkVF0FZzRQ2OfvAPy21EEpwFQQUNemAvxLpE0kYgSQZZBeAneXvE0GSXPQQgVwArvfAFUgVeOQsHFyAvz3lEEVjnPQVjX0ALbn7E01j6QQ out_96_mFAP2b_singleloop_p01wA5_mFAP2b_0001_0001
E2OfPAHtITFEueMQQKxgGALaRoFkCXfQQiBBMAXMI4FEYlzOQGZ7GALFu0FE+TdMQ4P1Y/GtInFUeprQQf9QL++sI9FUNu2QQFxL++a30EGUErKSQOSOk+W8xAG0+3RTQclwb/ii4OG0vHASQGZ7IA/89JFEmu5OQknZNAri/tF0rNbRQAIwK/OPgdF0/BkRQH2k4+KlCfF0HepPQJ16Z/MtX6FEnu0QQzj36++NrDG0nUBQQLFvk/O25TG0P+ySQqZth/KT3RGU8YFRQ out_96_mFAP2b_singleloop_p01wA5_mFAP2b_0001_0001
LfU4WAf9oEG0hWkPQktzdAXNeMG0yhmNQGZ7kA34lVGEaR2OQc9oiAjqxYGEYljQQaR2aADVjFGkTixQQri6PAXUnPGElxiMQuG/jAHFmIGk8vHMQ out_96_mFAP2b_singleloop_p01wA5_mFAP2b_0001_0001
EW5QsA7QLaGUJGUNQ/pGyADBWjGkBBWOQZQg9AvyhkGkQgVNQ4PVABjrHgGUxgQLQXPKsATLytGUeprNQq1grAbsfwG0B1uKQx9zkAPkq6GkYvLKQqOMWAXE66GUt4xKQLFzpAj1CDHEl6EJQUNetAvxLXG025bLQ8GzyADXhiG0cOQQQT2QwAPQc0GEHInOQw7GkAvGhtGU2jgOQai7nALDzpGEjVqJQ+NpzArp5xGEWHAKQxJxlAvWwJHE+DsIQL9zxA367CHkJ5sIQ out_96_mFAP2b_singleloop_p01wA5_mFAP2b_0001_0001
EktzBBf9oqGkZm5OQlDNHB7QLuGUepLOQoacHB/TN6GEZ7sNQ/pGGB/9TAHk9ogPQT3kLBbmZrGkDtIQQiClMBHzEgGEwnTQQuPZQBvsGwGUtvjPQmCcQBzBgeGURebRQ/UDAB/natGEShTQQ+0XIBLxMqGU8VVMQ4IXKB7UjuG0mkGRQeRYOBjo9cGUzMyOQ4LBJB7TzbGknpeQQpMeTBD0fuG0rVhQQjZtPBHmb4GUB8aPQyxgRB3QusGUGdpNQ+PWRBTUZWGk3bhRQv9vOBr7ehGUTsWSQ9+GUBHy0iGUErNRQ out_96_mFAP2b_singleloop_p01wA5_mFAP2b_0001_0001
ERLSJBT0i9GEYlTLQXPqJBXiBJHUJGkKQbnPPBrFZMHEaRmJQ03vRBnX6GH0d++HQ3kYFBPzMMHEUNeIQWcIABf2lKHUQnlJQ2s/FBL+AYHEivZHQtIbKBrGv3G04l+JQjmyIB3F1NHk4LVMQBo0FBfpNHH0cWZFQsLw+AnriQHkqS2KQtH8CBPJJaHUpIgEQGW7JBXQbZHUVVpFQHoiFBnm/cHE+KfJQ out_96_mFAP2b_singleloop_p01wA5_mFAP2b_0001_0001
E5lORBPHaVHUGEoKQIwqWBbmZZHUzMDKQHaxXB3MzdHUiBhGQwKnUBnBBkHUGEYEQCB2XB/naiHk9oAMQEbadBr4FnHUcMAMQXIJeBLrBxHkgZoOQIqRiBDEZ2H0st3NQam5OBvyhZHk789LQJ7dZBXjwSHkLIPKQEA7WBTD+fH0S3/NQgXLVBLKCpHU5OhLQZaNeBvh7qH0iAGKQnJMgBHLwgHEHsTMQQNyiBvgm8HUm9TPQt6QiBnjw5HkLv2LQUKujBveHwHE4q+NQ out_96_mFAP2b_singleloop_p01wA5_mFAP2b_0001_0001
LGZbcBntzaHkpbSEQEYleBbktfH0Gv0+PEtohBXMInHEDCsAQ789hBfTivHU3kY8PQgVgB7luXHUjX60PjLpcBPdUQH0qfgjPx8hYB/bBUHUbyRpvh/ydBLq6GHkmjDEPDCseBb5QVHEv0NGQI2bbB3SdkHU4DG7P6m4hBDu0SH0RtO6PyPUhBvcMcHUJESDP out_96_mFAP2b_singleloop_p01wA5_mFAP2b_0001_0001
LRLSjBT14jH0w1jEQtdulBntzpHEW5wFQktjmBLEYnH0kYwJQ7RhlBntzfHEoa8KQZ78nB/mEmHkTiBCQiC/oBbKIcHk++sDQfU4iBDW5cH0OffGQ4HUlBXdVyHEgUVFQ7IhpBD10rHkpIkBQdYFnBHNDlH0IoI8PLpOpBbNAYHUrLeAQ out_96_mFAP2b_singleloop_p01wA5_mFAP2b_0001_0001
Lf/koBnX6sH0P14KQ35rpB7P1qHUiBhNQCBmqBHXPfHUGE4NQzMDrBT14bHEoaEQQiBBsBLFuyHEtIrNQpzMrB7vz7H0Sz2LQdSwpBzLh2HErNlJQCikoBXv/sHE7I3KQ2sLoBDLzsHUN5CPQF13tBbTwuHUleBNQ0mUsBzkP1HE9dwPQFd+sB/XJAIUuoMLQCb7pBb1vAIU/O9MQFsQrBL0T0HE8vGIQUOPoBbc/7HUFGzIQ out_96_mFAP2b_singleloop_p01wA5_mFAP2b_0001_0001
EiWErBbPKZH0istLQOJ2rBLwKOHkArMMQR2OqBz1jGH0xLdKQKcNrBjU49GE7RxJQLy2uBzLdMHkoFpLQcbcvB/hhPHkIk8IQEBmwB7P+SH0FgjNQlDtqBLbnbHEnEzJQJ9brBnhQMHU+SSOQ4VUvB/9/DHUR64LQ/f1tBf1+RHkkFGIQ2isyBHifRH0HmHNQLfKwB7hnQHUsjmPQzZLwBLfcbHEPMUNQ out_96_mFAP2b_singleloop_p01wA5_mFAP2b_0001_0001
E35rnBrbSJHkvf6JQv09lBzgACH0P1YIQBr8iB7P1DHkqxrIQjs9hBra8MHU2OfIQ5QrmBbPKCHEue0CQ60BlBjPQ6GUACA/P0a5lBjuh5GkTHBuPDQFoBX/l1GUrh2aPcYKkBTYX9GUWFYuv789mBz1jQHEW5gKQ6nTmBTQ45GUgUGJQnDyoBvhQAHUM7RCQDeVmBTsJKH0bUOBQZP8iB3I38GETU/+P5CMlBHoXyG0EkUBQB4lkBnNK9G0ydY7vhuWiBDfjAH0akXhv out_96_mFAP2b_singleloop_p01wA5_mFAP2b_0001_0001
EAAghB3256GUiBBJQEtIdBDrc6GktzHJQqGvaB3isxG0IbnGQXPKdBrbSpG0HFuFQhALbBPHa4GEUN+LQSR8bBnn/AH0FiHOQ9VSgBDWVCHkTBaPQebqXB7rCHHEQO+OQ0dggBnw0JHU20tQQJyAYBD1VOHEBKfQQ6ktcBTuzPH0kSGRQO0iiBjU4zGUepLJQOPjbBThFCH04NbIQSE0cBjJBxG0L2tMQww/WBTQV3GU3PwLQrq8hBD4h9GU7Z0OQ9P6TB7G5FHUHTBOQ/5XiBPQ6KHELJORQf1fUBvB8SHkhFyQQBOEdBTEnVH0xm5RQ out_96_mFAP2b_singleloop_p01wA5_mFAP2b_0001_0001
E8S3VBbQgzGEXPqEQfU4SBDrcrGkX6mBQTiBPBHtIlGE/pGFQv0tMBvyhpGkU4aIQR0zPBrYvwG0hPD6PKAWTB7Dd1Gk54iiP0iAQB3pL6GE3PZ3v4IiTBfQp+GEH8RAwcXVQBTM2DHEtrkEwSMIUBThr6GEBWZFQwSuVB/EwlGEYf2/PqMUNBTOK3GEQlN9PfOKNBLI5qGkqQr0PnF7VBDzNvG0SyfnvGB3VBnit7GUNyaxPOCgNBrFmAH0YFHxvz/aNBbhA0GEZWC7v2Q4VBrlM4G0NOCCw5XSWBzVhEHUYAO9vVD0SBvpsGH0QYbHwOhMOBDi8JHE4KADwSV0NBD6b+Gk3ONGw out_96_mFAP2b_singleloop_p01wA5_mFAP2b_0001_0001
EEtIOBDAAbGUNepDQMIQKBvz3TGkpbSGQ8n6FBT14PG0OffCQ/pGHBDBWMGU6mE8PJMINBnFPKGEtVXIQWuZJBfI7BGUrVdJQbvmIBvjwvFUFheIQXJ7FBHI6CG00vwLQGR5EB/5HlF0DOAKQ1ONDBn6YyFEUUBMQEe6EBnfILGUXFmNQCxD/Abx1uFEFADOQYNOBBn1WJGkBCoPQ5rM9A/gg/F0L+1PQ4PVQBPc9XGET3kAQV+RIBTXUYGUiTvIQx4uPBT66MG0mr+JQIkpPBPMfGG0tRtFQvsnKB7MHpF0aEeFQWUnDBD3/VFUsgsJQGi+GB3+xSGEJZbNQy8z6ALdsfFkWQQOQKgdAB/FzPGUgdhQQRCd3ArzQ9FkDuuQQ out_96_mFAP2b_singleloop_p01wA5_mFAP2b_0001_0001
EfU4AB7kYQG0LdTEQXkt4AXjXMGUhrHBQRLyvAjrHIGE99zEQbnvqAT2OOGkCXvHQBuS0ATsLVG0Es+6PuTxrAPLJRG0PmEtPjKzoAP2+HGUaVLwPbIUoA/dQXG0DJetvIFOAB3MzTGUKc9HQG3i7ATwzFG0bFP9PEmz6AfyrYGU+et0P2L2wAz5hbGUsy3/P out_96_mFAP2b_singleloop_p01wA5_mFAP2b_0001_0001
EZ78tA/9T7F0IbnEQIMvlAHiPxFkLz5HQx5sfAD6vfFk/Q2EQVOqjAngEYFUL5uAQN/pqAzaIoFE/efKQlSXyAfMJyFkxCICQSdyfAn+b9Fk1sfIQURbkATtrgFkU0sLQPNauAjk+0FEXSoLQt3pwALlNcFU8A+JQ out_96_mFAP2b_singleloop_p01wA5_mFAP2b_0001_0001
EVgFNAjZgZF0fr4GQSpCAAfVKJFUARTEQEEVv/WQ34EkqLKIQHXEQ/Svb+E0bLBKQSSLV/qWfTFU6nUBQMWNJ96AGEF033r7Pxgkg/MFXPFE74HyPS3Fs/U7uhFkgRg2P+2uw/slZEFU3RYsvqh1HADgQgFE/BKJQgS+JADcnAFUnJbBQs5em/SuUgFE1yi9PphzE+WgnaFkEwMEQFMY6+Asb4EEE+ZAQMbcO/u4/7Ek1if0PnAmDAFaALF0kVg3vCmem/Uhi1EEkULxv out_96_mFAP2b_singleloop_p01wA5_mFAP2b_0001_0001
EvzU7/y+skEE1/iHQ3lAu/K+lTEkqokJQW+kK9ghaOEENmPJQ8YrD/oKwNEkgQBGQx4TEAjj4+D0GqEJQ+uPbAPEcBEUf67JQzQmlAvpxFEUQdFIQZadgA7s/9DkfYmMQ8rJwAfmnHEUBK4IQODArAX7zAEkyZZNQwq2yA3iIFEExEiLQk7EHAj1IhEUAvYEQ9RVz/CO1YEUvHoLQcCEEAnnK3DkUb5FQhVb6/q5/jD0d1IKQ/gdjADSuHEUCG+DQwhgUAbgL3DEjpEOQ0iV2AHLCLEkKezGQv7HtA/as9DkTyfPQkqK7APVmGEkPKKMQ out_96_mFAP2b_singleloop_p01wA5_mFAP2b_0001_0001
E/hEO/4/vKEUu3eLQEHCCAt8pEEE3JcLQ9LiPARxPUEk8Q0JQwPdeAxT0NEEbNbIQfGjEAJpBcDUHqUKQG3Ly/kIk5CUOn7LQ6xn7/k+JNC0EU1KQB2Ql/w70FCkPzKIQjsIr/QnjyAU/eXGQs9mf+8WOME0MmQNQhkFIAdu6EE0ZDfNQl7z8/YJ9aDEqGSIQaeeVA5/sTDkIkPKQYUk8/EJD7C06wAOQWmJ/+YPJ/CUTK3LQ/gBPAR+cJCUXkjKQxxvw/8QJqBk7XQMQoOpy9EJGMCEU4YIQRoBy/US6bCUsSXFQpCwX/8gerAk6Q1CQmVVFAFKmmA0Xz3FQHDvd/sICJAk+yhIQ out_96_mFAP2b_singleloop_p01wA5_mFAP2b_0001_0001
EnSNKA9exoEUWMAKQ/mjUAZjG5EUtvXIQytZmAptq3EUoxnIQwTtqAlll2E0GO1KQ4J5MABEdPFEHdLJQ/VuVAJLZhFEez5GQXhNMARW/2F0KQKIQ+qjQA1v0/FUHMTKQLBT+/IQo/FEFtuEQ3qY9/gbLtEUUxTLQY2UQA1+V2E0YckEQh+92/IhGQFEL7EJQ20eRABSoSFUFoPLQv7fjA5GRiFUhmdHQEsBSABFAeFUGkuCQMpxw/Ap7GGk0YcFQ4eH4/Qy63FUd4TBQ out_96_mFAP2b_singleloop_p01wA5_mFAP2b_0001_0001
Erz3rA1bq3EUB6rEQ7Bg3A5A41EkkgmEQBZL8AZ0RAFkcaO/P7Om2AdkjLFEH+Y5Pg326ARyleEEPT/EQTEq2ABLURE0nzbAQi0h3AlehXEEkSC3PEYHyAhIT+DUtOtBQ2x3nAJl74EEeLMBQ7Wt6Adgd+EUEgBIQ2KyBBRGjdEE92BFQNr93AJV2XEkGuXIQPILvAVsTrDURjr9P6alxAdeh1DkZsiFQ out_96_mFAP2b_singleloop_p01wA5_mFAP2b_0001_0001
L6gODB5Gb8EkRlT9PEhNGB1AcIF0FekyPuKGGBhaj8EUMBtyvvs0IBRgrCFU0T98vZBAMB9z8LF0vP34PpacMB10FaFU2zXBQN3jJBxKjpF03vsBQpWqPBZGTVFk2TxEQLRHFBh23wEEoYwAQJRUEBFaBYFUGVjwPhw2NB9Nj8EETXm6PozQOBFfUTF0eEhpP out_96_mFAP2b_singleloop_p01wA5_mFAP2b_0001_0001
EXI7CBpkhrEkJ2qzvTYlCBppUeEknVb/vXNk5AJi2ZE02ENBwIRN2AhKYHE0HygBw2qoFB1NjJEUVW69vuIgLBRrGNE0e187v/FlOBNc8QEE+cuBwqGHNBRn5LE0poBov7KsABd/nnEUS8vZP3nXEBFDHnEUvSCDwVd9DBZlxAE0apT2vUgKFBJsI/DU5AgCwzP+QB9DIOEkfZZOvE2eKBlcwIEEVFPvP out_96_mFAP2b_singleloop_p01wA5_mFAP2b_0001_0001
EXJezAJ83qEUGHICwqiNoAFL0oEE00jDwogzmAxCYgEE9bnIw9AJcAV9sZEUh6YJw1HEkAx+x/E0mcBDwWTmtA5+VNFU9OLEwNVx2AVrkBFE8JnBwXiezA9P/qE04UGCwh0OkAtCLeEkoNrAw8+6aARofCFEZc2FwTP1gAJ8WCF0im99v4mnuA9JQPFkXoQIwgzdsAtnedFUIwgCwYXL+A913EF0Tw1DwaIk3ABJpGFUUY16v out_96_mFAP2b_singleloop_p01wA5_mFAP2b_0001_0001
EwFdvAtjtgEE/PKKwjPEvAx7HaEk3K9MwcV3sApZMCEU1WINwQ6xoAhDv0Dk1VJPw8zh5ANKafEEjTXOwAxl7AJ0J3EkD1xOwAcCDBRRD7EE/0CQwrECEBhMvRFUT9PQwkqrIBxIAaF0dXsQwXztMBFdRNFkFT+Qw2EMJBtB6uFURN2QwVte2A5JqlEUDIYJwcsooABv3iEk3Z8NwQTGABJQ+YEUY2NNwiOq5AZGxXEUwWKQw9HV1ApZ49EUeXBQwkUl7At5R/EEqS2MwL2OGBxlq0EUBs1OwnLHDBROKzE0w+ARwRZBBB9WCcFE71CQwxBVMBpwS9EUqx2Qwu0MQBl2dTFEqlTRwwkFGB1fs4F0xaoQwK+qMB9MG1FkEfLRw out_96_mFAP2b_singleloop_p01wA5_mFAP2b_0001_0001
L4EmvAdiRtDUYdALwxhHvAtKq+CUXICLwx4nkA1XhvCE6qzJwK+5iAxnmzCkOwyGwTVp4AxubrC0gIiJw9rqBBpcZ0CEOj1KwugOEBZlIbDEwFZKw2eAEBF44VCUGfeMw34GJB1kUjDkvRlLwN04IB1yEeCkaqqNwgybLBVDnEDUaWONwx5SQBF7wMD0rOaOwaJEyA1sY8DkzOVJwM6avAl20zC0JtGNwvW34AloF4CkNEAHwYRq3A5j3ICEC3YJwcwYCBRgHzDUYmGJwPo/BBJW7uBkG90MwykHLBF/3AEU96OLwYeuKBxeGGCUgP9OwrXhRBJWpoD0qn4Nw out_96_mFAP2b_singleloop_p01wA5_mFAP2b_0001_0001
EpmPbAlvBeCE2zeLw1TFGAtRdQC0rBmKw6BNIAJtpcBEU3bIwo3OVAx9BiA09pqIwXQ3x/Agz+BE9z8MwBg0890rOvBUdTSMwHXRn+e61nAU265Kw9Dhf/GZ3OCUeE0Mw4q0z/+qLrAUjEnKwQL8AA7kByBU5DwLwBWXfAVqBaC0XyaNwN6G7/UZurCUELwJw4GSz/cVJWCkbimOwebs//8q2CBkDupNwO2Eh/qqPtC0cg4NwN2vDAXVJ3/DGRmJwIkWQAnYpCCUzY1Lw out_96_mFAP2b_singleloop_p01wA5_mFAP2b_0001_0001
EE/o2/U4mkB0kCrEwWd63/U0ToA0qXOAwi1HJAFoZMB02qe2vKBGIAF3hsAUZCBmPaToh/4I2KC0zzjEwmS0O/cu2aAESCx9vG1zCAxW6X/T3xkBw out_96_mFAP2b_singleloop_p01wA5_mFAP2b_0001_0001
EQqfVAJSiHC0ZLi5vgEChAxULdCUw4pivMrFUA14S7CEuncyP51FVAJNj7CkpwD/P+pIqAlm81CUzQ20vSOzwAtU7HDkWnGjPcdNWA5HKSCUCBlAwWgXkAhQEFCUvaDwPM7xuA5RpgCEL2h7v074mAFuKPDk6Kf7vd8GzARN+iDEQEejv out_96_mFAP2b_singleloop_p01wA5_mFAP2b_0001_0001
E4iDHABIqUD0G7BRvHU9v/AOOxDU0+DyPRQN79s+VsDki4OBPQGcW9iKEWD0l533vRSk+/gaGQEE7EqwPhyV4/Aq2XEUhAt0vZEzWAxIGSEkUcm2P9ymHABzIUDEA0W4vtZDu/43PoD0tjc9PzRjr/cM0ZEkkgy5Pxlcb/MZfSEETVG5vlRrbAxVziEk0ih1Px9LZAFfYMEU62c/PxzMgA1SiIEEr5jmP out_96_mFAP2b_singleloop_p01wA5_mFAP2b_0001_0001
E2czX/yzpAEUQcwxPXBrDAnpkAE0Qr/ZPV62OATB3VEU2wbqPDbEUAnmRbEUMit7PbpfQA3ylcDkDGzyPcNNjADQoYDE6IrYPLeYpA/lh3Dk86gTPTavlAXhLzCkwAmtvnvVL/+54IE0v0p7P+l1CA3Mx8DEGpB4vcB6HAD8k+CU/9awP/IKSA34ahDEgu/9Ptg7sA7QruCkDpd1vFpfgAX9EbCEhDUsv out_96_mFAP2b_singleloop_p01wA5_mFAP2b_0001_0001
EalgSAbi4hEkjk7zvDEIdAbEm2EUnEWyvJ6mqAndD0EkSKUvvXVzvA7LwoEEl9/5v82fYAnSXEFkXsH/vD9iAAHMOJF0iR8/vbjsiADP/YFEaGw+v8sE0/KNSTF03ROFwNwzNAHbicEUQCO9vfT9WAXY6+EE6xsmPvg1cAH8e7EEGnJDwiwy3/yx/TFUfzf5vA66u/uwd6EkcD8+vZf9gATDiiFUv06CwguMrAHFNVF0Bei+vSHjgArFCiFkBIO3vTWYD/ipPWF0boNFwl+E8/aifIFEsDQIwCZgCAHiXiF0P0vFw out_96_mFAP2b_singleloop_p01wA5_mFAP2b_0001_0001
EuoAvAnco+E056iwPJrZ6AnuB9E0PDT1PE5h/A3WITFkY1x1PYA77A/OWhFUOBr8PVgI8APtwxEklLtAQte2DBXhTxEEG9vCQz1PHBP7hjE0wFG+Pg/8DBjJtoEknIOIQ8DWqAnuBIFUF654P6eN+AHVozEkOI+TPDVa5AXfRhEEKfWAQMBR3Azpu5EEIbuDQ0qfFBrmdBFkfYsCQC8WLB7VNjE0m8fAQIoKHB3KOqEUTkF0PPGqFBTfTTEEgF89PaJEIBrKZoEkrp8IQTMUCBzkiYE06BQIQ3YjBBXsAzE0HcgJQ out_96_mFAP2b_singleloop_p01wA5_mFAP2b_0001_0001
E/UDEB757VF0gArcPEYlGBXO0qFEv0NBPhrnMBf8SpF0fqxjPKxAPBvyhYF03P1YvRATFBj8n1F0Wgs6vL6YHBvM7oFEf9oBwnXk+AHFF4FU3jF8vUNeFBHsyJF0eU4uvGPCFBHu30FkW1+0PZYKHBnAsCGkCu96vMalHBjyOaF0RNiAwNn58ATCw/FUyk3BwcCY7AHO8AGkvhPzvqTz6AzjXoFUqr57v out_96_mFAP2b_singleloop_p01wA5_mFAP2b_0001_0001
LXPKPBDqG7F0gArwPe++UB3Mz6F057nyPiWkXB757HGET3k4P/UDVBzLdQGUGEY4PyL9MBPzMEG00NJ0PU5vWB3bD2F0QZNpvtGKWBHR2uFUKGN7P out_96_mFAP2b_singleloop_p01wA5_mFAP2b_0001_0001
E5lucBT2OHGkSMI7PyL9fBDVjQG0coF+PVjnhBPepOGUhrHEQpbyiBblDGG0eU4EQ6f3hB7quTGUBKyxPYLVgBrbAWGUPgCxvaufjBDNjdGUi413P8naeBjWk/FEnED7PveRdBHMPXGE1ns/PhNOjBrzHNGE95psPFzfdBDN5ZGUKPPqvMd0kBjSrfGUEqoiPKwrkBHG0bGEpaB/P8vJiB3INkGkfYl5P out_96_mFAP2b_singleloop_p01wA5_mFAP2b_0001_0001
EjsthBXO0WGUJGkHQ99TjBvIbWGkWkNKQLymlBHueeGEqG/JQuzHlB7P1nG0jCXJQ3kohBX46ZGkoFpMQhdeeBjzCTGUZ8cNQIgdZB7AJXG0vfEMQGv7dB/bRTG0SDPQQLHqgBz1jdGkCXvGQz5HkB7WYOGEmNbKQGq4gB7N1hGE4zOMQz97iBr3baGE2sWOQP7CfBnZ+KGU3uxMQlmIWBTnKSG0SiqMQDI8ZB/M2WGU/v5JQGKsYBzEWfGElJrMQOOiaBHkVOGUCBiQQ8pTdBfjfbGE5JkQQJDygBfUIQGE8RsQQ out_96_mFAP2b_singleloop_p01wA5_mFAP2b_0001_0001
E4PFoBnuJbGEaRmKQCBWqB7luiGkuJhKQWO0rB/mEjGU0iMNQaRGsB3jCbGEEYlOQFuOsB3NJgGE+TNIQxf5qB/odhGE937CQ1sxsBbk2fG0oEr8Pl2juB7q/YG0aaB9PrBasBjLJmGE9mfwPSMYoBf8STGk/UDLQ3+jpBPKtqGU1WHKQQY8sBfc8XG03IZIQwn9tB/JblGU/5SIQGlDqBvSipGkrXqCQq5TpBDzjbGUW4lCQ8wltB76dlGUetoovdj5qBTLurG0SrewP out_96_mFAP2b_singleloop_p01wA5_mFAP2b_0001_0001
EFDysB/nasGkR2+NQ357tBPc9sGEpwVQQGZrwB7P1nG0GvcQQShbyBT14pGUbnPPQkCHuBzLd4G0Mz0QQSW5uBH2o5Gk7KSSQQFruBPL7EHElOxSQ7QrvBTK9FHUDzIUQ+ROuBT6SEH0w8QVQCurrBHnrBHkitMVQdWYvBTYSFHkyxcWQCBmsB/89yGUHaxMQninsBvQsoG0ioBRQrlQsBLDi8G0f9qQQcpnvBDNn8G02tPQQn29wBnsE3G06laSQYlltBjtm0GkQS5SQD/ksBvmcHHkNMwSQoN2vBLFJKHE0OISQyMoxBXl5HHUK/PUQNiwqB//BBHEXfTUQEUnqB7OPAHkhTEWQaVVxBjxPHHk5ogWQiOTuBDXFEH0E1SXQ out_96_mFAP2b_singleloop_p01wA5_mFAP2b_0001_0001
E99DxB/TNhGkR2eRQXPqzBzeUcG0d+uRQamJ1B7kYiGkAr0SQmu5zBbQgnGUzMrTQ14VzB/RhQGUwKHSQXeMyB/WzJGUOV/QQf07xBbWB8FUOWVRQIDywBje/1FUIaWSQI2CzBP/kuFEvkeQQFDivBbmZfGEAAISQzj10BfMtcGkIW0QQSBByB3S1PGEgU+SQn8R1BjMPNGUnhZSQpCfzBL6iKGUleHQQBnNwBbq4MGkkfwQQVM+yBbJseF0QVnQQ7U9zBHNJ0FEFKUPQ out_96_mFAP2b_singleloop_p01wA5_mFAP2b_0001_0001
L/Uz3BXO0hGkEDySQ03f5BXO0mGUdTyTQShb7B77neG0OfXUQIwK8B33PfGkvfiVQy+P8B3qdXGUdkrTQRLC7BrbSwGEShLTQPfP5Bjpb5GktIrSQJzx6Bzw2CHUu+GSQeTM9BLdbCHUtoESQg5g5BvQgKHU35tRQ5Qr4BD/pdGERLCSQsoO4BfB2pGUSolUQOfP8BbQgtGE14VSQ1NZ8B34lzGEzM7TQrd/3B7PN8G0D2fTQMp63BjKU2Gkql5RQ out_96_mFAP2b_singleloop_p01wA5_mFAP2b_0001_0001
L+TNOB325FEUHahMQ6mETBf8SPEU6mkMQ++JXBvHFOEULymKQmuJbBLEYZEUIwaLQmuJgBz0NbEUGE4JQOJGaBfR2iEkqx7NQbnvdBHuewEEmuZPQqxLVBfR2cEE8nqOQtd+SBzKHiE0OfXQQAAgLBHYl3DEtILKQepbNBrED6D0hWEHQXPqKBHXPmDEBW5CQO0iMBHZ7oDk9ow7PPK8FBjqxPD0FZ7DQW5QDBjAr8CEqGv/Pnv/DBnuJNDU6mkIQ03vGBDW5gDUjXqKQHv0+ArFZ3C03PFJQMrAMBjOsFEUZeZOQOUjgBTQfSEEmggHQm6jgBXbUsE0TYMJQ5p+hBj/pUEUk28KQFSueBzoy+EkenLOQ6avgBDfjnEkry1PQax8bB7u11EkIQqQQkSCRBX2cFEknsEGQvPKFBTtbeDE0BrMQ out_96_mFAP2b_singleloop_p01wA5_mFAP2b_0001_0001
