# Supplementary material for: Incorporation of sensing modalities into de novo designed fluorescence-activating proteins
Source: Nat Commun. 2021 Feb 8;12:856. doi: 10.1038/s41467-020-18911-w (PMC7870846; doi:10.1038/s41467-020-18911-w)
Supplement: Supplementary file 24 — Source Data [file 41467_2020_18911_MOESM24_ESM.xlsx › raw_data_graphs/Supplementary_Figure_6b,c,d/1/silent_82.out]

SEQUENCE: SRAAQLLPGTWQVTMTNEDGQTSQGQWHFQPRSPYTMDIVAQGTISDGRPIVGYGKATVKTPDTLDIDITYPSLGNIKAQGQITMDSPTQFKWDAQFKQNDNPRYHGSTNILTGTLQRQEZ
SCORE:     score     fa_atr     fa_rep     fa_sol    fa_intra_rep    fa_intra_sol_xover4    lk_ball_wtd    fa_elec    pro_close    hbond_sr_bb    hbond_lr_bb    hbond_bb_sc    hbond_sc    dslf_fa13      omega     fa_dun    p_aa_pp    yhh_planarity        ref    rama_prepro    bref_irms    cen_irms    final_chainbreak    final_looprelax_score    irms       time                                      description
REMARK BINARY SILENTFILE
SCORE:  -484.811   -709.119     97.194    406.654           1.646                 20.841         -6.303   -262.370        2.232        -26.044        -77.200        -24.762     -33.454        0.000      3.521    134.703    -39.178            0.038     19.116          7.674        3.152       3.152               0.050                 -484.811   3.010   2513.000 out_82_mFAP2b_singleloop_p01wA5_mFAP2b_0001_0001
RES_NUM A:1-120 B:121 out_82_mFAP2b_singleloop_p01wA5_mFAP2b_0001_0001
FOLD_TREE  EDGE 1 120 -1  EDGE 1 121 1  out_82_mFAP2b_singleloop_p01wA5_mFAP2b_0001_0001
RT 0.092238 0.94843 0.303269 0.768097 -0.261588 0.584465 0.633655 0.17903 -0.752615 12.785 -5.805 20.9455   out_82_mFAP2b_singleloop_p01wA5_mFAP2b_0001_0001
ANNOTATED_SEQUENCE: S[SER:NtermProteinFull]RAAQLLPGTWQVTMTNEDGQTSQGQWHFQPRSPYTMDIVAQGTISDGRPIVGYGKATVKTPDTLDIDITYPSLGNIKAQGQITMDSPTQFKWDAQFKQNDNPRYH[HIS_D]GSTNILTGTLQRQE[GLU:CtermProteinFull]Z[HBI] out_82_mFAP2b_singleloop_p01wA5_mFAP2b_0001_0001
CHAIN_ENDINGS  120 out_82_mFAP2b_singleloop_p01wA5_mFAP2b_0001_0001
LwfKMBvxLBIEoaMYQDCMMBf9IAIEZ78WQ67nRBLFu8HE99bWQ357UBT0i4H0hWMXQlDNIBf9o3HkoFpWQmLzJBfzEuHk4uOXQiTgIBXhVCIUaeVYQPryOBPHFEIkmJTYQBdLNBHFt7HUsJcYQAQKLBfY1DIkXmbWQZj2HBPel2HEBlkVQyuTEBXF75HkpaBXQiI+HB3p9tH0GoDYQ out_82_mFAP2b_singleloop_p01wA5_mFAP2b_0001_0001
HTihSB3NJ+H0kYIVQ/UjXBHCs6HkEDiUQkC3XBvcouHUgVmUQFDCcBjVOqHkvf6UQ5QLYB/9T+HUf/ETQhIGZBnvIFIE/04SQ8j7aBbojGIEAVfRQ3e1WBfpuFIkFZdQQA4JTBHmbJIU94FQQ4WETBfzJOI0WprQQGMqPBL/VIIEyIROQEtoPBzKnAIEsyhUQMv1aBzTP+H0KDGVQl4sUBbVH8HE9bgSQZekbB7gJ6H0bVoSQmlHcBLAgGIE3EmTQnEWVBHsOHI0ZFFTQOzXeBvKFEIkj8ORQ0FHcB36vKIkR0dRQ3LxWB3IKCIU8m8PQCIvVBjkAPIUwOaRQicVQBXX6QIkA2ZQQSjsPBzipEI03fUNQky7MBjhFLIkRqtNQ out_82_mFAP2b_singleloop_p01wA5_mFAP2b_0001_0001
H3kYTBPzMpH0yhWUQiBhTB/RhdHUO0aUQXPKVBPIwZHkVO0VQEtoYBfR2SHkQg9VQiWEOBntzYHkArEUQnEDQBnCXtHklDFUQRXgWBforaHUCZtTQb8SOB7QLQH0IbHUQam5MB/TNbHkrHFTQEYFLBvcobHkvfyUQ out_82_mFAP2b_singleloop_p01wA5_mFAP2b_0001_0001
HPK8SBntzeHU2O3WQqGPUBjqxbHUbnHYQrcIaBnCXdHE8nSYQQgVcBb5QXHEDCsYQ8S3QBvHFiHUzMnYQXPKQBD/pkH0yhuWQ2rZTB/GRTHEgVLYQ9owRB7OffHknvHZQmupMBD/pgHk9ogYQ03vRBz1jqHEAAkYQ out_82_mFAP2b_singleloop_p01wA5_mFAP2b_0001_0001
H++pcB77nlHEoaAYQuzHhBra8nHkvfKYQy2JjB/RhjHEoaUXQnvflB/mEiHUdTqXQPffhBnBB0Hka8OYQ5kmfB7T+4H0GMyYQBZcgBbTb0H07QeZQk5uiBPa/0H0S8sZQ7k3cBT+5vH05kzZQsHlaBrZmqHUiBZXQOInhB7fLkHEs9oYQx17gBLN23HkwchXQeXljBDS11HUaDVYQ+tZbBzSX3HUpKrYQfDKgBzNyAI0k3yYQpXfdBPTxsHE9mQaQ13OZB7cmvHUsdmZQ out_82_mFAP2b_singleloop_p01wA5_mFAP2b_0001_0001
H46RiBTgVhHEv0FWQ46BkBT2OdHUIwCVQqxLkBblDRHUO0CVQCBWmBfTiMH0P14UQ78NjB76RhHkpbqTQ+cClBbEXdHE54kSQzZ0nBDSIhH0RL5SQJFLkBzlyhH0cNPRQaRWgBntziHUwK3VQXrCmBzDSgHUSxNVQgwNjBHe+pHEkbqTQX4MhB3PfeH0f9cTQdWBlBDntUH0RnjSQ7DLpBbrXeHkLqJSQikboBX58dHUbH3TQiy2nBbT1pHk6J7SQR1glBHW7eHEBddQQSxPkBrhdqHkkNSRQXqLiBzEYfH0vJARQ out_82_mFAP2b_singleloop_p01wA5_mFAP2b_0001_0001
Ham5hBjArLH0xLNVQQg1hBTf//G0xLNVQHaRjBntz5GkWkVWQMdTkBLaRxGkpbCWQGZ7dBPc97GktzHVQByPbBnpc9GUBhyTQGqjVBb296GkhN5TQaKydBztv1GEtjySQrcIgBvcoPHkBBWVQ8T1iBL3I9GUxiTUQ6IkbBTUEAHUd42VQvX5dB/NizG0aWWVQdtqbBfXoFHk2WeTQT8nTB7wA8GkOF7SQJixTBnNXAH0Z0nUQwcHVBfmwyGU2IOUQz82bB7xj2GE+z0RQloSdBbLrtGU4sITQ/o/gBLqf3GU6ksSQ out_82_mFAP2b_singleloop_p01wA5_mFAP2b_0001_0001
LEtojBLFu9GkQglXQf/0kBf9o3GUHaVYQUNenBjAryGEYlHYQJbHpB3Mz3GUPKkXQdTSlBjVOAHkCX3YQsw9iB3KqHHUIlxYQ3rkiBrcHIHEWfCYQFWmjBbGp9GkSZoXQ/pajBjzaxGEm4fYQemNnBbRMEHUWexYQL2alBH8l8GUZFXZQADajBDlmPH0vP/YQ1KLhBvgzEH0heBZQZM3jBnDaOHEEFuXQjqdgB34YJHUi/2XQ out_82_mFAP2b_singleloop_p01wA5_mFAP2b_0001_0001
LSh7nBPIwoGkoFVYQ14VqBblDjGkqxHYQ35rpBrw1aGUdTKXQrcYnBXNeXGEsyBXQgqhmB3jClGUbnnYQk5OrB/hFfGkBYjYQMuzrBLGxoGkqo3XQ out_82_mFAP2b_singleloop_p01wA5_mFAP2b_0001_0001
EqGvrBvz3WG0isdWQJGUrBPc9NGkpbiVQW5grBf8SRGkVOEUQHvUtBzeUXG0gArTQWOUtBX46EGU6m0VQi3BtBH1WBG0LHMXQoIusB/JA3F0X55UQpwltBb78ZGEEYlWQYHTpB/m2KGUoBsVQUZWvB3iwHGkyMqVQekurBHmA3Fkc0PXQJGHuBjFSqFkg+HVQsQ7sB3on7F0gx3TQUtrqBrBdxFkiAFVQ out_82_mFAP2b_singleloop_p01wA5_mFAP2b_0001_0001
EEYlpBDrcNGUy2RTQIFepBjpbPGEUN2RQktzpBHtIFGEnEDRQktzoB/9T5F0w1bRQsyxmBD/pUGUHahRQ0KnmBzWkfG0KfHSQ61XmBbovhGkV4aTQY7omBvowpG0qPdRQpZVmB3iWsGUnznTQcSimB7pbxGkm5bSQUkwmBPN0sGEpnKQQ/onmBH4P8G0GBJSQaT2mBvma3G0BTtPQ1PzmBXjC/GksJ0QQSMIoBPy2IG03PtTQiRGrBXn0UGU2HlRQy2JlBLmuPGkB/5RQ69jmBX0NVGkbScQQHtQmBvMybGUNYNUQIhJmBXksvGkK0iUQJ/ymB7V6mGUDW0OQpjjmBTAVCHkNy5SQ7T9mBvtf5GkxjoNQNW4mBPOfHHEAyhQQ out_82_mFAP2b_singleloop_p01wA5_mFAP2b_0001_0001
EEtIrBzgAGG0LdzPQMIgrBTgV6F0257NQUN+oBHtI5FkQgVMQ8nKoBbktEG0xLNLQaR2tBnsd+FUHaBMQ/oWuBzpfsFECd/JQMNdvBLBJYF0QvQLQK1kxBjumYFk8eiMQViDuBDWUGFE0c6KQuz3rBrbSNGkVOUPQsK1rBDuurFUoJFPQA2pvBHWdAGUXEJNQD/dtBnpkGGU+K6KQXYyvBPiHyFE0dgIQBrdsBXcfoFEQMBJQDrruB3Pn4EES+tLQNxWsBfreGFUSf2JQ out_82_mFAP2b_singleloop_p01wA5_mFAP2b_0001_0001
EoFpnBTLymFU46RMQkCHlBTgVmFUhr3KQKc9kBDqGVFU5QrIQHahlB3NJCFEVjHJQEY1iBz0NjFEmu5MQMRLgBj4ujF0KTdLQUdAjBrZ+zFEU8EPQQgVoB/RhZFEFuONQej0kBnDw1F0d64JQU9BjBvonTFUW60NQVgKdBrkhhFUp84MQmNHgBPxLXFEV29JQuO3fBr4NzFUPqeKQLrZhBr0lxF0nGQQQcd3iBfQwBGkiuNOQlp4kB/xjyFkH3CQQ out_82_mFAP2b_singleloop_p01wA5_mFAP2b_0001_0001
EhALkBf++bFk/UjEQWO0jBj/UNFkTiBAQtI7gBz1jOFkpbS8PSMofBzKHgFUwKH7P78tlBnsdSFUIwK1P/teoBfDwQFk84/5P6lNlB/S4CFE+B+qvW5wjBb78rF0IbHEQEgQkBTiH9EUsvXBQt1WlBfVviFElBUvP5bOpBH07eFkw6j6PiejmBrBsGFkTYU5viAKjBTSWEFUq19yvUEklBrhiyEU4T3Iv out_82_mFAP2b_singleloop_p01wA5_mFAP2b_0001_0001
EWOUfBvHF8EEEYl6PR2uZBjpb8EU5QL2PhrnYBvd+sEkuJxoviWkbBrFZdEEAAAwvVj3VB7Of3EEDCMAQ/IKWBLH+FFUasMFQPo4QB/W6/EUwX7IQCHLSBba/PFUEd0LQampgBT14tEE7Rh7PVdzYB7hbMFESPUwPvKUWBnzYnEENndBQNv0RBPAD5EEvnT9PyY3VB7CmWFkn2GEQZW7ZB3RaDF0E/LHQSdEPB3wKNFkIYTNQI4OSBPG1gFU5JSLQZI9VB3NpLFUA5pMQ out_82_mFAP2b_singleloop_p01wA5_mFAP2b_0001_0001
EoFZUBHDCyEEv0N4vktTSB7QLkEULyWAwXPKMBT2OjEEoa8/vO0iJBntzzEkQgV+v14FUBnBBsEkAr8FwOL1ZB7AEtEEwaJGwaTNSBXMbcEUEdIJwfUYSB7lu/E0HFu0v4G7TBngIUEEQ5k/vbnbSB3l07E0BGuGwfvSbBPlskEE/BRDwmQhTBrrAiE0QYFLwXL5NBPfYbEEROHJwyn5TBPupMEEBIwIw out_82_mFAP2b_singleloop_p01wA5_mFAP2b_0001_0001
E99zJBPJGQE025bAwPK8DB/mEPEklDNAwamZBBjpbQE0fqxFwIFOEBPIwQEkvf6IwkxJCB7tn1DkyDw6vH0gDBb+zNDkH5dAwCcVEBHIWPDE7wVFwKAxDBbQLqC0pYd7vEtIMB3MzCEEnEDBwZdfCBHn2cEURk57vNLr7A7+p2DEVTf5vaxCEBfo2zDU1rnrvN5pEBbwrOCEf7J/v9hEDBHHbqCUuyVuv out_82_mFAP2b_singleloop_p01wA5_mFAP2b_0001_0001
L1NJ4A/89PEUiBBGwQgVyAb5QREk/UjJwwfq0APdT+DEYljLwoFZyAjWkBEESh7NwO1TmAPg1REUk8+Iwzm+hA/95nE08aSIwBNDMA7uLoEUsi6Hw69CEA7k9bE0LOwEwwnxBAXuo0EEPaSJwe++zArvfQEUiBhCwuqr0AbV+fE0gVkKwAYekAD/IHEEGapGwnU9hAnKCME0FmuKwyJLkALjDzEE5u3JwlrtlAP1VtE0gc4Ew out_82_mFAP2b_singleloop_p01wA5_mFAP2b_0001_0001
LGZ74ALv0ZDkSMoKwQgV7A/TN2CU5QbMw2OfDBf8S3CkVOUNwzhWFBjpbaCkWktOwHK84ADLYLCkPSELwBkAtAnoRCCkkS1KwFjAnAHNYTCUfZZMwjsAqAn4nUBk84FJw/pG7Ab5QXD0FZrIw/RS2AHIE5CELfMOwXUb8AnGLLCk9XEJwipq8ADfEjBk0qMMw out_82_mFAP2b_singleloop_p01wA5_mFAP2b_0001_0001
LGEYGBT0iYDkCXfMwjs9LBXNedD025LNwHv0PBPHaFDkX6WLwdolUBLwKDD0HF+LwcSsEBrw1vDU14VLw5/BNB7YS/DUSwINwW/mMBbDVSDEvZOPw out_82_mFAP2b_singleloop_p01wA5_mFAP2b_0001_0001
ELH6NBTLyyCEBWJJwEtoRB/mEbCEBW5GwgqxUBT2O7C0kYwDwqxrSBzfqdDksdeCwoF5OBf++5BEsyBDwu54LBzpcyAkzdhFwL1PJBH1w5/jo5VBwr73FBDW2cAUNbj8vC6wKBbOUt8DnFGBw2O/JBvco1CE/pmIwthRUB/OUICEikuIwQWWMBDXqOCkeWbAw+z+RBTBicBUDDkAwEMuOBPGhKAkw7uHwY71IBbfSMBExwGIw4oLJBDCmB2Desu8vnxjNBj/Zq6jzTpDw out_82_mFAP2b_singleloop_p01wA5_mFAP2b_0001_0001
ElDtZBDrcwCUf/UCwy25cBfnvPDEAAA/vv0NeB7P1ED0d++tvHv0dB757fC04luJPb8ChBjU4WDkSMoCwybjiBbqVvC0sm0CwL2XgBrQalDErAKIw8SXbBLwKTC0LdTDwFzqaBHZqtDUosn+v2iPiBbJYvDEkeqAw16UhB/W2VCUIa/CwseNiBHDiqDUlbRJw+7deB7niBE095EIwMQXeBjl4MDUbBKJw out_82_mFAP2b_singleloop_p01wA5_mFAP2b_0001_0001
EAAAgBvcolDklDtoP8S3gBvz3fDU6mE9P5l+iBrbSAEE+TNAQHaBjB/naSE0xLd8PzMzcBvz3jDEsyBCQcGraBHtFGEEgj1BQ357fBjqxBEUc9ogvi6whBzfNADUc9z9Pvl0dBfdkcDUEYHGQStwZBTCxND05YsAQfPZZBTO+IEUW9gFQ out_82_mFAP2b_singleloop_p01wA5_mFAP2b_0001_0001
EY6mkBnuJ1DkR2OEQnvfmB3NJKEE/pmGQAAwmBjWkHEkQgVKQmupmBvIbrDEBWZLQlYQpBf++JEkoF5DQrtLpBPgsSE0b/T8P/+3rBHsEWEU+AY2PUfctBnuJHEEsCBzPaSbsBLjXqEUPNHxPU4akBvd+WDUHaxFQbtvlBX3OaE0ZI2FQ0iCqBHvbzD0u4yDQmJpqB/NvTE0vSNGQ3iLoBHdFiE0h8l8PpDFoB/qvHEkCpf2PaxKuBfgBuEUL5lgPn8DrB36O2EUj1O0P out_82_mFAP2b_singleloop_p01wA5_mFAP2b_0001_0001
Lx1DnB7luZEEUNuLQ7RRnBb78ZEkSMoOQwKnnBvyhwEUMIwPQbnvoBHue+EU5QbOQsyBnBHDCoEkCXvKQj59oBn2LQEEJzPPQY9elBPtxSEENrfPQ out_82_mFAP2b_singleloop_p01wA5_mFAP2b_0001_0001
Ef/0mBPzMzEUiBJRQ/pGnBLwKHFEBW5RQ/pmkBnX6MFUKctSQQ1IjBzJx+E0FZLTQlDdpBb5QFF0Jx4SQx+PsBP/+CFUiBRSQHjZuBvhl+EEwaUTQE7SuBzY2tEUe49TQ0wUwBvO2MFURsfTQqG/lBbmZmEEaRmRQFzanBL1NUFkfLMRQd3HpBDAk3EU5qiTQy7epBftdTFU6OhTQ51vsBDQDSFEVswRQOpQsBbP61EEtZjRQ3QwxB7xQKF0WBLUQbJXwBz6maFEc48SQ out_82_mFAP2b_singleloop_p01wA5_mFAP2b_0001_0001
EoFJkBPy2hFEBW5SQ14FiBzfqpFEv01TQ5QbjBvxL3FUc94UQ++JlBT2OCGEEYlUQkCXfB3251FEVjPTQjH0aB/r1oFU0HnSQ6l0aBTfhUFUnGPSQnEgVB3sfwFElBVSQye4VBbyuOFEHBuRQt6pSBv9ifFEnRxRQ5i+SB7N7BGkS5fSQihdNBjllhFUWlYRQRHwNB374CG0eEHSQaOHLBH0P1FkBokRQ1NZlBXjXsF0FZbSQaSIhBrp4bFEReTUQG+ZgBzlkAGUo1fSQTdkdBPBa/FU1sCUQURKeBXyEKFE1pUSQbQ1UBPLl/EEA4VRQ+nBVBLvbIGEBm7SQR5MLBL/VUFkQv8QQ8yzLBvXUKGkWNQSQlQGHBPwT3FkteTRQ out_82_mFAP2b_singleloop_p01wA5_mFAP2b_0001_0001
EtIriBPzMzF0eUIWQaR2jB/na+FEAAQXQPKshB76RGG0HF2XQGE4eBLbnCGEaRCYQCsykBnYQuFEEYJYQ6wqmBPxxcFUwewXQTgZpBnwafFkQfoXQ2kImBPeWIFUtrVXQBQeqBXwSNF04MKXQObioBT5I/EEp2+WQ7RRhBvconFECsSWQE2glBXwFEG0Xr5WQZZGjBjq8mF0J0XYQzV2lBn/y2FUHmiYQr6KkBjXrAFkEfTXQTwlsBXDhKFUNf9WQjPzoBvSjvEECGpWQ out_82_mFAP2b_singleloop_p01wA5_mFAP2b_0001_0001
EzhWiBXjXQGU2ODYQVjXgBntzXGknvTYQFDChBrvfcGEVj/YQO0SjBzgAgG025HZQhrHgBb78gGU3koXQLfSeBfszdGUayRWQa47gBPRMaGkp+WVQdwCZBD5keGEOK6VQZFJgBjMcXGUeZGUQhXbXBX43bGkRtpUQLgFbBjGWYGEVHwTQe+OkBDAATGkYQ4XQxO9cB/LjTGEeiXYQqmEiB7mXkG0AVgXQogsdB7fBnGUlJBYQX8BjBX/jZGEBopVQVjJWBHVVhGkPpnWQ7MmhB3nlUGEcRYTQwfPTBzwkcG0R9XUQfc3ZB/iRWGU4nwSQ out_82_mFAP2b_singleloop_p01wA5_mFAP2b_0001_0001
Env/dBntzcGEqGbZQ8SXeBvcohGkTiFaQ357ZBPc9pGkDtMaQlYQVBzgAnGUbnPaQep7dBrEDZGUPKoaQnFmdBL9WdGENQWbQ5gRhBnfBjGEZ9mbQbrajBTqLeGU5wrbQ9P/gBXmVtGUrpwbQPKcaBXNeZGU46RZQuSGhB7HvlG07HIaQZysgBnayTGk7PmaQciaaB/ELUG0IQiaQW5ycBXhpWGERUrbQdcRaBL1DjGEhzXbQ3DiiBThgxGkXF8bQeeWeBjcFxGkhwrbQ out_82_mFAP2b_singleloop_p01wA5_mFAP2b_0001_0001
EmuJbBnCX0G0IbPaQgVOXBfnv8G0xLVaQfU4UBjVO8GU14BbQsHlXBLv04GkYQgbQZQgaBPc9GH0HFOaQXPFgB3n0DH08IZaQ+fVgBb3M4GEH3KaQ10JbBLzK0GUHVPaQVoFUB7h67G06t8ZQQg8YBn4XNHEguiaQjqDaBHByJHk33sZQCJagBPgyEH0Ht7aQgIghBLsMJHUMOJaQDtuhBHyZ0GUhmgaQVm8gBb0b3GEOppZQ out_82_mFAP2b_singleloop_p01wA5_mFAP2b_0001_0001
L357PB325/GEaRGbQWOUNBvcoAH0z3vbQfUYLBXiBMHkDt4bQpbSLBHYlPHkQgdcQcSsIBntz4GEFuybQiXRKBPmCtGkDXubQXoxNBrwfpGEkgScQ9/MPBvyYeGkGnOcQ4E7SBzjQZGU0elcQzFxVBDXMeG0AADdQzBoTBDSEPGktPdcQGE4NBLwKCHkqxraQCpMQBP7a+GkyhIcQIi7FBbjg6GUVfZbQ+BmGBzd25GEQ+QcQ8QcMBbUyrGUNZQbQHRsGBHDDoGUfTubQfvqLBHzjqGEgswcQUAcRBrKLuGkl1ScQ/MLNBHMwZGU1t4bQctJVBXHDmGUnzIdQ6TjYBH+HaGURwTdQ/APRB/FxLG0HpFcQsHWWBX7sKG0TVtcQ out_82_mFAP2b_singleloop_p01wA5_mFAP2b_0001_0001
LkC3JB/owRH0d+WbQ46xHBb6mcHkYQcbQBr8IBfSMiHEsyxaQcSMKBPIwcHkpbSaQgVuBB77ncHEVjjbQq499AT3jbHUyc8aQ2O/JBzeUOHkQg5aQL62JBn3XgHkWA3bQTCYABnskjHUL30bQ9bxABbmvVHEhf3bQnuY4ATXFWH0w8/aQ out_82_mFAP2b_singleloop_p01wA5_mFAP2b_0001_0001
LXkNIBHsysHEmutaQpw1IBnDtyH0HFGaQueUFBXMIuHERLiZQlYQGBLbnwH0bS8YQcSMHB/mE+HUwKTaQefYIBj4p+Hk3dCbQTHDHB7MrzHUvNTbQobNIBz2usH0lLuaQkhENBn3iyHkjb8ZQl3+CBDOS/HkjdMaQbgaJBPPACIkGaAaQJA9FBvefCI0LcRbQhImMBvraAI0boHbQKRyCBnBfzHE/GbbQp1nJBXt4xHkqkubQ out_82_mFAP2b_singleloop_p01wA5_mFAP2b_0001_0001
EsHFBBf++nHkWktZQ7Rh7APdTjHkDtMZQQ144ADrcXHkmZWZQ99TwA77nTHEEYJZQ2jCxAThrpHEsyJZQUajyAvmr1H0vrCZQC+EyALLi8HkSglZQ7oh0ADdz5HkZXaYQ6MizA/tsDIEI4fZQ+6A2ATkTCIkItUYQ78g1AzUtFIERT3YQHu/2APrHLIEErxYQf/UABjU4lHEoaMaQTq6/AfLdjHk4kuYQ9HqsAHGpoHECrnZQ0OAsA3HjmHEdrwYQ2rjwA/XV5HEVXFaQgu80ATyn0HUKp+XQurKzAPbYGIUyT7ZQCxk3AzM5DI0KspXQ+iA2An86MIEUkMZQ out_82_mFAP2b_singleloop_p01wA5_mFAP2b_0001_0001
EqGPABT0iRH0yhqZQ357+A3jCGH0Gv0ZQ5luEBnDt/G0JxwZQGE4IBHXPDHkQgBaQMIw6ArFZEHkU4iaQAkUxA/9rKHU43paQHO/3AbPl4GE3kqaQDCsDBT2OVHUGE0ZQtsQ5ADHrCHU56dZQJhaABLR1GHk6R5aQoI/sAz+mKH0NOQaQaTD1ATzn3GEqHLbQsj/+A7LmzGkKTmaQZJzxADhH2GU78TaQ out_82_mFAP2b_singleloop_p01wA5_mFAP2b_0001_0001
EFDiEBzKH2GE7RdZQ4PVJBXjXvGEBWZZQU4aIBjrHjGEoaYZQFueEBnuJfGECsGZQzhWMBTgVzGU46xYQ41VRBvsitG073lYQ3OhUBPpN0GUmW2XQEGKXBHI7+GEWcYYQ7RBBBrZmzGE99PZQ/z1LBrGqwG0LZ1ZQEJbNBL0s7GUYc2YQJhrJBja9yGkISWYQUoaQBXvXlGkF+bYQFkDUBbJNtGkfjAZQDYPZB/WOEHkdKDYQ/K6ZBbv37Gk4ewYQnG8TBPKQDH0mFoYQ out_82_mFAP2b_singleloop_p01wA5_mFAP2b_0001_0001
EEtIMBvHFdGUPKsZQ/pGMBrbSRG04lqZQaR2PB7QLNGU5QHZQlDNUBfTiRGEoaAZQrcoNB33PMG0isVaQF/WJBLmiNGEEk5aQFKoEBPhAOGEiLwaQqb3KB3SmNGEylebQ5lOPBjqxgGk8S7ZQhFDIBfznOGk4cjZQlbURBbe5PG0m1gaQ1ebOBrKwDGEdDRaQ out_82_mFAP2b_singleloop_p01wA5_mFAP2b_0001_0001
EIwKOB77nEGE7RxYQvJRRBblDAGEmuNYQyLdSB757nFkuJRYQam5OB33PbFU2ObYQzMTOBrEDCGksdGXQ0PeNBfEEOG0V/4WQEGfRB/D06F0eQ7VQZ3CKBvP2QGURhtVQx1jKBTgVBGEZ74YQUeKVBvA9DGkh0MYQyYYKBXds8F0cpJXQSsSRBn7oRGk2hyWQ5VhLBbHdRGEqywXQOUTPBrk19FU5hBVQkRASBXZrpFUQqCWQraaVBXHRBGEe43VQNVqJBXNgZGkQ4oVQzeHGBv6TNGk6R2VQSU2LBfKxNG0+RzUQ out_82_mFAP2b_singleloop_p01wA5_mFAP2b_0001_0001
EKcdXB7OfhF0MzIYQtI7YBX3kKF0eUIYQO0CbBvcoDFU3k4WQf/UeB3MzOF01jSWQ6mEdBLEYFF0jCrYQ+soeBXAztE0AfoYQsvvaBf8yKFEGmWZQgqRaB/S3sFksdCYQgQXVB7pLBFkcpPYQChSgBfWcOFEyzlYQJ0ygBjrPqE04DBZQRDLgBnmQqEEAOJYQluFbBjc4jEUVdtYQsIrdBHkNHFENVvZQ4qIXBf8QBF000bZQQDvZBDMwbFUP3XZQ out_82_mFAP2b_singleloop_p01wA5_mFAP2b_0001_0001
EsyBZBbQgxE0jCXWQ++paBb5QpEUjXCVQ46ReBrFZVEUiBJVQIFOdBnDtGE0w17VQXktVBrw1jEEEYNUQBWZWBHZ7oEECs6WQ509cB7kr1EEYNiUQjs9WBXjXeE0HFOTQv0NTBLGEyEE/pGUQ35bTBb5QXEET3sUQ out_82_mFAP2b_singleloop_p01wA5_mFAP2b_0001_0001
EqxLhBLxgUE0JxQUQaRGjBf9oCEEEYNUQ0iMkBra86Dka8ySQO0ClBPy2LEU6mESQ35blBvyhIE0eUIVQNwmnBjhQwDkMfQVQYiwpB7zc+DE2sPWQaz/pBvGNSEUCRnWQqWXrBv6lfD0qOsWQiBhhBTKchEUdTqTQ0VFiB/aSoDkWkiUQOcqkBP8pLEUQZIWQ7CWmB/JXXEk4dxUQVpioBbrurDkrESUQxOvmBHpNSDkYwmVQD40sBDckmDUvuVXQjjHrBTidBD0EBYWQ out_82_mFAP2b_singleloop_p01wA5_mFAP2b_0001_0001
LHvUkBjWkRD01jaSQqGflBrZmFD0coFRQueUkBDW5cCkpbaQQrcojBHYl7BkBBGRQ2OfjBLwK7CkEDCTQFgonBbigAD0nUMRQjtNlBvz6fDEDwYQQ out_82_mFAP2b_singleloop_p01wA5_mFAP2b_0001_0001
LMIQkB3MzcCk8SHOQ5QLjBfTixBEqGfMQqGPhBj/UHCU0iMKQc94hBblDlC0MzsIQqGflBjrH9AkEDSLQPmInBbGqcAkHvZNQsnakBv43l/zUnrJQZ78kBnCX3CEBWJNQ+zAiB3e1HB0MoyNQL/rmBPPGmB0Me/JQbuCmBnIO4/zQqnOQA3EmB3S6c+zuI3IQB1KjBLVCKAUfaDIQpZPjB7zrU+DOe/KQ out_82_mFAP2b_singleloop_p01wA5_mFAP2b_0001_0001
L46xdBzLdjBEaR2JQktzZBrw17BUdTiHQiWEYB/TN2AEW5wDQy2ZZBf8SX/DtIbEQzhWUBrw1LC0NJ2IQFtmRBL+2PBElVIKQTwGVBjbqpC0efwKQlj9LBTJyjBUZFoKQ789cBXjXyAEpwFLQ8fkbB74hWC0HLAFQm10RB3LrYCkGHjGQ+AkTBXpsABkOyBMQYRyRBTydYAkj91IQF2WRBDWvyCUUhnLQvLGXBLLGFDkqf7JQHOfXBPaYaCkHKLMQxFEKBzrLuAUK5hLQTw/JB/gqxBktouIQIJtLBDBRNCUEL6LQ out_82_mFAP2b_singleloop_p01wA5_mFAP2b_0001_0001
L2jCVBvIbPBka8S/PDXvSBHYlTAkR2O3PnEDXBXiBx+z4lutPzMTWBzgAr4zMzMrP3ySOB7Mn/+j/0u8P61LKBj6MVAEMWNAQIFOUBPzMHCkZmZ+Pz9DRBTVF4AEdgnfP765PB7KLr9z6KsBQJcsMBLhbK9T9y11PM6uJBDhfABEUnC7P out_82_mFAP2b_singleloop_p01wA5_mFAP2b_0001_0001
LEtobB/na8/zisdePEtIgBf9og+zfqxrv2jChBjVO02D/pGxPiBBiBjWkt973P1YPTiBfBTLy28Dv0N+vJfYdBHk9s/z68PDwr8YfBngv+AUOs+Cw3g/ZBPC4I/Tj5gGwZ78bBLwK/AUO0ikPoL0hBbec5/TmIZtvHx0bBHjM3ybYYy9vceRhBL+wL5TFcpAw out_82_mFAP2b_singleloop_p01wA5_mFAP2b_0001_0001
LlD9gBThrH6zyhW/PDC8hBT0iM9bktTDQT3kgB77nK+LtIbIQZQghBjAr8/7yh2JQMdDgBb5QL+jWkNBQ/hBkBPilb87fiUEQZj3hBH1Nh/7zcQBQ out_82_mFAP2b_singleloop_p01wA5_mFAP2b_0001_0001
EPK8cB325767z3PJQBrcaBT2Of8b3k4LQjsdcBrEDC7jTiBOQtd+cBDVjH/zMzcNQXuYUB/vsH87/nrLQfyzRBbQVI/rlV3JQt37LBfT9u+LuEqJQXEQJBj9XO/b0KMMQ+DIEBPK8k+7mutMQtPMBBHAY18rle3KQvHDCBfW8G/r1hFPQKcdbB33P16D99DIQPMhbBHQkQ/rQjhMQ56QTBPAuo7zQG8KQgfoSBPLnk8bQjqNQG5iSB/lDkAMBQqKQOVhTBrGg++LenuHQnVTKB3fbDA84PLIQinGLBjXvu6rxUDJQTYYLBPsqDAM7VqNQe3xCBXAZB87LcDJQM3s6APwiu7rLoQLQBjTEBrUBAA8uOQQQ+4a8APK6n+7hqePQ out_82_mFAP2b_singleloop_p01wA5_mFAP2b_0001_0001
ETihdBzLdTy7P1QQQgVOfBLxgg9T14VRQWOUbBX3kAA0LdrRQyLdWBTLym/j78tRQ/pmfB757n2rpbiSQctQgBncR5+7tj7RQ+3WdBbla5+b76oQQybfdBL46wzb0LPQQ98ihBrrJq+Dk7ERQQS6bBnP5tzbnXITQDNchBb0tv5zW1MTQZGNfBfgwOAcKaoSQkUaiBfW0N/bCvwRQeFOZBv8qk/rGoyQQ6CnfBbiLFAchF4PQ out_82_mFAP2b_singleloop_p01wA5_mFAP2b_0001_0001
EPffdB/RhLBkuJBSQb8SaB7QLKC0isdSQzhWbBzfqVCE7R5TQIFufBTf/kCkR2OUQhrnbBjVO0CUGEwRQk54aBjcKyC0PkYQQXiXYBbv2YDEUhTSQ/LHdBLTxZD0QccPQ03vgBzgATB0Ld7RQwMFWB/ywBC0+PYSQrAjfBvIv6CkgG6RQ71oWBD0xvC0JlLQQCS4cBHe9VC0Ex+PQY9eZBjep2DExtzRQJkDZBzWKcDExIYTQ9YOUBXfFSDkBsHSQIIlcB7MxYDUB4UNQUKogBvSHdDURx1PQwgFbBfk20D0l6HQQ out_82_mFAP2b_singleloop_p01wA5_mFAP2b_0001_0001
ERLSXBThrPCUf/sUQlYQXBLEYdCEZ7EWQhrHSBX461CkYQQWQMdzNB7OfjCEueEWQpbSXBfR2uBkqxDXQzxLXBnOIICUKbPYQfYLcB/VX2AUSSzWQ2jCUB/naAC0xLVUQgexaB7CRxCUXBQWQL7qTBnBRKB0lv7WQ5KHXBH9jaBUmslYQFhnTBPYsbCEKHUYQotvaBvcebC02MVYQ9WKcBX0qAA0BxfXQCazfBPUGcBkLi8WQyTFcBD5CeAUhEyVQ out_82_mFAP2b_singleloop_p01wA5_mFAP2b_0001_0001
Ee+eSBHXPeDU5QrWQEYlNB34l2DUMI4WQW5QOBzfqPEkpbqXQlDtSBHueWEE/p+XQNeJWBDrcsDUHaxWQkJqKBrMziDkpcZXQbc3LBrH6+DEFQ6VQ out_82_mFAP2b_singleloop_p01wA5_mFAP2b_0001_0001
EMIwJBXiBZEU0iAYQShrJBrbSsEUgVaYQ14lEBDW54E057TYQxggABf++vEk8SHYQdTCKBf++lE03PJZQgxFFBzDTZEEQqWZQmUwABnz9jEkNToZQcM1EB7aMDE0dQQZQVsa4APZ0YEkz0zZQDbQABDOQwDUE0bZQtl83Az/2CEEQltZQ5I3uA3gpvDE4I5ZQHaRGBfSMSEkrHtXQZs/MBfae2E0UZQYQe4UKBriT0E0+FdZQXMlNBvYQcEkK1OZQGi8AB7FQ1EEWDtZQmzMIBjwW1DkkHCZQ36oxAnVShE0TtBaQfIBABXGCODEx/WZQk/evAH+XSDE6MwZQ out_82_mFAP2b_singleloop_p01wA5_mFAP2b_0001_0001
LhrnEBzgANFkYQgYQoFZ/AjU4YFEv0dYQKxAABfTivF0NJuYQpw1DBb781FUbnDZQOJGIBnBBUFE7RpYQm5N5AH1nQFksGwYQD+r8APrfZFEya5XQ out_82_mFAP2b_singleloop_p01wA5_mFAP2b_0001_0001
E2Of3A33P7F00NlYQ46R2A34lIGEoa0YQ03PzAvIbQGUy2RYQpbSuAvyhNGka8iXQEtIuAHXPJGET3YZQGS2xAvg/DGU34BaQ4d4pAnYXFGk3zlaQqsjuArARBG0WlPbQOBA3AXWvIG0n3gbQ9owxATgV0FEXPSYQLx89AbMSLGk4FBZQ7ArmAzNfFGkf+OZQiobsA77nRGkz5fZQR8e5A7LfHGEZaLaQYKDzAns92FUVk8ZQaikiAjb+AGEpgeaQGk7nAXX0NGEJUpaQrfLyAr18yFUe6JbQJvNoALwaAGkBNnbQZLA6ATbyFGkUR8bQpSvzA7C7PGkrkmbQC4R9An8yJGEUhLbQ out_82_mFAP2b_singleloop_p01wA5_mFAP2b_0001_0001
EnED2AvyhaG00NZYQ357yAD/piGEaR2XQAAAxAPeptGkBBOYQbnv1A/S3wGUjXuYQ7Rh7APepjGEue0WQShr6AnsdcGkR2yYQS8TrAX4TgGUPFaXQGZ74ArbSpGEEYFWQEYl8A757bGkTiZWQKcdBB/9TmGkvfSXQ out_82_mFAP2b_singleloop_p01wA5_mFAP2b_0001_0001
E+TNqALbnzGUbnvXQIwKoAbkt+GUbnDYQ/pGqA757FH0gA7WQzMzpAzLdCHEmuxVQ7RhZAnYQAHEBWVYQcGFKAXZn9GUhTqXQCKBWAjeJ5GUsa8YQx1jmAbPKwGkqx7WQDVrtAnz7AHkVKdYQFVbXAjsnIHUVleYQDMDMA3KPCHEFp5WQLB8FALWZ6GkO1IZQN43gADxO7G0+/UZQn38XAvMzwG05hzYQ out_82_mFAP2b_singleloop_p01wA5_mFAP2b_0001_0001
Epw1rA/mEQHEnELXQGZ7tAXNeXHU0iEWQJGEkA3MzbH0xLVVQQgVYAzgAfHET38VQU460AXNegHU14lWQCHX2ATZpoHESglVQphr/Af96bHke+7WQdoFsA34lSHkDtEYQ2moyAfwTTHEcHUVQkbPxATa5jHE8UcXQ5vc7Af06uHkJ/8VQ8yruA3IDsHEtJTVQrqF6Abm0kHEY7uUQvQVCBXUKiH0J6TXQ/2nBBHipYHUiuCWQsG2+ArjrVHEJIsXQ out_82_mFAP2b_singleloop_p01wA5_mFAP2b_0001_0001
LNepkAf9obHkCX/TQepbYAb6mfHkBBGTQXPKeAz1jqHUiBhSQ8naQADVjxH0kYYSQR2OVAblDYHEsy5RQXNfMAvNVNHEiPPSQyCNKAHFFGH0sG/QQWiTx/iAIKH0LdDQQ8n6m/2BRCHEQZ7NQyLdrA7luYH03PlTQvfuJA7oggHUb4qTQi3QiA/FzWHkkkaRQUKoKAvyybHUOXLRQkEB6/uFJOHE3zuSQaqpXAHpnJHEcr7SQ6iTGATV79G0UESRQxHOZArM4FHE5DcQQyK27/q/kRHk+hMPQu44I/2loLHkuxoQQ29n++iZRFH0fOwMQi5cZ/WWX7GUdrwOQ89tAAnHpAH0QrwMQ out_82_mFAP2b_singleloop_p01wA5_mFAP2b_0001_0001
LlYQpAnX6rHERLKSQdoFtADAA2H0MzkRQDXP3AHtI4HkR2WSQBrc7AjWkwHUep7SQsHFwAXMI1H0w1DQQuBF6ALyQvHUP72PQG+MnAHGavHkUTlOQVjXuA3islHEoaUSQg58mADyF8HEzAuRQaa8wAzU38HkBjPPQSbH/A/rtyHUujjOQ12bpAfL3uHEzxeMQXSlfALd9zHUgjxOQC+7lAzeenHUnJXPQ out_82_mFAP2b_singleloop_p01wA5_mFAP2b_0001_0001
LBrc8AjVuAI0P1QSQ9oQDBrbyBIEnE7SQnvfHBz0N7HUPKkSQTihLBLaR6HE7RRTQIFuEBPyWHIkZmZSQumv+A7cBKI0RCJSQTTp3AjikFIESpoRQUbX8AfIyAIU56QSQ50nCB353BIkxtAUQX0KHBzn9GIUJSfRQrSKHBrEgJI0M5ITQkIt/A/5RNIkWSaRQLDu7An22LIkOTETQZIj4AjgbFIkrHjQQ6lYvAz2OGI0QU9RQ out_82_mFAP2b_singleloop_p01wA5_mFAP2b_0001_0001
EzMzGBnsd1H0GvcRQIwqKBfTitHUepDRQIwKIBjrHjHUepjQQoFZKBntzdHEEYVPQ0iMOBrvfyHEAAAQQr1FLBXCm2HE1IeNQ7CQGBXdA1HEx3LNQIttNBnxt7H0gx4LQ8naDBPc91HkZm5QQT3ENB/XdrHEPa7RQkzGRB/+0sHki4bPQ5TSQBzgK5H0t1bQQ out_82_mFAP2b_singleloop_p01wA5_mFAP2b_0001_0001
EqxrDB/89fH0w1LRQdTCBB3MzVH0z33QQXkt9ADAAQHkBBGSQfU43APy2UHU3k4SQ14l4AzKHXHECsyPQXdI8An2xbHkYpWNQ+oDzAv7dMHkMfNPQdTCCB/89kH0eU4RQjl9DBDzcQHktzaQQPU4yAD1TcHUkJWQQY3L8ADbejHEFWpNQ8sZsATF5NH0st3NQB6BwArv/IHUqShQQ3Aq4AXx7GHk9uSOQ out_82_mFAP2b_singleloop_p01wA5_mFAP2b_0001_0001
EvJx/AbQgFH0gALSQhrH7A34l+GkQgNTQNzMyAHtI3GkBBuSQ99TzAHDCyGU5QrRQgqxBBb5Q3GEue0TQ7TOGBL117G0qZnUQNO5JB/JsyGkZFCVQdf8DB/gTBHEe00VQpwVCBDBWCHkrHdRQ4bi3Aj9pDH0Jf+TQdeoDBrWOzGk4r/SQlcm/AfrhxGk/naUQhfeIBb1fBH0eJBUQceHNBjZ01GUfGoVQ9leLBnQwuGUiaJUQzkqHBnD+sGk44nVQ2vKHBXorEHEnibWQvirBBP4j7G0qEbWQV5SBBPWjHHUfbfVQ out_82_mFAP2b_singleloop_p01wA5_mFAP2b_0001_0001
ECsypAHZ71GkU4iTQ8S3gArbSuGkDtYTQ789jA/mEkG04lGUQpbSkAT14jG03PVVQDCsMAfTiyGU2O/TQFNky/GP9qGExMxTQbyU5/CxohGk3XgTQuCq7+OOuuGkMl1TQ67npAf9o6GUwKXUQ6mWfAv6zsGkflUSQx+2IAHCH6GERWlTQYf3OAj0rzGEc5DVQ out_82_mFAP2b_singleloop_p01wA5_mFAP2b_0001_0001
EiBBnA757bGEv0VTQOJGsA7kYSG0eU4TQqxLmAThrHG0xL1TQIwKiA3NJEGkpbySQlDt2APzMRGUy2JTQMPk9An2caGk1YeTQ/S/7AriLHGUfNiTQrBJDBrrhbGUEUpSQoa8lATKccG03PVSQJYatArIkTGkkl8UQGIO1AXOWRG0iwFSQ8XWABDfTZGEfTbUQJZC5AL5rhGUPtcTQHExBBL7aGGEMjATQ+fx2AXpnAGUE/QTQNGY9ALxIHGE04mUQPajFB7hHiGU7e9SQ99sBB/d5cGUH2pRQ7+aFBnuYUGEqJsSQ out_82_mFAP2b_singleloop_p01wA5_mFAP2b_0001_0001
E/pGmADBWCGEVj/UQT3khAb5QvF0LdLVQmuJqA76RfFUiBpVQZ78sAHtIfFUf/0WQ14lQATgVwF03PNWQVeyFAjTLaFUjVkWQDUkPAHBJKFkIEWWQSMBo/G3vZFkN7FXQ3kYpAXiBGG0w1zVQA+0cADOwpFkGROUQgUJEADi56FU5pzVQ6ucWAvWt3FkhIIXQ out_82_mFAP2b_singleloop_p01wA5_mFAP2b_0001_0001
EdTiuAfSMSFklDtUQFDC3ALFuCFEoaEVQaR2yA/owrE0bSEVQb8SuAT0ikE0GvEUQBWZABXiBDFk8SHUQFHnCBXQ+YFUZo9TQ4d5EBvLJ0EUdIqUQ3CbEBnZfjFUY+OVQWO0rA/mETFkCXvTQwf05AnQcGFkNxEWQhcX+A3Fe9EkXPITQ5cS/A3EiiFUcCfTQ5f/FBbD5XFUERUTQkjSIB/se0EEuS+TQKKdDBHzyjEE/xvUQNcLGBrvx5EEYvoVQTOAGB/CNzFk0CAVQKJiHBrb2ZFUubtVQ6+EBB7aJlF04r5VQ out_82_mFAP2b_singleloop_p01wA5_mFAP2b_0001_0001
EhAr0AzeUgEECsKWQkCXxAzKHKE0NJWWQ2jC7AXO02D0yhOWQqxrBBzgA/DE+T1WQgVOsAHueGE0jCvXQRu3iAP+lTEEEN4XQrmBpAjWtdDU725XQnvf4AfTinEkqx7WQOIqrAXpEGEk83jVQY+9xATl2KE0WSQYQJ97kArRciEkjq7XQ+LclArfGZDEfUcYQAr/vA/2QJD0ab0XQR6PjAjuDVD0oQIXQ out_82_mFAP2b_singleloop_p01wA5_mFAP2b_0001_0001
EOJG6Ab6mUDEuecVQdTiBBb5Q3C0KHSVQUNeABTKcJC00NxVQLHa8ALwKfB00NBVQtd+CBHue0CU0i0TQTDgEBLWndDk83JTQlNjABrIu3D0B6nSQwqwJBv/boDEwSBTQky3BBnfHOEkFP9RQHjHLBPsnGEkgPWSQHSMHBj2fTEUl9zRQGClIB7IolEUnBIRQwKHzALGEQDUep7UQMU3EB7b0CDUV14VQdeY/AP4QnC0n5STQEmUGB/8WeCEHZtTQqZ04ALYPvDkv8uSQua1MBLysTDkBFcTQi+f9A3lMYEUH1iRQA4SPBfUALEkHkOSQ3DaMB7WQlE00V8QQ out_82_mFAP2b_singleloop_p01wA5_mFAP2b_0001_0001
LCB2BBrFZ7BUHaBXQfUYBBTKclA0FZjXQTiBEB/S3E/jEDqWQjX6BBLFue7Tc9gWQXkNEB/9TtAEW5cYQxXdDBb3tECE51oYQb4EEBLYicC05J/XQHs3BBXhh8BkO4/WQT6P6AnzsVAEM4rXQuvcIB/Z+aAUysZYQTbYCBT2FBAUuA0YQJGbGBPQYOCEj+AZQY/9+Af4MJCENN3YQZ5PIBLsIhC0ik1XQMv1BBrKQ6CEPwAYQ out_82_mFAP2b_singleloop_p01wA5_mFAP2b_0001_0001
LU4aIBHsyx/DEY9VQiBBLBHsyh9z4lGVQgVuHBrFZ77j9o4TQzMzIBbmZG8r8SPTQy2ZQB3ist+z4lmUQ7I2PBfF0dAUl+vTQ6mEKBb6m0AUIwCWQYAnLBju5XzLvEsVQkaOSBPXDL8D1lCUQAXBTBD8FK/TxXaVQv50RBzqnOA0FT7SQ out_82_mFAP2b_singleloop_p01wA5_mFAP2b_0001_0001
LCsyDBLGEo+j/UjTQTihABjqxL+zP1YSQBW51A/mEj8z3P1SQamZuAblDN8jZmBSQAAgABDW5YA0NJmRQbMMGBXS12A0BHKRQkYzFBD0ZFCk0kaQQpJ6IBjOMj/jW8VQQyL9CBfnvHAkYQIUQovXCBLITf6zWOyRQyX29AHhEJBEHSPSQV/87A7oMTAE8nuQQIIkIBj0uCBkBDDSQNdzJBz5JQCEY5JQQUx8DBHs2cCUO9CRQD0aDB3DEBCkINBPQTj7MB7AeGAkwBEQQJRoGBLDbL/Tle8OQpDNJBn6Wc9DWF7QQ out_82_mFAP2b_singleloop_p01wA5_mFAP2b_0001_0001
LQ140AvHFu6jDtIUQMIwqATf/U174luUQlYQkAz1jS+DqGPVQWO0UA76RR+z1jKVQkCX7ALwKH7zkYwUQBWNsAXOz78LIyjVQFjAmA/OEY8bMg/TQ out_82_mFAP2b_singleloop_p01wA5_mFAP2b_0001_0001
LRLypAjpbKAUiBxVQuz3kA7P1YBECsSWQ6mEdAb6mEC0IbPVQ2OfLAzeUUCU3kgVQZQgbAbmZGBknvfXQLtwjAXEwnAEiiWYQN1PrArmxRBk5ZlYQeqngAfVQ++DLNnYQfU4xALGEIAEAAwVQqiOrAXp5BCU7ynWQ7gUPAr5oXAkgsPXQqEKTA3akACUU/wXQISVkATqPP+DeCBZQyG/UAru489zTKaYQ out_82_mFAP2b_singleloop_p01wA5_mFAP2b_0001_0001
EFDCjAjqxHC01jCUQKc9aAzLdfC0d++SQueUeA/TNODktzPTQZQgnA7QLaDkvfyTQThmhA/S3TCk8DlRQlH3sA3X4lCU9WXRQNyhhAHyNHBkVbYRQ65swADtMjCUVj3PQLHaqAHZ70Bk++5TQ/ABKAz9YXCEbiBTQn38YAX/jiCEt70QQ9IhyAr5nUCUCp/RQPUDtADRXHD0F7qRQECekAvz83AUkkYQQsqySAT0NvAUmifRQ8DrmAjwOpAUsHISQ2Bv4AH+lwCEdUuPQTGTrA39P1CEHGlOQ9W2wAPH3BCE+/OPQ out_82_mFAP2b_singleloop_p01wA5_mFAP2b_0001_0001
ER2OPATf/oDUKc1SQxgATArFZLEUf/8SQamZWAfR2WEkSMoRQnEDMADAASE0eUoQQKc9AATLyWEUktrTQrzd9/OgqRE0x9IVQ60Eb/+YHhEEa2vVQP46V/awffEkU+PXQg6kv8qUUxEkR9zXQhrHBAPHadD0codSQS31gALa2NEkXchTQ/enj/WP2SEUdyMTQzbSDAfFFoEksXmTQ1kNOAb4oTE0OeoVQE1ty/KhMBE0QaRVQyGHg9EDCeE0RFVVQjExm/6vZxEUrSfVQKqD7/+MagEkGtqXQYicy+KlRQE0l0hXQfNVM88CNwEkb8ZYQSJBa/g+3wE0mGcXQbrW9+2Y2/EEsziXQ out_82_mFAP2b_singleloop_p01wA5_mFAP2b_0001_0001
EcSMiAnX6mEkZmpRQzMzjAb5Q1EUc9gQQFDCgAfTiLFUxg4QQ3kYkAjWkVF0FZzRQ2OfvAPy21EEpwFQQUNemAvxLpE0kYgSQZZBeAneXvE0GSXPQQgVwArvfAFUgVeOQsHFyAvz3lEEVjnPQVjX0ALbn7E01j6QQ out_82_mFAP2b_singleloop_p01wA5_mFAP2b_0001_0001
E2OfPAHtITFEueMQQKxgGALaRoFkCXfQQiBBMAXMI4FEYlzOQGZ7GALFu0FE+TdMQ4P1Y/GtInFUeprQQPYfK+u5J9Fk6N1QQFUTA/ObIFGkeWHSQJxXp+WZVBGE9pPTQX3lc/O4JPGEAC6RQGZ7IA/89JFEmu5OQknZNAri/tF0rNbRQvbyK/W5udFU8pkRQ8Kz4+KCzeFkdhqPQ2cFa/IcT6Fkl40QQlO/3+imgDG0eu8PQUNkl/KqWUGkwerSQNQkh/mf7RGUph+QQ out_82_mFAP2b_singleloop_p01wA5_mFAP2b_0001_0001
LfU4WAf9oEG0hWkPQktzdAXNeMG0yhmNQGZ7kA34lVGEaR2OQc9oiAjqxYGEYljQQaR2aADVjFGkTixQQri6PAXUnPGElxiMQuG/jAHFmIGk8vHMQ out_82_mFAP2b_singleloop_p01wA5_mFAP2b_0001_0001
EW5QsA7QLaGUJGUNQ/pGyADBWjGkBBWOQZQg9AvyhkGkQgVNQ4PVABjrHgGUxgQLQXPKsATLytGUeprNQyphrALLgwG0F2uKQJj0kAD4q6G0CvLKQe+MWAn356GEbrxKQfszpAvjDDHkRHFJQUNetAvxLXG025bLQ8GzyADXhiG0cOQQQ6cQwALLc0GUXRnOQksGkAX0gtGEOagOQ788nArkzpG0iNqJQHNqzA/k6xGkiTAKQ6nxlAD/wJHURQsIQ2s0xAjC9CHEmQtIQ out_82_mFAP2b_singleloop_p01wA5_mFAP2b_0001_0001
EktzBBf9oqGkZm5OQlDNHB7QLuGUepLOQoacHB/TN6GEZ7sNQ/pGGB/9TAHk9ogPQT3kLBbmZrGkDtIQQVEnMBfCFgG0cGTQQYiYQB/YLwGUWgkPQUnbQBrQfeGEBdbRQ/UDAB/natGEShTQQ+0XIBLxMqGU8VVMQ/EWKBfZfuG06rGRQvOdOBv8CdGk1WxOQquDJBT2vbG0hUdQQ+adTBDfkuGUFvhQQ/KrPBP+f4GE1dcPQvKhRBvx2sGkS9pNQGWXRB3/YWG0sEhRQAnsOBPJZhGEWlWSQzIGUBv+3iGk6eORQ out_82_mFAP2b_singleloop_p01wA5_mFAP2b_0001_0001
ERLSJBT0i9GEYlTLQXPqJBXiBJHUJGkKQbnPPBrFZMHEaRmJQ03vRBnX6GH0d++HQ3kYFBPzMMHEUNeIQncIABfInKHk5ulJQyJAGBTmAYHkaNZHQtIbKBrGv3G04l+JQjmyIB3F1NHk4LVMQHT0FBT9MHH0bjZFQeQ4+ALUaQHk2u5KQdk8CBXyIaHU7mfEQOz7JBL6ZZHUMnoFQAajFBX7/cH0czeJQ out_82_mFAP2b_singleloop_p01wA5_mFAP2b_0001_0001
E5lORBPHaVHUGEoKQIwqWBbmZZHUzMDKQHaxXB3MzdHUiBhGQwKnUBnBBkHUGEYEQCB2XB/naiHk9oAMQVcadBryFnHU+NAMQqJJeBPjBxHUgboOQ0pRiBvCZ2H0nu3NQam5OBvyhZHk789LQJ7dZBXjwSHkLIPKQ986WBjF+fH0G3/NQ5ZLVBvMCpHkzNhLQneNeBvb7qH0YCGKQPJMgBzBwgHkNuTMQ3MyiB7em8H0r+TPQI5QiBTkw5HUUw2LQyKujB/fHwHUxq+NQ out_82_mFAP2b_singleloop_p01wA5_mFAP2b_0001_0001
LGZbcBntzaHkpbSEQEYleBbktfH0Gv0+PEtohBXMInHEDCsAQ789hBfTivHU3kY8PQgVgB7luXHUjX60PnKpcB3kUQHEVefjPeEjYBvKCUHkKkjpvYDydBXu5GH08LOKPDCseBb5QVHEv0NGQI2bbB3SdkHU4DG7PYl4hBTo0SH0wvO6PrRUhBLcMcHEgoaDP out_82_mFAP2b_singleloop_p01wA5_mFAP2b_0001_0001
LRLSjBT14jH0w1jEQtdulBntzpHEW5wFQktjmBLEYnH0kYwJQ7RhlBntzfHEoa8KQZ78nB/mEmHkTiBCQbO/oBvrIcHk9StDQfU4iBDW5cH0OffGQ4HUlBXdVyHEgUVFQjChpBHK1rH0O0jBQeVFnBXYClH0P0I8PeUEpBvywXH03phAQ out_82_mFAP2b_singleloop_p01wA5_mFAP2b_0001_0001
Lf/koBnX6sH0P14KQ35rpB7P1qHUiBhNQCBmqBHXPfHUGE4NQzMDrBT14bHEoaEQQiBBsBLFuyHEtIrNQuzMrBjvz7HUJz2LQwWwpBTJh2HEKLlJQskkoBPs/sHkkE3KQ2sLoBDLzsHUN5CPQG13tBTTwuHUteBNQumUsBLlP1HE8dwPQ6c+sBzbJAI0SrMLQUY7pB3xvAI0xN9MQDzQrBnyT0HkDwGIQpTPoBTY/7H01AzIQ out_82_mFAP2b_singleloop_p01wA5_mFAP2b_0001_0001
EiWErBbPKZH0istLQOJ2rBLwKOHkArMMQR2OqBz1jGH0xLdKQKcNrBjU49GE7RxJQLy2uBzLdMHkoFpLQuZcvBDAhPHUWh8IQ+AmwBPt+SH07ZjNQlDtqBLbnbHEnEzJQJ9brBnhQMHU+SSOQRXUvBXCAEHU/A5LQa21tBDRFSHUnnGIQyisyBz+fRH0MgHNQZgKwBDZoQHkqfmPQTYLwBT4cbHEV/TNQ out_82_mFAP2b_singleloop_p01wA5_mFAP2b_0001_0001
E35rnBrbSJHkvf6JQv09lBzgACH0P1YIQBr8iB7P1DHkqxrIQjs9hBra8MHU2OfIQ5QrmBbPKCHEue0CQWcBlBX0R6GE3r/+Pu+4lBPOj5G09e/tP7FFoBD9p1GkZ7waPqkJkBT9V9G04Lauv789mBz1jQHEW5gKQ6nTmBTQ45GUgUGJQr9xoBL9OAHEu3RCQi2VmBTGKKHESgOBQu+7iBXS68G0ZK/+P+SLlBv5YyGkQMUBQZAlkBTiI9G0XCZ7vQsViB7BgAHklGchv out_82_mFAP2b_singleloop_p01wA5_mFAP2b_0001_0001
EAAghB3256GUiBBJQEtIdBDrc6GktzHJQqGvaB3isxG0IbnGQXPKdBrbSpG0HFuFQhALbBPHa4GEUN+LQhM8bBzr/AHUdhHOQCUSgBTtVCH0n+ZPQOSqXBrfCHHURP+OQ9ZggBrK1JHESztQQKlAYBTrVOH0UKfQQmYtcBz3zPHk1RGRQO0iiBjU4zGUepLJQOPjbBThFCH04NbIQhH0cBnNBxG062tMQVx/WBLIV3GkmPwLQnq8hBDci9G09V0OQNG6TBXr4FHEzVBOQd2XiBn56KH0xGORQAlfUBfq7SHEhGyQQx+DdBHQnVHE3l5RQ out_82_mFAP2b_singleloop_p01wA5_mFAP2b_0001_0001
E8S3VBbQgzGEXPqEQfU4SBDrcrGkX6mBQTiBPBHtIlGE/pGFQv0tMBvyhpGkU4aIQR0zPBrYvwG0hPD6Pa9VTBj+Z1GU1GViPOvAQBHxo6GEJS52v93gTBvbr+Gk0dRAwiOZQBDZ7EHUW9QEwSMIUBThr6GEBWZFQwSuVB/EwlGEYf2/PrLVNBj6L3G0SPN9PmRJNBfz5qGE3lu0POrwVBzwDvGkQY9ov9HBWBfXX7GE96dxPoQyNBzaWBH0hqLwvJaKNBbX20Gk7wn6v6RYVBHZ63G0sOSCw93qWBDhwDHktuU9vEy2SBrjdHHkJVNHwFFtOBLXULHkwJdCwxHgNB3UQAHETC2Fw out_82_mFAP2b_singleloop_p01wA5_mFAP2b_0001_0001
EEtIOBDAAbGUNepDQMIQKBvz3TGkpbSGQ8n6FBT14PG0OffCQ/pGHBDBWMGU6mE8PJMINBnFPKGEtVXIQktZJB7wzBGUdtZJQrqxIBLBbvFUsFbIQWkvFBrztCGE0soLQMQAFBTAlkFED14JQHfGDBL6zxF0iD3LQkChEB/e8KG0M0bNQEOl+ATEFuF0iZ0NQ7OsABz8EJGk/ZZPQupS8APtw+FUCPlPQ4PVQBPc9XGET3kAQV+RIBTXUYGUiTvIQ9SqPBHa5MGkNpAKQcKuPBnZmGG0U+uFQ2+8KBLL2oF08+cFQQf0DB31VVF0abkJQ6HhGBftqSGEmxSNQ24c6AbGyeFU56/NQVgh/A7fhPGUBTZQQ3BV2Aj9X8FEBpkQQ out_82_mFAP2b_singleloop_p01wA5_mFAP2b_0001_0001
EfU4AB7kYQG0LdTEQXkt4AXjXMGUhrHBQRLyvAjrHIGE99zEQbnvqAT2OOGkCXvHQBuS0ATsLVG0Es+6Pe4srAndKRG0+nVtP1AfpAvXwHGU6YytPfGcnAPfiXG0s/KqvIFOAB3MzTGUKc9HQG3i7ATwzFG0bFP9PE4y6AXsoYGU51m0P4Q6wAbBkbGkc43/P out_82_mFAP2b_singleloop_p01wA5_mFAP2b_0001_0001
EZ78tA/9T7F0IbnEQIMvlAHiPxFkLz5HQtY5WA3O0tFU+KwEQkDiWA/d4hF0+h1AQ73vpAn8CcF0VFEJQlSXyAfMJyFkxCICQ557jAD177FEUTnJQoigjAHXuUFEg/RKQ2a0wA/R1eFkHpSKQupyrA32YRFUWm1GQ out_82_mFAP2b_singleloop_p01wA5_mFAP2b_0001_0001
EuDyFADlW4FknCfGQC8ji/6hD3F0pKuDQnlGr8s9wxF0H/tHQVvGk+cNC+FEEptJQS/AR/CYBGG0ot0AQpzg2/WSiIG0GBb4Peazm/aE0RGEvxQlP/bGQ8mpCUGUF8chPOcPCATVSXG0pYfuvzYAHAH6vAGUUq5IQcCUk/aiPqF0DbxAQPOHU/K9oMGEN+pDQqlBg+cJvFGksWg+PhtF5/WJgBGU42OtPPC7KAXmnKGE31o7PoKC8/2rfdGUV7N4vwRpRALVNVGkO7Csv out_82_mFAP2b_singleloop_p01wA5_mFAP2b_0001_0001
E40hK/ISbfFEIU8GQAAFz/0T6WFE7gcJQdUIOA5I8jFkFrgJQcpaVAJm8rFEMF6GQRTb9/kHf/Ek3o1IQ2AbU/0GPwE0rClJQ/BYW+cjVxEUfcEMQ6+wx+UZwgEkt5kHQkRNT/y9TjE0CNwMQVj6H/yzuSEUDxdIQPQ/m/S8AUEEp58KQ1wQA/w/KXFU02hDQJKFk/YMzXFU9ZaLQSe/BA1Yq9EEc+aFQy0GNAl8y6EkJt6JQW3tC/soc9EUSlfNQvb+W/YVvfEk7gpDQ9xko/yoWkE0w5tOQ/W/c/uOpGEkx9EGQizPAAnl8IEkPUfLQ out_82_mFAP2b_singleloop_p01wA5_mFAP2b_0001_0001
E44cXAJgAmF0Fo4LQbhJmApFNwF0SqLMQhuJvAxcyfFkQcHMQ4ULtAN6fMFEsdDMQcFlmA1VC9FUPOyOQVpVdApMxHGkc46OQIzDfA1TtNG0cJyQQHvXPA1FAXGkBV2QQ4WpQAxaycG03ZJSQVs5PAlvXgFkIqhNQrQVnAl1J7FE8ogKQml+kAJUdyF0YGPQQYCmuAdNyBG0cdDPQ3dQgAhCWNG0PjSNQe9GNAVrtEGUHpsOQvYubANZNIGEbsmRQhXonAVayQGk305QQ+RxSAx4mcGEjvCQQNlP+/M+AUGUZ7tQQr5AGAp/3iGU3nJSQKPONAhTsXGEWt5SQoHkfAhmufGkeXRSQ out_82_mFAP2b_singleloop_p01wA5_mFAP2b_0001_0001
EF+C5ABkjnFETVIMQ6AMBBhZlZF0S2AMQ6uaBB16QKFk6TYOQVR1DBxpJ5E0uoNOQg/UGB1+3mFkZG6LQkMHHBVsDzF0guTJQ1kKMBxzPAGEngUJQfnCOBNwtDGESsbLQWsZOBpCICGE0h6FQohI6AhRj3FkaWOMQ+87ABti+PFUAtMKQkBVGBxlbyFE6liNQiexJBlYbcFkYGMMQApYHBtdonFk2WVHQXUtDBxYr9FUlPAJQfkvRBtsgGGk2frFQP4vMB9hU+F0KllCQ out_82_mFAP2b_singleloop_p01wA5_mFAP2b_0001_0001
ELEy9AhwgQFE8qSQQWHL+A1e/DFk+VhRQzOa0Axwn1E0QRrRQRr6yA9KcrEkZptSQHfS/ABXoSFU1UuSQCT/EBdVodF0zmxSQIIFJB5ecUFkVkYSQFPCFBZ4IxF0/AQTQJ6j5A5gSeFEDwRQQtakCBVNf5EkVqeRQvxA5AN6veFkbrsSQITO+A5MYJFkQ2oTQYpeIBZTP5FEttTTQHSoBB1j83FE9ijTQ out_82_mFAP2b_singleloop_p01wA5_mFAP2b_0001_0001
LvxxtApH30E0r4oQQ+LIkAZtwnEESLqQQqmCmARSHTEUSYxPQJ8AuAVD+QEk8gWOQzBSVA9V6zEUHyDQQ6jbNARHCGFED38QQf0fMAld+CFU6HJSQsYcIABUwWFklpbQQMvdvAtVl9EEtVoPQK+PiAdK2jEEBgsRQ4W2ZApHk6E0L2LOQnsEIANc2oE0ujxPQ out_82_mFAP2b_singleloop_p01wA5_mFAP2b_0001_0001
E/8WdAxm8DEEHxBQQl9xeA98VfD0U8nOQmVAOAFX/bD04IbMQDx71/gwFXDEsc+MQ+ZvcApcH6C0J0RQQiBFhAFL5PC0PLSPQJ5ogARmSLCUgJ1MQo13jABi7hBkO8cQQtA3QAd6hGEEkapQQRhMnApkjdDUJ0pNQcyqjAZEP/CEWVIRQnFbMAJfq4C0DSqQQPxwlAV8UoAk4aFQQKmHkAR7OsBUvCcRQ out_82_mFAP2b_singleloop_p01wA5_mFAP2b_0001_0001
ERvLVAZLqeD0Va7JQOIsGAR6NeDUTYSHQGeZw/4lB3CEPQUHQ6V2z+keC4CUl1KFQS22VABOcdDkYWeCQqjokABpm0DE5GYEQ1B4lA9KzmDEwmDJQL9cVAR/8eD05D5JQQ4C6/wao7Dkc/THQBPOZAhlL8CkogTBQ2SPOARCBtDUBXC+PwelrAx9CsDkzm5BQyUgjAldrLEUF19DQxWvqAxCgJDEORJJQiDqpAdIVAE0JhNKQ out_82_mFAP2b_singleloop_p01wA5_mFAP2b_0001_0001
EFyq//cMgUC0BZ4IQOLJo/UpbYBU7m6IQXnyV9+RVgBkdfdKQBvza/6lnoAkTxSKQKbbBAlGfRAkPfKKQppzUA1Sns/jfJiIQY3kgA945G9zHO5JQt5vpAZy7z6D0iUIQo9IxAlCpJ8rjeJJQlIVwAJ63K+7J7hLQoHN5Ah9Dc9bXSIHQF/JOAVqNWCUg4zJQGMpg/ICpGBU2CuFQxsIHA1e+lA0+pHMQSj9u/srAy+jP2dKQHSkPABDf8+DLGMFQ2OWfAR0ItAUyYPIQjXejAp4US+DNH0LQDl3WAB1sz2r8zNKQyHpqAxtPA9D098EQIlKqABovW97nYvMQ+p31AFSKg/r/lJMQW+05AZdpg77M1dDQOcv+A1RRD/LmyLIQ out_82_mFAP2b_singleloop_p01wA5_mFAP2b_0001_0001
LzoWQ+GD8SCk2y9LQi+zs/WQ9aC0MjgNQA21JAXCJZCk+HrLQUvyaAbtWJCkAocMQF8Dq/+nNGD0Zu7OQvoR7+K7gFDE13tQQuZdk+qDkfCkVfaRQyapD+ER0qDk1nKRQrQE/+0O7eC0JkjSQkvqa/ocLqDEAsTSQKiAj/wMbEDErEATQigy7/ciyDD0k2IUQwIPE/ckXoCUztCMQxQ8v/e28BCUREBPQCHnZ/KDDeDEMjkNQyCDFAjZxQDklDfPQpJiQ/KXPCC054DRQ6OU26unUEEkamnQQapfI/wUHBCUMnGTQ3vds/sSwDEkaUqSQWpg7/kehnCUf8gUQ out_82_mFAP2b_singleloop_p01wA5_mFAP2b_0001_0001
ETASHAPLZpCEtTPJQZ62YAHWNrC0topGQiy2WAHu9ICUi+VCQIVPeA7RzOCkVJr7PJS+ZALGUXDUzR/DQSOihADac5D02ehHQSTMfAvrMSEEzMtGQ2w6nAXa+2DE0W8JQGzmkALacdE0DZNJQqKtpAbyCQEULczKQJikx/GLy0CE40sIQCc+jAf90lC0HOXIQcs9JA/+JhDEo9wCQ944hAjyXVDE7IZAQZdQXAPInYEky6nDQ73erADUGcDUerALQo1EkATO2uEUM2OJQ out_82_mFAP2b_singleloop_p01wA5_mFAP2b_0001_0001
El50MA3CcKBk9XwDQ8LRMAjdb//z7/QAQD/OAATpvTAEAAe0PMEWW/iqBtAUt590P+bZFAzhyHBU1vVHQ+DlEA70VV+TRKWCQVfjcA3LcX/jlGs+P out_82_mFAP2b_singleloop_p01wA5_mFAP2b_0001_0001
EUoALA3ITIAEF6QrvoiABA7/wUAUOOP9v59jCATotxB0TlaAwyoJ3/CeGECUYKzEwjnYLAvLX3+z2AyCwUhrgA3skY/DWILDwr5haA3dAt/jKn3pvcHOg/W9CEAUUHm8voHzDAjEhM/jLmpGwai3IAv02G7zxntBwwklhArpJOAUgLWGw out_82_mFAP2b_singleloop_p01wA5_mFAP2b_0001_0001
EeywLA7iwTCUHUA6vLU3NAr4PBDE47X8vTVFBALFqbDUcTvwv5Ck2/KQGMDEInZwPm2uiAfWZPDkuOP8vW1VnAHS3FDEZsCovX2ApAbcX4CEildCwDlcRA/yZICEch+rvz4aHAzwJHD0k/KCwOUNjAvGzxD0ffl9v0RIjAPhVwC0nW/jPEQVxAHWxCDEUuWCwuYllAP91/CkRCXGwnVooA3v9VCkGbyBw out_82_mFAP2b_singleloop_p01wA5_mFAP2b_0001_0001
Expe5/SK2BEE4cb2veJul/ab7QEET/9LPbmpCATOTiE0kY2tPP5yGATghlEkME98Pml8i9wPuaEEU6Zxv4yel/kNqKE0WIc0vAMum/0wP0DkW9ycvrwGBAdrMPEkYZf9v4+XAA3avGEkMos+v597Y/uXSIE0kj02PLPpN+CnvhE0kbc8vwvI3+oQlnEEY/nVPiBONAV2FFEUiM2+v428//ouwcEkvC2Aw out_82_mFAP2b_singleloop_p01wA5_mFAP2b_0001_0001
EeHbLAXhdtE0Bj5wvo4lYAHnRAF0v+lpvBeHoAvKg6E0jX4lvb2LsADRPuEEd5R4vtWUVA3YSRFki6J7vb377/W6qYF0oOZ7vssGiA/RMkFkzYW5vxJCx/yQnmFkQkcCwD/5IALryoEUEPF8v2t0TAPmIHFknAgyPR1tYA/TTKFEHqeBwF6x0/6gmhFEbKQwvcI7m/qvvKFkxRi7vJs1gAHVEwFUgzm/vqFYqAH6ueFUejk5v82bgAzKWrFkQdlkv93n9+KmMrFUMLQCwMe52/iAxdFkYlIGwUQcCAjv70FUKdYCw out_82_mFAP2b_singleloop_p01wA5_mFAP2b_0001_0001
E9MmtAXeaDFEcsa0PYNA5ArXe/EE2oS3P/mP/AH8ZUFkYEp3Pco18A/tziFU97F+Pud86AXBFzEE3zBBQPvVDBj0zwEEo5uCQM7VGBzKgjEEK3N9PZYnDBPugmEk9rHIQFywpAfvKNFk5oY7PG517An811EUMIWfPiCq3AnzCjEU0elAQprr2ADsG7EE0lQEQb3MFB71kAFkkM4CQixgKBnJ5hEEo2o/PqYJGBXRZrEkSk5yPquhEBjrsTEUwpp8PZTyHB/P6kEUQguIQVpwBBPEvWE0eIDIQq7fBBHzfwE064jJQ out_82_mFAP2b_singleloop_p01wA5_mFAP2b_0001_0001
E/UDEB757VF0gArcPEYlGBXO0qFEv0NBPhrnMBf8SpF0fqxjPKxAPBvyhYF03P1YvRATFBj8n1F0Wgs6vmKdHBnTFpF0ctoBwJBk+AnVy3FUgLK8vUNeFBHsyJF0eU4uvGPCFBHu30FkW1+0P4QHHBjAvCGUTu66vdJ0HBj3eaFkXrfAw3Q58APjd/FUj25BwiLR7AnAvAGElgZzvXN56Avy+nFUuTB8v out_82_mFAP2b_singleloop_p01wA5_mFAP2b_0001_0001
LXPKPBDqG7F0gArwPe++UB3Mz6F057nyPiWkXB757HGET3k4P/UDVBzLdQGUGEY4PyL9MBPzMEG00NJ0PU5vWB3bD2F0QZNpvtGKWBHR2uFUKGN7P out_82_mFAP2b_singleloop_p01wA5_mFAP2b_0001_0001
E5lucBT2OHGkSMI7PyL9fBDVjQG0coF+PVjnhBPepOGUhrHEQpbyiBblDGG0eU4EQ6f3hB7quTGUBKyxPfKVgBjPBWGkVCCxvk4fjBXridGEAk23P8naeBjWk/FEnED7PveRdBHMPXGE1ns/PyGOjBvkHNGEyMosPmUidB/iCaGEQpRqvNn0kBTxqfGkdVriP+6rkB38ybGE5kB/P3AKiBH2MkG0mJm5P out_82_mFAP2b_singleloop_p01wA5_mFAP2b_0001_0001
EjsthBXO0WGUJGkHQ99TjBvIbWGkWkNKQLymlBHueeGEqG/JQuzHlB7P1nG0jCXJQ3kohBX46ZGkoFpMQdfdeBnlETGEtccNQePdZBLWOXGURBEMQcX6dBzMRTGEKzOQQLHqgBz1jdGkCXvGQz5HkB7WYOGEmNbKQAL5gBfN2hGE5EPMQL27iB3dZaG0a1WOQ4CBfBraALG073wMQ8oHWBLKRSGENtpMQuI8ZBP88WGUvR5JQd1sYB7UbfGUTCrMQ7JgaB7kWOGkklhQQ7NTdB3HfbGkiFkQQkGxgBDlFQGEGBsQQ out_82_mFAP2b_singleloop_p01wA5_mFAP2b_0001_0001
E4PFoBnuJbGEaRmKQCBWqB7luiGkuJhKQWO0rB/mEjGU0iMNQaRGsB3jCbGEEYlOQFuOsB3NJgGE+TNIQmj5qBzaehGkP37CQCxxsB7N3fGk3Fr8PjyjuBjx/YG0ZOB9PZPasB3UKmGkuLgwPSMYoBf8STGk/UDLQ3+jpBPKtqGU1WHKQ7Q8sBbQ8XGUuDZIQRs9tBvwalGUc/SIQhxDqBHUjpGEnfqCQe3TpBPBlbGUZtlCQd/ltBvAflGUOZnovz35qBLxvrG0KlfwP out_82_mFAP2b_singleloop_p01wA5_mFAP2b_0001_0001
EFDysB/nasGkR2+NQ357tBPc9sGEpwVQQGZrwB7P1nG0GvcQQShbyBT14pGUbnPPQkCHuBzLd4G0Mz0QQRZ5uBf2o5GUhKSSQY+quB/D7EHUzPxSQnXrvBvQ9FH0nxIUQLlOuBf4SEHEL/QVQ+BsrBTPrBHEq2MVQX1YvBzkSFHEKxcWQCBmsB/89yGUHaxMQninsBvQsoG0ioBRQ/kQsBnAi8G0g+qQQ1nnvBfPn8GkFtPQQi89wB/MF3GUsjaSQJvltB/Tm0GUIS5SQo0ksBfybHH0YTwSQv41vB3aJKHkTNISQlToxB785HHkl4PUQRtwqB7cBBH05qTUQwxnqBPxOAH0efEWQ4zVxBDPQHHUHjgWQz2TuBjdFEH0S3SXQ out_82_mFAP2b_singleloop_p01wA5_mFAP2b_0001_0001
E99DxB/TNhGkR2eRQXPqzBzeUcG0d+uRQamJ1B7kYiGkAr0SQmu5zBbQgnGUzMrTQ14VzB/RhQGUwKHSQgmMyBfQzJGUwT/QQ497xBDIB8FkpUVRQHUywB7N/1FUpaWSQ/3CzBXykuFkogeQQFDivBbmZfGEAAISQzj10BfMtcGkIW0QQL8AyB/Q1PG0gS+SQg7R1BTTPNGUskZSQfPfzBD4iKG06eHQQovNwB/a4MG0PbwQQTO+yB77reFk4QnQQtQ9zBLCJ0FUm+TPQ out_82_mFAP2b_singleloop_p01wA5_mFAP2b_0001_0001
L/Uz3BXO0hGkEDySQ03f5BXO0mGUdTyTQShb7B77neG0OfXUQIwK8B33PfGkvfiVQy+P8B3qdXGUdkrTQRLC7BrbSwGEShLTQNfP5BTob5G0YIrSQFzx6Bfu2CHkG+GSQRTM9BnVbCHEomESQl5g5B3SgKHUf6tRQ5Qr4BD/pdGERLCSQsoO4BfB2pGUSolUQofP8BDQgtGk/4VSQdNZ8BL6lzGU4M7TQmd/3BXQN8GUo1fTQNp63BjHU2Gkbl5RQ out_82_mFAP2b_singleloop_p01wA5_mFAP2b_0001_0001
L+TNOB325FEUHahMQ6mETBf8SPEU6mkMQ++JXBvHFOEULymKQmuJbBLEYZEUIwaLQmuJgBz0NbEUGE4JQOJGaBfR2iEkqx7NQbnvdBHuewEEmuZPQqxLVBfR2cEE8nqOQtd+SBzKHiE0OfXQQAAgLBHYl3DEtILKQepbNBrED6D0hWEHQXPqKBHXPmDEBW5CQO0iMBHZ7oDk9ow7PPK8FBjqxPD0FZ7DQW5QDBjAr8CEqGv/Pnv/DBnuJNDU6mkIQ03vGBDW5gDUjXqKQHv0+ArFZ3C03PFJQMrAMBjOsFEUZeZOQOUjgBTQfSEEmggHQm6jgBXbUsE0TYMJQ5p+hBj/pUEUk28KQFSueBzoy+EkenLOQ6avgBDfjnEkry1PQax8bB7u11EkIQqQQkSCRBX2cFEknsEGQvPKFBTtbeDE0BrMQ out_82_mFAP2b_singleloop_p01wA5_mFAP2b_0001_0001
