# Supplementary material for: Incorporation of sensing modalities into de novo designed fluorescence-activating proteins
Source: Nat Commun. 2021 Feb 8;12:856. doi: 10.1038/s41467-020-18911-w (PMC7870846; doi:10.1038/s41467-020-18911-w)
Supplement: Supplementary file 24 — Source Data [file 41467_2020_18911_MOESM24_ESM.xlsx › raw_data_graphs/Supplementary_Figure_6b,c,d/1/silent_55.out]

SEQUENCE: SRAAQLLPGTWQVTMTNEDGQTSQGQWHFQPRSPYTMDIVAQGTISDGRPIVGYGKATVKTPDTLDIDITYPSLGNIKAQGQITMDSPTQFKWDAQFKQNDNPRYHGSTNILTGTLQRQEZ
SCORE:     score     fa_atr     fa_rep     fa_sol    fa_intra_rep    fa_intra_sol_xover4    lk_ball_wtd    fa_elec    pro_close    hbond_sr_bb    hbond_lr_bb    hbond_bb_sc    hbond_sc    dslf_fa13      omega     fa_dun    p_aa_pp    yhh_planarity        ref    rama_prepro    bref_irms    cen_irms    final_chainbreak    final_looprelax_score    irms       time                                      description
REMARK BINARY SILENTFILE
SCORE:  -480.408   -713.564    110.954    405.607           1.566                 22.768         -5.988   -263.163        2.144        -24.475        -76.948        -24.472     -38.912        0.000      3.653    135.758    -41.207            0.203     19.116          6.553        2.835       2.835               0.010                 -480.408   3.239   2961.000 out_55_mFAP2b_singleloop_p01wA5_mFAP2b_0001_0001
RES_NUM A:1-120 B:121 out_55_mFAP2b_singleloop_p01wA5_mFAP2b_0001_0001
FOLD_TREE  EDGE 1 120 -1  EDGE 1 121 1  out_55_mFAP2b_singleloop_p01wA5_mFAP2b_0001_0001
RT 0.092238 0.94843 0.303269 0.768097 -0.261588 0.584465 0.633655 0.17903 -0.752615 12.785 -5.805 20.9455   out_55_mFAP2b_singleloop_p01wA5_mFAP2b_0001_0001
ANNOTATED_SEQUENCE: S[SER:NtermProteinFull]RAAQLLPGTWQVTMTNEDGQTSQGQWHFQPRSPYTMDIVAQGTISDGRPIVGYGKATVKTPDTLDIDITYPSLGNIKAQGQITMDSPTQFKWDAQFKQNDNPRYH[HIS_D]GSTNILTGTLQRQE[GLU:CtermProteinFull]Z[HBI] out_55_mFAP2b_singleloop_p01wA5_mFAP2b_0001_0001
CHAIN_ENDINGS  120 out_55_mFAP2b_singleloop_p01wA5_mFAP2b_0001_0001
LwfKMBvxLBIEoaMYQDCMMBf9IAIEZ78WQ67nRBLFu8HE99bWQ357UBT0i4H0hWMXQlDNIBf9o3HkoFpWQbcwJBnWHuHki0PXQiTgIBXhVCIUaeVYQPryOBPHFEIkmJTYQBdLNBHFt7HUsJcYQAQKLBfY1DIkXmbWQpj5HB32f2HEGnkVQr4SEBHu+5HEvgAXQ4NYIBX7nuHUgsFYQ out_55_mFAP2b_singleloop_p01wA5_mFAP2b_0001_0001
HTihSB3NJ+H0kYIVQ/UjXBHCs6HkEDiUQkC3XBvcouHUgVmUQFDCcBjVOqHkvf6UQ5QLYB/9T+HUf/ETQ/HGZBrvIFIk+04SQij7aBnojGIkAVfRQ7e1WBnouFIECZdQQq3JTBfkbJIkt4FQQqVETBLyJOIk9orQQQMqPBn8VIIkMIROQEtoPBzKnAIEsyhUQMv1aBzTP+H0KDGVQw4sUBvUH8H07bgSQoekbBfhJ6HkdVoSQ0kHcBjAgGIU4EmTQ3DWVB3rOHIUWFFTQbzXeBnLFEIEq8ORQhEHcBT7vKIEQ0dRQnMxWBrHKCIkCn8PQbGvVB7jAPIEZOaRQAbVQBfV6QIUe1ZQQJksPB/fpEI0gfUNQay7MBbeFLI0ZptNQ out_55_mFAP2b_singleloop_p01wA5_mFAP2b_0001_0001
H3kYTBPzMpH0yhWUQiBhTB/RhdHUO0aUQXPKVBPIwZHkVO0VQEtoYBfR2SHkQg9VQiWEOBntzYHkArEUQnEDQBnCXtHklDFUQRXgWBforaHUCZtTQb8SOB7QLQH0IbHUQam5MB/TNbHkrHFTQEYFLBvcobHkvfyUQ out_55_mFAP2b_singleloop_p01wA5_mFAP2b_0001_0001
HPK8SBntzeHU2O3WQqGPUBjqxbHUbnHYQrcIaBnCXdHE8nSYQQgVcBb5QXHEDCsYQ8S3QBvHFiHUzMnYQXPKQBD/pkH0yhuWQ2rZTB/GRTHEgVLYQ9owRB7OffHknvHZQmupMBD/pgHk9ogYQ03vRBz1jqHEAAkYQ out_55_mFAP2b_singleloop_p01wA5_mFAP2b_0001_0001
H++pcB77nlHEoaAYQuzHhBra8nHkvfKYQy2JjB/RhjHEoaUXQnvflB/mEiHUdTqXQPffhBnBB0Hka8OYQSqmfBrR+4H0sMyYQ/pcgBX7b0H0xReZQ/LviB/EB1Hkl7sZQHc4cBj/5vHksnzZQsHlaBrZmqHUiBZXQOInhB7fLkHEs9oYQOz7gBDO23HkMdhXQ6XljBzS11HUwCVYQjzZbBbpW3H0XNrYQm9JgBzPyAIEU2yYQGigdBbtxsHEAqQaQ0rPZBPolvHUshmZQ out_55_mFAP2b_singleloop_p01wA5_mFAP2b_0001_0001
H46RiBTgVhHEv0FWQ46BkBT2OdHUIwCVQqxLkBblDRHUO0CVQCBWmBfTiMH0P14UQ78NjB76RhHkpbqTQVcClB7AXdH004kSQyZ0nBvGIhHkTL5SQTFLkBXmyhH0dNPRQaRWgBntziHUwK3VQXrCmBzDSgHUSxNVQRxNjBHe+pH0cbqTQD4MhBjSfeHkq9cTQYUBlBrjtUHkCnjSQeDLpBbdXeHUKqJSQ+jboBHr8dHUZH3TQ/z2nB/H1pHkHK7SQ90glBDU7eH0+cdQQ5yPkB7hdqH0wNSRQHqLiB/KYfHEtJARQ out_55_mFAP2b_singleloop_p01wA5_mFAP2b_0001_0001
Ham5hBjArLH0xLNVQQg1hBTf//G0xLNVQHaRjBntz5GkWkVWQMdTkBLaRxGkpbCWQGZ7dBPc97GktzHVQ2wPbB7vc9GkRhyTQ/ojVBj896G06N5TQQIydBn4v1G0QjySQrcIgBvcoPHkBBWVQ8T1iBL3I9GUxiTUQeJkbBjQEAHU542VQFY5dB3MizGEyVWVQHsqbBPfoFHUrXeTQW6nTBn7A8GUzF7SQxhxTBbQXAHUS1nUQ1bHVBHrwyGUrIOUQz52bBPBk2Gksz0RQomSdBnUrtGk4rITQ5n/gBH1f3GEXksSQ out_55_mFAP2b_singleloop_p01wA5_mFAP2b_0001_0001
LEtojBLFu9GkQglXQf/0kBf9o3GUHaVYQUNenBjAryGEYlHYQJbHpB3Mz3GUPKkXQdTSlBjVOAHkCX3YQjv9iBTGqHH0elxYQjtkiBTuHIH0pfCYQSVmjBDZp9GEIYoXQ/pajBjzaxGEm4fYQylNnBfVMEHUIexYQr3alBf7l8GkWFXZQa/ZjBHbmPH0MR/YQSJLhBfOzEHEFeBZQuQ3jBrTaOHEoHuXQCtdgBLYZJHUe/2XQ out_55_mFAP2b_singleloop_p01wA5_mFAP2b_0001_0001
LSh7nBPIwoGkoFVYQ14VqBblDjGkqxHYQ35rpBrw1aGUdTKXQrcYnBXNeXGEsyBXQgqhmB3jClGUbnnYQk5OrB/hFfGkBYjYQMuzrBLGxoGkqo3XQ out_55_mFAP2b_singleloop_p01wA5_mFAP2b_0001_0001
EqGvrBvz3WG0isdWQJGUrBPc9NGkpbiVQW5grBf8SRGkVOEUQHvUtBzeUXG0gArTQWOUtBX46EGU6m0VQd6BtBrAXBG0zHMXQ0FusBT8/2Fk765UQpwltBb78ZGEEYlWQYHTpB/m2KGUoBsVQJZWvBHfwHGkPLqVQaDvrBT192Fk6zPXQYDHuBL4RqFEFAIVQpL7sBnJn7F0py3TQsqrqBn7cxFEpDFVQ out_55_mFAP2b_singleloop_p01wA5_mFAP2b_0001_0001
EEYlpBDrcNGUy2RTQIFepBjpbPGEUN2RQktzpBHtIFGEnEDRQktzoB/9T5F0w1bRQsyxmBD/pUGUHahRQrMnmBLekfGkLdHSQC7XmB7/vhGEF2aTQ/7omBDowpGktLdRQqfVmB38WsGEWvnTQvVimBP1bxGUP0bSQ3hwmBn8zsGkBjKQQ8rnmBz/P8G0n5ISQlQ2mBPSa3GEoFtPQoPzmBraC/GEkB0QQSMIoBPy2IG03PtTQiRGrBXn0UGU2HlRQ62JlBHtuPG0iA6RQY8jmBvnNVGEaScQQ+zQmB/tybGEKXNUQipJmBzJtvG0XviUQo6ymB/75mGUCP0OQsojmBXRVCHUmp5SQoO9mBfMf5GUcVoNQnV4mB/BfHH0MohQQ out_55_mFAP2b_singleloop_p01wA5_mFAP2b_0001_0001
EEtIrBzgAGG0LdzPQMIgrBTgV6F0257NQUN+oBHtI5FkQgVMQ8nKoBbktEG0xLNLQaR2tBnsd+FUHaBMQvqWuB3ffsFU2e/JQVQdvBjEJYFEOzQLQz4kxBDCnYFU9hiMQDmDuB3SUGFEpj6KQuz3rBrbSNGkVOUPQsK1rBDuurFUoJFPQo1pvBHedAG0bEJNQF+dtBPlkGG0fJ6KQ8ZyvBXWHyFUVfgIQQtdsB/CfoFEIOBJQrvruB7Un4EkmGuLQe0WsBHbeGFkzm2JQ out_55_mFAP2b_singleloop_p01wA5_mFAP2b_0001_0001
EoFpnBTLymFU46RMQkCHlBTgVmFUhr3KQKc9kBDqGVFU5QrIQHahlB3NJCFEVjHJQEY1iBz0NjFEmu5MQhRLgBbDujFERSdLQbZAjBD6+zFUu4EPQQgVoB/RhZFEFuONQej0kBnDw1F0d64JQEACjBD4nTF0y90NQAhKdBrvghF0v74MQzQHgBnmKXF0I49JQ+J3fB3yMzFk5leKQUnZhB/UmxFU2EQQQyW3iBzZwBG0hnNOQql4kBz3kyFUw1CQQ out_55_mFAP2b_singleloop_p01wA5_mFAP2b_0001_0001
EhALkBf++bFk/UjEQWO0jBj/UNFkTiBAQtI7gBz1jOFkpbS8PSMofBzKHgFUwKH7P78tlBnsdSFUIwK1P3teoB/hyQF0EOA6Pw0NlBvl2CFUe+7qvW5wjBb78rF0IbHEQEgQkBTiH9EUsvXBQGrWlBTruiFERiRvP0lNpBnm/eFENss6PNtjmBXVqGF023T5vZPKjBPtSEFERU9yv3dklBvchyEEtCdHv out_55_mFAP2b_singleloop_p01wA5_mFAP2b_0001_0001
EWOUfBvHF8EEEYl6PR2uZBjpb8EU5QL2PhrnYBvd+sEkuJxoviWkbBrFZdEEAAAwvVj3VB7Of3EEDCMAQasLWBHf4FFkLnNFQ6N5QBLj6/E0Hh7IQnUKSBXxHQF0gC0LQampgBT14tEE7Rh7PVdzYB7hbMFESPUwPgATWBr7WnEkdhcBQHv0RB7rJ5EkfgU9PfD7VBXDiWFkNzIEQ6e8ZBLMLDFkp6MHQBDDPB32WNFkuvSNQnMOSBf97gFUDBRLQuA8VBTX0LFEuEqMQ out_55_mFAP2b_singleloop_p01wA5_mFAP2b_0001_0001
EoFZUBHDCyEEv0N4vktTSB7QLkEULyWAwXPKMBT2OjEEoa8/vO0iJBntzzEkQgV+v14FUBnBBsEkAr8FwbL1ZB7pDtEEtcJGw7NNSBnZbcEUXdIJwfUYSB7lu/E0HFu0v4G7TBngIUEEQ5k/vKrbSBjt07EUKEuGweuSbB/cskEUpARDwJLhTBn4AiEUkYFLwoF5NB79YbEk1NHJwle5TBnzpMEEQJwIw out_55_mFAP2b_singleloop_p01wA5_mFAP2b_0001_0001
E99zJBPJGQE025bAwPK8DB/mEPEklDNAwamZBBjpbQE0fqxFwIFOEBPIwQEkvf6IwnEDCBT2O3D0NJG6vH5KDBbGGMD0e8D/vESiDBLQ4GDUO0gEwtisDBjDbsCE0+C4vEtIMB3MzCEEnEDBwZdfCBHn2cEURk57vIMf7ADa65D0bSu4v3z7DBzR23D0o82ovyjcEBzPnNCENcd6vEfZDB3wtyC0EvM9O out_55_mFAP2b_singleloop_p01wA5_mFAP2b_0001_0001
L1NJ4A/89PEUiBBGwQgVyAb5QREk/UjJwwfq0APdT+DEYljLwoFZyAjWkBEESh7NwO1TmAPg1REUk8+IwLz4eAb0xXEUqqYLw+kqgAb+zuEkRjMMwN+3jA/Qc7EEkcjKw/VxcAHTyzE0VhdOwe++zArvfQEUiBhCwuqr0AbV+fE0gVkKwforkArcXdEE3EzGw3osjAvfMCEksgRIwQ/JOAf6wUEkmu5Kw2TnhAv9iNEkDCENw out_55_mFAP2b_singleloop_p01wA5_mFAP2b_0001_0001
LGZ74ALv0ZDkSMoKwQgV7A/TN2CU5QbMw2OfDBf8S3CkVOUNwzhWFBjpbaCkWktOwHK84ADLYLCkPSELwX7AtAbcXDCE/psKwcB/mAPmZOC02LdMweODqAbglkBU1UqIw/pG7Ab5QXD0FZrIw/RS2AHIE5CELfMOwb9y8A3QfKC0oKHJwhuS8A3LyiBUnbQMw out_55_mFAP2b_singleloop_p01wA5_mFAP2b_0001_0001
LGEYGBT0iYDkCXfMwjs9LBXNedD025LNwHv0PBPHaFDkX6WLwdolUBLwKDD0HF+LwcSsEBrw1vDU14VLw5/BNB7YS/DUSwINwW/mMBbDVSDEvZOPw out_55_mFAP2b_singleloop_p01wA5_mFAP2b_0001_0001
ELH6NBTLyyCEBWJJwEtoRB/mEbCEBW5GwgqxUBT2O7C0kYwDwqxrSBzfqdDksdeCwoF5OBf++5BEsyBDwVz2LBjB0yAURihFwk5YJBz9l2/zagVBw47SGBj7ZaAkYc67vZ5vKBX20j8zrzbBw2O/JBvco1CE/pmIwthRUB/OUICEikuIw7yXMBPBsOC01HaAwY++RBTcKcBEWXlAwhBpOBPfMMAEoa4HwSMtIBTMDNBkWYCIwzURJBbiOvuzzZc9vIdUNBvJId6zU1OEw out_55_mFAP2b_singleloop_p01wA5_mFAP2b_0001_0001
ElDtZBDrcwCUf/UCwy25cBfnvPDEAAA/vv0NeB7P1ED0d++tvHv0dB757fC04luJPb8ChBjU4WDkSMoCwvxjiBbpYvCkFXzCwY1XgBPaOlDUhPKIw8SXbBLwKTC0LdTDwFzqaBHZqtDUosn+v5SPiBHWevDUUFrAwahVhBD63VCUouBDw3dNiB3KWqDkfqRJwZZdeBXlbBEEtmFIwmuXeB/emMD028JJw out_55_mFAP2b_singleloop_p01wA5_mFAP2b_0001_0001
EAAAgBvcolDklDtoP8S3gBvz3fDU6mE9P5l+iBrbSAEE+TNAQHaBjB/naSE0xLd8PzMzcBvz3jDEsyBCQdJqaBr4DGEUnR0BQ357fBjqxBEUc9ogvi6whBzfNADUc9z9Pq30dBDsucDUplHGQXMxZBTppNDEONtAQmaZZBTYBJEEj0fFQ out_55_mFAP2b_singleloop_p01wA5_mFAP2b_0001_0001
EY6mkBnuJ1DkR2OEQnvfmB3NJKEE/pmGQAAwmBjWkHEkQgVKQmupmBvIbrDEBWZLQlYQpBf++JEkoF5DQbtLpBjVsSEEc9T8Pr+3rB3yEWEU4BY2PFactBrtJHEE7S/yPwXbsB7CYqEUOVJxPU4akBvd+WDUHaxFQbtvlBX3OaE0ZI2FQRjCqBnxbzD0l6yDQVJpqBvUvTE0nRNGQogLoBjKFiEE+1l8PJFFoB7SvHEEPnf2PJ3KuBvNCuEkAOvgP7FErB7fP2E06XS0P out_55_mFAP2b_singleloop_p01wA5_mFAP2b_0001_0001
Lx1DnB7luZEEUNuLQ7RRnBb78ZEkSMoOQwKnnBvyhwEUMIwPQbnvoBHue+EU5QbOQsyBnBHDCoEkCXvKQj59oBn2LQEEJzPPQY9elBPtxSEENrfPQ out_55_mFAP2b_singleloop_p01wA5_mFAP2b_0001_0001
Ef/0mBPzMzEUiBJRQ/pGnBLwKHFEBW5RQ/pmkBnX6MFUKctSQQ1IjBzJx+E0FZLTQlDdpBb5QFF0Jx4SQl+PsBfw+CFUiBRSQDjZuBvhl+EU7aUTQr8SuBfX2tEkl49TQFvUwBjc2MFkqsfTQqG/lBbmZmEEaRmRQFzanBL1NUFkfLMRQy2HpBnGk3EEWriTQn8epBjydTFEdOhTQ91vsB73CSFUTrwRQloQsBb051E0kajRQLPwxBnJRKFk3BLUQUGXwBTJnaFU448SQ out_55_mFAP2b_singleloop_p01wA5_mFAP2b_0001_0001
EoFJkBPy2hFEBW5SQ14FiBzfqpFEv01TQ5QbjBvxL3FUc94UQ++JlBT2OCGEEYlUQkCXfB3251FEVjPTQNZ0aBDy1oFUZ/mSQys0aBjggUFkzMPSQH1gVBXNhwF02eUSQc84VBXZuOFUH4tRQrxqSBTEkfFE6vwRQip/SBfv8BGky+eSQT0eNBfwnhFE2tXRQppxNB3/6CGkI0FSQr2ILBTgT1FkNZjRQ1NZlBXjXsF0FZbSQaSIhBrp4bFEReTUQd/ZgBTOlAGkv6fSQwLkdBrnY/FkhuCUQ/AKeBLqCKFEmEVSQKs1UBTJk/EUx1VRQZpCVB7cdIGUMq6SQAROLB/2XUFUa47QQhl1LBzCXKG0uqOSQQNIHB3WY3FUs+RRQ out_55_mFAP2b_singleloop_p01wA5_mFAP2b_0001_0001
EtIriBPzMzF0eUIWQaR2jB/na+FEAAQXQPKshB76RGG0HF2XQGE4eBLbnCGEaRCYQCsykBnYQuFEEYJYQIsqmBPVxcFEJewXQwcZpB3aZfFEmgoXQ/ZImBDZWIFksoVXQUHeqB7ORNFkDNKXQBOioBrHI/EUL0+WQ7RRhBvconFECsSWQE2glBXwFEG0Xr5WQWZGjBfD9mFU60XYQpZ2lBf7y2FkjliYQNtKkBH/rAFkEaTXQHnlsBz3eKFkZg9WQv9yoBDkivEkJCpWQ out_55_mFAP2b_singleloop_p01wA5_mFAP2b_0001_0001
EzhWiBXjXQGU2ODYQVjXgBntzXGknvTYQFDChBrvfcGEVj/YQO0SjBzgAgG025HZQhrHgBb78gGU3koXQSuSeBnnzdG0OxRWQbF8gBTSMaGUx/WVQ6CDZBDqkeG0uF6VQYZJgBfJcXG0oZGUQ43bXBPl3bG0znpUQPLGbBf5VYG0NEwTQe+OkBDAATGkYQ4XQxO9cB/LjTGEeiXYQmlEiBL2XkGkSXgXQOXsdBXVBnG09IBYQEICjBfIkZG0xrpVQWtJWBXBVhGk5inWQNlmhBnplUGEeTYTQkCQTBnVkcGUL1XUQfS4ZBvSRWG0BkwSQ out_55_mFAP2b_singleloop_p01wA5_mFAP2b_0001_0001
Env/dBntzcGEqGbZQ8SXeBvcohGkTiFaQ357ZBPc9pGkDtMaQlYQVBzgAnGUbnPaQep7dBrEDZGUPKoaQbHmdBD9WdGEOQWbQjgRhBHvBjG008mbQdsajBfEMeGkjwrbQ/M/gBj3VtGEXowbQPKcaBXNeZGU46RZQuSGhB7HvlG07HIaQEysgBDZyTG00PmaQthaaBnGLUG0OQiaQsCzcBLfpWGEaUrbQCaRaBzqDjGE4zXbQ8/hiBj8gxGUpD8bQXWWeBfkFxG0CvrbQ out_55_mFAP2b_singleloop_p01wA5_mFAP2b_0001_0001
EmuJbBnCX0G0IbPaQgVOXBfnv8G0xLVaQfU4UBjVO8GU14BbQsHlXBLv04GkYQgbQZQgaBPc9GH0HFOaQmPFgBTm0DHUmIZaQnfVgBv2M4Gkh2KaQl1JbBLvK0G0kVPaQVoFUB7h67G06t8ZQlh8YBb3XNHUsuiaQ5oDaBbDyJHE83sZQMKagBHcyEHEws7aQaIghBTrMJHUyNJaQHvuhBDyZ0GEWlgaQwi8gB71b3G0YopZQ out_55_mFAP2b_singleloop_p01wA5_mFAP2b_0001_0001
L357PB325/GEaRGbQWOUNBvcoAH0z3vbQfUYLBXiBMHkDt4bQpbSLBHYlPHkQgdcQcSsIBntz4GEFuybQTXRKBfmCtG0zWubQNoxNBvtfpG0OgScQx+MPBfvYeG0mmOcQvG7SBPgQZGkzdlcQFMxVBXTMeGEl+CdQDCoTBPOEPG0oOdcQGE4NBLwKCHkqxraQCpMQBP7a+GkyhIcQbh7FBPlg6GEcfZbQ2CmGB3b25GEV+QcQiQcMB7WyrGU7YQbQxQsGBnDDoGUKTubQxvqLBTvjqGUNswcQlAcRBbGLuG0R1ScQeILNB3IwZGEpt4bQ50JVB3DDmGUPyIdQacjYBL6HaGEduTdQu9ORBPCxLGUZoFcQDKWWBT3sKG02TtcQ out_55_mFAP2b_singleloop_p01wA5_mFAP2b_0001_0001
LkC3JB/owRH0d+WbQ46xHBb6mcHkYQcbQBr8IBfSMiHEsyxaQcSMKBPIwcHkpbSaQgVuBB77ncHEVjjbQu499ADzjbHE0c8aQ2O/JBzeUOHkQg5aQL62JBn3XgHkWA3bQGCYABPukjHEA30bQKcxABXovVHEsf3bQkxa4ArFDWHUU5/aQ out_55_mFAP2b_singleloop_p01wA5_mFAP2b_0001_0001
LXkNIBHsysHEmutaQpw1IBnDtyH0HFGaQueUFBXMIuHERLiZQlYQGBLbnwH0bS8YQcSMHB/mE+HUwKTaQveYIBD4p+HE5dCbQQGDHBTMrzHktNTbQubNIBX2usHklLuaQkhENBn3iyHkjb8ZQt3+CBbOS/HkfdMaQ1gaJBPPACI0JaAaQN/8FBbefCI0LcRbQuHmMBbraAIkhoHbQ4PyCBrAfzHU1GbbQ1znJBvs4xHUtkubQ out_55_mFAP2b_singleloop_p01wA5_mFAP2b_0001_0001
EsHFBBf++nHkWktZQ7Rh7APdTjHkDtMZQQ144ADrcXHkmZWZQ99TwA77nTHEEYJZQ2jCxAThrpHEsyJZQyajyATqr1HEStCZQ7JDyATJi8HkrhlZQYbj0AXpz5H0jaaYQyWgzArusDIE+6fZQorC2AHsTCIExxUYQv5g1A7ZtFIUvX3YQAp/2A/xHLIUAxxYQf/UABjU4lHEoaMaQTq6/AfLdjHk4kuYQe/psAX3ooHEmqnZQeWAsAHTjmHEuqwYQkdgwAPPV5HkdXFaQQ7/0A7Co0H0yv+XQ0ZHzAzZYGIEhW7ZQ57n3ADY5DIkA4pXQVbO2A3J6MIUW1MZQ out_55_mFAP2b_singleloop_p01wA5_mFAP2b_0001_0001
EqGPABT0iRH0yhqZQ357+A3jCGH0Gv0ZQ5luEBnDt/G0JxwZQGE4IBHXPDHkQgBaQMIw6ArFZEHkU4iaQKoUxAjDsKHkB4paQxG/3AvQl4GUtkqaQDCsDBT2OVHUGE0ZQtsQ5ADHrCHU56dZQLiaABDM1GH06R5aQkq7sA7JhKHEeYQaQMMD1An0n3GUgHLbQFZ/+ADJmzGk5SmaQ+/yxAnnH2GUx8TaQ out_55_mFAP2b_singleloop_p01wA5_mFAP2b_0001_0001
EFDiEBzKH2GE7RdZQ4PVJBXjXvGEBWZZQU4aIBjrHjGEoaYZQFueEBnuJfGECsGZQzhWMBTgVzGU46xYQuCWRBnKjtG0q5lYQ7NhUBPyN0GEZW2XQbDLXBrc6+GEabYYQ7RBBBrZmzGE99PZQ/z1LBrGqwG0LZ1ZQ54aNBj+s7G0Zb2YQ8mrJBb38yGksRWYQKHbQB/5XlGUICcYQKxDUBPdOtGkXlAZQYVQZBPaNEHkcIDYQfS7ZB3Q27GEKbwYQfg9TBzCQDH0BIoYQ out_55_mFAP2b_singleloop_p01wA5_mFAP2b_0001_0001
EEtIMBvHFdGUPKsZQ/pGMBrbSRG04lqZQaR2PB7QLNGU5QHZQlDNUBfTiRGEoaAZQrcoNB33PMG0isVaQJ+WJBbiiNGU/j5aQWJoEBzcAOGkWLwaQ2Z3KBzMmNGUvlebQ5lOPBjqxgGk8S7ZQhFDIBfznOGk4cjZQvaURBrg5PG0s1gaQYgbOBXLwDG0aDRaQ out_55_mFAP2b_singleloop_p01wA5_mFAP2b_0001_0001
EIwKOB77nEGE7RxYQvJRRBblDAGEmuNYQyLdSB757nFkuJRYQam5OB33PbFU2ObYQzMTOBrEDCGksdGXQ+OeNBbEEOGEd/4WQiGfRBXH06FUdQ7VQbQCKBjM2QG0NotVQx1jKBTgVBGEZ74YQUeKVBvA9DGkh0MYQDZYKBDbs8FkYpJXQ3pSRBvyoRGEeZyWQG0hLB3SdRG0Z2wXQqUTPB/n19F03hBVQoSASB3crpFkJqCWQ3aaVBPKRBGkg43VQSwpJBXKgZGk1+oVQo6GGB7AUNG0kh2VQJN1LBv7wNGEkVzUQ out_55_mFAP2b_singleloop_p01wA5_mFAP2b_0001_0001
EKcdXB7OfhF0MzIYQtI7YBX3kKF0eUIYQO0CbBvcoDFU3k4WQf/UeB3MzOF01jSWQ6mEdBLEYFF0jCrYQutoeBTBztEk7eoYQTvvaBr4yKFkGmWZQgqRaB/S3sFksdCYQgQXVB7pLBFkcpPYQ5gSgBnYcOFU1zlYQh0ygBfsPqEkzDBZQyDLgBTqQqEk6NJYQpvFbBXb4jEkMdtYQTIrdBTgNHF0NVvZQxqIXBf2QBF0x0bZQVCvZBnHwbF0T3XZQ out_55_mFAP2b_singleloop_p01wA5_mFAP2b_0001_0001
EsyBZBbQgxE0jCXWQ++paBb5QpEUjXCVQ46ReBrFZVEUiBJVQIFOdBnDtGE0w17VQXktVBrw1jEEEYNUQBWZWBHZ7oEECs6WQ509cB7kr1EEYNiUQjs9WBXjXeE0HFOTQv0NTBLGEyEE/pGUQ35bTBb5QXEET3sUQ out_55_mFAP2b_singleloop_p01wA5_mFAP2b_0001_0001
EqxLhBLxgUE0JxQUQaRGjBf9oCEEEYNUQ0iMkBra86Dka8ySQO0ClBPy2LEU6mESQ35blBvyhIE0eUIVQKsmnBDqPwDkdiQVQgswpBLKf+DEelPWQws/pBHHOSEkhOnWQXAYrBncrfDEe4rWQiBhhBTKchEUdTqTQ0VFiB/aSoDkWkiUQdbqkBHuqLE0fYIWQ9GWmBnuWXE0AcxUQ3YioBDjorDEhGSUQyJvmBbBPSD0I/mVQps1sBXNsmDE4QVXQAaIrBXPjBDEXnXWQ out_55_mFAP2b_singleloop_p01wA5_mFAP2b_0001_0001
LHvUkBjWkRD01jaSQqGflBrZmFD0coFRQueUkBDW5cCkpbaQQrcojBHYl7BkBBGRQ2OfjBLwK7CkEDCTQFgonBbigAD0nUMRQjtNlBvz6fDEDwYQQ out_55_mFAP2b_singleloop_p01wA5_mFAP2b_0001_0001
LMIQkB3MzcCk8SHOQ5QLjBfTixBEqGfMQqGPhBj/UHCU0iMKQc94hBblDlC0MzsIQqGflBjrH9AkEDSLQisInBTuucAkouZNQ7nakBTMxl/D4wrJQZ78kBnCX3CEBWJNQ+zAiB3e1HB0MoyNQR6rmBLNFmBklX/JQ/4DmBL9L0/j88kOQR3EmBbvzc+zKS3IQgwKjBrc7JAEjkDIQ0ePjBPSnU+zSu/KQ out_55_mFAP2b_singleloop_p01wA5_mFAP2b_0001_0001
L46xdBzLdjBEaR2JQktzZBrw17BUdTiHQiWEYB/TN2AEW5wDQy2ZZBf8SX/DtIbEQ+wuUBThHQCUTqFJQVnmRBvy8YBkGbfKQYDLWBDOZzCk2lDLQvJyLBjjQuB0ZH+KQ789cBXjXyAEpwFLQ8fkbB74hWC0HLAFQN0GSBbhQdC0TAHHQBIdTBb/5KBkwfaMQWbyRBbIueAkTvSJQJdiSB3h4/C0aN+LQKzOYBHeFNDUrPAKQSHyYBvPgmCE+wmMQpY1JBDnq4A0PH+LQtH0JBXvW6BEV7DJQP6fLBzmhTC0gaOMQ out_55_mFAP2b_singleloop_p01wA5_mFAP2b_0001_0001
L2jCVBvIbPBka8S/PDXvSBHYlTAkR2O3PnEDXBXiBx+z4lutPzMTWBzgAr4zMzMrP3ySOB7Mn/+j/0u8PEkOKBjGTVA0PkSAQIFOUBPzMHCkZmZ+Pz9DRBTVF4AEdgnfP0y6PB3Rrn9jzQpBQqWpMBfLnN9Tfcw1PYd5IB/b7zA0Tae6P out_55_mFAP2b_singleloop_p01wA5_mFAP2b_0001_0001
LEtobB/na8/zisdePEtIgBf9og+zfqxrv2jChBjVO02D/pGxPiBBiBjWkt973P1YPTiBfBTLy28Dv0N+veWcdB3fLt/zY+QDwHGefBvOs+AkYo+CwC7EaBnimJ/zD3jGwZ78bBLwK/AUO0ikPoL0hBbec5/TmIZtv93ybB/TJrxrgHz9vcARhB3lEC5jPToAw out_55_mFAP2b_singleloop_p01wA5_mFAP2b_0001_0001
LlD9gBThrH6zyhW/PDC8hBT0iM9bktTDQT3kgB77nK+LtIbIQZQghBjAr8/7yh2JQMdDgBb5QL+jWkNBQ/hBkBPilb87fiUEQZj3hBH1Nh/7zcQBQ out_55_mFAP2b_singleloop_p01wA5_mFAP2b_0001_0001
EPK8cB325767z3PJQBrcaBT2Of8b3k4LQjsdcBrEDC7jTiBOQtd+cBDVjH/zMzcNQXuYUB/vsH87/nrLQrHzRBPjoK/LaQ6JQpi8LBvwtu+LTLpJQF4KJB7M7G/LZ7KMQC2AEB7Njd+bNLnMQ2bIBBvtb08bEkrKQYf2BBj/p4+L5J/OQKcdbB33P16D99DIQPMhbBHQkQ/rQjhMQgJRTBHvzk7zBg5KQ7xoSBDkGf8bd5qNQTccSBH4ikAcsixKQn8kTB/nvF/bkw1HQF8TKBb/iEAsouMIQW2MLB7d/x6LgY9IQ/bQLB/ec6/7iItNQbMyCB/j/K8b6Y3IQKNi6Avn1s7b4uALQ+SEEBPybs/7rGPQQDm+7ALqqZ+b8TUPQ out_55_mFAP2b_singleloop_p01wA5_mFAP2b_0001_0001
ETihdBzLdTy7P1QQQgVOfBLxgg9T14VRQWOUbBX3kAA0LdrRQyLdWBTLym/j78tRQ/pmfB757n2rpbiSQguQgBfSR5+Lvj7RQx5WdBzJb5+7/6oQQCbfdBbSexzb3LPQQ98ihBrrJq+Dk7ERQpR6bBHycuz7ZXITQkMchBDVxv5Tj1MTQAKNfB/iwOAcOaoSQvVaiBnTzN/r/uwRQ5HOZB/Zsk/7PoyQQoFnfBzlLFAcnF4PQ out_55_mFAP2b_singleloop_p01wA5_mFAP2b_0001_0001
EPffdB/RhLBkuJBSQb8SaB7QLKC0isdSQzhWbBzfqVCE7R5TQIFufBTf/kCkR2OUQhrnbBjVO0CUGEwRQI24aBPlKyCUWkYQQPlXYBX12YDU/hTSQQFHdBvmxZDUWccPQ03vgBzgATB0Ld7RQwMFWB/ywBC0+PYSQVBjfBf9u6CE8F6RQEyoWBPzxvCE7lLQQvO4cB/u9VCkNw+PQSAfZB7jp2DkauzRQypDZBjVKcDkWJYTQGbOUBPxFSDUTtHSQt+kcBTnxYDER4UNQIHogBjvHdDEFw1PQ9ZFbBvv20D0K7HQQ out_55_mFAP2b_singleloop_p01wA5_mFAP2b_0001_0001
ERLSXBThrPCUf/sUQlYQXBLEYdCEZ7EWQhrHSBX461CkYQQWQMdzNB7OfjCEueEWQpbSXBfR2uBkqxDXQs4LXBfPIICELbPYQ0ULcBvZW2AEKRzWQ2jCUB/naAC0xLVUQgexaB7CRxCUXBQWQ94qTBDuRKB0bw7WQzRHXBHAkaBknslYQZqnTBHvsbCElHUYQD3vaBzHebC0cMVYQSTKcBj4pAAE6vfXQtYzfBbrEcBENg8WQKLFcBj9BeAkaDyVQ out_55_mFAP2b_singleloop_p01wA5_mFAP2b_0001_0001
Ee+eSBHXPeDU5QrWQEYlNB34l2DUMI4WQW5QOBzfqPEkpbqXQlDtSBHueWEE/p+XQNeJWBDrcsDUHaxWQkJqKBrMziDkpcZXQbc3LBrH6+DEFQ6VQ out_55_mFAP2b_singleloop_p01wA5_mFAP2b_0001_0001
EMIwJBXiBZEU0iAYQShrJBrbSsEUgVaYQ14lEBDW54E057TYQxggABf++vEk8SHYQdTCKBf++lE03PJZQgRFFBLyWZEkfsWZQBrxABfLDkE0MuoZQgWyEBnRSDE0a8PZQYfc4ArZ9YEUZS0ZQzINABjQjwDEzibZQmv53AjDCDEUostZQgazuAn3GwDk9S5ZQHaRGBfSMSEkrHtXQZs/MBfae2E0UZQYQkqVKBzbT0E0iFdZQ1xkNBnzNcE0+zOZQ+s/ABn4T1EUzvtZQ+eIIBXIg1DEEgBZQKptxA7mchEEYeCaQPF4/AXeYODUXdWZQckfvA3OoSDUTJxZQ out_55_mFAP2b_singleloop_p01wA5_mFAP2b_0001_0001
LhrnEBzgANFkYQgYQoFZ/AjU4YFEv0dYQKxAABfTivF0NJuYQpw1DBb781FUbnDZQOJGIBnBBUFE7RpYQm5N5AH1nQFksGwYQD+r8APrfZFEya5XQ out_55_mFAP2b_singleloop_p01wA5_mFAP2b_0001_0001
E2Of3A33P7F00NlYQ46R2A34lIGEoa0YQ03PzAvIbQGUy2RYQpbSuAvyhNGka8iXQEtIuAHXPJGET3YZQuR2xA7f/DGU24BaQHc4pAHVXFGEzzlaQ7pjuAn7QBGkRlPbQ/+/2A/PvIGkn3gbQ9owxATgV0FEXPSYQLx89AbMSLGk4FBZQtArmAbOfFGke+OZQDpbsA77nRGU15fZQ+6e5AHMfHG0daLaQrLDzAzr92F0Pk8ZQZhkiAnX+AGUdgeaQSh7nAfT0NGUKUpaQRcLyALr8yFkW6JbQBsNoAHraAG06MnbQgIA6A7TyFGEUR8bQCRvzAv86PG0tkmbQM2R9AL2yJG0VhLbQ out_55_mFAP2b_singleloop_p01wA5_mFAP2b_0001_0001
EnED2AvyhaG00NZYQ357yAD/piGEaR2XQAAAxAPeptGkBBOYQbnv1A/S3wGUjXuYQ7Rh7APepjGEue0WQShr6AnsdcGkR2yYQS8TrAX4TgGUPFaXQGZ74ArbSpGEEYFWQEYl8A757bGkTiZWQKcdBB/9TmGkvfSXQ out_55_mFAP2b_singleloop_p01wA5_mFAP2b_0001_0001
E+TNqALbnzGUbnvXQIwKoAbkt+GUbnDYQ/pGqA757FH0gA7WQzMzpAzLdCHEmuxVQ7RhZAnYQAHEBWVYQdGFKAzan9GUdTqXQ+IBWAXdJ5Gkoa8YQx1jmAbPKwGkqx7WQDVrtAnz7AHkVKdYQ2VbXATsnIHkZleYQw4EMAPVOCHU6k5WQIA8FA/UZ6G0K1IZQq33gAvuO7Gk8/UZQy18XAzLzwG0xhzYQ out_55_mFAP2b_singleloop_p01wA5_mFAP2b_0001_0001
Epw1rA/mEQHEnELXQGZ7tAXNeXHU0iEWQJGEkA3MzbH0xLVVQQgVYAzgAfHET38VQU460AXNegHU14lWQ4CY2AT2ooH0LdlVQ+Ir/APv6bH0gH8WQdoFsA34lSHkDtEYQ2moyAfwTTHEcHUVQNBPxAr95jHU7QcXQmrd7ADR6uHEM88VQZCtuAvuCsHkFATVQCAH6A7fzkHUh8uUQJEVCBHGKiHkRDUXQ54nBBXvoYH0b7CWQ9A1+A/urVHUtTsXQ out_55_mFAP2b_singleloop_p01wA5_mFAP2b_0001_0001
LNepkAf9obHkCX/TQepbYAb6mfHkBBGTQXPKeAz1jqHUiBhSQ8naQADVjxH0kYYSQR2OVAblDYHEsy5RQGIfMArOVNHkfPPSQFtMKAHJFGHUgG/QQNQTx/KRIKH06cDQQm25m/+XRCHUDY7NQyLdrA7luYH03PlTQvfuJA7oggHUb4qTQ63QiATEzWH0ukaRQuNoKArzybHUGXLRQ2DB6/qIJOH0X0uSQWopXAjmnJHk5q7SQG3SGAfb79G08DSRQtyNZAbH4FHU0DcQQcf27/GOlRHkFiMPQ2b4I/69oLH0VxoQQ+Am++C4RFHUONwMQFPaZ/quX7GEqpwOQJjtAADXpAHERqwMQ out_55_mFAP2b_singleloop_p01wA5_mFAP2b_0001_0001
LlYQpAnX6rHERLKSQdoFtADAA2H0MzkRQDXP3AHtI4HkR2WSQBrc7AjWkwHUep7SQsHFwAXMI1H0w1DQQ3+E6AXtQvHkJ72PQg7MnAPLavHkETlOQVjXuA3islHEoaUSQg58mADyF8HEzAuRQWe8wAzU38HERjPPQZ7H/AnSuyHUUzjOQR0bpAfQ3uHEjxeMQlRlfAzl9zHEVjxOQb37lALkenHEHJXPQ out_55_mFAP2b_singleloop_p01wA5_mFAP2b_0001_0001
LBrc8AjVuAI0P1QSQ9oQDBrbyBIEnE7SQnvfHBz0N7HUPKkSQTihLBLaR6HE7RRTQIFuEBPyWHIkZmZSQgmv+ALlBKI0vHJSQM/o3AD0kFIkDuoRQufX8AfOyAIkW3QSQ50nCB353BIkxtAUQpmKHB7n9GI01PfRQSgKHBj+fJIEg3ITQH/s/A3JSNI0wZaRQqau7AD22LIU/aETQvJi4ArFcFI0vLjQQfeYvAXCPGIk1e9RQ out_55_mFAP2b_singleloop_p01wA5_mFAP2b_0001_0001
EzMzGBnsd1H0GvcRQIwqKBfTitHUepDRQIwKIBjrHjHUepjQQoFZKBntzdHEEYVPQ0iMOBrvfyHEAAAQQF1FLBzLm2HE+JeNQHBQGB7xA1HUM6LNQmttNBv2t7H0Ny4LQ8naDBPc91HkZm5QQT3ENB/XdrHEPa7RQTxGRBf80sHkO3bPQtWSQBPcK5HE+1bQQ out_55_mFAP2b_singleloop_p01wA5_mFAP2b_0001_0001
EqxrDB/89fH0w1LRQdTCBB3MzVH0z33QQXkt9ADAAQHkBBGSQfU43APy2UHU3k4SQ14l4AzKHXHECsyPQCdI8AP4xbHEjpWNQIqDzAb7dMHU1eNPQdTCCB/89kH0eU4RQjl9DBDzcQHktzaQQoT4yAD0TcH0oJWQQA5K8A/fejHUWRpNQCuZsA/E5NHkWt3NQb7BwAHu/IHkaShQQqCq4AHy7GHkcuSOQ out_55_mFAP2b_singleloop_p01wA5_mFAP2b_0001_0001
EvJx/AbQgFH0gALSQhrH7A34l+GkQgNTQNzMyAHtI3GkBBuSQ99TzAHDCyGU5QrRQgqxBBb5Q3GEue0TQMEOGBbw17GUlfnUQfH5JBzKsyGkQICVQD67DBDfSBHEJ80VQpwVCBDBWCHkrHdRQ4bi3Aj9pDH0Jf+TQ+toDBT4OzG0fr/SQbZm/AXQhxGEljaUQAOeIBnVgBHkcUBUQaMHNBPW01GEhNoVQAveLBr9wuG0FcJUQCgqHB7f9sG0q2nVQp+JHB3hqEH0mubWQP/qBBXRi7G0OHbWQVOSBBnRiHHUJlfVQ out_55_mFAP2b_singleloop_p01wA5_mFAP2b_0001_0001
ECsypAHZ71GkU4iTQ8S3gArbSuGkDtYTQ789jA/mEkG04lGUQpbSkAT14jG03PVVQDCsMAfTiyGU2O/TQmoiy/yH+qGEq/wTQJSR5/q/phGEo7fTQ07m7+aevuG0md1TQ67npAf9o6GUwKXUQ6mWfAv6zsGkflUSQ4V4IAjnH6GECelTQnp2OAnhqzGEP7DVQ out_55_mFAP2b_singleloop_p01wA5_mFAP2b_0001_0001
EiBBnA757bGEv0VTQOJGsA7kYSG0eU4TQqxLmAThrHG0xL1TQIwKiA3NJEGkpbySQlDt2APzMRGUy2JTQldq9ALXUaGEpBgTQjm37An5DHGkhpgTQMiJDBvRjbGEqUqSQoa8lATKccG03PVSQJYatArIkTGkkl8UQTjP1A/eiRGEYxFSQrccABT95YGUXRcUQYrL5A3dlhGU5sgTQLQtBBjYTGGkGA/SQXcl2AztmAGEbQOTQpCP9Ar10GGEAVlUQfbmFBvqBiGEbq/SQcbqBBXpMdG0rjrRQzCaFBX8XUG0s0qSQ out_55_mFAP2b_singleloop_p01wA5_mFAP2b_0001_0001
E/pGmADBWCGEVj/UQT3khAb5QvF0LdLVQmuJqA76RfFUiBpVQZ78sAHtIfFUf/0WQ14lQATgVwF03PNWQNUAGAz0IaFUrUlWQLnwPAf0IKFEHLWWQZG2o/ORpZFkMhIXQ3kYpAXiBGG0w1zVQA+0cADOwpFkGROUQ/oCEAfZt6FE6OzVQzuYWAzF73FU4yHXQ out_55_mFAP2b_singleloop_p01wA5_mFAP2b_0001_0001
EdTiuAfSMSFklDtUQFDC3ALFuCFEoaEVQaR2yA/owrE0bSEVQb8SuAT0ikE0GvEUQBWZABXiBDFk8SHUQ7zmCBfk+YFUTi9TQuq5EBvxK0EEsMqUQWCbEBvygjFEZ0OVQWO0rA/mETFkCXvTQwf05AnQcGFkNxEWQzmX+Abuc9E05QITQ1UR/ATkhiFky+eTQHA/FBnm5XFUwGUTQUwSIBfRg0Ek6W+TQSldDBTL0jEkw6vUQ2jLGBft05EUDyoVQf9/FBrlOzFUe0/UQjZiHBDr4ZFkHPtVQCLFBBLmKlFE/l5VQ out_55_mFAP2b_singleloop_p01wA5_mFAP2b_0001_0001
EhAr0AzeUgEECsKWQkCXxAzKHKE0NJWWQ2jC7AXO02D0yhOWQqxrBBzgA/DE+T1WQgVOsAHueGE0jCvXQ5h3iAzdlTEEBM4XQ+7BpArDtdD0D45XQnvf4AfTinEkqx7WQOIqrAXpEGEk83jVQg49xA7E3KEUWSQYQex7kAbWbiE0LE8XQChclAHNGZD0CVcYQ5JAwA/URJD0Wd0XQaVQjALcCVDUyRIXQ out_55_mFAP2b_singleloop_p01wA5_mFAP2b_0001_0001
EOJG6Ab6mUDEuecVQdTiBBb5Q3C0KHSVQUNeABTKcJC00NxVQLHa8ALwKfB00NBVQtd+CBHue0CU0i0TQ1DfEBfoodDk4zJTQB3hAB3Lc3DUcGnSQITvJB3+woDUC6BTQqu1BBLx+NEUnX8RQ5dFLB7eyGEUHzWSQ43JHBrDhTEkCyzRQZ+hIB3pplE05yHRQwKHzALGEQDUep7UQMU3EB7b0CDUV14VQJDZ/ATMLnCUb7STQyGVGBTzbeCEjatTQ6Qy4Az8tuD0AntSQ7V0MBzxQUDkeRdTQ6Tb9AjS8XE0SYhRQ6gQPBz4SLEkEqPSQSDXMBnUUlEkBK8QQ out_55_mFAP2b_singleloop_p01wA5_mFAP2b_0001_0001
LCB2BBrFZ7BUHaBXQfUYBBTKclA0FZjXQTiBEB/S3E/jEDqWQjX6BBLFue7Tc9gWQXkNEB/9TtAEW5cYQxdfDBDYyECkssoYQrgGEBP0bcCE6p+XQUs3BBHhM8BEcu/WQT6P6AnzsVAEM4rXQ+UcIBj9jaA0vvZYQcTXCBL1ZBAkhE0YQHVeGBTUbOC06sAZQJdD/APKeJCENL3YQGhRIBT85gCkS00XQVL4BBXoN6CExcAYQ out_55_mFAP2b_singleloop_p01wA5_mFAP2b_0001_0001
LU4aIBHsyx/DEY9VQiBBLBHsyh9z4lGVQgVuHBrFZ77j9o4TQzMzIBbmZG8r8SPTQy2ZQB3ist+z4lmUQCJ2PBHU0dAE4+vTQ6mEKBb6m0AUIwCWQYAnLBju5XzLvEsVQEaOSBvwDL8DllCUQXXBTB/ZFK/TxXaVQnc1RBXTsOAEXX7SQ out_55_mFAP2b_singleloop_p01wA5_mFAP2b_0001_0001
LCsyDBLGEo+j/UjTQTihABjqxL+zP1YSQBW51A/mEj8z3P1SQamZuAblDN8jZmBSQgHKAB/n0XAULFjRQZLhFBbSPABEylJRQFDgEBf6OICkHuUQQql0IBvzB//TumXQQyL9CBfnvHAkYQIUQovXCBLITf6zWOyRQOE07A3ZcHBUNAHSQog87AzzgJA0XcoQQVUsHBXzOTBUlBDSQH1TIBrLmWC0enCQQ9rMCBniEfCk7c6QQ4SRCBPen/B0hf2OQaioMBXkOcAE2hFQQW1pGBPVGZ/TZO8OQyJjJBbgqO+D/S/QQ out_55_mFAP2b_singleloop_p01wA5_mFAP2b_0001_0001
LQ140AvHFu6jDtIUQMIwqATf/U174luUQlYQkAz1jS+DqGPVQWO0UA76RR+z1jKVQkCX7ALwKH7zkYwUQBWNsAXOz78LIyjVQFjAmA/OEY8bMg/TQ out_55_mFAP2b_singleloop_p01wA5_mFAP2b_0001_0001
LRLypAjpbKAUiBxVQuz3kA7P1YBECsSWQ6mEdAb6mEC0IbPVQ2OfLAzeUUCU3kgVQZQgbAbmZGBknvfXQIlxjAHivoAUtsWYQaiPrA3fSTBEmVlYQ1kqgAX+xA/DDwnYQfU4xALGEIAEAAwVQqiOrAXp5BCU7ynWQ2KcPADnEXAkd6PXQmoATAHEeACkXgwXQS3YkA3CFT+jLtBZQ5sGVAD4EA+TM4aYQ out_55_mFAP2b_singleloop_p01wA5_mFAP2b_0001_0001
EFDCjAjqxHC01jCUQKc9aAzLdfC0d++SQueUeA/TNODktzPTQZQgnA7QLaDkvfyTQThmhA/S3TCk8DlRQ54XsArQkpCEsBURQRwkiAPELHBUhgbRQUp/vA3f1mC0lwvPQLHaqAHZ70Bk++5TQ/ABKAz9YXCEbiBTQG+EYADT3fCkwC1QQiWgyAzXAbCkSH8RQv73rAfbRLD0DnlRQ4IglArY63AEJnbQQ22hVALxvpAk29kRQlUKoALgluAUzGLSQnqr3APB82C06shPQmBGqAvvQ2CE7fdOQs00wALiYFCE4ALPQ out_55_mFAP2b_singleloop_p01wA5_mFAP2b_0001_0001
ER2OPATf/oDUKc1SQxgATArFZLEUf/8SQamZWAfR2WEkSMoRQnEDMADAASE0eUoQQKc9AATLyWEUktrTQuUN+/ivHSEUjeJVQTVWb/CBXhE0PsvVQgDFU/CabfEUflPXQsaJn8mlhxEkrozXQhrHBAPHadD0codSQS31gALa2NEkXchTQP2hj/WKfSEEF7NTQVUCDAr8EoEkn0kTQlsmOA3ArUE0KJoVQ56X0/aWkBEkAlTVQsw1Q9QlReEUBXTVQ4e5m/yQuxEk1XgVQK/55/6rufE0InrXQJPPq+CTYQEE27fXQQ04F90YMwEk9tZYQ+i0Z/EUpxEUxmaXQvzkA/mM4/EU58jXQ out_55_mFAP2b_singleloop_p01wA5_mFAP2b_0001_0001
EcSMiAnX6mEkZmpRQzMzjAb5Q1EUc9gQQFDCgAfTiLFUxg4QQ3kYkAjWkVF0FZzRQ2OfvAPy21EEpwFQQUNemAvxLpE0kYgSQZZBeAneXvE0GSXPQQgVwArvfAFUgVeOQsHFyAvz3lEEVjnPQVjX0ALbn7E01j6QQ out_55_mFAP2b_singleloop_p01wA5_mFAP2b_0001_0001
E2OfPAHtITFEueMQQKxgGALaRoFkCXfQQiBBMAXMI4FEYlzOQGZ7GALFu0FE+TdMQ4P1Y/GtInFUeprQQ3bJL+S6I9FUof2QQn2E/+WH5EGEHBKSQ7Fpm+qk4AG0QfRTQalub/+b9OGUZ0+RQGZ7IA/89JFEmu5OQknZNAri/tF0rNbRQAfwK/mcidF0GIkRQGAn4+6NAfFEMopPQtn8Z/wgW6F0LA1QQIXC6+G9oDG0JvAQQJy1k/qTBUGUYWxSQQsYh/eH6RGE95DRQ out_55_mFAP2b_singleloop_p01wA5_mFAP2b_0001_0001
LfU4WAf9oEG0hWkPQktzdAXNeMG0yhmNQGZ7kA34lVGEaR2OQc9oiAjqxYGEYljQQaR2aADVjFGkTixQQri6PAXUnPGElxiMQuG/jAHFmIGk8vHMQ out_55_mFAP2b_singleloop_p01wA5_mFAP2b_0001_0001
EW5QsA7QLaGUJGUNQ/pGyADBWjGkBBWOQZQg9AvyhkGkQgVNQ4PVABjrHgGUxgQLQXPKsATLytGUeprNQSphrA3KgwGEF2uKQsj0kAf4q6GkEvLKQnCNWAT756GU7sxKQTszpAPhDDHUtFFJQUNetAvxLXG025bLQ8GzyADXhiG0cOQQQKdQwAPLc0GkRRnOQusGkAj0gtGEUagOQU78nAnkzpGkpNqJQkMqzAnj6xG0XTAKQWoxlA38wJH0qOsIQur0xAj98CHEzNtIQ out_55_mFAP2b_singleloop_p01wA5_mFAP2b_0001_0001
EktzBBf9oqGkZm5OQlDNHB7QLuGUepLOQoacHB/TN6GEZ7sNQ/pGGB/9TAHk9ogPQT3kLBbmZrGkDtIQQtwlMBP4EgG04bTQQt/YQBzXIwGU+AkPQ8RdQBz+feG0FLbRQ/UDAB/natGEShTQQ+0XIBLxMqGU8VVMQpwWKBj7huGEPnGRQ40YOBz9+cGU8pxOQJOCJBHaybGURfeQQG7dTBrehuG0sehQQ8msPBTKd4GUzebPQ36gRB3SxsGUdopNQq/XRBjZZWGE6/gRQmYxOBnpdhGkZeWSQ94HUBLy1iGEQWNRQ out_55_mFAP2b_singleloop_p01wA5_mFAP2b_0001_0001
ERLSJBT0i9GEYlTLQXPqJBXiBJHUJGkKQbnPPBrFZMHEaRmJQ03vRBnX6GH0d++HQ3kYFBPzMMHEUNeIQkcIABL9mKHU2tlJQzFAGBnpAYHEHSZHQtIbKBrGv3G04l+JQjmyIB3F1NHk4LVMQ/V0FBbDNHHUphZFQeq3+AjxaQHUCg5KQgg8CBf1IaHUkrfEQOv7JBDGaZHkitoFQITjFBf4/cHEs2eJQ out_55_mFAP2b_singleloop_p01wA5_mFAP2b_0001_0001
E5lORBPHaVHUGEoKQIwqWBbmZZHUzMDKQHaxXB3MzdHUiBhGQwKnUBnBBkHUGEYEQCB2XB/naiHk9oAMQXcadBfyFnH0AOAMQpJJeBLjBxH0gboOQvpRiBPDZ2HUhu3NQam5OBvyhZHk789LQJ7dZBXjwSHkLIPKQ486WBnF+fHkG3/NQ9ZLVBzMCpH0xNhLQweNeBbb7qH0aCGKQPJMgBjBwgH0TuTMQwMyiBjfm8HUj+TPQ94QiBvkw5HUNw2LQxKujBvgHwHkoq+NQ out_55_mFAP2b_singleloop_p01wA5_mFAP2b_0001_0001
LGZbcBntzaHkpbSEQEYleBbktfH0Gv0+PEtohBXMInHEDCsAQ789hBfTivHU3kY8PQgVgB7luXHUjX60PPUpcBzXTQH0C3pjP4fiYBTr/THk87Wpvi6ydBf/4GHUnemKPDCseBb5QVHEv0NGQI2bbB3SdkHU4DG7P404hBPj1SHkbWO6Pc+ThBjhMcHEVmDCP out_55_mFAP2b_singleloop_p01wA5_mFAP2b_0001_0001
LRLSjBT14jH0w1jEQtdulBntzpHEW5wFQktjmBLEYnH0kYwJQ7RhlBntzfHEoa8KQZ78nB/mEmHkTiBCQUc/oBzSJcHUSqtDQfU4iBDW5cH0OffGQ4HUlBXdVyHEgUVFQH7gpBvi1rHkWcjBQ/RFnBraBlHkfCJ8PUpJpBPN4XH04egAQ out_55_mFAP2b_singleloop_p01wA5_mFAP2b_0001_0001
Lf/koBnX6sH0P14KQ35rpB7P1qHUiBhNQCBmqBHXPfHUGE4NQzMDrBT14bHEoaEQQiBBsBLFuyHEtIrNQC0MrBPuz7Hkly2LQ4WwpBjGh2HU7KlJQdkkoBbr/sHU8E3KQ2sLoBDLzsHUN5CPQM13tBrSwuHkMfBNQZmUsBvmP1Hk3dwPQZd+sBTaJAIkcqMLQ1Y7pBHyvAIk3M9MQFzQrBbtT0H09vGIQ+TPoBnV/7HURAzIQ out_55_mFAP2b_singleloop_p01wA5_mFAP2b_0001_0001
EiWErBbPKZH0istLQOJ2rBLwKOHkArMMQR2OqBz1jGH0xLdKQKcNrBjU49GE7RxJQLy2uBzLdMHkoFpLQuacvB3ThPHU+i8IQCBmwBHc+SHEidjNQlDtqBLbnbHEnEzJQJ9brBnhQMHU+SSOQdWUvBz//DHEE94LQhn1tBzDBSHEURGIQ0isyBDufRHUqjHNQrfKwB34nQHUBimPQLZLwBrpcbHk3GUNQ out_55_mFAP2b_singleloop_p01wA5_mFAP2b_0001_0001
E35rnBrbSJHkvf6JQv09lBzgACH0P1YIQBr8iB7P1DHkqxrIQjs9hBra8MHU2OfIQ5QrmBbPKCHEue0CQvXBlBXHS6GEtn/+P7+4lB7Gj5GkUs/tPJIFoBX2p1GURz3aP4mJkBbdV9GEcSbuv789mBz1jQHEW5gKQ6nTmBTQ45GUgUGJQj8xoBPqOAHEE3RCQJ7VmBHLKKHkgiOBQu87iBbG78G0Sz++PyELlBTOZyG0EPUBQ0FlkBDwH9GEsQZ7vysViBvhfAHkLyghv out_55_mFAP2b_singleloop_p01wA5_mFAP2b_0001_0001
EAAghB3256GUiBBJQEtIdBDrc6GktzHJQqGvaB3isxG0IbnGQXPKdBrbSpG0HFuFQhALbBPHa4GEUN+LQGR8bBvn/AHUEiHOQJXSgB/hVCHUO+ZPQYZqXBTfCHHkeR+OQIfggB370JHEYztQQYwAYBnnVOHUuLfQQbltcB3szPH0uSGRQO0iiBjU4zGUepLJQOPjbBThFCH04NbIQaE0cBrJBxGkN2tMQyw/WB/PV3G02PwLQvs8hBvNi9GEUU0OQGM6TBvw4FHE0YBOQS8XiB/k6KH0dGORQIyfUB7p7SHkjIyQQ1OEdBXCnVH0+m5RQ out_55_mFAP2b_singleloop_p01wA5_mFAP2b_0001_0001
E8S3VBbQgzGEXPqEQfU4SBDrcrGkX6mBQTiBPBHtIlGE/pGFQv0tMBvyhpGkU4aIQR0zPBrYvwG0hPD6PK+VTBLxa1GEpoYiP3jAQBXJe6GEnLF3vjNhTB/+k+G0zGTAwyHXQBzWaEH0KnaEwSMIUBThr6GEBWZFQwSuVB/EwlGEYf2/Pg7UNBzeL3GU+UN9PMhJNBTo5qGUKvt0PtU0VBvtGvGEadiovvp9VBLAf7G0dUcxPBNtNBzAIBH0O+iwvwlONB36j0GEPwu6vjGjVBb233Gk7yMCwV9iWBLj9DHEw9X9vKG1SBXLAHHUV1VHwaLhOBHvvKH0mZtCwiulNB3Jd/G0cs/Fw out_55_mFAP2b_singleloop_p01wA5_mFAP2b_0001_0001
EEtIOBDAAbGUNepDQMIQKBvz3TGkpbSGQ8n6FBT14PG0OffCQ/pGHBDBWMGU6mE8PJMINBnFPKGEtVXIQwuZJBzm7BG0XkdJQarnIBb5uvFkbZfIQUL6FBfh8CGUhjwLQI45EBrMIlFUQHBKQarMDBzJdyFEvjBMQ1U4EB3yMLG0OMlNQZOB/AfI9uFkDADOQIWLBB3scJGkX5mPQA0H9Afor/FUWR1PQ4PVQBPc9XGET3kAQV+RIBTXUYGUiTvIQRLvPB//6MGEij+JQURpPBDveGGkFLtFQygpKBrXCpFEDugFQLdoDBX5+VFE30tJQ8C8GBzh2SGEsJaNQYDy6AHZzfFk6lQOQbuZAB/b6PGUungQQI/W3ATce9Fk/QuQQ out_55_mFAP2b_singleloop_p01wA5_mFAP2b_0001_0001
EfU4AB7kYQG0LdTEQXkt4AXjXMGUhrHBQRLyvAjrHIGE99zEQbnvqAT2OOGkCXvHQBuS0ATsLVG0Es+6P8czrAXkIRGkeb8sPgV2oAPz9HGER0EwPY3WoA/1PXGUkmntvIFOAB3MzTGUKc9HQG3i7ATwzFG0bFP9PY7z6AzRtYGUZsw0PXO0wA/3gbG0Lv3/P out_55_mFAP2b_singleloop_p01wA5_mFAP2b_0001_0001
EZ78tA/9T7F0IbnEQIMvlAHiPxFkLz5HQV08fAXzkfF04d2EQchJkA71CXFkox7AQkllqATzSoFkflgKQlSXyAfMJyFkxCICQa5sfAvrZ9FEMneIQY0VkA3MwgFEQAtLQjfOuAXgP1FEmtpLQ/qqwATvecFUyfAKQ out_55_mFAP2b_singleloop_p01wA5_mFAP2b_0001_0001
E6VuMAjWJaFUXwqGQGUCAAbtbJFkerHEQBT8r/u+v6E0mAJIQJIXZ/i2ECFUP7NKQBGda/SXRTFETilAQSZRL+icLDFkqAS6PZGkV/wPwNFUPilrP+yFl/s/pgFUFYQwP133q/ImmBFkXBrxvrovGA71yhFEiu8IQROlKAn+z/EEYbnBQ2+cr/O6LfFkVB57PM52O++3dbFkN2FDQw44u+c0F4EEmUe/P2L8Y/i9f6Ek5YxyPJXIAA5ItHF0QP95vScoh/EYWyE0DIGzv out_55_mFAP2b_singleloop_p01wA5_mFAP2b_0001_0001
EtTAs/qA/lEEjIJHQEtla/aUDWE05hfJQxvIG/cAdTE0e3SJQS8Hl/s87DEUzsTKQlRRz/yuhAEUoeAJQ0XhRAXqOBE0gHVJQejweAXWfDE08jPGQXazaAjXS/DEp01LQnnXqAL+IEEEoP1GQ2cYoAbNRAEk7BJMQuv3uAzqhCE0MM7JQu4g2/aHHhEE8YhDQKCdl/OIjbEEl+fLQXfIs/qBA2Dk8v+FQCpnm/WGXpDUEVZKQQ0oXAj3vEEE/iRCQBHjQA7/u7D013lNQ8ZevAvP7FEUl8UDQya7rArc/9DUyDIOQr3h3A/ZDDE0BLKKQ out_55_mFAP2b_singleloop_p01wA5_mFAP2b_0001_0001
ELm5n/QAviEkI+9HQbVQLABoUjEkybwHQ/1wTAVZ10EEUgtJQNyRjAJZz0EUzrcKQZ1BTA904mEEXkBCQJxnlAJXNmEEEWXBQQE1oAJagoE0D0F2PvS70AJ09nEEzLczPpvL4AlVNqE0GdWzvfYBO/oXPuEUYsEGQK0YRAJw+TEUJGlIQucKMA5etaE0+K1+PMUdNARGa2EUMimAQ2+OpANPLzE02IqDQs0qoARsDXEUZ64CQ2PUlAB4fbE0fNopPT6zlAFko3E0zttvP5Cg4ABj70EUnFU6PYdB4AZS3YEkAky4Pj0HABtAxpEUEFb0v+AC1A9BFeEEEg/5vCTf1ABJT4Ekvdk4v out_55_mFAP2b_singleloop_p01wA5_mFAP2b_0001_0001
EKj0FA1KyDFE4McKQalZMAJhpWFE8i8LQhMKJAJm9SFE1h7OQnRDOAJO1gF0/KSQQJDw//kDYqFkjtBLQ1z8DAtztwF0U2IIQsZIu/ccFCGkp5mGQhMfn/0NfJGk/i4IQzt4e/MPICG092nBQU1hs/QNCCFkQI8JQK8WdAJ7cZFULDlLQVgIb/wMcnFUEdQLQ5P+DAtg+3F0uoSMQ9L4UAZDc0FUiuyHQJbE//sIajFEIwrFQP154+chVIGEt0SAQVwkl/g463F0AwY+P out_55_mFAP2b_singleloop_p01wA5_mFAP2b_0001_0001
EUl4AA55LAFkYAoPQLC+3/U8C7E0w4MRQ69BQAZrNzEUso6RQdwxgA1/jzEEosWRQYJrI/8slqEkOpRRQKM8g/00bVEkqYrQQd7gDA9RzQEUQqgQQd76V9MYgIEEtlWQQ8m07/MKM1EkeTMOQ0gSt/4JnJF0r6sRQEGGt+cnGoEUvUUSQ5mGe+KfmwEEaBwQQCsrg+02a0D0Mv5PQxQVZ/qd6MEkqZgQQ out_55_mFAP2b_singleloop_p01wA5_mFAP2b_0001_0001
LdGWNA5mJsEEjHKTQSNYfAppSlEkpk+TQMATjABP2OEEX2lTQuKlsA1oBJE0sCyTQxIfZA9/zlEEnodVQPy0UAxkT8E0oH+VQChTgAFtpKFUPkoVQuqhFAJK7+EUnKsWQ/q28/w/grEUl1iTQPSVmAtoRwEE72zTQ50aLANa3bEkxjoVQc9RjAtfFfE0fMDWQ out_55_mFAP2b_singleloop_p01wA5_mFAP2b_0001_0001
EJgzXA1+SCEk+CDTQcc8bAF3kXDEI+wSQiwGMABzeGDkCPvRQTOux/0HlEDk1k/RQCyHbAhBT9C0olCUQNZOhAR08PC0CY1TQSujfA9AQ7BELNwSQcZ8lAtz+6BkwY2UQNkUJA5jgIEUmv0SQDZ9lApWvUDkkXVSQ+RmiAx2NMD0SKzUQ9EzKAxL58CEmJbUQnJjoAB+p+A0PRxUQ5d8mA1nhNCExJtVQ out_55_mFAP2b_singleloop_p01wA5_mFAP2b_0001_0001
EJFUUAZNE6CU70kQQ1hwGARnSsC0hH8OQnom7/A+I/BEV1ZPQt4uDAJjVCBEBlBOQwb7VAhe/sCkXHiMQUhulAdt5kC0jotNQk2llApa48CELYKQQf1iUAtg95CEifkQQ9rSz/YfZDDk6crOQoJKRA52YUC0n7ELQ1X4UAFyDMDE+cgLQDDAnA5gVCC0ov+NQXSBsAF+QwCE6VWMQjK7qAB95sCEfX4QQTdJoAlLIeD01J/PQ out_55_mFAP2b_singleloop_p01wA5_mFAP2b_0001_0001
E0u8d/8Rh3BkpUrQQEZd1+gonkAkvsDRQX3WL/OtfIAEEDGQQtr1l/C0uB+DNrLQQjoeE+mQJoAECLeSQYraZ/grX0A0fHkTQRwKi+Awt+A06k5UQhcUD/6Thq/TQWQVQafVr9Ool18Twc1VQUZOm/wlQZ8DMhHWQwxYa/ii0P6bbrHWQbJUK/UvQWCEwrKRQ6LBn/k5sq/Dz1BRQc4wW/anlcB0aFjSQc0jL/65Fa/TP5rSQCAux/woa5/jsRmTQULmv/4SftBEOnWTQN/Wh/kM9FB0KBqVQ3SOv+uuU3BU/Z5UQXaVx/CVqw/DTbDVQhGe6/gIht+zXl5VQAgbx/M7p45rrUjWQ05q8/eWgI5LKy5VQGY/D/SymP+76djWQ out_55_mFAP2b_singleloop_p01wA5_mFAP2b_0001_0001
LUcTh/SaTBBkRZWOQb7FCAT0YwAEUKfMQAiB1/yyuu/DyGNKQ4yT1/KEWRA0QtwHQkLQLALTECCU/0YLQK7zfA7q64BUnJ1JQ3acnAT7d9AUPeqKQPyyhAnKCVCEl5IHQdR1wALOOzA0xbPJQfjLrA/W6PCUR2SEQXgryAXvrkBEE88FQb7B8A/reaBERmHDQAIJD/6Gq5BktVPOQuLvOAfUiOA0mbjNQYkVOAX+EYCEEYCNQVxD//+GJRCEVDFKQNc9lAbH1WAkMOcMQj5uXAzgXsCk180FQ+Pw2A3ihEAEcU5JQVWqsAbnNjCU2NvAQi5B+AvWEIC0mQiBQ out_55_mFAP2b_singleloop_p01wA5_mFAP2b_0001_0001
Etiyn/C5Cm8jgb4KQqeST/2L2h67zc4IQmJx4+sB+m4TAn0GQMErV/ctKU7L0UxCQ16N9/+wQY8LylsFQ57DUALgOU9btHGIQ7V/XAHVBw/L3x0JQ0vXjATfid47VouHQl/FmAX6gq/LItmKQHEvqAXXRM9LfYcJQAZhn/WHVF7zPP1MQ1EPD/OB7g+7++2JQVq8//O/Z+5jF58CQRu60/Weg8+7gSVDQcZKNA3CXhAcqDiKQAkslADKO78zhodFQhQPpArF/kAMtG/LQ out_55_mFAP2b_singleloop_p01wA5_mFAP2b_0001_0001
EiO3h/QLcc+TqScIQCdqDAVqJo/TJnVGQjlb6/8Q2xA0nH6BQSO3KABvNXBE37d+PgPJN/kvYQ/zQuJKQtqKNABhvVA0LgqIQfYtNAZPHD+D4PsEQ out_55_mFAP2b_singleloop_p01wA5_mFAP2b_0001_0001
EsVWB/08U8AkZpJBQUHBA7sVtxBEmtr5PvAx2+AfOnCk7vQ7Pt/2A/AJt2CUiVJCQwIVw/i6trBExOO5PZOeAAPjRRCU6DFjPTpwA+O9ieAUu7nDQrGz0+Y1saBk/OgoPu3s5/O7AqA0/s82P+Xs9/uPU8BUm7fAQoi5LAjL0BCExh9nv out_55_mFAP2b_singleloop_p01wA5_mFAP2b_0001_0001
EZEbM/kIR9Ckg1spPjKHe/Y+DrDkEg5qP22eC+KoDCEECParv6t8Y9A0hUEE630zvJMPFAZ6Y1DE8h/pvWXRFAVFnmDEauW9vzPWXAlt4fDU7GZuPrAJN/Uy5tCk5ZXxvFbOg/0gP1Dk19D7PErwHA1r8LE0Z+5pvOJlt/YS8iDU3Nw/v8CSjAdIjnD0d4FNvfoeXAxXVrDEgW17PZm/UAJcW9C0s3JuP out_55_mFAP2b_singleloop_p01wA5_mFAP2b_0001_0001
E1+Sp/m9yvDUsZTwvYrkGALxvBEkbxw5vvoKNAzdnWEUIVzwv2hPLALaAZEUH2pyPRDYZAb92kD0WBY6vADhWAroPDDUyjbBw5n0IAvabHD09g9EwYvlhAj49hCE77JBwRiqs/+/7RD0q+Zhv/UeBAXypFEkHI8AwzFfbATJGVD0PQpqvO8+jA/gw2DEHJD8v98/gAThlKCE+33Dw2+AnATK6fC0lad8v out_55_mFAP2b_singleloop_p01wA5_mFAP2b_0001_0001
EVz8UAnlslEUoZz6v/FaeAziR5E0IvJ1vhSLrAXev2EUxYYxvv33wAblqtEUYbU7veveaAbbMMF06yN+voKdCADz+PFE91q/vD4riALSSgF0qRC6vLeI6/u0EfFU7PXEwmGTUATtijEkXvZBwtM4WAHX58EEFzkgPgndgAvLZIFkr0CDwhki3/mRgWFUE4T4vfk+0/m4wAFE+NmAwilNhAHLgtFUywh/vT5QrAPXgdFkC3Z5vPj9eALMRkFUXOsovsVBP/C58gF04OoEwXZIDAX/jYFUlsDIw2uZEAbLmuF0CgnDw out_55_mFAP2b_singleloop_p01wA5_mFAP2b_0001_0001
EL08uAHY0+EU7xxwPWcP6AbLS9EE3Mb2PQ6g/A3ZQTFk23f2PAhI8AXnphFE/xD9P7pg7ArqyyE0LcHBQ1jeDB/i9xEEKlUDQax9GBLVlkEkplO/Pk4ZDB/AqoEUpOeIQgb3pAPiNGFURzd5P4CQ+A3OZzE0rGFiP3Oj4ATubiEUWv4AQpPn2Aj7h7EkIJ/DQo6IFBHYFCFEJIcDQCCCLBnv/jEUHkLBQ3gAHBfgxrEU9Qk2PvGXFBXJaUEEofu+PqMeHBnAFoEEsbQJQP6vBBTqhYEkYkaIQBR8ABH9ryEU4zwJQ out_55_mFAP2b_singleloop_p01wA5_mFAP2b_0001_0001
E/UDEB757VF0gArcPEYlGBXO0qFEv0NBPhrnMBf8SpF0fqxjPKxAPBvyhYF03P1YvRATFBj8n1F0Wgs6v4ifHBXFLpFkdjoBwn4j+Abzn3FEpyM8vUNeFBHsyJF0eU4uvGPCFBHu30FkW1+0P3fFHBDqwCG0TD56vphpHBvIaaFE6QlAwXI58AXKT/FU9I7BwNaN7AHjnAGEjMfzvgn86Ar8wnF0OmF8v out_55_mFAP2b_singleloop_p01wA5_mFAP2b_0001_0001
LXPKPBDqG7F0gArwPe++UB3Mz6F057nyPiWkXB757HGET3k4P/UDVBzLdQGUGEY4PyL9MBPzMEG00NJ0PU5vWB3bD2F0QZNpvtGKWBHR2uFUKGN7P out_55_mFAP2b_singleloop_p01wA5_mFAP2b_0001_0001
E5lucBT2OHGkSMI7PyL9fBDVjQG0coF+PVjnhBPepOGUhrHEQpbyiBblDGG0eU4EQ6f3hB7quTGUBKyxPTLVgBbgAWGUgdCxvWvfjB/JjdGEh813P8naeBjWk/FEnED7PveRdBHMPXGE1ns/P6MOjBTyHNGU9vpsPWlgdBj/7ZGkAfQqvHe0kBfPrfGkx5oiPJxrkBX/zbGUlbB/PfxJiBHHNkGU/cl5P out_55_mFAP2b_singleloop_p01wA5_mFAP2b_0001_0001
EjsthBXO0WGUJGkHQ99TjBvIbWGkWkNKQLymlBHueeGEqG/JQuzHlB7P1nG0jCXJQ3kohBX46ZGkoFpMQ72ceBzwFTGk8HcNQhidZBbpOXGkgsCMQb63dBbRVTG0olOQQLHqgBz1jdGkCXvGQz5HkB7WYOGEmNbKQmg5gBz22hGkFQPMQGx7iB/4XaG0+6WOQRpAfB75ALGUCHxMQWeHWBnTSSGUyKoMQRv9ZB3J7WGk1C4JQk8sYB7QcfGEOHpMQYPdaB/fbOGUzQhQQ0iQdBz3jbGUiljQQDkvgB7MKQGEFLsQQ out_55_mFAP2b_singleloop_p01wA5_mFAP2b_0001_0001
E4PFoBnuJbGEaRmKQCBWqB7luiGkuJhKQWO0rB/mEjGU0iMNQaRGsB3jCbGEEYlOQFuOsB3NJgGE+TNIQnl5qB70ehGE427CQj1xsBXM4fGU/Gr8Pe7juB3BBZGkdHB9PMRasBDfLmGkQjgwPSMYoBf8STGk/UDLQ3+jpBPKtqGU1WHKQEN8sBHK8XGUBBZIQpu9tBjjalGUTCTIQOxDqBvrjpGEwpqCQa7TpBzVlbGUehlCQtCmtB/iglGEAjmov/15qBzrwrG0hJgwP out_55_mFAP2b_singleloop_p01wA5_mFAP2b_0001_0001
EFDysB/nasGkR2+NQ357tBPc9sGEpwVQQGZrwB7P1nG0GvcQQShbyBT14pGUbnPPQkCHuBzLd4G0Mz0QQMZ5uBf2o5GEiKSSQqBruBbG7EHkUPxSQ5arvB7R9FHUKxIUQ9mOuBXOTEHEt+QVQOCsrB/8rBHUJ2MVQN3YvB32SFHUuwcWQCBmsB/89yGUHaxMQninsBvQsoG0ioBRQAlQsBrAi8GEf+qQQ4nnvBbPn8G0GtPQQo79wB/CF3GE+jaSQUtltBHcm0GEQS5SQs4ksBL/bHHUrSwSQy91vBvVJKHErMISQ+XoxBHs5HHEK4PUQitwqBDOCBHUWqTUQvwnqBbuPAHE/eEWQ32VxBzOQHHEuigWQh3TuB/+FEHk22SXQ out_55_mFAP2b_singleloop_p01wA5_mFAP2b_0001_0001
E99DxB/TNhGkR2eRQXPqzBzeUcG0d+uRQamJ1B7kYiGkAr0SQmu5zBbQgnGUzMrTQ14VzB/RhQGUwKHSQkjMyBzSzJGUSU/QQA87xBHLB8Fk7UVRQ3NywBHJ/1FkgZWSQ+7CzB/8kuFUWieQQFDivBbmZfGEAAISQzj10BfMtcGkIW0QQB+AyBnR1PG0OT+SQ57R1B3QPNGEljZSQMKfzBn8iKG0meHQQCsNwBfd4MGEOdwQQfT+yBLGseF0jSnQQJY9zBDTJ0FUREUPQ out_55_mFAP2b_singleloop_p01wA5_mFAP2b_0001_0001
L/Uz3BXO0hGkEDySQ03f5BXO0mGUdTyTQShb7B77neG0OfXUQIwK8B33PfGkvfiVQy+P8B3qdXGUdkrTQRLC7BrbSwGEShLTQNfP5BPob5G0XIrSQFzx6Bnu2CHEJ+GSQRTM9BvVbCHUpmESQl5g5BPTgKHUm6tRQ5Qr4BD/pdGERLCSQsoO4BfB2pGUSolUQpfP8BDQgtGEA5VSQcNZ8BP6lzGk4M7TQgd/3BDQN8GEm1fTQSp63BfHU2GUYl5RQ out_55_mFAP2b_singleloop_p01wA5_mFAP2b_0001_0001
L+TNOB325FEUHahMQ6mETBf8SPEU6mkMQ++JXBvHFOEULymKQmuJbBLEYZEUIwaLQmuJgBz0NbEUGE4JQOJGaBfR2iEkqx7NQbnvdBHuewEEmuZPQqxLVBfR2cEE8nqOQtd+SBzKHiE0OfXQQAAgLBHYl3DEtILKQepbNBrED6D0hWEHQXPqKBHXPmDEBW5CQO0iMBHZ7oDk9ow7PPK8FBjqxPD0FZ7DQW5QDBjAr8CEqGv/Pnv/DBnuJNDU6mkIQ03vGBDW5gDUjXqKQHv0+ArFZ3C03PFJQMrAMBjOsFEUZeZOQOUjgBTQfSEEmggHQm6jgBXbUsE0TYMJQ5p+hBj/pUEUk28KQFSueBzoy+EkenLOQ6avgBDfjnEkry1PQax8bB7u11EkIQqQQkSCRBX2cFEknsEGQvPKFBTtbeDE0BrMQ out_55_mFAP2b_singleloop_p01wA5_mFAP2b_0001_0001
