# Supplementary material for: Incorporation of sensing modalities into de novo designed fluorescence-activating proteins
Source: Nat Commun. 2021 Feb 8;12:856. doi: 10.1038/s41467-020-18911-w (PMC7870846; doi:10.1038/s41467-020-18911-w)
Supplement: Supplementary file 24 — Source Data [file 41467_2020_18911_MOESM24_ESM.xlsx › raw_data_graphs/Supplementary_Figure_6b,c,d/1/silent_41.out]

SEQUENCE: SRAAQLLPGTWQVTMTNEDGQTSQGQWHFQPRSPYTMDIVAQGTISDGRPIVGYGKATVKTPDTLDIDITYPSLGNIKAQGQITMDSPTQFKWDAQFKQNDNPRYHGSTNILTGTLQRQEZ
SCORE:     score     fa_atr     fa_rep     fa_sol    fa_intra_rep    fa_intra_sol_xover4    lk_ball_wtd    fa_elec    pro_close    hbond_sr_bb    hbond_lr_bb    hbond_bb_sc    hbond_sc    dslf_fa13      omega     fa_dun    p_aa_pp    yhh_planarity        ref    rama_prepro    bref_irms    cen_irms    final_chainbreak    final_looprelax_score    irms       time                                      description
REMARK BINARY SILENTFILE
SCORE:  -497.316   -712.188    103.604    409.198           1.606                 22.070         -6.097   -265.066        2.255        -25.450        -79.822        -25.374     -37.724        0.000      4.060    132.311    -43.011            0.044     19.116          3.152        3.507       3.507               0.010                 -497.316   2.960   2975.000 out_41_mFAP2b_singleloop_p01wA5_mFAP2b_0001_0001
RES_NUM A:1-120 B:121 out_41_mFAP2b_singleloop_p01wA5_mFAP2b_0001_0001
FOLD_TREE  EDGE 1 120 -1  EDGE 1 121 1  out_41_mFAP2b_singleloop_p01wA5_mFAP2b_0001_0001
RT 0.092238 0.94843 0.303269 0.768097 -0.261588 0.584465 0.633655 0.17903 -0.752615 12.785 -5.805 20.9455   out_41_mFAP2b_singleloop_p01wA5_mFAP2b_0001_0001
ANNOTATED_SEQUENCE: S[SER:NtermProteinFull]RAAQLLPGTWQVTMTNEDGQTSQGQWHFQPRSPYTMDIVAQGTISDGRPIVGYGKATVKTPDTLDIDITYPSLGNIKAQGQITMDSPTQFKWDAQFKQNDNPRYH[HIS_D]GSTNILTGTLQRQE[GLU:CtermProteinFull]Z[HBI] out_41_mFAP2b_singleloop_p01wA5_mFAP2b_0001_0001
CHAIN_ENDINGS  120 out_41_mFAP2b_singleloop_p01wA5_mFAP2b_0001_0001
LwfKMBvxLBIEoaMYQDCMMBf9IAIEZ78WQ67nRBLFu8HE99bWQ357UBT0i4H0hWMXQlDNIBf9o3HkoFpWQYNzJB3xEuHkKuOXQiTgIBXhVCIUaeVYQPryOBPHFEIkmJTYQBdLNBHFt7HUsJcYQAQKLBfY1DIkXmbWQbh2HB7hl2HEAlkVQXvTEB7C75HkPbBXQJv+HBLO+tHEKqDYQ out_41_mFAP2b_singleloop_p01wA5_mFAP2b_0001_0001
HTihSB3NJ+H0kYIVQ/UjXBHCs6HkEDiUQkC3XBvcouHUgVmUQFDCcBjVOqHkvf6UQ5QLYB/9T+HUf/ETQ6HGZBrvIFIk+04SQwh7aB3ojGIU4UfRQTb1WBrquFIERZdQQ1zJTBfnbJIkp5FQQWTETBX0JOI0TqrQQsGqPBTBWIIUoKROQEtoPBzKnAIEsyhUQMv1aBzTP+H0KDGVQx4sUBrUH8Hk7bgSQqekbBnhJ6H0dVoSQqlHcBXAgGIUqEmTQEEWVB7rOHIkqFFTQewXeB7KFEIUH8ORQAEHcBL7vKIEK0dRQyHxWBbKKCIE7m8PQcFvVB3kAPIEiPaRQiYVQBXY6QIEW3ZQQXdsPBTlpEI0ThUNQrs7MBzjFLIU4stNQ out_41_mFAP2b_singleloop_p01wA5_mFAP2b_0001_0001
H3kYTBPzMpH0yhWUQiBhTB/RhdHUO0aUQXPKVBPIwZHkVO0VQEtoYBfR2SHkQg9VQiWEOBntzYHkArEUQnEDQBnCXtHklDFUQRXgWBforaHUCZtTQb8SOB7QLQH0IbHUQam5MB/TNbHkrHFTQEYFLBvcobHkvfyUQ out_41_mFAP2b_singleloop_p01wA5_mFAP2b_0001_0001
HPK8SBntzeHU2O3WQqGPUBjqxbHUbnHYQrcIaBnCXdHE8nSYQQgVcBb5QXHEDCsYQ8S3QBvHFiHUzMnYQXPKQBD/pkH0yhuWQ2rZTB/GRTHEgVLYQ9owRB7OffHknvHZQmupMBD/pgHk9ogYQ03vRBz1jqHEAAkYQ out_41_mFAP2b_singleloop_p01wA5_mFAP2b_0001_0001
H++pcB77nlHEoaAYQuzHhBra8nHkvfKYQy2JjB/RhjHEoaUXQnvflB/mEiHUdTqXQPffhBnBB0Hka8OYQenmfB3S+4H0YMyYQrZcgB7Hb0HE/QeZQ76uiB38+0HUF8sZQpj3cBz95vH0ClzZQsHlaBrZmqHUiBZXQOInhB7fLkHEs9oYQj07gBnN23HE+chXQsXljBXS11HUGDVYQxvZbBHaX3Hk6KrYQkGKgBnMyAIUQ4yYQaVfdBnMxsH08mQaQf1OZBzqmvH0CemZQ out_41_mFAP2b_singleloop_p01wA5_mFAP2b_0001_0001
H46RiBTgVhHEv0FWQ46BkBT2OdHUIwCVQqxLkBblDRHUO0CVQCBWmBfTiMH0P14UQ78NjB76RhHkpbqTQwcClBPDXdHk34kSQzZ0nB/NIhHUTL5SQOFLkBLmyhHUdNPRQaRWgBntziHUwK3VQXrCmBzDSgHUSxNVQxwNjBHe+pHkhbqTQQ4MhBzQfeHkj9cTQuVBlB3ltUH0LnjSQxDLpBbmXeH0LqJSQUkboBL08dHUbH3TQEz2nBTP1pHkAK7SQM1glBjV7eHkAddQQ5xPkB7hdqH0pNSRQTqLiBLHYfHkuJARQ out_41_mFAP2b_singleloop_p01wA5_mFAP2b_0001_0001
Ham5hBjArLH0xLNVQQg1hBTf//G0xLNVQHaRjBntz5GkWkVWQMdTkBLaRxGkpbCWQGZ7dBPc97GktzHVQysPbB3Fd9G0KiyTQnkjVBHX+6GkcP5TQy+xdBDaw1GE6hySQrcIgBvcoPHkBBWVQ8T1iBL3I9GUxiTUQZLkbBfDEAHEb62VQRZ5dBDJizGkjTWVQNpqbBL5oFH0TaeTQAznTBHmB8GE+H7SQShxTBfiXAHEZ4nUQWWHVBbBxyG0dIOUQVt2bBjyk2GU7y0RQJcSdBrxrtGU1oITQPj/gBbTg3GEhisSQ out_41_mFAP2b_singleloop_p01wA5_mFAP2b_0001_0001
LEtojBLFu9GkQglXQf/0kBf9o3GUHaVYQUNenBjAryGEYlHYQJbHpB3Mz3GUPKkXQdTSlBjVOAHkCX3YQm09iBraqHH06jxYQoqkiBn2GIHULeCYQYcmjBzfo9GEhboXQ/pajBjzaxGEm4fYQ4oNnBTDMEHUHfxYQDxalBL+l8GkiFXZQYNajBPBnPH05L/YQ1OLhBrV0EHEBfBZQnE3jBbjZOHEd+tXQhndgBruXJHkQ+2XQ out_41_mFAP2b_singleloop_p01wA5_mFAP2b_0001_0001
LSh7nBPIwoGkoFVYQ14VqBblDjGkqxHYQ35rpBrw1aGUdTKXQrcYnBXNeXGEsyBXQgqhmB3jClGUbnnYQk5OrB/hFfGkBYjYQMuzrBLGxoGkqo3XQ out_41_mFAP2b_singleloop_p01wA5_mFAP2b_0001_0001
EqGvrBvz3WG0isdWQJGUrBPc9NGkpbiVQW5grBf8SRGkVOEUQHvUtBzeUXG0gArTQWOUtBX46EGU6m0VQB2BtBDvWBG02GMXQHKusBLRA3Fkj45UQpwltBb78ZGEEYlWQYHTpB/m2KGUoBsVQaZWvBzkwHGUmNqVQ06urB/s92FEGxPXQmHHuBfMSqFEs9HVQWT7sBL5n7Fk6w3TQsurqB3EdxF06+EVQ out_41_mFAP2b_singleloop_p01wA5_mFAP2b_0001_0001
EEYlpBDrcNGUy2RTQIFepBjpbPGEUN2RQktzpBHtIFGEnEDRQktzoB/9T5F0w1bRQsyxmBD/pUGUHahRQ/PnmBbrkfGknZHSQ5BYmBvpwhGU7xaTQe/omB/mwpG0tEdRQ1oVmBLrXsGEqnnTQ6cimBfJcxGkuqbSQviwmBjfzsG07aKQQR0nmBbNQ8GkbsISQiS2mBLuZ3GUOusPQOVzmBTLC/GEVzzQQSMIoBPy2IG03PtTQiRGrBXn0UGU2HlRQH3JlBn5uPGkQD6RQq5jmBDRNVGEXScQQt7QmBDpzbGkEVNUQg1JmBXMuvGErmiUQp4ymBjO5mGkxC0OQ6zjmBjvVCHEaa5SQaO9mBzRe5GEh8nNQ+b4mBPseHHkFXhQQ out_41_mFAP2b_singleloop_p01wA5_mFAP2b_0001_0001
EEtIrBzgAGG0LdzPQMIgrBTgV6F0257NQUN+oBHtI5FkQgVMQ8nKoBbktEG0xLNLQaR2tBnsd+FUHaBMQepWuBDnfsF0id/JQBOdvB/BJYF0YwQLQH1kxBv2mYFEehiMQakDuBzRUGFk6c6KQuz3rBrbSNGkVOUPQsK1rBDuurFUoJFPQ51pvBXYdAGkYEJNQy+dtBbokGG0jK6KQ2YyvBzeHyFERegIQqrdsBbVfoFEwMBJQZtruBnNn4EUu+tLQ+zWsBXheGFURe2JQ out_41_mFAP2b_singleloop_p01wA5_mFAP2b_0001_0001
EoFpnBTLymFU46RMQkCHlBTgVmFUhr3KQKc9kBDqGVFU5QrIQHahlB3NJCFEVjHJQEY1iBz0NjFEmu5MQJRLgBfAvjFkTTdLQ6dAjBzU+zFk28EPQQgVoB/RhZFEFuONQej0kBnDw1F0d64JQ68BjBbmnTFE150NQPgKdBnshhF0x84MQHNHgBf8LXF0D29JQcP3fBHDOzFE5qeKQxrZhBzvlxFE5GQQQce3iBHPwBGEmvNOQLq4kBfnjyFkU3CQQ out_41_mFAP2b_singleloop_p01wA5_mFAP2b_0001_0001
EhALkBf++bFk/UjEQWO0jBj/UNFkTiBAQtI7gBz1jOFkpbS8PSMofBzKHgFUwKH7P78tlBnsdSFUIwK1P/teoBvEwQF0G5/5PBmNlBHS4CFU+A+qvW5wjBb78rF0IbHEQEgQkBTiH9EUsvXBQo1WlBLVviF0XAUvPlaOpBL37eFU6Kk6PpejmB3AsGF0DYU5vpAKjBjQWEFEa19yvgEklBLhiyEEnw2Iv out_41_mFAP2b_singleloop_p01wA5_mFAP2b_0001_0001
EWOUfBvHF8EEEYl6PR2uZBjpb8EU5QL2PhrnYBvd+sEkuJxoviWkbBrFZdEEAAAwvVj3VB7Of3EEDCMAQJfNWBP6xFFEpqOFQjB3QB3nIAF09j6IQiQJSB/jOQF0GmzLQampgBT14tEE7Rh7PVdzYB7hbMFESPUwPNqRWB7zUnEUoQbBQtv0RB3aR5E0VjV9PLUCWBrkdWF0SyKEQlc8ZB30wCF0GoPHQmt/OBjupNFU+bRNQsGSSBLtChFUuxQLQY44VBH4qLF0mlqMQ out_41_mFAP2b_singleloop_p01wA5_mFAP2b_0001_0001
EoFZUBHDCyEEv0N4vktTSB7QLkEULyWAwXPKMBT2OjEEoa8/vO0iJBntzzEkQgV+v14FUBnBBsEkAr8Fw4K1ZBjqEtEEOXJGwUdNSBf0acEEicIJwfUYSB7lu/E0HFu0v4G7TBngIUEEQ5k/vsgbSB3X07E0ZJuGwxwSbBLjukEEAwQDweahTBPUAiE0tXFLwuV5NB3nXbEkCPHJwb45TBjkpMEUyFwIw out_41_mFAP2b_singleloop_p01wA5_mFAP2b_0001_0001
E99zJBPJGQE025bAwPK8DB/mEPEklDNAwamZBBjpbQE0fqxFwIFOEBPIwQEkvf6IwnEDCBT2O3D0NJG6vy2KDBHHGMD0++D/vT5lDBTu9GD0qogEweUoDBD+UsC0SkD4vEtIMB3MzCEEnEDBwZdfCBHn2cEURk57v1Mf7A3h65Dk/Ou4vb17DBPJ23D0ZC3ovl3XEB7kgNCk8Ie6vAZSDBXPjyC0iW55O out_41_mFAP2b_singleloop_p01wA5_mFAP2b_0001_0001
L1NJ4A/89PEUiBBGwQgVyAb5QREk/UjJwwfq0APdT+DEYljLwoFZyAjWkBEESh7NwO1TmAPg1REUk8+Iw5xwhALO95DUQBzHwk4rLAH+e7DkYJBHwj48BALe1MEkyjZIwrjMDA3taeDUb1oEwe++zArvfQEUiBhCwuqr0AbV+fE0gVkKwObAiATKvVE0CP0KwM4lkAfAaeEUTbEHwk8ilAbE6yDkaH+DwIrujA3LKgD0NzRJw out_41_mFAP2b_singleloop_p01wA5_mFAP2b_0001_0001
LGZ74ALv0ZDkSMoKwQgV7A/TN2CU5QbMw2OfDBf8S3CkVOUNwzhWFBjpbaCkWktOwHK84ADLYLCkPSELwK5BtA7O6DCUFRoKwOY5mAjcFOCEWqYMw0hLqAjaNoBktwiIw/pG7Ab5QXD0FZrIw/RS2AHIE5CELfMOwio+8ADYIKCUpsIJwaUG8AjJriBU1OSMw out_41_mFAP2b_singleloop_p01wA5_mFAP2b_0001_0001
LGEYGBT0iYDkCXfMwjs9LBXNedD025LNwHv0PBPHaFDkX6WLwdolUBLwKDD0HF+LwcSsEBrw1vDU14VLw5/BNB7YS/DUSwINwW/mMBbDVSDEvZOPw out_41_mFAP2b_singleloop_p01wA5_mFAP2b_0001_0001
ELH6NBTLyyCEBWJJwEtoRB/mEbCEBW5GwgqxUBT2O7C0kYwDwqxrSBzfqdDksdeCwkAvOB3iR4BETuIDwirpLBPM8xAk0y+FwJVhIBLwD0/TKjICwwqGGBTojZAkbNn8vI5iIBPqHa8DRHIDw2O/JBvco1CE/pmIwthRUB/OUICEikuIwgO7LBP65NC0+ipAw6GoRBfwCaBkOieAwNAeOB78dJAkXkEIwPs1IBDfIPBEvmYIwpKjGBjv9HzLSZuAwErjKBPGg65jjlRGw out_41_mFAP2b_singleloop_p01wA5_mFAP2b_0001_0001
ElDtZBDrcwCUf/UCwy25cBfnvPDEAAA/vv0NeB7P1ED0d++tvHv0dB757fC04luJPb8ChBjU4WDkSMoCwgzjiB74YvCEsQzCwU1XgBPdNlDUtQKIw8SXbBLwKTC0LdTDwFzqaBHZqtDUosn+vnRPiB71evDUcIrAwSiVhBDf0VCkrg2Cw0dNiBvNVqD0rrRJwoWdeBDBbBEkSqFIwExXeB7BlMDke8JJw out_41_mFAP2b_singleloop_p01wA5_mFAP2b_0001_0001
EAAAgBvcolDklDtoP8S3gBvz3fDU6mE9P5l+iBrbSAEE+TNAQHaBjB/naSE0xLd8PzMzcBvz3jDEsyBCQtGraBntFGEE3j1BQ357fBjqxBEUc9ogvi6whBzfNADUc9z9Pql0dBnakcDkAYHGQJtwZBXExNDErYsAQkPZZBrN+IEks9gFQ out_41_mFAP2b_singleloop_p01wA5_mFAP2b_0001_0001
EY6mkBnuJ1DkR2OEQnvfmB3NJKEE/pmGQAAwmBjWkHEkQgVKQmupmBvIbrDEBWZLQlYQpBf++JEkoF5DQSuLpBr5sSE0MEU8P1/3rB7HFWE0ZPY2PLgctB/KKHE0tOBzPeTbsBbAYqE0xiHxPU4akBvd+WDUHaxFQbtvlBX3OaE0ZI2FQuhCqBPpbzDkS0yDQPKpqB39uTEEcVNGQQkLoBP5FiEUhJm8PwDFoBLTwHEUEmf2PpyKuBX/BuEk2dngPr9DrBjXP2E01MP0P out_41_mFAP2b_singleloop_p01wA5_mFAP2b_0001_0001
Lx1DnB7luZEEUNuLQ7RRnBb78ZEkSMoOQwKnnBvyhwEUMIwPQbnvoBHue+EU5QbOQsyBnBHDCoEkCXvKQj59oBn2LQEEJzPPQY9elBPtxSEENrfPQ out_41_mFAP2b_singleloop_p01wA5_mFAP2b_0001_0001
Ef/0mBPzMzEUiBJRQ/pGnBLwKHFEBW5RQ/pmkBnX6MFUKctSQQ1IjBzJx+E0FZLTQlDdpBb5QFF0Jx4SQ7+PsBPM/CFUiBRSQLjZuB3hl+EEmaUTQJ7SuBTQ2tEEd39TQwwUwBTN2MFU6sfTQqG/lBbmZmEEaRmRQFzanBL1NUFkfLMRQD4HpBT6j3EEgqiTQD7epB/odTFEUPhTQ21vsBTlDSFEPtwRQzpQsBHn61EE8YjRQvQwxBLoQKFU6BLUQWJXwBfAnaFUy58SQ out_41_mFAP2b_singleloop_p01wA5_mFAP2b_0001_0001
EoFJkBPy2hFEBW5SQ14FiBzfqpFEv01TQ5QbjBvxL3FUc94UQ++JlBT2OCGEEYlUQkCXfB3251FEVjPTQB4zaBzm1oF0OPnSQSh0aBfdiUF03/OSQgYfVBHQewFkmhVSQnF4VBrMvOF0QIuRQiJpSB76hfFELwxRQkh9SBjv5BGk7vgSQ0WcNBvgjhF0LYZRQesuNBT82CG0bPISQDvFLBnQM1FkDxlRQ1NZlBXjXsF0FZbSQaSIhBrp4bFEReTUQ58ZgBDCkAG0IxfSQwskdB/Pb/FUVrCUQdiKeB33GKF0sPUSQx50UBrNm/Ekb4VRQxqAVBvEaIG0Re8SQqqLLBfNUUFUFh9QQkIyLBHyRKG0rpRSQdeEHBPUP3F0v3URQ out_41_mFAP2b_singleloop_p01wA5_mFAP2b_0001_0001
EtIriBPzMzF0eUIWQaR2jB/na+FEAAQXQPKshB76RGG0HF2XQGE4eBLbnCGEaRCYQCsykBnYQuFEEYJYQHrqmBPPxcF0AewXQ/aZpBbeZfFkNdoXQqYImBzEWIF0XrVXQ2EeqBbKRNF0eKKXQ1LioB/0H/EEQ1+WQ7RRhBvconFECsSWQE2glBXwFEG0Xr5WQVZGjBzI9mF0E1XYQda2lBn6y2F0bliYQUsKkBfgrAF0tfTXQ/jlsB33eKF00b9WQQ7yoBHJivE0oEpWQ out_41_mFAP2b_singleloop_p01wA5_mFAP2b_0001_0001
EzhWiBXjXQGU2ODYQVjXgBntzXGknvTYQFDChBrvfcGEVj/YQO0SjBzgAgG025HZQhrHgBb78gGU3koXQjgSeBDszdGkTyRWQi67gBTqMaGUr9WVQEwCZBvfkeGk3K6VQDIJgBXmcXGUZYGUQIYbXBnf3bGk0tpUQljFbBjHWYG0AHwTQe+OkBDAATGkYQ4XQxO9cB/LjTGEeiXYQkmEiBToXkGEOVgXQxfsdB7eBnG0hJBYQN/BjBTskZGUcmpVQxgJWBbnUhGkkqnWQtQmhBLWmUGkqPYTQ3ePTBHEkcGEc+XUQlg3ZBzkRWG0enwSQ out_41_mFAP2b_singleloop_p01wA5_mFAP2b_0001_0001
Env/dBntzcGEqGbZQ8SXeBvcohGkTiFaQ357ZBPc9pGkDtMaQlYQVBzgAnGUbnPaQep7dBrEDZGUPKoaQ0+ldBj9WdGUJQWbQXaRhB/yBjGEl9mbQWnajBDPMeGUExrbQ8D/gBb2VtGkGqwbQPKcaBXNeZGU46RZQuSGhB7HvlG07HIaQozsgBjgyTGEVQmaQLlaaBz+KUGkyPiaQf3ycBjfpWGEOUrbQRQRaBTpDjGENzXbQj1hiBH9gxG09F8bQrCWeBDeFxGE9wrbQ out_41_mFAP2b_singleloop_p01wA5_mFAP2b_0001_0001
EmuJbBnCX0G0IbPaQgVOXBfnv8G0xLVaQfU4UBjVO8GU14BbQsHlXBLv04GkYQgbQZQgaBPc9GH0HFOaQaPFgBjn0DHU4IZaQbgVgBX5M4G0m2KaQZ3JbBHvK0GESVPaQVoFUB7h67G06t8ZQhg8YBX4XNHkiuiaQOqDaBjByJHU43sZQ5IagB3ayEHEGt7aQdIghB7uMJHkWOJaQjvuhBL0Z0G0flgaQek8gBv7b3GEhopZQ out_41_mFAP2b_singleloop_p01wA5_mFAP2b_0001_0001
L357PB325/GEaRGbQWOUNBvcoAH0z3vbQfUYLBXiBMHkDt4bQpbSLBHYlPHkQgdcQcSsIBntz4GEFuybQnXRKBLmCtGUIXubQmlxNBvvfpGU5gScQm9MPB/xYeGUenOcQgB7SBHjQZGkWflcQ6AxVBLWMeG0sADdQA/nTBbREPGkQQdcQGE4NBLwKCHkqxraQCpMQBP7a+GkyhIcQWi7FB3ig6GETfZbQtBmGBbe25GkO+QcQSTcMBnUyrGkcZQbQGRsGBTDDoGkRTubQVqqLBXxjqGErswcQf9bRB3JLuGUP2ScQwLLNBbLwZGEGu4bQIoJVBbGDmGkS0IdQSOjYBT9HaGUFxTdQZ/ORBbFxLGkipFcQNEWWBz6sKGE+VtcQ out_41_mFAP2b_singleloop_p01wA5_mFAP2b_0001_0001
LkC3JB/owRH0d+WbQ46xHBb6mcHkYQcbQBr8IBfSMiHEsyxaQcSMKBPIwcHkpbSaQgVuBB77ncHEVjjbQ1499A7qjbHU3c8aQ2O/JBzeUOHkQg5aQL62JBn3XgHkWA3bQsBYABPxkjH0q20bQkcxAB7rvVHUBg3bQ24Y4ADBFWHk/8/aQ out_41_mFAP2b_singleloop_p01wA5_mFAP2b_0001_0001
LXkNIBHsysHEmutaQpw1IBnDtyH0HFGaQueUFBXMIuHERLiZQlYQGBLbnwH0bS8YQcSMHB/mE+HUwKTaQrZYIBf0p+H0BeCbQmBDHBDGrzH0cNTbQ7eNIB/zusHEZLuaQkhENBn3iyHkjb8ZQl4+CB7QS/HkDdMaQnjaJBPPACIEfaAaQW38FB/afCIEOcRbQsBmMBDraAI0JpHbQBKyCBH1ezH04FbbQUrnJBjn4xH00kubQ out_41_mFAP2b_singleloop_p01wA5_mFAP2b_0001_0001
EsHFBBf++nHkWktZQ7Rh7APdTjHkDtMZQQ144ADrcXHkmZWZQ99TwA77nTHEEYJZQ2jCxAThrpHEsyJZQSajyAbmr1HEorCZQf2EyAHNi8HUCglZQLwh0Abaz5HkTXaYQKFizAzusDIEx3fZQDCB2A3iTCIE8sUYQi8g1AfUtFI07S3YQjt/2AzqHLIUoqxYQf/UABjU4lHEoaMaQTq6/AfLdjHk4kuYQoIqsATHpoHUErnZQNOAsA/GjmH0grwYQiejwAvbV5HUDXFaQl780A7tn0H0Lp+XQDeKzA/cYGIkUT7ZQ49k3AbK5DI00rpXQK051ALU7MIkGeMZQ out_41_mFAP2b_singleloop_p01wA5_mFAP2b_0001_0001
EqGPABT0iRH0yhqZQ357+A3jCGH0Gv0ZQ5luEBnDt/G0JxwZQGE4IBHXPDHkQgBaQMIw6ArFZEHkU4iaQEmUxAvAsKH083paQdK/3ADQl4GEykqaQDCsDBT2OVHUGE0ZQtsQ5ADHrCHU56dZQqhaABnO1GH06R5aQk0AtA/2pKHEvJQaQ0PD1A/zn3GUlHLbQae/+AfKmzGECTmaQtEzxATkH2GU28TaQ out_41_mFAP2b_singleloop_p01wA5_mFAP2b_0001_0001
EFDiEBzKH2GE7RdZQ4PVJBXjXvGEBWZZQU4aIBjrHjGEoaYZQFueEBnuJfGECsGZQzhWMBTgVzGU46xYQBDVRBT3gtGUFxlYQfPhUBn+M0GkcW2XQp5IXBje6+GkFjYYQ7RBBBrZmzGE99PZQ/z1LBrGqwG0LZ1ZQ5IcNBzKs7GkOg2YQaKrJBTl/yGk4TWYQ4uYQBfEXlGEmubYQdxCUBLFItG06bAZQ5fOZBHYOEHE3VDYQjf4ZBDN37GUZpwYQ7U6TB3uODHUGIoYQ out_41_mFAP2b_singleloop_p01wA5_mFAP2b_0001_0001
EEtIMBvHFdGUPKsZQ/pGMBrbSRG04lqZQaR2PB7QLNGU5QHZQlDNUBfTiRGEoaAZQrcoNB33PMG0isVaQU+WJBHjiNGEAk5aQiJoEBHfAOGUYLwaQGa3KBfMmNGEwlebQ5lOPBjqxgGk8S7ZQhFDIBfznOGk4cjZQ5aURBPg5PG0r1gaQFgbOBPLwDGEbDRaQ out_41_mFAP2b_singleloop_p01wA5_mFAP2b_0001_0001
EIwKOB77nEGE7RxYQvJRRBblDAGEmuNYQyLdSB757nFkuJRYQam5OB33PbFU2ObYQzMTOBrEDCGksdGXQnkeNBDHEOG0f84WQr6eRBbxy6FkGR7VQXMDKBvX2QGEmetVQx1jKBTgVBGEZ74YQUeKVBvA9DGkh0MYQWSYKBrWt8FUBrJXQGHTRB/goRGkHdyWQX0hLBLmdRG0cvwXQHJTPBfU09FkgiBVQQ3/RBHDqpF06sCWQAWaVBXBQBG0e33VQe5qJB7WgZGkezoVQ+tHGBThUNGEJR2VQ+f2LBr2wNGUoPzUQ out_41_mFAP2b_singleloop_p01wA5_mFAP2b_0001_0001
EKcdXB7OfhF0MzIYQtI7YBX3kKF0eUIYQO0CbBvcoDFU3k4WQf/UeB3MzOF01jSWQ6mEdBLEYFF0jCrYQ4soeBPAztEUBfoYQuvvaB78yKF0FmWZQgqRaB/S3sFksdCYQgQXVB7pLBFkcpPYQDhSgBPWcOFkxzlYQG0ygBbrPqEk5DBZQNDLgBLmQqE0AOJYQeuFbBrc4jEUWdtYQvIrdBjkNHFENVvZQ5qIXBL9QBFE10bZQXDvZBjMwbF0O3XZQ out_41_mFAP2b_singleloop_p01wA5_mFAP2b_0001_0001
EsyBZBbQgxE0jCXWQ++paBb5QpEUjXCVQ46ReBrFZVEUiBJVQIFOdBnDtGE0w17VQXktVBrw1jEEEYNUQBWZWBHZ7oEECs6WQ509cB7kr1EEYNiUQjs9WBXjXeE0HFOTQv0NTBLGEyEE/pGUQ35bTBb5QXEET3sUQ out_41_mFAP2b_singleloop_p01wA5_mFAP2b_0001_0001
EqxLhBLxgUE0JxQUQaRGjBf9oCEEEYNUQ0iMkBra86Dka8ySQO0ClBPy2LEU6mESQ35blBvyhIE0eUIVQ1qmnBzXPwDEijQVQMYwpBzxa+D0l0PWQhS/pBbMLSEU3nnWQHiXrBbIlfD0NIsWQiBhhBTKchEUdTqTQ0VFiB/aSoDkWkiUQNbqkBf+qLE0PYIWQSIWmBnlWXEUZbxUQ/pioBvtsrDUtKSUQ4CvmBrENSDkzzmVQ2B1sBrMjmDkhpVXQ6AIrBTLeBDktuXWQ out_41_mFAP2b_singleloop_p01wA5_mFAP2b_0001_0001
LHvUkBjWkRD01jaSQqGflBrZmFD0coFRQueUkBDW5cCkpbaQQrcojBHYl7BkBBGRQ2OfjBLwK7CkEDCTQFgonBbigAD0nUMRQjtNlBvz6fDEDwYQQ out_41_mFAP2b_singleloop_p01wA5_mFAP2b_0001_0001
LMIQkB3MzcCk8SHOQ5QLjBfTixBEqGfMQqGPhBj/UHCU0iMKQc94hBblDlC0MzsIQqGflBjrH9AkEDSLQGmInBr/pcAUIvZNQsnakBfC4l/DHnrJQZ78kBnCX3CEBWJNQ+zAiB3e1HB0MoyNQS/rmBvQGmBkWe/JQkUCmBjmM6/Tt6oOQA3EmBbc6c+DhI3IQI1KjBLfCKAkQaDIQhZPjBf6rU+j2d/KQ out_41_mFAP2b_singleloop_p01wA5_mFAP2b_0001_0001
L46xdBzLdjBEaR2JQktzZBrw17BUdTiHQiWEYB/TN2AEW5wDQy2ZZBf8SX/DtIbEQzhWUBrw1LC0NJ2IQT/mRBbl5PB0aoIKQfuGVB/CupC0hRwKQL+9LBjR2jBUIsoKQ789cBXjXyAEpwFLQ8fkbB74hWC0HLAFQHq0RBDjnYCUhBjGQjwkTBPdyABkE/BMQ5NyRBXEeYAE7V2IQ/0WRB7KzyCElTnLQt8FXBfBJFDUcD7JQ9XfXB3VfaCkMALMQGtEKBfpRuA0WtiLQgt/JBzcrxBUnVvIQW5tLBzPUNCEps6LQ out_41_mFAP2b_singleloop_p01wA5_mFAP2b_0001_0001
L2jCVBvIbPBka8S/PDXvSBHYlTAkR2O3PnEDXBXiBx+z4lutPzMTWBzgAr4zMzMrP3ySOB7Mn/+j/0u8PlZMKBnTOVAkPbOAQIFOUBPzMHCkZmZ+Pz9DRBTVF4AEdgnfPvG6PBDzcq9TykrBQUzrMB3VFL9jzq01PRe5IBbanzAkEFT6P out_41_mFAP2b_singleloop_p01wA5_mFAP2b_0001_0001
LEtobB/na8/zisdePEtIgBf9og+zfqxrv2jChBjVO02D/pGxPiBBiBjWkt973P1YPEoFfBLNo28zWkJ+v5D8dB/dMo/jJ9HDw37HfBHYy8A0ro+BwRu4bBDzEB/jBtUHwZ78bBLwK/AUO0ikPoL0hBbec5/TmIZtvUWpbBDzT50DZzz9v/uPhB/2cE4jY1eAw out_41_mFAP2b_singleloop_p01wA5_mFAP2b_0001_0001
LlD9gBThrH6zyhW/PDC8hBT0iM9bktTDQT3kgB77nK+LtIbIQZQghBjAr8/7yh2JQMdDgBb5QL+jWkNBQ/hBkBPilb87fiUEQZj3hBH1Nh/7zcQBQ out_41_mFAP2b_singleloop_p01wA5_mFAP2b_0001_0001
EPK8cB325767z3PJQBrcaBT2Of8b3k4LQjsdcBrEDC7jTiBOQtd+cBDVjH/zMzcNQXuYUB/vsH87/nrLQKqzRBTPyI/Lt53JQ9Y7LBrFOw+rnorJQwtRJBDfaP/7PVOMQA+JEBDzNm+LhzwMQEaMBBjx2487d96KQXCHCBD6+H/bAGJPQKcdbB33P16D99DIQPMhbBHQkQ/rQjhMQy9QTB7Y+n7Tzl7KQDjoSB/mij8r3nqNQcZkSB3YNkAcEzqKQpufTBfk1++r3IvHQAfSKBXUVEAc6aNIQ0nELBXkx06rLlEJQFabLBDhAEAs9NsNQifwCBf1OF87KjGJQ4kt6AzmN2774yULQhzYEBbKXAAM12RQQKHj8APCIp+7f6iPQ out_41_mFAP2b_singleloop_p01wA5_mFAP2b_0001_0001
ETihdBzLdTy7P1QQQgVOfBLxgg9T14VRQWOUbBX3kAA0LdrRQyLdWBTLym/j78tRQ/pmfB757n2rpbiSQgpQgBfCS5+roj7RQitWdBPTZ5+LP7oQQiffdBrFiwzb2KPQQ98ihBrrJq+Dk7ERQgU6bBXC1rzbZYITQ3OchBnwgv5To0MTQE8MfBjYwOA8QaoSQEQaiBTl3N/bbuwRQx3NZBv7jk/rOpyQQawmfBfANFA8tG4PQ out_41_mFAP2b_singleloop_p01wA5_mFAP2b_0001_0001
EPffdB/RhLBkuJBSQb8SaB7QLKC0isdSQzhWbBzfqVCE7R5TQIFufBTf/kCkR2OUQhrnbBjVO0CUGEwRQQu4aBL5KyCUlkYQQ1rXYB3C3YDEijTSQ24GdBPHyZD0YccPQ03vgBzgATB0Ld7RQwMFWB/ywBC0+PYSQ1CjfB3ju6CkoE6RQEpoWBXFyvCEqnLQQGF4cBLL+VCEau+PQ6GfZBTwp2DU5vzRQt2DZBzSKcDUsKYTQBgOUBDaGSDUOwHSQNskcBTXyYDUq4UNQeBogBzRIdDUOt1PQZPFbBzH30DkU8HQQ out_41_mFAP2b_singleloop_p01wA5_mFAP2b_0001_0001
ERLSXBThrPCUf/sUQlYQXBLEYdCEZ7EWQhrHSBX461CkYQQWQMdzNB7OfjCEueEWQpbSXBfR2uBkqxDXQ2yLXBvOIICkKbPYQ7XLcB3MX2AUHSzWQ2jCUB/naAC0xLVUQgexaB7CRxCUXBQWQ26qTBXIRKB0tv7WQ8LHXBj9jaBUmslYQfinTBrbsbCUOHUYQDvvaBjZebC0yMVYQZWKcBPrqAA02wfXQ1ZzfBXEGcBU4h8WQeSFcBDwCeAkWEyVQ out_41_mFAP2b_singleloop_p01wA5_mFAP2b_0001_0001
Ee+eSBHXPeDU5QrWQEYlNB34l2DUMI4WQW5QOBzfqPEkpbqXQlDtSBHueWEE/p+XQNeJWBDrcsDUHaxWQkJqKBrMziDkpcZXQbc3LBrH6+DEFQ6VQ out_41_mFAP2b_singleloop_p01wA5_mFAP2b_0001_0001
EMIwJBXiBZEU0iAYQShrJBrbSsEUgVaYQ14lEBDW54E057TYQxggABf++vEk8SHYQdTCKBf++lE03PJZQm0FFBzsSZEECqWZQyQwABTM9jEU6RoZQYZ1EBD+LDEkHRQZQOqa4APczYEESzzZQuqQABroOwDUf0bZQH383AL91CEEmktZQvf3uAbwmvD0/H5ZQHaRGBfSMSEkrHtXQZs/MBfae2E0UZQYQpzUKBTjT0EUBGdZQ7OlNBroQcEES1OZQnW8AB7iP1EEXBtZQFGNIBjPW1D0EJCZQztoxA7LRhEk7qBaQxfBABjXAOD02AXZQvidvAHpZSDEz7vZQ out_41_mFAP2b_singleloop_p01wA5_mFAP2b_0001_0001
LhrnEBzgANFkYQgYQoFZ/AjU4YFEv0dYQKxAABfTivF0NJuYQpw1DBb781FUbnDZQOJGIBnBBUFE7RpYQm5N5AH1nQFksGwYQD+r8APrfZFEya5XQ out_41_mFAP2b_singleloop_p01wA5_mFAP2b_0001_0001
E2Of3A33P7F00NlYQ46R2A34lIGEoa0YQ03PzAvIbQGUy2RYQpbSuAvyhNGka8iXQEtIuAHXPJGET3YZQpR2xAzf/DGE24BaQRd4pAPXXFG01zlaQ6rjuA7+QBG0UlPbQ+//2AzUvIGko3gbQ9owxATgV0FEXPSYQLx89AbMSLGk4FBZQqArmAfOfFGUe+OZQJpbsA77nRGk15fZQ57e5AfKfHGkZaLaQpJDzAzq92FURk8ZQ3hkiALa+AGUmgeaQZj7nA7V0NGkIUpaQXfLyAvy8yFEb6JbQQuNoAztaAGk+MnbQEKA6AjZyFGEVR8bQARvzAHB7PGktkmbQ52R9Ar7yJGEWhLbQ out_41_mFAP2b_singleloop_p01wA5_mFAP2b_0001_0001
EnED2AvyhaG00NZYQ357yAD/piGEaR2XQAAAxAPeptGkBBOYQbnv1A/S3wGUjXuYQ7Rh7APepjGEue0WQShr6AnsdcGkR2yYQS8TrAX4TgGUPFaXQGZ74ArbSpGEEYFWQEYl8A757bGkTiZWQKcdBB/9TmGkvfSXQ out_41_mFAP2b_singleloop_p01wA5_mFAP2b_0001_0001
E+TNqALbnzGUbnvXQIwKoAbkt+GUbnDYQ/pGqA757FH0gA7WQzMzpAzLdCHEmuxVQ7RhZAnYQAHEBWVYQeGFKAfcn9GEZTqXQwHBWADcJ5GEka8YQx1jmAbPKwGkqx7WQDVrtAnz7AHkVKdYQtWbXA/rnIHUeleYQHKDMATRPCHEQp5WQ8+7FArTZ6GkG1IZQE33gALsO7G05/UZQtz8XAvKzwGkohzYQ out_41_mFAP2b_singleloop_p01wA5_mFAP2b_0001_0001
Epw1rA/mEQHEnELXQGZ7tAXNeXHU0iEWQJGEkA3MzbH0xLVVQQgVYAzgAfHET38VQU460AXNegHU14lWQcMX2ALWpoHEAglVQbfr/AP86bH0S/7WQdoFsA34lSHkDtEYQ2moyAfwTTHEcHUVQLZPxAfd5jHElUcXQT1c7APx6uHk4+8VQH6ruAfGDsHk1ITVQZyF6AHg0kHke7uUQnPVCBDTKiHk+6TXQK3nBBjdpYH0svCWQZA2+AvkrVHEMJsXQ out_41_mFAP2b_singleloop_p01wA5_mFAP2b_0001_0001
LNepkAf9obHkCX/TQepbYAb6mfHkBBGTQXPKeAz1jqHUiBhSQ8naQADVjxH0kYYSQR2OVAblDYHEsy5RQUHfMA3OVNHEfPPSQd3MKALHFGH0mG/QQiJTx/eEIKHETdDQQQd6m/eKRCHkJY7NQyLdrA7luYH03PlTQvfuJA7oggHUb4qTQ93QiADEzWHUwkaRQPOoKAzzybHEFXLRQO6A6/6IJOHk3zuSQvipXATonJHEVr7SQ2VTGAfX79GkMESRQC7NZA7N4FH0pDcQQrp17/yGlRH0djMPQH/3I/akoLHU3xoQQNLn++SjRFHEuNwMQizcZ/CcX7G0LpwOQr6tAAbVpAHEFqwMQ out_41_mFAP2b_singleloop_p01wA5_mFAP2b_0001_0001
LlYQpAnX6rHERLKSQdoFtADAA2H0MzkRQDXP3AHtI4HkR2WSQBrc7AjWkwHUep7SQsHFwAXMI1H0w1DQQUFF6AP4QvHkW72PQYBNnAr/ZvHEpTlOQVjXuA3islHEoaUSQg58mADyF8HEzAuRQcV8wAzU38HEuiPPQTTH/AvntyHkVfjOQF6bpAHF3uHUHyeMQVTlfALS9zHEvjxOQZG8lADYenHEQKXPQ out_41_mFAP2b_singleloop_p01wA5_mFAP2b_0001_0001
LBrc8AjVuAI0P1QSQ9oQDBrbyBIEnE7SQnvfHBz0N7HUPKkSQTihLBLaR6HE7RRTQIFuEBPyWHIkZmZSQrmv+AjeBKIEXDJSQyPp3APmkFIECqoRQtZX8A3JyAIUW6QSQ50nCB353BIkxtAUQpxKHBzn9GIEsRfRQYVKHBbDgJIU34ITQ5Gt/Aj9RNIE8TaRQQHu7A/12LIUzUETQo/i4AfnbFIUVIjQQHkYvA35OGIkwV9RQ out_41_mFAP2b_singleloop_p01wA5_mFAP2b_0001_0001
EzMzGBnsd1H0GvcRQIwqKBfTitHUepDRQIwKIBjrHjHUepjQQoFZKBntzdHEEYVPQ0iMOBrvfyHEAAAQQ21FLBn/l2HEgIeNQfDQGB/WA1H0A3LNQ7stNBfwt7HUXx4LQ8naDBPc91HkZm5QQT3ENB/XdrHEPa7RQN0GRBv/0sH064bPQFTSQBHiK5HUp1bQQ out_41_mFAP2b_singleloop_p01wA5_mFAP2b_0001_0001
EqxrDB/89fH0w1LRQdTCBB3MzVH0z33QQXkt9ADAAQHkBBGSQfU43APy2UHU3k4SQ14l4AzKHXHECsyPQ9bI8Av9xbHEHqWNQFuDzAf6dMH0ldNPQdTCCB/89kH0eU4RQjl9DBDzcQHktzaQQjR4yAbwTcHU4JWQQPPM8A3fejH0TapNQ0xZsA/D5NHkKs3NQMACwA3o/IHUlRhQQ1Iq4Av07GHEssSOQ out_41_mFAP2b_singleloop_p01wA5_mFAP2b_0001_0001
EvJx/AbQgFH0gALSQhrH7A34l+GkQgNTQNzMyAHtI3GkBBuSQ99TzAHDCyGU5QrRQgqxBBb5Q3GEue0TQDNOGBHz17GUQcnUQFC5JBHGsyGUPKCVQ6N8DB7gTBHEq10VQpwVCBDBWCHkrHdRQ4bi3Aj9pDH0Jf+TQQloDBXlOzG0tr/SQMbm/AnfhxGEEmaUQGfeIBrxfBHUWNBUQINHNBLU01GUNNoVQpheLBPLwuGkWgJUQQSqHBTB+sGkd8nVQEZKHBzmrEHErlbWQtKrBB35j7GkkEbWQ2rSBBjXjHHEDbfVQ out_41_mFAP2b_singleloop_p01wA5_mFAP2b_0001_0001
ECsypAHZ71GkU4iTQ8S3gArbSuGkDtYTQ789jA/mEkG04lGUQpbSkAT14jG03PVVQDCsMAfTiyGU2O/TQeJky/GR9qGETMxTQXqU5/qzohGk9WgTQ57p7+SRuuGU0k1TQ67npAf9o6GUwKXUQ6mWfAv6zsGkflUSQ5B3IAfDH6GEjWlTQdd3OAjxrzGEg5DVQ out_41_mFAP2b_singleloop_p01wA5_mFAP2b_0001_0001
EiBBnA757bGEv0VTQOJGsA7kYSG0eU4TQqxLmAThrHG0xL1TQIwKiA3NJEGkpbySQlDt2APzMRGUy2JTQS6q9AvuTaGUOJgTQiC37A3WDHGEMigTQLOIDBHWmbGEXCqSQoa8lATKccG03PVSQJYatArIkTGkkl8UQSqP1AHYjRG0gxFSQ0YeABvS2YGkbIcUQEkL5AjZkhG03dhTQV+sBBP2SGGE14+SQRkk2A7qmAG0rDOTQ8XO9ArZzGGEmNlUQiblFBf+DiGUod/SQjUnBBH6SdGE2hrRQnCZFBrYbUG0M5pSQ out_41_mFAP2b_singleloop_p01wA5_mFAP2b_0001_0001
E/pGmADBWCGEVj/UQT3khAb5QvF0LdLVQmuJqA76RfFUiBpVQZ78sAHtIfFUf/0WQ14lQATgVwF03PNWQoSCGAzfIaFUrdlWQ0S5PAvlJKFUbIXWQN3uo/K1nZFUq8HXQ3kYpAXiBGG0w1zVQA+0cADOwpFkGROUQpsBEAHqr6F0GLzVQmJYWAjC93F0vvHXQ out_41_mFAP2b_singleloop_p01wA5_mFAP2b_0001_0001
EdTiuAfSMSFklDtUQFDC3ALFuCFEoaEVQaR2yA/owrE0bSEVQb8SuAT0ikE0GvEUQBWZABXiBDFk8SHUQCKnCBPN+YFkVp9TQ5b5EBD8I0EUzHqUQGkaEBj/fjFU/APVQWO0rA/mETFkCXvTQwf05AnQcGFkNxEWQ7aX+ATTe9EkIPITQ+6S/AnwhiFUX9eTQyz/FBju4XF0qXUTQnhSIBjde0EkES+TQ+FdDBjlyjEkowvUQBbLGBXSx5Ek9uoVQ70/FBziNzFEGGAVQXehHBzS3ZF0lktVQoOEBBTTKlF00o5VQ out_41_mFAP2b_singleloop_p01wA5_mFAP2b_0001_0001
EhAr0AzeUgEECsKWQkCXxAzKHKE0NJWWQ2jC7AXO02D0yhOWQqxrBBzgA/DE+T1WQgVOsAHueGE0jCvXQtU2iA3SiTEEfF4XQCBEpArOrdDkJ/5XQnvf4AfTinEkqx7WQOIqrAXpEGEk83jVQnT9xATK6KEkSSQYQMa5kADfYiE0eR8XQmkelADaEZDUjYcYQuKDwALSUJDkdp0XQG/SjAva6UD09YIXQ out_41_mFAP2b_singleloop_p01wA5_mFAP2b_0001_0001
EOJG6Ab6mUDEuecVQdTiBBb5Q3C0KHSVQUNeABTKcJC00NxVQLHa8ALwKfB00NBVQtd+CBHue0CU0i0TQwleEB/OpdDk9xJTQRLhAB7CW3Dky2mSQdquJBjo4oDU+DCTQTr0BBH37NE0LG8RQbdELBXf2GEkU7WSQbqIHBPthTEkoszRQfagIBXfqlEE7rHRQwKHzALGEQDUep7UQMU3EB7b0CDUV14VQnUZ/ADgInCUS8STQQWVGBjGeeCUObtTQqJx4APRiuDEBOtSQP4zMBDsdUDEKmdTQV4Y9Afu2XEEF8gRQUYPPBfrZLEEr7PSQSsVMBnbYlEE0S8QQ out_41_mFAP2b_singleloop_p01wA5_mFAP2b_0001_0001
LCB2BBrFZ7BUHaBXQfUYBBTKclA0FZjXQTiBEB/S3E/jEDqWQjX6BBLFue7Tc9gWQXkNEB/9TtAEW5cYQBHdDBvStECkC3oYQOSFEBfnjcCElP/XQgs3BBbNt8B0p4/WQT6P6AnzsVAEM4rXQBzcIBDuBbA0asZYQVkYCB3WDBAkPA0YQgaaGBX5WOCkTDBZQM+8+AbXLJCUQK3YQSaQIB/OFhCEot1XQJs2BBLAU6CEK0AYQ out_41_mFAP2b_singleloop_p01wA5_mFAP2b_0001_0001
LU4aIBHsyx/DEY9VQiBBLBHsyh9z4lGVQgVuHBrFZ77j9o4TQzMzIBbmZG8r8SPTQy2ZQB3ist+z4lmUQr31PBbYPdAUGQvTQ6mEKBb6m0AUIwCWQYAnLBju5XzLvEsVQDrPSBn3EK8jMNDUQcbATBbpaL/T5XaVQtszRB3laNAkin6SQ out_41_mFAP2b_singleloop_p01wA5_mFAP2b_0001_0001
LCsyDBLGEo+j/UjTQTihABjqxL+zP1YSQBW51A/mEj8z3P1SQamZuAblDN8jZmBSQAAgABDW5YA0NJmRQ2iMGBTbX3AU5+KRQ5hzFBrCnFCklPbQQeX+IB3Ipk/DOYXQQyL9CBfnvHAkYQIUQovXCBLITf6zWOyRQ++w9Af26IB0mCPSQphB8Anz9SA0XPuQQm2hIBHemDB0BSESQrtzJB3SjQC0WLLQQ9F6DBT+/cCEdPDRQzidDBfcGBCUezBPQg8/MBLzkHA0IFGQQrDvGB3bOM/z/p+OQJQRJBjgof9zlq8QQ out_41_mFAP2b_singleloop_p01wA5_mFAP2b_0001_0001
LQ140AvHFu6jDtIUQMIwqATf/U174luUQlYQkAz1jS+DqGPVQWO0UA76RR+z1jKVQkCX7ALwKH7zkYwUQBWNsAXOz78LIyjVQFjAmA/OEY8bMg/TQ out_41_mFAP2b_singleloop_p01wA5_mFAP2b_0001_0001
LRLypAjpbKAUiBxVQuz3kA7P1YBECsSWQ6mEdAb6mEC0IbPVQ2OfLAzeUUCU3kgVQZQgbAbmZGBknvfXQk0wjA/G4nAU1jWYQT1OrAT2DSBk8clYQ6GpgAbmX++jqNnYQfU4xALGEIAEAAwVQqiOrAXp5BCU7ynWQ0eVPAnRkXA0QuPXQ23ITAPojAC0Y7wXQq3WkAz1gP+zwDBZQFvDVAL4l89TYJaYQ out_41_mFAP2b_singleloop_p01wA5_mFAP2b_0001_0001
EFDCjAjqxHC01jCUQKc9aAzLdfC0d++SQueUeA/TNODktzPTQZQgnA7QLaDkvfyTQThmhA/S3TCk8DlRQpp4sAjGrlC0SiXRQ2JehAffPHBkPQYRQ2MIxArNYfC0oo7PQLHaqAHZ70Bk++5TQ/ABKAz9YXCEbiBTQvIAZAPHtiC0y70QQx7YyAX0VWCkwDESQU77sAnk2HDURjlRQscakAze+3AknZYQQBapSArAjvAEjPfRQ0xlmAbO+oAEd8HSQu6J5ADe1sCk4byPQlT4rArOevCUSlgOQzvaxAH5p6BEyUePQ out_41_mFAP2b_singleloop_p01wA5_mFAP2b_0001_0001
ER2OPATf/oDUKc1SQxgATArFZLEUf/8SQamZWAfR2WEkSMoRQnEDMADAASE0eUoQQKc9AATLyWEUktrTQYNn9/OOwREkhEJVQoObb/elOhEkq5vVQZo2V/GHifEEw+PXQ143r86BWxEUO+zXQhrHBAPHadD0codSQS31gALa2NEkXchTQaSmj/yqxSEEmANTQUSPDAfHFoEkHEmTQqoTOALgxTE0SXoVQjB6y/CdSBEUk1RVQVYiZ9cMOeEka1UVQSrFn/OygxEkvofVQ0D+6/2rZgEkp/qXQeM/x+6rTQEEpghXQ0Qvi8UgLwEkH8ZYQgNCa/ET8wEUG3bXQy0b9++S4/EElIjXQ out_41_mFAP2b_singleloop_p01wA5_mFAP2b_0001_0001
EcSMiAnX6mEkZmpRQzMzjAb5Q1EUc9gQQFDCgAfTiLFUxg4QQ3kYkAjWkVF0FZzRQ2OfvAPy21EEpwFQQUNemAvxLpE0kYgSQZZBeAneXvE0GSXPQQgVwArvfAFUgVeOQsHFyAvz3lEEVjnPQVjX0ALbn7E01j6QQ out_41_mFAP2b_singleloop_p01wA5_mFAP2b_0001_0001
E2OfPAHtITFEueMQQKxgGALaRoFkCXfQQiBBMAXMI4FEYlzOQGZ7GALFu0FE+TdMQ4P1Y/GtInFUeprQQeFKL+K5I9F04g2QQnLe9+SG1EGEJiKSQRQmi+a3yAGUJsRTQlmpb/SK4OGUrEASQGZ7IA/89JFEmu5OQknZNAri/tF0rNbRQBdwK/WQidFElHkRQK0m4++aAfFEUnpPQ3I8Z/0GY6FUtP0QQ5vQ7+SLrDGUfLBQQG9lk/eh5TGE29ySQzv1h/Ga2RG0XXFRQ out_41_mFAP2b_singleloop_p01wA5_mFAP2b_0001_0001
LfU4WAf9oEG0hWkPQktzdAXNeMG0yhmNQGZ7kA34lVGEaR2OQc9oiAjqxYGEYljQQaR2aADVjFGkTixQQri6PAXUnPGElxiMQuG/jAHFmIGk8vHMQ out_41_mFAP2b_singleloop_p01wA5_mFAP2b_0001_0001
EW5QsA7QLaGUJGUNQ/pGyADBWjGkBBWOQZQg9AvyhkGkQgVNQ4PVABjrHgGUxgQLQXPKsATLytGUeprNQM1hrA7RgwG0U2uKQ9i0kAr2q6GEwuLKQPBNWAbu56G07sxKQxgzpAHkDDH0jEFJQUNetAvxLXG025bLQ8GzyADXhiG0cOQQQXXQwADKc0G0YTnOQRpGkATwgtGkHYgOQXX9nAHpzpG0iLqJQQaqzAL56xGUoWAKQdUxlAX6wJHUINsIQGg0xArJ9CH0XMtIQ out_41_mFAP2b_singleloop_p01wA5_mFAP2b_0001_0001
EktzBBf9oqGkZm5OQlDNHB7QLuGUepLOQoacHB/TN6GEZ7sNQ/pGGB/9TAHk9ogPQT3kLBbmZrGkDtIQQuPlMBj0EgGEXkTQQKLZQBXLHwGko0jPQx+cQBjGgeGU1QbRQ/UDAB/natGEShTQQ+0XIBLxMqGU8VVMQ9BXKBb7iuG0WlGRQt6XOBDy9cGEW8xOQhiBJBzMzbGEFveQQpHeTBfSguGUQYhQQHLtPBvCc4G08FbPQa0gRBPIvsGEVgpNQZUXRBnaZWGkgLhRQYexOBj4ehGEajWSQ3vHUB3/0iGEgUNRQ out_41_mFAP2b_singleloop_p01wA5_mFAP2b_0001_0001
ERLSJBT0i9GEYlTLQXPqJBXiBJHUJGkKQbnPPBrFZMHEaRmJQ03vRBnX6GH0d++HQ3kYFBPzMMHEUNeIQlcIABr/mKHEFulJQrGAGB3oAYHUFRZHQtIbKBrGv3G04l+JQjmyIB3F1NHk4LVMQXV0FBDCNHHUCiZFQNk3+A3/aQHkjc5KQXh8CBz0IaHUjqfEQGw7JBbDaZHkJsoFQpUjFBH5/cH0+1eJQ out_41_mFAP2b_singleloop_p01wA5_mFAP2b_0001_0001
E5lORBPHaVHUGEoKQIwqWBbmZZHUzMDKQHaxXB3MzdHUiBhGQwKnUBnBBkHUGEYEQCB2XB/naiHk9oAMQHcadBrzFnHktNAMQjJJeB/jBxHkSboOQopRiBfEZ2H0Lu3NQam5OBvyhZHk789LQJ7dZBXjwSHkLIPKQf96WBLF+fH0I3/NQfZLVBTMCpHk/NhLQzdNeBLd7qHUHCGKQUJMgBTDwgHkutTMQrMyiBngm8HUQ+TPQt4QiBTmw5HE6v2LQsKujBDiHwHEKq+NQ out_41_mFAP2b_singleloop_p01wA5_mFAP2b_0001_0001
LGZbcBntzaHkpbSEQEYleBbktfH0Gv0+PEtohBXMInHEDCsAQ789hBfTivHU3kY8PQgVgB7luXHUjX60PFJpcBLxUQHEB0djPyDjYBThCUHEu/jpv3/xdB/75GH03QwJPDCseBb5QVHEv0NGQI2bbB3SdkHU4DG7P5i4hB3e0SHEzzO6PwUUhBTbMcHUHloDP out_41_mFAP2b_singleloop_p01wA5_mFAP2b_0001_0001
LRLSjBT14jH0w1jEQtdulBntzpHEW5wFQktjmBLEYnH0kYwJQ7RhlBntzfHEoa8KQZ78nB/mEmHkTiBCQmP/oBDvIcHk7UtDQfU4iBDW5cH0OffGQ4HUlBXdVyHEgUVFQ7BhpBPM1rH0NyjBQLVFnBLTClHkc1I8P4HGpBHVzXHk7ChAQ out_41_mFAP2b_singleloop_p01wA5_mFAP2b_0001_0001
Lf/koBnX6sH0P14KQ35rpB7P1qHUiBhNQCBmqBHXPfHUGE4NQzMDrBT14bHEoaEQQiBBsBLFuyHEtIrNQSzMrBXxz7Hk5z2LQbWwpBHNh2H0jLlJQGlkoB3s/sHkME3KQ2sLoBDLzsHUN5CPQ/03tBDUwuH0DeBNQKnUsBHjP1HECewPQRc+sBrdJAIUUsMLQtX7pBrxvAIUCP9MQtyQrBH6T0HEGwGIQ5SPoBvb/7Hk6BzIQ out_41_mFAP2b_singleloop_p01wA5_mFAP2b_0001_0001
EiWErBbPKZH0istLQOJ2rBLwKOHkArMMQR2OqBz1jGH0xLdKQKcNrBjU49GE7RxJQLy2uBzLdMHkoFpLQuZcvBHAhPHUWh8IQ+AmwBLt+SHU8ZjNQlDtqBLbnbHEnEzJQJ9brBnhQMHU+SSOQRXUvBXCAEHk+A5LQP31tBjfFSHk0oGIQyisyBv+fRHUNgHNQZgKwB/YoQH0qfmPQTYLwBT4cbHEW/TNQ out_41_mFAP2b_singleloop_p01wA5_mFAP2b_0001_0001
E35rnBrbSJHkvf6JQv09lBzgACH0P1YIQBr8iB7P1DHkqxrIQjs9hBra8MHU2OfIQ5QrmBbPKCHEue0CQlYBlB3DS6GEeo/+P834lBboj5GkHA/tPQ+EoBnYq1G0TxraPLcJkBffW9Gk6+Zuv789mBz1jQHEW5gKQ6nTmBTQ45GUgUGJQw8xoBvtOAH0L3RCQT6VmBPKKKHUGiOBQq77iB7q68GEhS/+P+NLlBDEZyG0TFUBQ41kkBzLJ9GUHBZ7vhkViB7igAHUqXahv out_41_mFAP2b_singleloop_p01wA5_mFAP2b_0001_0001
EAAghB3256GUiBBJQEtIdBDrc6GktzHJQqGvaB3isxG0IbnGQXPKdBrbSpG0HFuFQhALbBPHa4GEUN+LQDg8bBba/AHEDkHOQufSgBDvUCH0qAaPQ+yqXBTtCHHUsU+OQOuggBb+zJHUd1tQQqWBYBzrVOHkKOfQQJOucBLLzPHEbVGRQO0iiBjU4zGUepLJQOPjbBThFCH04NbIQR6zcB/8AxGU5ztMQ9u/WBnpV3GEsQwLQGx8hBXFh9G0xV0OQyj6TB3c5FH0obBOQRMYiBTJ5KHUvIORQfggUB7E8SHkdLyQQpBFdBTYmVH0Vq5RQ out_41_mFAP2b_singleloop_p01wA5_mFAP2b_0001_0001
E8S3VBbQgzGEXPqEQfU4SBDrcrGkX6mBQTiBPBHtIlGE/pGFQv0tMBvyhpGkU4aIQR0zPBrYvwG0hPD6PM+VTBzya1Gk4vYiPnqAQBPYl6G09G92vB/gTBbQp+GkwASAwTeYQB3fwEHkDMUEwSMIUBThr6GEBWZFQwSuVB/EwlGEYf2/P/6UNB7dL3GEKVN9PshJNB7n5qGEatt0PaMyVBXpFvGEGmyov/s/VB30a7GkmhexPxewNBr0RBH0GzTwvN2LNBjJw0Gkg5p6v/0bVBvT53GE/bQCwjVoWBLz0DHUHzV9vWL2SBbwTHH0wMQHwTHpOBzdILHU/jiCw41hNBna//GUYR5Fw out_41_mFAP2b_singleloop_p01wA5_mFAP2b_0001_0001
EEtIOBDAAbGUNepDQMIQKBvz3TGkpbSGQ8n6FBT14PG0OffCQ/pGHBDBWMGU6mE8PJMINBnFPKGEtVXIQGuZJBr06BGUCMdJQDGnIB30vvF0HVeIQsw6FBHh5CGkddwLQPf5EBLjGlF0l4/JQHANDBLQXyFUz6AMQUo5EBXyHLGktwlNQcvC/A3ezuFUQdCOQgFNBBP0VJG0BknPQnwK9A7Ce/FESZ1PQ4PVQBPc9XGET3kAQV+RIBTXUYGUiTvIQnsuPBf26MGE5w+JQewpPBXffGGEFWtFQKZoKBv0GpFkb2dFQYvnDBTT+VFkwHsJQIk9GBXcxSGU7JbNQoKz6Ab0pfFU8nPOQrBcAB7/xPGkpNhQQYpa3AL2N9FE+XuQQ out_41_mFAP2b_singleloop_p01wA5_mFAP2b_0001_0001
EfU4AB7kYQG0LdTEQXkt4AXjXMGUhrHBQRLyvAjrHIGE99zEQbnvqAT2OOGkCXvHQBuS0ATsLVG0Es+6PsuvrAToJRGkTpKtPhFooALUDIGEzufwPF3aoAHQNXG0fR2tvIFOAB3MzTGUKc9HQG3i7ATwzFG0bFP9P+Vz6ADsqYG0gHr0Ppo3wAPqibGk+03/P out_41_mFAP2b_singleloop_p01wA5_mFAP2b_0001_0001
EZ78tA/9T7F0IbnEQIMvlAHiPxFkLz5HQ2WAgADTrfFk7OzEQuGsjAXD2YFkhLkAQdzqqAD3WoFktLgKQlSXyAfMJyFkxCICQkxsfAboZ9FkpleIQTyckAjo9gFkuEuLQntZuAbCU1F0OAoLQd4rwAv3bcF02o/JQ out_41_mFAP2b_singleloop_p01wA5_mFAP2b_0001_0001
ELS8NAzzaYFEau7GQlr/DA/4oEFEEJGFQMDV//29j1E02S4IQc7A9/aiZ8E0sxLLQmoXc/6PUJFUn8HCQXn+i/2qpYF0lV56Pf1Vh/Ki5vFkK0W+PHvBK+CNW2FESGQCQD7f//a8o8FUOJb6PPn6GAzi0gF0168IQSI/OA/Sp8E0GVXCQJlxX+SOIQFEMb5EQ5HlB/WNa6EUnlmAQzRDk+KR2VFEsUfyPrB3AA7+xVFkiVE2PerBAA3pEGGUFGb8Pdi1KATDw2FkeT7yP out_41_mFAP2b_singleloop_p01wA5_mFAP2b_0001_0001
Ey9j6/G1AhEEiGRIQRVHt/WiUREUUSQKQAoqi9UT1LE09Y+JQYje8+0OGzD0bvZKQll8DALB35DULNAKQIaZbATdSAEU2tgKQbohkATSAGE0tccIQRM7hADYg7D0kjDNQCJUvAbeGJE09N6IQKJtsALW0AE0SqhNQk9ZzATVgGE0CxcLQf8MAA3xIcEkmKwEQ7lEy/GkHYEEDXPMQ3BGCATjnsDk/FAIQxcP8/WABiDkUlaLQZpShAPiCIEkPu3EQNqQZAXHiyD0yisOQcol0A37lNE0PPiGQyS7vArzh9DEoPiPQ8457ArS9IEklX0LQ out_41_mFAP2b_singleloop_p01wA5_mFAP2b_0001_0001
EaTqX/0gxbE06TQJQPv1EApymYEEbz4IQ2QePAhP4RE0WyfLQ9OXgAlMYIEU1LfLQfPQPANDAtE0ChnHQSATPABbr/EEy8wJQDk/YA1TnTFkshgIQTPkZAFZImFU34eKQkAPhA1965FEjgQJQm5A9+EudqE0oE9IQd0NHA9pyLEkP/3GQRTzfAtErpE00+gGQXy6GAVlIyEkBhAEQ/z29/8FMDFUnWYKQn5hYAhEZ7EEjKiLQAYokAViJQFU0csHQZ/iPAVJUYFU14iFQBUbJABMcpFkLQMLQhdshA5ExhFkwvMMQooShAlW5CGE2QoKQ5MyoA9nH3FkQEoIQtFUZAZhT+F0A3XHQ out_41_mFAP2b_singleloop_p01wA5_mFAP2b_0001_0001
E24EFAJH3WEUcruNQytzNA5p5REkBkLQQZkkOANzfzDUzQYQQB2WaAFhdjD0foORQuPcAA1vbcEk/CSRQlvGCAdKr0EUShURQkmto/UVd+E0zSaSQRGxd+Iwg1EEP4ySQHcJ2/IJ7QF0wp6SQ/qgt/EqReEEXZmNQMHDeA5KMYEkiEPQQQ6le/YlPYE05eJRQgZbFA9DTWEE+NQSQBCtSAR5H5EkObgRQX9t5/kxF7E0+IXQQfUUl/IOJYFkM4oTQSwiIAhJoXFk52kSQ out_41_mFAP2b_singleloop_p01wA5_mFAP2b_0001_0001
EWw7BAp+bcD0jjLPQeHmAAV0AuC0AvaPQOS9KAhAnXCE9sCNQrbeGA1OhkBUWvfMQM1GG/YIkfCkLJtPQ+VE98WmauCkw4IRQ4bag/uHaGD0dWIRQqnWB/0wngCkyqPSQ+FDy/IJdrDUj+xNQtBaJAxRMkC0ZXmQQ0NuC88K3rCkrOCOQzRJD/oae5B0B7nPQK9sF+MwdpCkWXITQfEGq/4CQNCEpFNSQ out_41_mFAP2b_singleloop_p01wA5_mFAP2b_0001_0001
Lsf1YAR+ouCkDpoLQb6yhAVzPdCk7WSJQCNQtAVAetCEaREJQ0m+wAhZ3FDErrwKQiSSXAhuxoCEOueFQXUeZAhSHHCUuCHBQnd4kABhtkBkUj6AQyd1KAF+eCCkNQB8PFGBcAxo+MDU0ONMQ3KDiA5++0B0HDeJQKkXGAhvssCk5FbGQK4EdA1ASHDES07DQ out_41_mFAP2b_singleloop_p01wA5_mFAP2b_0001_0001
Ea7zyARyxfCU6F8FQSx89A9k/rC062HFQXlx+ARQ3bDUMPDEQwgG6AxjNsD0gmOAQKNcBB9odSC0jdlAQQ4bHBtOGWCUSobAQwupJB5bV5CkEA0AQOnGKBtOrkBkQvw/P/mOvA9KaMCUDxPDQEWMBBlUQlCUFKZIQG8WABlhohBk4aABQi1p/ApmmdCUPCk5PwkGOBBEolBEeZg/PRTJIB5hGtAE7ML/P out_41_mFAP2b_singleloop_p01wA5_mFAP2b_0001_0001
EN4XCB5yMyDETncHQqNtCBlPXQEkSyKHQs/fEBpR5XEkNIqBQovoDBx/VqEENlKAQWo3GBVK3VE0UauJQ5iOGBJqtEEETaxLQyqHFBFJnhDkl3KKQV5YCBBijyDESkjHQzrk9AJoQXEUivFIQqG5KBJjJWEE6b1IQMlGGBhO9lEkg1hKQ5A4JBJzYDEkya/MQij8CBJhvIEkwgJNQZ+6IBdI4RDkDQqJQJFjCBBI+LD0XbVLQ out_41_mFAP2b_singleloop_p01wA5_mFAP2b_0001_0001
E1CAHBRlgJEELBT9PiESJB9rFPEk3hurPWPDFBVDNZEUQcdwvGtUGBd2qlEENta7vCUmLBpes2D08u6pvUFeHB5LNXDU7WZ1v0cBKBFSCwCUFdF7vKYFGBNAYRCUgP5+vwiPHBlpZTBEdZNBwAvOMB5sw4AUwNSBwzZXDBRDWgAEvL3Cw4FVHB1fo0D0IJ+/PWzfMBxymaEUxQZwPNBGOBJCOAE0QTM5vFYJOB5XjlDEe9msPn+yEBFKxNDkhTVOvv6JFBZfRmD0b9D9vOomMBlAq4CEUp4AwgjZMBdFsgCk0SvxvD6MCBdKeaCkrg5+viaMPBteyfB0fWBAwMUGNBpwl6/D2umCw85D/ARH10AUqezCw/8OEB5v0J/zxpLEw out_41_mFAP2b_singleloop_p01wA5_mFAP2b_0001_0001
LDvAABl5wTEEH35ovKvP3AJW3aEU+cC5vQqT1AphuyEUO/+2v4DSxAF8k9EE9Hq+v6uHtAdH+NEUjhQ1v6uutABPutD0+DL6vlVKtAZ2IND03aoqvL42uAVG7jDEX7dCwP9ttAZO7iCUvfyzvhfavAZ2t5CEBfFEwTS2uAJTTZCEWQWAwvwZvA9MheBEHa9BwWnZ+AFGeKEE1QXwP22e5AF0KYE0HjrAwSbjrANqPOE09UpnPzLTmAZZYVEkACm6v7nRsA511UDkotmzPZAUvANyh9DEO3aFwhXRtAJIVJC06fzoO1oTwAx3AyCknGKIwyjduAVjz5Ak1K19v out_41_mFAP2b_singleloop_p01wA5_mFAP2b_0001_0001
EBbM4ANP06EEJBPnPqms2AZ4YRFkYR4wPWRMrANhEYFE151oPq3IpAxe+pFE71uiv3Ba+ARRZfFE0lFovQp9EBplHcFEZvGdPvWDHBh33hF0zen6PrkEJBxWtTFkFIsxviBNMBhnHdFk5r26PejhNB1ShUFkCQmkPSug7Al8ExE0oe32PtjU4A9ECUFEfr58P5Ub9ABKDcFExzh6vjEd8A9wMwFEbLPcvji/EB1CfnFUIEcAQxpWJBFcFNFUhP58vq1lOBRybgFkdp+AQ out_41_mFAP2b_singleloop_p01wA5_mFAP2b_0001_0001
EJUtjAFskJF0lkowPVSsQAZ9sOFUYQ0uPgmtIAZLDPFUbjn3vKBsu/UAKXFUv2E6vuq8lAlSn6EU1uy0PrjkHAF+8CFkTmQ4PmN1NAxxPeF0iZw2P out_41_mFAP2b_singleloop_p01wA5_mFAP2b_0001_0001
EC9fVAJJNGFkovD/vcrbPAN80EFkjmJFwemP+/YUEzEEGTCGwVGes/kk3wE0gqMJwvBhhANt5AF0KySIwjrJmARjCtEUWNaHwBT5hAVMSAFkbLu8vjRKIApp+TFUzAVGwmBieAVRbBFUOeZKwObVnAVrlNFEkU6HwxtAsAtu+vEE+ZCFw out_41_mFAP2b_singleloop_p01wA5_mFAP2b_0001_0001
E4Bg2/Q/amEEN/3BwIiaO/k3JVEEsnJCwhIf+9Cf9TEkOPM6v/Dzv8sFGhEke+xrvwvVt/Ao7+DUO9FDwPQW3+0OJfDEmjWEw1j+CAJ0MxD0bCR8v0uWDAhT1oE0UT38v6yva984NYEk/tgFw+zuBABE1AEEchcGwwMZ4+6I8rDEcBTEwdksKAJrfSD0uzv9vp0FPANKkEEU3hY6vr48v/04HuD0+pGzv out_41_mFAP2b_singleloop_p01wA5_mFAP2b_0001_0001
EadPg/arIEE0IEw5vUY+8/eviBEEg8cav3FYKA3ZTWEEb6YlP0azLAT+MdEkJs36PYnhk/GhI0D0QhJ5PxpcE/Kg9HDkepn3PEdun/mh8qCk3CFvPK9LK/crSCDEg4H7Ps56h/eyQzD0DH4/vyjcKADe+qDUzouqv1O4p++OMFEUSP06PNMv5/ecP0D06SCAQkb7i/kXjlCEqwb6PJQTl/kFraDkO7V+P out_41_mFAP2b_singleloop_p01wA5_mFAP2b_0001_0001
EzJ5SArHNgEUkTb1vKbddALt50E0nUYzvHWsqAHU+xEEVojvvkS2vAHxElEUdbQ5vGwmZA3ttCFkdHt/vFRsBAb3NHFkWWjAwWEEjA/whXFkR19+vli23/GRRQFkgJ+FwwkBSAvtNZE0bD/9v0ywWADNM9EkwbphPVJyeA7A/5E0JVZDwXg24/SjfSFU0HA7vq5Wx/qTd4E0ZF9/vXymhAzZGhFUUYDDw2tkrAnCAUFkM9V+vCzfgAjCbgFEKX13vh23K/S2BTFEMcKGw6djAA3Y9EFEstiIwkrUEAn/VfFkCAlGw out_41_mFAP2b_singleloop_p01wA5_mFAP2b_0001_0001
E4ZEvArfB+Ek6OyuPhrZ6ArOg8EEf7s0P39S/ADszSFkr0h1PwjX7ATy2gFEgKc8P7c87ADfJxEEP0jAQo5sDBflCxEEAbwCQZdTHBTRYkE0fNA+PSMuDBLybnEUeJLIQ/MbqAfZgIFUeFd3PTMZ+AjRQzE0msqIPg7Y5AL/kgEkdDJAQTS22Af824EUjphDQNwNFBH0YBF0kS7CQACYLB/hTkE0w/jAQ8nRHBr8xrE0hsN0P9T2FBjr/TEUhcZ9PD0yHBHoXnEEcK9IQeuNCBzEFXEU20FIQpCLBBPa9wEUJ3eJQ out_41_mFAP2b_singleloop_p01wA5_mFAP2b_0001_0001
E/UDEB757VF0gArcPEYlGBXO0qFEv0NBPhrnMBf8SpF0fqxjPKxAPBvyhYF03P1YvRATFBj8n1F0Wgs6vEVaHBfi+oFUZ4oBwGPk+Az1+3F0BGH8vUNeFBHsyJF0eU4uvGPCFBHu30FkW1+0PNWJHBHBtCGUBu86v/VAIBDhnaFE/HaAwwe58Af4p/F0LV4Bw/uV7AT13AGkJ1Szv6P16A/SPoFkEO87v out_41_mFAP2b_singleloop_p01wA5_mFAP2b_0001_0001
LXPKPBDqG7F0gArwPe++UB3Mz6F057nyPiWkXB757HGET3k4P/UDVBzLdQGUGEY4PyL9MBPzMEG00NJ0PU5vWB3bD2F0QZNpvtGKWBHR2uFUKGN7P out_41_mFAP2b_singleloop_p01wA5_mFAP2b_0001_0001
E5lucBT2OHGkSMI7PyL9fBDVjQG0coF+PVjnhBPepOGUhrHEQpbyiBblDGG0eU4EQ6f3hB7quTGUBKyxP1KVgBX7AWGU/NCxvn0fjBf4idGUFT23P8naeBjWk/FEnED7PveRdBHMPXGE1ns/PaJOjBjqHNG0S3osPNtidBTjDaG0hWTqvTj0kBP+qfGkwSqiPx2rkBXZzbGE6gB/PR6JiBb9MkGEf2l5P out_41_mFAP2b_singleloop_p01wA5_mFAP2b_0001_0001
EjsthBXO0WGUJGkHQ99TjBvIbWGkWkNKQLymlBHueeGEqG/JQuzHlB7P1nG0jCXJQ3kohBX46ZGkoFpMQtkdeB3bETGUZfcNQOPdZBfEOXGEdHEMQbk6dBH/QTG0r0OQQLHqgBz1jdGkCXvGQz5HkB7WYOGEmNbKQNI5gBHI2hGUcDPMQ127iB7qZaGks0WOQIKBfBrSALGUx5wMQhsHWBzxQSGUP1pMQAD8ZBnt8WGEmX5JQ/ysYBTBbfGUeJrMQtagaBXQWOGEDohQQ0YTdBX4ebGUhHkQQ/OxgBPdFQGkWBsQQ out_41_mFAP2b_singleloop_p01wA5_mFAP2b_0001_0001
E4PFoBnuJbGEaRmKQCBWqB7luiGkuJhKQWO0rB/mEjGU0iMNQaRGsB3jCbGEEYlOQFuOsB3NJgGE+TNIQEk5qB3gehGEK37CQE0xsBf/3fGEhGr8Ps6juBv3AZGEpDB9P+OasBPVLmGkBogwPSMYoBf8STGk/UDLQ3+jpBPKtqGU1WHKQCQ8sB7O8XGUGDZIQ0s9tBvtalGkGATIQlrDqBbQjpGUGnqCQx8TpBX0kbG0TllCQfAmtB7dglGkebmovLz5qBffwrGkwTgwP out_41_mFAP2b_singleloop_p01wA5_mFAP2b_0001_0001
EFDysB/nasGkR2+NQ357tBPc9sGEpwVQQGZrwB7P1nG0GvcQQShbyBT14pGUbnPPQkCHuBzLd4G0Mz0QQ4Z5uBj2o5GEcKSSQxAruBPF7EHUgPxSQAarvB/Q9FHkVxIUQ7mOuBHBTEHE4+QVQEDsrBHirBH0U2MVQJ3YvBXrSFHk4wcWQCBmsB/89yGUHaxMQninsBvQsoG0ioBRQ2kQsBHAi8GEu+qQQgnnvB/Pn8G07sPQQz89wBXIF3G0gjaSQMvltB7Xm0G0PS5SQc3ksBL5bHHk+SwSQE81vBPYJKH08MISQdWoxBb15HHEV4PUQYuwqBfxBBHEjqTUQTynqBTKPAHkJfEWQJ2VxBzNQHHk3igWQG4TuBXqFEHkA3SXQ out_41_mFAP2b_singleloop_p01wA5_mFAP2b_0001_0001
E99DxB/TNhGkR2eRQXPqzBzeUcG0d+uRQamJ1B7kYiGkAr0SQmu5zBbQgnGUzMrTQ14VzB/RhQGUwKHSQAkMyBfSzJGUNU/QQR77xBDMB8FEFVVRQwNywBnQ/1FE/ZWSQj5CzB73kuFUUieQQFDivBbmZfGEAAISQzj10BfMtcGkIW0QQv9AyBjR1PG0HT+SQ27R1BPRPNG0vjZSQbLfzBb5iKG0xeHQQ5sNwBLf4MGkpcwQQLQ+yBnBseFEqSnQQQV9zBvIJ0FkrDUPQ out_41_mFAP2b_singleloop_p01wA5_mFAP2b_0001_0001
L/Uz3BXO0hGkEDySQ03f5BXO0mGUdTyTQShb7B77neG0OfXUQIwK8B33PfGkvfiVQy+P8B3qdXGUdkrTQRLC7BrbSwGEShLTQNfP5BTob5GkYIrSQDzx6BHt2CH0u9GSQOTM9BXTbCHUBmESQk5g5BbRgKHEF6tRQ5Qr4BD/pdGERLCSQsoO4BfB2pGUSolUQofP8BDQgtG0/4VSQdNZ8BL6lzGU4M7TQBe/3B7RN8GEt1fTQzo63B/GU2G0ol5RQ out_41_mFAP2b_singleloop_p01wA5_mFAP2b_0001_0001
L+TNOB325FEUHahMQ6mETBf8SPEU6mkMQ++JXBvHFOEULymKQmuJbBLEYZEUIwaLQmuJgBz0NbEUGE4JQOJGaBfR2iEkqx7NQbnvdBHuewEEmuZPQqxLVBfR2cEE8nqOQtd+SBzKHiE0OfXQQAAgLBHYl3DEtILKQepbNBrED6D0hWEHQXPqKBHXPmDEBW5CQO0iMBHZ7oDk9ow7PPK8FBjqxPD0FZ7DQW5QDBjAr8CEqGv/Pnv/DBnuJNDU6mkIQ03vGBDW5gDUjXqKQHv0+ArFZ3C03PFJQMrAMBjOsFEUZeZOQOUjgBTQfSEEmggHQm6jgBXbUsE0TYMJQ5p+hBj/pUEUk28KQFSueBzoy+EkenLOQ6avgBDfjnEkry1PQax8bB7u11EkIQqQQkSCRBX2cFEknsEGQvPKFBTtbeDE0BrMQ out_41_mFAP2b_singleloop_p01wA5_mFAP2b_0001_0001
