# Supplementary material for: Incorporation of sensing modalities into de novo designed fluorescence-activating proteins
Source: Nat Commun. 2021 Feb 8;12:856. doi: 10.1038/s41467-020-18911-w (PMC7870846; doi:10.1038/s41467-020-18911-w)
Supplement: Supplementary file 24 — Source Data [file 41467_2020_18911_MOESM24_ESM.xlsx › raw_data_graphs/Supplementary_Figure_6b,c,d/1/silent_69.out]

SEQUENCE: SRAAQLLPGTWQVTMTNEDGQTSQGQWHFQPRSPYTMDIVAQGTISDGRPIVGYGKATVKTPDTLDIDITYPSLGNIKAQGQITMDSPTQFKWDAQFKQNDNPRYHGSTNILTGTLQRQEZ
SCORE:     score     fa_atr     fa_rep     fa_sol    fa_intra_rep    fa_intra_sol_xover4    lk_ball_wtd    fa_elec    pro_close    hbond_sr_bb    hbond_lr_bb    hbond_bb_sc    hbond_sc    dslf_fa13      omega     fa_dun    p_aa_pp    yhh_planarity        ref    rama_prepro    bref_irms    cen_irms    final_chainbreak    final_looprelax_score    irms       time                                      description
REMARK BINARY SILENTFILE
SCORE:  -496.308   -711.242     99.514    410.219           1.589                 21.460         -5.522   -266.465        2.215        -22.802        -79.058        -23.890     -38.322        0.000      5.087    129.923    -41.551            0.038     19.116          3.383        3.037       3.037               0.023                 -496.308   3.290   2040.000 out_69_mFAP2b_singleloop_p01wA5_mFAP2b_0001_0001
RES_NUM A:1-120 B:121 out_69_mFAP2b_singleloop_p01wA5_mFAP2b_0001_0001
FOLD_TREE  EDGE 1 120 -1  EDGE 1 121 1  out_69_mFAP2b_singleloop_p01wA5_mFAP2b_0001_0001
RT 0.092238 0.94843 0.303269 0.768097 -0.261588 0.584465 0.633655 0.17903 -0.752615 12.785 -5.805 20.9455   out_69_mFAP2b_singleloop_p01wA5_mFAP2b_0001_0001
ANNOTATED_SEQUENCE: S[SER:NtermProteinFull]RAAQLLPGTWQVTMTNEDGQTSQGQWHFQPRSPYTMDIVAQGTISDGRPIVGYGKATVKTPDTLDIDITYPSLGNIKAQGQITMDSPTQFKWDAQFKQNDNPRYH[HIS_D]GSTNILTGTLQRQE[GLU:CtermProteinFull]Z[HBI] out_69_mFAP2b_singleloop_p01wA5_mFAP2b_0001_0001
CHAIN_ENDINGS  120 out_69_mFAP2b_singleloop_p01wA5_mFAP2b_0001_0001
LwfKMBvxLBIEoaMYQDCMMBf9IAIEZ78WQ67nRBLFu8HE99bWQ357UBT0i4H0hWMXQlDNIBf9o3HkoFpWQnayJBrgFuHUjCPXQiTgIBXhVCIUaeVYQPryOBPHFEIkmJTYQBdLNBHFt7HUsJcYQAQKLBfY1DIkXmbWQjZ3HBP5j2H0flkVQQfTEBTH85H0ZKBXQw3CIBXLHuHURIEYQ out_69_mFAP2b_singleloop_p01wA5_mFAP2b_0001_0001
HTihSB3NJ+H0kYIVQ/UjXBHCs6HkEDiUQkC3XBvcouHUgVmUQFDCcBjVOqHkvf6UQ5QLYB/9T+HUf/ETQ3GGZB3vIFIU904SQUg7aBTpjGIk2UfRQoa1WBTouFIEMZdQQyxJTBLjbJIEO5FQQHPETBnwJOIUjprQQeFqPBb6VIIkvJROQEtoPBzKnAIEsyhUQMv1aBzTP+H0KDGVQH5sUBTTH8Hk4bgSQJfkbBviJ6HkhVoSQbkHcBDBgGI0nEmTQrCWVBbrOHI0qFFTQfwXeBHNFEIkO8ORQPAHcBP8vKIkA0dRQyIxWBfHKCIkQn8PQkAvVBDjAPIEyOaRQSTVQBPT6QI0U2ZQQ3dsPB/dpEIE8gUNQdq7MBfbFLIUertNQ out_69_mFAP2b_singleloop_p01wA5_mFAP2b_0001_0001
H3kYTBPzMpH0yhWUQiBhTB/RhdHUO0aUQXPKVBPIwZHkVO0VQEtoYBfR2SHkQg9VQiWEOBntzYHkArEUQnEDQBnCXtHklDFUQRXgWBforaHUCZtTQb8SOB7QLQH0IbHUQam5MB/TNbHkrHFTQEYFLBvcobHkvfyUQ out_69_mFAP2b_singleloop_p01wA5_mFAP2b_0001_0001
HPK8SBntzeHU2O3WQqGPUBjqxbHUbnHYQrcIaBnCXdHE8nSYQQgVcBb5QXHEDCsYQ8S3QBvHFiHUzMnYQXPKQBD/pkH0yhuWQ2rZTB/GRTHEgVLYQ9owRB7OffHknvHZQmupMBD/pgHk9ogYQ03vRBz1jqHEAAkYQ out_69_mFAP2b_singleloop_p01wA5_mFAP2b_0001_0001
H++pcB77nlHEoaAYQuzHhBra8nHkvfKYQy2JjB/RhjHEoaUXQnvflB/mEiHUdTqXQPffhBnBB0Hka8OYQrlmfBjT+4HUMMyYQ8ZcgB7Sb0HE/QeZQa6uiB7d/0H0W8sZQ6n3cB745vHE6kzZQsHlaBrZmqHUiBZXQOInhB7fLkHEs9oYQZ17gBTN23Hk0chXQiXljBHS11HUUDVYQmuZbBXSX3HE1KrYQ2DKgBrNyAI0p3yYQXbfdBjNxsHk7mQaQ76OZBPUmvH0rdmZQ out_69_mFAP2b_singleloop_p01wA5_mFAP2b_0001_0001
H46RiBTgVhHEv0FWQ46BkBT2OdHUIwCVQqxLkBblDRHUO0CVQCBWmBfTiMH0P14UQ78NjB76RhHkpbqTQmdClB7HXdHU94kSQ/Z0nB7ZIhHEiL5SQoFLkBroyhHUgNPRQaRWgBntziHUwK3VQXrCmBzDSgHUSxNVQuvNjBHe+pHUrbqTQq4MhBLNfeHEV9cTQ+XBlBjqtUHkRnjSQjELpB31XeHEfqJSQ0kboBrB9dHEsH3TQ1x2nBTb1pHUPK7SQO2glBfb7eH0HddQQ4wPkBjkdqHEtNSRQJrLiBjEYfHUrJARQ out_69_mFAP2b_singleloop_p01wA5_mFAP2b_0001_0001
Ham5hBjArLH0xLNVQQg1hBTf//G0xLNVQHaRjBntz5GkWkVWQMdTkBLaRxGkpbCWQGZ7dBPc97GktzHVQ7vPbB30c9GkehyTQCojVBPC+6GUQO5TQPGydBbAw1Gk8iySQrcIgBvcoPHkBBWVQ8T1iBL3I9GUxiTUQ6JkbBnNEAHUP52VQWY5dB/LizG0RVWVQWrqbBLloFHUSYeTQu4nTB3EB8GESG7SQmhxTB/TXAHE/1nUQvaHVBvvwyGkmIOUQH32bBnMk2Gkgz0RQfkSdBXbrtG0KrITQ4m/gBf8f3GU8jsSQ out_69_mFAP2b_singleloop_p01wA5_mFAP2b_0001_0001
LEtojBLFu9GkQglXQf/0kBf9o3GUHaVYQUNenBjAryGEYlHYQJbHpB3Mz3GUPKkXQdTSlBjVOAHkCX3YQ5y9iBzTqHHkckxYQLwkiBzfHIH0keCYQ2UmjBL9o9G0HZoXQ/pajBjzaxGEm4fYQ1nNnBbJMEHEyexYQSzalBT9l8GkeFXZQvGajBTumPH00O/YQoLLhBvzzEH0pdBZQ0U3jBf4ZOHUTDuXQ4vdgBPOZJHEO92XQ out_69_mFAP2b_singleloop_p01wA5_mFAP2b_0001_0001
LSh7nBPIwoGkoFVYQ14VqBblDjGkqxHYQ35rpBrw1aGUdTKXQrcYnBXNeXGEsyBXQgqhmB3jClGUbnnYQk5OrB/hFfGkBYjYQMuzrBLGxoGkqo3XQ out_69_mFAP2b_singleloop_p01wA5_mFAP2b_0001_0001
EqGvrBvz3WG0isdWQJGUrBPc9NGkpbiVQW5grBf8SRGkVOEUQHvUtBzeUXG0gArTQWOUtBX46EGU6m0VQA4BtB/2WBGUSHMXQLIusBzHA3F0n55UQpwltBb78ZGEEYlWQYHTpB/m2KGUoBsVQTZWvBPiwHGkiMqVQ9MurBbYD3F0E3PXQtFHuBXDSqF0w+HVQ4P7sBzjn7Fksx3TQ5srqBrAdxFkCBFVQ out_69_mFAP2b_singleloop_p01wA5_mFAP2b_0001_0001
EEYlpBDrcNGUy2RTQIFepBjpbPGEUN2RQktzpBHtIFGEnEDRQktzoB/9T5F0w1bRQsyxmBD/pUGUHahRQvOnmBbmkfGk9aHSQU+XmB7ZwhGkczaTQL/omBfnwpG0YHdRQtkVmBnZXsGUiqnTQwaimB3BcxGUWubSQpkwmBzqzsGUDeKQQbynmBTIQ8GUfxISQyU2mBD8Z3GES3sPQpVzmBPRC/GE14zQQSMIoBPy2IG03PtTQiRGrBXn0UGU2HlRQC3JlB70uPGEPC6RQr6jmBjZNVGEYScQQ32QmBrSzbGUxVNUQtvJmBHztvG05piUQA8ymBHg5mG0gH0OQnwjmBDkVCHkOg5SQcS9mBToe5GUNGoNQvc4mBj0eHHktdhQQ out_69_mFAP2b_singleloop_p01wA5_mFAP2b_0001_0001
EEtIrBzgAGG0LdzPQMIgrBTgV6F0257NQUN+oBHtI5FkQgVMQ8nKoBbktEG0xLNLQaR2tBnsd+FUHaBMQYpWuBjnfsF0cd/JQ+NdvBLCJYFUKwQLQb1kxBf1mYFEqgiMQ/jDuBHTUGF0Od6KQuz3rBrbSNGkVOUPQsK1rBDuurFUoJFPQ61pvB7XdAGUYEJNQ1+dtBnokGGkoK6KQsYyvBrfHyF0IegIQhrdsBTWfoF0tMBJQ/sruBzOn4EE/+tLQRzWsBvjeGFkDf2JQ out_69_mFAP2b_singleloop_p01wA5_mFAP2b_0001_0001
EoFpnBTLymFU46RMQkCHlBTgVmFUhr3KQKc9kBDqGVFU5QrIQHahlB3NJCFEVjHJQEY1iBz0NjFEmu5MQnRLgBD2tjFkCSdLQcYAjBPC/zFU03EPQQgVoB/RhZFEFuONQej0kBnDw1F0d64JQwACjB77nTFkq+0NQLhKdBTighFUh74MQnRHgBzTKXFEm49JQxI3fBThMzFkzkeKQWmZhBHdmxFkZEQQQHV3iBLcwBG0wlNOQrk4kBbJlyFUa1CQQ out_69_mFAP2b_singleloop_p01wA5_mFAP2b_0001_0001
EhALkBf++bFk/UjEQWO0jBj/UNFkTiBAQtI7gBz1jOFkpbS8PSMofBzKHgFUwKH7P78tlBnsdSFUIwK1P9teoBPqwQFUH+/5PipNlBP43CF04h9qvW5wjBb78rF0IbHEQEgQkBTiH9EUsvXBQHzWlBLLviFEraTvP0UOpBHq8eFEL0k6PHijmBLnrGF0YQU5vKEKjBTaVEFEit9yvjKklBzQiyEkrilIv out_69_mFAP2b_singleloop_p01wA5_mFAP2b_0001_0001
EWOUfBvHF8EEEYl6PR2uZBjpb8EU5QL2PhrnYBvd+sEkuJxoviWkbBrFZdEEAAAwvVj3VB7Of3EEDCMAQssMWB/z0FFkBNOFQ424QBXM+/Ek0U7IQ+dJSB/GOQFkgqzLQampgBT14tEE7Rh7PVdzYB7hbMFESPUwPPQSWBTvVnEEO0bBQWv0RBDBO5EExFV9P8M+VBvffWF0V/JEQ538ZBnH/CFU27NHQJYBPBbphNF0XESNQ5cOSB/hBhF01TQLQHj6VBPu4LFE9NqMQ out_69_mFAP2b_singleloop_p01wA5_mFAP2b_0001_0001
EoFZUBHDCyEEv0N4vktTSB7QLkEULyWAwXPKMBT2OjEEoa8/vO0iJBntzzEkQgV+v14FUBnBBsEkAr8FwWL1ZBXyDtEE/bJGw8PNSBvUbcEUQdIJwfUYSB7lu/E0HFu0v4G7TBngIUEEQ5k/vypbSBvq07EU2EuGwouSbBbMtkE0+4QDwKNhTB3zAiEEdYFLwvH5NBryYbEk/NHJw9h5TBrxpMEEzIwIw out_69_mFAP2b_singleloop_p01wA5_mFAP2b_0001_0001
E99zJBPJGQE025bAwPK8DB/mEPEklDNAwamZBBjpbQE0fqxFwIFOEBPIwQEkvf6IwnEDCBT2O3D0NJG6vHbYDBrbDMDE7v0+v0qlDBbnuFDU/gYEwabREB3zltC0t4P3vEtIMB3MzCEEnEDBwZdfCBHn2cEURk57vsjb7APhL5DU/hC5vQjyDBjBo4DkBsWovfiMFB793OCk5X35vwqFEBj5x0CEF7GWP out_69_mFAP2b_singleloop_p01wA5_mFAP2b_0001_0001
L1NJ4A/89PEUiBBGwQgVyAb5QREk/UjJwwfq0APdT+DEYljLwoFZyAjWkBEESh7NwO1TmAPg1REUk8+IwFp6hAbtH7DUFHaHwNsIMA3VN9Dk0MaGw3mRCAzsqNEkQNFIwLa4DAXdogDUL64Dwe++zArvfQEUiBhCwuqr0AbV+fE0gVkKw+F+hATegUEkNF2KwsogkAjFMfEUS3THwrm/lArA01DEvOnDwL1pjAHuCgDUPTAJw out_69_mFAP2b_singleloop_p01wA5_mFAP2b_0001_0001
LGZ74ALv0ZDkSMoKwQgV7A/TN2CU5QbMw2OfDBf8S3CkVOUNwzhWFBjpbaCkWktOwHK84ADLYLCkPSELwk6AtAf0WDCk/usKwWU0mAzXUWC08BIMwR5NqADrsUBkUs/Iw/pG7Ab5QXD0FZrIw/RS2AHIE5CELfMOw+vy8AvqfKC07IHJwl8S8AzUyiBEhZQMw out_69_mFAP2b_singleloop_p01wA5_mFAP2b_0001_0001
LGEYGBT0iYDkCXfMwjs9LBXNedD025LNwHv0PBPHaFDkX6WLwdolUBLwKDD0HF+LwcSsEBrw1vDU14VLw5/BNB7YS/DUSwINwW/mMBbDVSDEvZOPw out_69_mFAP2b_singleloop_p01wA5_mFAP2b_0001_0001
ELH6NBTLyyCEBWJJwEtoRB/mEbCEBW5GwgqxUBT2O7C0kYwDwqxrSBzfqdDksdeCwoF5OBf++5BEsyBDw5b0LBXpOzAEMmhFwcgTJBrXe4/zxoVBwn8dGBXXqcAUrqk7vxyVKBDPRj8TIXoBw2O/JBvco1CE/pmIwthRUB/OUICEikuIwNcZMBbytOCEZvYAwJJ/RBv2vbBkF3mAwSjlOBfGGMAUsp3HwZYsIBrL5NB0A0CIwLG0IBbe4fvjnO39vI3tMBboIT6zXDkEw out_69_mFAP2b_singleloop_p01wA5_mFAP2b_0001_0001
ElDtZBDrcwCUf/UCwy25cBfnvPDEAAA/vv0NeB7P1ED0d++tvHv0dB757fC04luJPb8ChBjU4WDkSMoCwvgjiBPVWvCUvU0Cw/1XgBrlXlDUCEKIw8SXbBLwKTC0LdTDwFzqaBHZqtDUosn+vQfPiB/iZvDUSnqAwODVhB3k2VC08m/CwfeNiBvXfqDk9eRJwJ0deBfChBEkEEFIwBXXeBPg0MD0aAKJw out_69_mFAP2b_singleloop_p01wA5_mFAP2b_0001_0001
EAAAgBvcolDklDtoP8S3gBvz3fDU6mE9P5l+iBrbSAEE+TNAQHaBjB/naSE0xLd8PzMzcBvz3jDEsyBCQ2HraBzvFGE0Zl1BQ357fBjqxBEUc9ogvi6whBzfNADUc9z9PVl0dBTOkcDEwXHGQkswZBTNxNDEsXsAQeUZZBrS+IEEaAhFQ out_69_mFAP2b_singleloop_p01wA5_mFAP2b_0001_0001
EY6mkBnuJ1DkR2OEQnvfmB3NJKEE/pmGQAAwmBjWkHEkQgVKQmupmBvIbrDEBWZLQlYQpBf++JEkoF5DQztLpBTlsSEUYAU8PO/3rBPIFWEUZMY2PpfctBbSKHE0quAzPpSbsB7KYqEkjFIxPU4akBvd+WDUHaxFQbtvlBX3OaE0ZI2FQmiCqB7tbzDU23yDQuJpqBzKvTEESTNGQHhLoBXaFiEUv9l8PlFFoBHqvHEEskf2PtxKuBzXCuEk//pgPx8DrBbbP2EEyGQ0P out_69_mFAP2b_singleloop_p01wA5_mFAP2b_0001_0001
Lx1DnB7luZEEUNuLQ7RRnBb78ZEkSMoOQwKnnBvyhwEUMIwPQbnvoBHue+EU5QbOQsyBnBHDCoEkCXvKQj59oBn2LQEEJzPPQY9elBPtxSEENrfPQ out_69_mFAP2b_singleloop_p01wA5_mFAP2b_0001_0001
Ef/0mBPzMzEUiBJRQ/pGnBLwKHFEBW5RQ/pmkBnX6MFUKctSQQ1IjBzJx+E0FZLTQlDdpBb5QFF0Jx4SQ6+PsB3J/CFUiBRSQWjZuB/rl+EUsaUTQN7SuBrj2tE0e49TQPxUwBzX2MF0FsfTQqG/lBbmZmEEaRmRQFzanBL1NUFkfLMRQ83HpBX7j3E0kqiTQL7epBzpdTFUPPhTQe1vsBzeDSFErswRQ8pQsBHe61EkaZjRQWRwxBr6QKF0IBLUQ6JXwBTDnaFUN48SQ out_69_mFAP2b_singleloop_p01wA5_mFAP2b_0001_0001
EoFJkBPy2hFEBW5SQ14FiBzfqpFEv01TQ5QbjBvxL3FUc94UQ++JlBT2OCGEEYlUQkCXfB3251FEVjPTQaD0aBjq1oF0yJnSQYx0aB/biUFki7OSQMrfVBreewFkkUVSQ0f4VBrRvOFkk9tRQalpSBjJifFkNgxRQzz9SBf75BGUcegSQS7cNBX4jhF0FBZRQUHvNBvM3CG0x2HSQtSGLBXxM1FkuVlRQ1NZlBXjXsF0FZbSQaSIhBrp4bFEReTUQy9ZgBPckAG0b0fSQbhkdBPWa/F0bsCUQ+uKeBXuGKFkcQUSQkZ1UBXQm/E0ItVRQ31AVB3QaIGk2O8SQRWMLBTlUUF0pH9QQziyLBPGSKGkmNRSQMIFHBX8P3FU4WURQ out_69_mFAP2b_singleloop_p01wA5_mFAP2b_0001_0001
EtIriBPzMzF0eUIWQaR2jB/na+FEAAQXQPKshB76RGG0HF2XQGE4eBLbnCGEaRCYQCsykBnYQuFEEYJYQvtqmBrexcFUWewXQPdZpBbHafFkhdoXQXeImBLNWIFUFsVXQ1JeqBf7RNF0ILKXQ8SioBrSI/EkJ2+WQ7RRhBvconFECsSWQE2glBXwFEG0Xr5WQXZGjBD78mFEq0XYQWY2lB38y2FkvliYQLzKkB3VrAFUjgTXQYplsBP8fKFUjc9WQsEzoBrnivE00FpWQ out_69_mFAP2b_singleloop_p01wA5_mFAP2b_0001_0001
EzhWiBXjXQGU2ODYQVjXgBntzXGknvTYQFDChBrvfcGEVj/YQO0SjBzgAgG025HZQhrHgBb78gGU3koXQwlSeBXqzdGk5xRWQB+7gBPQMaG0M/WVQn4CZB/zkeGENI6VQDOJgBrJcXGEnZGUQwlbXBXx3bGU1qpUQ9yFbBvAWYGU+FwTQe+OkBDAATGkYQ4XQxO9cB/LjTGEeiXYQNmEiBjtXkGUAWgXQicsdBTbBnGUUJBYQXBCjBvAkZGExppVQ5nJWBHPVhGkXmnWQaXmhB7llUGEcSYTQJvPTBfnkcG0o5XUQD03ZBvbRWGENmwSQ out_69_mFAP2b_singleloop_p01wA5_mFAP2b_0001_0001
Env/dBntzcGEqGbZQ8SXeBvcohGkTiFaQ357ZBPc9pGkDtMaQlYQVBzgAnGUbnPaQep7dBrEDZGUPKoaQu+ldBj9WdGUJQWbQebRhBXnBjGU49mbQQmajBD3LeGUNyrbQgI/gB7uVtGktpwbQPKcaBXNeZGU46RZQuSGhB7HvlG07HIaQqzsgBngyTGkVQmaQOlaaBr+KUGEyPiaQYyycBDhpWGUJUrbQWTRaB3wDjG0CzXbQA7hiBnugxGUuF8bQXPWeBzgFxG03vrbQ out_69_mFAP2b_singleloop_p01wA5_mFAP2b_0001_0001
EmuJbBnCX0G0IbPaQgVOXBfnv8G0xLVaQfU4UBjVO8GU14BbQsHlXBLv04GkYQgbQZQgaBPc9GH0HFOaQaPFgBfn0DH03IZaQagVgBX5M4Gkl2KaQe3JbB3uK0GUUVPaQVoFUB7h67G06t8ZQjg8YBX4XNH0iuiaQLqDaBnByJHk43sZQ7IagBrayEHUFt7aQcIghB7uMJH0VOJaQrvuhBP0Z0GkclgaQTk8gBz7b3GEfopZQ out_69_mFAP2b_singleloop_p01wA5_mFAP2b_0001_0001
L357PB325/GEaRGbQWOUNBvcoAH0z3vbQfUYLBXiBMHkDt4bQpbSLBHYlPHkQgdcQcSsIBntz4GEFuybQnXRKBLmCtGUIXubQAlxNBXvfpGU8gScQD9MPBnxYeGEhnOcQ3B7SBXjQZGUSflcQQCxVBHXMeGkgADdQQ/nTBnREPGENQdcQGE4NBLwKCHkqxraQCpMQBP7a+GkyhIcQWi7FB3ig6GETfZbQtBmGBbe25GkO+QcQxTcMBzUyrGkeZQbQERsGBbDDoGUNTubQPpqLBnwjqGEsswcQ58bRBfJLuGUX2ScQgKLNBjKwZGkOu4bQipJVBbHDmG0F0IdQTQjYBv+HaGkzwTdQ2+ORBHFxLGklpFcQHFWWBb7sKG01VtcQ out_69_mFAP2b_singleloop_p01wA5_mFAP2b_0001_0001
LkC3JB/owRH0d+WbQ46xHBb6mcHkYQcbQBr8IBfSMiHEsyxaQcSMKBPIwcHkpbSaQgVuBB77ncHEVjjbQy499ALujbHE2c8aQ2O/JBzeUOHkQg5aQL62JBn3XgHkWA3bQ2BYABDwkjHUz20bQZcxABfqvVH04f3bQ1DZ4A/3EWHkj8/aQ out_69_mFAP2b_singleloop_p01wA5_mFAP2b_0001_0001
LXkNIBHsysHEmutaQpw1IBnDtyH0HFGaQueUFBXMIuHERLiZQlYQGBLbnwH0bS8YQcSMHB/mE+HUwKTaQRlYIBr8p+HktdCbQkMDHBHUrzH0COTbQ2XNIBf5usHk0LuaQkhENBn3iyHkjb8ZQk2+CBLLS/H0DeMaQPdaJBLPACIEuZAaQOJ9FBvifCIEJcRbQdPmMBHsaAIUtnHbQzXyCBDPfzHkEIbbQU/nJBXz4xHEikubQ out_69_mFAP2b_singleloop_p01wA5_mFAP2b_0001_0001
EsHFBBf++nHkWktZQ7Rh7APdTjHkDtMZQQ144ADrcXHkmZWZQ99TwA77nTHEEYJZQ2jCxAThrpHEsyJZQLajyArlr1HUSrCZQxRFyAXNi8HEvflZQSVh0AzXz5H0lWaYQ7gizAnusDIEJ3fZQmnA2ALhTCIE5rUYQS9g1ATTtFI07R3YQwu/2ATpHLIUTpxYQf/UABjU4lHEoaMaQTq6/AfLdjHk4kuYQhKqsAnKpoHkKrnZQgMAsAfEjmHUrrwYQAPkwAbdV5HkCXFaQeL80Abqn0H0qn+XQZPLzAHdYGIUuS7ZQOOk3ADI5DIEJppXQRHE2APw6MIkRlMZQ out_69_mFAP2b_singleloop_p01wA5_mFAP2b_0001_0001
EqGPABT0iRH0yhqZQ357+A3jCGH0Gv0ZQ5luEBnDt/G0JxwZQGE4IBHXPDHkQgBaQMIw6ArFZEHkU4iaQglUxA//rKHk73paQdL/3A3Pl4GkzkqaQDCsDBT2OVHUGE0ZQtsQ5ADHrCHU56dZQhhaABTP1GH06R5aQpm+sArGmKHU0PQaQzQD1Azzn3GkmHLbQ3f/+A7KmzGkETmaQAGzxAbjH2G038TaQ out_69_mFAP2b_singleloop_p01wA5_mFAP2b_0001_0001
EFDiEBzKH2GE7RdZQ4PVJBXjXvGEBWZZQU4aIBjrHjGEoaYZQFueEBnuJfGECsGZQzhWMBTgVzGU46xYQJYVRB7nhtGU7zlYQEnhUBzCO0GUCe2XQmyJXBDp6+G0JpYYQ7RBBBrZmzGE99PZQ/z1LBrGqwG0LZ1ZQbubNBDcs7Gkoe2YQ0TrJBvr+yGEKTWYQUeZQB3nXlGErxbYQ+6CUBbbJtG0EgAZQmePZBznOEHE0cDYQxY5ZB7i27GkwtwYQdc7TBDFPDHEYQoYQ out_69_mFAP2b_singleloop_p01wA5_mFAP2b_0001_0001
EEtIMBvHFdGUPKsZQ/pGMBrbSRG04lqZQaR2PB7QLNGU5QHZQlDNUBfTiRGEoaAZQrcoNB33PMG0isVaQN/WJBvmiNG0Ek5aQMKoEBnhAOG0jLwaQ7b3KB/TmNGUylebQ5lOPBjqxgGk8S7ZQhFDIBfznOGk4cjZQtbURBHe5PG0l1gaQnebOBnKwDGUdDRaQ out_69_mFAP2b_singleloop_p01wA5_mFAP2b_0001_0001
EIwKOB77nEGE7RxYQvJRRBblDAGEmuNYQyLdSB757nFkuJRYQam5OB33PbFU2ObYQzMTOBrEDCGksdGXQUNeNBLEEOGkr/4WQcHfRB7N06FEaQ7VQd/CKBjP2QG0sftVQx1jKBTgVBGEZ74YQUeKVBvA9DGkh0MYQjZYKBfWs8FkQpJXQapSRBnBpRGEzkyWQgJhLBLAdRGkCywXQjVTPBXu19F00hBVQuUASBzjrpF07pCWQPbaVBzPRBG0l43VQraqJB7MgZGEE3oVQ3mHGB/zTNGErN2VQfm2LBLRxNGkTRzUQ out_69_mFAP2b_singleloop_p01wA5_mFAP2b_0001_0001
EKcdXB7OfhF0MzIYQtI7YBX3kKF0eUIYQO0CbBvcoDFU3k4WQf/UeB3MzOF01jSWQ6mEdBLEYFF0jCrYQKtoeBnAztEk/eoYQmvvaBj7yKFEGmWZQgqRaB/S3sFksdCYQgQXVB7pLBFkcpPYQAhSgB/WcOF0yzlYQP0ygBzrPqEk3DBZQZDLgBjnQqE0+NJYQ2uFbBPc4jEUTdtYQmIrdBLjNHFUNVvZQ2qIXB/6QBFE00bZQBDvZB7KwbFkQ3XZQ out_69_mFAP2b_singleloop_p01wA5_mFAP2b_0001_0001
EsyBZBbQgxE0jCXWQ++paBb5QpEUjXCVQ46ReBrFZVEUiBJVQIFOdBnDtGE0w17VQXktVBrw1jEEEYNUQBWZWBHZ7oEECs6WQ509cB7kr1EEYNiUQjs9WBXjXeE0HFOTQv0NTBLGEyEE/pGUQ35bTBb5QXEET3sUQ out_69_mFAP2b_singleloop_p01wA5_mFAP2b_0001_0001
EqxLhBLxgUE0JxQUQaRGjBf9oCEEEYNUQ0iMkBra86Dka8ySQO0ClBPy2LEU6mESQ35blBvyhIE0eUIVQDumnB7DQwDE8gQVQxkwpB/Zd+DEKrPWQVw/pBnWNSEE4QnWQPjXrB/infDUQIsWQiBhhBTKchEUdTqTQ0VFiB/aSoDkWkiUQ0bqkB3WqLEU2YIWQFFWmBX7WXEk4cxUQbjioBnMsrDUHGSUQbLvmBbEOSDEM2mVQII1sBfzmmDE3lVXQR0HrBvNfBDEk5XWQ out_69_mFAP2b_singleloop_p01wA5_mFAP2b_0001_0001
LHvUkBjWkRD01jaSQqGflBrZmFD0coFRQueUkBDW5cCkpbaQQrcojBHYl7BkBBGRQ2OfjBLwK7CkEDCTQFgonBbigAD0nUMRQjtNlBvz6fDEDwYQQ out_69_mFAP2b_singleloop_p01wA5_mFAP2b_0001_0001
LMIQkB3MzcCk8SHOQ5QLjBfTixBEqGfMQqGPhBj/UHCU0iMKQc94hBblDlC0MzsIQqGflBjrH9AkEDSLQnoInBT2rcA07uZNQxnakBrW1l/z7qrJQZ78kBnCX3CEBWJNQ+zAiB3e1HB0MoyNQU9rmBT2FmB0sb/JQs/CmB70V3/D8EnOQH3EmBP03c+DTM3IQUzKjBju/JAkSeDIQmbPjBTGqU+DTk/KQ out_69_mFAP2b_singleloop_p01wA5_mFAP2b_0001_0001
L46xdBzLdjBEaR2JQktzZBrw17BUdTiHQiWEYB/TN2AEW5wDQy2ZZBf8SX/DtIbEQzhWUBrw1LC0NJ2IQyloRB3mIQB01RKKQwjGVB/NCqCE0CvKQGSBMBTVkkBUNvtKQ789cBXjXyAEpwFLQ8fkbB74hWC0HLAFQ+pzRBPGTYC0PjiGQ5lqTBvY2ABUMbCMQ7gvRBfWsYAkv53IQKuWRBPhIzC0BGmLQfnEXBfwYFDE1k4JQSOgXBvKGbCEmHKMQ0EJKBfFKvAUR5oLQzw+JBLpkyBETm1IQOf1LBv2rNCkQ4/LQ out_69_mFAP2b_singleloop_p01wA5_mFAP2b_0001_0001
L2jCVBvIbPBka8S/PDXvSBHYlTAkR2O3PnEDXBXiBx+z4lutPzMTWBzgAr4zMzMrP3ySOB7Mn/+j/0u8P1+NKB/5RVAkedRAQIFOUBPzMHCkZmZ+Pz9DRBTVF4AEdgnfPPn6PBfnao9Dl4pBQgAqMBLw7M9zpjx1PVmcHB713TAUEyO7P out_69_mFAP2b_singleloop_p01wA5_mFAP2b_0001_0001
LEtobB/na8/zisdePEtIgBf9og+zfqxrv2jChBjVO02D/pGxPiBBiBjWkt973P1YPTiBfBTLy28Dv0N+v+qadBjmFt/TDiQDw9sbfBbvu+AEyh+CwTuCaBDZQJ/TqtiGwZ78bBLwK/AUO0ikPoL0hBbec5/TmIZtvbszbBLtJSyr2yy9vlNRhBLvRG5j5yoAw out_69_mFAP2b_singleloop_p01wA5_mFAP2b_0001_0001
LlD9gBThrH6zyhW/PDC8hBT0iM9bktTDQT3kgB77nK+LtIbIQZQghBjAr8/7yh2JQMdDgBb5QL+jWkNBQ/hBkBPilb87fiUEQZj3hBH1Nh/7zcQBQ out_69_mFAP2b_singleloop_p01wA5_mFAP2b_0001_0001
EPK8cB325767z3PJQBrcaBT2Of8b3k4LQjsdcBrEDC7jTiBOQtd+cBDVjH/zMzcNQXuYUB/vsH87/nrLQyNYRB/z/39LgLLOQJfjLB34CO+bdJqNQl0mIBjzI3+LsnCQQ3W2DBv4CEAc7WEQQjyjBBTC2bAse64NQmCfBB/w0TAcQWORQKcdbB33P16D99DIQPMhbBHQkQ/rQjhMQw3/SBX8tS+7nnBKQq1OTB7lf/7jaMQLQgp7RBvOnp5bBDwPQob6SBncY3/bXO2OQnD5KBPMX0/7DyNMQRb/JBrmky4rKG3MQkgPKBrDhU+73O7QQSdXDB7EyPA8BzHMQIP/7ATZL6AcNh7NQ2vPDBDghBA81oFSQt/17A/BJyA8kpPRQ out_69_mFAP2b_singleloop_p01wA5_mFAP2b_0001_0001
ETihdBzLdTy7P1QQQgVOfBLxgg9T14VRQWOUbBX3kAA0LdrRQyLdWBTLym/j78tRQ/pmfB757n2rpbiSQ8rQgBHrR5+7rj7RQo0WdB78Z5+r86oQQObfdBfhTwzr3LPQQ98ihBrrJq+Dk7ERQHT6bBDsGtzb6XITQvNchB30ov5DF1MTQ7BNfBPdwOAMJaoSQ4SaiBvs1N/77uwRQeBOZBXRpk/7LoyQQG+mfBnfLFAsdF4PQ out_69_mFAP2b_singleloop_p01wA5_mFAP2b_0001_0001
EPffdB/RhLBkuJBSQb8SaB7QLKC0isdSQzhWbBzfqVCE7R5TQIFufBTf/kCkR2OUQhrnbBjVO0CUGEwRQF54aBvdKyC0QkYQQwiXYBPw2YDEahTSQ4LHdBfSxZDkOccPQ03vgBzgATB0Ld7RQwMFWB/ywBC0+PYSQxAjfBLHv6CkbG6RQW1oWBP5xvCUQlLQQBR4cBjd9VCEAx+PQx9eZBTfp2D02tzRQ7kDZBnWKcDU2IYTQQZOUB3hFSD0MsHSQrHlcBLNxYDkA4UNQUKogBLOHdD0Ex1PQLhFbBnl20DEo6HQQ out_69_mFAP2b_singleloop_p01wA5_mFAP2b_0001_0001
ERLSXBThrPCUf/sUQlYQXBLEYdCEZ7EWQhrHSBX461CkYQQWQMdzNB7OfjCEueEWQpbSXBfR2uBkqxDXQY4LXBfPIICELbPYQ+ULcBbcW2AENRzWQ2jCUB/naAC0xLVUQgexaB7CRxCUXBQWQD5qTBHsRKBUZw7WQfRHXB//jaBknslYQ/pnTBHusbCEkHUYQo2vaBvIebCEeMVYQcTKcBL7pAAE9vfXQxYzfBDwEcBkSg8WQiLFcBLACeAkdDyVQ out_69_mFAP2b_singleloop_p01wA5_mFAP2b_0001_0001
Ee+eSBHXPeDU5QrWQEYlNB34l2DUMI4WQW5QOBzfqPEkpbqXQlDtSBHueWEE/p+XQNeJWBDrcsDUHaxWQkJqKBrMziDkpcZXQbc3LBrH6+DEFQ6VQ out_69_mFAP2b_singleloop_p01wA5_mFAP2b_0001_0001
EMIwJBXiBZEU0iAYQShrJBrbSsEUgVaYQ14lEBDW54E057TYQxggABf++vEk8SHYQdTCKBf++lE03PJZQ61FFBHjSZEU8pWZQ/ovABTr9jE0FGoZQKG2EBP4KDE0ecQZQpdZ4AfrzYE0GnzZQ2YRABj8LwD0a/bZQmA93APS1CEU1jtZQ0r3uAn7kvDU0G5ZQHaRGBfSMSEkrHtXQZs/MBfae2E0UZQYQmxUKBjjT0EkCGdZQAQlNBbvQcEEV1OZQLN7ABfuQ1EUkssZQwTOIBX9S1DUrdCZQUgmxAv7RhEUhVBaQWvCABzO8NDUmUXZQ0KivAHWOSDUxewZQ out_69_mFAP2b_singleloop_p01wA5_mFAP2b_0001_0001
LhrnEBzgANFkYQgYQoFZ/AjU4YFEv0dYQKxAABfTivF0NJuYQpw1DBb781FUbnDZQOJGIBnBBUFE7RpYQm5N5AH1nQFksGwYQD+r8APrfZFEya5XQ out_69_mFAP2b_singleloop_p01wA5_mFAP2b_0001_0001
E2Of3A33P7F00NlYQ46R2A34lIGEoa0YQ03PzAvIbQGUy2RYQpbSuAvyhNGka8iXQEtIuAHXPJGET3YZQsS2xADi/DGE54BaQLg4pAPdXFGU9zlaQ1tjuAjBRBG0YlPbQHCA3AnVvIGk33gbQ9owxATgV0FEXPSYQLx89AbMSLGk4FBZQSBrmA3MfFGEh+OZQtnbsA77nRGkw5fZQ89e5AHMfHGETaLaQDJDzALu92F0ck8ZQHikiAbk+AGEwgeaQJr7nA/c0NGUTUpaQ1gLyAX48yF0W6JbQtvNoAHvaAG0/MnbQiLA6ADYyFGkhR8bQiTvzAvB7PGEElmbQe5R9Aj9yJGEohLbQ out_69_mFAP2b_singleloop_p01wA5_mFAP2b_0001_0001
EnED2AvyhaG00NZYQ357yAD/piGEaR2XQAAAxAPeptGkBBOYQbnv1A/S3wGUjXuYQ7Rh7APepjGEue0WQShr6AnsdcGkR2yYQS8TrAX4TgGUPFaXQGZ74ArbSpGEEYFWQEYl8A757bGkTiZWQKcdBB/9TmGkvfSXQ out_69_mFAP2b_singleloop_p01wA5_mFAP2b_0001_0001
E+TNqALbnzGUbnvXQIwKoAbkt+GUbnDYQ/pGqA757FH0gA7WQzMzpAzLdCHEmuxVQ7RhZAnYQAHEBWVYQaGFKArWn9GkoTqXQCMBWAzgJ5Gkza8YQx1jmAbPKwGkqx7WQDVrtAnz7AHkVKdYQoTbXA/snIHENleYQKIDMADIPCHUJp5WQKD8FAbYZ6GkV1IZQO53gAX1O7GUDAVZQF78XAfOzwGUJizYQ out_69_mFAP2b_singleloop_p01wA5_mFAP2b_0001_0001
Epw1rA/mEQHEnELXQGZ7tAXNeXHU0iEWQJGEkA3MzbH0xLVVQQgVYAzgAfHET38VQU460AXNegHU14lWQLDX2AnbpoH0eglVQPjr/Ab+6bHE597WQdoFsA34lSHkDtEYQ2moyAfwTTHEcHUVQRdPxADY5jH0MVcXQDsc7Av26uH0V/8VQ0truAjKDsHEVKTVQKlF6A/q0kHkT7uUQjRVCBPVKiHEk5TXQ32nBBblpYH0stCWQML2+A/irVHUZHsXQ out_69_mFAP2b_singleloop_p01wA5_mFAP2b_0001_0001
LNepkAf9obHkCX/TQepbYAb6mfHkBBGTQXPKeAz1jqHUiBhSQ8naQADVjxH0kYYSQR2OVAblDYHEsy5RQpVfMALMVNHkmPPSQotMKAHJFGHkeG/QQsOTx/mWIKH0WdDQQDW5m/ifRCH0BZ7NQyLdrA7luYH03PlTQvfuJA7oggHUb4qTQ82QiArIzWHUUkaRQ8EoKAXxybH0aXLRQdsB6/6BJOHka1uSQQDqXAjknJH0Nq7SQ8xSGA7b79G0yDSRQLwNZA/E4FHkeDcQQ1o27/WSlRHk1iMPQDu4I/CHpLH0IyoQQY8j++GDSFHk0OwMQq5YZ/W3X7GkwqwOQcNtAAPbpAHkkqwMQ out_69_mFAP2b_singleloop_p01wA5_mFAP2b_0001_0001
LlYQpAnX6rHERLKSQdoFtADAA2H0MzkRQDXP3AHtI4HkR2WSQBrc7AjWkwHUep7SQsHFwAXMI1H0w1DQQGOF6A/GRvHUo72PQZJNnA3vZvH0aUlOQVjXuA3islHEoaUSQg58mADyF8HEzAuRQUJ8wAzU38HE+hPPQmPH/ADztyHkBcjOQACcpAj12uHU4yeMQuVlfAf38zHkSkxOQxa8lAjHenHkzLXPQ out_69_mFAP2b_singleloop_p01wA5_mFAP2b_0001_0001
LBrc8AjVuAI0P1QSQ9oQDBrbyBIEnE7SQnvfHBz0N7HUPKkSQTihLBLaR6HE7RRTQIFuEBPyWHIkZmZSQfmv+AnlBKIUBIJSQb5o3ALzkFI0RwoRQetX8A/NyAIEb3QSQ50nCB353BIkxtAUQ8lKHB7n9GIUuPfRQ+gKHBP+fJIka3ITQh8s/A3GSNIkBZaRQdhu7AH72LIUCbETQTsh4ADHcFIUpNjQQEfYvAf+OGIk9j9RQ out_69_mFAP2b_singleloop_p01wA5_mFAP2b_0001_0001
EzMzGBnsd1H0GvcRQIwqKBfTitHUepDRQIwKIBjrHjHUepjQQoFZKBntzdHEEYVPQ0iMOBrvfyHEAAAQQg2FLBH1l2HUPHeNQaFQGB7AA1Hkb0LNQhstNBDqt7HUew4LQ8naDBPc91HkZm5QQT3ENB/XdrHEPa7RQt2GRBjC1sHEY6bPQ9PSQBLnK5HkX1bQQ out_69_mFAP2b_singleloop_p01wA5_mFAP2b_0001_0001
EqxrDB/89fH0w1LRQdTCBB3MzVH0z33QQXkt9ADAAQHkBBGSQfU43APy2UHU3k4SQ14l4AzKHXHECsyPQ7ZI8ADIybHEKrWNQf1DzAr4dMHURbNPQdTCCB/89kH0eU4RQjl9DBDzcQHktzaQQqN4yAnpTcH0UKWQQQLP8ALdejHUNtpNQ34ZsADC5NHk8p3NQGJCwADf/IH0BQhQQWUq4Ar57GHkZpSOQ out_69_mFAP2b_singleloop_p01wA5_mFAP2b_0001_0001
EvJx/AbQgFH0gALSQhrH7A34l+GkQgNTQNzMyAHtI3GkBBuSQ99TzAHDCyGU5QrRQgqxBBb5Q3GEue0TQFYOGBb217GkGYnUQbP5JBjJsyGE3ECVQRp8DBL0TBHUTy0VQpwVCBDBWCHkrHdRQ4bi3Aj9pDH0Jf+TQWaoDBvNOzGU/r/SQbdm/AryhxGEKpaUQlkeIBzrfBHkhGBUQoiHNBLa01GU2EoVQEjeLBLDwuGUcaJUQElqHB3N+sG0v5nVQy8KHBv8rEHETfbWQmrrBBXWk7Gk6DbWQCFTBBTqjHHEpYfVQ out_69_mFAP2b_singleloop_p01wA5_mFAP2b_0001_0001
ECsypAHZ71GkU4iTQ8S3gArbSuGkDtYTQ789jA/mEkG04lGUQpbSkAT14jG03PVVQDCsMAfTiyGU2O/TQJGky/+S9qGE3LxTQ4iU5/21ohGkRWgTQB2p7+WUuuGUUk1TQ67npAf9o6GUwKXUQ6mWfAv6zsGkflUSQyE3IArEH6GUzWlTQrb3OAzurzGEk5DVQ out_69_mFAP2b_singleloop_p01wA5_mFAP2b_0001_0001
EiBBnA757bGEv0VTQOJGsA7kYSG0eU4TQqxLmAThrHG0xL1TQIwKiA3NJEGkpbySQlDt2APzMRGUy2JTQJFs9AfESaGkBdgTQRk17Af8BHGE+OgTQDJJDBf3kbGUQdqSQoa8lATKccG03PVSQJYatArIkTGkkl8UQy8P1AbtlRGk7xFSQPmeABXgyYGEgbcUQD0N5A7XjhG007hTQpPsBBDdRGG0xl+SQmRi2AXkmAGkXiNTQ8nM9AnpvGGUJ6kUQYvmFB7KBiGkjGATQSpoBBnlTdGkB+rRQCbZFB/OZUGkHKqSQ out_69_mFAP2b_singleloop_p01wA5_mFAP2b_0001_0001
E/pGmADBWCGEVj/UQT3khAb5QvF0LdLVQmuJqA76RfFUiBpVQZ78sAHtIfFUf/0WQ14lQATgVwF03PNWQq06FAbxJaFko7kWQK8AQA30LKFkrMZWQvqzn/GmpZFEPbEXQ3kYpAXiBGG0w1zVQA+0cADOwpFkGROUQqRFEAfOy6F0iZzVQZVaWA/p13FEi7HXQ out_69_mFAP2b_singleloop_p01wA5_mFAP2b_0001_0001
EdTiuAfSMSFklDtUQFDC3ALFuCFEoaEVQaR2yA/owrE0bSEVQb8SuAT0ikE0GvEUQBWZABXiBDFk8SHUQs9mCBPa+YFEal9TQLk5EBv9J0EEiKqUQL2aEBLagjF065OVQWO0rA/mETFkCXvTQwf05AnQcGFkNxEWQjhX+A/ad9EkHQITQMBS/AvqhiF0X+eTQYW/FBjO5XFECOUTQ1pSIBPef0E0xU+TQdXdDBXezjEkS2vUQ9fLGBvMz5EEswoVQy6/FBXGOzFEO8/UQ+AiHBHB4ZFEWYtVQHyEBBLbKlFkZn5VQ out_69_mFAP2b_singleloop_p01wA5_mFAP2b_0001_0001
EhAr0AzeUgEECsKWQkCXxAzKHKE0NJWWQ2jC7AXO02D0yhOWQqxrBBzgA/DE+T1WQgVOsAHueGE0jCvXQj23iA3TmTE0wN4XQdYBpAPjtdD0K25XQnvf4AfTinEkqx7WQOIqrAXpEGEk83jVQTC+xALQ2KEEXSQYQDr8kAbXbiEUSj8XQ69blAHsGZDEHUcYQYW/vA/iQJD0Ha0XQKoPjAnlEVD03PIXQ out_69_mFAP2b_singleloop_p01wA5_mFAP2b_0001_0001
EOJG6Ab6mUDEuecVQdTiBBb5Q3C0KHSVQUNeABTKcJC00NxVQLHa8ALwKfB00NBVQtd+CBHue0CU0i0TQ3IfEBDiodDUN0JTQZ/hABrfc3DEdGnSQbZvJB7YwoD086BTQo71BBb4+NEU6X8RQzoFLBPJyGEEU0WSQHGKHBH7gTE07yzRQORiIBfeplEUF0HRQwKHzALGEQDUep7UQMU3EB7b0CDUV14VQPAZ/ADpLnCUS7STQNEVGBrabeC0batTQrfy4AXpuuD0jmtSQjZ0MBb3PUDUoSdTQAzb9ALk8XEEWYhRQ2sQPBrWSLEkvrPSQRZXMBjdUlEUOP8QQ out_69_mFAP2b_singleloop_p01wA5_mFAP2b_0001_0001
LCB2BBrFZ7BUHaBXQfUYBBTKclA0FZjXQTiBEB/S3E/jEDqWQjX6BBLFue7Tc9gWQXkNEB/9TtAEW5cYQ6CdDBvJtECkU3oYQHFFEBbtjcCEJQ/XQFG4BBDto8BUT4/WQT6P6AnzsVAEM4rXQ1zcIBDiCbAEVsZYQimYCBzvCBAEIA0YQrYaGBnCXOCkMDBZQ/48+ArqKJCUIL3YQcKQIBLNJhCk0w1XQuC2BBrAS6CUdzAYQ out_69_mFAP2b_singleloop_p01wA5_mFAP2b_0001_0001
LU4aIBHsyx/DEY9VQiBBLBHsyh9z4lGVQgVuHBrFZ77j9o4TQzMzIBbmZG8r8SPTQy2ZQB3ist+z4lmUQBK2PBfU2dAUcBwTQ6mEKBb6m0AUIwCWQYAnLBju5XzLvEsVQnVOSBTQHL8zajCUQoaBTBbvAK/DwXaVQx/zRBn2kOAkkO7SQ out_69_mFAP2b_singleloop_p01wA5_mFAP2b_0001_0001
LCsyDBLGEo+j/UjTQTihABjqxL+zP1YSQBW51A/mEj8z3P1SQamZuAblDN8jZmBSQAAgABDW5YA0NJmRQvqNGB3cc6AUaBQRQs0zFBfSvGC0V5eQQgdVJBPoFt/TUDgQQyL9CBfnvHAkYQIUQovXCBLITf6zWOyRQzeS9APW+HB0XhNSQJac8AbmsRAkwIsQQTKTIBrRsIB0yQLSQgA0JBn0xSCkAXSQQaTqDBj5wdCkIaERQsbtDB7pNBCUBIFPQCbXNBfm/NA0HUSQQspVHBvRyQ/zsSMPQb9nJBPrCz9TbUGRQ out_69_mFAP2b_singleloop_p01wA5_mFAP2b_0001_0001
LQ140AvHFu6jDtIUQMIwqATf/U174luUQlYQkAz1jS+DqGPVQWO0UA76RR+z1jKVQkCX7ALwKH7zkYwUQBWNsAXOz78LIyjVQFjAmA/OEY8bMg/TQ out_69_mFAP2b_singleloop_p01wA5_mFAP2b_0001_0001
LRLypAjpbKAUiBxVQuz3kA7P1YBECsSWQ6mEdAb6mEC0IbPVQ2OfLAzeUUCU3kgVQZQgbAbmZGBknvfXQuuwjAHvxnAUziWYQYwPrAbl0RBEDalYQY0ngAHoT++D0NnYQfU4xALGEIAEAAwVQqiOrAXp5BCU7ynWQxtUPAL8nXA03sPXQt0JTAXQkACEg+wXQcdVkAnGVP+jTDBZQfk/UA77689TCLaYQ out_69_mFAP2b_singleloop_p01wA5_mFAP2b_0001_0001
EFDCjAjqxHC01jCUQKc9aAzLdfC0d++SQueUeA/TNODktzPTQZQgnA7QLaDkvfyTQThmhA/S3TCk8DlRQF30TAPrhkCUwdgQQU0xsAvz0lCEZSXRQJNbXA3gMRCkI6ROQLHaqAHZ70Bk++5TQ/ABKAz9YXCEbiBTQ2w3hAXbXiB0lOeRQ9jbVADyIHDE9FbQQP+YDA/F0dC0/nzQQhTkvAPvWdCUnaXQQN6MyA7feYCUd3GSQCRlsADhjID0zqdRQZ86LAf+jeCERp3MQpVVVArtLdBUmyYOQWDzjA3IeYCk64mNQ out_69_mFAP2b_singleloop_p01wA5_mFAP2b_0001_0001
ER2OPATf/oDUKc1SQxgATArFZLEUf/8SQamZWAfR2WEkSMoRQnEDMADAASE0eUoQQKc9AATLyWEUktrTQ+kc9/iwpRE048IVQCJUb/WVKhE0I7vVQde3V/e5cfEEaAQXQ8Bjq8WWPxEEYG0XQhrHBAPHadD0codSQS31gALa2NEkXchTQMpnj/m12SEknwMTQE2SDAHFFoEUQamTQ3uNOAXjjTEUyboVQJ9jy/CGNBEESWRVQ9/cc9w8MeEUQ8UVQR4Gn/C8bxEErrfVQ5W/6/GpVgEEi8qXQPQOy+CsNQEEXihXQI4ah8kNEwEUNAaYQojGa/kh0wE0uDcXQevJ9+Cay/EUiQjXQ out_69_mFAP2b_singleloop_p01wA5_mFAP2b_0001_0001
EcSMiAnX6mEkZmpRQzMzjAb5Q1EUc9gQQFDCgAfTiLFUxg4QQ3kYkAjWkVF0FZzRQ2OfvAPy21EEpwFQQUNemAvxLpE0kYgSQZZBeAneXvE0GSXPQQgVwArvfAFUgVeOQsHFyAvz3lEEVjnPQVjX0ALbn7E01j6QQ out_69_mFAP2b_singleloop_p01wA5_mFAP2b_0001_0001
E2OfPAHtITFEueMQQKxgGALaRoFkCXfQQiBBMAXMI4FEYlzOQGZ7GALFu0FE+TdMQ4P1Y/GtInFUeprQQqJTL++oI9Fkcy2QQ9a+9+CwzEGUN2KSQtlmj+6QwAG0p+RTQt/yb/KM3OGUddASQGZ7IA/89JFEmu5OQknZNAri/tF0rNbRQQBwK/GmfdF0NAkRQCOk4+ORDfFENbpPQaS6Z/0AY6FEGr0QQhgE7+azrDG0teBQQCkuk/q03TG0IZzSQ+5zh/yc2RGkrxFRQ out_69_mFAP2b_singleloop_p01wA5_mFAP2b_0001_0001
LfU4WAf9oEG0hWkPQktzdAXNeMG0yhmNQGZ7kA34lVGEaR2OQc9oiAjqxYGEYljQQaR2aADVjFGkTixQQri6PAXUnPGElxiMQuG/jAHFmIGk8vHMQ out_69_mFAP2b_singleloop_p01wA5_mFAP2b_0001_0001
EW5QsA7QLaGUJGUNQ/pGyADBWjGkBBWOQZQg9AvyhkGkQgVNQ4PVABjrHgGUxgQLQXPKsATLytGUeprNQ7uhrAPOgwGkM2uKQel0kAH5q6GU+uLKQzINWAf656GUNuxKQZpzpADhDDHE7DFJQUNetAvxLXG025bLQ8GzyADXhiG0cOQQQaaQwArKc0G0RSnOQFrGkAjygtGkRZgOQ7G9nAfnzpG0tMqJQOTqzA/r6xG0zUAKQ1ixlA/6wJH0rMsIQ+n0xAv+8CHk3KtIQ out_69_mFAP2b_singleloop_p01wA5_mFAP2b_0001_0001
EktzBBf9oqGkZm5OQlDNHB7QLuGUepLOQoacHB/TN6GEZ7sNQ/pGGB/9TAHk9ogPQT3kLBbmZrGkDtIQQ8wkMBTxEgGkRsTQQyVZQB3DGwGEJpjPQf0bQBjFgeG0KibRQ/UDAB/natGEShTQQ+0XIBLxMqGU8VVMQJSXKB/2juGEmjGRQ21XOB3B9cGEUXyOQO0AJBHuzbGULxeQQTTeTBTLfuGEQShQQzstPBz/a4GUxuaPQRugRB3GtsG0yYpNQH1VRBrUZWGE8ihRQh5vOB7jfhGEfvWSQw2GUB3X0iGk3rNRQ out_69_mFAP2b_singleloop_p01wA5_mFAP2b_0001_0001
ERLSJBT0i9GEYlTLQXPqJBXiBJHUJGkKQbnPPBrFZMHEaRmJQ03vRBnX6GH0d++HQ3kYFBPzMMHEUNeIQncIAB7InKHU8ulJQ9JAGBLmAYHUONZHQtIbKBrGv3G04l+JQjmyIB3F1NHk4LVMQ/S0FBD9MHHkgjZFQnj4+Az5ZQH0j35KQnk8CBPyIaHEvmfEQZz7JBr5ZZHk7moFQSajFBf7/cHUUzeJQ out_69_mFAP2b_singleloop_p01wA5_mFAP2b_0001_0001
E5lORBPHaVHUGEoKQIwqWBbmZZHUzMDKQHaxXB3MzdHUiBhGQwKnUBnBBkHUGEYEQCB2XB/naiHk9oAMQpcadBLxFnHEXOAMQEKJeBzgBxH0FcoOQcpRiBTEZ2HEfu3NQam5OBvyhZHk789LQJ7dZBXjwSHkLIPKQL86WBHG+fH0D3/NQfaLVBXNCpHEiNhLQnfNeBfa7qHE4CGKQKJMgBX/vgHUquTMQdMyiBTgm8HEm+TPQ+3QiBzmw5HUSw2LQ3KujBDjHwH0Cq+NQ out_69_mFAP2b_singleloop_p01wA5_mFAP2b_0001_0001
LGZbcBntzaHkpbSEQEYleBbktfH0Gv0+PEtohBXMInHEDCsAQ789hBfTivHU3kY8PQgVgB7luXHUjX60PuLpcB7bUQHEdrgjP29iYBL3BUHUBihpvrLydBHr5GHEMsHKPDCseBb5QVHEv0NGQI2bbB3SdkHU4DG7PMn4hBHv0SHE1sO6PcPUhBzcMcH0PhQDP out_69_mFAP2b_singleloop_p01wA5_mFAP2b_0001_0001
LRLSjBT14jH0w1jEQtdulBntzpHEW5wFQktjmBLEYnH0kYwJQ7RhlBntzfHEoa8KQZ78nB/mEmHkTiBCQOW/oBrBJcHUDgtDQfU4iBDW5cH0OffGQ4HUlBXdVyHEgUVFQY+gpB7X1rHU1mjBQhTFnBz1BlHkO8I8Pc5HpBvw1XHU5vgAQ out_69_mFAP2b_singleloop_p01wA5_mFAP2b_0001_0001
Lf/koBnX6sH0P14KQ35rpB7P1qHUiBhNQCBmqBHXPfHUGE4NQzMDrBT14bHEoaEQQiBBsBLFuyHEtIrNQ3zMrB/uz7HE5y2LQqWwpBHIh2HUJLlJQ8kkoB3q/sHUyE3KQ2sLoBDLzsHUN5CPQJ13tB/SwuHk7eBNQlmUsB7lP1H05dwPQId+sB/aJAIkzqMLQqY7pBHyvAIkZN9MQxyQrBrxT0HU1vGIQVTPoBnW/7HUBBzIQ out_69_mFAP2b_singleloop_p01wA5_mFAP2b_0001_0001
EiWErBbPKZH0istLQOJ2rBLwKOHkArMMQR2OqBz1jGH0xLdKQKcNrBjU49GE7RxJQLy2uBzLdMHkoFpLQrZcvBH/gPHURh8IQ+AmwB/t+SHExZjNQlDtqBLbnbHEnEzJQJ9brBnhQMHU+SSOQTXUvBfCAEHELB5LQg21tBfSFSH0unGIQyisyBn/fRHkCgHNQbgKwBjaoQHkjfmPQRYLwB/4cbHk++TNQ out_69_mFAP2b_singleloop_p01wA5_mFAP2b_0001_0001
E35rnBrbSJHkvf6JQv09lBzgACH0P1YIQBr8iB7P1DHkqxrIQjs9hBra8MHU2OfIQ5QrmBbPKCHEue0CQQfBlBXoR6GEfu/+Pq+4lBfSj5GEDX/tPVFFoB7Gq1GUR1saPjiJkBrJW9GUOiZuv789mBz1jQHEW5gKQ6nTmBTQ45GUgUGJQY+xoBHJPAHkI4RCQozVmBPDKKH03eOBQAA8iBvx58GEsY/+P3bLlB7sYyGklKUBQR8kkBj5I9GkB6Y7vnqViBjJgAHEpUZhv out_69_mFAP2b_singleloop_p01wA5_mFAP2b_0001_0001
EAAghB3256GUiBBJQEtIdBDrc6GktzHJQqGvaB3isxG0IbnGQXPKdBrbSpG0HFuFQhALbBPHa4GEUN+LQhT8bBnl/AH0YiHOQdYSgBDZVCHky+ZPQpdqXBTiCHHU0R+OQghggBTx0JH0yztQQr2AYBDpVOHUBMfQQ/rtcBfnzPHEKTGRQO0iiBjU4zGUepLJQOPjbBThFCH04NbIQxC0cBnHBxGk11tMQfw/WBLUV3GU/PwLQVt8hB3Ai9GU3U0OQJQ6TBH54FH08YBOQv+XiB/U6KHE/GORQ05fUBnv7SH02IyQQAXEdBr7mVH0gn5RQ out_69_mFAP2b_singleloop_p01wA5_mFAP2b_0001_0001
E8S3VBbQgzGEXPqEQfU4SBDrcrGkX6mBQTiBPBHtIlGE/pGFQv0tMBvyhpGkU4aIQR0zPBrYvwG0hPD6PW9VTBv6Z1GUp1UiProAQBPYj6GknW/2vbDhTBTro+GEZLSAwlcYQBTVvEH0FgUEwSMIUBThr6GEBWZFQwSuVB/EwlGEYf2/P6MVNBn8L3GE3ON9PaQJNBX05qG0Bqu0P5PyVBPdEvG0hhxovBo/VB7ba7GUfPcxP7pvNBL8OBH0Z0WwvqhMNBLJt0G0Isr6vbkcVBrd53GU5kQCwV4nWBLA1DHUQXV9vFO2SBXkTHH0bPQHwddoOBnoGLHkP5iCwpTiNBvi9/Gk875Fw out_69_mFAP2b_singleloop_p01wA5_mFAP2b_0001_0001
EEtIOBDAAbGUNepDQMIQKBvz3TGkpbSGQ8n6FBT14PG0OffCQ/pGHBDBWMGU6mE8PJMINBnFPKGEtVXIQqvZJB3g8BGEgAeJQiimIBDQxvFka5fIQMb7FBvM+CGkLcxLQtK5EBjTMlFkBECKQMbNDBP5hyFU9vCMQlC7EBrnOLGkQPmNQ5iE/ADjDvFEupEOQe+OBBjXfJG08ZoPQyCO9A7Ty/FEwE3PQ4PVQBPc9XGET3kAQV+RIBTXUYGUiTvIQruvPB3K7MG0CU+JQPtoPBL3dGGEf+sFQbRnKBn4DpF0gLhFQOGnDBntDWFEE6uJQJL/GBv03SG079aNQOm06AL56fFk3eSOQyfeABvN9PGk8bhQQpte3AHbm9FkOWvQQ out_69_mFAP2b_singleloop_p01wA5_mFAP2b_0001_0001
EfU4AB7kYQG0LdTEQXkt4AXjXMGUhrHBQRLyvAjrHIGE99zEQbnvqAT2OOGkCXvHQBuS0ATsLVG0Es+6PIRwrAXeJRGUKlItPL9zoADb+HGU0UKwPZeQoAztRXGk3JRtvIFOAB3MzTGUKc9HQG3i7ATwzFG0bFP9Pfbz6AHErYGUK7r0P+I3wAvZibGkO03/P out_69_mFAP2b_singleloop_p01wA5_mFAP2b_0001_0001
EZ78tA/9T7F0IbnEQIMvlAHiPxFkLz5HQ0MxeAPajgFUtOzEQo94iAXB9YF0jAnAQRvvqATXEnFUKraKQlSXyAfMJyFkxCICQAvIgArzm9FELllIQGEhkA7tofFk7HoLQnVzuAzvUzFkzylLQ2VgwATb9aFkCVzJQ out_69_mFAP2b_singleloop_p01wA5_mFAP2b_0001_0001
EYuCMAjH6aFkoh4GQF+Q//WhJJFEqJuEQwomy/WO55E0MdmIQhawy/WY0/EUnu8KQO1FP/GXeRF0RTzBQRvKh/muZhF0mnv6PX0WQ+szpmFkaoLwPeZRp/gC3eFU3Qi0PtLFr7AR7zF0upJwvoVQGAjaIjFUvdBJQ88lJA3YdAFU7K4BQLKcj9SzMZF09OqEQktnR+mlEEFEt/CAQM1Z5/64naFEg37yPmN8s/O3LwF0zCU+PbkvR/Mr+3F02Jw4vyR4Z/uR45FkrUHzv out_69_mFAP2b_singleloop_p01wA5_mFAP2b_0001_0001
E8epn/6QOmE0HSuHQa5lX/up7VEUoB0JQYwvI/YuNSEUgVxJQterj/c/HBEUPNiKQ8xPz/Wv7AEE3oPJQnKXRAjIHCEEoQsJQwmEfAXwZHEU1dOHQMBCaAbE57DknMMMQoTdqALlfIEESbBIQsZ7nAvnA+DU9tmMQH6puAjsSEEkAHhKQvwhn/6SdiEE01yDQmv3k/+gkbEUzFzLQm5rt/+OX4DE6tWGQ/sZm/GctoDELUhKQjzbYA3QtKEEzzRDQiqZPAHSjzDEIw1NQyHwvAvErMEUuivEQy6OrA3gX3DEqClOQ7kQ3AzeKFEUi51KQ out_69_mFAP2b_singleloop_p01wA5_mFAP2b_0001_0001
ED8Is/QPUiEEg83IQOhMNANFYgEEi9kIQoFnYAJ9QnE0WLILQrzGmAZvIpEk7wLLQG0GVAJrrtEESqaEQY+XMAJBmmEEwmB+PJt8VAdTtzE0ak6xPd4FMAFCutEEPmhzv8HjVAtKM6EUL+u+vq3lb/onQwE0cqYIQQ2ERA9ZnPEU1qNIQdPqQA9vY+EkATAFQwkQjAtG9sEUWeOEQGUJQA9AwVE0Jfv8PbnF2/08doEErD89PmOLTAlcrEFEPz50Pj8kjAFQ9wEkwhMxPIzmOABovcEUBzi2vPJ11/goswEkmfEzv7DmOAtvw1Ekh71CwC2CTA5/9JFEEdf9v8ztiAJnU3E0C7H/v out_69_mFAP2b_singleloop_p01wA5_mFAP2b_0001_0001
EX2OMANYBrEU0IPNQSmFVAB6PyEUy0xPQI7piA14+hEkCeZQQew6gAN1pOEU4cTQQu1KDAN3q1EkJU6QQNHtKANBn+EENjPSQzfgw/0DMEFUciKTQuXLv+EZE+EUQy6SQclC6/UL3PFkJ9OUQVWj4/QF0oEEywENQp6KdA91eBFEnIdPQpLpu/8HqAF0pEgQQu6O2/AngmE0slGRQgwoUAhFryEEpTvSQGS9TA5oGNFEb6DSQBTAj/MiCUFkhN4UQJnHMA1HfUFUOTZUQ out_69_mFAP2b_singleloop_p01wA5_mFAP2b_0001_0001
ERYhrA9B7pE02+7QQylI0ANmGcEkTDaRQ8K0vA9PWMEEx6bSQXqnpA5bSSE0KXUTQ8sQ9AVtLpEE1A/RQ4CnBBF1l1EEmw7QQJqqBBBfgvEEH8gPQqqFEBhV4GF0AcVRQ6MUsAZb85EU7hBRQbRL3AFF9SEU7xjQQ/cI6AZjW0EkRduSQkebBBtGmeE0qsfSQ1uIGBdZxPFEHerQQO47DBN8MLFUf+SSQ out_69_mFAP2b_singleloop_p01wA5_mFAP2b_0001_0001
LizHzAlqdwDEDYUSQN5QwA102PD0+ETTQymOkAx5ZIDUQYWTQ0V9fAJyZ5CE3zWUQbBQ0A9nbcDUTOsUQs8LABJapgDkt0wUQQD1CB5isRDULZ3TQcaHCBZkxyD0sttVQTAv3A9dQoDU45hRQHYD0A1Q0xC0KmATQnKrwAtm26DUx4+UQbOsxAZ1eEDkPqaVQ out_69_mFAP2b_singleloop_p01wA5_mFAP2b_0001_0001
E9WidAdO+SDk9iQSQx6zGAFrXJDUh4HSQ+U1DAFyfaCUm7vRQQCKLAxCRMC00jsQQxsv4/gbdmDUvQGRQMDmk+s8AgDUzqARQlUxv+SmmWDEr6ASQyytg+6d5kD0XGqPQwoliAh8CiDU5NgRQqvN+/wohODEksFTQfYI//U04DE05tWRQYZYDAVXjgDEneHQQWzun/GKAhDUnAbPQT0bo+cOhsDUiqFOQ out_69_mFAP2b_singleloop_p01wA5_mFAP2b_0001_0001
ETHFy/8tnCC0cfnSQgsnm/U6wsA00rUSQ8Jj3+EtcoAEfyARQrBXu+KrMhBURCtQQjUWr+wnATA0HQhTQsdwS/E7cMBEZpnUQk94h/ELZQCEQR8TQDnRy/wDNDCU5unSQo08BApOzFAEHwRSQeAbO/WWbbAk3fRTQKdM++8iod+TG/vTQBFTj88NERBEtVZVQMXD2/0k1xAkXnGVQs2S99Y9giCUT82TQLYu5/UchiCkXRhUQ out_69_mFAP2b_singleloop_p01wA5_mFAP2b_0001_0001
EPJGL/UFlJ/z+mPQQgZ9+7mxNx+j8A8NQoGVE/KTjhzbfdtNQsiQ+9WOvw97nbGPQdBhc/AugT/TvIoLQdN3s/wrMGBUmZXLQBgvj+0ew/B01BoKQm8zl+WUPpBEOGDIQuhOm9ca+FCEJBZDQw6jg/gQRjCk5RQDQg3pA/qWGzBUYu09PKdBr/ctoi9TpQjQQKFPV/WpIGAUAI0NQBuu6/AFbE+zxe2LQ4447+Iwgv+jv/vJQ5jC6/Ua5bB07GRNQ+vrCAtiwKBU0a0JQrCVA/ymX7BUgbIMQiz5I/g1ugCEo0gKQkZxg/KZX8AU5SBIQsj3u/IJxsCUsZrGQj5bp/crRwC0NJd/PU1hn/+7CGBEeKC+PiLqb+SIjGCUKIj1P out_69_mFAP2b_singleloop_p01wA5_mFAP2b_0001_0001
LKNhx/qCuN5bRw8LQTXACAfz7B/LQNcLQb9wHAfHAX/rU7fIQ/9UKAPUXy8LDoGGQbQwVAzqVe/beeMNQU9vjA/dx887TatMQHSrrAHtrB+b7Q2KQSX9jATM3o7jIDIOQe5xzATQIN3bF5ZKQD6DsAr8Dv+jirrNQJm8zArt8L+zxJ1LQRHB8A30KAAkR5YLQKZ18/GLLZ8DG97KQW7Os/ipgRAMV67LQV6HcAzELvAsvt1MQwVMRAXXFX/bz4SPQqvgrAjMp5/74AvJQA3cbATGBs8T4klPQIaA6An3Li6rPT8IQXNOsADaiTAk32yOQU876AXVWxAktigMQ out_69_mFAP2b_singleloop_p01wA5_mFAP2b_0001_0001
Ee9xJADqZ7AMX/PHQRl+OATLWOBsfGsBQruCiADGJkA8ElKAQ6FAqAXs5rAcxkBDQcPUQADLjXCcuEwAQ8LRTA3RmjC8siA0PCITjAf9gfCsoEfcPAoXFAPUozCMFEKivYIOiAPrgsCc7cO5vqkcQAP234Ccrnq6vRGqHAjhRsBsm46IQO5fCAP830AMUMM+P2tuBA/cxmCMlDNCQ6GpdAfyskC8I+BDQwU9pA/pVSCMUmAvPxh8o/maJ8C8Tthdvj0/oAv9wrCMBUt+v out_69_mFAP2b_singleloop_p01wA5_mFAP2b_0001_0001
E3rDiA7k5u/r2zk2P8GyrAnTBg+LnFlsPJVYsAbXgS5jjaX1PcIlzAbQGx9jsBztPgrTWAPlPh/7uXtsPQb1rA3bfo+LbtHzv1wuyAr8bm/bgfD0P out_69_mFAP2b_singleloop_p01wA5_mFAP2b_0001_0001
EEWxkAPIhd8Dk4V9PPuJkA3V2//zYCfAQf5dfAzwX5A0H+K4P+L5VALXuaAUWS3WPxIWaAnUTGAEpfbFQ587EA3Cho/zAQNEQHEjeAv7yH1bSU9/PMoMsALMiVAUqKgBQElkbAD7eGB072GHQgeCgA3rMz+jSZOIQpD5DATFEc9Tr0BEQ out_69_mFAP2b_singleloop_p01wA5_mFAP2b_0001_0001
EshXhAfMbGCkngX5PB5McAzULlCkZC0hPrXUPAXo+JDUVQ6zPhMEOAjR5OD0ZMt/PHl4nAjeP3CUmUfxvRf5uA/E4LDEBL4qPq+5tA7vkTCUjTb6vMz9kAnFIRCUo2CAQVX+RAXd2UC0fRFxvT6PlAfzuODE3Bo6vH9w0A/UK5CUW1uwPbmy0A347gC0Jtm+vvrnoA3uDECUZkFAwSKowAbHS4Bke+Jxv out_69_mFAP2b_singleloop_p01wA5_mFAP2b_0001_0001
EHjwFAzzxjDEZBGgv0yYt/mEVCEkTOqpPpRrBAvL6XEkCTNvPlGc3/y8ikEkUnv6PW5Mi++hOEEkNW4yvVvTF/EIzgDE5hnzvmUps/wt+YDkWmGjPjhw0+o1mHDUNzD+vZvAJAr2hgDUJn44vU0eg/Gek7DEZ4M6P6wMK/GLWHEkGrb9vdtLu+0/xREUZH7svkD2c/wgwsC02hu+vaPzg+WFMPDUDN2Bw out_69_mFAP2b_singleloop_p01wA5_mFAP2b_0001_0001
ERtvRAPkCcE0N/XrvKGrbAn7HxEUueetvwU7pArKTvEEyllovMd9uAj3RhEEyEy1vP2PWAXsX8EE1I/9vzQ+7/idm+EkvEQ/v8dggAjpKSFkfrh+v2LMu/CMCGFk6ZHFwZXOXAvWRQE046T3vxWgVA/Qz6EUmqwsP+K1bArSoyE0f8UCwHA3v/qE9JFk+xX5vNbus/+CPvEUgUq9vpLAdALf5ZFkpgCDwEYJpADgLQFkWv+9v5ddbA7PEcFkNzz3vcUmt+yOOHFk0PQFwJCC5/eAl6EEzpDIwhrJ8/WypVFUaX8Fw out_69_mFAP2b_singleloop_p01wA5_mFAP2b_0001_0001
EGIjuAXZj9EkUIfwPfZ65Afse8EUoso1PWmA/ATUnSF0f4A2PDlT7Ab+7gFEGZq8PiCm7AXjqxEkqh2AQSskDB3KXxEEP+6CQ4hDHBnyakE0afO+PkNsDBrk7nEku+QIQjyEqA7CcJFkv/y2PCk69AnfAzE0DCGbPtl34AP8JhEkTAlAQ2Kt2ADG55EUjZ0DQNuIFBTLpBFE1kBDQ1OKLBbLNkEEnVlAQLa9GBHmsrE013m0PeAjFBD/FUE0yGw9P+9yHB3iunEEEGAJQqkICBzEpXEUWyNIQdkOBBT5pxE0T3lJQ out_69_mFAP2b_singleloop_p01wA5_mFAP2b_0001_0001
E/UDEB757VF0gArcPEYlGBXO0qFEv0NBPhrnMBf8SpF0fqxjPKxAPBvyhYF03P1YvRATFBj8n1F0Wgs6vl8aHBHAApFUG2oBwtLk+A3H83Fk3wH8vUNeFBHsyJF0eU4uvGPCFBHu30FkW1+0PT5IHB/ctCGkMS86vJWyHBf1aaFkw7eAwYb58A7Mn/FkTq4BwLvU7Av61AGEoRUzvfG26A/sLoFU1U97v out_69_mFAP2b_singleloop_p01wA5_mFAP2b_0001_0001
LXPKPBDqG7F0gArwPe++UB3Mz6F057nyPiWkXB757HGET3k4P/UDVBzLdQGUGEY4PyL9MBPzMEG00NJ0PU5vWB3bD2F0QZNpvtGKWBHR2uFUKGN7P out_69_mFAP2b_singleloop_p01wA5_mFAP2b_0001_0001
E5lucBT2OHGkSMI7PyL9fBDVjQG0coF+PVjnhBPepOGUhrHEQpbyiBblDGG0eU4EQ6f3hB7quTGUBKyxPaKVgBbTBWG0GACxvV5fjB3oidGEPn23P8naeBjWk/FEnED7PveRdBHMPXGE1ns/PSGOjBnjHNGEpEosPCPidBzTCaGExSRqv9n0kBzuqfGkOiriPy7rkBX3ybGkplB/PHCKiBv0MkG0QNm5P out_69_mFAP2b_singleloop_p01wA5_mFAP2b_0001_0001
EjsthBXO0WGUJGkHQ99TjBvIbWGkWkNKQLymlBHueeGEqG/JQuzHlB7P1nG0jCXJQ3kohBX46ZGkoFpMQ3edeBrmETGEaccNQyOdZBDdOXGEKCEMQbY6dBzHRTGkDzOQQLHqgBz1jdGkCXvGQz5HkB7WYOGEmNbKQUL5gBDO2hGUDFPMQH27iBbcZaGEg1WOQzABfB3cALG0f2wMQ1nHWBzRRSG02tpMQ6G8ZBbH9WG0hS5JQR2sYB/abfGkXErMQfKgaBrgWOGEXlhQQbQTdBzBfbGkBGkQQEHxgBDcFQGUjAsQQ out_69_mFAP2b_singleloop_p01wA5_mFAP2b_0001_0001
E4PFoBnuJbGEaRmKQCBWqB7luiGkuJhKQWO0rB/mEjGU0iMNQaRGsB3jCbGEEYlOQFuOsB3NJgGE+TNIQ/k5qBzsehGU/27CQ8yxsBvj3fGkZGr8Pi4juBzYAZGk9XB9PMNasBjaKmG0U6fwPSMYoBf8STGk/UDLQ3+jpBPKtqGU1WHKQRO8sBDM8XGU3BZIQ5t9tBrnalGEaBTIQ20DqB3pjpGUfjqCQi3TpB/ZlbG0ZolCQW9ltB7HflGke7novSy5qBnovrGUKFfwP out_69_mFAP2b_singleloop_p01wA5_mFAP2b_0001_0001
EFDysB/nasGkR2+NQ357tBPc9sGEpwVQQGZrwB7P1nG0GvcQQShbyBT14pGUbnPPQkCHuBzLd4G0Mz0QQqZ5uBj2o5GEeKSSQeBruB3F7EH0YPxSQ0arvBfR9FH0MxIUQgoOuB/3SEHkw+QVQUFsrBfOrBH0Q2MVQy4YvBXjSFH0uwcWQCBmsB/89yGUHaxMQninsBvQsoG0ioBRQ5kQsBTAi8GUp+qQQonnvBzPn8GU/sPQQV89wBbFF3GEsjaSQYultBPam0GERS5SQV4ksBf8bHHE2SwSQK91vB7WJKHUwMISQyWoxB395HHUJ4PUQiwwqBzcBBHUhqTUQL1nqBfvOAH0FfEWQT3VxBzNQHHErigWQT6TuBHbFEHE42SXQ out_69_mFAP2b_singleloop_p01wA5_mFAP2b_0001_0001
E99DxB/TNhGkR2eRQXPqzBzeUcG0d+uRQamJ1B7kYiGkAr0SQmu5zBbQgnGUzMrTQ14VzB/RhQGUwKHSQgmMyBfQzJGkwT/QQd/7xB3FB8FUWUVRQjVywBLD/1FEHaWSQG7CzB73kuFkWgeQQFDivBbmZfGEAAISQzj10BfMtcGkIW0QQL8AyB/Q1PG0gS+SQg7R1BTTPNGUskZSQyOfzBD8iKG0teHQQHvNwBzX4MGkrbwQQiS+yBvAseFkaQnQQ4T9zBfOJ0FEb+TPQ out_69_mFAP2b_singleloop_p01wA5_mFAP2b_0001_0001
L/Uz3BXO0hGkEDySQ03f5BXO0mGUdTyTQShb7B77neG0OfXUQIwK8B33PfGkvfiVQy+P8B3qdXGUdkrTQRLC7BrbSwGEShLTQNfP5BPob5G0XIrSQDzx6B/s2CH0s9GSQPTM9B/TbCHUNmESQi5g5BfQgKHE05tRQ5Qr4BD/pdGERLCSQsoO4BfB2pGUSolUQpfP8BDQgtGEA5VSQcNZ8BP6lzGk4M7TQBe/3B/RN8GEs1fTQyo63B3GU2G0ol5RQ out_69_mFAP2b_singleloop_p01wA5_mFAP2b_0001_0001
L+TNOB325FEUHahMQ6mETBf8SPEU6mkMQ++JXBvHFOEULymKQmuJbBLEYZEUIwaLQmuJgBz0NbEUGE4JQOJGaBfR2iEkqx7NQbnvdBHuewEEmuZPQqxLVBfR2cEE8nqOQtd+SBzKHiE0OfXQQAAgLBHYl3DEtILKQepbNBrED6D0hWEHQXPqKBHXPmDEBW5CQO0iMBHZ7oDk9ow7PPK8FBjqxPD0FZ7DQW5QDBjAr8CEqGv/Pnv/DBnuJNDU6mkIQ03vGBDW5gDUjXqKQHv0+ArFZ3C03PFJQMrAMBjOsFEUZeZOQOUjgBTQfSEEmggHQm6jgBXbUsE0TYMJQ5p+hBj/pUEUk28KQFSueBzoy+EkenLOQ6avgBDfjnEkry1PQax8bB7u11EkIQqQQkSCRBX2cFEknsEGQvPKFBTtbeDE0BrMQ out_69_mFAP2b_singleloop_p01wA5_mFAP2b_0001_0001
