# Supplementary material for: Incorporation of sensing modalities into de novo designed fluorescence-activating proteins
Source: Nat Commun. 2021 Feb 8;12:856. doi: 10.1038/s41467-020-18911-w (PMC7870846; doi:10.1038/s41467-020-18911-w)
Supplement: Supplementary file 24 — Source Data [file 41467_2020_18911_MOESM24_ESM.xlsx › raw_data_graphs/Supplementary_Figure_6b,c,d/1/silent_164.out]

SEQUENCE: SRAAQLLPGTWQVTMTNEDGQTSQGQWHFQPRSPYTMDIVAQGTISDGRPIVGYGKATVKTPDTLDIDITYPSLGNIKAQGQITMDSPTQFKWDAQFKQNDNPRYHGSTNILTGTLQRQEZ
SCORE:     score     fa_atr     fa_rep     fa_sol    fa_intra_rep    fa_intra_sol_xover4    lk_ball_wtd    fa_elec    pro_close    hbond_sr_bb    hbond_lr_bb    hbond_bb_sc    hbond_sc    dslf_fa13      omega     fa_dun    p_aa_pp    yhh_planarity        ref    rama_prepro    bref_irms    cen_irms    final_chainbreak    final_looprelax_score    irms       time                                       description
REMARK BINARY SILENTFILE
SCORE:  -476.902   -703.646    114.878    401.930           1.561                 22.210         -6.223   -266.888        2.274        -24.325        -79.668        -23.348     -34.558        0.000      3.105    133.102    -42.849            0.037     19.116          6.389        3.442       3.442               0.006                 -476.902   2.374   2876.000 out_164_mFAP2b_singleloop_p01wA5_mFAP2b_0001_0001
RES_NUM A:1-120 B:121 out_164_mFAP2b_singleloop_p01wA5_mFAP2b_0001_0001
FOLD_TREE  EDGE 1 120 -1  EDGE 1 121 1  out_164_mFAP2b_singleloop_p01wA5_mFAP2b_0001_0001
RT 0.092238 0.94843 0.303269 0.768097 -0.261588 0.584465 0.633655 0.17903 -0.752615 12.785 -5.805 20.9455   out_164_mFAP2b_singleloop_p01wA5_mFAP2b_0001_0001
ANNOTATED_SEQUENCE: S[SER:NtermProteinFull]RAAQLLPGTWQVTMTNEDGQTSQGQWHFQPRSPYTMDIVAQGTISDGRPIVGYGKATVKTPDTLDIDITYPSLGNIKAQGQITMDSPTQFKWDAQFKQNDNPRYHGSTNILTGTLQRQE[GLU:CtermProteinFull]Z[HBI] out_164_mFAP2b_singleloop_p01wA5_mFAP2b_0001_0001
CHAIN_ENDINGS  120 out_164_mFAP2b_singleloop_p01wA5_mFAP2b_0001_0001
LwfKMBvxLBIEoaMYQDCMMBf9IAIEZ78WQ67nRBLFu8HE99bWQ357UBT0i4H0hWMXQlDNIBf9o3HkoFpWQa/xJB75FuHEaNPXQiTgIBXhVCIUaeVYQPryOBPHFEIkmJTYQBdLNBHFt7HUsJcYQAQKLBfY1DIkXmbWQf33HBXBj2HEzlkVQxWTEBnr85H0ZBBXQl8GIBX+NuH0ieEYQ out_164_mFAP2b_singleloop_p01wA5_mFAP2b_0001_0001
HTihSB3NJ+H0kYIVQ/UjXBHCs6HkEDiUQkC3XBvcouHUgVmUQFDCcBjVOqHkvf6UQ5QLYB/9T+HUf/ETQJIGZBrvIFI0+04SQlj7aBnojGIEAVfRQwe1WB/ouFI0DZdQQO3JTB7kbJIk74FQQKVETBPyJOIEXprQQoLqPBb9VII0qIROQEtoPBzKnAIEsyhUQMv1aBzTP+H0KDGVQt4sUB7UH8HE8bgSQkekbBXhJ6HEdVoSQFlHcBbAgGIk3EmTQFEWVB7rOHIUYFFTQPzXeBTLFEIkm8ORQ5EHcBL7vKIUQ0dRQfMxWBXIKCIU1m8PQEGvVBvjAPI0xOaRQUaVQBnV6QIEB2ZQQkjsPBHhpEIktfUNQlx7MBTfFLI0KqtNQ out_164_mFAP2b_singleloop_p01wA5_mFAP2b_0001_0001
H3kYTBPzMpH0yhWUQiBhTB/RhdHUO0aUQXPKVBPIwZHkVO0VQEtoYBfR2SHkQg9VQiWEOBntzYHkArEUQnEDQBnCXtHklDFUQRXgWBforaHUCZtTQb8SOB7QLQH0IbHUQam5MB/TNbHkrHFTQEYFLBvcobHkvfyUQ out_164_mFAP2b_singleloop_p01wA5_mFAP2b_0001_0001
HPK8SBntzeHU2O3WQqGPUBjqxbHUbnHYQrcIaBnCXdHE8nSYQQgVcBb5QXHEDCsYQ8S3QBvHFiHUzMnYQXPKQBD/pkH0yhuWQ2rZTB/GRTHEgVLYQ9owRB7OffHknvHZQmupMBD/pgHk9ogYQ03vRBz1jqHEAAkYQ out_164_mFAP2b_singleloop_p01wA5_mFAP2b_0001_0001
H++pcB77nlHEoaAYQuzHhBra8nHkvfKYQy2JjB/RhjHEoaUXQnvflB/mEiHUdTqXQPffhBnBB0Hka8OYQbumfB/P+4H0JNyYQ/pcgBbkb0HkzReZQ7MviB/MA1HkW7sZQcW4cBX75vHEqnzZQsHlaBrZmqHUiBZXQOInhB7fLkHEs9oYQRx7gBzO23H0hdhXQQYljBXT11HEQCVYQU2ZbB/4W3H0pNrYQZDKgBnNyAI0l3yYQfZgdBncxsHEspQaQykPZBv+lvHE4hmZQ out_164_mFAP2b_singleloop_p01wA5_mFAP2b_0001_0001
H46RiBTgVhHEv0FWQ46BkBT2OdHUIwCVQqxLkBblDRHUO0CVQCBWmBfTiMH0P14UQ78NjB76RhHkpbqTQ9cClBXEXdH044kSQ0Z0nBfRIhHUTL5SQNFLkBHmyhHUdNPRQaRWgBntziHUwK3VQXrCmBzDSgHUSxNVQhwNjBHe+pH0jbqTQW4MhB7PfeHEg9cTQXWBlB/mtUHUQnjSQ7DLpBzqXeHENqJSQfkboBf48dHkcH3TQoy2nB3S1pHk9J7SQU1glBTW7eHUBddQQbxPkB7hdqHkmNSRQZqLiBbFYfHUvJARQ out_164_mFAP2b_singleloop_p01wA5_mFAP2b_0001_0001
Ham5hBjArLH0xLNVQQg1hBTf//G0xLNVQHaRjBntz5GkWkVWQMdTkBLaRxGkpbCWQGZ7dBPc97GktzHVQWxPbBPtc9GkKhyTQGpjVBj996GE3N5TQ0HydBPxv1GkkjySQrcIgBvcoPHkBBWVQ8T1iBL3I9GUxiTUQOJkbBLSEAHUt42VQ7X5dBXNizGUDWWVQ4tqbBTboFHkKXeTQz6nTBr6A8GkqF7SQhixTB3UXAH070nUQqaHVBbtwyGUBJOUQs52bB73j2GE8z0RQ7kSdBrOrtG0lsITQzn/gB/qf3G0oksSQ out_164_mFAP2b_singleloop_p01wA5_mFAP2b_0001_0001
LEtojBLFu9GkQglXQf/0kBf9o3GUHaVYQUNenBjAryGEYlHYQJbHpB3Mz3GUPKkXQdTSlBjVOAHkCX3YQcu9iB3BqHHk0lxYQ+okiBzgHIHkFgCYQzVmjBXTp9GkCZoXQ/pajBjzaxGEm4fYQGlNnBfZMEHk6dxYQH5alB76l8GEUFXZQl+ZjBvZmPHkDR/YQmJLhBPKzEHUEfBZQuH3jBzQaOHkbHuXQQndgBT2YJHkaB3XQ out_164_mFAP2b_singleloop_p01wA5_mFAP2b_0001_0001
LSh7nBPIwoGkoFVYQ14VqBblDjGkqxHYQ35rpBrw1aGUdTKXQrcYnBXNeXGEsyBXQgqhmB3jClGUbnnYQk5OrB/hFfGkBYjYQMuzrBLGxoGkqo3XQ out_164_mFAP2b_singleloop_p01wA5_mFAP2b_0001_0001
EqGvrBvz3WG0isdWQJGUrBPc9NGkpbiVQW5grBf8SRGkVOEUQHvUtBzeUXG0gArTQWOUtBX46EGU6m0VQvzBtB/lWBGkXGMXQTMusB7bA3F0V35UQpwltBb78ZGEEYlWQYHTpB/m2KGUoBsVQjZWvBrnwHG0zOqVQ7FtrBngK3Fkh6PXQxJHuB7WSqF0d8HVQSX7sBjRo7FkBw3TQvwrqBnJdxFEg8EVQ out_164_mFAP2b_singleloop_p01wA5_mFAP2b_0001_0001
EEYlpBDrcNGUy2RTQIFepBjpbPGEUN2RQktzpBHtIFGEnEDRQktzoB/9T5F0w1bRQsyxmBD/pUGUHahRQ+LnmBbbkfGU7dHSQ/7XmBX3vhGED3aTQ04omB/nwpGUFNdRQXfVmBbzWsGk/wnTQ6SimBDxbxGUI2bSQScwmBDC0sG0ikKQQGnnmB78P8GEK8ISQAJ2mBHZa3GE7JtPQYIzmBjdC/GUNE0QQSMIoBPy2IG03PtTQiRGrBXn0UGU2HlRQ32JlBjquPGU+/5RQ98jmBfsNVGkaScQQ+2QmB/hybGEzXNUQIqJmBP8svGETxiUQy0ymBfE6mGkTR0OQHkjmBTLVCHkis5SQLF9mBvXf5G06ZoNQtM4mBPGfHHEWrhQQ out_164_mFAP2b_singleloop_p01wA5_mFAP2b_0001_0001
EEtIrBzgAGG0LdzPQMIgrBTgV6F0257NQUN+oBHtI5FkQgVMQ8nKoBbktEG0xLNLQaR2tBnsd+FUHaBMQpnWuBfxfsFEpb/JQ8KdvB/+IYFENsQLQkykxBngmYFUfciMQpfDuBjYUGFUrX6KQuz3rBrbSNGkVOUPQsK1rBDuurFUoJFPQT2pvB/PdAG0TEJNQy/dtB/skGG0GM6KQFXyvBrrHyF0lcgIQSpdsBPvfoFE5KBJQxnruBPMn4E0/3tLQzuWsBn3eGFEuZ2JQ out_164_mFAP2b_singleloop_p01wA5_mFAP2b_0001_0001
EoFpnBTLymFU46RMQkCHlBTgVmFUhr3KQKc9kBDqGVFU5QrIQHahlB3NJCFEVjHJQEY1iBz0NjFEmu5MQsMLgBD36jFUhgdLQgVBjBLD3zFU9vFPQQgVoB/RhZFEFuONQej0kBnDw1F0d64JQfVBjBzNkTFUfI0NQSXKdBXhthFE7J5MQmfGgBjocXF0tc9JQTU4fBjldzFEUpfKQ0iahBzfexFEKgQQQi94iBfHuBG0lTPOQ+h5kBv/TyF0kKDQQ out_164_mFAP2b_singleloop_p01wA5_mFAP2b_0001_0001
EhALkBf++bFk/UjEQWO0jBj/UNFkTiBAQtI7gBz1jOFkpbS8PSMofBzKHgFUwKH7P78tlBnsdSFUIwK1PFueoBjTtQF0Xh/5PdVNlBjM6CFUmTArvW5wjBb78rF0IbHEQEgQkBTiH9EUsvXBQfBXlBDEwiF0hyWvPPdPpBvB3eFE/+Y6PROjmBP6tGFUP8U5vFwJjB7QaEF0Ya+yv8njlBzujyE0QDIKv out_164_mFAP2b_singleloop_p01wA5_mFAP2b_0001_0001
EWOUfBvHF8EEEYl6PR2uZBjpb8EU5QL2PhrnYBvd+sEkuJxoviWkbBrFZdEEAAAwvVj3VB7Of3EEDCMAQU+QWBL3kFF0wsQFQi27QB3p4/E0iP8IQKrKSBfjWQFk/hzLQampgBT14tEE7Rh7PVdzYB7hbMFESPUwPXAPWBX0QnEkTyYBQDz0RB7hg5E0lpX9PiBHWBXWTWFEcdPEQ4cAaBP8YCF0BpPHQlwBPBXwwNF0wrRNQt1PSBHSHhFUU7OLQCT7VBzzFMF0t8qMQ out_164_mFAP2b_singleloop_p01wA5_mFAP2b_0001_0001
EoFZUBHDCyEEv0N4vktTSB7QLkEULyWAwXPKMBT2OjEEoa8/vO0iJBntzzEkQgV+v14FUBnBBsEkAr8FwML1ZBrEEtEkbaJGwTUNSBPKbcEUBdIJwfUYSB7lu/E0HFu0v4G7TBngIUEEQ5k/v0mbSBjk07EUVGuGwjvSbBn8skEUJ+QDwfRhTBjpAiE0NYFLwTM5NBTaYbEkVOHJwSp5TBXtpMEU0HwIw out_164_mFAP2b_singleloop_p01wA5_mFAP2b_0001_0001
E99zJBPJGQE025bAwPK8DB/mEPEklDNAwamZBBjpbQE0fqxFwIFOEBPIwQEkvf6IwkxJCB7tn1DkyDw6v2WgDBzL0ND0nIeAw28TEBTQWPD0dLWFwqSxDBzuLqCEx5d7vEtIMB3MzCEEnEDBwZdfCBHn2cEURk57vPSr7ADWr2Dk3ne5vVEDEBLH1zDUa6orvX7pEBLYsOCkrwK/vQpFDBDpbqCUXtWuv out_164_mFAP2b_singleloop_p01wA5_mFAP2b_0001_0001
L1NJ4A/89PEUiBBGwQgVyAb5QREk/UjJwwfq0APdT+DEYljLwoFZyAjWkBEESh7NwO1TmAPg1REUk8+IwFpyhAbAK6D08SuHwgv4LAn8R8DkqYuGwznMCA/0qNEkIsIIwQhdDArFzeDUcVaEwe++zArvfQEUiBhCwuqr0AbV+fE0gVkKwm8/hA7fgVE0yo0KwS7kkAnwjeEU+PHHwPN1lAjY2yD0IH+DwQIejAjoTgDULtQJw out_164_mFAP2b_singleloop_p01wA5_mFAP2b_0001_0001
LGZ74ALv0ZDkSMoKwQgV7A/TN2CU5QbMw2OfDBf8S3CkVOUNwzhWFBjpbaCkWktOwHK84ADLYLCkPSELwKzBtAHj3DCU5moKwLl5mAPJROCUNvYMwXELqALPnnB06njIw/pG7Ab5QXD0FZrIw/RS2AHIE5CELfMOwDv98ArKKKCU3kIJwcSH8ADpriB0DGSMw out_164_mFAP2b_singleloop_p01wA5_mFAP2b_0001_0001
LGEYGBT0iYDkCXfMwjs9LBXNedD025LNwHv0PBPHaFDkX6WLwdolUBLwKDD0HF+LwcSsEBrw1vDU14VLw5/BNB7YS/DUSwINwW/mMBbDVSDEvZOPw out_164_mFAP2b_singleloop_p01wA5_mFAP2b_0001_0001
ELH6NBTLyyCEBWJJwEtoRB/mEbCEBW5GwgqxUBT2O7C0kYwDwqxrSBzfqdDksdeCwoF5OBf++5BEsyBDwtJ5LB74ZyA0NdhFwe1SJBfBt4/DvuVBwIJ9FBDS+bA08gc8vs3zKB/ECr8TLdJBw2O/JBvco1CE/pmIwthRUB/OUICEikuIwSLWMBHKqOCk1fbAwry+RBr0kcBkE5jAwKOuOBvn1KAE10wHwok0IBTgNMBEa4FIw9YQJBvhPK1jjr18vl6kNBjKJo6D1QvDw out_164_mFAP2b_singleloop_p01wA5_mFAP2b_0001_0001
ElDtZBDrcwCUf/UCwy25cBfnvPDEAAA/vv0NeB7P1ED0d++tvHv0dB757fC04luJPb8ChBjU4WDkSMoCwdWjiBn8UvCEA60CwZ2XgBTIdlDED9JIw8SXbBLwKTC0LdTDwFzqaBHZqtDUosn+vtmPiB/oWvDENVqAw0xUhB3B2VCkf6+Cw6eNiBL7kqDk8XRJwZEeeB3UkBEEGvEIw3IXeBb+8MDkfCKJw out_164_mFAP2b_singleloop_p01wA5_mFAP2b_0001_0001
EAAAgBvcolDklDtoP8S3gBvz3fDU6mE9P5l+iBrbSAEE+TNAQHaBjB/naSE0xLd8PzMzcBvz3jDEsyBCQ/BqaBPqDGEUmH0BQ357fBjqxBEUc9ogvi6whBzfNADUc9z9P250dBT8vcDUSnHGQLQxZBnvoNDEpTtAQOrZZBrLCJEkcvfFQ out_164_mFAP2b_singleloop_p01wA5_mFAP2b_0001_0001
EY6mkBnuJ1DkR2OEQnvfmB3NJKEE/pmGQAAwmBjWkHEkQgVKQmupmBvIbrDEBWZLQlYQpBf++JEkoF5DQeuLpBTBtSE0oFU8P8/3rB7bEWEU4/X2PahctBTRJHEkMeCzPMSbsB71WqEkxUFxPU4akBvd+WDUHaxFQbtvlBX3OaE0ZI2FQZhCqBbnbzDE9yyDQcKpqB/4uTEEQWNGQXpLoB/UGiEEoQm8PW/EoB7zwHEk6tf2PNxKuBXRAuEUZRdgPe7DrBLaO2EkKzL0P out_164_mFAP2b_singleloop_p01wA5_mFAP2b_0001_0001
Lx1DnB7luZEEUNuLQ7RRnBb78ZEkSMoOQwKnnBvyhwEUMIwPQbnvoBHue+EU5QbOQsyBnBHDCoEkCXvKQj59oBn2LQEEJzPPQY9elBPtxSEENrfPQ out_164_mFAP2b_singleloop_p01wA5_mFAP2b_0001_0001
Ef/0mBPzMzEUiBJRQ/pGnBLwKHFEBW5RQ/pmkBnX6MFUKctSQQ1IjBzJx+E0FZLTQlDdpBb5QFF0Jx4SQ3+PsBvG/CFUiBRSQUjZuBXql+EEuaUTQG6SuB7p2tEkQ59TQVyUwBzO2MFUVrfTQqG/lBbmZmEEaRmRQFzanBL1NUFkfLMRQz3HpBv8j3E0qqiTQX7epB3qdTFEJPhTQi1vsBHaDSFEhswRQwpQsBHZ61EEjZjRQdSwxBfyQKFUYALUQ4LXwB/zmaFk128SQ out_164_mFAP2b_singleloop_p01wA5_mFAP2b_0001_0001
EoFJkBPy2hFEBW5SQ14FiBzfqpFEv01TQ5QbjBvxL3FUc94UQ++JlBT2OCGEEYlUQkCXfB3251FEVjPTQWN0aB7t1oFUDFnSQX10aB73hUFUF/OSQVGgVBvVfwFk9AVSQkw4VB/CvOFki4tRQOEqSBrxifF0MNxRQNb+SBPz6BGEY9fSQppdNBjHlhFkwhYRQO+vNBLY4CGkXJHSQ/MHLBL4O1FENpkRQ1NZlBXjXsF0FZbSQaSIhBrp4bFEReTUQj+ZgBHzkAG0T3fSQiXkdB3jZ/F0YtCUQCmKeBPgFKFEofUSQUp1UBPql/Ek8rVRQTaBVBnPbIGkBt7SQdHNLBXpVUFkto8QQsizLB/nTKGk2VQSQ2NGHBjkS3F0ogTRQ out_164_mFAP2b_singleloop_p01wA5_mFAP2b_0001_0001
EtIriBPzMzF0eUIWQaR2jB/na+FEAAQXQPKshB76RGG0HF2XQGE4eBLbnCGEaRCYQCsykBnYQuFEEYJYQA1qmBTJycFESfwXQajZpBv4bfFUWeoXQHuImB/jWIFEFuVXQiXeqB7CUNFE7MKXQhmioBfkJ/E0p4+WQ7RRhBvconFECsSWQE2glBXwFEG0Xr5WQdZGjBLV8mF0fzXYQfS2lBHDz2F0lmiYQGGLkBL4qAFE7iTXQQ4lsBP5iKFUge9WQvezoB77jvEUJJpWQ out_164_mFAP2b_singleloop_p01wA5_mFAP2b_0001_0001
EzhWiBXjXQGU2ODYQVjXgBntzXGknvTYQFDChBrvfcGEVj/YQO0SjBzgAgG025HZQhrHgBb78gGU3koXQEjSeBPrzdGEHyRWQS87gBbfMaG0V+WVQD0CZB3nkeG0pJ6VQALJgBTacXGE6YGUQjebXBnm3bG0cspUQ/qFbBbEWYGkgGwTQe+OkBDAATGkYQ4XQxO9cB/LjTGEeiXYQZmEiB3qXkGUmVgXQNesdBLdBnGUbJBYQXACjBTakZGk6npVQ+jJWBj3UhG0qonWQEUmhBDCmUGk3QYTQdmPTBTSkcG0P8XUQ8p3ZBngRWGE3mwSQ out_164_mFAP2b_singleloop_p01wA5_mFAP2b_0001_0001
Env/dBntzcGEqGbZQ8SXeBvcohGkTiFaQ357ZBPc9pGkDtMaQlYQVBzgAnGUbnPaQep7dBrEDZGUPKoaQBEmdBP9WdGUMQWbQofRhBfhBjGEg9mbQMqajBPtLeGEPxrbQQO/gBnoVtG0opwbQPKcaBXNeZGU46RZQuSGhB7HvlG07HIaQsysgB/byTGkBQmaQFjaaBjDLUGkDQiaQw3ycBThpWGUPUrbQUaRaBH0DjGEazXbQ0BiiBvkgxG0ZF8bQFbWeB3dFxG0SwrbQ out_164_mFAP2b_singleloop_p01wA5_mFAP2b_0001_0001
EmuJbBnCX0G0IbPaQgVOXBfnv8G0xLVaQfU4UBjVO8GU14BbQsHlXBLv04GkYQgbQZQgaBPc9GH0HFOaQiPFgBvm0DH0sIZaQefVgB71M4GU42KaQK0JbBHyK0G0WVPaQVoFUB7h67G06t8ZQMh8YBz3XNH0ouiaQXpDaBvCyJH063sZQBKagBffyEHk1s7aQcIghBLqMJHkyNJaQbtuhB/wZ0GUFmgaQdk8gBLyb3GU5opZQ out_164_mFAP2b_singleloop_p01wA5_mFAP2b_0001_0001
L357PB325/GEaRGbQWOUNBvcoAH0z3vbQfUYLBXiBMHkDt4bQpbSLBHYlPHkQgdcQcSsIBntz4GEFuybQkXRKBPmCtGUFXubQknxNBfwfpG0qgScQo/MPBzyYeGkMnOcQeF7SB7kQZGU0elcQBHxVBDZMeGk6/CdQsCoTBLTEPGEuPdcQGE4NBLwKCHkqxraQCpMQBP7a+GkyhIcQNi7FBPjg6GkUfZbQ4BmGBDe25GkP+QcQpRcMBbUyrGESZQbQIRsGBHDDoG0bTubQ4tqLBHyjqGkjswcQX/bRB/KLuG0z1ScQQMLNBfLwZGEAu4bQauJVBTJDmG0gzIdQ0VjYB3AIaGkGwTdQWBPRBXGxLGUNpFcQSJWWBP9sKG0PVtcQ out_164_mFAP2b_singleloop_p01wA5_mFAP2b_0001_0001
LkC3JB/owRH0d+WbQ46xHBb6mcHkYQcbQBr8IBfSMiHEsyxaQcSMKBPIwcHkpbSaQgVuBB77ncHEVjjbQ6499ALljbHk5c8aQ2O/JBzeUOHkQg5aQL62JBn3XgHkWA3bQaBYABXzkjHkb20bQ2cxABfuvVHEQg3bQ+BZ4A/xEWHk+8/aQ out_164_mFAP2b_singleloop_p01wA5_mFAP2b_0001_0001
LXkNIBHsysHEmutaQpw1IBnDtyH0HFGaQueUFBXMIuHERLiZQlYQGBLbnwH0bS8YQcSMHB/mE+HUwKTaQEeYIBj3p+HE6dCbQKGDHBHLrzHkqNTbQocNIBL2usH0hLuaQkhENBn3iyHkjb8ZQ03+CBvOS/H0bdMaQMhaJBPPACIkMaAaQ698FBvdfCIkMcRbQ1GmMBvraAI0moHbQsPyCBL+ezH0uGbbQgznJB3r4xHEskubQ out_164_mFAP2b_singleloop_p01wA5_mFAP2b_0001_0001
EsHFBBf++nHkWktZQ7Rh7APdTjHkDtMZQQ144ADrcXHkmZWZQ99TwA77nTHEEYJZQ2jCxAThrpHEsyJZQKajyAflr1HUNrCZQW4EyAzQi8HEZflZQ/th0A/Tz5HUuWaYQ9GizATwsDIkv2fZQy/A2ATfTCIU+rUYQP8g1ALTtFIEwR3YQMt/2AHpHLIEEpxYQf/UABjU4lHEoaMaQTq6/AfLdjHk4kuYQ9KqsAXLpoHEMrnZQHMAsA7DjmHktrwYQBijwAvjV5HUiWFaQ2380A7jn0HkWo+XQbhKzAPgYGI0HS7ZQ+5k3ArE5DIEpppXQTRH2A/k6MIkfnMZQ out_164_mFAP2b_singleloop_p01wA5_mFAP2b_0001_0001
EqGPABT0iRH0yhqZQ357+A3jCGH0Gv0ZQ5luEBnDt/G0JxwZQGE4IBHXPDHkQgBaQMIw6ArFZEHkU4iaQRiUxAn7rKHk03paQKR/3A3Ol4GU7kqaQDCsDBT2OVHUGE0ZQtsQ5ADHrCHU56dZQugaABXT1GHk6R5aQOl9sAvUkKHkdSQaQaWD1Azyn3GEuHLbQHo/+ALNmzG0RTmaQUNzxATeH2Gk/8TaQ out_164_mFAP2b_singleloop_p01wA5_mFAP2b_0001_0001
EFDiEBzKH2GE7RdZQ4PVJBXjXvGEBWZZQU4aIBjrHjGEoaYZQFueEBnuJfGECsGZQzhWMBTgVzGU46xYQp6VRBz3itGEl4lYQHLhUBTlN0G0cV2XQRJKXBHN7+GUVaYYQ7RBBBrZmzGE99PZQ/z1LBrGqwG0LZ1ZQEDbNBD4s7GEBc2YQTjrJBjN9yGE+RWYQN0aQBzwXlGUEAcYQlqDUBbvNtG0CkAZQKXPZBXUOEHElHDYQCT6ZBf737GEjcwYQcN8TBTVQDH06DoYQ out_164_mFAP2b_singleloop_p01wA5_mFAP2b_0001_0001
EEtIMBvHFdGUPKsZQ/pGMBrbSRG04lqZQaR2PB7QLNGU5QHZQlDNUBfTiRGEoaAZQrcoNB33PMG0isVaQJ/WJBfmiNGkEk5aQHKoEBzgAOGUjLwaQ1b3KBDUmNGEylebQ5lOPBjqxgGk8S7ZQhFDIBfznOGk4cjZQpbURBPe5PGUm1gaQuebOBnKwDGEdDRaQ out_164_mFAP2b_singleloop_p01wA5_mFAP2b_0001_0001
EIwKOB77nEGE7RxYQvJRRBblDAGEmuNYQyLdSB757nFkuJRYQam5OB33PbFU2ObYQzMTOBrEDCGksdGXQOQeNBjEEOGUS/4WQ2FfRBXC06FkfQ7VQZJDKBLR2QG0EetVQx1jKBTgVBGEZ74YQUeKVBvA9DGkh0MYQqYYKBfes8FkepJXQZtSRBv/oRGktlyWQAIhLBLCdRGE7wwXQAUTPBHj19FE6hBVQDRASBvXrpFkTqCWQlaaVBDGRBG0c43VQRmqJBvOgZGkO1oVQivHGB/3TNGksK2VQG12LBPRxNG0VQzUQ out_164_mFAP2b_singleloop_p01wA5_mFAP2b_0001_0001
EKcdXB7OfhF0MzIYQtI7YBX3kKF0eUIYQO0CbBvcoDFU3k4WQf/UeB3MzOF01jSWQ6mEdBLEYFF0jCrYQPtoeBvAztE0+eoYQjvvaBH7yKFUGmWZQgqRaB/S3sFksdCYQgQXVB7pLBFkcpPYQ/gSgBPXcOFUzzlYQR0ygB7rPqEE3DBZQdDLgB7nQqEE+NJYQ+uFbBHc4jEUSdtYQjIrdBviNHFUNVvZQ1qIXBX6QBF0z0bZQ7CvZBbKwbFER3XZQ out_164_mFAP2b_singleloop_p01wA5_mFAP2b_0001_0001
EsyBZBbQgxE0jCXWQ++paBb5QpEUjXCVQ46ReBrFZVEUiBJVQIFOdBnDtGE0w17VQXktVBrw1jEEEYNUQBWZWBHZ7oEECs6WQ509cB7kr1EEYNiUQjs9WBXjXeE0HFOTQv0NTBLGEyEE/pGUQ35bTBb5QXEET3sUQ out_164_mFAP2b_singleloop_p01wA5_mFAP2b_0001_0001
EqxLhBLxgUE0JxQUQaRGjBf9oCEEEYNUQ0iMkBra86Dka8ySQO0ClBPy2LEU6mESQ35blBvyhIE0eUIVQMwmnBPhQwDkNfQVQlhwpBvoc+DEctPWQ40/pBzENSEkhQnWQkSXrB3dlfD0BRsWQiBhhBTKchEUdTqTQ0VFiB/aSoDkWkiUQOcqkBf8pLEEQZIWQ9CWmBzJXXE03dxUQDqioBr3urDk0ESUQjOvmBDkNSDE4vmVQQz0sBD3jmD0kxVXQsdHrBDAdBDUSEYWQ out_164_mFAP2b_singleloop_p01wA5_mFAP2b_0001_0001
LHvUkBjWkRD01jaSQqGflBrZmFD0coFRQueUkBDW5cCkpbaQQrcojBHYl7BkBBGRQ2OfjBLwK7CkEDCTQFgonBbigAD0nUMRQjtNlBvz6fDEDwYQQ out_164_mFAP2b_singleloop_p01wA5_mFAP2b_0001_0001
LMIQkB3MzcCk8SHOQ5QLjBfTixBEqGfMQqGPhBj/UHCU0iMKQc94hBblDlC0MzsIQqGflBjrH9AkEDSLQFqInBD7scAk0uZNQ1nakBHzzl/DKtrJQZ78kBnCX3CEBWJNQ+zAiB3e1HB0MoyNQL8rmB7mFmBUKa/JQCSDmBraT2/zyYmOQL3EmBvS2c+TfO3IQRyKjBPI+JAEogDIQzcPjB/CpU+DCo/KQ out_164_mFAP2b_singleloop_p01wA5_mFAP2b_0001_0001
L46xdBzLdjBEaR2JQktzZBrw17BUdTiHQiWEYB/TN2AEW5wDQy2ZZBf8SX/DtIbEQ+wuUBThHQCUTqFJQ94oRBrJJZB0yRhKQ4sKWBX4wzC0s+BLQ//3LBfnjvBEv1GLQ789cBXjXyAEpwFLQ8fkbB74hWC0HLAFQEaFSBH+5cC0buGHQ7+mTBT7/JB086ZMQTIsRBHMUfAUlLTJQAHiSBP5PAD0on8LQOyMYBjvXNDkxU9JQ0KzYBPlOnC0PSlMQ5r8JB/jC6AEkyHMQ1VyJBPlx8BkvKPJQIguLBbW+TCUOoYMQ out_164_mFAP2b_singleloop_p01wA5_mFAP2b_0001_0001
L2jCVBvIbPBka8S/PDXvSBHYlTAkR2O3PnEDXBXiBx+z4lutPzMTWBzgAr4zMzMrP3ySOB7Mn/+j/0u8PM5NKBDuRVAEuSRAQIFOUBPzMHCkZmZ+Pz9DRBTVF4AEdgnfPel6PBX0ho9Dn+pBQ3GqMBfK1M9Tiux1PaFnJBnL++AU44B7P out_164_mFAP2b_singleloop_p01wA5_mFAP2b_0001_0001
LEtobB/na8/zisdePEtIgBf9og+zfqxrv2jChBjVO02D/pGxPiBBiBjWkt973P1YPTiBfBTLy28Dv0N+vDXbdBLDIt/TstQDw0ecfBvAv+AU5Z+Cwr0DaBTsWJ/j4WjGwZ78bBLwK/AUO0ikPoL0hBbec5/TmIZtv3WzbBLdcGyrS7y9vNIRhBzSjE5z6loAw out_164_mFAP2b_singleloop_p01wA5_mFAP2b_0001_0001
LlD9gBThrH6zyhW/PDC8hBT0iM9bktTDQT3kgB77nK+LtIbIQZQghBjAr8/7yh2JQMdDgBb5QL+jWkNBQ/hBkBPilb87fiUEQZj3hBH1Nh/7zcQBQ out_164_mFAP2b_singleloop_p01wA5_mFAP2b_0001_0001
EPK8cB325767z3PJQBrcaBT2Of8b3k4LQjsdcBrEDC7jTiBOQtd+cBDVjH/zMzcNQXuYUB/vsH87/nrLQRpzRBXS1I/rh93JQqx7LBjuXv+r9gqJQu6PJBnShN/rf1MMQ7HJEBDx/h+7JtuMQKqOBBXGbt8rrk4KQ1AECBLM/C/7SsGPQKcdbB33P16D99DIQPMhbBHQkQ/rQjhMQG+QTBfV5n7TYi7KQbjoSB/Xbj8LWoqNQjgiSBnMMkAcagrKQFShTBLGr/+rkzvHQTETKB7G9DAsVVMIQ9xGLB7kbx6r2zCJQUNXLBfAnDAsW7qNQOa0CBXP+17rLZEJQYgz6AvFYY77K9RLQmZTEB/R48/rDxQQQYfe8Av1Yi+b3DgPQ out_164_mFAP2b_singleloop_p01wA5_mFAP2b_0001_0001
ETihdBzLdTy7P1QQQgVOfBLxgg9T14VRQWOUbBX3kAA0LdrRQyLdWBTLym/j78tRQ/pmfB757n2rpbiSQOtQgB3eR5+rtj7RQo2WdB/qa5+rD7oQQqYfdBzC4wzbJMPQQ98ihBrrJq+Dk7ERQZS6bBXfxtzLqXITQKNchBbDtv5DU1MTQZGNfBTgwOAMPaoSQSUaiBba0N/b2uwRQlEOZB/nrk/bXoyQQwBnfBXVLFAMaF4PQ out_164_mFAP2b_singleloop_p01wA5_mFAP2b_0001_0001
EPffdB/RhLBkuJBSQb8SaB7QLKC0isdSQzhWbBzfqVCE7R5TQIFufBTf/kCkR2OUQhrnbBjVO0CUGEwRQwN7aBznEyC0+fYQQsmVYBHuyYDUJETSQl1HdBX2zZDEAmcPQ03vgBzgATB0Ld7RQwMFWB/ywBC0+PYSQCkifBXs26CUCf6RQKqrWB7+YvCkOGLQQQJ9cBPr/VCkBJ/PQ1AdZBbzl2DUxRzRQOx/YB7GLcDEWvXTQY9MUBvb5RDU90GSQ6hncBzYvYD0b7UNQQNogBPXcdD0tu2PQbrDbB78w0DkIvHQQ out_164_mFAP2b_singleloop_p01wA5_mFAP2b_0001_0001
ERLSXBThrPCUf/sUQlYQXBLEYdCEZ7EWQhrHSBX461CkYQQWQMdzNB7OfjCEueEWQpbSXBfR2uBkqxDXQv2LXBPPIIC0KbPYQ3VLcB3qW2AkeRzWQ2jCUB/naAC0xLVUQgexaB7CRxCUXBQWQl5qTBbhRKBUMw7WQ1PHXBP/jaBEnslYQwnnTBnosbCkdHUYQY0vaBvNebCUkMVYQVUKcBfJqAAUOwfXQFZzfBLJFcBExg8WQnNFcBbOCeAkuDyVQ out_164_mFAP2b_singleloop_p01wA5_mFAP2b_0001_0001
Ee+eSBHXPeDU5QrWQEYlNB34l2DUMI4WQW5QOBzfqPEkpbqXQlDtSBHueWEE/p+XQNeJWBDrcsDUHaxWQkJqKBrMziDkpcZXQbc3LBrH6+DEFQ6VQ out_164_mFAP2b_singleloop_p01wA5_mFAP2b_0001_0001
EMIwJBXiBZEU0iAYQShrJBrbSsEUgVaYQ14lEBDW54E057TYQxggABf++vEk8SHYQdTCKBf++lE03PJZQ8vFFBTPTZEEXqWZQFCwABDh+jEk2NoZQ/a1EBPKMDEUDWQZQ5Ea4A/N1YEkavzZQWoQAB/6PwDUl5bZQIe83ALZ3CEUUltZQx+2uAfiqvDk4I5ZQHaRGBfSMSEkrHtXQZs/MBfae2E0UZQYQ56UKBXiT0EU9FdZQFLlNBvQQcEEH1OZQJD8ABTIR1EUs5sZQvPNIB3WV1D0dRCZQp4nxAPlThEEnjBaQLiBABDIBODEgJXZQUyhvA3fSSDkNmwZQ out_164_mFAP2b_singleloop_p01wA5_mFAP2b_0001_0001
LhrnEBzgANFkYQgYQoFZ/AjU4YFEv0dYQKxAABfTivF0NJuYQpw1DBb781FUbnDZQOJGIBnBBUFE7RpYQm5N5AH1nQFksGwYQD+r8APrfZFEya5XQ out_164_mFAP2b_singleloop_p01wA5_mFAP2b_0001_0001
E2Of3A33P7F00NlYQ46R2A34lIGEoa0YQ03PzAvIbQGUy2RYQpbSuAvyhNGka8iXQEtIuAHXPJGET3YZQiS2xArh/DGk44BaQRe4pAnZXFGk4zlaQvsjuA/ARBGkXlPbQVBA3AXWvIG0q3gbQ9owxATgV0FEXPSYQLx89AbMSLGk4FBZQMBrmAHNfFGkg+OZQ7nbsA77nRGUx5fZQe8e5AjNfHGUZaLaQZLDzAfu92F0Yk8ZQnikiA/c+AGUpgeaQ5k7nAbY0NGULUpaQqfLyAb28yFkd6JbQFvNoAXwaAGkBNnbQTLA6A3ayFGUXR8bQ2SvzA3C7PG0vkmbQS4R9Av8yJGEYhLbQ out_164_mFAP2b_singleloop_p01wA5_mFAP2b_0001_0001
EnED2AvyhaG00NZYQ357yAD/piGEaR2XQAAAxAPeptGkBBOYQbnv1A/S3wGUjXuYQ7Rh7APepjGEue0WQShr6AnsdcGkR2yYQS8TrAX4TgGUPFaXQGZ74ArbSpGEEYFWQEYl8A757bGkTiZWQKcdBB/9TmGkvfSXQ out_164_mFAP2b_singleloop_p01wA5_mFAP2b_0001_0001
E+TNqALbnzGUbnvXQIwKoAbkt+GUbnDYQ/pGqA757FH0gA7WQzMzpAzLdCHEmuxVQ7RhZAnYQAHEBWVYQaGFKAPXn9GEnTqXQpLBWAXgJ5GEya8YQx1jmAbPKwGkqx7WQDVrtAnz7AHkVKdYQ6TbXA7snIHkOleYQ7rDMAj2OCHkxn5WQxC8FA/XZ6GEU1IZQB53gAf0O7GUCAVZQZ68XALOzwGEGizYQ out_164_mFAP2b_singleloop_p01wA5_mFAP2b_0001_0001
Epw1rA/mEQHEnELXQGZ7tAXNeXHU0iEWQJGEkA3MzbH0xLVVQQgVYAzgAfHET38VQU460AXNegHU14lWQZLX2AzWpoHkDglVQ2fr/Af86bHkI/7WQdoFsA34lSHkDtEYQ2moyAfwTTHEcHUVQpZPxA3c5jHkpUcXQQ0c7A3x6uH07+8VQv4ruA7GDsHUAJTVQ5wF6ATh0kHUd7uUQ1PVCBTTKiHU06TXQI3nBBbepYHUevCWQnB2+AfkrVHE/IsXQ out_164_mFAP2b_singleloop_p01wA5_mFAP2b_0001_0001
LNepkAf9obHkCX/TQepbYAb6mfHkBBGTQXPKeAz1jqHUiBhSQ8naQADVjxH0kYYSQR2OVAblDYHEsy5RQQJfMAfOVNHEgPPSQj0MKAvHFGH0kG/QQzfTx/KNIKHEycDQQYC6m/GQRCHUtY7NQyLdrA7luYH03PlTQvfuJA7oggHUb4qTQ03QiArEzWHkskaRQ+MoKAfzybHEIXLRQICB6/+HJOHUJ0uSQwnpXAjnnJHkHr7SQnBTGA7Z79GkEESRQi7NZAXH4FH0BEcQQXx27/KIlRHE7gMPQJ94I/u8oLH0IxoQQdym++euRFHkkNwMQUiaZ/moX7G0IrwOQfotAAXMpAHkErwMQ out_164_mFAP2b_singleloop_p01wA5_mFAP2b_0001_0001
LlYQpAnX6rHERLKSQdoFtADAA2H0MzkRQDXP3AHtI4HkR2WSQBrc7AjWkwHUep7SQsHFwAXMI1H0w1DQQSBF6AfxQvHkO72PQt9MnA3GavHUSTlOQVjXuA3islHEoaUSQg58mADyF8HEzAuRQAb8wAzU38HEEjPPQjHI/AznuyHEn4jOQd2bpAPM3uH0wxeMQPSlfAbe9zH0ejxOQD97lAnfenHkiJXPQ out_164_mFAP2b_singleloop_p01wA5_mFAP2b_0001_0001
LBrc8AjVuAI0P1QSQ9oQDBrbyBIEnE7SQnvfHBz0N7HUPKkSQTihLBLaR6HE7RRTQIFuEBPyWHIkZmZSQsmv+ArdBKI0wCJSQbRp3AHkkFIkvpoRQQaX8ALJyAIU36QSQ50nCB353BIkxtAUQJzKHBzn9GIU8RfRQ4TKHBHEgJIUD5ITQsHt/AX7RNIU/SaRQWFu7Ar22LIE6TETQ6Dj4ALjbFIEGIjQQ6kYvAP4OGIkEV9RQ out_164_mFAP2b_singleloop_p01wA5_mFAP2b_0001_0001
EzMzGBnsd1H0GvcRQIwqKBfTitHUepDRQIwKIBjrHjHUepjQQoFZKBntzdHEEYVPQ0iMOBrvfyHEAAAQQ50FLBvOm2H0UKeNQqAQGBb3A1HU06LNQmttNBT5t7Hkky4LQ8naDBPc91HkZm5QQT3ENB/XdrHEPa7RQmwGRBr70sHU02bPQkXSQBzaK5HED2bQQ out_164_mFAP2b_singleloop_p01wA5_mFAP2b_0001_0001
EqxrDB/89fH0w1LRQdTCBB3MzVH0z33QQXkt9ADAAQHkBBGSQfU43APy2UHU3k4SQ14l4AzKHXHECsyPQJeI8AnyxbHk+oWNQGmDzAb8dMHEGgNPQdTCCB/89kH0eU4RQjl9DBDzcQHktzaQQwV4yAr3TcHUZJWQQh5M8ArTejHUXapNQNqZsADG5NH0ju3NQk2BwAbz/IH0QThQQZ8p4Abv7GHEPwSOQ out_164_mFAP2b_singleloop_p01wA5_mFAP2b_0001_0001
EvJx/AbQgFH0gALSQhrH7A34l+GkQgNTQNzMyAHtI3GkBBuSQ99TzAHDCyGU5QrRQgqxBBb5Q3GEue0TQQXOGBL217GkaYnUQ4N5JBDJsyGkeFCVQJn8DBb0TBHUby0VQpwVCBDBWCHkrHdRQ4bi3Aj9pDH0Jf+TQLboDBjPOzGE+r/SQQdm/APxhxGU7oaUQmkeIBLrfBH0+GBUQegHNBfZ01GUsFoVQeieLBTCwuGEMbJUQsiqHBvN+sG0N6nVQC6KHBz8rEHkpfbWQoorBB7Wk7GE5DbWQcDTBBvqjHHUjYfVQ out_164_mFAP2b_singleloop_p01wA5_mFAP2b_0001_0001
ECsypAHZ71GkU4iTQ8S3gArbSuGkDtYTQ789jA/mEkG04lGUQpbSkAT14jG03PVVQDCsMAfTiyGU2O/TQ55iy/+99qG06BxTQr4R5/qwphGUPBgTQTgn7+yRvuG0Ke1TQ67npAf9o6GUwKXUQ6mWfAv6zsGkflUSQ2G4IAHhH6GUsclTQ6y2OA7vqzGU76DVQ out_164_mFAP2b_singleloop_p01wA5_mFAP2b_0001_0001
EiBBnA757bGEv0VTQOJGsA7kYSG0eU4TQqxLmAThrHG0xL1TQIwKiA3NJEGkpbySQlDt2APzMRGUy2JTQDSq9AXnUaGEm+fTQA137AnHEHGEesgTQrXJDBnjjbGEIQqSQoa8lATKccG03PVSQJYatArIkTGkkl8UQggP1AHIiRGkUxFSQQccABXg6YGEMOcUQSUL5ADnlhG00ogTQVXtBBTmTGGEBD/SQ5yl2ADvmAGEiVOTQxTP9Ana1GGE+XlUQRNmFBTJCiG0uj/SQNLqBBLoMdGkMfrRQE+ZFBjVYUGkKxqSQ out_164_mFAP2b_singleloop_p01wA5_mFAP2b_0001_0001
E/pGmADBWCGEVj/UQT3khAb5QvF0LdLVQmuJqA76RfFUiBpVQZ78sAHtIfFUf/0WQmI3QALx5vFkOjMWQ+YEHAfg+ZF0ZCdWQAS5PAzybKFkzk/VQJ7tt/K4+YF0a7GXQ3kYpAXiBGG0w1zVQA+0cADOwpFkGROUQKDWEAzkn6F0Zp1VQWYvWA3lU2FE4BJXQ out_164_mFAP2b_singleloop_p01wA5_mFAP2b_0001_0001
EdTiuAfSMSFklDtUQFDC3ALFuCFEoaEVQaR2yA/owrE0bSEVQb8SuAT0ikE0GvEUQBWZABXiBDFk8SHUQg9mCBfa+YFUWl9TQTk5EBv+J0EkkKqUQS6aEBHUgjFUr5OVQWO0rA/mETFkCXvTQwf05AnQcGFkNxEWQphX+AHad9EkIQITQ99R/AzthiF0F/eTQEU/FB7Q5XF0QNUTQ9pSIBPff0EU0U+TQuXdDBLfzjE0X2vUQCgLGBjOz5E0twoVQW+/FBDBOzFE87/UQgGiHBP43ZFETXtVQb4EBB3SKlF03n5VQ out_164_mFAP2b_singleloop_p01wA5_mFAP2b_0001_0001
EhAr0AzeUgEECsKWQkCXxAzKHKE0NJWWQ2jC7AXO02D0yhOWQqxrBBzgA/DE+T1WQgVOsAHueGE0jCvXQgg2iA/xiTEEfG4XQpsDpAfgrdDEE+5XQnvf4AfTinEkqx7WQOIqrAXpEGEk83jVQSZ9xAHs5KEUTSQYQYD6kAnCYiEkd28XQcQelAjrEZDEBYcYQNtCwA/0TJD0mn0XQFlSjAPp7UDU3XIXQ out_164_mFAP2b_singleloop_p01wA5_mFAP2b_0001_0001
EOJG6Ab6mUDEuecVQdTiBBb5Q3C0KHSVQUNeABTKcJC00NxVQLHa8ALwKfB00NBVQtd+CBHue0CU0i0TQlZeEBbepdD0LxJTQ02gABbZV3DkJ3mSQRbuJBr95oDUYBCTQqL0BBvo7NEE3F8RQ9CELBjQ3GEEC4WSQuHIHBDCiTEUeqzRQisfIB/6qlE0DpHRQwKHzALGEQDUep7UQMU3EB7b0CDUV14VQtbZ/AXaHnCko8STQgcVGBLCfeC0fbtTQglw4A7wguDUzPtSQovzMBjtfUD0ridTQOsX9ArJ2XEEq8gRQX7OPBT4aLEU82PSQC5UMBreYlEEBJ8QQ out_164_mFAP2b_singleloop_p01wA5_mFAP2b_0001_0001
LCB2BBrFZ7BUHaBXQfUYBBTKclA0FZjXQTiBEB/S3E/jEDqWQjX6BBLFue7Tc9gWQXkNEB/9TtAEW5cYQjKdDBfatECEz2oYQzpEEBb+icC04M/XQw43BBHNh8Bk34/WQT6P6AnzsVAEM4rXQVycIBfBBbA0fsZYQbiYCBb4DBAEWA0YQqzaGBvCYOCUAABZQVf9+ALGLJCUwN3YQipPIBXzLhC0Nq1XQ3O1BBDcP6CEjxAYQ out_164_mFAP2b_singleloop_p01wA5_mFAP2b_0001_0001
LU4aIBHsyx/DEY9VQiBBLBHsyh9z4lGVQgVuHBrFZ77j9o4TQzMzIBbmZG8r8SPTQy2ZQB3ist+z4lmUQGD2PBDBodAUMvvTQ6mEKBb6m0AUIwCWQYAnLBju5XzLvEsVQL1OSBXhuK8TzyCUQZDBTBH7hK/T3XaVQj2zRBzRJOAE2/6SQ out_164_mFAP2b_singleloop_p01wA5_mFAP2b_0001_0001
LCsyDBLGEo+j/UjTQTihABjqxL+zP1YSQBW51A/mEj8z3P1SQamZuAblDN8jZmBSQAAgABDW5YA0NJmRQHlNGB7b55AEFIPRQC9zFBHAxGCUcBfQQ7SQJBzJOs/zktdQQyL9CBfnvHAkYQIUQovXCBLITf6zWOyRQC1X9A3rJIBknzNSQyiX8ADf6RAkyfsQQY1WIBL+LHB0RDKSQrQ0JBzMmSC0U3RQQwJuDBbfudCkThFRQr2pDBXduBC0kFGPQnSSNBT0JNAExVPQQSzMHBb4xR/TLNIPQj3iJBfrcv9z/QDRQ out_164_mFAP2b_singleloop_p01wA5_mFAP2b_0001_0001
LQ140AvHFu6jDtIUQMIwqATf/U174luUQlYQkAz1jS+DqGPVQWO0UA76RR+z1jKVQkCX7ALwKH7zkYwUQBWNsAXOz78LIyjVQFjAmA/OEY8bMg/TQ out_164_mFAP2b_singleloop_p01wA5_mFAP2b_0001_0001
LRLypAjpbKAUiBxVQuz3kA7P1YBECsSWQ6mEdAb6mEC0IbPVQ2OfLAzeUUCU3kgVQZQgbAbmZGBknvfXQQewjAvFgnAk7fWYQmHVrAzV4QBUYHlYQpIhgAPbw++T8ZnYQfU4xALGEIAEAAwVQqiOrAXp5BCU7ynWQHmSPAjHyXAkCpPXQidMTAn+lAC0HHxXQHSOkAvfeP+zWOBZQZZpUAry9/9ztjaYQ out_164_mFAP2b_singleloop_p01wA5_mFAP2b_0001_0001
EFDCjAjqxHC01jCUQKc9aAzLdfC0d++SQueUeA/TNODktzPTQZQgnA7QLaDkvfyTQThmhA/S3TCk8DlRQ+e4sAjjslCkDhXRQQjehA/SPHBUdRYRQV+MxArqseCUJf8PQLHaqAHZ70Bk++5TQ/ABKAz9YXCEbiBTQzx/YAfHsiCEy70QQuLXyAnyzWCkS1ESQ7Z5sAnT/HDkMYkRQw1akAnS+3AU0aYQQuaqSArrgvAUoRfRQ0WmmAbBApAEs9HSQkRO5ALqNsC0HNzPQbr+rAT0VuCEr0fOQt5hxATFE5BkqghPQ out_164_mFAP2b_singleloop_p01wA5_mFAP2b_0001_0001
ER2OPATf/oDUKc1SQxgATArFZLEUf/8SQamZWAfR2WEkSMoRQnEDMADAASE0eUoQQKc9AATLyWEUktrTQOKg9/m7rREke/IVQRmJb/iAJhEkA3vVQV/8V/uKhfEEu+PXQCVjb9iMtxEk3K0XQhrHBAPHadD0codSQS31gALa2NEkXchTQmLnj/KG1SEE/1MTQgpRDALGFoEUzSmTQIDPOArOrTEkqcoVQhQxy/+7NBE0HhRVQgB6e9oAEeE0FEVVQNQ0m/uUbxEEZUfVQ8mI7/uP8fEEUnqXQj09u+KmgQE0PxhXQFbUw8+LlwE0FDaYQBJ2X/04txEUHacXQbqmC/+aBAFErEjXQ out_164_mFAP2b_singleloop_p01wA5_mFAP2b_0001_0001
EcSMiAnX6mEkZmpRQzMzjAb5Q1EUc9gQQFDCgAfTiLFUxg4QQ3kYkAjWkVF0FZzRQ2OfvAPy21EEpwFQQUNemAvxLpE0kYgSQZZBeAneXvE0GSXPQQgVwArvfAFUgVeOQsHFyAvz3lEEVjnPQVjX0ALbn7E01j6QQ out_164_mFAP2b_singleloop_p01wA5_mFAP2b_0001_0001
E2OfPAHtITFEueMQQKxgGALaRoFkCXfQQiBBMAXMI4FEYlzOQGZ7GALFu0FE+TdMQ4P1Y/GtInFUeprQQrpDL+GEJ9FkaU2QQ4Yo9+OS3EG0AKKSQECEj+Ko2AGEjbRTQaHpb/+S6OG0Pa/RQGZ7IA/89JFEmu5OQknZNAri/tF0rNbRQjwwK/eJkdF0yMkRQcqo4+qZ+eFU9vpPQLo9Z/spX6FEHM0QQblA7+2CqDGUT1AQQWenk/O88TGUWKySQ3ixh/SO3RG0mnERQ out_164_mFAP2b_singleloop_p01wA5_mFAP2b_0001_0001
LfU4WAf9oEG0hWkPQktzdAXNeMG0yhmNQGZ7kA34lVGEaR2OQc9oiAjqxYGEYljQQaR2aADVjFGkTixQQri6PAXUnPGElxiMQuG/jAHFmIGk8vHMQ out_164_mFAP2b_singleloop_p01wA5_mFAP2b_0001_0001
EW5QsA7QLaGUJGUNQ/pGyADBWjGkBBWOQZQg9AvyhkGkQgVNQ4PVABjrHgGUxgQLQXPKsATLytGUeprNQcrhrALMgwG0H2uKQRk0kAr4q6GECvLKQw/MWAD356Gk8qxKQstzpAPlDDHEvHFJQUNetAvxLXG025bLQ8GzyADXhiG0cOQQQHcQwA/Kc0GEqRnOQGsGkAvzgtGk6ZgOQ2/8nArlzpGkSNqJQGPqzA7m6xGU7TAKQxoxlAXAxJHEuQsIQWu0xA/E9CHUcRtIQ out_164_mFAP2b_singleloop_p01wA5_mFAP2b_0001_0001
EktzBBf9oqGkZm5OQlDNHB7QLuGUepLOQoacHB/TN6GEZ7sNQ/pGGB/9TAHk9ogPQT3kLBbmZrGkDtIQQ5YlMBj1EgGUAiTQQ+HZQBngHwGEE4jPQXNcQB/7feGE1abRQ/UDAB/natGEShTQQ+0XIBLxMqGU8VVMQI9WKBrpiuGU4lGRQz6YOBrc+cGktAyOQPpBJB/wybGkaeeQQKEeTBrnguGEDahQQEBtPBrWc4G02MbPQN2gRBzuvsGUlipNQJrWRB/SZWGkeUhRQr1vOBvEehGkLpWSQMDHUBLU1iGUNtNRQ out_164_mFAP2b_singleloop_p01wA5_mFAP2b_0001_0001
ERLSJBT0i9GEYlTLQXPqJBXiBJHUJGkKQbnPPBrFZMHEaRmJQ03vRBnX6GH0d++HQ3kYFBPzMMHEUNeIQscIABndnKHk3wlJQQRAGBHgAYHknEZHQtIbKBrGv3G04l+JQjmyIB3F1NHk4LVMQuN0FB7xMHHkymZFQwL6+ALRYQH0fi6KQ3r8CBbsIaHkOefEQu67JB3jZZHUTboFQ3mjFBrAAdHUYteJQ out_164_mFAP2b_singleloop_p01wA5_mFAP2b_0001_0001
E5lORBPHaVHUGEoKQIwqWBbmZZHUzMDKQHaxXB3MzdHUiBhGQwKnUBnBBkHUGEYEQCB2XB/naiHk9oAMQvcadBvwFnHEeOAMQHKJeBbgBxHEMcoOQhpRiBjDZ2H0qu3NQam5OBvyhZHk789LQJ7dZBXjwSHkLIPKQ976WBTG+fHED3/NQqaLVBjNCpHEdNhLQ9fNeB7Z7qH0/CGKQIJMgBv+vgH02uTMQiMyiBnfm8H0x+TPQI4QiBDmw5Hkdw2LQ5KujBPiHwHESq+NQ out_164_mFAP2b_singleloop_p01wA5_mFAP2b_0001_0001
LGZbcBntzaHkpbSEQEYleBbktfH0Gv0+PEtohBXMInHEDCsAQ789hBfTivHU3kY8PQgVgB7luXHUjX60PoLpcBncUQH0ClgjPAEjYBP7BUHkaDjpveGydBLm5GHUdZeKPDCseBb5QVHEv0NGQI2bbB3SdkHU4DG7PCn4hBju0SH0EtO6PoPUhBvcMcHkDXRDP out_164_mFAP2b_singleloop_p01wA5_mFAP2b_0001_0001
LRLSjBT14jH0w1jEQtdulBntzpHEW5wFQktjmBLEYnH0kYwJQ7RhlBntzfHEoa8KQZ78nB/mEmHkTiBCQsN/oBrpIcHUuRtDQfU4iBDW5cH0OffGQ4HUlBXdVyHEgUVFQ9ChpB3I1rH0f1jBQqVFnBrbClH0fzI8PrmEpBTNxXHUwghAQ out_164_mFAP2b_singleloop_p01wA5_mFAP2b_0001_0001
Lf/koBnX6sH0P14KQ35rpB7P1qHUiBhNQCBmqBHXPfHUGE4NQzMDrBT14bHEoaEQQiBBsBLFuyHEtIrNQ7zMrBruz7H0xy2LQ/WwpBbHh2H06KlJQXkkoBTs/sHkuE3KQ2sLoBDLzsHUN5CPQK13tB7SwuH0BfBNQgmUsBPmP1HE5dwPQNd+sB/aJAIk1qMLQjY7pB7xvAIEJN9MQWzQrBTuT0HEHwGIQNUPoBzW/7HEIAzIQ out_164_mFAP2b_singleloop_p01wA5_mFAP2b_0001_0001
EiWErBbPKZH0istLQOJ2rBLwKOHkArMMQR2OqBz1jGH0xLdKQKcNrBjU49GE7RxJQLy2uBzLdMHkoFpLQHacvBzHhPHE/h8IQABmwBfm+SHEWbjNQlDtqBLbnbHEnEzJQJ9brBnhQMHU+SSOQ9WUvBXBAEH0c/4LQBy1tBfDESH0LhGIQzisyBP4fRHkjhHNQHgKwBbMoQHklgmPQpYLwBjycbHESCUNQ out_164_mFAP2b_singleloop_p01wA5_mFAP2b_0001_0001
E35rnBrbSJHkvf6JQv09lBzgACH0P1YIQBr8iB7P1DHkqxrIQjs9hBra8MHU2OfIQ5QrmBbPKCHEue0CQccBlB/zR6GU8r/+P8+4lBXNj5GkDg/tPTHFoBjFq1GU3UxaPrjJkBDxV9GkIQauv789mBz1jQHEW5gKQ6nTmBTQ45GUgUGJQs9xoBj9OAHEv3RCQc2VmBLGKKHEPgOBQz+7iB7R68Gk/J/+PDTLlBj5YyGUgMUBQb/kkB7UI9GkZDZ7vVqViB7tfAHEmXchv out_164_mFAP2b_singleloop_p01wA5_mFAP2b_0001_0001
EAAghB3256GUiBBJQEtIdBDrc6GktzHJQqGvaB3isxG0IbnGQXPKdBrbSpG0HFuFQhALbBPHa4GEUN+LQhQ8bBTo/AHU/hHOQtWSgBDjVCH0X+ZPQiYqXBvfCHHEGR+OQbeggBb90JHEaztQQAvAYBfoVOHUfLfQQxjtcBTuzPHEnSGRQO0iiBjU4zGUepLJQOPjbBThFCH04NbIQzE0cBLKBxGUT2tMQ2w/WB/OV3G00PwLQas8hB7Oi9G0sU0OQeL6TBvw4FH0PYBOQe7XiB7m6KH0lGORQjwfUBvq7SH0MIyQQwMEdBLEnVHU1m5RQ out_164_mFAP2b_singleloop_p01wA5_mFAP2b_0001_0001
E8S3VBbQgzGEXPqEQfU4SBDrcrGkX6mBQTiBPBHtIlGE/pGFQv0tMBvyhpGkU4aIQR0zPBrYvwG0hPD6Pt8VTBzQZ1GU+6RiPJuAQB/ln6GUHn62vm4gTBfbq+G0UvRAwqFZQB/84EHUTrREwSMIUBThr6GEBWZFQwSuVB/EwlGEYf2/PUaVNBjTM3GEIKN9PgDJNBn95qGUUXv0PWlwVBPuCvGEOh9ovKMBWBDyW7GUqMcxPuCyNBHGVBHUQdNwvYkKNB3300GExeo6vT2YVBDj53GkbHSCwSdqWB7kwDHUYSV9voq2SBzRbHHUs/NHwyasOBzxRLHk0OeCwZYgNBT5MAHk5v2Fw out_164_mFAP2b_singleloop_p01wA5_mFAP2b_0001_0001
EEtIOBDAAbGUNepDQMIQKBvz3TGkpbSGQ8n6FBT14PG0OffCQ/pGHBDBWMGU6mE8PJMINBnFPKGEtVXIQFuZJB/y6BGEOLdJQAxnIBbjuvF0skeIQQD6FBrG6CGUXKwLQw65EBPqFlFUbBAKQrlMDBn2XyFkbuAMQeE4EBXIJLGEZIlNQp3A/AL+0uFUMDCOQHALBBrmXJGE9tmPQ1MH9ATCh/F0Jq0PQ4PVQBPc9XGET3kAQV+RIBTXUYGUiTvIQlruPBL26MG0Vx+JQgxpPB/gfGG0cWtFQzspKB7bEpF0z1eFQMjoDBvt8VFEwZsJQow7GBPBzSGE9baNQQwx6AX3qfFUGTPOQ9RZABHY0PG0XqgQQwOW3APkR9FEz6tQQ out_164_mFAP2b_singleloop_p01wA5_mFAP2b_0001_0001
EfU4AB7kYQG0LdTEQXkt4AXjXMGUhrHBQRLyvAjrHIGE99zEQbnvqAT2OOGkCXvHQBuS0ATsLVG0Es+6Pgr0rAbOIRGkqx3sPl7yoAzU/HG0HSKwPmpdoA/XNXG0UW/tvIFOAB3MzTGUKc9HQG3i7ATwzFG0bFP9PTH06AHIuYG02hy0PzGzwATSgbG09s3/P out_164_mFAP2b_singleloop_p01wA5_mFAP2b_0001_0001
EZ78tA/9T7F0IbnEQIMvlAHiPxFkLz5HQakKgArDMfF0y55EQyNpjAr2vYFUVrlAQoAkqArA3oFERriKQlSXyAfMJyFkxCICQY9dfAL8S9FkjobIQe7UkATZXhFkFnvLQ/UFuAT+F2FE2/pLQy2uwATrHdFExXFKQ out_164_mFAP2b_singleloop_p01wA5_mFAP2b_0001_0001
ETp/OAnuEXFEE6NHQLJPFAzZQDFkd6VFQuX5+/WmZ0E0Eb+IQtkL5/Gaf7E06oPLQs6fi/K0IIFUPLBCQgE3984yOTF0MQHFQIAvk/MbCbF0uWgBQk53Z/o6miFUrlG6Pn8HGAJgPZFEkMaDQn/ZIAfY1eFE+WLJQ7PvQATt56EE5U0CQoXOL/KeS5EEvTZAQ/QJr/ivTSFURsS9PdSux+ODAhFE7zMHQxE75+kC/HF06F/HQ5GlSAFJIeFkyWNBQKekIApjATFUPuCHQ out_164_mFAP2b_singleloop_p01wA5_mFAP2b_0001_0001
EMye7/uLwfE0bSYIQ9klv/qj6PEEPyYKQgzil8KS9JEUeyEKQ9E5x+krXBEkN9AIQx9vFATUz3D0cOJKQ5mDdA75v/D0Q1rKQu/QlAPo7GEkUkqIQ1rxiAn6J5DUqpNNQrR/vATFmKEEMRKJQQcftALNNAEEFrtNQWkG0AnuOHEkywrLQFwoAAn35aEkjU+EQ7PY0/2d5WE0JUXMQ4sPEA/ImqDk0wIIQmQIAAX2jfDUTviLQk3AiAj0kJEkOnVFQBoGbAXfEuDEMS0OQeRM1AvEJQEkMDHHQZwuwA3hF7DU+atPQfJj8ADMIKEUD5EMQ out_164_mFAP2b_singleloop_p01wA5_mFAP2b_0001_0001
Ep3bR/YOkOEURZIMQwDKDAxfoJEkB6FMQE+VHA1e8jDkekmMQYsbQA1fDYDkKBqOQXvDPAVEKXEUQaKOQB8kjA5OkTEEAVOOQBRCpAt26iEkq0EQQa6w0AdOMdEEaORQQTG/6AtDYfEE4/AOQUIKw+w3qVEUs2wNQRGbJAFNaNEkuLHKQ+0OMAt2EoEUS+wNQktzIA9BtTEUQ3EQQODQlAdiLDEEsL2OQX82mAZ/7VEEvhOMQr+eoANFMzEE82XPQQnAlA9lWiE0LqCRQtoQ4AJlonEE/fBRQW2Z1Ah2uMEUEtnQQZiWBBdzbbEUazWOQCu53AtbhVE0cGnMQ/Kl6ABnpuEEpUXNQ out_164_mFAP2b_singleloop_p01wA5_mFAP2b_0001_0001
EERqAA1MDJDU0LuKQ8r4CAp91aC0+5ALQymlSANO1IC0CW+IQLp8TAt0AEB0SBmIQK9vU/sknEC0/otKQN3SO+yMAQCE0J4MQ5L1w/KqW1B0MScMQlBDGAPFHLCUZy+KQcuM3/W4vrAkYZtNQ2huz/876UD0/7CJQKEFJAh9FUC0PfANQTrix+g58MCEbQyIQ2+xd/84EEBEdcvKQ0blV+otnFCEeozOQhVTq+SYjyCUqX4MQt2fJAf3oMAkp6fNQ9lOg/u0WTAEe/3OQ out_164_mFAP2b_singleloop_p01wA5_mFAP2b_0001_0001
E2UbeA1ARlCkkJVHQZGfmANshYC0YtDDQSeAvAhAm6CEHKJCQdL2sAlDCcD0vLj/PBkTgAlalPCEND67PCcInAF432BUOVhtPoD2wAFItCCE+HwrPIePiAFzeEBkfLntv6oUdAdugEDEebKIQhOmqAN/n2B0PzREQ9SOTAVho0BEtMq9P06+ZANKZtC0cc04PvdYmAt85nAEk1P5vzZvUAlqi6AkSw+qv out_164_mFAP2b_singleloop_p01wA5_mFAP2b_0001_0001
Lm3s4AdE6xCEZLCEQ+TtABNGzQDkXhsDQykbEBBrhGDUF7F+PO71IBxixXDU67W9Pjm7DBdjvRDktycIQSfwAB1PdjDUdUzKQM9C8AVQaBEkidcKQlTGBBBNdRD05r7MQIWE6ARdKVCEfAwFQyOA+A5ncwDE4DBDQyMQFB5ecxCUGV8IQ46fHBRzUlDktHLIQ out_164_mFAP2b_singleloop_p01wA5_mFAP2b_0001_0001
E2JoCBRMVqCUiHA2PU/1FBxQ+cCkIWjovzWFHBNe/CDkvYW5vSNkDBJwvcDktfz7v0mBDBtjkzBUirU4vRwpGBlIjHBUK1FAwzWQIB57MtBkwnIEwDk+HB1h+w/zny99vJd39AxG1dCUJp73Ps+oJB1VcQCkZoDdPlgdBBFeEEBEO2+qvh1Q/AhVQHCEeCp8vNeYKB9VCw+DzIdBwBllGBNkF5+zNhq2v out_164_mFAP2b_singleloop_p01wA5_mFAP2b_0001_0001
EBzGMBJXVGDkgVu8vYEzNBJuxoDELe6BwBWLKBBbtsD0rhyGwqHvJBhzeHEkyylIwT7dTBlDhbDUY2iDw/nhVB1ybDDEu3p9vWYxQBFdaqCUmnt5vN3OMB1cKGDEnFr8vTD3NBl5hDE0C8V/vS/UTB529HD0n2MHwlq3VB1iD4DUqUeEwGP4YBdVvuCEHTBAwSjFXBNYxZDkdYO3vc+mQBp4WLCUX719v9rFRBpf3lCUm6Egv out_164_mFAP2b_singleloop_p01wA5_mFAP2b_0001_0001
EJ0lHBpKcJDEE3HIwIo6DBtPGJD0LxYKwgyJ/Apk8qDUzwEKw80e7AVBl9DkcjCMwThUBBFGUdCEEzrKwPw46AZFUZCkV4ANwZM72AJpjZBEoxUNwKGRuAllEUBEJmQPwquovAVBSLBk3X9QwSoV5AdiFHBUWldRw6eOnARF4GB0fcwRwF5LIB1cKuCE1WKGwPaLGBJSDQDUI0MMwWRaEBhMHFC0Zo8KwuhR+AJ0eVC0cK3Iw/0B0ANyLuC0BVrMweg5+ANpniC0HI3Owvsb9A1CowAkHcAOwN59zAdmSCBEUJaLw2yrmA1LEXB0J2jOwaEx/AdDdKBUyi2QwZTX6AJ8fABkyVdSwSDifAdiGKBERrXRwqHQoAJuSAB0oKwSw out_164_mFAP2b_singleloop_p01wA5_mFAP2b_0001_0001
Leo57A5GxyDUFzLHw7HFzAdo+HEUbREGw7Wh2A5PfaEEwufCwvP4xAVx1rEkclsCwIaxpAFJv3DUhSfDwj7jlABPNTDkFs2GwXhRnAxePpCU0sQFwcl+fAl3qbDkoExJwlZbjABN4HCUytKIwQaSYA14T6CkIbTLw+csbAlFkQCUdsgKw1MCUAJ5qeBkXqCMwsno/AtQHkDEbvGEwCaVwAdyzOEEpz6IwXxTsAR+yqDka2R/vylMjApx5GEkatuCwA4prA5sliC0BTlBwVRTdAhOp8DkfNZKwAfxkAFB1NBEUUFHwoaiPAJq9ADE8LJNwjCtXAt7PpAUudNLw out_164_mFAP2b_singleloop_p01wA5_mFAP2b_0001_0001
EC6r+A9DsWEUTMd+vtEGBB93ZmEUITK1vBo84AFlnsEkFEqbPV1b4Adwp+E0e1TxP9dWDB1BY6EEznE8vApOIBdaG2EEU5VBwjoINBl8YxEUqPO+vbS9IB5h11E09PtGwvErQBRXZuE0sA+CwFVPOBJmAxEkOFnHwHGSBBFGjIEkLP9+vq6PEBpghfEU7BKlvsUTABV8VBF0/8nAw4sXEBRTTGFE8SG0vo96FBBI54EkCy3Iwlb4UBxFcqEUyXaCw7o9PB5CsvEk3/nJw out_164_mFAP2b_singleloop_p01wA5_mFAP2b_0001_0001
Ei0pxAp/kdEU4yGqP3n9oAhFwgEEVIJ6PkIJgApfXuEk2hayPTbqRAJBh1EUEMw6PJFJyAVflPE0R74jvFzwlAx5QRE0EAk8PAYDsABAeoEE7OqAQ out_164_mFAP2b_singleloop_p01wA5_mFAP2b_0001_0001
Ee83gAJz5xEUk0fyv6A7RARfs+Ekb586v+s18/YTdxEUdQD+vGhdd/M7n5E0cRdBwrFpbANZaIF05TeCweO/fA55n4EkxSTGwmlEnApOkrEUghW5vJ+kMAd2jLFEJvYzvcEqQAlKMUFk4KJEwmuLlARZwQFkw0bBwfbfnA5bh1EUTP/Fw out_164_mFAP2b_singleloop_p01wA5_mFAP2b_0001_0001
ECPk9/Ij+cEkgON7vY8NW/MGWOEkA0F+vM1BU+6HnME0KcnyvePkx9+3/WEktEEsPojvs/IpzvDUeAUAwkwht+sD2VDkmhiCw+xy9/4RpaDEa7D1vFVULAZrZXE0x331vrQGt+IWeUE0fdnCw4XRDARdbyDEFjODwPZd7+ye0lDkZHmCwYOEFA9696CUHce4vLYtLAdFIuDES0ssvGHEk/AGqXD0igMbv out_164_mFAP2b_singleloop_p01wA5_mFAP2b_0001_0001
E2E+m/OQ2+D0QTb2vxiXFAfpx6DUwlQNPuqIPAXmQTEUAz0pPJpYSAXuPZEEwls7PHep8/yKVlDUmAh6PCz8t/+tB4CU6G04PgLzAATuyfCk7R7qPIk/u+CtHsCEYiE+PTu3m/ucKtD0Qf+9vnsrRAHGEnDEF3Iuv1rki/GJm3D0YCG+P0gjLAz4RlDUQVGAQRyAg8q7UOCkT9P9Pz2Ly9snyAD0kAdBQ out_164_mFAP2b_singleloop_p01wA5_mFAP2b_0001_0001
E6kyTAjxIfEkI+F0vY9wdA36H0EkN2ByvNA4qAf0oxE05g+svtLJwAXJAlEEUJq4v3fqZAbS9BFUv1/+ve6uBAvulGF0ojGAwIQKjAT+sWFE4CX+vBxn3/ekmQF081ZFwzFVQAH2eZEkFla9vML2WAv3M8EkeiHnP0OkeAr0M5EkI/DDwLpI5/C/TRFUak15vfFdx/Cxv3EUKdW/v+SnhAvoSgFk0NvCwh2qrATWFTFUM739vUzugAr/nfF06pi2vIdZK/2lZTF0eEiFwYiVAAf22FFklxUIwUzMEA7DxfF0l62Fw out_164_mFAP2b_singleloop_p01wA5_mFAP2b_0001_0001
E9gJvAnEx9EU9FvwP4Lh6AHjz8EEMj21POQn/A/I8SF00aW2P8eO8Af94gFEdxP9PSiJ8AfayxEU7m4AQYi0DB7v0xEEZVCDQTRaHBfrMlEU+gh+Pcc5DB73RoEEHTUIQGgZqAHh6HFUgQf4PMni+ADgbzEULQccPc1l5AbRMhE0rniAQRQG3AHbr5EEox1DQ1FUFBHHNCFEevLDQsnfLBHgOlEkhmyAQI1VHBHkjsE0RIP1P5W+FBL8xUEEgn99PA2+HB7RUoEEkSFJQ6RaCBnC5XEUJtPIQ0zWBBX4xxEEjcoJQ out_164_mFAP2b_singleloop_p01wA5_mFAP2b_0001_0001
E/UDEB757VF0gArcPEYlGBXO0qFEv0NBPhrnMBf8SpF0fqxjPKxAPBvyhYF03P1YvRATFBj8n1F0Wgs6v6IYHBvZ5oFEJApBwqck+AHdI4F02uE8vUNeFBHsyJF0eU4uvGPCFBHu30FkW1+0PH8KHBbdrCGkwQ+6v3jbHBfEIaFUcZlAwNs58AXXz/FkpK3BwySZ7A3l+AGE4vNzvDRy6AbCcoF0zT47v out_164_mFAP2b_singleloop_p01wA5_mFAP2b_0001_0001
LXPKPBDqG7F0gArwPe++UB3Mz6F057nyPiWkXB757HGET3k4P/UDVBzLdQGUGEY4PyL9MBPzMEG00NJ0PU5vWB3bD2F0QZNpvtGKWBHR2uFUKGN7P out_164_mFAP2b_singleloop_p01wA5_mFAP2b_0001_0001
E5lucBT2OHGkSMI7PyL9fBDVjQG0coF+PVjnhBPepOGUhrHEQpbyiBblDGG0eU4EQ6f3hB7quTGUBKyxPdKVgBrQBWGUrBCxvz4fjBnqidGU9k23P8naeBjWk/FEnED7PveRdBHMPXGE1ns/PoGOjBbkHNGkXKosPqshdBrdAaGU9XQqvbn0kBjwqfG0PZriPN7rkBP7ybGUHlB/PPBKiBr1MkGEsKm5P out_164_mFAP2b_singleloop_p01wA5_mFAP2b_0001_0001
EjsthBXO0WGUJGkHQ99TjBvIbWGkWkNKQLymlBHueeGEqG/JQuzHlB7P1nG0jCXJQ3kohBX46ZGkoFpMQ5XeeBz9CTGUh5cNQGcdZB/wJXGkaiEMQjv7dBDERTG0ECPQQLHqgBz1jdGkCXvGQz5HkB7WYOGEmNbKQEt4gBrT1hGka1OMQH97iBvpbaGUotWOQ1rCfBrp+KG0mlxMQgeIWBLeLSGE0iqMQh/7ZBTV3WGENy5JQ3PsYBzwWfG00SrMQqKiaBPTVOGkx+hQQU0TdBLGfbG07LkQQnCygBPiHQGUpOsQQ out_164_mFAP2b_singleloop_p01wA5_mFAP2b_0001_0001
E4PFoBnuJbGEaRmKQCBWqB7luiGkuJhKQWO0rB/mEjGU0iMNQaRGsB3jCbGEEYlOQFuOsB3NJgGE+TNIQxj5qBHdehGkN37CQJxxsBfO3fGU6Fr8PwyjuBfy/YGEuPB9PYPasBjTKmGkJJgwPSMYoBf8STGk/UDLQ3+jpBPKtqGU1WHKQlQ8sB3P8XGEfDZIQes9tBnvalGUs/SIQUyDqBbXjpG0xfqCQN3TpBfFlbGEGtlCQZ/ltBP+elGEaenovu35qBnvvrGkigfwP out_164_mFAP2b_singleloop_p01wA5_mFAP2b_0001_0001
EFDysB/nasGkR2+NQ357tBPc9sGEpwVQQGZrwB7P1nG0GvcQQShbyBT14pGUbnPPQkCHuBzLd4G0Mz0QQDa5uBj2o5GkaKSSQ3/quBbE7EHkpPxSQUYrvBzP9FHUoxIUQVlOuB/0SEHk8+QVQRCsrBPKrBHEB2MVQ00YvBTgSFHEHxcWQCBmsB/89yGUHaxMQninsBvQsoG0ioBRQzkQsB7/h8G0x+qQQannvBLQn8G04sPQQS99wBvLF3GEWjaSQCwltBLVm0GEOS5SQX2ksB71bHHE5SwSQH71vBjZJKHkVNISQJUoxBH95HHE64PUQEuwqBnYBBH0HqTUQnxnqBPqOAHkqeEWQOzVxBrLQHHkYjgWQ11TuBDXFEHkE3SXQ out_164_mFAP2b_singleloop_p01wA5_mFAP2b_0001_0001
E99DxB/TNhGkR2eRQXPqzBzeUcG0d+uRQamJ1B7kYiGkAr0SQmu5zBbQgnGUzMrTQ14VzB/RhQGUwKHSQDmMyBzQzJG01T/QQk/7xBvFB8FUUUVRQfXywBvA/1FkiaWSQo5CzBz5kuF0rfeQQFDivBbmZfGEAAISQzj10BfMtcGkIW0QQd8AyBDR1PG0nS+SQk7R1B7SPNGUhkZSQzNfzBv9iKGkneHQQbuNwBXX4MGEGcwQQSR+yBTCseFEoPnQQ8Q9zBTSJ0FUY8TPQ out_164_mFAP2b_singleloop_p01wA5_mFAP2b_0001_0001
L/Uz3BXO0hGkEDySQ03f5BXO0mGUdTyTQShb7B77neG0OfXUQIwK8B33PfGkvfiVQy+P8B3qdXGUdkrTQRLC7BrbSwGEShLTQNfP5Bnob5GEeIrSQDzx6Bjs2CH0k9GSQNTM9BHSbCHkslESQl5g5BzQgKHk55tRQ5Qr4BD/pdGERLCSQsoO4BfB2pGUSolUQifP8BLQgtG084VSQjNZ8B35lzGE3M7TQae/3BPTN8Gk41fTQco63BTHU2Gk4l5RQ out_164_mFAP2b_singleloop_p01wA5_mFAP2b_0001_0001
L+TNOB325FEUHahMQ6mETBf8SPEU6mkMQ++JXBvHFOEULymKQmuJbBLEYZEUIwaLQmuJgBz0NbEUGE4JQOJGaBfR2iEkqx7NQbnvdBHuewEEmuZPQqxLVBfR2cEE8nqOQtd+SBzKHiE0OfXQQAAgLBHYl3DEtILKQepbNBrED6D0hWEHQXPqKBHXPmDEBW5CQO0iMBHZ7oDk9ow7PPK8FBjqxPD0FZ7DQW5QDBjAr8CEqGv/Pnv/DBnuJNDU6mkIQ03vGBDW5gDUjXqKQHv0+ArFZ3C03PFJQMrAMBjOsFEUZeZOQOUjgBTQfSEEmggHQm6jgBXbUsE0TYMJQ5p+hBj/pUEUk28KQFSueBzoy+EkenLOQ6avgBDfjnEkry1PQax8bB7u11EkIQqQQkSCRBX2cFEknsEGQvPKFBTtbeDE0BrMQ out_164_mFAP2b_singleloop_p01wA5_mFAP2b_0001_0001
