# Supplementary material for: Incorporation of sensing modalities into de novo designed fluorescence-activating proteins
Source: Nat Commun. 2021 Feb 8;12:856. doi: 10.1038/s41467-020-18911-w (PMC7870846; doi:10.1038/s41467-020-18911-w)
Supplement: Supplementary file 24 — Source Data [file 41467_2020_18911_MOESM24_ESM.xlsx › raw_data_graphs/Supplementary_Figure_6b,c,d/1/silent_170.out]

SEQUENCE: SRAAQLLPGTWQVTMTNEDGQTSQGQWHFQPRSPYTMDIVAQGTISDGRPIVGYGKATVKTPDTLDIDITYPSLGNIKAQGQITMDSPTQFKWDAQFKQNDNPRYHGSTNILTGTLQRQEZ
SCORE:     score     fa_atr     fa_rep     fa_sol    fa_intra_rep    fa_intra_sol_xover4    lk_ball_wtd    fa_elec    pro_close    hbond_sr_bb    hbond_lr_bb    hbond_bb_sc    hbond_sc    dslf_fa13      omega     fa_dun    p_aa_pp    yhh_planarity        ref    rama_prepro    bref_irms    cen_irms    final_chainbreak    final_looprelax_score    irms       time                                       description
REMARK BINARY SILENTFILE
SCORE:  -491.981   -720.557    103.990    417.769           1.641                 22.375         -2.612   -265.910        2.507        -23.522        -79.682        -34.329     -34.141        0.000      4.584    135.931    -41.357            0.041     19.116          2.177        4.499       4.499               0.019                 -491.981   2.902   2453.000 out_170_mFAP2b_singleloop_p01wA5_mFAP2b_0001_0001
RES_NUM A:1-120 B:121 out_170_mFAP2b_singleloop_p01wA5_mFAP2b_0001_0001
FOLD_TREE  EDGE 1 120 -1  EDGE 1 121 1  out_170_mFAP2b_singleloop_p01wA5_mFAP2b_0001_0001
RT 0.092238 0.94843 0.303269 0.768097 -0.261588 0.584465 0.633655 0.17903 -0.752615 12.785 -5.805 20.9455   out_170_mFAP2b_singleloop_p01wA5_mFAP2b_0001_0001
ANNOTATED_SEQUENCE: S[SER:NtermProteinFull]RAAQLLPGTWQVTMTNEDGQTSQGQWHFQPRSPYTMDIVAQGTISDGRPIVGYGKATVKTPDTLDIDITYPSLGNIKAQGQITMDSPTQFKWDAQFKQNDNPRYHGSTNILTGTLQRQE[GLU:CtermProteinFull]Z[HBI] out_170_mFAP2b_singleloop_p01wA5_mFAP2b_0001_0001
CHAIN_ENDINGS  120 out_170_mFAP2b_singleloop_p01wA5_mFAP2b_0001_0001
LwfKMBvxLBIEoaMYQDCMMBf9IAIEZ78WQ67nRBLFu8HE99bWQ357UBT0i4H0hWMXQlDNIBf9o3HkoFpWQ1szJBDVEuHEdhOXQiTgIBXhVCIUaeVYQPryOBPHFEIkmJTYQBdLNBHFt7HUsJcYQAQKLBfY1DIkXmbWQe+1HB/im2HEvkkVQg5TEBPY65HkslBXQfi8HBbA5tHUMYDYQ out_170_mFAP2b_singleloop_p01wA5_mFAP2b_0001_0001
HTihSB3NJ+H0kYIVQ/UjXBHCs6HkEDiUQkC3XBvcouHUgVmUQFDCcBjVOqHkvf6UQ5QLYB/9T+HUf/ETQNIGZBrvIFI0+04SQBj7aBnojGIE9UfRQrd1WBPpuFIUIZdQQJ2JTBblbJI0H5FQQkUETBryJOIEkprQQDKqPBH+VIIEQJROQEtoPBzKnAIEsyhUQMv1aBzTP+H0KDGVQr4sUBDVH8HU8bgSQiekbBPhJ6H0cVoSQhlHcBTAgGIUyEmTQTEWVBDsOHIEgFFTQeyXeBTLFEIEc8ORQeEHcBL7vKIkM0dRQALxWBrIKCI09m8PQ3FvVB/jAPIE6OaRQuZVQBLW6QI0T2ZQQlhsPBzhpEIURgUNQAw7MBHgFLIE7qtNQ out_170_mFAP2b_singleloop_p01wA5_mFAP2b_0001_0001
H3kYTBPzMpH0yhWUQiBhTB/RhdHUO0aUQXPKVBPIwZHkVO0VQEtoYBfR2SHkQg9VQiWEOBntzYHkArEUQnEDQBnCXtHklDFUQRXgWBforaHUCZtTQb8SOB7QLQH0IbHUQam5MB/TNbHkrHFTQEYFLBvcobHkvfyUQ out_170_mFAP2b_singleloop_p01wA5_mFAP2b_0001_0001
HPK8SBntzeHU2O3WQqGPUBjqxbHUbnHYQrcIaBnCXdHE8nSYQQgVcBb5QXHEDCsYQ8S3QBvHFiHUzMnYQXPKQBD/pkH0yhuWQ2rZTB/GRTHEgVLYQ9owRB7OffHknvHZQmupMBD/pgHk9ogYQ03vRBz1jqHEAAkYQ out_170_mFAP2b_singleloop_p01wA5_mFAP2b_0001_0001
H++pcB77nlHEoaAYQuzHhBra8nHkvfKYQy2JjB/RhjHEoaUXQnvflB/mEiHUdTqXQPffhBnBB0Hka8OYQbcmfBXX+4H0KLyYQZNcgBnSb0HUUQeZQxruiBXT/0H0F9sZQ3F3cBnA6vHE/izZQsHlaBrZmqHUiBZXQOInhB7fLkHEs9oYQy57gBrL23H0EchXQyWljB3Q11HkcEVYQ8mZbBLdX3H0cIrYQ1AKgB7OyAIU92yYQzuedBDTxsHULlQaQucOZBLkmvH0pamZQ out_170_mFAP2b_singleloop_p01wA5_mFAP2b_0001_0001
H46RiBTgVhHEv0FWQ46BkBT2OdHUIwCVQqxLkBblDRHUO0CVQCBWmBfTiMH0P14UQ78NjB76RhHkpbqTQNdClBvFXdHk64kSQ4Z0nBnUIhHUZL5SQYFLkBLnyhHkeNPRQaRWgBntziHUwK3VQXrCmBzDSgHUSxNVQOwNjBHe+pH0mbqTQe4MhB3OfeHEc9cTQ9WBlBXotUHUQnjSQLELpB3uXeHUUqJSQnkboBz78dH0iH3TQWy2nB/V1pHUFK7SQr1glBXY7eH0DddQQQxPkB/idqHkpNSRQsqLiBPFYfHktJARQ out_170_mFAP2b_singleloop_p01wA5_mFAP2b_0001_0001
Ham5hBjArLH0xLNVQQg1hBTf//G0xLNVQHaRjBntz5GkWkVWQMdTkBLaRxGkpbCWQGZ7dBPc97GktzHVQ9wPbBXvc9GEQhyTQEojVBPG+6GEMO5TQoEydBvvv1GUpjySQrcIgBvcoPHkBBWVQ8T1iBL3I9GUxiTUQaJkbB7QEAH0242VQDY5dB/MizGk1VWVQovqbBrcoFHUJXeTQe5nTB3EB8G0DG7SQejxTBDgXAHkR1nUQgXHVBz2wyGUdJOUQI22bB73j2G0E00RQpfSdB/NrtGkxsITQbm/gBrkf3GEiksSQ out_170_mFAP2b_singleloop_p01wA5_mFAP2b_0001_0001
LEtojBLFu9GkQglXQf/0kBf9o3GUHaVYQUNenBjAryGEYlHYQJbHpB3Mz3GUPKkXQdTSlBjVOAHkCX3YQIx9iBrMqHHk/kxYQXwkiBPvHIHUHfCYQVSmjBzNp9GEOYoXQ/pajBjzaxGEm4fYQwmNnBzPMEH0bexYQm1alBX8l8GUaFXZQMCajBDimPHUeQ/YQ7JLhBnczEHEhdBZQZX3jBfGaOHkJGuXQvwdgBPrZJH0692XQ out_170_mFAP2b_singleloop_p01wA5_mFAP2b_0001_0001
LSh7nBPIwoGkoFVYQ14VqBblDjGkqxHYQ35rpBrw1aGUdTKXQrcYnBXNeXGEsyBXQgqhmB3jClGUbnnYQk5OrB/hFfGkBYjYQMuzrBLGxoGkqo3XQ out_170_mFAP2b_singleloop_p01wA5_mFAP2b_0001_0001
EqGvrBvz3WG0isdWQJGUrBPc9NGkpbiVQW5grBf8SRGkVOEUQHvUtBzeUXG0gArTQWOUtBX46EGU6m0VQ44BtBb6WBGEeHMXQWHusBvDA3FUF65UQpwltBb78ZGEEYlWQYHTpB/m2KGUoBsVQPZWvBHhwHGUFMqVQL6urBre+2FEfzPXQ4EHuBb/RqFkO/HVQZO7sBnan7FECy3TQHsrqB3+cxFU9BFVQ out_170_mFAP2b_singleloop_p01wA5_mFAP2b_0001_0001
EEYlpBDrcNGUy2RTQIFepBjpbPGEUN2RQktzpBHtIFGEnEDRQktzoB/9T5F0w1bRQsyxmBD/pUGUHahRQBLnmBnXkfGU9eHSQa1XmBzqvhGUD4aTQh8omBzowpGUSPdRQkZVmBjlWsG0IznTQXTimBHrbxG0E5bSQZmwmBzL0sGUOnKQQqqnmB74P8GEaAJSQQW2mB3ka3GU3RtPQdSzmBjiC/GU+I0QQSMIoBPy2IG03PtTQiRGrBXn0UGU2HlRQz2JlB7muPGEM/5RQv9jmBDzNVGkbScQQ0rQmBHQybGUAYNUQqgJmBLosvG0mziUQZBzmBnT6mG0bV0OQKljmBDCVCHkZx5SQgX9mBnqf5GkkioNQdZ4mBDNfHHkJxhQQ out_170_mFAP2b_singleloop_p01wA5_mFAP2b_0001_0001
EEtIrBzgAGG0LdzPQMIgrBTgV6F0257NQUN+oBHtI5FkQgVMQ8nKoBbktEG0xLNLQaR2tBnsd+FUHaBMQfpWuB/mfsFkjd/JQSOdvBrCJYFEYwQLQL2kxBf2mYF0IgiMQ/jDuBLUUGFEWe6KQuz3rBrbSNGkVOUPQsK1rBDuurFUoJFPQ51pvBbYdAGkYEJNQx+dtBXokGGEjK6KQtYyvBPfHyFELegIQordsBTUfoFU5MBJQFtruBjQn4EUNAuLQ5yWsBbkeGFkvg2JQ out_170_mFAP2b_singleloop_p01wA5_mFAP2b_0001_0001
EoFpnBTLymFU46RMQkCHlBTgVmFUhr3KQKc9kBDqGVFU5QrIQHahlB3NJCFEVjHJQEY1iBz0NjFEmu5MQgRLgBLFujF0SSdLQjZAjB/4+zF014EPQQgVoB/RhZFEFuONQej0kBnDw1F0d64JQ+/BjBj3nTFkr90NQ+gKdBbxghF0x74MQsQHgBHpKXFEF49JQIK3fBL1MzF0CmeKQcnZhB7TmxFE6EQQQAX3iBfZwBG0wnNOQyl4kBf1kyFEz1CQQ out_170_mFAP2b_singleloop_p01wA5_mFAP2b_0001_0001
EhALkBf++bFk/UjEQWO0jBj/UNFkTiBAQtI7gBz1jOFkpbS8PSMofBzKHgFUwKH7P78tlBnsdSFUIwK1P+teoBLOwQF0X6/5P6mNlBnL4CFkH59qvW5wjBb78rF0IbHEQEgQkBTiH9EUsvXBQ/0WlBnSviFE22TvPPdOpBv+7eF0Yfj6PhfjmBX6rGF0HWU5viBKjB3CWEF0az9yvCGklBDdiyEEJayIv out_170_mFAP2b_singleloop_p01wA5_mFAP2b_0001_0001
EWOUfBvHF8EEEYl6PR2uZBjpb8EU5QL2PhrnYBvd+sEkuJxoviWkbBrFZdEEAAAwvVj3VB7Of3EEDCMAQuxKWBL07FF0hENFQtt2QBzYEAFUYm6IQ/+HSBrROQFkTZzLQampgBT14tEE7Rh7PVdzYB7hbMFESPUwPYsTWBPCYnEUqKdBQHv0RBXvF5EE3+T9PCG7VB3xkWF0KdHEQE46ZB/mNDFUEmNHQvy/OBvIhNFkhuRNQkoNSB3oChFUEhQLQR54VBv80LFUj0pMQ out_170_mFAP2b_singleloop_p01wA5_mFAP2b_0001_0001
EoFZUBHDCyEEv0N4vktTSB7QLkEULyWAwXPKMBT2OjEEoa8/vO0iJBntzzEkQgV+v14FUBnBBsEkAr8FwfL1ZB3hDtE0YdJGwAMNSBPebcE0ddIJwfUYSB7lu/E0HFu0v4G7TBngIUEEQ5k/vesbSBPw07EkgDuGw7tSbBT/skE0V5QDwPJhTBL9AiEErYFLwoD5NBrIZbE0rNHJwWb5TBf1pMEkrJwIw out_170_mFAP2b_singleloop_p01wA5_mFAP2b_0001_0001
E99zJBPJGQE025bAwPK8DB/mEPEklDNAwamZBBjpbQE0fqxFwIFOEBPIwQEkvf6IwkxJCB7tn1DkyDw6vZzaDBv92ND0YBhAwlWREBbkrPD0odYFwdvjDBfc8pCUg7p7vEtIMB3MzCEEnEDBwZdfCBHn2cEURk57v0ss7ADt72D05ZW5vtnGEBXoizD0ND4rvmYYEBP8dOCkP1a/vi+1CBbt9pCktwJvv out_170_mFAP2b_singleloop_p01wA5_mFAP2b_0001_0001
L1NJ4A/89PEUiBBGwQgVyAb5QREk/UjJwwfq0APdT+DEYljLwoFZyAjWkBEESh7NwO1TmAPg1REUk8+IwkKkhA/y14DULoJIwexOLAX/W6DUscpHwuLgDAH79LEUykNFwL3rAAHf5dDEpyyIwe++zArvfQEUiBhCwuqr0AbV+fE0gVkKwzHEiAjKQXEU23wKwq3rkADcUdE0NZyGwkYJlAH+DvDkTQhEwH3mjAPs6gDE1lpJw out_170_mFAP2b_singleloop_p01wA5_mFAP2b_0001_0001
LGZ74ALv0ZDkSMoKwQgV7A/TN2CU5QbMw2OfDBf8S3CkVOUNwzhWFBjpbaCkWktOwHK84ADLYLCkPSELwg+BtAPj8DCEP+nKwuE5mAv6AOCk7bYMwCEMqAHPjoB0NLiIw/pG7Ab5QXD0FZrIw/RS2AHIE5CELfMOwIa/8Az0GKCUZzIJwveF8A3uqiBEZWSMw out_170_mFAP2b_singleloop_p01wA5_mFAP2b_0001_0001
LGEYGBT0iYDkCXfMwjs9LBXNedD025LNwHv0PBPHaFDkX6WLwdolUBLwKDD0HF+LwcSsEBrw1vDU14VLw5/BNB7YS/DUSwINwW/mMBbDVSDEvZOPw out_170_mFAP2b_singleloop_p01wA5_mFAP2b_0001_0001
ELH6NBTLyyCEBWJJwEtoRB/mEbCEBW5GwgqxUBT2O7C0kYwDwqxrSBzfqdDksdeCwkAvOB3iR4BETuIDwU4qLBzYuxAUWw+FwUFgIBj6h0/TZ4ICwnhbFBPoiaAUcxr9v8nOJBn6PZ8jHniCw2O/JBvco1CE/pmIwthRUB/OUICEikuIwgc6LBvu4NCURTqAw79nRB/tPaBE2zdAwJLgOB7j+IAEcQDIwQn4IBfvsOBEjuZIwFuPHBH1DCzb8HHAwsewLBrRVt5DrVRFw out_170_mFAP2b_singleloop_p01wA5_mFAP2b_0001_0001
ElDtZBDrcwCUf/UCwy25cBfnvPDEAAA/vv0NeB7P1ED0d++tvHv0dB757fC04luJPb8ChBjU4WDkSMoCwG7jiB77ZvC0G1yCwE1XgBHWJlD0zVKIw8SXbBLwKTC0LdTDwFzqaBHZqtDUosn+vEMPiBD/gvDU7VrAw9tVhB/p1VCkJX6CwjdNiB/FRqDkzwRJwtKdeBfkYBEEw5FIwr7XeBjweMDk06JJw out_170_mFAP2b_singleloop_p01wA5_mFAP2b_0001_0001
EAAAgBvcolDklDtoP8S3gBvz3fDU6mE9P5l+iBrbSAEE+TNAQHaBjB/naSE0xLd8PzMzcBvz3jDEsyBCQjKraB70FGEkCp1BQ357fBjqxBEUc9ogvi6whBzfNADUc9z9Phk0dBTxjcD0IXHGQMrwZBXixNDEYVsAQGmZZBDp+IEEYIhFQ out_170_mFAP2b_singleloop_p01wA5_mFAP2b_0001_0001
EY6mkBnuJ1DkR2OEQnvfmB3NJKEE/pmGQAAwmBjWkHEkQgVKQmupmBvIbrDEBWZLQlYQpBf++JEkoF5DQeuLpBzBtSE0uFU8PFA4rBDGFWEk8PY2P1ectBbBKHEEHCBzPlVbsBr+XqEkWwHxPU4akBvd+WDUHaxFQbtvlBX3OaE0ZI2FQXhCqBXnbzDk3yyDQdKpqBr4uTEUTWNGQrlLoBPGGiEUWOm8P4CFoBTkwHEk6mf2P70KuBX3BuE0rRogPDBErBTcP2E0ElP0P out_170_mFAP2b_singleloop_p01wA5_mFAP2b_0001_0001
Lx1DnB7luZEEUNuLQ7RRnBb78ZEkSMoOQwKnnBvyhwEUMIwPQbnvoBHue+EU5QbOQsyBnBHDCoEkCXvKQj59oBn2LQEEJzPPQY9elBPtxSEENrfPQ out_170_mFAP2b_singleloop_p01wA5_mFAP2b_0001_0001
Ef/0mBPzMzEUiBJRQ/pGnBLwKHFEBW5RQ/pmkBnX6MFUKctSQQ1IjBzJx+E0FZLTQlDdpBb5QFF0Jx4SQi+PsBXt+CFkiBRSQ8iZuBLcl+EU7aUTQ16SuBXb2tEUe59TQvwUwBnK2MF0trfTQqG/lBbmZmEEaRmRQFzanBL1NUFkfLMRQp2HpB/Hk3EEcriTQy8epBnzdTF0WOhTQL2vsBP0CSFUTrwRQUoQsBTx51E0kajRQ0QwxBv1QKFk5ALUQZJXwBzvmaFkN38SQ out_170_mFAP2b_singleloop_p01wA5_mFAP2b_0001_0001
EoFJkBPy2hFEBW5SQ14FiBzfqpFEv01TQ5QbjBvxL3FUc94UQ++JlBT2OCGEEYlUQkCXfB3251FEVjPTQnG0aBrr1oFkQInSQt80aBjziUF0U1OSQKpfVBzFewF0hWVSQXr4VBTgvOFEo3tRQ4opSBL7hfFEMfxRQEp9SB3f5BG0rlgSQx7cNBLXjhFkOCZRQo5uNBnn2CGUKAISQbKGLB/xL1FEKclRQ1NZlBXjXsF0FZbSQaSIhBrp4bFEReTUQC+ZgBnjkAGUX1fSQOekdB7Fa/FkvsCUQ7/KeBnbHKFUvGUSQqq1UB/sm/EkCkVRQ6mAVBjwZIGUbY8SQEbMLBzLUUFUeG9QQfOyLBDVRKGkCbRSQg9EHBrsO3F0FfURQ out_170_mFAP2b_singleloop_p01wA5_mFAP2b_0001_0001
EtIriBPzMzF0eUIWQaR2jB/na+FEAAQXQPKshB76RGG0HF2XQGE4eBLbnCGEaRCYQCsykBnYQuFEEYJYQPwqmBXtxcF0qewXQvfZpBHmafFkMfoXQZjImBPcWIFkgrVXQxOeqB3jSNFEvMKXQbZioBzxI/E0Z2+WQ7RRhBvconFECsSWQE2glBXwFEG0Xr5WQZZGjBDu8mFkQ0XYQVW2lBD/y2FUCmiYQ74KkBbarAF00eTXQ8ulsB3xgKFUDf9WQJNzoBDLjvEktFpWQ out_170_mFAP2b_singleloop_p01wA5_mFAP2b_0001_0001
EzhWiBXjXQGU2ODYQVjXgBntzXGknvTYQFDChBrvfcGEVj/YQO0SjBzgAgG025HZQhrHgBb78gGU3koXQ+lSeBTqzdGU4xRWQ6+7gBHjMaG0Z+WVQU3CZBnhkeGE8I6VQ+OJgBXdcXGEyYGUQckbXBrf3bG0irpUQLzFbBLCWYG05FwTQe+OkBDAATGkYQ4XQxO9cB/LjTGEeiXYQMmEiBztXkGUCWgXQZcsdBLbBnGkTJBYQ3CCjBPikZG0XopVQalJWBntUhGEunnWQ8YmhB3ImUGE/QYTQlsPTBHHkcGU96XUQN03ZB/dRWGUHmwSQ out_170_mFAP2b_singleloop_p01wA5_mFAP2b_0001_0001
Env/dBntzcGEqGbZQ8SXeBvcohGkTiFaQ357ZBPc9pGkDtMaQlYQVBzgAnGUbnPaQep7dBrEDZGUPKoaQDDmdBT9WdGkLQWbQHfRhBLgBjGUo9mbQqpajBnrLeGESxrbQtN/gBfmVtGk+pwbQPKcaBXNeZGU46RZQuSGhB7HvlG07HIaQ3ysgB3cyTGUFQmaQejaaBnCLUGUAQiaQw1ycBjhpWGUNUrbQsZRaBD1DjG0TzXbQQBiiBrhgxGk1F8bQ/ZWeBLcFxGkswrbQ out_170_mFAP2b_singleloop_p01wA5_mFAP2b_0001_0001
EmuJbBnCX0G0IbPaQgVOXBfnv8G0xLVaQfU4UBjVO8GU14BbQsHlXBLv04GkYQgbQZQgaBPc9GH0HFOaQlPFgBXm0DHknIZaQkfVgBj2M4G0m2KaQB1JbBbwK0GUZVPaQVoFUB7h67G06t8ZQgh8YBf3XNH0ruiaQ/oDaBTDyJH073sZQLKagB3cyEHExs7aQbIghB/qMJH0xNJaQauuhBXxZ0GkklgaQgj8gB/0b3G0hopZQ out_170_mFAP2b_singleloop_p01wA5_mFAP2b_0001_0001
L357PB325/GEaRGbQWOUNBvcoAH0z3vbQfUYLBXiBMHkDt4bQpbSLBHYlPHkQgdcQcSsIBntz4GEFuybQmXRKBPmCtGEHXubQ+mxNBbwfpGUwgScQM+MPBLyYeGUYnOcQNC7SB7iQZGEOflcQfCxVBDWMeG0eADdQ5+nTB3QEPGULQdcQGE4NBLwKCHkqxraQCpMQBP7a+GkyhIcQSi7FBDjg6G0TfZbQxBmGBPe25GEP+QcQKScMBXUyrGEWZQbQIRsGBLDDoG0ZTubQFtqLBnzjqGUnswcQI/bRBvJLuGE51ScQoLLNBjLwZGUEu4bQUqJVBnGDmGEC0IdQ7PjYB78HaGU1wTdQo+ORB3ExLG0hpFcQIEWWB/5sKGk3VtcQ out_170_mFAP2b_singleloop_p01wA5_mFAP2b_0001_0001
LkC3JB/owRH0d+WbQ46xHBb6mcHkYQcbQBr8IBfSMiHEsyxaQcSMKBPIwcHkpbSaQgVuBB77ncHEVjjbQ9499AjijbH06c8aQ2O/JBzeUOHkQg5aQL62JBn3XgHkWA3bQSBYABT0kjH0U20bQ+cxABrvvVHEXg3bQpqY4A/IFWHku9/aQ out_170_mFAP2b_singleloop_p01wA5_mFAP2b_0001_0001
LXkNIBHsysHEmutaQpw1IBnDtyH0HFGaQueUFBXMIuHERLiZQlYQGBLbnwH0bS8YQcSMHB/mE+HUwKTaQyZYIBj0p+HkBeCbQwADHBzGrzHkeNTbQHfNIBfzusHkgLuaQkhENBn3iyHkjb8ZQk4+CB3QS/HEEdMaQjjaJBPPACI0eaAaQB48FBjbfCI0McRbQ/BmMBXqaAIEJpHbQ4IyCBr2ezHUxFbbQdpnJBro4xHE9kubQ out_170_mFAP2b_singleloop_p01wA5_mFAP2b_0001_0001
EsHFBBf++nHkWktZQ7Rh7APdTjHkDtMZQQ144ADrcXHkmZWZQ99TwA77nTHEEYJZQ2jCxAThrpHEsyJZQiajyAbor1HEesCZQ17EyAzEi8HkZhlZQtrh0AHoz5HEZYaYQ2KizAbrsDI045fZQ69A2AfqTCIkxuUYQc9g1A/WtFI0SV3YQyu/2AHuHLIkvtxYQf/UABjU4lHEoaMaQTq6/AfLdjHk4kuYQ+DqsAL/ooH00qnZQaSAsALNjmHEHrwYQnnjwAHKV5HkOYFaQKz80AnDo0Hkjq+XQwnKzAfVYGIk2V7ZQ/1k3ArW5DI03vpXQ5fD2A3x6MIklpMZQ out_170_mFAP2b_singleloop_p01wA5_mFAP2b_0001_0001
EqGPABT0iRH0yhqZQ357+A3jCGH0Gv0ZQ5luEBnDt/G0JxwZQGE4IBHXPDHkQgBaQMIw6ArFZEHkU4iaQTlUxAv/rKHU73paQ0L/3AzPl4GE0kqaQDCsDBT2OVHUGE0ZQtsQ5ADHrCHU56dZQehaABjP1GH06R5aQdY+sAbulKHUbQQaQKRD1Avzn3GEnHLbQYg/+ADLmzGUFTmaQdGzxAHjH2GU48TaQ out_170_mFAP2b_singleloop_p01wA5_mFAP2b_0001_0001
EFDiEBzKH2GE7RdZQ4PVJBXjXvGEBWZZQU4aIBjrHjGEoaYZQFueEBnuJfGECsGZQzhWMBTgVzGU46xYQpqVRBrSitG0a2lYQnPhUBLhN0GkwW2XQgKLXBvT5+G0MgYYQ7RBBBrZmzGE99PZQ/z1LBrGqwG0LZ1ZQNXbNBDrs7G0Od2YQFcrJBT59yGUhSWYQYNaQBPmXlGUk6bYQpYDUBTAMtGE2hAZQSsQZBnhMEHkzPDYQGM7ZBrW07G06fwYQWo9TB/3ODHUHNoYQ out_170_mFAP2b_singleloop_p01wA5_mFAP2b_0001_0001
EEtIMBvHFdGUPKsZQ/pGMBrbSRG04lqZQaR2PB7QLNGU5QHZQlDNUBfTiRGEoaAZQrcoNB33PMG0isVaQU/WJBLniNGUFk5aQPKoEBThAOGklLwaQLc3KBfVmNGkylebQ5lOPBjqxgGk8S7ZQhFDIBfznOGk4cjZQzbURB3d5PGEl1gaQcebOBfKwDGkdDRaQ out_170_mFAP2b_singleloop_p01wA5_mFAP2b_0001_0001
EIwKOB77nEGE7RxYQvJRRBblDAGEmuNYQyLdSB757nFkuJRYQam5OB33PbFU2ObYQzMTOBrEDCGksdGXQ1aeNB3FEOGU194WQCAfRBPYz6F0zQ7VQBpCKBHS2QGEbktVQx1jKBTgVBGEZ74YQUeKVBvA9DGkh0MYQXVYKBv7s8FESqJXQn5SRBzmoRGEnZyWQE7hLBPgdRGEYzwXQVOTPBL609FEOiBVQoDASBrrqpFkqrCWQNYaVBTiQBGk833VQuQqJBvQgZGk/5oVQDPHGBbUUNGE9b2VQPr1LBn1wNGEETzUQ out_170_mFAP2b_singleloop_p01wA5_mFAP2b_0001_0001
EKcdXB7OfhF0MzIYQtI7YBX3kKF0eUIYQO0CbBvcoDFU3k4WQf/UeB3MzOF01jSWQ6mEdBLEYFF0jCrYQmsoeB7/ytEUDfoYQ4vvaBX+yKFkFmWZQgqRaB/S3sFksdCYQgQXVB7pLBFkcpPYQGhSgBbVcOFkwzlYQ9zygBHrPqEk7DBZQBDLgBzkQqE0COJYQEuFbBHd4jE0ZdtYQ4IrdBDmNHF0MVvZQ7qIXBb/QBFE20bZQtDvZBPOwbFEN3XZQ out_170_mFAP2b_singleloop_p01wA5_mFAP2b_0001_0001
EsyBZBbQgxE0jCXWQ++paBb5QpEUjXCVQ46ReBrFZVEUiBJVQIFOdBnDtGE0w17VQXktVBrw1jEEEYNUQBWZWBHZ7oEECs6WQ509cB7kr1EEYNiUQjs9WBXjXeE0HFOTQv0NTBLGEyEE/pGUQ35bTBb5QXEET3sUQ out_170_mFAP2b_singleloop_p01wA5_mFAP2b_0001_0001
EqxLhBLxgUE0JxQUQaRGjBf9oCEEEYNUQ0iMkBra86Dka8ySQO0ClBPy2LEU6mESQ35blBvyhIE0eUIVQCvmnBXRQwDUJgQVQLlwpBndd+DE0qPWQKw/pBvVNSE0KRnWQ1jXrBDknfDElHsWQiBhhBTKchEUdTqTQ0VFiB/aSoDkWkiUQ/bqkBvKqLEECZIWQHEWmB/BXXEkVdxUQskioBv7srDEPFSUQRNvmBvBOSD0k0mVQXI1sBPummDkclVXQW1HrBTTfBDEY4XWQ out_170_mFAP2b_singleloop_p01wA5_mFAP2b_0001_0001
LHvUkBjWkRD01jaSQqGflBrZmFD0coFRQueUkBDW5cCkpbaQQrcojBHYl7BkBBGRQ2OfjBLwK7CkEDCTQFgonBbigAD0nUMRQjtNlBvz6fDEDwYQQ out_170_mFAP2b_singleloop_p01wA5_mFAP2b_0001_0001
LMIQkB3MzcCk8SHOQ5QLjBfTixBEqGfMQqGPhBj/UHCU0iMKQc94hBblDlC0MzsIQqGflBjrH9AkEDSLQJoInBLgrcAU+uZNQwnakBv21l/TOqrJQZ78kBnCX3CEBWJNQ+zAiB3e1HB0MoyNQs9rmBP7FmBkMc/JQi7CmB7Ck3/DXOnOQF3EmBjT4c+zlL3IQpzKjBfPAKAkidDIQNbPjB7bqU+DGj/KQ out_170_mFAP2b_singleloop_p01wA5_mFAP2b_0001_0001
L46xdBzLdjBEaR2JQktzZBrw17BUdTiHQiWEYB/TN2AEW5wDQy2ZZBf8SX/DtIbEQzhWUBrw1LC0NJ2IQ+VoRBTQGQB0oBKKQelGVB/H/pCE/OvKQHvBMBH3ykBEHouKQ789cBXjXyAEpwFLQ8fkbB74hWC0HLAFQ0zzRBDQWYC0yniGQwWrTBP1YAB0UrBMQDitRBbt2YA0dF3IQSvWRBnPFzCkBSmLQt0EXBLXWFDES94JQBGgXBjMAbCkaQKMQlTJKBT1WvA0dkpLQ3L+JBDaOzB0I+2IQgq3LB77sNCkpVBMQ out_170_mFAP2b_singleloop_p01wA5_mFAP2b_0001_0001
L2jCVBvIbPBka8S/PDXvSBHYlTAkR2O3PnEDXBXiBx+z4lutPzMTWBzgAr4zMzMrP3ySOB7Mn/+j/0u8PevMKBPIPVAkeFPAQIFOUBPzMHCkZmZ+Pz9DRBTVF4AEdgnfP5N6PBbdAq9DYNrBQXarMBf/eL9jB/z1PrQ5IB3CnzA0rxU6P out_170_mFAP2b_singleloop_p01wA5_mFAP2b_0001_0001
LEtobB/na8/zisdePEtIgBf9og+zfqxrv2jChBjVO02D/pGxPiBBiBjWkt973P1YPTiBfBTLy28Dv0N+vrA6dB3SLu/DtTYDwF5JfB37OCBUKKcCwijpbB7paE/jaRdHwZ78bBLwK/AUO0ikPoL0hBbec5/TmIZtvnLlbBLqGI1joe59vt+MhBntwz3zmlfAw out_170_mFAP2b_singleloop_p01wA5_mFAP2b_0001_0001
LlD9gBThrH6zyhW/PDC8hBT0iM9bktTDQT3kgB77nK+LtIbIQZQghBjAr8/7yh2JQMdDgBb5QL+jWkNBQ/hBkBPilb87fiUEQZj3hBH1Nh/7zcQBQ out_170_mFAP2b_singleloop_p01wA5_mFAP2b_0001_0001
EPK8cB325767z3PJQBrcaBT2Of8b3k4LQjsdcBrEDC7jTiBOQtd+cBDVjH/zMzcNQXuYUB/vsH87/nrLQuAZRBXlFj973tOOQoMlLBHuPJ+7nsuNQrYsIB/l2z+7PRFQQwRxDB/Y15/LAeHQQYpPBB/xHOA8Na/NQbqeBBLf8NAMcxRRQKcdbB33P16D99DIQPMhbBHQkQ/rQjhMQDa+SBPW+Y+bj5GKQJsPTBLFR47zcLILQhd4RBDRky27zOsPQHI/SBv7eo/LiADPQ95/KBbV2w/LxNTMQMx5JB78Yb47B+6MQNjgKB3VOb+riy9QQEu/CBHvGBA8B0NMQw/G7A/BWoA8LtCOQ/8aDB3xtAAsQ9ISQ3Sl7AnyJoAM3aTRQ out_170_mFAP2b_singleloop_p01wA5_mFAP2b_0001_0001
ETihdBzLdTy7P1QQQgVOfBLxgg9T14VRQWOUbBX3kAA0LdrRQyLdWBTLym/j78tRQ/pmfB757n2rpbiSQo4QgB/wP5+r8j7RQ5RXdBvCf5+bn6oQQaZfdBXvZ0zLqMPQQ98ihBrrJq+Dk7ERQ4L6bBLbwzz7YVITQ7HchBb2Sw5ja3MTQwmNfBL4wOAcNaoSQNhaiB7hqN/rAwwRQAmOZBvW6k/r0myQQ1rnfBrSKFAsqE4PQ out_170_mFAP2b_singleloop_p01wA5_mFAP2b_0001_0001
EPffdB/RhLBkuJBSQb8SaB7QLKC0isdSQzhWbBzfqVCE7R5TQIFufBTf/kCkR2OUQhrnbBjVO0CUGEwRQe94aBrSKyCkIkYQQFfXYBro2YDEjgTSQyPHdBnMxZDEYccPQ03vgBzgATB0Ld7RQwMFWB/ywBC0+PYSQ7/ifBfVv6CEKH6RQh6oWBjbxvCEUkLQQcY4cBTY9VC01x+PQF6eZBbYp2D0BtzRQudDZBLYKcDkGIYTQhWOUBHLFSDkkqHSQ7OlcBz+wYDk93UNQ3LogBbaHdDkyy1PQGiFbBzZ20DkJ6HQQ out_170_mFAP2b_singleloop_p01wA5_mFAP2b_0001_0001
ERLSXBThrPCUf/sUQlYQXBLEYdCEZ7EWQhrHSBX461CkYQQWQMdzNB7OfjCEueEWQpbSXBfR2uBkqxDXQu3LXBXPIICELbPYQVVLcBLiW2AEURzWQ2jCUB/naAC0xLVUQgexaB7CRxCUXBQWQR5qTB3nRKBUUw7WQ1QHXBr/jaBUnslYQGpnTB7rsbCUhHUYQv1vaBvKebCkgMVYQzTKcB3AqAAEEwfXQ5YzfBD6EcB0eg8WQXMFcB3FCeAUkDyVQ out_170_mFAP2b_singleloop_p01wA5_mFAP2b_0001_0001
Ee+eSBHXPeDU5QrWQEYlNB34l2DUMI4WQW5QOBzfqPEkpbqXQlDtSBHueWEE/p+XQNeJWBDrcsDUHaxWQkJqKBrMziDkpcZXQbc3LBrH6+DEFQ6VQ out_170_mFAP2b_singleloop_p01wA5_mFAP2b_0001_0001
EMIwJBXiBZEU0iAYQShrJBrbSsEUgVaYQ14lEBDW54E057TYQxggABf++vEk8SHYQdTCKBf++lE03PJZQStFFBHjTZE0iqWZQoWwABDt+jEUDUoZQG+0EBX9MDEkfQQZQ7oa4Anv1YEE71zZQCJQABLNSwDEY0bZQOO83AHZ4CEkGmtZQEq2uATNtvDUAK5ZQHaRGBfSMSEkrHtXQZs/MBfae2E0UZQYQD/UKBzhT0EE7FdZQ4IlNB/CQcE0A1OZQBs8ABD9Q1EUZEtZQRgMIB3MX1DELHCZQXBpxAbAUhEk2uBaQpuAABzKEOD03/WZQqHgvA/pXSD0NdwZQ out_170_mFAP2b_singleloop_p01wA5_mFAP2b_0001_0001
LhrnEBzgANFkYQgYQoFZ/AjU4YFEv0dYQKxAABfTivF0NJuYQpw1DBb781FUbnDZQOJGIBnBBUFE7RpYQm5N5AH1nQFksGwYQD+r8APrfZFEya5XQ out_170_mFAP2b_singleloop_p01wA5_mFAP2b_0001_0001
E2Of3A33P7F00NlYQ46R2A34lIGEoa0YQ03PzAvIbQGUy2RYQpbSuAvyhNGka8iXQEtIuAHXPJGET3YZQtS2xADi/DGE54BaQPe4pAnZXFGk4zlaQxtjuAzDRBGEalPbQDBA3AjbvIGEn3gbQ9owxATgV0FEXPSYQLx89AbMSLGk4FBZQSBrmAzMfFGEh+OZQsnbsA77nRGkw5fZQZ8e5AbOfHGEaaLaQGMDzAXv92F0Zk8ZQjjkiADb+AGksgeaQ9i7nALY0NG0FUpaQIiLyA388yFUl6JbQbwNoA/yaAGUFNnbQwLA6A3hyFGUVR8bQORvzArH7PGUnkmbQq3R9ALCzJG0ShLbQ out_170_mFAP2b_singleloop_p01wA5_mFAP2b_0001_0001
EnED2AvyhaG00NZYQ357yAD/piGEaR2XQAAAxAPeptGkBBOYQbnv1A/S3wGUjXuYQ7Rh7APepjGEue0WQShr6AnsdcGkR2yYQS8TrAX4TgGUPFaXQGZ74ArbSpGEEYFWQEYl8A757bGkTiZWQKcdBB/9TmGkvfSXQ out_170_mFAP2b_singleloop_p01wA5_mFAP2b_0001_0001
E+TNqALbnzGUbnvXQIwKoAbkt+GUbnDYQ/pGqA757FH0gA7WQzMzpAzLdCHEmuxVQ7RhZAnYQAHEBWVYQdGFKAran9G0dTqXQEJBWAfdJ5G0oa8YQx1jmAbPKwGkqx7WQDVrtAnz7AHkVKdYQxVbXATsnIHEZleYQLjDMALBPCHUOo5WQPA8FAHVZ6GEL1IZQu33gA/uO7G08/UZQ+18XA3LzwGkyhzYQ out_170_mFAP2b_singleloop_p01wA5_mFAP2b_0001_0001
Epw1rA/mEQHEnELXQGZ7tAXNeXHU0iEWQJGEkA3MzbH0xLVVQQgVYAzgAfHET38VQU460AXNegHU14lWQ5JX2ArXpoHkIglVQegr/A386bHE6+7WQdoFsA34lSHkDtEYQ2moyAfwTTHEcHUVQTaPxA/b5jHEwUcXQvyc7Azy6uHkA/8VQu2ruAnHDsH0PJTVQvuF6AHj0kHkb7uUQJQVCBrTKiHkl6TXQF3nBBvfpYHkJvCWQXD2+APkrVHUsIsXQ out_170_mFAP2b_singleloop_p01wA5_mFAP2b_0001_0001
LNepkAf9obHkCX/TQepbYAb6mfHkBBGTQXPKeAz1jqHUiBhSQ8naQADVjxH0kYYSQR2OVAblDYHEsy5RQwQfMADNVNH0jPPSQIGNKAjEFGHUuG/QQ6fTx/G+HKH0adDQQtl6m/2+QCHE1Z7NQyLdrA7luYH03PlTQvfuJA7oggHUb4qTQS3QiADHzWH0dkaRQHIoKALyybHUTXLRQdMB6/+DJOHE/zuSQ4vpXAHpnJH0Yr7SQ9qTGALU79GEXESRQqJOZADO4FHEwDcQQL/17/29kRH0UiMPQQ44I/2hoLHUIyoQQZcn++WVRFHkWPwMQ/FdZ/2SX7GkJswOQx7tAADGpAHkhrwMQ out_170_mFAP2b_singleloop_p01wA5_mFAP2b_0001_0001
LlYQpAnX6rHERLKSQdoFtADAA2H0MzkRQDXP3AHtI4HkR2WSQBrc7AjWkwHUep7SQsHFwAXMI1H0w1DQQ1EF6Ab3QvHkV72PQ8ANnAfAavHUmTlOQVjXuA3islHEoaUSQg58mADyF8HEzAuRQHW8wAzU38HkwiPPQTTH/A3mtyHEbfjOQp5bpA7F3uHkEyeMQMTlfArT9zHEtjxOQRF8lA/YenH0KKXPQ out_170_mFAP2b_singleloop_p01wA5_mFAP2b_0001_0001
LBrc8AjVuAI0P1QSQ9oQDBrbyBIEnE7SQnvfHBz0N7HUPKkSQTihLBLaR6HE7RRTQIFuEBPyWHIkZmZSQmmv+AfhBKI0SFJSQ0Ip3AbskFIUqroRQTbX8A/LyAIkB5QSQ50nCB353BIkxtAUQysKHB3n9GI03QfRQMaKHBTBgJI0Q4ITQnDt/APDSNIklWaRQZPu7Ar12LIkjXETQ3pi4Az0bFIktJjQQihYvA/9OGIkaZ9RQ out_170_mFAP2b_singleloop_p01wA5_mFAP2b_0001_0001
EzMzGBnsd1H0GvcRQIwqKBfTitHUepDRQIwKIBjrHjHUepjQQoFZKBntzdHEEYVPQ0iMOBrvfyHEAAAQQ21FLBf/l2HEfIeNQfDQGB/WA1HUB3LNQ+stNBHwt7H0Tx4LQ8naDBPc91HkZm5QQT3ENB/XdrHEPa7RQP0GRBz/0sHE84bPQCTSQBLiK5HEp1bQQ out_170_mFAP2b_singleloop_p01wA5_mFAP2b_0001_0001
EqxrDB/89fH0w1LRQdTCBB3MzVH0z33QQXkt9ADAAQHkBBGSQfU43APy2UHU3k4SQ14l4AzKHXHECsyPQxdI8Af0xbH0KpWNQcnDzAH8dMHErfNPQdTCCB/89kH0eU4RQjl9DBDzcQHktzaQQDV4yAf2TcHkeJWQQ+CM8AjYejH0YWpNQfrZsArF5NHEKu3NQM4BwArx/IHk+ShQQf+p4ATw7GH0ovSOQ out_170_mFAP2b_singleloop_p01wA5_mFAP2b_0001_0001
EvJx/AbQgFH0gALSQhrH7A34l+GkQgNTQNzMyAHtI3GkBBuSQ99TzAHDCyGU5QrRQgqxBBb5Q3GEue0TQ1NOGBTz17GU9bnUQRR5JB/MsyG0SECVQtR8DBv1SBHkx40VQpwVCBDBWCHkrHdRQ4bi3Aj9pDH0Jf+TQekoDBrjOzGEvr/SQWbm/A/ghxGESmaUQSUeIB3MgBHETOBUQQdHNBva01G09GoVQjueLBfxwuGU+XJUQFtqHBnt9sGkO1nVQldKHBD7qEHkmobWQOarBBvzi7GkaGbWQalSBBboiHHUGifVQ out_170_mFAP2b_singleloop_p01wA5_mFAP2b_0001_0001
ECsypAHZ71GkU4iTQ8S3gArbSuGkDtYTQ789jA/mEkG04lGUQpbSkAT14jG03PVVQDCsMAfTiyGU2O/TQwAky/CW9qGUKLxTQ7WU5/66ohGESUgTQ3pp7+2XuuGUZk1TQ67npAf9o6GUwKXUQ6mWfAv6zsGkflUSQcJ3IAvGH6GEOXlTQzY3OAXqrzGUq5DVQ out_170_mFAP2b_singleloop_p01wA5_mFAP2b_0001_0001
EiBBnA757bGEv0VTQOJGsA7kYSG0eU4TQqxLmAThrHG0xL1TQIwKiA3NJEGkpbySQlDt2APzMRGUy2JTQ4Jq9AzyUaGEc8fTQO/37AfREHGEjugTQ11IDBvpkbGkxFqSQoa8lATKccG03PVSQJYatArIkTGkkl8UQieP1A33hRGUSxFSQi5cABzV6YGk7HcUQQ0K5A3ilhGERvgTQZctBBHwTGGEFF/SQ1Cm2A7vmAGkJZOTQ4fP9Az01GGUEalUQarlFBXUDiGE5X/SQTGpBBnGOdGU0YrRQmoZFBzqZUGEPeqSQ out_170_mFAP2b_singleloop_p01wA5_mFAP2b_0001_0001
E/pGmADBWCGEVj/UQT3khAb5QvF0LdLVQmuJqA76RfFUiBpVQZ78sAHtIfFUf/0WQ14lQATgVwF03PNWQ3QzFA/JLaF0JZkWQeknPA3RJKFkqbWWQrv+n/yRvZF0ltFXQ3kYpAXiBGG0w1zVQA+0cADOwpFkGROUQ57IEA7146F0VozVQhgcWAHJu3FUTHIXQ out_170_mFAP2b_singleloop_p01wA5_mFAP2b_0001_0001
EdTiuAfSMSFklDtUQFDC3ALFuCFEoaEVQaR2yA/owrE0bSEVQb8SuAT0ikE0GvEUQBWZABXiBDFk8SHUQB9mCB/a+YFkMl9TQok5EBTBK0EkrKqUQfyaEBbjgjFks5OVQWO0rA/mETFkCXvTQwf05AnQcGFkNxEWQ6hX+A7Xd9EELQITQ6AS/AnmhiF0k9eTQDX/FB7N5XFEROUTQRqSIBvhf0EE7U+TQaYdDBbhzjEEm2vUQOgLGBXTz5EEywoVQ32/FBbPOzFU27/UQw8hHBTP4ZFkuYtVQBtEBB3lKlFUum5VQ out_170_mFAP2b_singleloop_p01wA5_mFAP2b_0001_0001
EhAr0AzeUgEECsKWQkCXxAzKHKE0NJWWQ2jC7AXO02D0yhOWQqxrBBzgA/DE+T1WQgVOsAHueGE0jCvXQw/1iAnbhTEUtD4XQPlEpALvqdDUFB6XQnvf4AfTinEkqx7WQOIqrAXpEGEk83jVQiJ9xA//6KEkRSQYQq64kAHOXiEEUq8XQZIflAD7DZDkgZcYQK/DwADGVJDkws0XQUtTjAfP4UDU7aIXQ out_170_mFAP2b_singleloop_p01wA5_mFAP2b_0001_0001
EOJG6Ab6mUDEuecVQdTiBBb5Q3C0KHSVQUNeABTKcJC00NxVQLHa8ALwKfB00NBVQtd+CBHue0CU0i0TQGRfEBbXodDEv0JTQC8hABfUp3DkgznSQGrvJBLmjoD08PBTQx01BBzdFOEUtF9RQ42FLB74rGEU1JWSQAHKHBXJhTEko0zRQJLiIBz1plEU21HRQwKHzALGEQDUep7UQMU3EB7b0CDUV14VQd7Y/ATYMnCED7STQ9/UGBXyaeC0PatTQmLy4AzYFvDU51uSQA00MBv74TDU1EcTQjSb9AzQIYEkKpiRQ7ARPB3HHLEEweOSQbQXMBTtUlE0ZN8QQ out_170_mFAP2b_singleloop_p01wA5_mFAP2b_0001_0001
LCB2BBrFZ7BUHaBXQfUYBBTKclA0FZjXQTiBEB/S3E/jEDqWQjX6BBLFue7Tc9gWQXkNEB/9TtAEW5cYQ5adDBP+tECUr1oYQP4EEBrMicC0CJ/XQtq3BBHlg8BUG4/WQT6P6AnzsVAEM4rXQGvcIBny9aA02sZYQoZYCB/TGBAE0A0YQJMbGBHZYOC099AZQ9I++AfPNJC0XN3YQy4PIBflIhCEFj1XQSu1BB37P6C0uvAYQ out_170_mFAP2b_singleloop_p01wA5_mFAP2b_0001_0001
LU4aIBHsyx/DEY9VQiBBLBHsyh9z4lGVQgVuHBrFZ77j9o4TQzMzIBbmZG8r8SPTQy2ZQB3ist+z4lmUQa51PBTMTdAU4UvTQ6mEKBb6m0AUIwCWQYAnLBju5XzLvEsVQxiPSB/OLK8zHJDUQnhATBH6RL/z5XaVQSW0RB3pmNAk0v6SQ out_170_mFAP2b_singleloop_p01wA5_mFAP2b_0001_0001
LCsyDBLGEo+j/UjTQTihABjqxL+zP1YSQBW51A/mEj8z3P1SQamZuAblDN8jZmBSQAAgABDW5YA0NJmRQVtNGBPTA7AUH8QRQz1zFBXPOHCEjggQQy4XJBf3dv/TUtgQQyL9CBfnvHAkYQIUQovXCBLITf6zWOyRQfCN9AfeyHB0QONSQbbh8ALoeRAkkxrQQxXRIBr52IBEzhMSQu9zJBLfcTCUqnUQQYkoDBrtAeCkbMGRQeQvDBvf5BC0RtHPQK1ZNBr8jPAEanTQQr3ZHB7K8T/Dc7MPQtSqJBneh29zffGRQ out_170_mFAP2b_singleloop_p01wA5_mFAP2b_0001_0001
LQ140AvHFu6jDtIUQMIwqATf/U174luUQlYQkAz1jS+DqGPVQWO0UA76RR+z1jKVQkCX7ALwKH7zkYwUQBWNsAXOz78LIyjVQFjAmA/OEY8bMg/TQ out_170_mFAP2b_singleloop_p01wA5_mFAP2b_0001_0001
LRLypAjpbKAUiBxVQuz3kA7P1YBECsSWQ6mEdAb6mEC0IbPVQ2OfLAzeUUCU3kgVQZQgbAbmZGBknvfXQ1uwjAr3xnA00iWYQv5PrAn4zRBkfZlYQaqngAz9V++DfOnYQfU4xALGEIAEAAwVQqiOrAXp5BCU7ynWQyuUPAT3nXA05sPXQczJTAjPkAC0b+wXQCTVkATuXP+zBEBZQCC/UAHPC99TKMaYQ out_170_mFAP2b_singleloop_p01wA5_mFAP2b_0001_0001
EFDCjAjqxHC01jCUQKc9aAzLdfC0d++SQueUeA/TNODktzPTQZQgnA7QLaDkvfyTQBW5hA/89XCUJGkRQdAvsAHJ2pC0RfcRQt9rhAL49TBUbLPRQ8KVxATY1mCkyYDQQLHaqAHZ70Bk++5TQ/ABKAz9YXCEbiBTQugcaA/xnpCk1F3QQd5wxAHSGaC0mPISQYJTsAzfOLDEhStRQUzskAnQvKBERXPQQtBETAH4q8AUUDTRQMxnmA/s+xA0Of8RQb+I5Av5b1CkdiBQQWUEsAvwh3CkS7sOQFJ9xAjNgFCkOsiPQ out_170_mFAP2b_singleloop_p01wA5_mFAP2b_0001_0001
ER2OPATf/oDUKc1SQxgATArFZLEUf/8SQamZWAfR2WEkSMoRQnEDMADAASE0eUoQQKc9AATLyWEUktrTQZ8w9/aL2RE0XLJVQZDbb/GCRhEEe2vVQtaFW/SHrfE0M+PXQwIGi8SmaxEEVuzXQhrHBAPHadD0codSQS31gALa2NEkXchTQ0Flj/C8sSEkWPNTQXAMDAjHFoEk1vlTQRpYOAL3/TE0BUoVQiWRz/m9WBE0NSSVQSTOZ9wXIeEE89UVQSj3m/W3jxEk6PfVQCBG7/mbtgE0V2qXQNKjz+6JaQEk/1hXQZFgn8omUwEEA1ZYQ5kXa/k+2wEU1ubXQuex7+Wh//E0jjiXQ out_170_mFAP2b_singleloop_p01wA5_mFAP2b_0001_0001
EcSMiAnX6mEkZmpRQzMzjAb5Q1EUc9gQQFDCgAfTiLFUxg4QQ3kYkAjWkVF0FZzRQ2OfvAPy21EEpwFQQUNemAvxLpE0kYgSQZZBeAneXvE0GSXPQQgVwArvfAFUgVeOQsHFyAvz3lEEVjnPQVjX0ALbn7E01j6QQ out_170_mFAP2b_singleloop_p01wA5_mFAP2b_0001_0001
E2OfPAHtITFEueMQQKxgGALaRoFkCXfQQiBBMAXMI4FEYlzOQGZ7GALFu0FE+TdMQeYwY/y/AnFkZ4pQQEENT+yTp8FESxvQQGnYC/KoMEGUc7BSQ7C2v+KW0/F0WTITQ/VWg/CTEOGkje5RQGZ7IA/89JFEmu5OQknZNAri/tF0rNbRQJKaJ/+KCeFkPrjRQRTf6+yGZeFUZtnPQKDRY/UnQ6F0JhtQQsuPB/+KQDGU49zPQQWCo/WnVSG0OctSQ12Fk/OSPRGEeM/QQ out_170_mFAP2b_singleloop_p01wA5_mFAP2b_0001_0001
LfU4WAf9oEG0hWkPQktzdAXNeMG0yhmNQGZ7kA34lVGEaR2OQc9oiAjqxYGEYljQQaR2aADVjFGkTixQQri6PAXUnPGElxiMQuG/jAHFmIGk8vHMQ out_170_mFAP2b_singleloop_p01wA5_mFAP2b_0001_0001
EW5QsA7QLaGUJGUNQ/pGyADBWjGkBBWOQZQg9AvyhkGkQgVNQ4PVABjrHgGUxgQLQXPKsATLytGUeprNQv4hrA/TgwGkZ2uKQju0kAP+q6G09uLKQkbNWAn/56G0guxKQhxzpAnlDDH0YDFJQUNetAvxLXG025bLQ8GzyADXhiG0cOQQQoVQwArJc0GUBUnOQOoGkADvgtGUdXgOQWW9nAfuzpGkRLqJQQfqzAb16xGUAXAKQdqxlAH/wJH0/LsIQ6v0xAbD9CHkEKtIQ out_170_mFAP2b_singleloop_p01wA5_mFAP2b_0001_0001
EktzBBf9oqGkZm5OQlDNHB7QLuGUepLOQoacHB/TN6GEZ7sNQ/pGGB/9TAHk9ogPQT3kLBbmZrGkDtIQQ7ElMBXzEgG0InTQQ5OZQBTyGwGUmwjPQCNbQB34feGEcpbRQ/UDAB/natGEShTQQ+0XIBLxMqGU8VVMQoHXKBXQjuGUvkGRQpFZOBnD+cG0BVyOQuJBJBfCzbGkLceQQvLeTBj5fuGkJWhQQ7WtPBTrb4GU09aPQRygRB3ausGkrdpNQmdVRB/MZWGkNnhRQ+VuOBLYehG0DzWSQGQGUBP80iGkbDORQ out_170_mFAP2b_singleloop_p01wA5_mFAP2b_0001_0001
ERLSJBT0i9GEYlTLQXPqJBXiBJHUJGkKQbnPPBrFZMHEaRmJQ03vRBnX6GH0d++HQ3kYFBPzMMHEUNeIQlcIABXBnKHUPulJQSHAGBXoAYHEYQZHQtIbKBrGv3G04l+JQjmyIB3F1NHk4LVMQ7U0FBLBNHHkTiZFQoz3+ArtaQH0Qj5KQ+h8CBX0IaHk2pfEQtw7JBnBaZHUMroFQrVjFBj5/cHkf1eJQ out_170_mFAP2b_singleloop_p01wA5_mFAP2b_0001_0001
E5lORBPHaVHUGEoKQIwqWBbmZZHUzMDKQHaxXB3MzdHUiBhGQwKnUBnBBkHUGEYEQCB2XB/naiHk9oAMQQcadBDzFnHE4NAMQkJJeBvjBxHkXboOQvpRiBfDZ2H0au3NQam5OBvyhZHk789LQJ7dZBXjwSHkLIPKQK96WBbF+fHkH3/NQvZLVBjMCpHE4NhLQWeNeBHc7qH0QCGKQRJMgBXCwgHUFuTMQxMyiBzfm8HEd+TPQA5QiB/kw5HkGw2LQuKujB3gHwHEkq+NQ out_170_mFAP2b_singleloop_p01wA5_mFAP2b_0001_0001
LGZbcBntzaHkpbSEQEYleBbktfH0Gv0+PEtohBXMInHEDCsAQ789hBfTivHU3kY8PQgVgB7luXHUjX60PmJpcBHtUQHU5WejPGDjYBfZCUH0mojpvwBydBX45GHUje2JPDCseBb5QVHEv0NGQI2bbB3SdkHU4DG7Puj4hB7h0SHUeyO6PvTUhBnbMcHUNAkDP out_170_mFAP2b_singleloop_p01wA5_mFAP2b_0001_0001
LRLSjBT14jH0w1jEQtdulBntzpHEW5wFQktjmBLEYnH0kYwJQ7RhlBntzfHEoa8KQZ78nB/mEmHkTiBCQuQ/oBLyIcHE0WtDQfU4iBDW5cH0OffGQ4HUlBXdVyHEgUVFQVBhpBPO1rHkSwjBQ5UFnBLOClH0l2I8PKtGpBLJ0XH0S5gAQ out_170_mFAP2b_singleloop_p01wA5_mFAP2b_0001_0001
Lf/koBnX6sH0P14KQ35rpB7P1qHUiBhNQCBmqBHXPfHUGE4NQzMDrBT14bHEoaEQQiBBsBLFuyHEtIrNQH0MrB/tz7H0dy2LQJXwpB3Fh2HkvKlJQPkkoB/r/sHE3E3KQ2sLoBDLzsHUN5CPQO13tBjSwuHETfBNQVmUsBHnP1Hk2dwPQed+sBPaJAIEbqMLQyY7pB/xvAI0nM9MQhzQrBTrT0HkFwGIQiUPoBTV/7HUr/yIQ out_170_mFAP2b_singleloop_p01wA5_mFAP2b_0001_0001
EiWErBbPKZH0istLQOJ2rBLwKOHkArMMQR2OqBz1jGH0xLdKQKcNrBjU49GE7RxJQLy2uBzLdMHkoFpLQAacvBvFhPHE0h8IQ/AmwBTo+SHk9ajNQlDtqBLbnbHEnEzJQJ9brBnhQMHU+SSOQCXUvBnBAEHU3/4LQNz1tBjYESHk7iGIQyisyB/5fRHUMhHNQMgKwB3PoQH0VgmPQjYLwBH0cbHEfBUNQ out_170_mFAP2b_singleloop_p01wA5_mFAP2b_0001_0001
E35rnBrbSJHkvf6JQv09lBzgACH0P1YIQBr8iB7P1DHkqxrIQjs9hBra8MHU2OfIQ5QrmBbPKCHEue0CQGaBlBn9R6Gk1p/+PV94lBjRj5G0ec/tP/DFoBj4p1Gk3yxaPpkJkBTEW9GkHcauv789mBz1jQHEW5gKQ6nTmBTQ45GUgUGJQI9xoB/zOAH0Z3RCQy4VmBnIKKHUXhOBQc97iB3n68GU9E/+PfNLlBXCZyGUpLUBQBBlkBzlI9G0xFZ7vqsViBbPgAHE9Bdhv out_170_mFAP2b_singleloop_p01wA5_mFAP2b_0001_0001
EAAghB3256GUiBBJQEtIdBDrc6GktzHJQqGvaB3isxG0IbnGQXPKdBrbSpG0HFuFQhALbBPHa4GEUN+LQGL8bBHt/AHURhHOQcTSgBH0VCH029ZPQfPqXBPcCHHEiP+OQxYggBXS1JHE1ytQQThAYBnoVOHEZKfQQ5UtcBr6zPHUnRGRQO0iiBjU4zGUepLJQOPjbBThFCH04NbIQeI0cBzOBxGEJ3tMQgx/WBvFV3GkhPwLQkq8hBjmi9G02U0OQVD6TBbj4FHkhWBOQX1XiBvF7KHUGGORQHgfUBzj7SHUxGyQQL6DdBrTnVHkll5RQ out_170_mFAP2b_singleloop_p01wA5_mFAP2b_0001_0001
E8S3VBbQgzGEXPqEQfU4SBDrcrGkX6mBQTiBPBHtIlGE/pGFQv0tMBvyhpGkU4aIQR0zPBrYvwG0hPD6PB+VTBDna1GUS7XiPSrAQBX6l6Gkig82vAAhTBDWq+GE+uRAw0fYQBbHyEH0ztTEwSMIUBThr6GEBWZFQwSuVB/EwlGEYf2/Pw+UNBXkL3Gk1TN9PDeJNBjq5qGEJ6t0P86xVBPQFvGktg0ovV9/VBvLa7G0uUexP4iwNBfLSBHUjMSwv1zLNBH/w0G0K/p6vT1bVBro63GU6XQCwEXoWBjq1DH0o6U9vDN2SBzuVHHUYpPHwdJpOBn3JLHky4hCw62hNBHQBAH0v84Fw out_170_mFAP2b_singleloop_p01wA5_mFAP2b_0001_0001
EEtIOBDAAbGUNepDQMIQKBvz3TGkpbSGQ8n6FBT14PG0OffCQ/pGHBDBWMGU6mE8PJMINBnFPKGEtVXIQNuZJBn96BGEZQdJQJWnIBTYvvFUJleIQCg6FB/M6CGUiawLQup5EBjqGlFEHJAKQm2MDBreYyFEz/AMQfD5EBfAJLGUXhlNQyDC/APm1uF0MeCOQVUMBBzeXJGEnQnPQ6cJ9AzNh/FUzN1PQ4PVQBPc9XGET3kAQV+RIBTXUYGUiTvIQHyuPBL46MGUgu+JQ5qpPBvWfGG0GUtFQT4oKB3eFpFEEmeFQ6CoDBjE+VF04fsJQa58GBnuySGkN0aNQCqy6Az0rfFkDvPOQzAbABHF0PGkG/gQQfBZ3A7uR9F0eQuQQ out_170_mFAP2b_singleloop_p01wA5_mFAP2b_0001_0001
EfU4AB7kYQG0LdTEQXkt4AXjXMGUhrHBQRLyvAjrHIGE99zEQbnvqAT2OOGkCXvHQBuS0ATsLVG0Es+6PBxurAL6JRGEeWOtPOwtoAjyAIGURFWwPliSoA/iQXGUfxYtvIFOAB3MzTGUKc9HQG3i7ATwzFG0bFP9P+Lz6A7AqYG09qp0Pdh4wAvHjbG0P23/P out_170_mFAP2b_singleloop_p01wA5_mFAP2b_0001_0001
EZ78tA/9T7F0IbnEQIMvlAHiPxFkLz5HQM2KgAvVZfFkr30EQ6bKkArR8XFk2puAQj+lqAryqoF0a0hKQlSXyAfMJyFkxCICQSWjfAPeV9FE8tcIQIFXkA7hMhFUd8uLQIpLuAfQz1FUVepLQUttwAn13cFkGYDKQ out_170_mFAP2b_singleloop_p01wA5_mFAP2b_0001_0001
E/Y2NA3cmYFEty0GQRaGDAHTqFF0HAvEQ97A//iHi1EkG1mIQU5J//+TO7Ekdr9KQ5uEX/unqLFEB9HCQrW9f/SsbYFEc495PVzkr+QXvfFkFaNzP0bpS/EQlxFEXSo3PztEf/gL+RFUIQEavKSEHAHDxgFky37IQIDVNAXlY+EkzVtBQ6lFi+OYFVF0Z46EQ1DKm++9K9EkiNOBQqMXv/yScOF0XPxvP0Ccz/m4jmFkihi7PQx+7/405VF08A+uv9tWF/osqDFkfk3ov out_170_mFAP2b_singleloop_p01wA5_mFAP2b_0001_0001
E6Kv4/qbYhEk8otHQPbar/659QE0tPwJQ+wh89QItLEk8pXJQtKBF/4b80Dk3JIKQsiLDAr9a5DUhuaJQbgoaAjfDAE0vO7JQrgTkAL22DEUxdpHQdfYhAvf1+D0ESgMQQGGvAbD8GEUdfSIQ+eKsAPOeCEUfZ+MQqpBzAXhPGEEOR3KQ/CU9/aHVdEE+B2DQl3Lw/SSFXE0QoxLQiWSBA7VJtD0nPyGQ3266/6A2gDEZWyKQxoMhAP5YEE0xykDQs66XAbF54DU7BLOQNxf0A7i6JEk2PPFQygQvA3A7BEUevAPQ7oh7Az0rIEkg2OLQ out_170_mFAP2b_singleloop_p01wA5_mFAP2b_0001_0001
El9vW/YzpaEEECMIQyVhEABhsXEkSCcHQ2ByQANuGWEU6CWKQ6nlhAZ1EPE0ngZKQUpbNAt8AqE0eEDEQZeEOAh5j/Ekq34GQshnWAxzBRFU6nODQ6NaUAJZBnFE+3xFQpIDiAxMSqF0o0FJQaXP1+U4aoEk/uMHQGK0GAFPuIE0seRFQWHrdAlgJmE0tHyCQ3ZwDAd31rE0hscAQF497/EW4DF0cEGIQv4TYAdFb+EUW7MJQb1ujA1dBOF0XoXCQyayNAB42QFUQC8+P/g5WAhZUzF0XbwCQjcTEA5d3oFE7tYHQYgDhAtUB5FErg4JQsm3gANcIfFUEjhKQgcjpA9q6oF0AOXIQ out_170_mFAP2b_singleloop_p01wA5_mFAP2b_0001_0001
E0CfGApQrcEEgPhMQ3joQAZkncE05RJPQV0bQAlCRGEElfLQQWpuaAR8QCE0fuMRQVGbFAJMYsEkCygQQtj3FAh6cDFkgRCQQLZccAlgLMF0uO2PQlykhAROlTF0G9tNQ6HKkA9YXLFkLiBRQ4+du/gB2hE0hXWMQQDogAp5jhEkQU6OQSPfp/AlrnE08qoQQ/l7MAdxwrE0PsfRQRdy8/sKWEFkQsGOQD5I6/oDVNFUHvvQQ7GrrAN+4QFUvsARQN7HhA13OFFUAc3RQ out_170_mFAP2b_singleloop_p01wA5_mFAP2b_0001_0001
EKKqEAd6evDkiEGPQFq/CAdekDDUQ2BQQTxjTAlVEnCkdVtOQLWlVAFb9mCkcmQMQKyjS/wg/xC0wNnPQIgJh+encKDEHMkQQNpK0+y6HFDEUByRQnVVf/y5KlDUnkvPQFpT5/ErC4D0RHbNQsYTGApyUDD0iaGRQVMND/sEHzCkXFfNQH0ZQ/wqjQC0XYHQQ2Bg2/K6T2D0NwUQQLGbV/KOdoDUe3xNQ out_170_mFAP2b_singleloop_p01wA5_mFAP2b_0001_0001
LRiYfAZl6OCk9PKQQF5/nA1zRlBkQYSPQL2sjANi1LAU4euOQboypA1aBi+jw3HOQjpUxAtQsfBEUcoQQsnDuAhpp6Ak8t+RQtvxkA1gCoAUMyJSQrx30AB8UxAEpt0SQX+ycAFSLQCUYAKRQ0Z8qA9Cn/BkmBaNQtxo3Ah923A0CbNQQhVq0AtNrPCEFpyQQ out_170_mFAP2b_singleloop_p01wA5_mFAP2b_0001_0001
EzQWSAFG/BAkYc7OQ9FFIAFml+8jobcOQ4NLKANzV76DXUgLQLBfHA5MSa+jCGvJQU6oh/sZdJ9zH9TPQ13z3+MA7U87Q9fPQPCvE8ckwT+rQyeNQgT8w+kIBP+rYU8QQqLOJAVV20A08mbPQs+SQAp9L8xbZGoPQhXce/UFFj+TRQoQQXfD9+Y3+w+DXH5NQay9h8O5sBA8fKERQByWP/8sNe8LVyuRQ out_170_mFAP2b_singleloop_p01wA5_mFAP2b_0001_0001
E+l/OARTKn9r9w/KQ5v7SANq9v+79ASIQckLAA9K7B+rfm8EQBJsCAh+4i9bXxFAQ1+LVAdb84Acw2oIQm//eApKyCB8zoVLQhtGUAxBs//LBaBNQ7hYPApsMv97RCELQyg9gANFHv9L32EHQCTaFAl3vXBsk2eIQamMfAx2nTBssIEGQyZYcAtRCCCcH+FMQBZNoAtEb5A8UJOLQvBbFAdBxaAcuV5NQvOFfAp3RU/71imOQ out_170_mFAP2b_singleloop_p01wA5_mFAP2b_0001_0001
E/hhV/Ewla97/8VHQtHiv+uyIK8bF7UEQJw5Y+SXoK9jQObBQ44fY/GvsE+zgmx6PpUjy/+P447LjnAIQQcJBAj3ar/7QK/IQgutTAn2Aa/L1j0KQA6VNAT/Jb+bfKcNQwxzaAnuRs8LvyPPQgTpnAj+CQ8LzLsOQkabTAXPgC6rjgyQQpozR/cqmz9L3brJQ+PBC/ycjp+72kXBQRj6q/O4kp3zp2wJQRtiGArdK1nThs9FQQPDGAHAecA8h5jGQNWmo/WcMWA8DvDKQX2MfAvbLA+74X+JQsMVbAPDKrAMmRFLQQyZ7/+22j+7VM8NQ/1dqAz32h9baH6MQaQssATqZi4L2aBQQtarDA376t6LyMARQE9gdA/1iY4D8zdRQ out_170_mFAP2b_singleloop_p01wA5_mFAP2b_0001_0001
Ly5jJ/knCT/zibgDQgXSQ/o2WBBk9WlBQqTQBAh+IRB0JRe9Py6+GARyHNCkPML7Pgo2F/MrTAC05hNGQODmS/OSOACEzeVIQD4ie/mRGhB0F45KQct37/+Q0PCUplyFQCP1DATb8gBETxBMQQMISA3VvPCEZLBIQ4ZGVA/ZJACUBukKQK2mkALgEACknUsLQI2Jo/Iavr+zk4fGQr0FM9e4lMBET1Y9PQqBq/0KnxBUIFrIQLzjT/4QmgCUKuzEQSVwA+uPlIBkEWCMQekL3/OkGcCEnIwBQhbLGALdUIBU65COQoEufALU+bCEPVxFQS7gpAbMNOCE6hgKQ out_170_mFAP2b_singleloop_p01wA5_mFAP2b_0001_0001
EBl1MABTKMAkLtN7PGYagAZQ7RA0vDfyP/6qcAB0ceAUd0U1vuyBNAZg96/jXHA7vdrNnAlXDD+Tbn71PkV/rApx1t9zRj9AQlEB0AV1DV0z63NCQJw3pAdvgO/DdwgFQQmo2ABPW14zYxTHQ9GmwAxmNQ+DbosIQ2YqHA1dek+Deqs9P0VAlAF5sIBUznE4PmVUiAJMMM4DYyPzPj2stAhAjA+jgHKhPO27jAFuxZA0cPAGQcXv8A9XaJ77AltIQeL2wA5LS5+TMKnKQ out_170_mFAP2b_singleloop_p01wA5_mFAP2b_0001_0001
EYoYlAFfSOB0KO67vulXlA1r3TBkLsxDwJMxXAxIUECU02tFwVIfPARqU6B03/CJwaa5qA9dpvB0Hxc3vND1sAF8xwBk/aIFwzFBlAR/tTAEsTeFw out_170_mFAP2b_singleloop_p01wA5_mFAP2b_0001_0001
E/58QAtJ2iC0ZwbCw+R48/YlT9CEEFuDwoY9+/IUToDUqH3AwUUtJABDasDkboX5vVYnH/0ChmCU3wMCwc8+++WfKBD0I+8CwO8yYANr2nCE6j69vodv8/AKRDD0AoAIwYImA/IguJCEionEwLG8K/QqjcCk1xD8vAUOM/WKIADEJTtGw out_170_mFAP2b_singleloop_p01wA5_mFAP2b_0001_0001
EHnqp/gUJEE0OrIDwyq5l/4ABZEU/pkAwVbhA94e5YE06cL5vIrAq9yeMnEEJb3pvzHie/oZ3qEkiKvEwGfNT+mCemEkQd0Hwki1CAFUVsEUImOIwMLdX/USyBEUZ4uGwqXwBApfTcEEWg18vVEKW/8UI6EkshsCwJ/UQ/yZgcEkGr6FwmjNAAZFC5Ekl2rJw76JRAZ02vEUnQIGwD26EApfKdEEGMRJw out_170_mFAP2b_singleloop_p01wA5_mFAP2b_0001_0001
E5OlU/ScrIEU6k95vMHt7/2BJFEEAIEovVPZKAvLlZEkJ+HKPuXHNAPPBgEEeYX5PgDto/WA14DUATR4PccH4+aNcRDEoG80PgS2b/GvzwCEMpIqPAZfU/Iy1TDkkjR5PkTrP/S8E9D0tJHAwY1IJA/k2yD0U2XyvMJpJ/K8pIEEwmA8PB8LBA3uGxDUkc29PQbht/glm6CUTtQ4PE0vl/Et4uDkIcb8P out_170_mFAP2b_singleloop_p01wA5_mFAP2b_0001_0001
EuhASAftujE0tuX4vpW5dAnbt3EEvz02vPWvqAH4pzEkO7MyvyM4vArSqmEkYYb6vxUsbAL0IFFUiw1AwuWZEAr18LFUNcqBw8SIlA32mYFE5ZmAwoKz//GiGVFkKXJHwgvfPAXQcdE0lQt/vyYRXAfW1AFUjcRcvvXDgA7Dc7EEggSEwAdGAA/97XFUY6X9v/J1z/mwN+EUq0DBwTzPkAXI7hFENhQEwoFatA/VaTFU0qMAwpE9iAjqdiF062V6vrnRc/CRjZFksMbHwy5jDA/+IJFkEAGJwdTzJAzcNjFETSyHw out_170_mFAP2b_singleloop_p01wA5_mFAP2b_0001_0001
ETT/uA/Z2+EUNofrPZVT6ATNN9EUDxLzP7Ij/AvcITF0NR90PGI+7A7nxgFUEUn8PMQp7An9CxEESTFAQcUgDBXJrwEksVZCQuLNHBj7ykE0f6J9PPRbDB/0DmEUA03HQNqQqArTwIFUB3U2PlKW+ALxT0E09CfbvU8I5APUigEkrg9+PLWa2AzBR4EE8QEDQII/EBflABFkfGyCQxoPLBLLikEUZIOAQgwPHBPG6sEkSu3yPpQyFBTxcUEU8eH8PKxdHBPozlEkRkwIQE28BBD4tVE0rRfHQipzABTcCvEEARRJQ out_170_mFAP2b_singleloop_p01wA5_mFAP2b_0001_0001
E/UDEB757VF0gArcPEYlGBXO0qFEv0NBPhrnMBf8SpF0fqxjPKxAPBvyhYF03P1YvRATFBj8n1F0Wgs6vpIRHBTepoF04UpBw/Xl+AP/m4FErS97vUNeFBHsyJF0eU4uvGPCFBHu30FkW1+0PR8PHBrXmCGkVND7vLJZHBPs9ZFETahAwBn68ATvIAGU3fzBwV7k7AH6TBGUd69yvSKp6AzyEpFU75r7v out_170_mFAP2b_singleloop_p01wA5_mFAP2b_0001_0001
LXPKPBDqG7F0gArwPe++UB3Mz6F057nyPiWkXB757HGET3k4P/UDVBzLdQGUGEY4PyL9MBPzMEG00NJ0PU5vWB3bD2F0QZNpvtGKWBHR2uFUKGN7P out_170_mFAP2b_singleloop_p01wA5_mFAP2b_0001_0001
E5lucBT2OHGkSMI7PyL9fBDVjQG0coF+PVjnhBPepOGUhrHEQpbyiBblDGG0eU4EQ6f3hB7quTGUBKyxPSKVgBfaBWG0/7Bxvu6fjBPkidGEMt23P8naeBjWk/FEnED7PveRdBHMPXGE1ns/PXFOjBnhHNGUr1nsPC9hdBndBaGUXaQqvUp0kBPqqfGks5riPQ9rkBXtybGUDnB/PcEKiBHyMkGk/Tm5P out_170_mFAP2b_singleloop_p01wA5_mFAP2b_0001_0001
EjsthBXO0WGUJGkHQ99TjBvIbWGkWkNKQLymlBHueeGEqG/JQuzHlB7P1nG0jCXJQ3kohBX46ZGkoFpMQ1PdeBfCFTG0tUcNQBWdZBbiOXGEJiDMQTd5dBrqSTGEDuOQQLHqgBz1jdGkCXvGQz5HkB7WYOGEmNbKQUT5gBbd2hGkMJPMQP07iBD3YaGUk3WOQ13AfB3nALGkh8wMQFkHWBPrRSG0yIpMQwt8ZBrZ8WGks04JQj4sYB7vbfG0sVqMQaEfaBrXYOGkqdhQQiPSdBL1gbGU85jQQCiwgBHNHQGkeEsQQ out_170_mFAP2b_singleloop_p01wA5_mFAP2b_0001_0001
E4PFoBnuJbGEaRmKQCBWqB7luiGkuJhKQWO0rB/mEjGU0iMNQaRGsB3jCbGEEYlOQFuOsB3NJgGE+TNIQGk5qBXhehGkJ37CQvxxsBLW3fGEEGr8PLzjuBb5/YGktNB9PaQasBPfKmGExOgwPSMYoBf8STGk/UDLQ3+jpBPKtqGU1WHKQ9P8sBzO8XGEDDZIQ3s9tBftalGEKATIQqyDqB3bjpGkEhqCQi3TpBDKlbG0hrlCQnAmtBXMflGE4Rnov345qB37vrGEnpfwP out_170_mFAP2b_singleloop_p01wA5_mFAP2b_0001_0001
EFDysB/nasGkR2+NQ357tBPc9sGEpwVQQGZrwB7P1nG0GvcQQShbyBT14pGUbnPPQkCHuBzLd4G0Mz0QQUa5uBn2o5GUYKSSQD/quBrD7EHUyPxSQ/ZrvBbR9FHESxIUQSpOuBH1SEHUT/QVQWGsrBjGrBHkm3MVQ76YvB/iSFHE6wcWQCBmsB/89yGUHaxMQninsBvQsoG0ioBRQvkQsBr/h8Gk3+qQQRnnvBXQn8GU0sPQQ299wBPPF3GkIjaSQAxltBbSm0G0MS5SQD1ksBHvbHHkEUwSQG41vBXcJKH07MISQ2VoxBvB6HHUn3PUQiwwqB7SBBHkJsTUQe3nqBflOAHExgEWQQ5VxBTRQHHEPigWQq9TuBrYFEH0Y3SXQ out_170_mFAP2b_singleloop_p01wA5_mFAP2b_0001_0001
E99DxB/TNhGkR2eRQXPqzBzeUcG0d+uRQamJ1B7kYiGkAr0SQmu5zBbQgnGUzMrTQ14VzB/RhQGUwKHSQTlMyBbRzJGU+T/QQ187xBrJB8FU0UVRQSRywB3N/1FkRaWSQF5CzBr1kuFEZheQQFDivBbmZfGEAAISQzj10BfMtcGkIW0QQ78AyBPR1PGkzS+SQq7R1BTSPNGUPkZSQcNfzBL5iKG00eHQQQuNwBnc4MGk+bwQQsP+yBP/reFEqRnQQNT9zB3GJ0FU9AUPQ out_170_mFAP2b_singleloop_p01wA5_mFAP2b_0001_0001
L/Uz3BXO0hGkEDySQ03f5BXO0mGUdTyTQShb7B77neG0OfXUQIwK8B33PfGkvfiVQy+P8B3qdXGUdkrTQRLC7BrbSwGEShLTQNfP5BTob5GUYIrSQFzx6BXu2CH0E+GSQRTM9BfVbCHElmESQl5g5BzSgKHEe6tRQ5Qr4BD/pdGERLCSQsoO4BfB2pGUSolUQpfP8BDQgtG0/4VSQdNZ8BL6lzGk4M7TQnd/3BbQN8GEo1fTQMp63BbHU2G0bl5RQ out_170_mFAP2b_singleloop_p01wA5_mFAP2b_0001_0001
L+TNOB325FEUHahMQ6mETBf8SPEU6mkMQ++JXBvHFOEULymKQmuJbBLEYZEUIwaLQmuJgBz0NbEUGE4JQOJGaBfR2iEkqx7NQbnvdBHuewEEmuZPQqxLVBfR2cEE8nqOQtd+SBzKHiE0OfXQQAAgLBHYl3DEtILKQepbNBrED6D0hWEHQXPqKBHXPmDEBW5CQO0iMBHZ7oDk9ow7PPK8FBjqxPD0FZ7DQW5QDBjAr8CEqGv/Pnv/DBnuJNDU6mkIQ03vGBDW5gDUjXqKQHv0+ArFZ3C03PFJQMrAMBjOsFEUZeZOQOUjgBTQfSEEmggHQm6jgBXbUsE0TYMJQ5p+hBj/pUEUk28KQFSueBzoy+EkenLOQ6avgBDfjnEkry1PQax8bB7u11EkIQqQQkSCRBX2cFEknsEGQvPKFBTtbeDE0BrMQ out_170_mFAP2b_singleloop_p01wA5_mFAP2b_0001_0001
