# Supplementary material for: Incorporation of sensing modalities into de novo designed fluorescence-activating proteins
Source: Nat Commun. 2021 Feb 8;12:856. doi: 10.1038/s41467-020-18911-w (PMC7870846; doi:10.1038/s41467-020-18911-w)
Supplement: Supplementary file 24 — Source Data [file 41467_2020_18911_MOESM24_ESM.xlsx › raw_data_graphs/Supplementary_Figure_6b,c,d/1/silent_158.out]

SEQUENCE: SRAAQLLPGTWQVTMTNEDGQTSQGQWHFQPRSPYTMDIVAQGTISDGRPIVGYGKATVKTPDTLDIDITYPSLGNIKAQGQITMDSPTQFKWDAQFKQNDNPRYHGSTNILTGTLQRQEZ
SCORE:     score     fa_atr     fa_rep     fa_sol    fa_intra_rep    fa_intra_sol_xover4    lk_ball_wtd    fa_elec    pro_close    hbond_sr_bb    hbond_lr_bb    hbond_bb_sc    hbond_sc    dslf_fa13      omega     fa_dun    p_aa_pp    yhh_planarity        ref    rama_prepro    bref_irms    cen_irms    final_chainbreak    final_looprelax_score    irms       time                                       description
REMARK BINARY SILENTFILE
SCORE:  -492.949   -710.381     98.988    401.965           1.613                 22.685         -4.369   -261.605        2.265        -23.559        -80.620        -25.295     -35.444        0.000      5.719    132.888    -41.953            0.040     19.116          4.998        3.779       3.779               0.007                 -492.949   3.463   2510.000 out_158_mFAP2b_singleloop_p01wA5_mFAP2b_0001_0001
RES_NUM A:1-120 B:121 out_158_mFAP2b_singleloop_p01wA5_mFAP2b_0001_0001
FOLD_TREE  EDGE 1 120 -1  EDGE 1 121 1  out_158_mFAP2b_singleloop_p01wA5_mFAP2b_0001_0001
RT 0.092238 0.94843 0.303269 0.768097 -0.261588 0.584465 0.633655 0.17903 -0.752615 12.785 -5.805 20.9455   out_158_mFAP2b_singleloop_p01wA5_mFAP2b_0001_0001
ANNOTATED_SEQUENCE: S[SER:NtermProteinFull]RAAQLLPGTWQVTMTNEDGQTSQGQWHFQPRSPYTMDIVAQGTISDGRPIVGYGKATVKTPDTLDIDITYPSLGNIKAQGQITMDSPTQFKWDAQFKQNDNPRYHGSTNILTGTLQRQE[GLU:CtermProteinFull]Z[HBI] out_158_mFAP2b_singleloop_p01wA5_mFAP2b_0001_0001
CHAIN_ENDINGS  120 out_158_mFAP2b_singleloop_p01wA5_mFAP2b_0001_0001
LwfKMBvxLBIEoaMYQDCMMBf9IAIEZ78WQ67nRBLFu8HE99bWQ357UBT0i4H0hWMXQlDNIBf9o3HkoFpWQpMyJBntFuHkIIPXQiTgIBXhVCIUaeVYQPryOBPHFEIkmJTYQBdLNBHFt7HUsJcYQAQKLBfY1DIkXmbWQ8o3HBjcj2HkplkVQ5aTEB/Z85H0xFBXQRiEIB/MKuHEQSEYQ out_158_mFAP2b_singleloop_p01wA5_mFAP2b_0001_0001
HTihSB3NJ+H0kYIVQ/UjXBHCs6HkEDiUQkC3XBvcouHUgVmUQFDCcBjVOqHkvf6UQ5QLYB/9T+HUf/ETQcJGZBfvIFIEA14SQDl7aBHojGIEBVfRQBg1WBPpuFIkFZdQQh5JTBDmbJI034FQQtYETBjzJOIkMprQQpNqPBL/VII0lIROQEtoPBzKnAIEsyhUQMv1aBzTP+H0KDGVQT4sUBnWH8Hk/bgSQ9dkbB3fJ6HkYVoSQvmHcBj/fGIE4EmTQ3FWVBjsOHIkbFFTQQ0XeBPKFEI0m8ORQHHHcBb6vKIUR0dRQ0MxWBbIKCIEDn8PQ1JvVBnkAPIkmOaRQneVQBjX6QIky1ZQQlksPBripEI0yfUNQW07MBrhFLIU9ptNQ out_158_mFAP2b_singleloop_p01wA5_mFAP2b_0001_0001
H3kYTBPzMpH0yhWUQiBhTB/RhdHUO0aUQXPKVBPIwZHkVO0VQEtoYBfR2SHkQg9VQiWEOBntzYHkArEUQnEDQBnCXtHklDFUQRXgWBforaHUCZtTQb8SOB7QLQH0IbHUQam5MB/TNbHkrHFTQEYFLBvcobHkvfyUQ out_158_mFAP2b_singleloop_p01wA5_mFAP2b_0001_0001
HPK8SBntzeHU2O3WQqGPUBjqxbHUbnHYQrcIaBnCXdHE8nSYQQgVcBb5QXHEDCsYQ8S3QBvHFiHUzMnYQXPKQBD/pkH0yhuWQ2rZTB/GRTHEgVLYQ9owRB7OffHknvHZQmupMBD/pgHk9ogYQ03vRBz1jqHEAAkYQ out_158_mFAP2b_singleloop_p01wA5_mFAP2b_0001_0001
H++pcB77nlHEoaAYQuzHhBra8nHkvfKYQy2JjB/RhjHEoaUXQnvflB/mEiHUdTqXQPffhBnBB0Hka8OYQNrmfBTR+4HUzMyYQwjcgBjcb0HUfReZQ7FviBr1/0HEq7sZQvD4cBD95vH0qmzZQsHlaBrZmqHUiBZXQOInhB7fLkHEs9oYQyy7gBPO23HURdhXQ/XljB7S11HEpCVYQczZbBjDX3HUkMrYQ1DKgBjNyAIEr3yYQkAgdB7YxsHEsoQaQlTPZB3MmvHUZgmZQ out_158_mFAP2b_singleloop_p01wA5_mFAP2b_0001_0001
H46RiBTgVhHEv0FWQ46BkBT2OdHUIwCVQqxLkBblDRHUO0CVQCBWmBfTiMH0P14UQ78NjB76RhHkpbqTQIeClB3KXdHEB5kSQAa0nB/iIhHUiL5SQkFLkBjoyhHEgNPRQaRWgBntziHUwK3VQXrCmBzDSgHUSxNVQFvNjBHe+pHkxbqTQ64MhB7KfeHEM9cTQpZBlBbttUH0cnjSQ8ELpBLBYeHEiqJSQRlboB7M9dHUvH3TQsw2nBjk1pHUIK7SQj2glBjd7eHEKddQQrvPkBrkdqHElNSRQarLiB//XfH0sJARQ out_158_mFAP2b_singleloop_p01wA5_mFAP2b_0001_0001
Ham5hBjArLH0xLNVQQg1hBTf//G0xLNVQHaRjBntz5GkWkVWQMdTkBLaRxGkpbCWQGZ7dBPc97GktzHVQdxPbBnsc9GEJhyTQrpjVBT496GUrN5TQyJydBvzv1GUdjySQrcIgBvcoPHkBBWVQ8T1iBL3I9GUxiTUQLJkbBjSEAHkq42VQ5X5dBbNizGkHWWVQesqbBXboFHkSXeTQf7nTB70A8G0dF7SQzhxTBTNXAHE00nUQycHVBbnwyGEsIOUQy72bB/5j2GUzz0RQZoSdBXQrtGEVsITQoo/gB7wf3G0oksSQ out_158_mFAP2b_singleloop_p01wA5_mFAP2b_0001_0001
LEtojBLFu9GkQglXQf/0kBf9o3GUHaVYQUNenBjAryGEYlHYQJbHpB3Mz3GUPKkXQdTSlBjVOAHkCX3YQGw9iBfIqHH0TlxYQCskiBXiHIHEhfCYQaUmjB/Kp9G0/YoXQ/pajBjzaxGEm4fYQHmNnBfTMEHEPexYQ92alBz7l8G0XFXZQcBajB3gmPH0UQ/YQPKLhBzYzEHEdeBZQ+N3jB7GaOHUBGuXQFrdgBLGZJHUv/2XQ out_158_mFAP2b_singleloop_p01wA5_mFAP2b_0001_0001
LSh7nBPIwoGkoFVYQ14VqBblDjGkqxHYQ35rpBrw1aGUdTKXQrcYnBXNeXGEsyBXQgqhmB3jClGUbnnYQk5OrB/hFfGkBYjYQMuzrBLGxoGkqo3XQ out_158_mFAP2b_singleloop_p01wA5_mFAP2b_0001_0001
EqGvrBvz3WG0isdWQJGUrBPc9NGkpbiVQW5grBf8SRGkVOEUQHvUtBzeUXG0gArTQWOUtBX46EGU6m0VQ/0BtB/qWBG0oGMXQGLusB/VA3F0A45UQpwltBb78ZGEEYlWQYHTpB/m2KGUoBsVQeZWvBHmwHGEJOqVQ8itrBHdH3FEs4PXQkIHuBLRSqFEJ9HVQHV7sBHEo7FEhw3TQmvrqB/GdxFU19EVQ out_158_mFAP2b_singleloop_p01wA5_mFAP2b_0001_0001
EEYlpBDrcNGUy2RTQIFepBjpbPGEUN2RQktzpBHtIFGEnEDRQktzoB/9T5F0w1bRQsyxmBD/pUGUHahRQrPnmBHqkfGk9ZHSQ29XmBblwhG0LyaTQmCpmBfnwpGUhFdRQolVmBTmXsG0VonTQFeimBfHcxGUyrbSQSqwmBXjzsGk9bKQQ23nmBHMQ8GkBuISQhc2mBnyZ3G0VxsPQTdzmBPNC/GkL1zQQSMIoBPy2IG03PtTQiRGrBXn0UGU2HlRQF3JlBb4uPGk/C6RQ75jmBPTNVGUXScQQZ0QmBzizbGE/UNUQ7vJmBXFuvGEXniUQuBzmBXU5mGUYE0OQ/1jmBPsVCHkNc5SQ5b9mB7Ye5Gk+/nNQHm4mBzueHHUXZhQQ out_158_mFAP2b_singleloop_p01wA5_mFAP2b_0001_0001
EEtIrBzgAGG0LdzPQMIgrBTgV6F0257NQUN+oBHtI5FkQgVMQ8nKoBbktEG0xLNLQaR2tBnsd+FUHaBMQZoWuBPtfsF0ac/JQ8LdvBj/IYFU8tQLQFzkxBTomYFECfiMQdhDuBLVUGFEWZ6KQuz3rBrbSNGkVOUPQsK1rBDuurFUoJFPQI2pvBXTdAG0VEJNQY/dtBHrkGGkeL6KQ8XyvB7lHyFkYdgIQSqdsBzlfoFkgLBJQxpruBvLn4EUR6tLQBxWsBbueGF0ua2JQ out_158_mFAP2b_singleloop_p01wA5_mFAP2b_0001_0001
EoFpnBTLymFU46RMQkCHlBTgVmFUhr3KQKc9kBDqGVFU5QrIQHahlB3NJCFEVjHJQEY1iBz0NjFEmu5MQpQLgBXRwjF0rUdLQ2jAjBXj9zFkUCFPQQgVoB/RhZFEFuONQej0kBnDw1F0d64JQt4BjBHPnTF0k00NQOfKdBT9ihF0J+4MQOIHgBLuNXFUUz9JQuW3fBXtPzF0gxeKQpxZhBn+kxFEmJQQQlo3iB3AwBGER6NOQKw4kBL9hyFUZ5CQQ out_158_mFAP2b_singleloop_p01wA5_mFAP2b_0001_0001
EhALkBf++bFk/UjEQWO0jBj/UNFkTiBAQtI7gBz1jOFkpbS8PSMofBzKHgFUwKH7P78tlBnsdSFUIwK1PBueoBz/uQF04v/5PlfNlBvB5CFEE6+qvW5wjBb78rF0IbHEQEgQkBTiH9EUsvXBQP6WlBbnviFUrFVvP90OpBfC6eFEivf6PRYjmBDwsGFUJmU5vN6JjBP0XEF01D+yvZ5jlBT/iyEUSZWJv out_158_mFAP2b_singleloop_p01wA5_mFAP2b_0001_0001
EWOUfBvHF8EEEYl6PR2uZBjpb8EU5QL2PhrnYBvd+sEkuJxoviWkbBrFZdEEAAAwvsRFWBzbR3E0jVRAQSAhWBjF4GF09P7EQE66QBvhFFFUAtuIQNTZTBb/EUFEGNhLQampgBT14tEE7Rh7PVdzYB7hbMFESPUwPcVAXBD+VnEk4qxBQKb7RBXxI3EE7639PrjuWBvILXF0KPZDQbzKaBX9pDFEefKHQSPYQBfgbUFEw8FNQt1SUBHuYkFkun4KQHqBXBXzjMFEW5RMQ out_158_mFAP2b_singleloop_p01wA5_mFAP2b_0001_0001
EoFZUBHDCyEEv0N4vktTSB7QLkEULyWAwXPKMBT2OjEEoa8/vO0iJBntzzEkQgV+v14FUBnBBsEkAr8FwJL1ZBjLEtEU2ZJGw8VNSBTGbcEk7cIJwfUYSB7lu/E0HFu0v4G7TBngIUEEQ5k/vtlbSBTi07E04GuGw0vSbBbGtkEEN9QDwHThTBrlAiE0HYFLwAO5NBHRYbEkdOHJwBs5TBzrpMEkcHwIw out_158_mFAP2b_singleloop_p01wA5_mFAP2b_0001_0001
E99zJBPJGQE025bAwPK8DB/mEPEklDNAwamZBBjpbQE0fqxFwIFOEBPIwQEkvf6IwkxJCB7tn1DkyDw6vWpZDBjm3ND0CnhAwGNQEBXLvPDUECZFwqlhDBXW6pCEvJs7vEtIMB3MzCEEnEDBwZdfCBHn2cEURk57v1At7AfE/2DUzsU5vfWHEBzxezDkSQ7rvxbVEBPHcOCEd3d/v/2zCBjQ5pCkVmSvv out_158_mFAP2b_singleloop_p01wA5_mFAP2b_0001_0001
L1NJ4A/89PEUiBBGwQgVyAb5QREk/UjJwwfq0APdT+DEYljLwoFZyAjWkBEESh7NwO1TmAPg1REUk8+IwzIYhAruJ4DkzLZIwrSXLAnsx6DUQGbHwj37FAze5IEE3eyDwozz9/mmulD08pAJwe++zArvfQEUiBhCwuqr0AbV+fE0gVkKwXXIiAv+oYEkJqsKwT3wkATjMcEUT7iGwLGolAr0mpDEvYcFwqraiAfBmjD0IhIKw out_158_mFAP2b_singleloop_p01wA5_mFAP2b_0001_0001
LGZ74ALv0ZDkSMoKwQgV7A/TN2CU5QbMw2OfDBf8S3CkVOUNwzhWFBjpbaCkWktOwHK84ADLYLCkPSELwTvBtAHx1DCkW1oKw1s6mAH6uNC028ZMwEyJqA/4hoB0FCjIw/pG7Ab5QXD0FZrIw/RS2AHIE5CELfMOw6I98AnWLKCEufIJwi7H8AP+riBkOASMw out_158_mFAP2b_singleloop_p01wA5_mFAP2b_0001_0001
LGEYGBT0iYDkCXfMwjs9LBXNedD025LNwHv0PBPHaFDkX6WLwdolUBLwKDD0HF+LwcSsEBrw1vDU14VLw5/BNB7YS/DUSwINwW/mMBbDVSDEvZOPw out_158_mFAP2b_singleloop_p01wA5_mFAP2b_0001_0001
ELH6NBTLyyCEBWJJwEtoRB/mEbCEBW5GwgqxUBT2O7C0kYwDwqxrSBzfqdDksdeCwkAvOB3iR4BETuIDw8ApLBP4DyAEE0+FwrLeIB3hS1/T0zICwSNPFBvhsaAEM5+9vlZYJBjm7b8zomXCw2O/JBvco1CE/pmIwthRUB/OUICEikuIwWq7LBXj6NCkNIpAwyLoRBPk7ZB0C8eAwUHdOBv2NJAUI2DIwDl2IBrXWPBUARZIw4FaHB7STNx7K62/vYdCMBH/365zEw+Ew out_158_mFAP2b_singleloop_p01wA5_mFAP2b_0001_0001
ElDtZBDrcwCUf/UCwy25cBfnvPDEAAA/vv0NeB7P1ED0d++tvHv0dB757fC04luJPb8ChBjU4WDkSMoCwMRjiBfPUvC0FN1Cwn2XgB39flDEd5JIw8SXbBLwKTC0LdTDwFzqaBHZqtDUosn+vhqPiBnJVvDU9LqAwXwUhBfzyVCEwLyCwIfNiBLxnqD0VURJwvMeeBjAmBEkVkEIwpBXeBLUBNDEiDKJw out_158_mFAP2b_singleloop_p01wA5_mFAP2b_0001_0001
EAAAgBvcolDklDtoP8S3gBvz3fDU6mE9P5l+iBrbSAEE+TNAQHaBjB/naSE0xLd8PzMzcBvz3jDEsyBCQfFraBXrFGEEPi1BQ357fBjqxBEUc9ogvi6whBzfNADUc9z9PBm0dBnnkcDESYHGQxtwZB/6wNDUtZsAQ3jYZBvF9IEkowgFQ out_158_mFAP2b_singleloop_p01wA5_mFAP2b_0001_0001
EY6mkBnuJ1DkR2OEQnvfmB3NJKEE/pmGQAAwmBjWkHEkQgVKQmupmBvIbrDEBWZLQlYQpBf++JEkoF5DQOuLpBH3sSEUuDU8Pq/3rBbnEWEUsCY2PddctBzZJHEkNABzPJWbsB3YXqEkxNHxPU4akBvd+WDUHaxFQbtvlBX3OaE0ZI2FQ1hCqBzpbzDEv0yDQLKpqBf/uTE0KVNGQxmLoBXBGiE0BKm8POBFoB3awHEUUrf2Pc1KuBTEBuEEoplgPYCErBj+O2EEu5O0P out_158_mFAP2b_singleloop_p01wA5_mFAP2b_0001_0001
Lx1DnB7luZEEUNuLQ7RRnBb78ZEkSMoOQwKnnBvyhwEUMIwPQbnvoBHue+EU5QbOQsyBnBHDCoEkCXvKQj59oBn2LQEEJzPPQY9elBPtxSEENrfPQ out_158_mFAP2b_singleloop_p01wA5_mFAP2b_0001_0001
Ef/0mBPzMzEUiBJRQ/pGnBLwKHFEBW5RQ/pmkBnX6MFUKctSQQ1IjBzJx+E0FZLTQlDdpBb5QFF0Jx4SQ5+PsB7I/CFUiBRSQUjZuBXql+EUsaUTQc6SuBXm2tEE549TQ+xUwB3Q2MFEqrfTQqG/lBbmZmEEaRmRQFzanBL1NUFkfLMRQ53HpBz7j3EkmqiTQP7epBHqdTFUNPhTQi1vsBndDSFkqswRQ2pQsBDd61E0aZjRQFSwxBPzQKFUsALUQQLXwB74maFEc38SQ out_158_mFAP2b_singleloop_p01wA5_mFAP2b_0001_0001
EoFJkBPy2hFEBW5SQ14FiBzfqpFEv01TQ5QbjBvxL3FUc94UQ++JlBT2OCGEEYlUQkCXfB3251FEVjPTQPR0aBTv1oF0MDnSQEv0aB/OhUFEJGPSQZZgVBvLgwFk5yUSQVy4VBnuuOFE65tRQXVqSBPWjfFk0BxRQA9+SB3r7BGUoifSQHHeNBTTmhFU1MYRQTswNBfk5CGUElGSQ/4HLBX+Q1FEwHkRQ1NZlBXjXsF0FZbSQaSIhBrp4bFEReTUQ2+ZgB/7kAG0b4fSQrTkdBHQZ/F0wtCUQBTKeBDMEKFE1wUSQEm1UBL8k/E0MyVRQe9BVBLQcIGU/P7SQZjNLBPoWUFU0V8QQvb0LBzLVKGkznPSQEDHHBbMV3Fkl3SRQ out_158_mFAP2b_singleloop_p01wA5_mFAP2b_0001_0001
EtIriBPzMzF0eUIWQaR2jB/na+FEAAQXQPKshB76RGG0HF2XQGE4eBLbnCGEaRCYQCsykBnYQuFEEYJYQ1zqmBbCycFkIfwXQciZpBvlbfFEVeoXQirImB3gWIFkptVXQVVeqBfsTNFktMKXQVjioBbXJ/EkM4+WQ7RRhBvconFECsSWQE2glBXwFEG0Xr5WQcZGjBTb8mF0rzXYQcT2lBHCz2FEdmiYQ+CLkBL+qAFUViTXQ41lsBrZiKFkVe9WQfazoBzujvEUgIpWQ out_158_mFAP2b_singleloop_p01wA5_mFAP2b_0001_0001
EzhWiBXjXQGU2ODYQVjXgBntzXGknvTYQFDChBrvfcGEVj/YQO0SjBzgAgG025HZQhrHgBb78gGU3koXQfjSeBHrzdG0EyRWQa87gBfZMaGEo+WVQD1CZBHtkeG0RJ6VQXLJgB/TcXG0KZGUQAgbXBjr3bGUDspUQSsFbBfDWYGkbGwTQe+OkBDAATGkYQ4XQxO9cB/LjTGEeiXYQXmEiBPrXkGUqVgXQ8dsdB3cBnGEaJBYQRACjBDQkZGkeopVQElJWBfBVhG0ConWQWUmhBH3lUGEZRYTQYoPTBjbkcG0k7XUQnr3ZBbfRWGExmwSQ out_158_mFAP2b_singleloop_p01wA5_mFAP2b_0001_0001
Env/dBntzcGEqGbZQ8SXeBvcohGkTiFaQ357ZBPc9pGkDtMaQlYQVBzgAnGUbnPaQep7dBrEDZGUPKoaQX/ldBj9WdGkJQWbQZdRhBrYBjGkL+mbQ7majBLeLeGUJyrbQLN/gB/eVtGUrqwbQPKcaBXNeZGU46RZQuSGhB7HvlG07HIaQizsgBHgyTGETQmaQ9kaaBT/KUGU0PiaQDtycB3ipWGkEUrbQBYRaBb6DjG05yXbQ3AiiBTVgxGk6G8bQoaWeBrZFxGEIxrbQ out_158_mFAP2b_singleloop_p01wA5_mFAP2b_0001_0001
EmuJbBnCX0G0IbPaQgVOXBfnv8G0xLVaQfU4UBjVO8GU14BbQsHlXBLv04GkYQgbQZQgaBPc9GH0HFOaQiPFgBvm0DHksIZaQLfVgBz0M4G0F3KaQjyJbBn0K0GUKVPaQVoFUB7h67G06t8ZQNh8YBv3XNH0ouiaQXpDaBzCyJH063sZQPKagB/hyEH0zs7aQdIghBfoMJH0pNJaQ6ruhBXvZ0GklmgaQhl8gBTub3GUOppZQ out_158_mFAP2b_singleloop_p01wA5_mFAP2b_0001_0001
L357PB325/GEaRGbQWOUNBvcoAH0z3vbQfUYLBXiBMHkDt4bQpbSLBHYlPHkQgdcQcSsIBntz4GEFuybQhXRKBTmCtGUCXubQfjxNBTtfpGk7gScQf7MPBnvYeGUanOcQZ96SBjeQZGkfflcQj6wVB/OMeGkKBDdQS7nTBbNEPGUQQdcQGE4NBLwKCHkqxraQCpMQBP7a+GkyhIcQFi7FBjjg6G0VfZbQCCmGBrd25GkQ+QcQvUcMBPWyrGkcZQbQ3QsGBzDDoGk6SubQomqLBHtjqGUnswcQd7bRBHHLuGEj2ScQTLLNB/KwZGkxt4bQghJVB3+CmGE30IdQcGjYBf0HaGksxTdQf9ORBjDxLG0RpFcQD/VWBP1sKGkGWtcQ out_158_mFAP2b_singleloop_p01wA5_mFAP2b_0001_0001
LkC3JB/owRH0d+WbQ46xHBb6mcHkYQcbQBr8IBfSMiHEsyxaQcSMKBPIwcHkpbSaQgVuBB77ncHEVjjbQj499Ar+jbHUvc8aQ2O/JBzeUOHkQg5aQL62JBn3XgHkWA3bQqCYAB7pkjHke30bQlbxABLjvVH0Nf3bQpAZ4ATKFWHk97/aQ out_158_mFAP2b_singleloop_p01wA5_mFAP2b_0001_0001
LXkNIBHsysHEmutaQpw1IBnDtyH0HFGaQueUFBXMIuHERLiZQlYQGBLbnwH0bS8YQcSMHB/mE+HUwKTaQBeYIBj3p+HU6dCbQNFDHBnLrzH0rNTbQscNIBr1usH0nLuaQkhENBn3iyHkjb8ZQ13+CBzOS/HkbdMaQOhaJBPPACI0MaAaQT+8FBHefCIkLcRbQ7GmMBDraAIUnoHbQeOyCBX/ezH0mGbbQmxnJBns4xHEzkubQ out_158_mFAP2b_singleloop_p01wA5_mFAP2b_0001_0001
EsHFBBf++nHkWktZQ7Rh7APdTjHkDtMZQQ144ADrcXHkmZWZQ99TwA77nTHEEYJZQ2jCxAThrpHEsyJZQPajyADmr1HEerCZQWrEyAvPi8HksflZQ56h0A3Wz5H0MXaYQw5hzA/vsDIkS3fZQgMB2A/gTCI0ssUYQ+7g1ADUtFI0gS3YQus/2APqHLI0EqxYQf/UABjU4lHEoaMaQTq6/AfLdjHk4kuYQfJqsAzIpoHEHrnZQbNAsA3FjmHklrwYQ4KjwA7gV5HUrWFaQ4O90ADon0H0Qp+XQ7JKzATfYGI0sS7ZQ2Ql3APH5DI0brpXQV2F2A7p6MIEgnMZQ out_158_mFAP2b_singleloop_p01wA5_mFAP2b_0001_0001
EqGPABT0iRH0yhqZQ357+A3jCGH0Gv0ZQ5luEBnDt/G0JxwZQGE4IBHXPDHkQgBaQMIw6ArFZEHkU4iaQ5mUxA3BsKH0+3paQAJ/3ATQl4GUwkqaQDCsDBT2OVHUGE0ZQtsQ5ADHrCHU56dZQ3haABnN1GH06R5aQX+9sAvDlKHEtRQaQZOD1AP0n3GUjHLbQUc/+A7JmzG0+SmaQ2CzxAnlH2GU08TaQ out_158_mFAP2b_singleloop_p01wA5_mFAP2b_0001_0001
EFDiEBzKH2GE7RdZQ4PVJBXjXvGEBWZZQU4aIBjrHjGEoaYZQFueEBnuJfGECsGZQzhWMBTgVzGU46xYQDuVRBjaitGU42lYQ9YhUB73N0GkuZ2XQCAKXBHF7+GE/gYYQ7RBBBrZmzGE99PZQ/z1LBrGqwG0LZ1ZQ6SbNBzts7GU+c2YQndrJB/v9yG0ZSWYQXUaQBDwXlGkS6bYQfXDUBHDMtGUwiAZQdaPZB3kOEH0+QDYQs65ZBbe37GUQkwYQU47TBL5PDHUhJoYQ out_158_mFAP2b_singleloop_p01wA5_mFAP2b_0001_0001
EEtIMBvHFdGUPKsZQ/pGMBrbSRG04lqZQaR2PB7QLNGU5QHZQlDNUBfTiRGEoaAZQrcoNB33PMG0isVaQn+WJBXkiNG0Bk5aQnJoEBrbAOGkdLwaQ9a3KBXTmNGUwlebQ5lOPBjqxgGk8S7ZQhFDIBfznOGk4cjZQKbURBjf5PG0p1gaQlfbOB/KwDG0bDRaQ out_158_mFAP2b_singleloop_p01wA5_mFAP2b_0001_0001
EIwKOB77nEGE7RxYQvJRRBblDAGEmuNYQyLdSB757nFkuJRYQam5OB33PbFU2ObYQzMTOBrEDCGksdGXQzGeNBbDEOG0kA5WQALfRB3n06FkNQ7VQR4CKB/M2QGkpgtVQx1jKBTgVBGEZ74YQUeKVBvA9DGkh0MYQlbYKBfEs8FExoJXQ+gSRBzJpRGkJmyWQcAhLBv2cRGkGzwXQCZTPBjH29FkohBVQ+cASB3+rpFUGpCWQscaVBzlRBGk543VQvOqJB3JgZGkq4oVQihHGB/nTNGUKO2VQsh2LBHXxNGUGSzUQ out_158_mFAP2b_singleloop_p01wA5_mFAP2b_0001_0001
EKcdXB7OfhF0MzIYQtI7YBX3kKF0eUIYQO0CbBvcoDFU3k4WQf/UeB3MzOF01jSWQ6mEdBLEYFF0jCrYQ6soeBTAztEEBfoYQtvvaBv8yKF0FmWZQgqRaB/S3sFksdCYQgQXVB7pLBFkcpPYQChSgBXWcOF0xzlYQH0ygBfrPqEU5DBZQPDLgBXmQqEkAOJYQhuFbBnc4jEEWdtYQuIrdBbkNHFENVvZQ4qIXB78QBF000bZQUDvZBXMwbFEP3XZQ out_158_mFAP2b_singleloop_p01wA5_mFAP2b_0001_0001
EsyBZBbQgxE0jCXWQ++paBb5QpEUjXCVQ46ReBrFZVEUiBJVQIFOdBnDtGE0w17VQXktVBrw1jEEEYNUQBWZWBHZ7oEECs6WQ509cB7kr1EEYNiUQjs9WBXjXeE0HFOTQv0NTBLGEyEE/pGUQ35bTBb5QXEET3sUQ out_158_mFAP2b_singleloop_p01wA5_mFAP2b_0001_0001
EqxLhBLxgUE0JxQUQaRGjBf9oCEEEYNUQ0iMkBra86Dka8ySQO0ClBPy2LEU6mESQ35blBvyhIE0eUIVQpwmnBnnQwDk1eQVQDiwpBLuc+D0EtPWQxz/pB7DNSEEKRnWQ2UXrBzqlfD0iPsWQiBhhBTKchEUdTqTQ0VFiB/aSoDkWkiUQTcqkBv2pLEkVZIWQfCWmB/MXXEkFexUQZqioBfJvrDUXESUQfPvmBfkNSD0SvmVQp10sB/DkmDkBwVXQNhHrBvSdBDEBCYWQ out_158_mFAP2b_singleloop_p01wA5_mFAP2b_0001_0001
LHvUkBjWkRD01jaSQqGflBrZmFD0coFRQueUkBDW5cCkpbaQQrcojBHYl7BkBBGRQ2OfjBLwK7CkEDCTQFgonBbigAD0nUMRQjtNlBvz6fDEDwYQQ out_158_mFAP2b_singleloop_p01wA5_mFAP2b_0001_0001
LMIQkB3MzcCk8SHOQ5QLjBfTixBEqGfMQqGPhBj/UHCU0iMKQc94hBblDlC0MzsIQqGflBjrH9AkEDSLQmpInBXkscAE3uZNQ0nakB7T0l/DbsrJQZ78kBnCX3CEBWJNQ+zAiB3e1HB0MoyNQj8rmB/rFmB0qa/JQ9KDmBXWt2/zEqmOQJ3EmB3y2c+DxN3IQnyKjB7p+JA02fDIQZcPjBLZpU+Tzm/KQ out_158_mFAP2b_singleloop_p01wA5_mFAP2b_0001_0001
L46xdBzLdjBEaR2JQktzZBrw17BUdTiHQiWEYB/TN2AEW5wDQy2ZZBf8SX/DtIbEQzhWUBrw1LC0NJ2IQL8nRBTcCQB0InJKQPoGVB3D6pCE1ivKQzUAMBryakBkBasKQ789cBXjXyAEpwFLQ8fkbB74hWC0HLAFQ7D0RBjZbYCEUviGQt8oTBDboABEo9BMQ1lvRBTzrYAE/A3IQExWRBj4/yCEllmLQOKFXBXbSFD0Nl5JQc4fXBzb2aCkveKMQaqHKB3N8uA0fFnLQJz+JBj5iyB0jD0IQkzzLB3RkNCkTw+LQ out_158_mFAP2b_singleloop_p01wA5_mFAP2b_0001_0001
L2jCVBvIbPBka8S/PDXvSBHYlTAkR2O3PnEDXBXiBx+z4lutPzMTWBzgAr4zMzMrP3ySOB7Mn/+j/0u8PliKKBDaJVA0mzKAQIFOUBPzMHCkZmZ+Pz9DRBTVF4AEdgnfPle5PBLi4s9TAktBQO8tMBbn5I9Tnf41P8fFKBrP8EBEWxg7P out_158_mFAP2b_singleloop_p01wA5_mFAP2b_0001_0001
LEtobB/na8/zisdePEtIgBf9og+zfqxrv2jChBjVO02D/pGxPiBBiBjWkt973P1YPEoFfBLNo28zWkJ+vg46dBXjKo/zurHDwU4FfBPi08Ak9O+BwJi3bBDN7A/zxWUHwZ78bBLwK/AUO0ikPoL0hBbec5/TmIZtvA5pbBTfVu0jGgz9vR6PhBPGYH4TQMfAw out_158_mFAP2b_singleloop_p01wA5_mFAP2b_0001_0001
LlD9gBThrH6zyhW/PDC8hBT0iM9bktTDQT3kgB77nK+LtIbIQZQghBjAr8/7yh2JQMdDgBb5QL+jWkNBQ/hBkBPilb87fiUEQZj3hBH1Nh/7zcQBQ out_158_mFAP2b_singleloop_p01wA5_mFAP2b_0001_0001
EPK8cB325767z3PJQBrcaBT2Of8b3k4LQjsdcBrEDC7jTiBOQtd+cBDVjH/zMzcNQXuYUB/vsH87/nrLQZaxRBLZPQ/bu8BKQcu2LBLbtN/LuATKQV6gJBnyHd7bZADJQ/CwEBLiSO3jLGuJQGG4BBz1xk7rxVoLQ669CB/rOW+zJedIQKcdbB33P16D99DIQPMhbBHQkQ/rQjhMQJsRTBXVzZ7zn8yKQljpSBPI8Q8rThrNQk9NTBPdWmA8+3sKQ0xxSBPPo++70g2HQcmxKBTXCN/b5HaMQhNLKBf/dfAMl6VJQO/mLB3f2Nyz1tIHQaVPDBvPLi+7I+lMQ1Pn8APMVD17goIMQ+XLFBHBIM/jA8+FQ7Jz+AHpSJ/zuv9IQ out_158_mFAP2b_singleloop_p01wA5_mFAP2b_0001_0001
ETihdBzLdTy7P1QQQgVOfBLxgg9T14VRQWOUbBX3kAA0LdrRQyLdWBTLym/j78tRQ/pmfB757n2rpbiSQOJPgB7Ig5+rzh7RQL9TdBfxo4+7/2oQQ3XfdBL6/8yrEQPQQ98ihBrrJq+Dk7ERQ8L7bB7Qg5yberITQp6chBr2gq5z2iMTQgAIfBnhsOAs+VoSQskYiBTsTP/LlvwRQCfKZB7o5i/7mfyQQe/ifBTTAFAMV53PQ out_158_mFAP2b_singleloop_p01wA5_mFAP2b_0001_0001
EPffdB/RhLBkuJBSQb8SaB7QLKC0isdSQzhWbBzfqVCE7R5TQIFufBTf/kCkR2OUQhrnbBjVO0CUGEwRQlz4aBrrKyCUbkYQQXnXYBr52YDEfiTSQJ+GdB39xZDEiccPQ03vgBzgATB0Ld7RQwMFWB/ywBC0+PYSQ0BjfBP1u6CEhF6RQUvoWBzkxvCUgmLQQvN4cB3C+VCEdv+PQaCfZB7np2DE5uzRQ9tDZBrUKcDUyJYTQrcOUBX+FSDkPuHSQl1kcBjDyYDUk4UNQpDogB/aIdDUSv1PQaRFbBH520DUt7HQQ out_158_mFAP2b_singleloop_p01wA5_mFAP2b_0001_0001
ERLSXBThrPCUf/sUQlYQXBLEYdCEZ7EWQhrHSBX461CkYQQWQMdzNB7OfjCEueEWQpbSXBfR2uBkqxDXQE1LXBDPIIC0KbPYQwWLcBb5W2AEwRzWQ2jCUB/naAC0xLVUQgexaB7CRxCUXBQWQI6qTBrWRKBU/v7WQKOHXBj+jaB0mslYQflnTBHjsbCEXHUYQGyvaBzSebCkqMVYQOVKcB/XqAA0fwfXQaZzfBjiFcBkPh8WQsPFcB3cCeAk/DyVQ out_158_mFAP2b_singleloop_p01wA5_mFAP2b_0001_0001
Ee+eSBHXPeDU5QrWQEYlNB34l2DUMI4WQW5QOBzfqPEkpbqXQlDtSBHueWEE/p+XQNeJWBDrcsDUHaxWQkJqKBrMziDkpcZXQbc3LBrH6+DEFQ6VQ out_158_mFAP2b_singleloop_p01wA5_mFAP2b_0001_0001
EMIwJBXiBZEU0iAYQShrJBrbSsEUgVaYQ14lEBDW54E057TYQxggABf++vEk8SHYQdTCKBf++lE03PJZQQoFFBfIUZEk5qWZQ2iwABPl/jEE7XoZQ5i0EBr1NDEEtNQZQT4a4ADM3YEUM6zZQXpPAB3GVwD0AybZQox73AvH6CEkPntZQoE2uAzyxvD0jL5ZQHaRGBfSMSEkrHtXQZs/MBfae2E0UZQYQ7GVKBvgT0E02FdZQuElNBDpPcE000OZQeJ9ABPnR1EkuKtZQR3LIBTiY1DUnBCZQAspxATrVhEU51BaQw7//ALiHODEG7WZQXHfvAbhcSDEVdwZQ out_158_mFAP2b_singleloop_p01wA5_mFAP2b_0001_0001
LhrnEBzgANFkYQgYQoFZ/AjU4YFEv0dYQKxAABfTivF0NJuYQpw1DBb781FUbnDZQOJGIBnBBUFE7RpYQm5N5AH1nQFksGwYQD+r8APrfZFEya5XQ out_158_mFAP2b_singleloop_p01wA5_mFAP2b_0001_0001
E2Of3A33P7F00NlYQ46R2A34lIGEoa0YQ03PzAvIbQGUy2RYQpbSuAvyhNGka8iXQEtIuAHXPJGET3YZQoR2xAvf/DGE24BaQgd4pArXXFGU2zlaQXrjuAT9QBGkTlPbQDBA3A7QvIGEq3gbQ9owxATgV0FEXPSYQLx89AbMSLGk4FBZQpArmAjOfFGUe+OZQKpbsA77nRG015fZQF8e5AHKfHG0YaLaQNJDzAnq92FkRk8ZQRhkiAPc+AG0kgeaQQl7nArW0NGENUpaQJdLyAPu8yFUW6JbQltNoA3saAGE9MnbQlKA6APUyFGUVR8bQnTvzAz96PGUykmbQK4R9A/2yJG0XhLbQ out_158_mFAP2b_singleloop_p01wA5_mFAP2b_0001_0001
EnED2AvyhaG00NZYQ357yAD/piGEaR2XQAAAxAPeptGkBBOYQbnv1A/S3wGUjXuYQ7Rh7APepjGEue0WQShr6AnsdcGkR2yYQS8TrAX4TgGUPFaXQGZ74ArbSpGEEYFWQEYl8A757bGkTiZWQKcdBB/9TmGkvfSXQ out_158_mFAP2b_singleloop_p01wA5_mFAP2b_0001_0001
E+TNqALbnzGUbnvXQIwKoAbkt+GUbnDYQ/pGqA757FH0gA7WQzMzpAzLdCHEmuxVQ7RhZAnYQAHEBWVYQfGFKALen9GkUTqXQhGBWAraJ5G0fa8YQx1jmAbPKwGkqx7WQDVrtAnz7AHkVKdYQnXbXArrnIHUjleYQXmDMArFPCHUNo5WQu97FATSZ6GEC1IZQc23gAfpO7GE3/UZQkx8XAnJzwGEfhzYQ out_158_mFAP2b_singleloop_p01wA5_mFAP2b_0001_0001
Epw1rA/mEQHEnELXQGZ7tAXNeXHU0iEWQJGEkA3MzbH0xLVVQQgVYAzgAfHET38VQU460AXNegHU14lWQlJX2A3XpoHkJglVQmgr/A786bHE3+7WQdoFsA34lSHkDtEYQ2moyAfwTTHEcHUVQcaPxAzb5jHUxUcXQcyc7A/y6uHkB/8VQU2ruAvHDsHETJTVQTuF6Afj0kHUb7uUQNQVCBvTKiHki6TXQE3nBB/fpYHUFvCWQuD2+ALkrVHkoIsXQ out_158_mFAP2b_singleloop_p01wA5_mFAP2b_0001_0001
LNepkAf9obHkCX/TQepbYAb6mfHkBBGTQXPKeAz1jqHUiBhSQ8naQADVjxH0kYYSQR2OVAblDYHEsy5RQNkfMAbJVNHEuPPSQbSNKAbCFGH0yG/QQwtTx/G9HKHU9dDQQ3o6m/e/QCHEwa7NQyLdrA7luYH03PlTQvfuJA7oggHUb4qTQ51QiAXNzWH03jaRQf7nKA7uybHkwXLRQr+B6/G6IOH0/0uSQASqXADonJHk1q7SQB5TGAvR79GEXESRQ0SOZAnM4FHkeDcQQ7G27/q9kRH0ijMPQNg5I/qfoLH0AzoQQmNn++qWRFHk6QwMQbXdZ/qSX7G08swOQS6tAA3HpAHkzrwMQ out_158_mFAP2b_singleloop_p01wA5_mFAP2b_0001_0001
LlYQpAnX6rHERLKSQdoFtADAA2H0MzkRQDXP3AHtI4HkR2WSQBrc7AjWkwHUep7SQsHFwAXMI1H0w1DQQkCF6AnzQvHER72PQ3+MnAnEavHkZTlOQVjXuA3islHEoaUSQg58mADyF8HEzAuRQPZ8wAzU38HE9iPPQS9H/AHcuyH0izjOQm3bpA/J3uH03xeMQlSlfAja9zH0jjxOQAA8lAPdenHExJXPQ out_158_mFAP2b_singleloop_p01wA5_mFAP2b_0001_0001
LBrc8AjVuAI0P1QSQ9oQDBrbyBIEnE7SQnvfHBz0N7HUPKkSQTihLBLaR6HE7RRTQIFuEBPyWHIkZmZSQwmv+A/bBKIEpBJSQsYp3AnhkFIkdnoRQiQX8AbIyAIkZ7QSQ50nCB353BIkxtAUQ91KHBvn9GIkaSfRQGRKHBXFgJIkZ5ITQBLt/An6RNIENSaRQ28t7Abz2LI0iSETQ9hj4A7bbFIkJGjQQ5lYvAv4OGIU5P9RQ out_158_mFAP2b_singleloop_p01wA5_mFAP2b_0001_0001
EzMzGBnsd1H0GvcRQIwqKBfTitHUepDRQIwKIBjrHjHUepjQQoFZKBntzdHEEYVPQ0iMOBrvfyHEAAAQQ90FLBvNm2HENKeNQABQGB/zA1HEZ6LNQYttNBD6t7HEsy4LQ8naDBPc91HkZm5QQT3ENB/XdrHEPa7RQ1wGRB770sHE92bPQSXSQBPbK5HUB2bQQ out_158_mFAP2b_singleloop_p01wA5_mFAP2b_0001_0001
EqxrDB/89fH0w1LRQdTCBB3MzVH0z33QQXkt9ADAAQHkBBGSQfU43APy2UHU3k4SQ14l4AzKHXHECsyPQfeI8A3wxbHEzoWNQ1kDzAv8dMHUfgNPQdTCCB/89kH0eU4RQjl9DBDzcQHktzaQQaW4yA34TcHUUJWQQZSM8AfUejHkiWpNQApZsAXG5NHE8u3NQD1BwAH1/IH0hThQQb6p4Anu7GHEzwSOQ out_158_mFAP2b_singleloop_p01wA5_mFAP2b_0001_0001
EvJx/AbQgFH0gALSQhrH7A34l+GkQgNTQNzMyAHtI3GkBBuSQ99TzAHDCyGU5QrRQgqxBBb5Q3GEue0TQDYOGBX217GEHYnUQaP5JBjJsyGk3ECVQNp8DBD0TBHEUy0VQpwVCBDBWCHkrHdRQ4bi3Aj9pDH0Jf+TQYaoDBzNOzGU/r/SQbdm/AnyhxGkJpaUQjkeIB3rfBH0iGBUQmiHNBLa01GU3EoVQFjeLBPDwuGkcaJUQDlqHBzN+sGkv5nVQt8KHBn8rEHUUfbWQirrBBLWk7G06DbWQ9ETBBPqjHHEqYfVQ out_158_mFAP2b_singleloop_p01wA5_mFAP2b_0001_0001
ECsypAHZ71GkU4iTQ8S3gArbSuGkDtYTQ789jA/mEkG04lGUQpbSkAT14jG03PVVQDCsMAfTiyGU2O/TQntjy/yg9qG0qIxTQMsT5/WJphGEKPgTQtEp7+enuuGEti1TQ67npAf9o6GUwKXUQ6mWfAv6zsGkflUSQAa3IA3NH6GUsYlTQmO3OAnarzGUA6DVQ out_158_mFAP2b_singleloop_p01wA5_mFAP2b_0001_0001
EiBBnA757bGEv0VTQOJGsA7kYSG0eU4TQqxLmAThrHG0xL1TQIwKiA3NJEGkpbySQlDt2APzMRGUy2JTQlBq9Ab+UaGEQ6fTQmJ47AjbEHGUqwgTQJHJDBTAkbGkPJqSQoa8lATKccG03PVSQJYatArIkTGkkl8UQicP1AbnhRG0PxFSQXdcABTQ7YG0aJcUQbyK5AbzlhGEkjgTQihtBBD6TGGELH/SQATm2AzwmAGk0cOTQKsP9AXP2GGUMclUQm3lFB33CiGkxZ/SQvwpBB7rMdGkmYrRQR2ZFBX9YUGkKrqSQ out_158_mFAP2b_singleloop_p01wA5_mFAP2b_0001_0001
E/pGmADBWCGEVj/UQT3khAb5QvF0LdLVQmuJqA76RfFUiBpVQZ78sAHtIfFUf/0WQ14lQATgVwF03PNWQSwyFAHQLaFU1WkWQQHnPAfSJKF0hbWWQlz8n/GivZFEXnFXQ3kYpAXiBGG0w1zVQA+0cADOwpFkGROUQwLJEAXS56F0VpzVQzpcWArot3F0FIIXQ out_158_mFAP2b_singleloop_p01wA5_mFAP2b_0001_0001
EdTiuAfSMSFklDtUQFDC3ALFuCFEoaEVQaR2yA/owrE0bSEVQb8SuAT0ikE0GvEUQBWZABXiBDFk8SHUQs9mCBPa+YFUal9TQLk5EBr9J0EEiKqUQaFbEBnAgjF0Y5OVQWO0rA/mETFkCXvTQwf05AnQcGFkNxEWQjhX+A/ad9EkHQITQ33R/AP3hiFUKBfTQ+O/FBHW5XFEkLUTQ0pSIBPef0EkxU+TQdXdDBTezjEUS2vUQ9fLGBrMz5EEswoVQmIAGBHvNzFks7/UQ1UiHB/a3ZFE7UtVQDJFBBn5JlF0Wp5VQ out_158_mFAP2b_singleloop_p01wA5_mFAP2b_0001_0001
EhAr0AzeUgEECsKWQkCXxAzKHKE0NJWWQ2jC7AXO02D0yhOWQqxrBBzgA/DE+T1WQgVOsAHueGE0jCvXQQ03iA3NmTEUkN4XQacBpArftdDUY25XQnvf4AfTinEkqx7WQOIqrAXpEGEk83jVQNB+xADW2KEEXSQYQkb8kAPxbiEkTN8XQ0BclAroGZD0NUcYQGc/vAjoQJD0ea0XQMtPjATWEVDkFQIXQ out_158_mFAP2b_singleloop_p01wA5_mFAP2b_0001_0001
EOJG6Ab6mUDEuecVQdTiBBb5Q3C0KHSVQUNeABTKcJC00NxVQLHa8ALwKfB00NBVQtd+CBHue0CU0i0TQxmdEBTeqdDE8tJTQhwfABzLJ3DEOWmSQZUtJBbnIpDklYCTQFfyBB/w1NEU5h7RQjVCLBv2+GE0UMXSQNIGHB/CjTEEVhzRQMJdIB3NslEEVdHRQwKHzALGEQDUep7UQMU3EB7b0CDUV14VQZ5Z/A33CnCkF+STQj2VGBX7ieC0octTQe3u4Aj0JuDECasSQj4yMB/q4UDEHReTQk1T9A3ErXE0XBgRQy+MPBj3nLE0MgQSQjWSMBfnblE0t97QQ out_158_mFAP2b_singleloop_p01wA5_mFAP2b_0001_0001
LCB2BBrFZ7BUHaBXQfUYBBTKclA0FZjXQTiBEB/S3E/jEDqWQjX6BBLFue7Tc9gWQXkNEB/9TtAEW5cYQFXdDB71tECE81oYQr1EEBzYicCU+J/XQJt3BBDAh8BkS4/WQT6P6AnzsVAEM4rXQ2vcIBvi+aAUxsZYQrbYCBvvFBAEtA0YQFGbGBrSYOCkf+AZQ0+9+AbwMJCUZN3YQN2PIB/JJhCUuk1XQJp1BBj7P6CkNwAYQ out_158_mFAP2b_singleloop_p01wA5_mFAP2b_0001_0001
LU4aIBHsyx/DEY9VQiBBLBHsyh9z4lGVQgVuHBrFZ77j9o4TQzMzIBbmZG8r8SPTQy2ZQB3ist+z4lmUQ2H2PBv4xdAUx7vTQ6mEKBb6m0AUIwCWQYAnLBju5XzLvEsVQbfOSB3i/K8TMoCUQbTBTB7CLK/zyXaVQyO0RBXceOAUCM7SQ out_158_mFAP2b_singleloop_p01wA5_mFAP2b_0001_0001
LCsyDBLGEo+j/UjTQTihABjqxL+zP1YSQBW51A/mEj8z3P1SQamZuAblDN8jZmBSQAAgABDW5YA0NJmRQN0MGBnm13AESwLRQZkzFBTWvFCUwpbQQ5VCJBDqxl/jW1YQQyL9CBfnvHAkYQIUQovXCBLITf6zWOyRQyPs9AvGyIBkk0OSQMkF8Ab4wSAk95tQQvlfIBnqgEBkdXFSQJ0zJBPj2QCEHIMQQXb3DB3vGdCU0LDRQ/EgDBjlABCkA+BPQ8CENBL0eIAEOFIQQKh1GBLsgM/j/9APQ6OVJBbnji9DHY+QQ out_158_mFAP2b_singleloop_p01wA5_mFAP2b_0001_0001
LQ140AvHFu6jDtIUQMIwqATf/U174luUQlYQkAz1jS+DqGPVQWO0UA76RR+z1jKVQkCX7ALwKH7zkYwUQBWNsAXOz78LIyjVQFjAmA/OEY8bMg/TQ out_158_mFAP2b_singleloop_p01wA5_mFAP2b_0001_0001
LRLypAjpbKAUiBxVQuz3kA7P1YBECsSWQ6mEdAb6mEC0IbPVQ2OfLAzeUUCU3kgVQZQgbAbmZGBknvfXQfUvjAX6VmAkpTWYQSqQrA/ajPBkXdlYQYpigADx06+TTdmYQfU4xALGEIAEAAwVQqiOrAXp5BCU7ynWQyuJPA7UdYAkKZPXQanXTAX/sACkdrxXQ3LPkAzp9J+jTHAZQRsxUArQy49DkMZYQ out_158_mFAP2b_singleloop_p01wA5_mFAP2b_0001_0001
EFDCjAjqxHC01jCUQKc9aAzLdfC0d++SQueUeA/TNODktzPTQZQgnA7QLaDkvfyTQThmhA/S3TCk8DlRQb5jSALUofCUlIhQQotKsA/VSqCkaMTRQSEjXA74LOCkdQSOQLHaqAHZ70Bk++5TQ/ABKAz9YXCEbiBTQ7UziALiyiB0W2gRQFzTRAj3UCDUggcQQ4N7CATjiTC0/c0QQCr9uArfwhCU+XTQQLAFyAvrYgCUObCSQ0YCrAv60MDEu7WRQuKCLATH2XC0MC5MQpLUYAvdsWBksqXOQm5bjAnbwaC0L9mNQ out_158_mFAP2b_singleloop_p01wA5_mFAP2b_0001_0001
ER2OPATf/oDUKc1SQxgATArFZLEUf/8SQamZWAfR2WEkSMoRQnEDMADAASE0eUoQQKc9AATLyWEUktrTQFgy9/mI3REEdMJVQcVhb/uyShEEr3vVQnMYW/G/vfEk5AQXQp+p08KAjxEEEwzXQhrHBAPHadD0codSQS31gALa2NEkXchTQ05kj/mLsSEUuRNTQoeLDAbHFoEklslTQOyZOA3sAUEUXSoVQ5MSz/eJYBEEqWSVQK6aY98yIeEk3IVVQer4m/aNlxEEPGfVQRsR7/KHwgEkbvqXQcE3z+q4gQEkAEiXQiJmB8QBfwEES2ZYQuQ2Z/QcBxE0R5bXQ0iM9+CEGAF0OaiXQ out_158_mFAP2b_singleloop_p01wA5_mFAP2b_0001_0001
EcSMiAnX6mEkZmpRQzMzjAb5Q1EUc9gQQFDCgAfTiLFUxg4QQ3kYkAjWkVF0FZzRQ2OfvAPy21EEpwFQQUNemAvxLpE0kYgSQZZBeAneXvE0GSXPQQgVwArvfAFUgVeOQsHFyAvz3lEEVjnPQVjX0ALbn7E01j6QQ out_158_mFAP2b_singleloop_p01wA5_mFAP2b_0001_0001
E2OfPAHtITFEueMQQKxgGALaRoFkCXfQQiBBMAXMI4FEYlzOQGZ7GALFu0FE+TdMQ4P1Y/GtInFUeprQQxdRL+CsI9F0Lv2QQ5ky9+GyzEGEO0KSQYZdj+GAwAGk17RTQW0mb/Oi3OGkddASQGZ7IA/89JFEmu5OQknZNAri/tF0rNbRQcGwK/uFgdFklBkRQ4sk4+WvCfF0cdpPQum6Z/8HY6F0Mj0QQ4LL7+qzrDGkpcBQQhamk/6L4TG0HazSQlYth/eA3RG0QyFRQ out_158_mFAP2b_singleloop_p01wA5_mFAP2b_0001_0001
LfU4WAf9oEG0hWkPQktzdAXNeMG0yhmNQGZ7kA34lVGEaR2OQc9oiAjqxYGEYljQQaR2aADVjFGkTixQQri6PAXUnPGElxiMQuG/jAHFmIGk8vHMQ out_158_mFAP2b_singleloop_p01wA5_mFAP2b_0001_0001
EW5QsA7QLaGUJGUNQ/pGyADBWjGkBBWOQZQg9AvyhkGkQgVNQ4PVABjrHgGUxgQLQXPKsATLytGUeprNQWrhrAHMgwG0H2uKQGm0kA75q6GEFvLKQYDNWA/556GU8qxKQKxzpAvlDDH04HFJQUNetAvxLXG025bLQ8GzyADXhiG0cOQQQKcQwA/Kc0GEpRnOQIsGkAzzgtG07ZgOQK+8nATmzpGUXNqJQIPqzALl6xG0zTAKQhtxlArBxJHE6QsIQ1x0xADE9CH0oRtIQ out_158_mFAP2b_singleloop_p01wA5_mFAP2b_0001_0001
EktzBBf9oqGkZm5OQlDNHB7QLuGUepLOQoacHB/TN6GEZ7sNQ/pGGB/9TAHk9ogPQT3kLBbmZrGkDtIQQaklMBz2EgG0CfTQQ+DZQBT7HwG0X8jPQYwcQBj9feGE1SbRQ/UDAB/natGEShTQQ+0XIBLxMqGU8VVMQF3WKBXTiuGUimGRQV2YOB/r+cG0X1xOQQ7BJBXmybGUPfeQQy/dTBTChuGETchQQb0sPBrvc4GUiVbPQe4gRBPfwsGEblpNQ0VXRBXWZWGkHKhRQ/owOBj4dhG0ujWSQzeHUBbi1iG0ShNRQ out_158_mFAP2b_singleloop_p01wA5_mFAP2b_0001_0001
ERLSJBT0i9GEYlTLQXPqJBXiBJHUJGkKQbnPPBrFZMHEaRmJQ03vRBnX6GH0d++HQ3kYFBPzMMHEUNeIQqcIABnWnKH0NwlJQyOAGBLiAYHEiHZHQtIbKBrGv3G04l+JQjmyIB3F1NHk4LVMQgP0FBr1MHHUrlZFQdf5+A3BZQHk0P6KQap8CBXuIaHEHhfEQP47JBPrZZHUPfoFQmijFB7+/cHEZveJQ out_158_mFAP2b_singleloop_p01wA5_mFAP2b_0001_0001
E5lORBPHaVHUGEoKQIwqWBbmZZHUzMDKQHaxXB3MzdHUiBhGQwKnUBnBBkHUGEYEQCB2XB/naiHk9oAMQhcadBzxFnH0MOAMQjJJeBbjBxHkfboOQdpRiB7EZ2HEKu3NQam5OBvyhZHk789LQJ7dZBXjwSHkLIPKQf86WB3F+fHEF3/NQQaLVBHNCpHUpNhLQdfNeBzZ7qHkjCGKQLJMgBjAwgHU0uTMQYMyiB7hm8HkC+TPQa4QiB3lw5HUyv2LQsKujBLjHwHkRq+NQ out_158_mFAP2b_singleloop_p01wA5_mFAP2b_0001_0001
LGZbcBntzaHkpbSEQEYleBbktfH0Gv0+PEtohBXMInHEDCsAQ789hBfTivHU3kY8PQgVgB7luXHUjX60PpKpcBrkUQHk7ffjPADjYBvJCUHExMjpvoEydBjv5GHUHwIKPDCseBb5QVHEv0NGQI2bbB3SdkHU4DG7Pbl4hBbo0SH0svO6PoRUhBLcMcH0EbaDP out_158_mFAP2b_singleloop_p01wA5_mFAP2b_0001_0001
LRLSjBT14jH0w1jEQtdulBntzpHEW5wFQktjmBLEYnH0kYwJQ7RhlBntzfHEoa8KQZ78nB/mEmHkTiBCQPO/oBPrIcHkoStDQfU4iBDW5cH0OffGQ4HUlBXdVyHEgUVFQqChpBzJ1rHEk0jBQhVFnBPZClHED0I8PzlEpBbLxXHUsihAQ out_158_mFAP2b_singleloop_p01wA5_mFAP2b_0001_0001
Lf/koBnX6sH0P14KQ35rpB7P1qHUiBhNQCBmqBHXPfHUGE4NQzMDrBT14bHEoaEQQiBBsBLFuyHEtIrNQC0MrBTuz7HEny2LQAXwpBnGh2HU3KlJQXkkoB3r/sH01E3KQ2sLoBDLzsHUN5CPQM13tBvSwuHELfBNQamUsBrmP1Hk3dwPQXd+sBfaJAIUkqMLQuY7pB/xvAIU4M9MQUzQrBHtT0HEDwGIQOUPoB7V/7HkCAzIQ out_158_mFAP2b_singleloop_p01wA5_mFAP2b_0001_0001
EiWErBbPKZH0istLQOJ2rBLwKOHkArMMQR2OqBz1jGH0xLdKQKcNrBjU49GE7RxJQLy2uBzLdMHkoFpLQ+ZcvBLFhPH0wh8IQ/AmwBzo+SH02ajNQlDtqBLbnbHEnEzJQJ9brBnhQMHU+SSOQEXUvBrBAEHk+/4LQsy1tBLPESHkJiGIQyisyBf6fRH0FhHNQNgKwBzQoQHURgmPQiYLwBj0cbHERBUNQ out_158_mFAP2b_singleloop_p01wA5_mFAP2b_0001_0001
E35rnBrbSJHkvf6JQv09lBzgACH0P1YIQBr8iB7P1DHkqxrIQjs9hBra8MHU2OfIQ5QrmBbPKCHEue0CQwcBlBryR6G0Os/+PO/4lBfMj5GE4g/tPMHFoBvBq1G0kPxaPWkJkBH0V9GUKNauv789mBz1jQHEW5gKQ6nTmBTQ45GUgUGJQx9xoB3+OAH0x3RCQI2VmB3FKKHUFgOBQA/7iBHP68GkdK/+PwTLlBb4YyGksMUBQGAlkBjYI9GErCZ7vUrViBfzfAH0LOchv out_158_mFAP2b_singleloop_p01wA5_mFAP2b_0001_0001
EAAghB3256GUiBBJQEtIdBDrc6GktzHJQqGvaB3isxG0IbnGQXPKdBrbSpG0HFuFQhALbBPHa4GEUN+LQYI8bBfv/AHU6gHOQ0RSgB38VCHEj9ZPQ6KqXBLaCHHUzO+OQ9VggBHd1JH0gytQQYaAYBboVOHk3JfQQcNtcB7A0PHUHRGRQO0iiBjU4zGUepLJQOPjbBThFCH04NbIQUK0cBHRBxGEk3tMQ2x/WBHBV3G0XPwLQrp8hBzyi9GU1U0OQL/5TBXc4FHkwVBOQWyXiBjV7KHUzFORQyXfUB7f7SH0GGyQQ3wDdBbbnVHk9k5RQ out_158_mFAP2b_singleloop_p01wA5_mFAP2b_0001_0001
E8S3VBbQgzGEXPqEQfU4SBDrcrGkX6mBQTiBPBHtIlGE/pGFQv0tMBvyhpGkU4aIQR0zPBrYvwG0hPD6PP9VTB7yZ1G0DTUiPuuAQBXTo6GEzz52vp4gTBPJr+GU1iRAw+JZQBbW6EHUDRREwSMIUBThr6GEBWZFQwSuVB/EwlGEYf2/PZPVNB3AM3GE/NN9PBOJNBD25qGkayu0P8swVBbhDvG0nC9ovAGBWBTUX7GE6bdxP2GyNB70VBHEycMwv1hKNBDs10GkOGo6vInYVBjO63G0UHSCw/oqWBrzwDHkA2U9vdu2SBHqcHHEGmNHwVtsOBTNTLHU/odCw1RgNBvvOAHUOX2Fw out_158_mFAP2b_singleloop_p01wA5_mFAP2b_0001_0001
EEtIOBDAAbGUNepDQMIQKBvz3TGkpbSGQ8n6FBT14PG0OffCQ/pGHBDBWMGU6mE8PJMINBnFPKGEtVXIQ6tZJBnk6BGUOEdJQ22nIBfVuvFExXeIQj85FBzf5CGUiBwLQQ+5EBH4ElFUHv/JQihMDBPdWyFUieAMQF23EBbQILGUTDlNQnlA/AL4yuFU2vBOQ2sKBBXYWJG0ZlmPQjrG9A3ae/FUqa0PQ4PVQBPc9XGET3kAQV+RIBTXUYGUiTvIQxiuPBbz6MGEL1+JQd6pPB3ufGGEoZtFQc4pKBTxEpFUGbeFQEqoDBf97VFUgCsJQIg7GBfNySGEYcaNQMix6AHoofF0P6OOQt4YABj8yPGkkngQQglV3ATZO9FkxxtQQ out_158_mFAP2b_singleloop_p01wA5_mFAP2b_0001_0001
EfU4AB7kYQG0LdTEQXkt4AXjXMGUhrHBQRLyvAjrHIGE99zEQbnvqAT2OOGkCXvHQBuS0ATsLVG0Es+6P+0vrAfmJRGEKRKtPNGvoAbWAIGUROTwPyHUoAzIQXGEMTetvIFOAB3MzTGUKc9HQG3i7ATwzFG0bFP9P+Wz6AbwqYGk8Qr0P3i3wAPnibGE203/P out_158_mFAP2b_singleloop_p01wA5_mFAP2b_0001_0001
EZ78tA/9T7F0IbnEQIMvlAHiPxFkLz5HQSxXgA3OveFEq7+EQg8NkAnveXFUBF1AQr+bqAvyVpF09FlKQlSXyAfMJyFkxCICQb1PfAjvL9FURvYIQxzLkAbmthFkl0wLQojutAnk12F0+EsLQj4wwALS0dFE9DLKQ out_158_mFAP2b_singleloop_p01wA5_mFAP2b_0001_0001
Ele7OAfTKXFEnhLHQd4KEA39QEFERWEFQ7gGAAbiX0E0cVyIQ6/F9/aid6EEDqHLQEqvc/2CkKF0c/UCQu8Ij/KZ6bFEpnO8PAvPN+o3WfFkw6wzPIqmm/kBYVF0/iD4PeiO794WitFE4JEovKjrIAv2reF0LrMJQEAlOAfEz8EkYCHCQ+kUd+ynNQF05iUFQxouA/6Cj8EkhgaAQRna8/ulTXFEi0W1Pn4ar/aT6qFEZWFAQfuPb/EGfwFEt290vGYVP/KtR1FEVhBuv out_158_mFAP2b_singleloop_p01wA5_mFAP2b_0001_0001
EG8x8/aU9fE0awEIQ9gBx/CkZPEExg/JQoX6Z9q2mJE0cSxJQAQlv+kuixDkP+tKQSxKGA3Bw2DUmNkJQGSXdADSz8DkfaQKQ/HLmAfGdCEEriRIQE7HiAfLb6DEv34MQeL2wADlPFEEPE6IQrSysA7j8/DkMvhNQ31J0AT9/DEE/GiLQmAPBArqzbEUqzTEQY572/+udVE0sSAMQXoJFADt0sDUWo9GQt80//OmrcDUiDyKQJzjjAz5aDEEfPZEQunmYAT5E0DUVsdOQldp2AjDbIEUdNqGQGxYvAjq+9DEmpmPQf3j8AveNGEkKLCMQ out_158_mFAP2b_singleloop_p01wA5_mFAP2b_0001_0001
EAZ5N/A+pXEEVwgIQsxuBANj6SEkTXvHQEQWQA9CsXEkQ9OKQKG7hAtbVVE0pHDKQiD6IAV9qfEkzj1CQTf04/cFwaE05gg7PKnr//U8uDEkLV43PWHQp/I6d+DEvkgqvIMtu/EhNRDEUFJ0viPdq+kS/lEErP+HQVEFDAFN5BEUS31GQNAVHAFLvwEU4ppDQSqwZA52ecE0myCCQ1yjN/EeVdEUT478PrakBAlVelEkKrRyPNS7QAhxsAEE+aA2PRFMz/s/wxDULpA+PnutZ+simCEkxAkmvJ9N2/kYrJEEz9z4v+j0e/ANkMDEDHG9vSvFHA1FxKDUa4+1vYvPi/Uci9CEGmAXv out_158_mFAP2b_singleloop_p01wA5_mFAP2b_0001_0001
Er8zGAVCaeEU4IdMQ0V1SAFBfiEUgt5OQH0sUA1x9NEUa7QQQwTIgA5FJNEkhoQRQodIIAl3C0EU0GSQQtJyGAdnlJFkn0KPQiUqcAh7nSFUK7fOQJFKlAFELVF0xGIQQTCEgA9yhXF0s28LQyRpt/U+vgEEvvcMQLLbhAhQ1nE042WOQLK3v/I/HvEEq0iQQzL8QApuP2E0RqNRQpZt7/YcsHFE57TNQXAP9/or4UF0EVPQQDhInAhWjdFEQ2YLQjGnUAhJNVFEy7lKQ out_158_mFAP2b_singleloop_p01wA5_mFAP2b_0001_0001
EndQJAhf16D0z5qPQHKwHAl1PTDEidmQQ5oFbAdyF3CktuTQQYtfZABJmXCEPrJPQrfIm/UJy7CEt0SQQE5Ns8KDSTDUGyyQQhRro+qx+SD0xm/RQXCsO/WspnD0ooyPQAgZBAJbK9DUxU6NQ5Z8HANFNbDUCdqRQReLj/MtT3CUnrbOQyR8m/8WIcCURGwQQWmhx/SF23Dkm5KQQZg95+a/BnDUWu3NQ out_158_mFAP2b_singleloop_p01wA5_mFAP2b_0001_0001
LPPrmARonCD0Wp4QQMGewA1w6pCk8YtQQH55vANAMACESkfRQ7TI2AhLTFBEOLQRQmNO6A5O2DD0rCKRQ4Pv8AFWBpD0IVOQQwIr4AFeWpDkLWQOQMYWBBhJXCEEscnQQVg1mAVeLdDEKddRQzUWxAZATiC0rTTPQts14ARVdQDEsJKSQVXmABV29uC0NTNRQ out_158_mFAP2b_singleloop_p01wA5_mFAP2b_0001_0001
Ev2ZoAZl57Bk4pbSQvfMnA5JgwAUgxRTQ0IHeApIzj/ThGtSQGXOLA1PmGAU+qkSQGRFkAdWdKBE7/rUQkFtsAFIy8B0oXYVQquA2AZKGiB0pwaVQ5xypAZ/jiCUWk7VQFTajAJrAXCEpDkSQEE3uAh/MPAU1iUTQEgnZANT+wB0d8pUQWiViARZZRA0VoRVQRZMvAFsp0CkZ+ZWQMNLiAteHsCEvE4VQ out_158_mFAP2b_singleloop_p01wA5_mFAP2b_0001_0001
E9VxiABI/U8TAYXSQfG8XAlEtV7r0ruRQWoAKARQUN+bAixSQ3xqMAd2rSAs4PDTQV+AkAxwax+bUWGRQLlctAlwmq+bKoASQOVIuABuQj3DsXbSQ1x4iAZAzN8T6mWSQa0FOAduVN2zfV9QQZyfgA1DFZAsr1BRQJ06lARujI+7OuEQQeGRsAd2yAAsTL3SQnyq0AJwcW/bp5eRQf7SxANkHy4Dw7cTQE/TzAxDho8z8huRQ out_158_mFAP2b_singleloop_p01wA5_mFAP2b_0001_0001
EwHT2/M17y6bKfWTQM3eS/w+Qj9rl2WUQmTJJ/KT+a9LBo1TQ2yJy/OdOo+rrkgUQkT8Y/YSF/273ppVQ8CYk+AWbm+DTDmVQHtDA/4e3CAUZI3WQ6Pub++aLTBkhq4WQ4/dj92kdICEd7zXQVLgT/QzUDCE19YYQQvXS/aV6rCEyuvXQETxz/IfPf8zajFTQ6IWi/sCx1/LVCkUQKUAy+kzKj8L/4cWQZQA+/4IDdxTPn7VQ6ImP/AMnu/zDFyUQGJjS/qsoc+Ty8aVQ8WdK+0bC4+TG7sXQmC9x/E7JRAEda+WQ83ja/yDadBUZ9JWQ5wTr/oFdQBEhkaYQYpXb/cjdaC0ELvYQqTsu/2J3vCUVDAXQXjgK/GQCDDk1DOYQ out_158_mFAP2b_singleloop_p01wA5_mFAP2b_0001_0001
LgseU/6v6e6L45oSQM9XCATbkEyzmnISQsIOJA3YoB+L1JGRQJKz3/KWcc/L4AiQQOhxCA7wd2+DneiRQSSNk/W5mT/zn0dQQOeAu/2LPz+zDhROQk0QB+YGWHAU26zQQrnO++aq2N/zvGUMQipmi/IupUA0fcqPQSctR/0PjEAk4MBNQ+pL3/oizRAUCTELQ8uoX8+BXw3L2/DSQGIpNArnPfy7x19SQ+cfSAPQcP/zxyGRQzINAAf2FKA0nFVSQ8o3GAXsyE+zmxuNQFaev+ICAUAkHx2RQvogO/mTb0+D8dOKQIDLBA5x0rAUZmGQQANgIA9c0mA0R+3LQ out_158_mFAP2b_singleloop_p01wA5_mFAP2b_0001_0001
EDjEeAbPaL+71S2QQMoRjAjsX4/7GHlPQHKZlAnCbT+L0xBNQT1noAjCimwzdGINQGZntATxEoA88oPQQuEJsALRsiBc7gaRQEH6mADbEYC8sMURQH7NvA3fQbB8yPtSQyw0mAfn5qC8A9fSQ3I0rADa0RCsbAXTQj7JkAv0HL8rlFaRQ398aAPk9tA8blGPQm8gzAz9Vv/rNAhQQGR7wAvvJNB8Ps1OQ6UlzA7i1lA8SdJTQDjPjAbn2JDMLfuSQhz9sAPVEYC8qwVUQ out_158_mFAP2b_singleloop_p01wA5_mFAP2b_0001_0001
ELkjjAbTIl/L6ivKQh3blArmEU+L/JKIQkKdXAvvGs6LdapGQLdbIAzGyj4b8C4IQ9QygAXvQvAMADzKQolHnALYB2/LZ+UFQasesAnAvE8rILSIQ out_158_mFAP2b_singleloop_p01wA5_mFAP2b_0001_0001
EfN3XAnYEo4jlXuBQm6eGA/kY99z2kV/PG1vJAfYzcA0itMBQBq/aA7lt1Ak4v/CQyx9EAfc2d9jSXFtPws8WALgq2+j+9llvyORiAnxmF070Ns+P9KAv/+Oek8DFLbBQ1IGt/SITv+DkTDXP4anDATEf84bP0mgPY9uSA/opTAkBpvvv out_158_mFAP2b_singleloop_p01wA5_mFAP2b_0001_0001
ENdKy/+9TQBUPaeAQtPm1/m5VWCkxiLBQpqBDA7oBrCk9xH4PHy6CAfpQXC0r/sUvhoOp+WDPqC0RQwCQLOWI/0SOjCEUlH9PnXJS+0JXWCE3B6HQpUbL/Ke02A0EY0+POdMGAXtscCknpYEQAEu4+OjlMDEPFVDQayqr/cHpSCUv60/Pj33k/IL0kCEKpeIQJ1VB/iR9bC0urjJQW0+p+EVHoBUqBWHQ out_158_mFAP2b_singleloop_p01wA5_mFAP2b_0001_0001
EW3JKATQ7SDEBXA5P6rkRAnSCrDUUNgQvulKTA7tXNEE8UboP6lwPAvFTUE0srK7PccfjA7tEaD0FIPwvze9rAXppbDEw70wPp/DuA/Ah9D0H4E5PFW3wA/np3CEq/F1PfMcKAXl6gDE+NJAQ5G5FAf+VnDUc+X1vhqLmA7AzsDEjU+6vHLkiArQE5CU7Nk1vsvk2ATdy2CEIuJ8PMB6uAjABdC0gmTqP out_158_mFAP2b_singleloop_p01wA5_mFAP2b_0001_0001
ERKXYAD93ZEU0OL0vv5cfAjH4vEEYrCxvN81rAz41wEU+nRtvOkuxA7IQnEkj8l5veKYYAH8K+EUnH69vKV9//u3+9EkAN/+vKDRgAXJ5UF0YKY8vp8xv/iCSIFEG9kEw8AYXAXD/TE04Im9vfGPYAzs+1E0BLNrPeizeAnpz3EUCgrCw81vx/+OVGF0OiN4vIjc0/2OhtEE8zx+vzWYbAnAyeFUzjiBwMJ+oAvWxUFkWp/7v8RHaAbtbbFUBf6xvOquz+6khHFU4ArEwbiv8/CKz/E0i5AIw9785/CM8YFULBtEw out_158_mFAP2b_singleloop_p01wA5_mFAP2b_0001_0001
E2whvAPee8EEKrjxPVj06Afvc8EUv8Y3P/Ib/AvGATFk56l2PHcZ7AX4jhFEiSk8PU9T8Ar2CzEkyxdBQm35DB/9EzEErLnDQXGbHBb+WlEEV4AAQvI8DB7hwqE0tmqIQB0XqALskFF0BgB5PfeJ/AnviyEEdyznPP4g5AHCjiEEPScBQ70Y3AbLH8EEMmQEQZxeFB7xVDFEaUiDQSigLBnoYlEkmfiBQauYHBPf2rEkui33PE05FBzoBVEkgf6/PBoBIBHzyqEkhebJQunXCB7QfaEUnJtIQo3cBBrYB1EEQh6JQ out_158_mFAP2b_singleloop_p01wA5_mFAP2b_0001_0001
E/UDEB757VF0gArcPEYlGBXO0qFEv0NBPhrnMBf8SpF0fqxjPKxAPBvyhYF03P1YvRATFBj8n1F0Wgs6voebHB/QBpFUF0oBw8Ik+A/x53F00VI8vUNeFBHsyJF0eU4uvGPCFBHu30FkW1+0PWgIHB70tCGkP676vknhHBH4PaFk5clAwoY58AH5k/F0h84BwZ4T7ADR0AGEhhVzvw126A7mIoFE1R+7v out_158_mFAP2b_singleloop_p01wA5_mFAP2b_0001_0001
LXPKPBDqG7F0gArwPe++UB3Mz6F057nyPiWkXB757HGET3k4P/UDVBzLdQGUGEY4PyL9MBPzMEG00NJ0PU5vWB3bD2F0QZNpvtGKWBHR2uFUKGN7P out_158_mFAP2b_singleloop_p01wA5_mFAP2b_0001_0001
E5lucBT2OHGkSMI7PyL9fBDVjQG0coF+PVjnhBPepOGUhrHEQpbyiBblDGG0eU4EQ6f3hB7quTGUBKyxPFKVgBXmBWGkK1BxvC9fjBjcidGkF323P8naeBjWk/FEnED7PveRdBHMPXGE1ns/P0DOjBLeHNGkxcnsP13hdBjWBaGk7sPqvnr0kBriqfG0ugsiPu/rkBncybGEYpB/PSIKiB3tMkGEMfm5P out_158_mFAP2b_singleloop_p01wA5_mFAP2b_0001_0001
EjsthBXO0WGUJGkHQ99TjBvIbWGkWkNKQLymlBHueeGEqG/JQuzHlB7P1nG0jCXJQ3kohBX46ZGkoFpMQrpdeBvSETGk7hcNQnOdZBf2NXGEIOEMQ9x6dBvuQTGUK2OQQLHqgBz1jdGkCXvGQz5HkB7WYOGEmNbKQkF5gBDD2hGEFCPMQd37iBP3ZaG0A0WOQRQBfBzLALG016wMQhvHWBXdQSGkp9pMQS87ZB7k8WG04d5JQ8wsYBzwafGkxRrMQ1rgaBb5VOGEbqhQQElTdBnlebGkwJkQQrXxgBfQFQGkUBsQQ out_158_mFAP2b_singleloop_p01wA5_mFAP2b_0001_0001
E4PFoBnuJbGEaRmKQCBWqB7luiGkuJhKQWO0rB/mEjGU0iMNQaRGsB3jCbGEEYlOQFuOsB3NJgGE+TNIQFk5qB/gehGEK37CQ8xxsBzZ3fGUGGr8P6zjuBP//YG00MB9PMQasB3jKmGk7QgwPSMYoBf8STGk/UDLQ3+jpBPKtqGU1WHKQBQ8sB7O8XGkFDZIQ1s9tBrtalGUHATIQ6xDqBXajpGklhqCQD4TpBfHlbG0ArlCQgAmtBnTflGEQNnovN45qBj+vrG0PtfwP out_158_mFAP2b_singleloop_p01wA5_mFAP2b_0001_0001
EFDysB/nasGkR2+NQ357tBPc9sGEpwVQQGZrwB7P1nG0GvcQQShbyBT14pGUbnPPQkCHuBzLd4G0Mz0QQOa5uBn2o5GEZKSSQD/quBvD7EH0xPxSQ3YrvBjQ9FHkfxIUQSnOuB3ySEHUM/QVQcEsrBnDrBHU82MVQ83YvB7fSFHEDxcWQCBmsB/89yGUHaxMQninsBvQsoG0ioBRQxkQsBz/h8GU1+qQQVnnvBTQn8GE2sPQQt99wBzOF3GUMjaSQywltBvSm0GkMS5SQM1ksBvwbHHknTwSQ541vBrbJKHEMNISQmUoxBTB6HHEQ4PUQWvwqBfQBBH0SrTUQ50nqBbhOAHk3fEWQM2VxBzOQHHUzigWQA6TuBjUFEH0S3SXQ out_158_mFAP2b_singleloop_p01wA5_mFAP2b_0001_0001
E99DxB/TNhGkR2eRQXPqzBzeUcG0d+uRQamJ1B7kYiGkAr0SQmu5zBbQgnGUzMrTQ14VzB/RhQGUwKHSQlmMyBbQzJGkvT/QQQ/7xBHGB8FEZUVRQ+WywBrF/1FkqaWSQy4CzBD2kuFU2feQQFDivBbmZfGEAAISQzj10BfMtcGkIW0QQI8AyB7Q1PGkfS+SQf7R1BXTPNGUukZSQDPfzBP7iKGkweHQQTvNwBPY4MGkjbwQQ3P+yB7+reF05PnQQRQ9zB3KJ0F0m8TPQ out_158_mFAP2b_singleloop_p01wA5_mFAP2b_0001_0001
L/Uz3BXO0hGkEDySQ03f5BXO0mGUdTyTQShb7B77neG0OfXUQIwK8B33PfGkvfiVQy+P8B3qdXGUdkrTQRLC7BrbSwGEShLTQNfP5Bjob5G0cIrSQEzx6Bzt2CHk69GSQPTM9BPUbCH0QmESQl5g5BLSgKH0S6tRQ5Qr4BD/pdGERLCSQsoO4BfB2pGUSolUQjfP8BHQgtGk94VSQiNZ8B75lzGU3M7TQ9d/3BnRN8Gkx1fTQ3o63BrHU2G0pl5RQ out_158_mFAP2b_singleloop_p01wA5_mFAP2b_0001_0001
L+TNOB325FEUHahMQ6mETBf8SPEU6mkMQ++JXBvHFOEULymKQmuJbBLEYZEUIwaLQmuJgBz0NbEUGE4JQOJGaBfR2iEkqx7NQbnvdBHuewEEmuZPQqxLVBfR2cEE8nqOQtd+SBzKHiE0OfXQQAAgLBHYl3DEtILKQepbNBrED6D0hWEHQXPqKBHXPmDEBW5CQO0iMBHZ7oDk9ow7PPK8FBjqxPD0FZ7DQW5QDBjAr8CEqGv/Pnv/DBnuJNDU6mkIQ03vGBDW5gDUjXqKQHv0+ArFZ3C03PFJQMrAMBjOsFEUZeZOQOUjgBTQfSEEmggHQm6jgBXbUsE0TYMJQ5p+hBj/pUEUk28KQFSueBzoy+EkenLOQ6avgBDfjnEkry1PQax8bB7u11EkIQqQQkSCRBX2cFEknsEGQvPKFBTtbeDE0BrMQ out_158_mFAP2b_singleloop_p01wA5_mFAP2b_0001_0001
