# Supplementary material for: Incorporation of sensing modalities into de novo designed fluorescence-activating proteins
Source: Nat Commun. 2021 Feb 8;12:856. doi: 10.1038/s41467-020-18911-w (PMC7870846; doi:10.1038/s41467-020-18911-w)
Supplement: Supplementary file 24 — Source Data [file 41467_2020_18911_MOESM24_ESM.xlsx › raw_data_graphs/Supplementary_Figure_6b,c,d/1/silent_159.out]

SEQUENCE: SRAAQLLPGTWQVTMTNEDGQTSQGQWHFQPRSPYTMDIVAQGTISDGRPIVGYGKATVKTPDTLDIDITYPSLGNIKAQGQITMDSPTQFKWDAQFKQNDNPRYHGSTNILTGTLQRQEZ
SCORE:     score     fa_atr     fa_rep     fa_sol    fa_intra_rep    fa_intra_sol_xover4    lk_ball_wtd    fa_elec    pro_close    hbond_sr_bb    hbond_lr_bb    hbond_bb_sc    hbond_sc    dslf_fa13      omega     fa_dun    p_aa_pp    yhh_planarity        ref    rama_prepro    bref_irms    cen_irms    final_chainbreak    final_looprelax_score    irms       time                                       description
REMARK BINARY SILENTFILE
SCORE:  -474.508   -696.032     97.097    399.881           1.629                 21.949         -6.272   -259.063        2.288        -22.579        -75.991        -29.693     -35.850        0.000      6.821    134.592    -40.420            0.035     19.116          7.983        3.466       3.466               0.034                 -474.508   2.842   2763.000 out_159_mFAP2b_singleloop_p01wA5_mFAP2b_0001_0001
RES_NUM A:1-120 B:121 out_159_mFAP2b_singleloop_p01wA5_mFAP2b_0001_0001
FOLD_TREE  EDGE 1 120 -1  EDGE 1 121 1  out_159_mFAP2b_singleloop_p01wA5_mFAP2b_0001_0001
RT 0.092238 0.94843 0.303269 0.768097 -0.261588 0.584465 0.633655 0.17903 -0.752615 12.785 -5.805 20.9455   out_159_mFAP2b_singleloop_p01wA5_mFAP2b_0001_0001
ANNOTATED_SEQUENCE: S[SER:NtermProteinFull]RAAQLLPGTWQVTMTNEDGQTSQGQWHFQPRSPYTMDIVAQGTISDGRPIVGYGKATVKTPDTLDIDITYPSLGNIKAQGQITMDSPTQFKWDAQFKQNDNPRYH[HIS_D]GSTNILTGTLQRQE[GLU:CtermProteinFull]Z[HBI] out_159_mFAP2b_singleloop_p01wA5_mFAP2b_0001_0001
CHAIN_ENDINGS  120 out_159_mFAP2b_singleloop_p01wA5_mFAP2b_0001_0001
LwfKMBvxLBIEoaMYQDCMMBf9IAIEZ78WQ67nRBLFu8HE99bWQ357UBT0i4H0hWMXQlDNIBf9o3HkoFpWQbAyJB/4FuHUANPXQiTgIBXhVCIUaeVYQPryOBPHFEIkmJTYQBdLNBHFt7HUsJcYQAQKLBfY1DIkXmbWQY23HBbDj2HUylkVQFXTEBTq85HEvBBXQLOGIBbFNuHEpbEYQ out_159_mFAP2b_singleloop_p01wA5_mFAP2b_0001_0001
HTihSB3NJ+H0kYIVQ/UjXBHCs6HkEDiUQkC3XBvcouHUgVmUQFDCcBjVOqHkvf6UQ5QLYB/9T+HUf/ETQvHGZBvvIFIU+04SQki7aBzojGIE9UfRQjd1WBjouFI0FZdQQI1JTBzjbJI0F5FQQQSETB7wJOIElprQQbJqPBv7VIIEHJROQEtoPBzKnAIEsyhUQMv1aBzTP+H0KDGVQ14sUBbUH8HE7bgSQwekbBzhJ6HkeVoSQ3kHcBnAgGI0yEmTQoDWVBzrOHI0dFFTQfyXeB/LFEIUg8ORQSDHcBj7vKI0K0dRQ4LxWB/HKCI0zm8PQPDvVB3iAPIE9OaRQvWVQBzT6QIUV2ZQQ+hsPBjfpEIkDgUNQuu7MBHdFLI0yqtNQ out_159_mFAP2b_singleloop_p01wA5_mFAP2b_0001_0001
H3kYTBPzMpH0yhWUQiBhTB/RhdHUO0aUQXPKVBPIwZHkVO0VQEtoYBfR2SHkQg9VQiWEOBntzYHkArEUQnEDQBnCXtHklDFUQRXgWBforaHUCZtTQb8SOB7QLQH0IbHUQam5MB/TNbHkrHFTQEYFLBvcobHkvfyUQ out_159_mFAP2b_singleloop_p01wA5_mFAP2b_0001_0001
HPK8SBntzeHU2O3WQqGPUBjqxbHUbnHYQrcIaBnCXdHE8nSYQQgVcBb5QXHEDCsYQ8S3QBvHFiHUzMnYQXPKQBD/pkH0yhuWQ2rZTB/GRTHEgVLYQ9owRB7OffHknvHZQmupMBD/pgHk9ogYQ03vRBz1jqHEAAkYQ out_159_mFAP2b_singleloop_p01wA5_mFAP2b_0001_0001
H++pcB77nlHEoaAYQuzHhBra8nHkvfKYQy2JjB/RhjHEoaUXQnvflB/mEiHUdTqXQPffhBnBB0Hka8OYQJxmfB7O+4HEdNyYQ/rcgBfdb0HE7ReZQmPviBf8/0HUI7sZQ9Z4cBH65vHE/nzZQsHlaBrZmqHUiBZXQOInhB7fLkHEs9oYQ+v7gBPP23HEwdhXQeYljBvT11H06BVYQY4ZbBD8W3HkHOrYQpFKgBvMyAI0F4yYQwdgdB7XxsHE6pQaQLnPZBLFmvHUeimZQ out_159_mFAP2b_singleloop_p01wA5_mFAP2b_0001_0001
H46RiBTgVhHEv0FWQ46BkBT2OdHUIwCVQqxLkBblDRHUO0CVQCBWmBfTiMH0P14UQ78NjB76RhHkpbqTQtdClBfIXdHE+4kSQ+Z0nBzbIhHEhL5SQlFLkBboyhHEgNPRQaRWgBntziHUwK3VQXrCmBzDSgHUSxNVQnvNjBHe+pHksbqTQt4MhBvMfeHkT9cTQUYBlBHrtUHkUnjSQnELpBH4XeHkeqJSQ7kboBDE9dH0rH3TQlx2nBPd1pHUMK7SQP2glBrb7eHEIddQQmwPkBbkdqHUqNSRQKrLiBXDYfHEsJARQ out_159_mFAP2b_singleloop_p01wA5_mFAP2b_0001_0001
Ham5hBjArLH0xLNVQQg1hBTf//G0xLNVQHaRjBntz5GkWkVWQMdTkBLaRxGkpbCWQGZ7dBPc97GktzHVQhxPbBPsc9GEIhyTQXqjVBrx96GEeN5TQPMydB73v1GkRjySQrcIgBvcoPHkBBWVQ8T1iBL3I9GUxiTUQJJkbBvSEAHEp42VQ4X5dBfNizG0JWWVQeqqbBDcoFHkhXeTQO8nTBDuA8G0PF7SQzgxTBbDXAHUu0nUQifHVBvfwyGkOIOUQX+2bB/9j2GUmz0RQ4sSdBbTrtGU5rITQpp/gBz5f3GEmksSQ out_159_mFAP2b_singleloop_p01wA5_mFAP2b_0001_0001
LEtojBLFu9GkQglXQf/0kBf9o3GUHaVYQUNenBjAryGEYlHYQJbHpB3Mz3GUPKkXQdTSlBjVOAHkCX3YQ+v9iB/HqHHkWlxYQ/pkiBPZHIHkmfCYQTVmjBXFp9G0kZoXQ/pajBjzaxGEm4fYQCmNnB/TMEHkNexYQH3alBv7l8GkXFXZQ/BajBvimPHU7P/YQuKLhBnbzEH06eBZQYJ3jBHDaOHUXFuXQVodgB3wYJHEdA3XQ out_159_mFAP2b_singleloop_p01wA5_mFAP2b_0001_0001
LSh7nBPIwoGkoFVYQ14VqBblDjGkqxHYQ35rpBrw1aGUdTKXQrcYnBXNeXGEsyBXQgqhmB3jClGUbnnYQk5OrB/hFfGkBYjYQMuzrBLGxoGkqo3XQ out_159_mFAP2b_singleloop_p01wA5_mFAP2b_0001_0001
EqGvrBvz3WG0isdWQJGUrBPc9NGkpbiVQW5grBf8SRGkVOEUQHvUtBzeUXG0gArTQWOUtBX46EGU6m0VQqzBtBvlWBGkWGMXQYMusBPcA3FkT35UQpwltBb78ZGEEYlWQYHTpB/m2KGUoBsVQjZWvBznwHGE2OqVQtFtrBPhK3Fkf6PXQ1JHuBPXSqFkb8HVQZX7sBTSo7F0/v3TQywrqBzJdxFkb8EVQ out_159_mFAP2b_singleloop_p01wA5_mFAP2b_0001_0001
EEYlpBDrcNGUy2RTQIFepBjpbPGEUN2RQktzpBHtIFGEnEDRQktzoB/9T5F0w1bRQsyxmBD/pUGUHahRQcNnmBPhkfGUXcHSQq+XmBrJwhG0N1aTQs6omBjnwpG0BKdRQKjVmBvHXsGkntnTQQWimB75bxGU+xbSQcdwmBX1zsGUBhKQQMrnmB7CQ8G0Z2ISQ4K2mBXJa3GUv/sPQsLzmB3WC/GkA+zQQSMIoBPy2IG03PtTQiRGrBXn0UGU2HlRQ92JlB/vuPGkKB6RQw7jmBfiNVGUZScQQu5QmB37ybG02WNUQ9uJmBXZtvGEetiUQz0ymBvw5mGE+L0OQWpjmBjYVCHU6l5SQcG9mBL+e5GkFPoNQkQ4mBv8eHHk5jhQQ out_159_mFAP2b_singleloop_p01wA5_mFAP2b_0001_0001
EEtIrBzgAGG0LdzPQMIgrBTgV6F0257NQUN+oBHtI5FkQgVMQ8nKoBbktEG0xLNLQaR2tBnsd+FUHaBMQjnWuB/xfsFUjb/JQ0KdvB7+IYFEAsQLQyxkxB7hmYF0XdiMQPgDuBjWUGFkLW6KQuz3rBrbSNGkVOUPQsK1rBDuurFUoJFPQU2pvBnPdAGkTEJNQ1/dtBLtkGGkLM6KQ/WyvBXsHyF0fcgIQKpdsBbwfoFU0KBJQWoruBvJn4EUX2tLQ7vWsBn0eGF0XX2JQ out_159_mFAP2b_singleloop_p01wA5_mFAP2b_0001_0001
EoFpnBTLymFU46RMQkCHlBTgVmFUhr3KQKc9kBDqGVFU5QrIQHahlB3NJCFEVjHJQEY1iBz0NjFEmu5MQWRLgBXgujFkwSdLQjbAjBXo+zFkr6EPQQgVoB/RhZFEFuONQej0kBnDw1F0d64JQk+BjBrvnTFk670NQogKdBjMhhFEP84MQDPHgBTPLXF0J39JQkM3fB7YNzFERoeKQbpZhBXDmxFU0FQQQaa3iBvUwBGkWrNOQzn4kBvRkyF0f2CQQ out_159_mFAP2b_singleloop_p01wA5_mFAP2b_0001_0001
EhALkBf++bFk/UjEQWO0jBj/UNFkTiBAQtI7gBz1jOFkpbS8PSMofBzKHgFUwKH7P78tlBnsdSFUIwK1PDueoB/HuQFEao/5PXaNlBTo5CFkQo/qvW5wjBb78rF0IbHEQEgQkBTiH9EUsvXBQ/9WlBL2viFE09VvP9HPpB3j4eF0Joc6PHTjmBTWtGF0ixU5v/0JjBDFZEFEfP+yvZwjlBvXjyE0hAwJv out_159_mFAP2b_singleloop_p01wA5_mFAP2b_0001_0001
EWOUfBvHF8EEEYl6PR2uZBjpb8EU5QL2PhrnYBvd+sEkuJxoviWkbBrFZdEEAAAwvsRFWBzbR3E0jVRAQ2BlWBHXrGF0Qf9EQWe/QBX0/EFEZPwIQPmhTBX1sTFkAcjLQampgBT14tEE7Rh7PVdzYB7hbMFESPUwP9h9WBjkPnE0XEvBQ8I7RBj9Y3E0Ks59Ppj1WB3SBXFkf4dDQ6lOaBXKMDFkrgLHQmMhQBXtFUFkTfINQ11dUBPbAkFEly7KQW3IXBjK+LF0zTTMQ out_159_mFAP2b_singleloop_p01wA5_mFAP2b_0001_0001
EoFZUBHDCyEEv0N4vktTSB7QLkEULyWAwXPKMBT2OjEEoa8/vO0iJBntzzEkQgV+v14FUBnBBsEkAr8FwQL1ZBD/DtEE6aJGw9SNSBbNbcE0FdIJwfUYSB7lu/E0HFu0v4G7TBngIUEEQ5k/vvnbSBfm07EE4FuGwAvSbBb0tkEUNzQDwKQhTBvsAiEkSYFLw5K5NBvhYbE0OOHJwCn5TBrupMEkHIwIw out_159_mFAP2b_singleloop_p01wA5_mFAP2b_0001_0001
E99zJBPJGQE025bAwPK8DB/mEPEklDNAwamZBBjpbQE0fqxFwIFOEBPIwQEkvf6IwnEDCBT2O3D0NJG6vlvNDB/QFMDkS2A/vz1hDBjynGDEwOfEwQo1DB7BrsC0Gb63vEtIMB3MzCEEnEDBwZdfCBHn2cEURk57vRWe7ATuw5DEghy4vf55DBLyA4DET7vov1HoEBrV4NC0tYV6vTBlDBzaKzCk59xIP out_159_mFAP2b_singleloop_p01wA5_mFAP2b_0001_0001
L1NJ4A/89PEUiBBGwQgVyAb5QREk/UjJwwfq0APdT+DEYljLwoFZyAjWkBEESh7NwO1TmAPg1REUk8+IwZoxhAn/C6DU+2wHwmcuLAfCo7DU6d9GwqR2BAvsZMEkCMeIwr9YDAXBnfDkTCXEwe++zArvfQEUiBhCwuqr0AbV+fE0gVkKwFNAiA/doVEkAb0KwfclkA7eeeEUktFHwVxllArjIzDUlM8DwM4tjAXIJgDkYXQJw out_159_mFAP2b_singleloop_p01wA5_mFAP2b_0001_0001
LGZ74ALv0ZDkSMoKwQgV7A/TN2CU5QbMw2OfDBf8S3CkVOUNwzhWFBjpbaCkWktOwHK84ADLYLCkPSELwsNCtA7yCEC0WLnKwVv3mAzsLOCUeMXMwNDOqArEwoBEjOhIw/pG7Ab5QXD0FZrIw/RS2AHIE5CELfMOwsfB9AboCKCEuFJJwpND8A3opiBEsqSMw out_159_mFAP2b_singleloop_p01wA5_mFAP2b_0001_0001
LGEYGBT0iYDkCXfMwjs9LBXNedD025LNwHv0PBPHaFDkX6WLwdolUBLwKDD0HF+LwcSsEBrw1vDU14VLw5/BNB7YS/DUSwINwW/mMBbDVSDEvZOPw out_159_mFAP2b_singleloop_p01wA5_mFAP2b_0001_0001
ELH6NBTLyyCEBWJJwEtoRB/mEbCEBW5GwgqxUBT2O7C0kYwDwqxrSBzfqdDksdeCwoF5OBf++5BEsyBDwNC2LBHo8yAErjhFwVFZJBbwh2/TmhVBwi9UGBzDTaAEBz27v73uKBrHbj8j24dBw2O/JBvco1CE/pmIwthRUB/OUICEikuIw+UYMBrmsOCUIrZAw/B/RBf0BcBEU2lAwYlnOBLdaMAEbk5HwT1rIBXlUNBEM2BIwj2QJBrsvBsDG1g9vE+RNB/5zc6DLXSEw out_159_mFAP2b_singleloop_p01wA5_mFAP2b_0001_0001
ElDtZBDrcwCUf/UCwy25cBfnvPDEAAA/vv0NeB7P1ED0d++tvHv0dB757fC04luJPb8ChBjU4WDkSMoCwaRjiBXRUvCkSM1Cwm2XgBP2flD0m5JIw8SXbBLwKTC0LdTDwFzqaBHZqtDUosn+vWqPiBnNVvDEWMqAwgpUhB/C2VCUUX/CwHfNiBjpnqDUfURJwZMeeB/7lBEUykEIw8BXeBfIBNDUfDKJw out_159_mFAP2b_singleloop_p01wA5_mFAP2b_0001_0001
EAAAgBvcolDklDtoP8S3gBvz3fDU6mE9P5l+iBrbSAEE+TNAQHaBjB/naSE0xLd8PzMzcBvz3jDEsyBCQMIraBfwFGEU3l1BQ357fBjqxBEUc9ogvi6whBzfNADUc9z9POl0dBnKkcDErXHGQZswZB/PxNDUZXsAQ2JZZBT/9IEUC+gFQ out_159_mFAP2b_singleloop_p01wA5_mFAP2b_0001_0001
EY6mkBnuJ1DkR2OEQnvfmB3NJKEE/pmGQAAwmBjWkHEkQgVKQmupmBvIbrDEBWZLQlYQpBf++JEkoF5DQDvLpBDatSE0RKU8PzA4rBzDFWE0ySY2PXfctBz1JHEEeoBzPrWbsBrvXqE0eEHxPU4akBvd+WDUHaxFQbtvlBX3OaE0ZI2FQVgCqBvhbzD0ouyDQELpqBXpuTEU3YNGQlpLoBnrGiEUfcm8PiAFoB7VxHEU5of2PJ2KuBXWBuE0ZElgPTCErB7VP2Ek5cO0P out_159_mFAP2b_singleloop_p01wA5_mFAP2b_0001_0001
Lx1DnB7luZEEUNuLQ7RRnBb78ZEkSMoOQwKnnBvyhwEUMIwPQbnvoBHue+EU5QbOQsyBnBHDCoEkCXvKQj59oBn2LQEEJzPPQY9elBPtxSEENrfPQ out_159_mFAP2b_singleloop_p01wA5_mFAP2b_0001_0001
Ef/0mBPzMzEUiBJRQ/pGnBLwKHFEBW5RQ/pmkBnX6MFUKctSQQ1IjBzJx+E0FZLTQlDdpBb5QFF0Jx4SQw+PsBX++CFUiBRSQ/iZuBPbl+E0taUTQE4SuB/g2tEE059TQqzUwBPz1MFEvqfTQqG/lBbmZmEEaRmRQFzanBL1NUFkfLMRQb3HpBfAk3EE7qiTQ17epBvtdTFk4OhTQJ2vsBTQDSF0hswRQCpQsBzQ61EUiZjRQsTwxBPSQKFUx/KUQoOXwBjTmaFUy18SQ out_159_mFAP2b_singleloop_p01wA5_mFAP2b_0001_0001
EoFJkBPy2hFEBW5SQ14FiBzfqpFEv01TQ5QbjBvxL3FUc94UQ++JlBT2OCGEEYlUQkCXfB3251FEVjPTQTd0aBfz1oFEd9mSQFt0aBHOgUFkHPPSQtBhVBnohwFk2VUSQgC5VBbRuOF0j2tRQO/qSBzXkfFEhnwRQ48/SBTL9BGEJveSQTJfNBbXohFEsfXRQbEyNBbl7CGkteFSQQSJLBLjU1F0hEjRQ1NZlBXjXsF0FZbSQaSIhBrp4bFEReTUQx/ZgBrXlAGU77fSQsHkdB/SY/Fk6uCUQr6JeBvCCKFkhMVSQBx1UBf1j/EUT2VRQ97CVBT8dIGU7Z6SQtmOLBPYYUF0sq7QQRF2LBjzXKGENQOSQVuIHBXqZ3F0clRRQ out_159_mFAP2b_singleloop_p01wA5_mFAP2b_0001_0001
EtIriBPzMzF0eUIWQaR2jB/na+FEAAQXQPKshB76RGG0HF2XQGE4eBLbnCGEaRCYQCsykBnYQuFEEYJYQW1qmBTLycF0UfwXQUjZpBHGcfFECdoXQOvImB/dWIFUZvVXQ8XeqBPPUNFkCMKXQqnioBPlJ/EEX5+WQ7RRhBvconFECsSWQE2glBXwFEG0Xr5WQdZGjBbT8mFkczXYQOS2lBXDz2FUomiYQuHLkBboqAFEhlTXQg4lsB/MjKFE0c9WQcgzoBn5jvEkhKpWQ out_159_mFAP2b_singleloop_p01wA5_mFAP2b_0001_0001
EzhWiBXjXQGU2ODYQVjXgBntzXGknvTYQFDChBrvfcGEVj/YQO0SjBzgAgG025HZQhrHgBb78gGU3koXQBsSeBXozdGEaxRWQQD8gBbMMaGE2/WVQnADZBzxkeGkKG6VQMWJgB/DcXGU3ZGUQkzbXBXt3bGEZopUQ4EGbB76VYGEsEwTQe+OkBDAATGkYQ4XQxO9cB/LjTGEeiXYQxlEiB3zXkG08WgXQoYsdB7WBnG0DJBYQ6FCjBD9jZG0prpVQpsJWBXOVhG0ajnWQMhmhBzelUGEnTYTQR+PTBXjkcGk91XUQkK4ZBfURWGUnkwSQ out_159_mFAP2b_singleloop_p01wA5_mFAP2b_0001_0001
Env/dBntzcGEqGbZQ8SXeBvcohGkTiFaQ357ZBPc9pGkDtMaQlYQVBzgAnGUbnPaQep7dBrEDZGUPKoaQ09ldBn9WdG0IQWbQjbRhBjgBjG0I+mbQ8lajBTsLeGULyrbQfJ/gBXmVtGEiqwbQPKcaBXNeZGU46RZQuSGhB7HvlG07HIaQ0zsgBbhyTGEZQmaQllaaB39KUGEvPiaQGuycB/hpWGUFUrbQUURaBf1DjGE4yXbQY8hiBjhgxG0vG8bQ7RWeBvbFxGE7wrbQ out_159_mFAP2b_singleloop_p01wA5_mFAP2b_0001_0001
EmuJbBnCX0G0IbPaQgVOXBfnv8G0xLVaQfU4UBjVO8GU14BbQsHlXBLv04GkYQgbQZQgaBPc9GH0HFOaQnPFgBPm0DHUlIZaQFfVgBr0M4G042KaQ2yJbBXzK0G0RVPaQVoFUB7h67G06t8ZQoh8YBX3XNH0suiaQ1oDaBjDyJHU83sZQmKagBbgyEHUss7aQcIghBXoMJHEiNJaQmsuhBTvZ0GEMmgaQak8gBHvb3G07opZQ out_159_mFAP2b_singleloop_p01wA5_mFAP2b_0001_0001
L357PB325/GEaRGbQWOUNBvcoAH0z3vbQfUYLBXiBMHkDt4bQpbSLBHYlPHkQgdcQcSsIBntz4GEFuybQvXRKBHmCtGkPXubQXlxNB7wfpGUEhScQS+MPBjzYeGEsnOcQ6B7SBvlQZG0qflcQIAxVBnZMeGUGBDdQZAoTBTUEPG0lQdcQGE4NBLwKCHkqxraQCpMQBP7a+GkyhIcQri7FBDig6GEQfZbQTBmGBTf25GUM+QcQtTcMBnTyrGklZQbQPRsGBHDDoGEZTubQgpqLB/xjqG0zswcQ58bRBLMLuGUe2ScQZNLNBXMwZG0Pu4bQmmJVBrJDmGEr0IdQUNjYBfBIaG0jxTdQsBPRBnHxLGkzpFcQdFWWBb+sKGUYWtcQ out_159_mFAP2b_singleloop_p01wA5_mFAP2b_0001_0001
LkC3JB/owRH0d+WbQ46xHBb6mcHkYQcbQBr8IBfSMiHEsyxaQcSMKBPIwcHkpbSaQgVuBB77ncHEVjjbQv499ALxjbH00c8aQ2O/JBzeUOHkQg5aQL62JBn3XgHkWA3bQACYAB7ukjHE720bQQcxABLpvVHExf3bQz7Y4AbDFWH0p8/aQ out_159_mFAP2b_singleloop_p01wA5_mFAP2b_0001_0001
LXkNIBHsysHEmutaQpw1IBnDtyH0HFGaQueUFBXMIuHERLiZQlYQGBLbnwH0bS8YQcSMHB/mE+HUwKTaQqdYIBT3p+H06dCbQBEDHBvLrzH0rNTbQBdNIBH1usHUtLuaQkhENBn3iyHkjb8ZQ53+CB7OS/HkZdMaQbhaJBPPACIUOaAaQO+8FBXefCI0KcRbQrGmMBbqaAIEqoHbQ8MyCBz/ezHUbGbbQMvnJBHt4xH06kubQ out_159_mFAP2b_singleloop_p01wA5_mFAP2b_0001_0001
EsHFBBf++nHkWktZQ7Rh7APdTjHkDtMZQQ144ADrcXHkmZWZQ99TwA77nTHEEYJZQ2jCxAThrpHEsyJZQMajyAvlr1HkUrCZQCrEyAHRi8HEdflZQE7h0AbUz5HEAXaYQZ5hzAjwsDIk62fZQpMB2AnfTCIUXsUYQ17g1AnTtFI0FS3YQis/2ArpHLIEhpxYQf/UABjU4lHEoaMaQTq6/AfLdjHk4kuYQUKqsAPKpoH0JrnZQrMAsAvEjmHEqrwYQZKjwA7jV5HUeWFaQQP90ATkn0Hk/o+XQWJKzAngYGIUQS7ZQKRl3AHF5DI0rqpXQloG2ALn6MIUgnMZQ out_159_mFAP2b_singleloop_p01wA5_mFAP2b_0001_0001
EqGPABT0iRH0yhqZQ357+A3jCGH0Gv0ZQ5luEBnDt/G0JxwZQGE4IBHXPDHkQgBaQMIw6ArFZEHkU4iaQEhUxAD6rKH0x3paQRT/3AfOl4GE+kqaQDCsDBT2OVHUGE0ZQtsQ5ADHrCHU56dZQbgaABzU1GHk6R5aQdv9sA/kkKHU6RQaQeYD1Abyn3GExHLbQKr/+A/NmzGkWTmaQBQzxAbcH2GUC9TaQ out_159_mFAP2b_singleloop_p01wA5_mFAP2b_0001_0001
EFDiEBzKH2GE7RdZQ4PVJBXjXvGEBWZZQU4aIBjrHjGEoaYZQFueEBnuJfGECsGZQzhWMBTgVzGU46xYQg7VRBz5itGks4lYQLRhUB/yN0GkXX2XQ1WJXBXV8+GkAbYYQ7RBBBrZmzGE99PZQ/z1LBrGqwG0LZ1ZQ/BbNBv4s7G08b2YQrjrJBLL9yGU8RWYQf1aQB/1XlGUe/bYQgoDUBnoNtGkbkAZQfgOZBTpPEHEoIDYQNb5ZBD857GknfwYQrB7TBz8QDH0oBoYQ out_159_mFAP2b_singleloop_p01wA5_mFAP2b_0001_0001
EEtIMBvHFdGUPKsZQ/pGMBrbSRG04lqZQaR2PB7QLNGU5QHZQlDNUBfTiRGEoaAZQrcoNB33PMG0isVaQv/WJB3oiNGkHk5aQjKoEBbiAOGErLwaQDd3KBHZmNGkzlebQ5lOPBjqxgGk8S7ZQhFDIBfznOGk4cjZQLcURBzc5PGUi1gaQvdbOBPKwDGkeDRaQ out_159_mFAP2b_singleloop_p01wA5_mFAP2b_0001_0001
EIwKOB77nEGE7RxYQvJRRBblDAGEmuNYQyLdSB757nFkuJRYQam5OB33PbFU2ObYQzMTOBrEDCGksdGXQGMeNBDEEOGU2/4WQHIfRBzS06F0XQ7VQXQCKBnL2QGkEotVQx1jKBTgVBGEZ74YQUeKVBvA9DGkh0MYQ8ZYKBHTs8FkKpJXQQmSRBL3oRGUxayWQgthLBrNdRGEl2wXQNWTPBHz19FUyhBVQSWASB3orpF0xpCWQgbaVB/TRBGkp43VQ6tpJBLJgZGUB/oVQL7GGB/6TNGkgg2VQ1Q1LBn/wNGEoVzUQ out_159_mFAP2b_singleloop_p01wA5_mFAP2b_0001_0001
EKcdXB7OfhF0MzIYQtI7YBX3kKF0eUIYQO0CbBvcoDFU3k4WQf/UeB3MzOF01jSWQ6mEdBLEYFF0jCrYQqsoeB//ytE0CfoYQ1vvaBD+yKF0FmWZQgqRaB/S3sFksdCYQgQXVB7pLBFkcpPYQFhSgBrVcOF0wzlYQ/zygBLrPqEE7DBZQEDLgBHlQqEUCOJYQLuFbB/c4jE0YdtYQ2IrdBrlNHF0MVvZQ6qIXB3+QBF010bZQoDvZBzNwbFkN3XZQ out_159_mFAP2b_singleloop_p01wA5_mFAP2b_0001_0001
EsyBZBbQgxE0jCXWQ++paBb5QpEUjXCVQ46ReBrFZVEUiBJVQIFOdBnDtGE0w17VQXktVBrw1jEEEYNUQBWZWBHZ7oEECs6WQ509cB7kr1EEYNiUQjs9WBXjXeE0HFOTQv0NTBLGEyEE/pGUQ35bTBb5QXEET3sUQ out_159_mFAP2b_singleloop_p01wA5_mFAP2b_0001_0001
EqxLhBLxgUE0JxQUQaRGjBf9oCEEEYNUQ0iMkBra86Dka8ySQO0ClBPy2LEU6mESQ35blBvyhIE0eUIVQCwmnBHfQwDkVfQVQDgwpBnTc+DUluPWQoz/pBf4MSEE/RnWQgPXrBL8kfDEtSsWQiBhhBTKchEUdTqTQ0VFiB/aSoDkWkiUQMcqkBX+pLEEOZIWQHDWmBzIXXEUzdxUQQrioB7IvrD0LFSUQ8NvmB7aNSD0HvmVQPv0sBnIjmDU7zVXQcaHrBvhcBDkrFYWQ out_159_mFAP2b_singleloop_p01wA5_mFAP2b_0001_0001
LHvUkBjWkRD01jaSQqGflBrZmFD0coFRQueUkBDW5cCkpbaQQrcojBHYl7BkBBGRQ2OfjBLwK7CkEDCTQFgonBbigAD0nUMRQjtNlBvz6fDEDwYQQ out_159_mFAP2b_singleloop_p01wA5_mFAP2b_0001_0001
LMIQkB3MzcCk8SHOQ5QLjBfTixBEqGfMQqGPhBj/UHCU0iMKQc94hBblDlC0MzsIQqGflBjrH9AkEDSLQupInBzpscAk2uZNQ0nakBDM0l/TmsrJQZ78kBnCX3CEBWJNQ+zAiB3e1HB0MoyNQd8rmBzqFmBEja/JQZODmB/lf2/D+gmOQK3EmBLr2c+T8N3IQhyKjB3h+JAkCgDIQfcPjBzTpU+DGn/KQ out_159_mFAP2b_singleloop_p01wA5_mFAP2b_0001_0001
L46xdBzLdjBEaR2JQktzZBrw17BUdTiHQiWEYB/TN2AEW5wDQy2ZZBf8SX/DtIbEQzhWUBrw1LC0NJ2IQZJnRBnC7PBE2yIKQftGVB/CwpC0yJwKQfp+LBHVDkB0C2pKQ789cBXjXyAEpwFLQ8fkbB74hWC0HLAFQwj0RBDilYCEd+iGQ//lTBXinAB0NxBMQEBxRBzSkYAkvQ2IQX0WRBTS1yCk9LnLQW0FXBHmKFDkzz6JQZdfXBfLjaCUr6KMQpdFKBXpfuAUe9jLQtS/JBj5EyBkk3wIQB7vLBbfYNCUyG8LQ out_159_mFAP2b_singleloop_p01wA5_mFAP2b_0001_0001
L2jCVBvIbPBka8S/PDXvSBHYlTAkR2O3PnEDXBXiBx+z4lutPzMTWBzgAr4zMzMrP3ySOB7Mn/+j/0u8Pl3LKBz+MVA0bZNAQIFOUBPzMHCkZmZ+Pz9DRBTVF4AEdgnfPf75PBX/Ir9TIJsBQOasMBzedK9Tjv11PAOdHBPjxTAUMDB7P out_159_mFAP2b_singleloop_p01wA5_mFAP2b_0001_0001
LEtobB/na8/zisdePEtIgBf9og+zfqxrv2jChBjVO02D/pGxPiBBiBjWkt973P1YPTiBfBTLy28Dv0N+vHhYdBjr9s/jc9PDwckYfBTIy+Ak7V+Cw89/ZBLlyI/TUShGwZ78bBLwK/AUO0ikPoL0hBbec5/TmIZtvJw0bBDHr2yLwYy9vNeRhB7/rL5DgbpAw out_159_mFAP2b_singleloop_p01wA5_mFAP2b_0001_0001
LlD9gBThrH6zyhW/PDC8hBT0iM9bktTDQT3kgB77nK+LtIbIQZQghBjAr8/7yh2JQMdDgBb5QL+jWkNBQ/hBkBPilb87fiUEQZj3hBH1Nh/7zcQBQ out_159_mFAP2b_singleloop_p01wA5_mFAP2b_0001_0001
EPK8cB325767z3PJQBrcaBT2Of8b3k4LQjsdcBrEDC7jTiBOQtd+cBDVjH/zMzcNQfUYUB7P1477xLtLQ3zjRBnw7G/rX7FKQBArRBnlj3AcTTeLQAUZPBDTSyAMxcKOQIUHKB7n91A8B/uOQDVlGBTBu/A8lHzMQp9eIBDeHwAM9tnQQKcdbB33P16D99DIQPMhbBHQkQ/rQjhMQjpaTBfuHn7zSN0KQZsqSBbuu47bUltNQ1PiTBzkBU/7yxJIQMfZNB7qoh+7TEyJQT1zVBzuRNBsqVpLQM4XPBXiHmBs/AVKQFl9RBH3lqA8pbtPQDd0HBfbWEB8UT4KQJToCBbBtCBcq8ONQA2LLB7OooAs4cXRQHEjEBLE8yA8Sp1QQ out_159_mFAP2b_singleloop_p01wA5_mFAP2b_0001_0001
ETihdBzLdTy7P1QQQgVOfBLxgg9T14VRQWOUbBX3kAA0LdrRQyLdWBTLym/j78tRQ/pmfB757n2rpbiSQvwQgBH9Q5+Lyj7RQZCXdBjRb5+7Z6oQQeYfdBLpgwzb9MPQQ98ihBrrJq+Dk7ERQYQ6bBjVnvzr9WITQjLchBLs4v5T91MTQnNNfBjmwOAM7ZoSQZYaiBX9xN/L5vwRQ/SOZBPbxk/LbmyQQDWnfB/lJFA82D4PQ out_159_mFAP2b_singleloop_p01wA5_mFAP2b_0001_0001
EPffdB/RhLBkuJBSQb8SaB7QLKC0isdSQzhWbBzfqVCE7R5TQIFufBTf/kCkR2OUQhrnbBjVO0CUGEwRQG34aBviKyCkUkYQQbkXYBrz2YDEzhTSQEHHdBnhxZDEVccPQ03vgBzgATB0Ld7RQwMFWB/ywBC0+PYSQJBjfBrAv6CUGG6RQKzoWBzyxvCEtlLQQvP4cBjq9VC0cw+PQd/eZBbip2D0OuzRQMoDZB7VKcD0LJYTQfaOUBLsFSDE8sHSQSBlcBPgxYDEN4UNQ/HogBboHdDEbw1PQubFbBns20DkA7HQQ out_159_mFAP2b_singleloop_p01wA5_mFAP2b_0001_0001
ERLSXBThrPCUf/sUQlYQXBLEYdCEZ7EWQhrHSBX461CkYQQWQMdzNB7OfjCEueEWQpbSXBfR2uBkqxDXQ4yLXBvOIICkKbPYQ6XLcBnMX2AEHSzWQ2jCUB/naAC0xLVUQgexaB7CRxCUXBQWQ16qTBjIRKBEuv7WQ+LHXBj9jaBUmslYQiinTBzbsbCUOHUYQGvvaBfZebC0yMVYQYWKcB/qqAAk2wfXQ0ZzfB7DGcB03h8WQcSFcBzvCeAEWEyVQ out_159_mFAP2b_singleloop_p01wA5_mFAP2b_0001_0001
Ee+eSBHXPeDU5QrWQEYlNB34l2DUMI4WQW5QOBzfqPEkpbqXQlDtSBHueWEE/p+XQNeJWBDrcsDUHaxWQkJqKBrMziDkpcZXQbc3LBrH6+DEFQ6VQ out_159_mFAP2b_singleloop_p01wA5_mFAP2b_0001_0001
EMIwJBXiBZEU0iAYQShrJBrbSsEUgVaYQ14lEBDW54E057TYQxggABf++vEk8SHYQdTCKBf++lE03PJZQvrFFBnuTZE0pqWZQJQwABXL/jE0OSoZQSA1EB7+MDEEmSQZQWZa4ATX2YEEK0zZQ5JQAB/iSwDEh2bZQAG83AH34CEkUmtZQNf2uALcuvDERK5ZQHaRGBfSMSEkrHtXQZs/MBfae2E0UZQYQeBVKBfhT0E05FdZQnHlNBD7PcEE90OZQqi8ABviR1E0ABtZQbmMIBfxW1D0yKCZQ+poxA72UhEUkrBaQYyAABjREODEjDXZQXogvAjRXSDkxjwZQ out_159_mFAP2b_singleloop_p01wA5_mFAP2b_0001_0001
LhrnEBzgANFkYQgYQoFZ/AjU4YFEv0dYQKxAABfTivF0NJuYQpw1DBb781FUbnDZQOJGIBnBBUFE7RpYQm5N5AH1nQFksGwYQD+r8APrfZFEya5XQ out_159_mFAP2b_singleloop_p01wA5_mFAP2b_0001_0001
E2Of3A33P7F00NlYQ46R2A34lIGEoa0YQ03PzAvIbQGUy2RYQpbSuAvyhNGka8iXQEtIuAHXPJGET3YZQ2S2xAXi/DGk54BaQ4e4pA7aXFGU6zlaQEujuA/DRBGUalPbQ2BA3AzavIG0p3gbQ9owxATgV0FEXPSYQLx89AbMSLGk4FBZQYBrmAjMfFGkh+OZQfnbsA77nRG0v5fZQ38e5AbOfHGUYaLaQrLDzArv92F0bk8ZQcjkiAfd+AGUugeaQ9k7nArZ0NG0IUpaQ5hLyA788yFkj6JbQowNoALzaAGUFNnbQUMA6AbgyFGUXR8bQiSvzADH7PGEskmbQj4R9AXBzJGEWhLbQ out_159_mFAP2b_singleloop_p01wA5_mFAP2b_0001_0001
EnED2AvyhaG00NZYQ357yAD/piGEaR2XQAAAxAPeptGkBBOYQbnv1A/S3wGUjXuYQ7Rh7APepjGEue0WQShr6AnsdcGkR2yYQS8TrAX4TgGUPFaXQGZ74ArbSpGEEYFWQEYl8A757bGkTiZWQKcdBB/9TmGkvfSXQ out_159_mFAP2b_singleloop_p01wA5_mFAP2b_0001_0001
E+TNqALbnzGUbnvXQIwKoAbkt+GUbnDYQ/pGqA757FH0gA7WQzMzpAzLdCHEmuxVQ7RhZAnYQAHEBWVYQhGFKArgn9G0NTqXQpEBWAjYJ5GEZa8YQx1jmAbPKwGkqx7WQDVrtAnz7AHkVKdYQ8YbXAPrnIH0qleYQlkEMA/pOCH03l5WQ477FAPQZ6Gk70IZQg13gAflO7GEz/UZQXu8XA7HzwG0QhzYQ out_159_mFAP2b_singleloop_p01wA5_mFAP2b_0001_0001
Epw1rA/mEQHEnELXQGZ7tAXNeXHU0iEWQJGEkA3MzbH0xLVVQQgVYAzgAfHET38VQU460AXNegHU14lWQlMX2AHWpoHk/flVQXfr/AL86bHEU/7WQdoFsA34lSHkDtEYQ2moyAfwTTHEcHUVQHZPxAnd5jHUkUcXQb1c7ALx6uHE4+8VQT6ruAbGDsHE0ITVQlyF6A7f0kH0e7uUQlPVCBDTKiH0/6TXQK3nBBbdpYH0uvCWQPA2+AvkrVHkNJsXQ out_159_mFAP2b_singleloop_p01wA5_mFAP2b_0001_0001
LNepkAf9obHkCX/TQepbYAb6mfHkBBGTQXPKeAz1jqHUiBhSQ8naQADVjxH0kYYSQR2OVAblDYHEsy5RQjcrMAb8SNHUtVPSQOYkKA78AGH0yS/QQMkyx/Gq7JHEGrDQQM5zn/e8BCH0797NQyLdrA7luYH03PlTQvfuJA7oggHUb4qTQM+PiAfC3WHkwMaRQ4QgKAHuwbHErpLRQYzV6/epCOH05xuSQG/4XADZpJHUe67SQcL5GATz19GEbXSRQYIlZALG6FH0DMcQQo757/SvaRHkQ1MPQNcuJ/CFWLHE6BpQQTlvA/O48EHkT1wMQ06Bc/mOG7GUIYxOQE8MBAbrfAHU+LxMQ out_159_mFAP2b_singleloop_p01wA5_mFAP2b_0001_0001
LlYQpAnX6rHERLKSQdoFtADAA2H0MzkRQDXP3AHtI4HkR2WSQBrc7AjWkwHUep7SQsHFwAXMI1H0w1DQQ4JF6A7/QvH0f72PQjFNnAb3ZvHEDUlOQVjXuA3islHEoaUSQg58mADyF8HEzAuRQJP8wAzU38HEViPPQhKI/A77uyH0d4jOQM+bpAD92uH0gyeMQkUlfATE9zHUBkxOQ/Q8lAfPenH0DLXPQ out_159_mFAP2b_singleloop_p01wA5_mFAP2b_0001_0001
LBrc8AjVuAI0P1QSQ9oQDBrbyBIEnE7SQnvfHBz0N7HUPKkSQTihLBLaR6HE7RRTQIFuEBPyWHIkZmZSQtmv+AjdBKIEtCJSQJSp3AHkkFIkepoRQJbX8A7IyAIke6QSQ50nCB353BIkxtAUQSzKHBzn9GI09RfRQvTKHBLEgJIUE5ITQBIt/An7RNIECTaRQgEu7AH22LIU3TETQNFj4AvjbFIU1HjQQZlYvA33OGIExU9RQ out_159_mFAP2b_singleloop_p01wA5_mFAP2b_0001_0001
EzMzGBnsd1H0GvcRQIwqKBfTitHUepDRQIwKIBjrHjHUepjQQoFZKBntzdHEEYVPQ0iMOBrvfyHEAAAQQh0FLBrUm2HkCLeNQ0/PGB3BB1HUA8LNQjttNB/+t7HEYz4LQ8naDBPc91HkZm5QQT3ENB/XdrHEPa7RQLvGRBD60sHk/1bPQVZSQB7XK5HEN2bQQ out_159_mFAP2b_singleloop_p01wA5_mFAP2b_0001_0001
EqxrDB/89fH0w1LRQdTCBB3MzVH0z33QQXkt9ADAAQHkBBGSQfU43APy2UHU3k4SQ14l4AzKHXHECsyPQrnI8ALCxbHUDkWNQUDDzADFeMHUArNPQdTCCB/89kH0eU4RQjl9DBDzcQHktzaQQEo4yAfXUcHUSHWQQPfN8APndjHUWOpNQEJZsAHP5NHE/43NQvMBwAnhAJH0kahQQMGp4AXY7GH0s/SOQ out_159_mFAP2b_singleloop_p01wA5_mFAP2b_0001_0001
EvJx/AbQgFH0gALSQhrH7A34l+GkQgNTQNzMyAHtI3GkBBuSQ99TzAHDCyGU5QrRQgqxBBb5Q3GEue0TQiCOGB7v17GENgnUQKC5JBvIsyGUXKCVQh17DBnmSBH0270VQpwVCBDBWCHkrHdRQ4bi3Aj9pDH0Jf+TQnvoDB37OzGUdr/SQFZm/AjNhxGkHjaUQzPeIBDQgBHkIVBUQxFHNB3T01G0FQoVQzreLBz1wuGk1eJUQQXqHB3i9sGUu4nVQ14JHBLpqEHUxubWQP3qBB7di7G04GbWQfMSBBLaiHHU0jfVQ out_159_mFAP2b_singleloop_p01wA5_mFAP2b_0001_0001
ECsypAHZ71GkU4iTQ8S3gArbSuGkDtYTQ789jA/mEkG04lGUQpbSkAT14jG03PVVQDCsMAfTiyGU2O/TQCzly/OW8qG0/ZxTQIXY5/mTohGUKZgTQyCs7+WRsuG0SI2TQ67npAf9o6GUwKXUQ6mWfAv6zsGkflUSQ5m1IALcG6GEdOlTQZV4OAHItzGUm3DVQ out_159_mFAP2b_singleloop_p01wA5_mFAP2b_0001_0001
EiBBnA757bGEv0VTQOJGsA7kYSG0eU4TQqxLmAThrHG0xL1TQIwKiA3NJEGkpbySQlDt2APzMRGUy2JTQw1u9A/EOaG02LhTQ4Dy7AHp+GGEIhfTQZ9JDBTUkbG0CGrSQoa8lATKccG03PVSQJYatArIkTGkkl8UQ/pQ1A3PrRGEOzFSQulgABfqnYGkt6cUQeWS5AvPghGEfhjTQfgqBBfMOGG0V49SQu1c2ALamAGUNTMTQMcI9A7ymGGEdLkUQHnoFBfO9hGElQBTQH2oBBLFadGEj3sRQJYZFBPsXUGUl8pSQ out_159_mFAP2b_singleloop_p01wA5_mFAP2b_0001_0001
E/pGmADBWCGEVj/UQT3khAb5QvF0LdLVQmuJqA76RfFUiBpVQZ78sAHtIfFUf/0WQ14lQATgVwF03PNWQOd0FAn7KaFUmekWQV+pPAPaJKF0PoWWQobAo/CluZFU8vFXQ3kYpAXiBGG0w1zVQA+0cADOwpFkGROUQxWIEAPz36Fk/lzVQuKcWALVv3FUdFIXQ out_159_mFAP2b_singleloop_p01wA5_mFAP2b_0001_0001
EdTiuAfSMSFklDtUQFDC3ALFuCFEoaEVQaR2yA/owrE0bSEVQb8SuAT0ikE0GvEUQBWZABXiBDFk8SHUQ8kmCBH0+YFEid9TQx05EBnBM0Ek/PqUQTAbEBH7hjF0nsOVQWO0rA/mETFkCXvTQwf05AnQcGFkNxEWQ3uX+ADqb9E0GSITQgdQ/AbJhiFko7eTQCo+FBHB6XFE9+TTQS6SIBLgh0EkMa+TQg6dDBfQ1jE0nBwUQzpLGBHC35E0I0oVQ1u/FBT1PzFETp/UQLkiHBPf6ZFEnFtVQDSFBBrkLlFUJh5VQ out_159_mFAP2b_singleloop_p01wA5_mFAP2b_0001_0001
EhAr0AzeUgEECsKWQkCXxAzKHKE0NJWWQ2jC7AXO02D0yhOWQqxrBBzgA/DE+T1WQgVOsAHueGE0jCvXQmI1iAfJfTE0B/3XQ0EGpArcpdDkLG6XQnvf4AfTinEkqx7WQOIqrAXpEGEk83jVQ1u8xAfN9KEUOSQYQtP4kAvYNiEk4WAYQ4mglA7pCZD0BccYQdJGwADQXJD0c10XQanVjArgyUD0GgIXQ out_159_mFAP2b_singleloop_p01wA5_mFAP2b_0001_0001
EOJG6Ab6mUDEuecVQdTiBBb5Q3C0KHSVQUNeABTKcJC00NxVQLHa8ALwKfB00NBVQtd+CBHue0CU0i0TQjGgEB3RndD0J4JTQ1TjABPst3DUr3nSQfuwJBnOcoDErVBTQX83BB3OHOEk5M9RQbqHLBHxnGEUnSWSQfcMHBXvfTEUJ+zRQNQlIBL/nlEkYCIRQwKHzALGEQDUep7UQMU3EB7b0CDUV14VQlcY/A3KRnC0h5STQYkUGBHtWeCUCZtTQUl04AzsOvDUQ4uSQGc1MB7TtTDU8JcTQ0Wg9AnLMYEk6wiRQ0/SPB3gALE0XpOSQVSaMBvFQlE0HX8QQ out_159_mFAP2b_singleloop_p01wA5_mFAP2b_0001_0001
LCB2BBrFZ7BUHaBXQfUYBBTKclA0FZjXQTiBEB/S3E/jEDqWQjX6BBLFue7Tc9gWQXkNEB/9TtAEW5cYQjRdDBzptECUU2oYQoqEEBXlicC0AL/XQ2z3BB7jf8BEn4/WQT6P6AnzsVAEM4rXQ8wcIBvo/aAkpsZYQqeYCBH7EBA0iA0YQnAbGBzUYOC0x+AZQK09+AX7LJCECO3YQspPIBLQLhCU2m1XQgQ1BBDHP6CkhwAYQ out_159_mFAP2b_singleloop_p01wA5_mFAP2b_0001_0001
LU4aIBHsyx/DEY9VQiBBLBHsyh9z4lGVQgVuHBrFZ77j9o4TQzMzIBbmZG8r8SPTQy2ZQB3ist+z4lmUQXG2PBjzudAk13vTQ6mEKBb6m0AUIwCWQYAnLBju5XzLvEsVQOmOSBXN6K8jgrCUQbOBTBrMSK/T0XaVQ+yyRB7yNOAEq+6SQ out_159_mFAP2b_singleloop_p01wA5_mFAP2b_0001_0001
LCsyDBLGEo+j/UjTQTihABjqxL+zP1YSQBW51A/mEj8z3P1SQamZuAblDN8jZmBSQAAgABDW5YA0NJmRQkkMGBPQa3AUhDLRQmdzFBTpkFCEEHbQQzC/IBXImk/zprXQQyL9CBfnvHAkYQIUQovXCBLITf6zWOyRQgiw9AjC6IBkTBPSQy5B8Anl8SAkWNuQQgdhIBHr0DBUkYESQPpzJBfHiQC0AGLQQcj5DBTa/cC038CRQx4dDBnR+ACkmdBPQXoANB3klHAU4bGQQUJwGBjR1L/DVN/OQC+RJBvP6f9TOH9QQ out_159_mFAP2b_singleloop_p01wA5_mFAP2b_0001_0001
LQ140AvHFu6jDtIUQMIwqATf/U174luUQlYQkAz1jS+DqGPVQWO0UA76RR+z1jKVQkCX7ALwKH7zkYwUQBWNsAXOz78LIyjVQFjAmA/OEY8bMg/TQ out_159_mFAP2b_singleloop_p01wA5_mFAP2b_0001_0001
LRLypAjpbKAUiBxVQuz3kA7P1YBECsSWQ6mEdAb6mEC0IbPVQ2OfLAzeUUCU3kgVQZQgbAbmZGBknvfXQhwwjAPsznAkHjWYQa5PrATq2RBkXZlYQuvngAnna++DgPnYQfU4xALGEIAEAAwVQqiOrAXp5BCU7ynWQ08UPAL0mXAETtPXQCiJTAHEkAC0i9wXQoZVkA/xeP+TRFBZQsP/UA3RI99zfNaYQ out_159_mFAP2b_singleloop_p01wA5_mFAP2b_0001_0001
EFDCjAjqxHC01jCUQKc9aAzLdfC0d++SQueUeA/TNODktzPTQZQgnA7QLaDkvfyTQThmhA/S3TCk8DlRQj+zsAL/SmCEBAXRQ6GphAH1KHBklxYRQwPkwAPWLkC0qQ2PQLHaqAHZ70Bk++5TQ/ABKAz9YXCEbiBTQlW2YAzgRiCEr70QQDriyAbaBVC0il+RQYS9sAbCsHD0ANrRQuQlkA/653AUh6YQQ+aFTATxjuA08IgRQir1mAXwwpAEFeISQCZk4AHA2xCkWisPQ2mFrAfgQ2CUfMlOQghwwAnf8CCEOZMPQ out_159_mFAP2b_singleloop_p01wA5_mFAP2b_0001_0001
ER2OPATf/oDUKc1SQxgATArFZLEUf/8SQamZWAfR2WEkSMoRQnEDMADAASE0eUoQQKc9AATLyWEUktrTQ2Us9/WWzRE0IIJVQpEQb/6eNhEE80vVQt96V/m8mfEEi8PXQnn0j8GlYxEELwzXQhrHBAPHadD0codSQS31gALa2NEkXchTQ0plj/qLvSEkVINTQIkNDAvHFoEkd5lTQZrVOAzm7TEEmXoVQcVLz/qAUBEE4ESVQBX5b9MgEeE0U8UVQhCxm/ajgxEk4PfVQGaB7/2BmgEErzqXQeG4y+yJXQE0oyhXQrNnl8YHSwEE31ZYQ58Ua/083wEUqxbXQMiN8+qT8/E0+miXQ out_159_mFAP2b_singleloop_p01wA5_mFAP2b_0001_0001
EcSMiAnX6mEkZmpRQzMzjAb5Q1EUc9gQQFDCgAfTiLFUxg4QQ3kYkAjWkVF0FZzRQ2OfvAPy21EEpwFQQUNemAvxLpE0kYgSQZZBeAneXvE0GSXPQQgVwArvfAFUgVeOQsHFyAvz3lEEVjnPQVjX0ALbn7E01j6QQ out_159_mFAP2b_singleloop_p01wA5_mFAP2b_0001_0001
E2OfPAHtITFEueMQQKxgGALaRoFkCXfQQiBBMAXMI4FEYlzOQGZ7GALFu0FE+TdMQeYwY/y/AnFkZ4pQQVqdT++Jp8FEXXwQQTMoD/y7MEG0WLCSQqVl1+m2x/FUdrITQfFkg/erGOGEOS5RQGZ7IA/89JFEmu5OQknZNAri/tF0rNbRQuwZJ/mK8dFEGcjRQHuZ6+uOfeFUMRnPQUWOY/AIQ6FU1HvQQN8gA/C7PDGkKi0PQQxmo/eWYSG0QAtSQ3Tpj/G4SRGkd6+QQ out_159_mFAP2b_singleloop_p01wA5_mFAP2b_0001_0001
LfU4WAf9oEG0hWkPQktzdAXNeMG0yhmNQGZ7kA34lVGEaR2OQc9oiAjqxYGEYljQQaR2aADVjFGkTixQQri6PAXUnPGElxiMQuG/jAHFmIGk8vHMQ out_159_mFAP2b_singleloop_p01wA5_mFAP2b_0001_0001
EW5QsA7QLaGUJGUNQ/pGyADBWjGkBBWOQZQg9AvyhkGkQgVNQ4PVABjrHgGUxgQLQXPKsATLytGUeprNQeAgrADNfwG09zuKQjjxkA3Ap6GE1sLKQ3yEWALF16G0ZkwKQDvwpAnIEDHkoQGJQUNetAvxLXG025bLQ8GzyADXhiG0cOQQQJQRwAXVc0Gkq+mOQRLHkAjZhtGEqtgOQei7nA74xpGEKaqJQmEozAzQ6xGUxAAKQg0tlA/FxJHEZctIQpayxA/4/CHEHTvIQ out_159_mFAP2b_singleloop_p01wA5_mFAP2b_0001_0001
EktzBBf9oqGkZm5OQlDNHB7QLuGUepLOQoacHB/TN6GEZ7sNQ/pGGB/9TAHk9ogPQT3kLBbmZrGkDtIQQhFlMBbzEgG0+mTQQsOZQBrzGwG00wjPQ8udQB/QgeG0DHbRQ/UDAB/natGEShTQQ+0XIBLxMqGU8VVMQUHXKBLPjuGkxkGRQJ5WOBXF9cGEv4xOQmaBJBLqzbGkHAfQQhLeTB76fuGERWhQQRWtPBnsb4GUR+aPQYygRBbdusGE1dpNQr7XRB/hZWGk9ChRQSGzOBLufhG0vdWSQebIUBjp0iGE67MRQ out_159_mFAP2b_singleloop_p01wA5_mFAP2b_0001_0001
ERLSJBT0i9GEYlTLQXPqJBXiBJHUJGkKQbnPPBrFZMHEaRmJQ03vRBnX6GH0d++HQ3kYFBPzMMHEUNeIQBdIABrsoKHEN4lJQGtAGB3IAYHkvjYHQtIbKBrGv3G04l+JQjmyIB3F1NHk4LVMQi5zFBfHMHHUWzZFQIS6+Af2aQHUqS6KQiH9CBLWIaH0u9eEQtW8JBjQYZH04unFQ7WkFBXUAdHEsWeJQ out_159_mFAP2b_singleloop_p01wA5_mFAP2b_0001_0001
E5lORBPHaVHUGEoKQIwqWBbmZZHUzMDKQHaxXB3MzdHUiBhGQwKnUBnBBkHUGEYEQCB2XB/naiHk9oAMQncadBTxFnHUUOAMQ9JJeBXhBxH09boOQXpRiB7EZ2HUTu3NQam5OBvyhZHk789LQJ7dZBXjwSHkLIPKQQ86WBDG+fHEE3/NQbaLVBTNCpH0jNhLQkfNeBba7qHkzCGKQKJMgBr/vgHUruTMQWMyiBLhm8HEX+TPQ33QiBLnw5H0Ew2LQ0KujB3jHwHE6p+NQ out_159_mFAP2b_singleloop_p01wA5_mFAP2b_0001_0001
LGZbcBntzaHkpbSEQEYleBbktfH0Gv0+PEtohBXMInHEDCsAQ789hBfTivHU3kY8PQgVgB7luXHUjX60PnDpcBndVQHU70XjPpYjYB/8DUHEzJrpvbgxdBnX6GHkIUgJPDCseBb5QVHEv0NGQI2bbB3SdkHU4DG7P8Z4hB78zSHUUCP6P1fUhBHYMcHUc5aEP out_159_mFAP2b_singleloop_p01wA5_mFAP2b_0001_0001
LRLSjBT14jH0w1jEQtdulBntzpHEW5wFQktjmBLEYnH0kYwJQ7RhlBntzfHEoa8KQZ78nB/mEmHkTiBCQbM/oBHmIcH0lPtDQfU4iBDW5cH0OffGQ4HUlBXdVyHEgUVFQoDhpBjG1rHUr3jBQ+VFnBThClHkMyI8PfqEpBTUxXHUjbhAQ out_159_mFAP2b_singleloop_p01wA5_mFAP2b_0001_0001
Lf/koBnX6sH0P14KQ35rpB7P1qHUiBhNQCBmqBHXPfHUGE4NQzMDrBT14bHEoaEQQiBBsBLFuyHEtIrNQM0MrBrtz7HkVy2LQCXwpBTFh2HExKlJQTkkoBXr/sHECF3KQ2sLoBDLzsHUN5CPQP13tBbSwuHUafBNQQmUsBfnP1HU1dwPQmd+sBvZJAIkIqMLQAZ7pBLyvAIEcM9MQSzQrBzqT0Hk+vGIQUUPoBjU/7H00/yIQ out_159_mFAP2b_singleloop_p01wA5_mFAP2b_0001_0001
EiWErBbPKZH0istLQOJ2rBLwKOHkArMMQR2OqBz1jGH0xLdKQKcNrBjU49GE7RxJQLy2uBzLdMHkoFpLQBacvBDGhPH01h8IQ/AmwBDo+SHkBbjNQlDtqBLbnbHEnEzJQJ9brBnhQMHU+SSOQBXUvBnBAEHEz/4LQVy1tB/IESHkohGIQzisyBv5fRHEQhHNQLgKwBTPoQHUYgmPQkYLwB3zcbHknBUNQ out_159_mFAP2b_singleloop_p01wA5_mFAP2b_0001_0001
E35rnBrbSJHkvf6JQv09lBzgACH0P1YIQBr8iB7P1DHkqxrIQjs9hBra8MHU2OfIQ5QrmBbPKCHEue0CQjcBlBfzR6GEDs/+P374lBvbj5GUTN/tPjDFoBjYq1GUEfsaPgeJkBfHW9GktwZuv789mBz1jQHEW5gKQ6nTmBTQ45GUgUGJQu9xoB/9OAHEw3RCQV2VmBDGKKHkLgOBQO+7iBrI68GkeW/+PTWLlBL2YyGUWIUBQE4kkBT1I9GUu9Y7vvlViBbAgAHUT4Zhv out_159_mFAP2b_singleloop_p01wA5_mFAP2b_0001_0001
EAAghB3256GUiBBJQEtIdBDrc6GktzHJQqGvaB3isxG0IbnGQXPKdBrbSpG0HFuFQhALbBPHa4GEUN+LQRR8bBnn/AH0FiHOQJXSgBfgVCHUf+ZPQ0ZqXBbgCHH0QR+OQMfggBX60JHkgztQQ7wAYBroVOHUnLfQQ0ltcBnszPH0vSGRQO0iiBjU4zGUepLJQOPjbBThFCH04NbIQTE0cBjJBxG0L2tMQww/WBTQV3GU3PwLQos8hBTLi9G0wU0OQpM6TB7y4FH0ZYBOQS8XiBXi6KH0sGORQ4yfUBDs7SHkWIyQQUPEdBDCnVHEAn5RQ out_159_mFAP2b_singleloop_p01wA5_mFAP2b_0001_0001
E8S3VBbQgzGEXPqEQfU4SBDrcrGkX6mBQTiBPBHtIlGE/pGFQv0tMBvyhpGkU4aIQR0zPBrYvwG0hPD6PM8VTB7wY1GkDtPiPKvAQBvDo6GEZF62vm0gTBL3p+GEb5RAwVUZQBzx6EHEFIREwSMIUBThr6GEBWZFQwSuVB/EwlGEYf2/PhkVNB7kM3GkgGN9Ps5INBrE6qGUy5v0PlIwVB/zBvGkffApvYmBWBLnV7GEUXbxP9ryNBvNWBH0yNMwvBCKNBvK20Gkkvn6vLnXVBnW43Gkg1SCwkSrWBDCuDHkh/V9vX12SBLVcHHEZqNHwovtOBDLULHUPKdCwixfNBTjQAHETB2Fw out_159_mFAP2b_singleloop_p01wA5_mFAP2b_0001_0001
EEtIOBDAAbGUNepDQMIQKBvz3TGkpbSGQ8n6FBT14PG0OffCQ/pGHBDBWMGU6mE8PJMINBnFPKGEtVXIQr5ZJBnnCCGkY7gJQQcnIBLqxvFk1nmIQb+6FBvmRDGEPuzLQE+5EB7DelFErjKKQ5ZNDBXOLzF0OkIMQ2u5EB3ysLGU+RlNQKtD/ADKEwFkI4KOQHRNBBHNJKGkx2nPQjfL9ADBkAGEhB6PQ4PVQBPc9XGET3kAQV+RIBTXUYGUiTvIQ6YzPBHP8MG0vr8JQU7kPBTEYGGUftrFQ1woKB/CwoFUQfxFQ1WoDBvjRWFU0N6JQOh9GB3NVTGULOXNQJb06Avh9gFkndbOQnHcABPZvQGEP5fQQtfb3AvuO/FEl7wQQ out_159_mFAP2b_singleloop_p01wA5_mFAP2b_0001_0001
EfU4AB7kYQG0LdTEQXkt4AXjXMGUhrHBQRLyvAjrHIGE99zEQbnvqAT2OOGkCXvHQBuS0ATsLVG0Es+6Pv1yqAfIgRGUxFmwPOBXjAbHSNGkOzz4PIMErATe8SGUITgyvIFOAB3MzTGUKc9HQG3i7ATwzFG0bFP9PCDl6Aj98XGEgfNzPCK0xAzT/bG0Tx1/P out_159_mFAP2b_singleloop_p01wA5_mFAP2b_0001_0001
EZ78tA/9T7F0IbnEQIMvlAHiPxFkLz5HQSVObADD2lFkzhXEQpzGWAzRKTFE6dQFQb4yqAv9vhFkVg7JQlSXyAfMJyFkxCICQ9ZmhAPix9Fkm3DJQ7ujkAr2WaF03CJLQ7UUwAXcZqFUkaOLQTeIvAfOZVFEI91IQ out_159_mFAP2b_singleloop_p01wA5_mFAP2b_0001_0001
Es1JTAf9MxF0+nWAQTcdDALCMoFE2PW5PxpDT/mIsrFkreb9PE3GM+0TqoFk4eH3PGe8FAHmByFUNHamvHCVcA7gIwFUal40v7MJdATFI2F0xNGBwemoVAjVKqF00+iEw7EJjAzMXEG0+bRCw9BBYA3MPAGkJQr/P+AMGADOAXFEAWx4PPCyBAbZeBGUPv+jvdcv1/qTTqFEO4o2vP03gA/qofFECSQzvgsfjAbC06FE4PSovzNpjAXFxGGEEVFGwrYFmAX/9IGEK8s+v out_159_mFAP2b_singleloop_p01wA5_mFAP2b_0001_0001
EzOvL/ahFyFU9ywDQFzwG/Qa+3F04iDGQa3mm/0GFlFkS9hIQnNy/+QiIWFkUESJQK994+UylFGkYa5IQCcqs9OcbPGUBBFHQnOfu/Ko8QGkyLeGQlmpR/8hLXG0d2HFQhgM+/au/ZGEfR+DQCM4k+cEPgG0SNoCQTtWi/+8ohGE9WDCQxHWw/q94yF0bhEGQsw7o/oRa8FkmozCQLacb+qtgDGkWahKQo8Et/0HkHGEnNyJQ+PQCAD+5KGUVq/HQi7P7/AXEWGEa4kFQcVTQAXhFbG0LchDQqxie/URRmG0CHHBQ44su/qKxoGU2FFAQ out_159_mFAP2b_singleloop_p01wA5_mFAP2b_0001_0001
Eh/QIAJs1lFEfo9IQflFTA5F+VFk0inKQhhNPAZq3ZFkrflNQpPAMA1xDsFkaOcOQVljlAJW9VFE1RCKQuFgoAd1nOFk86cGQ9yj0AxpvOFUjCoFQgvg3AZ/lHFk5w//PT3oBBxVDIFEdaM+PcT7QANxtxFUm6HIQ+AsMARpNGFE8VIKQxbvoAV+CmF0MDUKQlnnpARrfLF0XDdLQb0flAVsc+E0rJzFQBqzkAlIOZF0PqhDQg9o3AR/2eFEoVSGQNAU4Apx/DF0lBQIQV+n0AVpX3Ek17q+PTqrzAJVFSFU1XL6PzwcCBRBODFELxT1PWwADB1/GXFUmbQ/P6AdDBhUJ+EkoNuBQ out_159_mFAP2b_singleloop_p01wA5_mFAP2b_0001_0001
EGthPAltrIFU/jJPQho0LAdfLKFUvtARQuqbdA1gYXF0UlqRQI+cZAlLQjFk+ZnSQePyKAtP5zEEVMpRQpGKu/cVEnEU+jQRQkIZw/8xFQEUEgvRQFoPIA5sQJEkwiUSQMt+4+srAEEEPegRQyBaSANVN6EEl5UOQalH5/wMMSF0KQLRQG+2YAF5tqEkjfWRQwECLAl5X1EkAsuSQs+EE/oZjuE0W+sRQ3ORr/wN7mEk0CLQQEcc3+UNbpDUbazRQ1Jbs+SMMKE0WOCRQ out_159_mFAP2b_singleloop_p01wA5_mFAP2b_0001_0001
E1VdoA5rPVFkmqJRQukwxANwafF09lwRQefB7AhAefFEtQxQQElH6AFR9WFUgKVPQH/30ANXRUFkTNDTQVjC3AB9z8EEH02SQELW9A1xl2EEoK/RQMn7xAxxqvE0MnpTQQmcpAh9VMFENTUQQ3uvvA56AwFEQG/RQMNB8AVvzbF0hodTQ5oeuAddIWF00CyTQdyDzAJH4fEU/RkTQUz5sA9/Z1EUJvVUQ out_159_mFAP2b_singleloop_p01wA5_mFAP2b_0001_0001
LD49BBV9GpFEvALRQNfpGBRCwqFEKwTQQW+oKBlcLZFUbwpQQVGcPBRtcbFESnaQQRaSJB5cXAGE+xcQQ5UxFB1YcJG0bf4PQf/UDBptIIGUYs0NQv5jFBVImRG0YmlQQ5THCBxodvFEdZGSQJMXFBVAyoFkrEjOQp1OKB941BGEt3fRQ70CNBlQdAGU8pyPQ out_159_mFAP2b_singleloop_p01wA5_mFAP2b_0001_0001
EkSoIBl5pHF0dkNRQBtCMBF+B2E0JEpRQG/xJB1l5gEUhpIRQ5G9GB1tqVEkp82RQoWoMBBDx1EE8uJTQASUPBNqjJF0fkrTQbJOUBBHxLFU/bmTQGxMMBhu/XFkWFOUQkkoEBh0gGF0o9VRQAx/PB1RM4EUfyMRQsSsIBh5U0EUKOnTQrb9OBRn0nE0N5cTQjExNBhhflFUArlUQeLQIBliiVFkN4QUQ out_159_mFAP2b_singleloop_p01wA5_mFAP2b_0001_0001
E2qCLBFVkbEUnrxPQsUAJBleFIE02XiOQT/IKBpX1pD0qlKQQfUEHBlXELDkOeMQQMPHMBRq2GEkEq5LQwfINBVNpdEkJ2LLQQtPOB9daoE09f0NQ0QDLBFEnbE0/1tPQsLsEB923JEErxKOQ8Q0PBlXQ7DU/2LMQnuuJBtGv8DUssYKQhQhQBZTxeE04ayJQJyoJBtlbkEEAyJKQKLjSBppgnE0O0QOQCm6MBZLL5E06ruNQ out_159_mFAP2b_singleloop_p01wA5_mFAP2b_0001_0001
ESnkOBdu3rD0hW5QQ1YQQBN8dIDUD1vRQxv1LB5q86CE3TtSQ8zVLBtOSVCET+CTQMlNVBVTyUDEysiSQGOVXB1/DyCE90dTQ2ojcBxzI+CU4FEUQ0TEeBpMnhCEzhJVQ1mRgB5sa3B0ZC/UQUt4gBRegcB0XwxTQEP4gBp0GIBEMcCWQUS1QBBTUDE0nG3QQEYPRB9iOtCkKKHRQ87aYBpMbdDE112RQ68VUB900wDkKzJTQcHfUBNoqsC03lRUQfu3XBBnfUC0Ex5SQ/RqfBJQt8CEQOTTQTIUcBFDjeDkIedUQEVMdBFG4qC0l8FWQhLbgBRgVACk4O+SQEQ0hBJhsjA0N5pTQuKagBFLzcBEk39WQqvzhBp6UPAEUl6VQ out_159_mFAP2b_singleloop_p01wA5_mFAP2b_0001_0001
LXCpIBFc5ZD00PJTQ87lEBJ7DSDk1jKUQfQ89AVztaDUnMpTQLzV2AZNJeDki0aUQzrsFBNxctDkYzZVQS1JLBlL/lD0F7AWQ9sPPBxokBEUs8yVQ5IEMBBo/BD00wyWQtlOUBBFV8DUZrWWQ1+CRBdfL7CkNfWXQbfHVB54LYDUdlIXQpFFaBZdZRDk6KsXQ8iBJBpnn3DEpmwSQgIxEBVpawCEr0cUQ3TYFBVwnHE00BJVQg6rCBpu2mDkjcKWQh3hOBVDuPEEPxLVQWc2IBBOErCkJs9WQqScXBZdnJEU1sLWQQ4wRBxs3eCU+n9XQ7GBaBxtd3CEzjGYQ out_159_mFAP2b_singleloop_p01wA5_mFAP2b_0001_0001
Er278AtJOeD0X1USQalpyABJVnD0qxsRQMqTrAdufADEMXxRQHzruANsdcCkrggRQ55L0ANj60DkUXPQQUPvqA535FE0epUPQuqKhAdij3D0ywyOQJ/YpAdUlaE0+2lOQEbqUA1/wJE0tWyNQxNQeABfjcEkYNpNQ11uBBBqeaD0afvRQsgvuA1jwAEkNlOSQuRI7AN18EE0GbKQQZ5x1AFBxYDkjdQPQjDpeAljQZDUioPPQJxquA19doEkJpoOQUThEA5y3EEEcBPNQ out_159_mFAP2b_singleloop_p01wA5_mFAP2b_0001_0001
EIwPhAx9CIDUJRISQnE6SANfllCkqrQSQgP3FAtwthC0ks+QQg22MAxyavCE5q0PQN53dA5ScmDUFKUSQKyMbA13oHCEVHeSQd6cIAFtDsCkO8GTQ out_159_mFAP2b_singleloop_p01wA5_mFAP2b_0001_0001
EGLvl/U99OCEp8FRQZoPp+0qxHCU4r3PQSMvF/KaEuCE4KZPQwy+h/SgQCDU+GpQQ28WA/KZR/AkFsIQQTKzn+ke8s/zACMQQVYMX/kEdFCELTASQWpId/cKaDCUyTHOQlHbi/6trEB0/3DRQ10Bn/GR84AEX3oOQvQyH+m/fV+TrpZPQ out_159_mFAP2b_singleloop_p01wA5_mFAP2b_0001_0001
ExMXV/i063C0Bt2MQo9n4/yuuZD0m4HMQNGDFAnEiTDk2jTJQXB3CAX0LxCkHbIIQHpXj/KsBDEEhvVMQempBAjVYTE0nPGMQ7tXh9C45FEEjkJKQsP8t+2AknCEbOZLQ1BzJALoxYDk9UgNQE5yH/yokEEkZJSOQU0yIAr7KVEEtHyNQPOby+kjpVEkwZVKQ+G4M/MENzDUm5VKQTA2C/quhEE0t2MIQ out_159_mFAP2b_singleloop_p01wA5_mFAP2b_0001_0001
EMN9OATt+0DEssOIQDvUXAfm0zD0/GBDQvt2YA/NTQEkRApAQ3/TWAXkPgEExhdDQdpemAvRydDE0T5CQ29loA/dfHD0eAW7PyoTkALj6TDkE/8rP23HvAPCymC0qlp7PHMvQAr28HEk8yUJQ9JQMAD8khD0N6hAQYQ6mAziWGDkE0HGQDYxsAXRT1DEDVlDQXz0wAXGuWCkWJ4xPyOayA/E2dCEh0SBQ out_159_mFAP2b_singleloop_p01wA5_mFAP2b_0001_0001
EgnBdAzKZREkqtv1P9pHfArD2lEUId4iPzpTrAHhPrEk853VvNspwAnXahE0DGL2veoJTAbhYlEkjxZ5vT513/eEWeEUL5g3vNXDUAb2N7E0nbw+vUMKe/m7XsEEXtAEvKkyeAvBtDEU4vrqPnrAYAPKQyEk80r0PGuiaAP7mZEkrUq+vHPM3/ChAOEEVUcxvQoMn/ODYeEEFFb/vVggLAP7m6EUDNLDwCfViA37m/EUJDGAwKKnMAzeGHF0Hdk5vAtgR9gPYmEUUPfaP7Cuc/qru8Ekv9gsvtegu/6HJsE071b3P out_159_mFAP2b_singleloop_p01wA5_mFAP2b_0001_0001
EWUSvAvE76EE8GFzPgNn6A3F37E0VTS4PkS4+ALCnSFUIPq2Pa2a6ALcihFUQD97PVuW8AXwfzEEjE2BQo6/DBz3GzEEnHyDQJdSHB7JnkEE1GKAQl8LEBnAarEk+sxIQukVqALdfGFUy4P4PKNB/AjivxE0X94qPkIR5A/APjEEGaFCQBnz3A3Ze9EERomEQrqrFBb5KDFEqXiDQMNbLB7nVkEEkOiBQIcJHBLuqqEUDIJ4Pb+pFB3RdUEUORRAQkwUIBHGJrEE00dJQnlgCBrgVbEk3r5IQDN3BBDrN2EkQGCKQ out_159_mFAP2b_singleloop_p01wA5_mFAP2b_0001_0001
E/UDEB757VF0gArcPEYlGBXO0qFEv0NBPhrnMBf8SpF0fqxjPKxAPBvyhYF03P1YvRATFBj8n1F0Wgs6v0QZHBzB8oFkP8oBwZVk+AvhD4FkR8F8vUNeFBHsyJF0eU4uvGPCFBHu30FkW1+0P8HKHBrQsCGkFe96voZqHBLrSaFUGpgAwAl58APgu/Fk0w3BwndX7ATI7AG0PWQzvcyz6ADgVoFUFU67v out_159_mFAP2b_singleloop_p01wA5_mFAP2b_0001_0001
LXPKPBDqG7F0gArwPe++UB3Mz6F057nyPiWkXB757HGET3k4P/UDVBzLdQGUGEY4PyL9MBPzMEG00NJ0PU5vWB3bD2F0QZNpvtGKWBHR2uFUKGN7P out_159_mFAP2b_singleloop_p01wA5_mFAP2b_0001_0001
E5lucBT2OHGkSMI7PyL9fBDVjQG0coF+PVjnhBPepOGUhrHEQpbyiBblDGG0eU4EQ6f3hB7quTGUBKyxP+JVgBftBWGkCxBxvb+fjB7XidGUD923P8naeBjWk/FEnED7PveRdBHMPXGE1ns/P5COjBLcHNG0wNnsP11hdBHWBaGkyTPqv/s0kBHeqfGUQ4siPNBskBjSybGkxqB/PnKKiBPrMkGE8lm5P out_159_mFAP2b_singleloop_p01wA5_mFAP2b_0001_0001
EjsthBXO0WGUJGkHQ99TjBvIbWGkWkNKQLymlBHueeGEqG/JQuzHlB7P1nG0jCXJQ3kohBX46ZGkoFpMQG6ceB7qFTG0kJcNQOhdZBbmOXGEryCMQ/F4dB7+UTG0rmOQQLHqgBz1jdGkCXvGQz5HkB7WYOGEmNbKQ6e5gBjz2hGUNPPMQgx7iB7AYaGEj6WOQrrAfBD3ALG0NGxMQXfHWBXMSSGECSoMQ9n9ZB/P7WGkkI4JQ07sYBHLcfGkAQpMQQddaBLJbOGkaShQQFvQdBPijbG01njQQWrvgBr4JQGUdKsQQ out_159_mFAP2b_singleloop_p01wA5_mFAP2b_0001_0001
E4PFoBnuJbGEaRmKQCBWqB7luiGkuJhKQWO0rB/mEjGU0iMNQaRGsB3jCbGEEYlOQFuOsB3NJgGE+TNIQMj5qBbVehGUU37CQvvxsBj62fG0kFr8PWwjuBva/YGkaTB9PWOasBT5JmGke+fwPSMYoBf8STGk/UDLQ3+jpBPKtqGU1WHKQtR8sBvR8XGESEZIQyr9tBfzalGk2+SIQqyDqB3QjpGkkcqCQ21TpBPAlbGU1wlCQ19ltBvbelGkT2novf35qB3YvrG0aPfwP out_159_mFAP2b_singleloop_p01wA5_mFAP2b_0001_0001
EFDysB/nasGkR2+NQ357tBPc9sGEpwVQQGZrwB7P1nG0GvcQQShbyBT14pGUbnPPQkCHuBzLd4G0Mz0QQFa5uBj2o5GUaKSSQY+quBXD7EHU3PxSQ1WrvBTP9FH01xIUQekOuBzrSEHEK/QVQDCsrBD3qBHEQ2MVQ9zYvBzYSFH0TxcWQCBmsB/89yGUHaxMQninsBvQsoG0ioBRQzkQsB7/h8GUy+qQQZnnvBLQn8GU4sPQQr99wBPQF3GUOjaSQ2wltBjRm0GkKS5SQh0ksBPwbHH0NTwSQ141vB3bJKH0nNISQMSoxBHE6HHUG5PUQ3twqB7DBBHEYqTUQ8xnqBjQOAHE5eEWQ4xVxB3LQHHEkjgWQb1TuBHJFEHUR3SXQ out_159_mFAP2b_singleloop_p01wA5_mFAP2b_0001_0001
E99DxB/TNhGkR2eRQXPqzBzeUcG0d+uRQamJ1B7kYiGkAr0SQmu5zBbQgnGUzMrTQ14VzB/RhQGUwKHSQHmMyBzQzJG00T/QQD+7xB3HB8F0mUVRQgVywBHL/1FE5aWSQQ3CzBX0kuFkKgeQQFDivBbmZfGEAAISQzj10BfMtcGkIW0QQb8AyBDR1PG0mS+SQj7R1B/SPNGEjkZSQmOfzBr5iKG00eHQQBvNwBfa4MG0nbwQQ2N+yBn9reF0TQnQQ/O9zBPGJ0FEO9TPQ out_159_mFAP2b_singleloop_p01wA5_mFAP2b_0001_0001
L/Uz3BXO0hGkEDySQ03f5BXO0mGUdTyTQShb7B77neG0OfXUQIwK8B33PfGkvfiVQy+P8B3qdXGUdkrTQRLC7BrbSwGEShLTQOfP5Bvob5GkfIrSQEzx6Bns2CHUm9GSQNTM9BLSbCHEulESQl5g5B7QgKHk75tRQ5Qr4BD/pdGERLCSQsoO4BfB2pGUSolUQgfP8BLQgtGE84VSQlNZ8Bv5lzGk2M7TQbe/3BTTN8G061fTQao63BfHU2GU6l5RQ out_159_mFAP2b_singleloop_p01wA5_mFAP2b_0001_0001
L+TNOB325FEUHahMQ6mETBf8SPEU6mkMQ++JXBvHFOEULymKQmuJbBLEYZEUIwaLQmuJgBz0NbEUGE4JQOJGaBfR2iEkqx7NQbnvdBHuewEEmuZPQqxLVBfR2cEE8nqOQtd+SBzKHiE0OfXQQAAgLBHYl3DEtILKQepbNBrED6D0hWEHQXPqKBHXPmDEBW5CQO0iMBHZ7oDk9ow7PPK8FBjqxPD0FZ7DQW5QDBjAr8CEqGv/Pnv/DBnuJNDU6mkIQ03vGBDW5gDUjXqKQHv0+ArFZ3C03PFJQMrAMBjOsFEUZeZOQOUjgBTQfSEEmggHQm6jgBXbUsE0TYMJQ5p+hBj/pUEUk28KQFSueBzoy+EkenLOQ6avgBDfjnEkry1PQax8bB7u11EkIQqQQkSCRBX2cFEknsEGQvPKFBTtbeDE0BrMQ out_159_mFAP2b_singleloop_p01wA5_mFAP2b_0001_0001
