# Supplementary material for: Incorporation of sensing modalities into de novo designed fluorescence-activating proteins
Source: Nat Commun. 2021 Feb 8;12:856. doi: 10.1038/s41467-020-18911-w (PMC7870846; doi:10.1038/s41467-020-18911-w)
Supplement: Supplementary file 24 — Source Data [file 41467_2020_18911_MOESM24_ESM.xlsx › raw_data_graphs/Supplementary_Figure_6b,c,d/1/silent_171.out]

SEQUENCE: SRAAQLLPGTWQVTMTNEDGQTSQGQWHFQPRSPYTMDIVAQGTISDGRPIVGYGKATVKTPDTLDIDITYPSLGNIKAQGQITMDSPTQFKWDAQFKQNDNPRYHGSTNILTGTLQRQEZ
SCORE:     score     fa_atr     fa_rep     fa_sol    fa_intra_rep    fa_intra_sol_xover4    lk_ball_wtd    fa_elec    pro_close    hbond_sr_bb    hbond_lr_bb    hbond_bb_sc    hbond_sc    dslf_fa13      omega     fa_dun    p_aa_pp    yhh_planarity        ref    rama_prepro    bref_irms    cen_irms    final_chainbreak    final_looprelax_score    irms       time                                       description
REMARK BINARY SILENTFILE
SCORE:  -475.763   -698.730     95.885    398.353           1.611                 22.005         -6.852   -253.175        2.201        -20.821        -76.760        -24.751     -34.528        0.000      5.347    130.478    -40.938            0.056     19.116          5.741        2.745       2.745               0.027                 -475.763   3.056   1680.000 out_171_mFAP2b_singleloop_p01wA5_mFAP2b_0001_0001
RES_NUM A:1-120 B:121 out_171_mFAP2b_singleloop_p01wA5_mFAP2b_0001_0001
FOLD_TREE  EDGE 1 120 -1  EDGE 1 121 1  out_171_mFAP2b_singleloop_p01wA5_mFAP2b_0001_0001
RT 0.092238 0.94843 0.303269 0.768097 -0.261588 0.584465 0.633655 0.17903 -0.752615 12.785 -5.805 20.9455   out_171_mFAP2b_singleloop_p01wA5_mFAP2b_0001_0001
ANNOTATED_SEQUENCE: S[SER:NtermProteinFull]RAAQLLPGTWQVTMTNEDGQTSQGQWHFQPRSPYTMDIVAQGTISDGRPIVGYGKATVKTPDTLDIDITYPSLGNIKAQGQITMDSPTQFKWDAQFKQNDNPRYHGSTNILTGTLQRQE[GLU:CtermProteinFull]Z[HBI] out_171_mFAP2b_singleloop_p01wA5_mFAP2b_0001_0001
CHAIN_ENDINGS  120 out_171_mFAP2b_singleloop_p01wA5_mFAP2b_0001_0001
LwfKMBvxLBIEoaMYQDCMMBf9IAIEZ78WQ67nRBLFu8HE99bWQ357UBT0i4H0hWMXQlDNIBf9o3HkoFpWQlOzJBvwEuHkrtOXQiTgIBXhVCIUaeVYQPryOBPHFEIkmJTYQBdLNBHFt7HUsJcYQAQKLBfY1DIkXmbWQFg2HBbkl2HU/kkVQvvTEBTB75HEpbBXQeEAIBTs/tHEXvDYQ out_171_mFAP2b_singleloop_p01wA5_mFAP2b_0001_0001
HTihSB3NJ+H0kYIVQ/UjXBHCs6HkEDiUQkC3XBvcouHUgVmUQFDCcBjVOqHkvf6UQ5QLYB/9T+HUf/ETQOIGZBrvIFI0+04SQUi7aBvojGIk5UfRQXc1WBjpuFIkNZdQQq0JTBzlbJIUY5FQQeTETB/yJOIE4prQQAIqPBv+VIIU/JROQEtoPBzKnAIEsyhUQMv1aBzTP+H0KDGVQr4sUBDVH8HU8bgSQhekbBPhJ6H0cVoSQ8lHcBLAgGIEsEmTQdEWVBDsOHI0oFFTQixXeBTLFEIEQ8ORQ4DHcBL7vKIEI0dRQYJxWBDJKCIUDn8PQMFvVBLkAPIkIPaRQgYVQBjW6QIEw2ZQQOfsPBfipEIE7gUNQ1t7MBzgFLIk6rtNQ out_171_mFAP2b_singleloop_p01wA5_mFAP2b_0001_0001
H3kYTBPzMpH0yhWUQiBhTB/RhdHUO0aUQXPKVBPIwZHkVO0VQEtoYBfR2SHkQg9VQiWEOBntzYHkArEUQnEDQBnCXtHklDFUQRXgWBforaHUCZtTQb8SOB7QLQH0IbHUQam5MB/TNbHkrHFTQEYFLBvcobHkvfyUQ out_171_mFAP2b_singleloop_p01wA5_mFAP2b_0001_0001
HPK8SBntzeHU2O3WQqGPUBjqxbHUbnHYQrcIaBnCXdHE8nSYQQgVcBb5QXHEDCsYQ8S3QBvHFiHUzMnYQXPKQBD/pkH0yhuWQ2rZTB/GRTHEgVLYQ9owRB7OffHknvHZQmupMBD/pgHk9ogYQ03vRBz1jqHEAAkYQ out_171_mFAP2b_singleloop_p01wA5_mFAP2b_0001_0001
H++pcB77nlHEoaAYQuzHhBra8nHkvfKYQy2JjB/RhjHEoaUXQnvflB/mEiHUdTqXQPffhBnBB0Hka8OYQvlmfBjT+4HkMMyYQuacgBzVb0HUBReZQs7uiBrd/0H0G8sZQmp3cB3B6vH0SlzZQsHlaBrZmqHUiBZXQOInhB7fLkHEs9oYQY17gBTN23H00chXQjXljBLS11H0TDVYQuuZbBvPX3HE8KrYQTDKgB3NyAIUi3yYQBefdBnYxsH0WnQaQx7OZBjfmvH0SemZQ out_171_mFAP2b_singleloop_p01wA5_mFAP2b_0001_0001
H46RiBTgVhHEv0FWQ46BkBT2OdHUIwCVQqxLkBblDRHUO0CVQCBWmBfTiMH0P14UQ78NjB76RhHkpbqTQJdClBbFXdHU64kSQvZ0nBrWIhH0KL5SQ4ELkBbkyhH0aNPRQaRWgBntziHUwK3VQXrCmBzDSgHUSxNVQSwNjBHe+pHEmbqTQc4MhBHPfeH0c9cTQRXBlBDotUHEcnjSQ/DLpBzwXeHUFqJSQykboBr/8dHkWH3TQ1x2nBHY1pHUqJ7SQI1glBbV7eH0/cdQQYwPkBXgdqHUZNSRQPqLiBzAYfHkzJARQ out_171_mFAP2b_singleloop_p01wA5_mFAP2b_0001_0001
Ham5hBjArLH0xLNVQQg1hBTf//G0xLNVQHaRjBntz5GkWkVWQMdTkBLaRxGkpbCWQGZ7dBPc97GktzHVQz0PbBnac9GEagyTQHtjVBHk96GUeM5TQ9QydB/Wv1GUokySQrcIgBvcoPHkBBWVQ8T1iBL3I9GUxiTUQlHkbBPdEAHUa32VQ6W5dBnQizGk8XWVQZvqbBvFoFHkDVeTQWBoTBnTA8GUvD7SQdixTB/AXAHkRynUQmgHVB/WwyGE/IOUQaF3bBPQj2Gkf00RQ4vSdBn3qtG09uITQNs/gBnVf3GELmsSQ out_171_mFAP2b_singleloop_p01wA5_mFAP2b_0001_0001
LEtojBLFu9GkQglXQf/0kBf9o3GUHaVYQUNenBjAryGEYlHYQJbHpB3Mz3GUPKkXQdTSlBjVOAHkCX3YQEw9iBXIqHH0UlxYQUqkiBLaHIHUkfCYQAUmjBjDp9GklZoXQ/pajBjzaxGEm4fYQGmNnBrTMEHkOexYQA3alBz7l8G0XFXZQECajB3imPHk7P/YQtKLhB/bzEHU2eBZQyK3jBnAaOHkTFuXQ6odgBP3YJHUUA3XQ out_171_mFAP2b_singleloop_p01wA5_mFAP2b_0001_0001
LSh7nBPIwoGkoFVYQ14VqBblDjGkqxHYQ35rpBrw1aGUdTKXQrcYnBXNeXGEsyBXQgqhmB3jClGUbnnYQk5OrB/hFfGkBYjYQMuzrBLGxoGkqo3XQ out_171_mFAP2b_singleloop_p01wA5_mFAP2b_0001_0001
EqGvrBvz3WG0isdWQJGUrBPc9NGkpbiVQW5grBf8SRGkVOEUQHvUtBzeUXG0gArTQWOUtBX46EGU6m0VQJ4BtBf3WBGEUHMXQDIusBLHA3FUs55UQpwltBb78ZGEEYlWQYHTpB/m2KGUoBsVQSZWvBDiwHGEeMqVQWburBvxB3Fkz1PXQlFHuBvCSqFU1+HVQqP7sBbin7F0vx3TQxsrqBbAdxFkLBFVQ out_171_mFAP2b_singleloop_p01wA5_mFAP2b_0001_0001
EEYlpBDrcNGUy2RTQIFepBjpbPGEUN2RQktzpBHtIFGEnEDRQktzoB/9T5F0w1bRQsyxmBD/pUGUHahRQ+RnmBTzkfG0fXHSQJ4XmBbBxhGU2uaTQvPpmB7nwpG0EBdRQ3kVmBPFYsGU1inTQ1oimBXVcxGUolbSQeCxmBLSzsGUIXKQQNLomBXVQ8GU3lISQT92mBjcZ3GkxjsPQz7zmB3DC/GEzszQQSMIoBPy2IG03PtTQiRGrBXn0UGU2HlRQP3JlBHBvPGE4E6RQC4jmBjDNVGkVScQQflQmB/J0bGkoSNUQlqJmB3xuvGU2giUQxbzmBL54mGkM9zOQjHkmBz/VCH0uS5SQWF+mBn0d5GE/xnNQuL5mB/geHHUcPhQQ out_171_mFAP2b_singleloop_p01wA5_mFAP2b_0001_0001
EEtIrBzgAGG0LdzPQMIgrBTgV6F0257NQUN+oBHtI5FkQgVMQ8nKoBbktEG0xLNLQaR2tBnsd+FUHaBMQrpWuB3lfsFkwd/JQaOdvBbCJYFU2wQLQG2kxBb3mYFE7giMQQkDuBPTUGFEte6KQuz3rBrbSNGkVOUPQsK1rBDuurFUoJFPQ21pvBTZdAGEZEJNQq+dtB3nkGGkYK6KQBZyvBbdHyFUcegIQ6rdsBbSfoFk+MBJQVtruBLQn4EEvAuLQVzWsBfieGFk2g2JQ out_171_mFAP2b_singleloop_p01wA5_mFAP2b_0001_0001
EoFpnBTLymFU46RMQkCHlBTgVmFUhr3KQKc9kBDqGVFU5QrIQHahlB3NJCFEVjHJQEY1iBz0NjFEmu5MQfRLgBrHujFkVSdLQvZAjBb3+zFkA5EPQQgVoB/RhZFEFuONQej0kBnDw1F0d64JQ2/BjBz2nTFUh90NQ8gKdB7zghFU074MQjQHgBnsKXFk/39JQWK3fBf4MzF0PmeKQonZhBXSmxFU/EQQQUX3iBDZwBG0FoNOQ+l4kBPykyFU31CQQ out_171_mFAP2b_singleloop_p01wA5_mFAP2b_0001_0001
EhALkBf++bFk/UjEQWO0jBj/UNFkTiBAQtI7gBz1jOFkpbS8PSMofBzKHgFUwKH7P78tlBnsdSFUIwK1P/teoBLIwQFkk5/5PWmNlBvP4CFkF+9qvW5wjBb78rF0IbHEQEgQkBTiH9EUsvXBQZ1WlBPUviFk38TvPjaOpBP77eFE/Hk6P+ejmBf+rGFEWXU5v+AKjBfLWEFUr09yvEFklBnfiyEEMK1Iv out_171_mFAP2b_singleloop_p01wA5_mFAP2b_0001_0001
EWOUfBvHF8EEEYl6PR2uZBjpb8EU5QL2PhrnYBvd+sEkuJxoviWkbBrFZdEEAAAwvVj3VB7Of3EEDCMAQW/MWBfvzFF0+XOFQ4v6QBP51/EUTC8IQV/LSB/CEQF0fd0LQampgBT14tEE7Rh7PVdzYB7hbMFESPUwPNCSWBTZVnEkEnbBQev0RBjRP5EkqQV9P8D9VBvdeWF0RhKEQo39ZBfqBDF0BGNHQ52EPB3NTNFErPTNQVtPSBzF4gFkTXRLQzx9VBLRxLFUzbqMQ out_171_mFAP2b_singleloop_p01wA5_mFAP2b_0001_0001
EoFZUBHDCyEEv0N4vktTSB7QLkEULyWAwXPKMBT2OjEEoa8/vO0iJBntzzEkQgV+v14FUBnBBsEkAr8FwTL1ZBX4DtEUebJGwYRNSBTRbcEULdIJwfUYSB7lu/E0HFu0v4G7TBngIUEEQ5k/v0obSBvo07EUVFuGwzuSbBTftkEkQ2QDwlOhTBfwAiEEYYFLwPJ5NBrqYbE0GOHJwXk5TBPwpMEUeIwIw out_171_mFAP2b_singleloop_p01wA5_mFAP2b_0001_0001
E99zJBPJGQE025bAwPK8DB/mEPEklDNAwamZBBjpbQE0fqxFwIFOEBPIwQEkvf6IwnEDCBT2O3D0NJG6vlxKDBzIGMD0lEE/vzLjDBDO6GDkZ1gEwSKrDBz9YsCElVD4vEtIMB3MzCEEnEDBwZdfCBHn2cEURk57vaOf7Afz65D0QHu4v547DB/113D0WP3ov+9aEBT+kNCUP6d6voTXDBvGqyCENem7O out_171_mFAP2b_singleloop_p01wA5_mFAP2b_0001_0001
L1NJ4A/89PEUiBBGwQgVyAb5QREk/UjJwwfq0APdT+DEYljLwoFZyAjWkBEESh7NwO1TmAPg1REUk8+IwV9whAnPMoEUQwkIwKteLAbmmoEE0bkIwAJ/BA/nxXEkkilIwBklCAHdx5EETFjIwe++zArvfQEUiBhCwuqr0AbV+fE0gVkKw1xlkAXigIEkRlYGwoZAiAflcKEEY7oKwdGqkArLkyE0w2KKwB5skA7sguEk7QXFw out_171_mFAP2b_singleloop_p01wA5_mFAP2b_0001_0001
LGZ74ALv0ZDkSMoKwQgV7A/TN2CU5QbMw2OfDBf8S3CkVOUNwzhWFBjpbaCkWktOwHK84ADLYLCkPSELwSfAtAf4bCCUWC0Kw2bHnAfWaPCEdHjMwzm5pAb9bdBEKu4Iw/pG7Ab5QXD0FZrIw/RS2AHIE5CELfMOwmze8Aj1ELC0uwEJw2Nn8AbdBjBk8ONMw out_171_mFAP2b_singleloop_p01wA5_mFAP2b_0001_0001
LGEYGBT0iYDkCXfMwjs9LBXNedD025LNwHv0PBPHaFDkX6WLwdolUBLwKDD0HF+LwcSsEBrw1vDU14VLw5/BNB7YS/DUSwINwW/mMBbDVSDEvZOPw out_171_mFAP2b_singleloop_p01wA5_mFAP2b_0001_0001
ELH6NBTLyyCEBWJJwEtoRB/mEbCEBW5GwgqxUBT2O7C0kYwDwqxrSBzfqdDksdeCwoF5OBf++5BEsyBDwEl2LBLh2yAEsihFwFMYJBrr12/DghVBwmXRGB3XkaA0LP87vPtvKBnAck8DM2aBw2O/JBvco1CE/pmIwthRUB/OUICEikuIwz8XMBLMsOCEg/ZAwc/+RBH8HcB0UglAwyuoOBLNKMAEvM4HwrOtIBnSINBEffCIwO2QJBribNwDgXa9vl8UNBTfFe6ThLNEw out_171_mFAP2b_singleloop_p01wA5_mFAP2b_0001_0001
ElDtZBDrcwCUf/UCwy25cBfnvPDEAAA/vv0NeB7P1ED0d++tvHv0dB757fC04luJPb8ChBjU4WDkSMoCwmUjiBrsUvCUuA1Cwe2XgBPIelDUy7JIw8SXbBLwKTC0LdTDwFzqaBHZqtDUosn+vCoPiBbHWvDk8RqAwZwUhB3h3VCU+6CDw+eNiBT7lqDUrWRJwVHeeBz6kBEkTrEIwUGXeBPg+MDE3CKJw out_171_mFAP2b_singleloop_p01wA5_mFAP2b_0001_0001
EAAAgBvcolDklDtoP8S3gBvz3fDU6mE9P5l+iBrbSAEE+TNAQHaBjB/naSE0xLd8PzMzcBvz3jDEsyBCQgJraB7yFGEEon1BQ357fBjqxBEUc9ogvi6whBzfNADUc9z9P1k0dBj8jcDEYXHGQurwZBLaxNDkRWsAQXiZZBvl+IEEGGhFQ out_171_mFAP2b_singleloop_p01wA5_mFAP2b_0001_0001
EY6mkBnuJ1DkR2OEQnvfmB3NJKEE/pmGQAAwmBjWkHEkQgVKQmupmBvIbrDEBWZLQlYQpBf++JEkoF5DQBvLpBXYtSE09JU8P1A4rB/bFWE0ubY2P9hctBfdKHEEu5BzPxTbsBnMYqEUNMHxPU4akBvd+WDUHaxFQbtvlBX3OaE0ZI2FQZgCqBHibzDU7uyDQBLpqBbquTEEsYNGQKnLoBLgGiEkDam8PvCFoBHJxHEkvkf2PDzKuBDECuE0G7lgPU9DrBflP2EUldO0P out_171_mFAP2b_singleloop_p01wA5_mFAP2b_0001_0001
Lx1DnB7luZEEUNuLQ7RRnBb78ZEkSMoOQwKnnBvyhwEUMIwPQbnvoBHue+EU5QbOQsyBnBHDCoEkCXvKQj59oBn2LQEEJzPPQY9elBPtxSEENrfPQ out_171_mFAP2b_singleloop_p01wA5_mFAP2b_0001_0001
Ef/0mBPzMzEUiBJRQ/pGnBLwKHFEBW5RQ/pmkBnX6MFUKctSQQ1IjBzJx+E0FZLTQlDdpBb5QFF0Jx4SQ4+PsBDI/CFUiBRSQQjZuBDnl+EkraUTQb7SuBfa2tEkD49TQvwUwB/U2MFEhsfTQqG/lBbmZmEEaRmRQFzanBL1NUFkfLMRQ33HpBL8j3EUoqiTQS7epBbqdTFkLPhTQq1vsBDdDSFEvswRQvpQsB/c61EEXZjRQyQwxB/1QKFEkBLUQKJXwB/DnaFU+48SQ out_171_mFAP2b_singleloop_p01wA5_mFAP2b_0001_0001
EoFJkBPy2hFEBW5SQ14FiBzfqpFEv01TQ5QbjBvxL3FUc94UQ++JlBT2OCGEEYlUQkCXfB3251FEVjPTQUf0aBP01oFkf8mSQ6y0aBDYgUF0LMPSQ1BhVB/ehwFU/VUSQ+I5VB/XuOFUZztRQQCrSBnSkfF0MmwRQK5/SBTA9BG0UxeSQfLfNB3KohFk6eXRQ4/xNBvW7CG0bhFSQkQJLBXKU1F00FjRQ1NZlBXjXsF0FZbSQaSIhBrp4bFEReTUQ7/ZgBTclAGkg8fSQsFkdBvIY/F0GvCUQxCKeBbVCKFkWIVSQO61UB3Bk/EEvxVRQB2CVBTvdIGEPd6SQKrOLB/OYUF0yo7QQz91LB7fXKGEgUOSQ6rIHBDLZ3F0NnRRQ out_171_mFAP2b_singleloop_p01wA5_mFAP2b_0001_0001
EtIriBPzMzF0eUIWQaR2jB/na+FEAAQXQPKshB76RGG0HF2XQGE4eBLbnCGEaRCYQCsykBnYQuFEEYJYQOwqmBPtxcF0qewXQLfZpBnxafF0NdoXQ6jImB3RWIFETtVXQaOeqBTsSNF0ULKXQuZioBPtI/EkQ3+WQ7RRhBvconFECsSWQE2glBXwFEG0Xr5WQZZGjBHu8mF0Q0XYQWW2lB/+y2FECmiYQ95KkBbFrAFUciTXQRulsBjBhKFUcc9WQzNzoBvBjvEkfHpWQ out_171_mFAP2b_singleloop_p01wA5_mFAP2b_0001_0001
EzhWiBXjXQGU2ODYQVjXgBntzXGknvTYQFDChBrvfcGEVj/YQO0SjBzgAgG025HZQhrHgBb78gGU3koXQAuSeBvnzdGUQxRWQyI8gBPyNaGEo7WVQs6CZBHOjeGU3J6VQNcJgB3tdXGUbVGUQYubXBHN2bGk6rpUQhIGbBLCWYG0IEwTQe+OkBDAATGkYQ4XQxO9cB/LjTGEeiXYQolEiB31XkGEQXgXQZXsdBjVBnGk+IBYQnOCjBDymZGEWkpVQ6fJWB3YShG0UqnWQ0qmhBLboUGU6LYTQfyPTBjzhcGkm8XUQcO4ZBjfRWG06jwSQ out_171_mFAP2b_singleloop_p01wA5_mFAP2b_0001_0001
Env/dBntzcGEqGbZQ8SXeBvcohGkTiFaQ357ZBPc9pGkDtMaQlYQVBzgAnGUbnPaQep7dBrEDZGUPKoaQ98ldBr9WdGUIQWbQ/aRhBbgBjGkO+mbQEmajBvuLeGErxrbQDI/gBDjVtGUXrwbQPKcaBXNeZGU46RZQuSGhB7HvlG07HIaQ+zsgBLiyTGEcQmaQ7laaBH9KUGUsPiaQysycBHipWG0DUrbQeTRaBn1DjGkzyXbQ06hiB3dgxGkrH8bQ6NWeBfWFxG0OyrbQ out_171_mFAP2b_singleloop_p01wA5_mFAP2b_0001_0001
EmuJbBnCX0G0IbPaQgVOXBfnv8G0xLVaQfU4UBjVO8GU14BbQsHlXBLv04GkYQgbQZQgaBPc9GH0HFOaQ/PFgBnj0DH0/HZaQRdVgBruM4GE12KaQywJbB7tK0GERXPaQVoFUB7h67G06t8ZQ1j8YBb1XNHUBviaQFmDaBXHyJH0D4sZQXNagBXkyEHE+r7aQWIghB/fMJHETMJaQXuuhBzuZ0G0clgaQMd8gBPhb3G0hopZQ out_171_mFAP2b_singleloop_p01wA5_mFAP2b_0001_0001
L357PB325/GEaRGbQWOUNBvcoAH0z3vbQfUYLBXiBMHkDt4bQpbSLBHYlPHkQgdcQcSsIBntz4GEFuybQ2XRKB/lCtGUWXubQhnxNBjzfpG0ChScQhBNPBv2YeGEsnOcQCH7SBfrQZG0gflcQVGxVB3hMeGEvADdQQGoTBHaEPGUfQdcQGE4NBLwKCHkqxraQCpMQBP7a+GkyhIcQ+i7FBPhg6GENfZbQ7AmGBLg25GEK+QcQQScMBzRyrGUmZQbQfRsGBnCDoGUxTubQ5sqLBr0jqG03swcQi+bRBfQLuG0P2ScQ9PLNBzNwZGEau4bQNsJVB3RDmGUR0IdQ8UjYBrLIaG0ExTdQnGPRBbLxLGk3pFcQuMWWBHGtKG0KWtcQ out_171_mFAP2b_singleloop_p01wA5_mFAP2b_0001_0001
LkC3JB/owRH0d+WbQ46xHBb6mcHkYQcbQBr8IBfSMiHEsyxaQcSMKBPIwcHkpbSaQgVuBB77ncHEVjjbQF599AfYjbH0+c8aQ2O/JBzeUOHkQg5aQL62JBn3XgHkWA3bQyAYABD4kjHk610bQddxABH0vVHExg3bQdHY4AbmFWHUH//aQ out_171_mFAP2b_singleloop_p01wA5_mFAP2b_0001_0001
LXkNIBHsysHEmutaQpw1IBnDtyH0HFGaQueUFBXMIuHERLiZQlYQGBLbnwH0bS8YQcSMHB/mE+HUwKTaQJbYIBf1p+HU/dCbQJCDHBXIrzH0iNTbQceNIBL0usHkjLuaQkhENBn3iyHkjb8ZQV4+CBPQS/H0LdMaQziaJBPPACI0YaAaQF68FBbcfCIkMcRbQmDmMBjqaAIE+oHbQoKyCBf5ezHkBGbbQ8rnJBDq4xHk6kubQ out_171_mFAP2b_singleloop_p01wA5_mFAP2b_0001_0001
EsHFBBf++nHkWktZQ7Rh7APdTjHkDtMZQQ144ADrcXHkmZWZQ99TwA77nTHEEYJZQ2jCxAThrpHEsyJZQFajyA7kr1HE/qCZQPDFyArRi8HEJflZQMjh0AnRz5HkUWaYQASizAfwsDIES2fZQJ1A2A3dTCIUXrUYQe8g1AfStFIUHR3YQlt/2ALoHLIEOoxYQf/UABjU4lHEoaMaQTq6/AfLdjHk4kuYQLMqsAfNpoHEQrnZQALAsATCjmHk0rwYQZ1jwADmV5HEbWFaQkk80Abgn0H0ln+XQG1KzA/gYGI0oR7ZQ1mk3AjC5DIUJopXQE5e1A/t8MIURAMZQ out_171_mFAP2b_singleloop_p01wA5_mFAP2b_0001_0001
EqGPABT0iRH0yhqZQ357+A3jCGH0Gv0ZQ5luEBnDt/G0JxwZQGE4IBHXPDHkQgBaQMIw6ArFZEHkU4iaQ1kUxAH/rKHU63paQpM/3ArPl4GE1kqaQDCsDBT2OVHUGE0ZQtsQ5ADHrCHU56dZQXhaABLQ1GH06R5aQ+5CtAfWtKHkEEQaQ9RD1Ajzn3GEoHLbQkh/+AXLmzGEHTmaQgHzxAXiH2GU58TaQ out_171_mFAP2b_singleloop_p01wA5_mFAP2b_0001_0001
EFDiEBzKH2GE7RdZQ4PVJBXjXvGEBWZZQU4aIBjrHjGEoaYZQFueEBnuJfGECsGZQzhWMBTgVzGU46xYQkxVRBviitGkW3lYQwYhUBj6N0GEsZ2XQJqIXBb68+GUJeYYQ7RBBBrZmzGE99PZQ/z1LBrGqwG0LZ1ZQfObNBrws7GUtc2YQNfrJBXm9yGESSWYQzcaQB/yXlG0Y7bYQDbDUB/ZMtGURjAZQU3NZB7iQEH0YNDYQui4ZBr/67GEElwYQ185TB7ARDHkDCoYQ out_171_mFAP2b_singleloop_p01wA5_mFAP2b_0001_0001
EEtIMBvHFdGUPKsZQ/pGMBrbSRG04lqZQaR2PB7QLNGU5QHZQlDNUBfTiRGEoaAZQrcoNB33PMG0isVaQ9/WJBvpiNG0Ik5aQzKoEBflAOGEtLwaQXd3KBbYmNGk0lebQ5lOPBjqxgGk8S7ZQhFDIBfznOGk4cjZQYcURBTc5PGEh1gaQYdbOBDKwDGEfDRaQ out_171_mFAP2b_singleloop_p01wA5_mFAP2b_0001_0001
EIwKOB77nEGE7RxYQvJRRBblDAGEmuNYQyLdSB757nFkuJRYQam5OB33PbFU2ObYQzMTOBrEDCGksdGXQqieNBzGEOG0w84WQw7eRBH5y6F0CR7VQhwCKBHV2QGEfjtVQx1jKBTgVBGEZ74YQUeKVBvA9DGkh0MYQ8SYKBTRt8F03qJXQrDTRBrcoRGkvXyWQ3GiLB7rdRGENywXQKKTPB/b09F0ciBVQu5/RBPLqpF0qsCWQcWaVB7HQBG0k33VQAeqJBTUgZG0Q4oVQZUHGBDjUNG00b2VQ5u1LBDuwNG0NSzUQ out_171_mFAP2b_singleloop_p01wA5_mFAP2b_0001_0001
EKcdXB7OfhF0MzIYQtI7YBX3kKF0eUIYQO0CbBvcoDFU3k4WQf/UeB3MzOF01jSWQ6mEdBLEYFF0jCrYQstoeBTBztE07eoYQVvvaB34yKFkGmWZQgqRaB/S3sFksdCYQgQXVB7pLBFkcpPYQ6gSgBfYcOFE1zlYQg0ygBfsPqE0zDBZQwDLgBHqQqE06NJYQmvFbBbb4jEENdtYQVIrdBfgNHFkNVvZQyqIXBz2QBFEy0bZQYCvZB3HwbFkT3XZQ out_171_mFAP2b_singleloop_p01wA5_mFAP2b_0001_0001
EsyBZBbQgxE0jCXWQ++paBb5QpEUjXCVQ46ReBrFZVEUiBJVQIFOdBnDtGE0w17VQXktVBrw1jEEEYNUQBWZWBHZ7oEECs6WQ509cB7kr1EEYNiUQjs9WBXjXeE0HFOTQv0NTBLGEyEE/pGUQ35bTBb5QXEET3sUQ out_171_mFAP2b_singleloop_p01wA5_mFAP2b_0001_0001
EqxLhBLxgUE0JxQUQaRGjBf9oCEEEYNUQ0iMkBra86Dka8ySQO0ClBPy2LEU6mESQ35blBvyhIE0eUIVQrtmnB7+PwD0OhQVQOlwpBHhd+Dk1qPWQ1y/pBTgNSEk/OnWQFiXrB3mnfDULJsWQiBhhBTKchEUdTqTQ0VFiB/aSoDkWkiUQvbqkBXbqLEEyYIWQcFWmB74WXE0tcxUQZiioBHxrrDUWGSUQ4KvmBXJOSDkM3mVQXH1sBn+mmDEemVXQfxHrBrHfBDEu7XWQ out_171_mFAP2b_singleloop_p01wA5_mFAP2b_0001_0001
LHvUkBjWkRD01jaSQqGflBrZmFD0coFRQueUkBDW5cCkpbaQQrcojBHYl7BkBBGRQ2OfjBLwK7CkEDCTQFgonBbigAD0nUMRQjtNlBvz6fDEDwYQQ out_171_mFAP2b_singleloop_p01wA5_mFAP2b_0001_0001
LMIQkB3MzcCk8SHOQ5QLjBfTixBEqGfMQqGPhBj/UHCU0iMKQc94hBblDlC0MzsIQqGflBjrH9AkEDSLQBYInBTsfcA0KwZNQMnakBP/Gm/T1RrJQZ78kBnCX3CEBWJNQ+zAiB3e1HB0MoyNQOKsmBPjImBUHt/JQcuBmBHiB7/zSgpOQb2EmBHFJd+zfz2IQP/KjBv1RKAk4DDIQCOPjBfD2U+zB6+KQ out_171_mFAP2b_singleloop_p01wA5_mFAP2b_0001_0001
L46xdBzLdjBEaR2JQktzZBrw17BUdTiHQiWEYB/TN2AEW5wDQy2ZZBf8SX/DtIbEQzhWUBrw1LC0NJ2IQxDnRBnO6PB0BtIKQDuGVBn7upCEHOwKQEj+LBDvCkBkitpKQ789cBXjXyAEpwFLQ8fkbB74hWC0HLAFQTn0RB/pmYCkKAjGQy0lTBL0kAB04rBMQQ9wRBnmkYAU+H2IQt0WRBzG0yCkNQnLQB5FXBDuJFD0h86JQXafXBfChaCkw9KMQLTFKBfeeuA0uwjLQ0R/JBzNGyBEguwIQxyvLB3oXNCkJB8LQ out_171_mFAP2b_singleloop_p01wA5_mFAP2b_0001_0001
L2jCVBvIbPBka8S/PDXvSBHYlTAkR2O3PnEDXBXiBx+z4lutPzMTWBzgAr4zMzMrP3ySOB7Mn/+j/0u8PM7LKB/HNVA0bgNAQIFOUBPzMHCkZmZ+Pz9DRBTVF4AEdgnfPs85PBXSEr9TRFsBQFWsMBvthK9TNo11PnFeHBreLUAEzi/6P out_171_mFAP2b_singleloop_p01wA5_mFAP2b_0001_0001
LEtobB/na8/zisdePEtIgBf9og+zfqxrv2jChBjVO02D/pGxPiBBiBjWkt973P1YPTiBfBTLy28Dv0N+vI3YdBP++s/zTDQDwGjZfBjlu+AEMx+CwE8/ZBrC+I/DeGhGwZ78bBLwK/AUO0ikPoL0hBbec5/TmIZtvTl0bBXm2wy74cy9vkbRhB/o0K5TBVpAw out_171_mFAP2b_singleloop_p01wA5_mFAP2b_0001_0001
LlD9gBThrH6zyhW/PDC8hBT0iM9bktTDQT3kgB77nK+LtIbIQZQghBjAr8/7yh2JQMdDgBb5QL+jWkNBQ/hBkBPilb87fiUEQZj3hBH1Nh/7zcQBQ out_171_mFAP2b_singleloop_p01wA5_mFAP2b_0001_0001
EPK8cB325767z3PJQBrcaBT2Of8b3k4LQjsdcBrEDC7jTiBOQtd+cBDVjH/zMzcNQfUYUB7P1477xLtLQ/+jRBfJcG/74MFKQietRB/Gr3AsmHcLQdVaPBjeezAs0EIOQhRIKBLNR4AsL8rOQronGBraNCBsXhvMQYheIBrOVzAsGJmQQKcdbB33P16D99DIQPMhbBHQkQ/rQjhMQToaTBjSOo7jBz0KQAlqSBr9X77LpjtNQtUhTBbwMS/7BpIIQ0JZNBjSjh+rYTyJQv+2VB3G3MBMvRnLQvicPBz7OmB8vvRKQBi9RBrnrrAM/drPQy13HBnbJGBcHy0KQNkqCBD/BGBcG2KNQYXKLBDItrA8kFWRQxkiEBHM/2A8a0zQQ out_171_mFAP2b_singleloop_p01wA5_mFAP2b_0001_0001
ETihdBzLdTy7P1QQQgVOfBLxgg9T14VRQWOUbBX3kAA0LdrRQyLdWBTLym/j78tRQ/pmfB757n2rpbiSQ1wQgBH8Q5+byj7RQIAXdBn3b5+by6oQQIZfdBrDqxzLbMPQQ98ihBrrJq+Dk7ERQVQ6bB/yqvzL8WITQgLchBDC5v5j+1MTQ8PNfBnnwOAsJaoSQaYaiBnbxN/LZvwRQIQOZBrewk/LhnyQQzQnfBDtKFAs4E4PQ out_171_mFAP2b_singleloop_p01wA5_mFAP2b_0001_0001
EPffdB/RhLBkuJBSQb8SaB7QLKC0isdSQzhWbBzfqVCE7R5TQIFufBTf/kCkR2OUQhrnbBjVO0CUGEwRQj44aBHfKyC0RkYQQNjXYBLx2YD0ghTSQDLHdBrUxZD0OccPQ03vgBzgATB0Ld7RQwMFWB/ywBC0+PYSQ3AjfBbFv6C0VG6RQv0oWBn6xvC0XlLQQXQ4cBff9VCU4w+PQP+eZBHgp2DU9tzRQzlDZBbWKcDE8IYTQlZOUBnkFSDkZsHSQaGlcBXQxYDUC4UNQ8JogBXQHdDU4w1PQegFbBPn20DEt6HQQ out_171_mFAP2b_singleloop_p01wA5_mFAP2b_0001_0001
ERLSXBThrPCUf/sUQlYQXBLEYdCEZ7EWQhrHSBX461CkYQQWQMdzNB7OfjCEueEWQpbSXBfR2uBkqxDXQszLXB3OIICkKbPYQeXLcBbFX2AU+RzWQ2jCUB/naAC0xLVUQgexaB7CRxCUXBQWQk6qTB3NRKBk0v7WQzMHXB79jaBkmslYQpjnTBjesbCkRHUYQOwvaB/WebCkvMVYQ8VKcB3jqAAEuwfXQqZzfBX3FcBkoh8WQaRFcBroCeA0NEyVQ out_171_mFAP2b_singleloop_p01wA5_mFAP2b_0001_0001
Ee+eSBHXPeDU5QrWQEYlNB34l2DUMI4WQW5QOBzfqPEkpbqXQlDtSBHueWEE/p+XQNeJWBDrcsDUHaxWQkJqKBrMziDkpcZXQbc3LBrH6+DEFQ6VQ out_171_mFAP2b_singleloop_p01wA5_mFAP2b_0001_0001
EMIwJBXiBZEU0iAYQShrJBrbSsEUgVaYQ14lEBDW54E057TYQxggABf++vEk8SHYQdTCKBf++lE03PJZQZ5FFBTJSZE0spWZQbovABb68jEUuFoZQ2Q2EBndKDE0IcQZQsiZ4A3iyYEEhmzZQmmRABnXKwDk2+bZQ9T93A7I0CEUJjtZQQF4uAr5hvDU6F5ZQHaRGBfSMSEkrHtXQZs/MBfae2E0UZQYQKsUKBPkT0EkFGdZQ3SlNBXBRcEUd1OZQAH7ABP+P1E0RssZQrhOIB/rS1DUbdCZQ9emxAHhQhEU1UBaQqCDABLo6NDE9TXZQwoevAXXUSDkl7vZQ out_171_mFAP2b_singleloop_p01wA5_mFAP2b_0001_0001
LhrnEBzgANFkYQgYQoFZ/AjU4YFEv0dYQKxAABfTivF0NJuYQpw1DBb781FUbnDZQOJGIBnBBUFE7RpYQm5N5AH1nQFksGwYQD+r8APrfZFEya5XQ out_171_mFAP2b_singleloop_p01wA5_mFAP2b_0001_0001
E2Of3A33P7F00NlYQ46R2A34lIGEoa0YQ03PzAvIbQGUy2RYQpbSuAvyhNGka8iXQEtIuAHXPJGET3YZQxS2xALi/DGU54BaQ5e4pA7aXFGU6zlaQrujuATFRBGkblPbQbBA3AndvIG0o3gbQ9owxATgV0FEXPSYQLx89AbMSLGk4FBZQVBrmArMfFGUh+OZQmnbsA77nRGEw5fZQ58e5A/NfHG0XaLaQULDzATv92FUbk8ZQyjkiAvc+AGkwgeaQTk7nAnZ0NGEGUpaQljLyAbA9yFkm6JbQYxNoA/zaAGkGNnbQUMA6AHkyFGEXR8bQHRvzAjJ7PGUpkmbQ/3R9ArEzJG0UhLbQ out_171_mFAP2b_singleloop_p01wA5_mFAP2b_0001_0001
EnED2AvyhaG00NZYQ357yAD/piGEaR2XQAAAxAPeptGkBBOYQbnv1A/S3wGUjXuYQ7Rh7APepjGEue0WQShr6AnsdcGkR2yYQS8TrAX4TgGUPFaXQGZ74ArbSpGEEYFWQEYl8A757bGkTiZWQKcdBB/9TmGkvfSXQ out_171_mFAP2b_singleloop_p01wA5_mFAP2b_0001_0001
E+TNqALbnzGUbnvXQIwKoAbkt+GUbnDYQ/pGqA757FH0gA7WQzMzpAzLdCHEmuxVQ7RhZAnYQAHEBWVYQLHFKATWo9GE/QqXQ/cAWAfsI5GUKY8YQx1jmAbPKwGkqx7WQDVrtAnz7AHkVKdYQc1bXA/hnIHkKoeYQBUEMATRQCHULo5WQ2U7FAPkY6G0vyIZQjh3gAjQN7GEc+UZQJq7XA3kywGkiczYQ out_171_mFAP2b_singleloop_p01wA5_mFAP2b_0001_0001
Epw1rA/mEQHEnELXQGZ7tAXNeXHU0iEWQJGEkA3MzbH0xLVVQQgVYAzgAfHET38VQU460AXNegHU14lWQ8/W2AfdpoHkpglVQkkr/AP/6bHEa97WQdoFsA34lSHkDtEYQ2moyAfwTTHEcHUVQsePxAHW5jHkaVcXQ1oc7Ar46uHEg/8VQipruA7LDsHU2KTVQkgF6Azu0kHkP7uUQPSVCBDWKiHkE5TXQw2nBBLopYHUAtCWQ8O2+AXirVHUxGsXQ out_171_mFAP2b_singleloop_p01wA5_mFAP2b_0001_0001
LNepkAf9obHkCX/TQepbYAb6mfHkBBGTQXPKeAz1jqHUiBhSQ8naQADVjxH0kYYSQR2OVAblDYHEsy5RQrJpMAbXTNH0kUPSQGnXKAvODGHEeL/QQW6Wx/mMCKHE86DQQXWEn/mwKCHE1T8NQyLdrA7luYH03PlTQvfuJA7oggHUb4qTQKJQiALT2WHkNRaRQQvhKAHHxbHENmLRQDyX6/u+DOH0GJvSQ0Z5XAvxnJH0mj7SQbynGAjZ49GUcKSRQv9VZAzU6FHE30bQQL8k7/q+gRHUrdNPQ1sEJ/KYeLHUXipQQJLe++meIFHEwqxMQ9YWa/SXP7GEYmxOQFsxAA77mAHEuCxMQ out_171_mFAP2b_singleloop_p01wA5_mFAP2b_0001_0001
LlYQpAnX6rHERLKSQdoFtADAA2H0MzkRQDXP3AHtI4HkR2WSQBrc7AjWkwHUep7SQsHFwAXMI1H0w1DQQoJF6Af/QvHUf72PQUFNnA73ZvHkBUlOQVjXuA3islHEoaUSQg58mADyF8HEzAuRQfP8wAzU38HkWiPPQtCH/A/YtyH0zWjOQ+9bpAf92uHUfyeMQgUlfAHF9zHUAkxOQZQ8lA7PenHEBLXPQ out_171_mFAP2b_singleloop_p01wA5_mFAP2b_0001_0001
LBrc8AjVuAI0P1QSQ9oQDBrbyBIEnE7SQnvfHBz0N7HUPKkSQTihLBLaR6HE7RRTQIFuEBPyWHIkZmZSQkmv+AviBKI0GGJSQLIp3A3vkFIEZroRQxSX8AjNyAIEy4QSQ50nCB353BIkxtAUQwqKHB3n9GIEiQfRQNcKHBXAgJI0A4ITQQDt/AfHSNIEPYaRQHQu7ADz2LIE4YETQ0vi4An5bFIEhJjQQdfYvArCPGIUaY9RQ out_171_mFAP2b_singleloop_p01wA5_mFAP2b_0001_0001
EzMzGBnsd1H0GvcRQIwqKBfTitHUepDRQIwKIBjrHjHUepjQQoFZKBntzdHEEYVPQ0iMOBrvfyHEAAAQQ31FLBP/l2HEdIeNQREQGB/PA1H0E2LNQCstNBj2t7HEPy4LQ8naDBPc91HkZm5QQT3ENB/XdrHEPa7RQT0GRB3/0sHU+4bPQ9SSQBTiK5Hko1bQQ out_171_mFAP2b_singleloop_p01wA5_mFAP2b_0001_0001
EqxrDB/89fH0w1LRQdTCBB3MzVH0z33QQXkt9ADAAQHkBBGSQfU43APy2UHU3k4SQ14l4AzKHXHECsyPQLKI8AfXzbHERzWNQkuEzAvqdMHUYJNPQdTCCB/89kH0eU4RQjl9DBDzcQHktzaQQtv3yAf1ScHkxNWQQQpL8ADwfjH0RzpNQOvasAXz4NHE2Y3NQ1NDwArT+IHkBEhQQMtr4Azf8GHEEQSOQ out_171_mFAP2b_singleloop_p01wA5_mFAP2b_0001_0001
EvJx/AbQgFH0gALSQhrH7A34l+GkQgNTQNzMyAHtI3GkBBuSQ99TzAHDCyGU5QrRQgqxBBb5Q3GEue0TQ0SVGBrj37G0FtkUQ/t/JBr/syGUaW/UQZzNEBDalBHUQIyVQpwVCBDBWCHkrHdRQ4bi3Aj9pDH0Jf+TQtahDB7S/yG0J6/SQ2Ko/AXIuxGU9lcUQEUjIBPvXBHk2j8TQdFTNBbr21GEccjVQcjdLB/YluG04sGUQVKzHB/mItGEADnVQhVhHBzE/EHUo4WWQC/+BBTn/7GUySaWQ6MkBBLi1HH090cVQ out_171_mFAP2b_singleloop_p01wA5_mFAP2b_0001_0001
ECsypAHZ71GkU4iTQ8S3gArbSuGkDtYTQ789jA/mEkG04lGUQpbSkAT14jG03PVVQDCsMAfTiyGU2O/TQ0xny/WQ7qG0WqxTQFxc5/WVmhGE3MhTQsrw7+mIruG0LB2TQ67npAf9o6GUwKXUQ6mWfAv6zsGkflUSQU6zIADtF6Gk0ElTQ0X5OATvuzGUS1DVQ out_171_mFAP2b_singleloop_p01wA5_mFAP2b_0001_0001
EiBBnA757bGEv0VTQOJGsA7kYSG0eU4TQqxLmAThrHG0xL1TQIwKiA3NJEGkpbySQlDt2APzMRGUy2JTQv5t9AjcPaG067gTQdQz7Arw/GGUywfTQwnLDBTLgbGUNZrSQoa8lATKccG03PVSQJYatArIkTGkkl8UQYaQ1ADXpRGEvyFSQjvdABn9tYGUgDdUQG9R5AXMihGE8SiTQbGrBBDTPGGU3H+SQQse2AzcmAG0MuMTQw3J9AnzpGG0cbkUQVupFBPj6hGkUYBTQf/sBBLxQdG05xsRQguaFBrETUGEDOrSQ out_171_mFAP2b_singleloop_p01wA5_mFAP2b_0001_0001
E/pGmADBWCGEVj/UQT3khAb5QvF0LdLVQmuJqA76RfFUiBpVQZ78sAHtIfFUf/0WQ14lQATgVwF03PNWQLIzFAnLLaFUiYkWQR4nPAHVJKFEmfWWQgT9n/+TvZFE+nFXQ3kYpAXiBGG0w1zVQA+0cADOwpFkGROUQIAJEAf946F0mozVQ/icWAbAu3F0gHIXQ out_171_mFAP2b_singleloop_p01wA5_mFAP2b_0001_0001
EdTiuAfSMSFklDtUQFDC3ALFuCFEoaEVQaR2yA/owrE0bSEVQb8SuAT0ikE0GvEUQBWZABXiBDFk8SHUQypmCBDv+YF0Ef9TQhx5EBvnL0EU7OqUQL9aEBDqhjFURvOVQWO0rA/mETFkCXvTQwf05AnQcGFkNxEWQQsX+ALAc9E0tRITQuxQ/ADPhiFU97eTQrx+FBr25XFEGCUTQE3SIBvGh0EkIZ+TQpzdDBH60jE0Z/vUQ4nLGB/R25E0dzoVQJw/FBThPzFEDt/UQzbiHBHD6ZF0iJtVQEKFBBvYLlFkOi5VQ out_171_mFAP2b_singleloop_p01wA5_mFAP2b_0001_0001
EhAr0AzeUgEECsKWQkCXxAzKHKE0NJWWQ2jC7AXO02D0yhOWQqxrBBzgA/DE+T1WQgVOsAHueGE0jCvXQpk1iA3TgTEUaB4XQLUFpAjGqdDklD6XQnvf4AfTinEkqx7WQOIqrAXpEGEk83jVQb88xAfF8KEEQSQYQqK0kA7GbiE0b32XQz2flAHTDZD0vacYQGDFwArJWJD0Bx0XQRpUjALb1UDEedIXQ out_171_mFAP2b_singleloop_p01wA5_mFAP2b_0001_0001
EOJG6Ab6mUDEuecVQdTiBBb5Q3C0KHSVQUNeABTKcJC00NxVQLHa8ALwKfB00NBVQtd+CBHue0CU0i0TQ2GgEBfRndDEL4JTQeTjABvXu3DEH6nSQLvwJBvjboDkUTBTQr73BBTlHOEUXP9RQyqHLBTcnGEESQWSQHcMHBbwfTEkN+zRQTPlIBzAolEkcCIRQwKHzALGEQDUep7UQMU3EB7b0CDUV14VQacY/AjMRnCUh5STQPkUGBrrWeC0BZtTQCk04Ar5PvDUj8uSQTd1MBzGsTDUtFcTQXUg9AXzMYEES1iRQaATPBT7/KEkKlOSQIOaMB3lPlEkIT8QQ out_171_mFAP2b_singleloop_p01wA5_mFAP2b_0001_0001
LCB2BBrFZ7BUHaBXQfUYBBTKclA0FZjXQTiBEB/S3E/jEDqWQjX6BBLFue7Tc9gWQXkNEB/9TtAEW5cYQDWdDBrztECkA2oYQNuEEBXXicC07J/XQdv3BBjWf8BEb4/WQT6P6AnzsVAEM4rXQDwcIBvv+aAEwsZYQOcYCB/lFBAErA0YQiHbGBjbYOCEM+AZQ3/9+AvgMJCk9N3YQbtPIBPYKhCUzk1XQpY1BB/OP6C0BwAYQ out_171_mFAP2b_singleloop_p01wA5_mFAP2b_0001_0001
LU4aIBHsyx/DEY9VQiBBLBHsyh9z4lGVQgVuHBrFZ77j9o4TQzMzIBbmZG8r8SPTQy2ZQB3ist+z4lmUQOI2PB7oydA0u8vTQ6mEKBb6m0AUIwCWQYAnLBju5XzLvEsVQxdOSBb2AL8jYnCUQpUBTBHTJK/TyXaVQRU0RBffgOA0YN7SQ out_171_mFAP2b_singleloop_p01wA5_mFAP2b_0001_0001
LCsyDBLGEo+j/UjTQTihABjqxL+zP1YSQBW51A/mEj8z3P1SQamZuAblDN8jZmBSQAAgABDW5YA0NJmRQSdMGBTiO3AEWwKRQ5azFB/bgFC0g5aQQCl9IBHGHk/j6KXQQyL9CBfnvHAkYQIUQovXCBLITf6zWOyRQlYy9AHZ9IB0rGPSQ0VA8AbpBTAEvVuQQWRiIBPugDB0h9DSQckzJB3tZQC0ArKQQ6f6DBbY8cCUk4CRQ17cDBPO+ACEoSBPQBH/MBzrNHA0ktFQQkxtGBnJmL/T5a+OQwgQJBH9xe9jei8QQ out_171_mFAP2b_singleloop_p01wA5_mFAP2b_0001_0001
LQ140AvHFu6jDtIUQMIwqATf/U174luUQlYQkAz1jS+DqGPVQWO0UA76RR+z1jKVQkCX7ALwKH7zkYwUQBWNsAXOz78LIyjVQFjAmA/OEY8bMg/TQ out_171_mFAP2b_singleloop_p01wA5_mFAP2b_0001_0001
LRLypAjpbKAUiBxVQuz3kA7P1YBECsSWQ6mEdAb6mEC0IbPVQ2OfLAzeUUCU3kgVQZQgbAbmZGBknvfXQHuwjATFxnAksiWYQx4PrAvyyRBUnZlYQVpngALuT++j+NnYQfU4xALGEIAEAAwVQqiOrAXp5BCU7ynWQvoUPATUoXA0usPXQ96JTAfUkACk0+wXQeRVkAXbUP+jaDBZQTA/UAb0+89jdLaYQ out_171_mFAP2b_singleloop_p01wA5_mFAP2b_0001_0001
EFDCjAjqxHC01jCUQKc9aAzLdfC0d++SQueUeA/TNODktzPTQZQgnA7QLaDkvfyTQThmhA/S3TCk8DlRQkt8sAf8GlC02AYRQHVUhAr7UHBUByXRQPO8wAbwXhCEh/5PQLHaqAHZ70Bk++5TQ/ABKAz9YXCEbiBTQjGJZADrFjC0R80QQ1EeyA7q5TC0AkBSQxdOtAXAwGDUpYqRQCwQkAD0D4A0y7XQQSeQSA3gdwA04beRQ/aXmA7jSoA0ldHSQI4B5ADxQuCEwpxPQNXrrAPVWzCUQAlOQyOAxAHss/B0M5TPQ out_171_mFAP2b_singleloop_p01wA5_mFAP2b_0001_0001
ER2OPATf/oDUKc1SQxgATArFZLEUf/8SQamZWAfR2WEkSMoRQnEDMADAASE0eUoQQKc9AATLyWEUktrTQh8s9/muzRE0kIJVQBydb/umQhEUg4vVQPUJW/elpfEkAAQXQI5+l8iQZxEkY0zXQhrHBAPHadD0codSQS31gALa2NEkXchTQ8klj/W4uSE0RJNTQwWNDAvHFoE0K4lTQHvWOA/V5TEU8UoVQ6iGz/uSVBEUaGSVQJNMZ9o0KeE0uAVVQ569m/i7ixE0FVfVQIRI7/20qgEkX3qXQ2xlz+evYQEES1hXQIoOj8AhSwEE83ZYQdRQa/8n2wEUs1bXQB+F8+OD+/Ek/riXQ out_171_mFAP2b_singleloop_p01wA5_mFAP2b_0001_0001
EcSMiAnX6mEkZmpRQzMzjAb5Q1EUc9gQQFDCgAfTiLFUxg4QQ3kYkAjWkVF0FZzRQ2OfvAPy21EEpwFQQUNemAvxLpE0kYgSQZZBeAneXvE0GSXPQQgVwArvfAFUgVeOQsHFyAvz3lEEVjnPQVjX0ALbn7E01j6QQ out_171_mFAP2b_singleloop_p01wA5_mFAP2b_0001_0001
E2OfPAHtITFEueMQQKxgGALaRoFkCXfQQiBBMAXMI4FEYlzOQGZ7GALFu0FE+TdMQeYwY/y/AnFkZ4pQQWJnS+yap8FU1ZuQQ5uaB/CIUEGkDPASQp0qn+q8PAGEC7GTQFHRh/qJCOG0nJ3RQGZ7IA/89JFEmu5OQknZNAri/tF0rNbRQB/aJ/uDQeF0aNkRQiNs6+yILeFkZvoPQYUYY/YAP6FEUnrQQ+gjB/qpLDG0QwwPQ7Jxo/KtXSG0y3qSQTLQm/uoBRGEeo8QQ out_171_mFAP2b_singleloop_p01wA5_mFAP2b_0001_0001
LfU4WAf9oEG0hWkPQktzdAXNeMG0yhmNQGZ7kA34lVGEaR2OQc9oiAjqxYGEYljQQaR2aADVjFGkTixQQri6PAXUnPGElxiMQuG/jAHFmIGk8vHMQ out_171_mFAP2b_singleloop_p01wA5_mFAP2b_0001_0001
EW5QsA7QLaGUJGUNQ/pGyADBWjGkBBWOQZQg9AvyhkGkQgVNQ4PVABjrHgGUxgQLQXPKsATLytGUeprNQaYkrAXyhwG0y5uKQAC3kAfRs6GE4uLKQ6cRWAbu66GUBcxKQxO2pAbXFDHUkUFJQUNetAvxLXG025bLQ8GzyADXhiG0cOQQQjHPwA/5b0GkUwnOQF6FkAz2ftGE65fOQrRBoAzg1pGU+zpJQxitzA7O9xGE66AKQcA0lADryJHUobsIQ0Y3xAjR/CHkgqtIQ out_171_mFAP2b_singleloop_p01wA5_mFAP2b_0001_0001
EktzBBf9oqGkZm5OQlDNHB7QLuGUepLOQoacHB/TN6GEZ7sNQ/pGGB/9TAHk9ogPQT3kLBbmZrGkDtIQQ4tlMB73EgGUncTQQsAZQBPRIwGk6/jPQTEeQBjHgeG0gAbRQ/UDAB/natGEShTQQ+0XIBLxMqGU8VVMQIyWKBDBiuG0EnGRQPCYOBri+cGUiixOQqPCJBbrybGUTseQQL8dTBLYhuGUJehQQDqsPBLEd4G0qcbPQU6gRB/GxsGkwnpNQkuYRBrgZWG0Q1gRQK7yOB/MehGE9XWSQ6kIUB/n1iGEB/MRQ out_171_mFAP2b_singleloop_p01wA5_mFAP2b_0001_0001
ERLSJBT0i9GEYlTLQXPqJBXiBJHUJGkKQbnPPBrFZMHEaRmJQ03vRBnX6GH0d++HQ3kYFBPzMMHEUNeIQycIABf2nKHULzlJQAaAGBzYAYHES6YHQtIbKBrGv3G04l+JQjmyIB3F1NHk4LVMQYH0FBjkMHH0uqZFQL74+AL8aQHUk35KQk08CBblIaH0AUfEQiD8JBrJZZHUVNoFQ+1jFB3GAdH0PmeJQ out_171_mFAP2b_singleloop_p01wA5_mFAP2b_0001_0001
E5lORBPHaVHUGEoKQIwqWBbmZZHUzMDKQHaxXB3MzdHUiBhGQwKnUBnBBkHUGEYEQCB2XB/naiHk9oAMQTcadBzyFnHU8NAMQrJJeBLjBxH0gboOQdpRiBHFZ2H0Hu3NQam5OBvyhZHk789LQJ7dZBXjwSHkLIPKQB96WBfF+fHEH3/NQ2ZLVBrMCpH00NhLQgeNeB/b7qHkXCGKQQJMgB7BwgHUIuTMQeMyiBbhm8HEK+TPQR4QiB/mw5Hk2v2LQtKujBXjHwHE9p+NQ out_171_mFAP2b_singleloop_p01wA5_mFAP2b_0001_0001
LGZbcBntzaHkpbSEQEYleBbktfH0Gv0+PEtohBXMInHEDCsAQ789hBfTivHU3kY8PQgVgB7luXHUjX60PNGpcBjIVQHktqajPtIjYB3ODUHE2TmpvM0xdBDQ6GH0ILQJPDCseBb5QVHEv0NGQI2bbB3SdkHU4DG7PMe4hB/M0SH0b7O6PlaUhBnZMcHkiADEP out_171_mFAP2b_singleloop_p01wA5_mFAP2b_0001_0001
LRLSjBT14jH0w1jEQtdulBntzpHEW5wFQktjmBLEYnH0kYwJQ7RhlBntzfHEoa8KQZ78nB/mEmHkTiBCQAQ/oBLwIcH0mVtDQfU4iBDW5cH0OffGQ4HUlBXdVyHEgUVFQtBhpB7M1rHkhxjBQFVFnBXRClH021I8POmGpBHA0XHUl5gAQ out_171_mFAP2b_singleloop_p01wA5_mFAP2b_0001_0001
Lf/koBnX6sH0P14KQ35rpB7P1qHUiBhNQCBmqBHXPfHUGE4NQzMDrBT14bHEoaEQQiBBsBLFuyHEtIrNQD0MrBLuz7H0jy2LQJXwpBXGh2HUxKlJQNkkoBTs/sHEzE3KQ2sLoBDLzsHUN5CPQN13tBrSwuH0NfBNQYmUsB3mP1HU3dwPQZd+sBfaJAIElqMLQsY7pB7xvAIExM9MQjzQrB7rT0HkIwGIQjUPoB3V/7HEt/yIQ out_171_mFAP2b_singleloop_p01wA5_mFAP2b_0001_0001
EiWErBbPKZH0istLQOJ2rBLwKOHkArMMQR2OqBz1jGH0xLdKQKcNrBjU49GE7RxJQLy2uBzLdMHkoFpLQ/ZcvBbFhPHkyh8IQ/AmwBjo+SHU6ajNQlDtqBLbnbHEnEzJQJ9brBnhQMHU+SSOQDXUvBrBAEHE7/4LQEy1tBHEESHkOhGIQyisyBP6fRHEJhHNQMgKwBTQoQHkTgmPQiYLwBX0cbHEYBUNQ out_171_mFAP2b_singleloop_p01wA5_mFAP2b_0001_0001
E35rnBrbSJHkvf6JQv09lBzgACH0P1YIQBr8iB7P1DHkqxrIQjs9hBra8MHU2OfIQ5QrmBbPKCHEue0CQEaBlBv9R6Gkzp/+Pr74lBLZj5GEqS/tPNCFoBPEq1GkVXvaPshJkB7NW9G0RNauv789mBz1jQHEW5gKQ6nTmBTQ45GUgUGJQH9xoBzzOAHUZ3RCQ04VmBrIKKHkYhOBQF97iB/j68G0LL/+P7OLlB/AZyG0dJUBQ98kkBT0I9GULDZ7v1pViBrVgAHUf0bhv out_171_mFAP2b_singleloop_p01wA5_mFAP2b_0001_0001
EAAghB3256GUiBBJQEtIdBDrc6GktzHJQqGvaB3isxG0IbnGQXPKdBrbSpG0HFuFQhALbBPHa4GEUN+LQx57bBb8/AHU+eHOQWISgBDlWCHku9ZPQbzpXB7WCHHk6I+OQ8FggBLQ2JHksxtQQG2/XBjvVOHUBGfQQ0kscBPj0PH0UOGRQO0iiBjU4zGUepLJQOPjbBThFCH04NbIQNU0cBjdBxG005tMQoz/WBHoU3GEkOwLQoj8hB7nj9GEHY0OQGr5TBbD4FHELOBOQngXiBbe8KHk1FORQ5seUBPZ7SH0rAyQQC+CdBbGoVHUeh5RQ out_171_mFAP2b_singleloop_p01wA5_mFAP2b_0001_0001
E8S3VBbQgzGEXPqEQfU4SBDrcrGkX6mBQTiBPBHtIlGE/pGFQv0tMBvyhpGkU4aIQR0zPBrYvwG0hPD6P7CWTBD041G0BoikPPpAQBPlT7G0wpG2vPJiTBfHQAHUuEq/vUcXQBTVkGHEqawDwSMIUBThr6GEBWZFQwSuVB/EwlGEYf2/P4ZLNBDi62GkeTQ9PG/SNB3gzqGkRTN0Pvh2VB7PyvGUdijovhp7VBrt07GEd2myPFAkNBTKkBHUcjxtv4VXNB/fc1GEcKw6vIgqVBzz85GEJ68BwXheWBj+fFHEXB87vZA2SBPatJHEORiGw0dbOBPaiMHU6t1BwuErNBzIwBHUtGkFw out_171_mFAP2b_singleloop_p01wA5_mFAP2b_0001_0001
EEtIOBDAAbGUNepDQMIQKBvz3TGkpbSGQ8n6FBT14PG0OffCQ/pGHBDBWMGU6mE8PJMINBnFPKGEtVXIQz0ZJBnJACGETwfJQGArIBrRqvF0wilIQI+2FBLkNDGEvFxLQIJ8EBvQSlFU7LIKQf9KDBX7+yFEuOFMQWFxEBn9oLGUJ5hNQ2+4+AbE0vF0WHGOQdsBBB7dDKGkUCjPQoj38AfOcAGEOi0PQ4PVQBPc9XGET3kAQV+RIBTXUYGUiTvIQA7xPBj07MGE8V9JQ9cmPBTZaGGEdNsFQe0vKBPBqoFUDQxFQdksDB/RDWF00o3JQQlzGBLATTG0zWUNQgHs6AjJqgFknJWOQ07MABn1pQGkeMdQQKyC3AnO8+FE8ntQQ out_171_mFAP2b_singleloop_p01wA5_mFAP2b_0001_0001
EfU4AB7kYQG0LdTEQXkt4AXjXMGUhrHBQRLyvAjrHIGE99zEQbnvqAT2OOGkCXvHQBuS0ATsLVG0Es+6PPysrAffKRGUHAWtPQZgoA/VGIGUX3uwPScaoAPmMXG0vQ1tvIFOAB3MzTGUKc9HQG3i7ATwzFG0bFP9PB3y6A/noYG0hsm0PqW6wAbEkbGUj43/P out_171_mFAP2b_singleloop_p01wA5_mFAP2b_0001_0001
EZ78tA/9T7F0IbnEQIMvlAHiPxFkLz5HQO9dZATgjoFEIyaEQb/ncAT8iZFE2DVBQ+BlqATWffF0wYpJQlSXyAfMJyFkxCICQFBZiAXtZ9F0dZRJQ07VkAL7HYF0oG3KQkUuwALsKmFERv8KQL2IuA3SdTFUIPWIQ out_171_mFAP2b_singleloop_p01wA5_mFAP2b_0001_0001
EiskGAT9EyFUlx7EQYvtp/e1atFEiqUBQ8umV+u2bhFkvlUEQr0gp9gTQmF00eeIQWQmP/SwABGkW5w9PSR44/+tyHGkC7+3P86nl/ubzRG0fTbsPf2m58gmxTGkP/CwPQmLAAPfMYGEdjfovbXbEAnf08F0t25HQF3f1/WCQjFECFN8P8k/l++L5FGU+XBCQdyeN90gE+F0jzE4PSmjDA/CEDG0+1skPhiuIAzeNKG0dAs9Pcuf1/S56eGkSICzvs0rPAPxSWGkorsqv out_171_mFAP2b_singleloop_p01wA5_mFAP2b_0001_0001
E2sjy+Q4yRFkO5pBQF8Et/EoVEFE57JEQHNFLA1oXEF0bG4AQBGEZAps22EE+IqBQleoZ/EtYtEkE1xEQUdf3+22yrEUPzgHQmNxy/a82nEEhxlEQBEeC/CZPuEUjSgKQyCCNATMZmEkUfGHQqId4/2/wsEEz9wLQoMdOAv31oEkgPSKQYOUF+EQKPFkUzl7PT8C0/wnuKFUd4DIQMWKU/cd9lEERh2AQ033z/4NGkEE56EHQ7pgw/G35lEUy/QAQkMRu+cNWxEkfGrLQYkZbAjETjEEJawEQB3p6/uatuE0JU7NQis7dAjMtnE03pRLQ out_171_mFAP2b_singleloop_p01wA5_mFAP2b_0001_0001
EX9zMApioTFUp8Z6Pw2JfA12yUFELz4sPEdflANX7pFktZLxP6y3uA94yrFUDY6lPpVBYA5i/RF0OhZ4vscyNAdya8EE9706vUKRHAxoy6EUBzQDwMvJ5/UdclE0tBdEwCaUr/sy0jEkNUEJwUpHBAh9teFkr7x5PBZFlAFC4HF0zMeyPGZfMA5abeF0sdc6vLS4iABz5TF0cAs9vVGHZApjpvEUnZA5vusU//wAT6E0jZqzv4sV4/UesHFUEqOEwwxYVAdNb8EE0eyFwxosHAtfeYEEgOmDwn5ba/AugjEU914Bw5wna/4TeVEEVTYJwS1XM/0XnvEkEjeJwTahCAxVSlEEYrRKw out_171_mFAP2b_singleloop_p01wA5_mFAP2b_0001_0001
Et75fAhe05F0F494Pn1BkA5i1HGU4CL5PlaQnAZ8OLGkrfNCQ90coAZ0vUG0HaVDQrVWXA9zoPGEpoixP4JDRAJGkNG0OJk1v7H2hAdH6OGk93b+vX5NnARTMXGE2Xf+vdq0jA5PwGGEZheCwvudRA5lr2FUSIP8PiBIrAVNPIGEvwPwPiQ6IAZgOPGUxNp5PS5ddA1PyXGkwDnyPZ2ILAB9YFG0Dh92vtkjEA5FNTGksBE5vI73pABeLHGEgzFFw+RieAxwLAGkCmUCw out_171_mFAP2b_singleloop_p01wA5_mFAP2b_0001_0001
EpMqoABnZDG0Y/uFQxpJrA1slFGUqaqJQDBWxA1hg4Fk9J3KQHeczAJOloFkowgJQuvBhAJxzHGkCnPLQa5tSA5lF9FU6NNLQWrYYA5ZJrFkHH+LQgpx+/AQiAG0kQVKQk3+nApnd3FkLfgEQNzQwAZ9pMGEbSwJQJmGjApGnJG09HUNQfFDaAV60OGUwFbKQDeAp/cIW1F0MzQKQiz/2/Ya6HGEY+uJQ out_171_mFAP2b_singleloop_p01wA5_mFAP2b_0001_0001
Ld/P0AtIk6F026ZNQy4D7AV4zqFE4/tOQJ3c0A9rHcFERDQQQsYo4AJgWSFk9uLRQ2b3BBRJ+1F0E1LQQT1wFBRCYBGkSKqOQIgVHBJo66FEjCmMQ6PIHBZHHKGkJsbPQiJrxA14rDG0qIdOQwa8+ANIJhF0G1LNQYx//A9LYAG06z5QQcMHEBNgEqF0fDwQQ out_171_mFAP2b_singleloop_p01wA5_mFAP2b_0001_0001
Eo9GqAZ1naFkxs6PQff1iANRnNFUmewQQhE3YAZGr+E0t8tPQ93OFA9U//EE9JmPQVG6WApznbFEhdlRQHPchAhPwpFU82iSQ15ykAdsoiFE7onTQZQ2iAp0p9FESXLSQreNnA5DtiF0XzUOQRpknAplvDFEK3bRQVwVNAJJqlFEUE7QQYQ5LA15jRFETnJSQesxmANU5DGEIrxSQio/fAlLXBGUYJTRQ out_171_mFAP2b_singleloop_p01wA5_mFAP2b_0001_0001
ENjCiAlzdwEUayUOQT0sZA9pdgE0xVpMQm9RPA5MHPEkE+VOQqDiTAdfYNE0cmXQQzhJmAV3sXEkJj+KQVwnvAVZrZEkrXxMQfo7tAxPjuE0nrNOQ1sKiAJDPwEE92UOQC8wNA9PXoEEBaXLQDTgkAVQEHE0q0YKQ6C/mAtEBhEU31HJQw2AwAdW7LE00BJOQXmC3ApafZEUDrlLQWgfxAhemtEE+GHQQdskxAFLo7EkmnDNQ out_171_mFAP2b_singleloop_p01wA5_mFAP2b_0001_0001
E+PnBAhSSCEkMuFNQBT2x/EebeDUUsXOQb3WJAdIc6C0ysUOQZ8VVAd0p1CEvIZMQedPk+sdAQDkJV+MQYpRc/G/QrDkjyjNQ1AmBAfdneDkC+3LQK5EVAf6t0DUVTqMQUa9jA3CnxDEgdXLQuDykAzpQZDEE4OJQs9XsALVhDE0qgPMQ8TQ6/4p1FEEW0MLQ5PQq/MmKmDUfLOQQahD4+wKKQDUfW0KQ+trT9QePvC0PzjNQloKn/e8jnDEWxpPQZvpN/G/YGE0SGKNQxah8/mjYmDUlpyJQLOUEArhU8C0qMEMQtBcUAbW4DEkN2SOQKxscAfL4IDEACkIQo71rAfn7WDExyQIQtevrA3g4ME0ni4NQUlbzAr2WCEEndRLQ out_171_mFAP2b_singleloop_p01wA5_mFAP2b_0001_0001
LHu1JA10LhCk3uOQQis5WAtDG1BU7JRQQe4FJAJDykA0qxSQQPjORA9yO7+jQ6bQQJu6iABF62BEIweRQKNvqAdJZgCUWLeRQDYqoA9fsED01fOSQJ4+zA529dC00VtQQ5ezvARtbmDEQ+NSQ76H7ABxs/CkP0sQQ/xD5ABD0jD0q4cRQQhFABtQtCE0NXcRQmW7AA1/8oCkgXCRQrjUgAJ54yBEcnuOQu/WcAB756BESQZSQFdenAd/h7A0ochRQvQZhAtkmGDk040SQk/m1A9FdBC0hUHQQLJLuAZXeBEkc7zSQIbMBBtYz9CEeYGQQ9fL9AFhhOE05f7RQ out_171_mFAP2b_singleloop_p01wA5_mFAP2b_0001_0001
EKRUo/EunwA072JQQ2P1p+sQ5R/DF4HQQIG/a/e5RAAkeQqOQ6xqu/ugnGBUKH8OQPLtg9adnb+DRuiRQW9+Z/mrmtyr1ylRQA9Xz+OWQj+rMWURQnOeDADalJ5r4M4RQ6Lwr/Kc4KAsF+bRQeTpHAvNRF/rnoxRQIrwZ/ks0sBUzTEQQEXET/sFiJ9zDQRPQtslV/UO5E+zeWISQ9/XH/25cBAEJkBSQpu6OAzHMV8jNDJSQDIdo/K4mPBsEFSRQxsBWAT4n8/r907RQ out_171_mFAP2b_singleloop_p01wA5_mFAP2b_0001_0001
EEyJs/SfsJ+jBs/MQ2AfIAvL7o+TyYRLQt06BA7tYFAkKIxIQ5Ntb/G1ySAEuIRIQHz0a/6I714zy96MQhrvPA7fu86z7ptKQRBhUADNVx/zHpXMQ out_171_mFAP2b_singleloop_p01wA5_mFAP2b_0001_0001
E7avRAf47fA01aZGQUfnNA/2fNB0UcaBQ28sCATdYRCEW1iCQs+/GAv48lCEAqmGQNuKhALUJcBEJWy8PZzzeAr/aGCkbXKuPtmggAjOQUAExhfHQlkDDAv7ZmA0Qu49PbrqkAncreAUnWn6P/F3mAn/88BEFg+AQbM2jAzSG0B0JwRnv out_171_mFAP2b_singleloop_p01wA5_mFAP2b_0001_0001
ED5Hp/KBgeCUzF39PjLAH/y7qHDURhz+PXJmn/m1NoDEQIg2PmidO/ON1FEUXV4zPWJWZ/02PDDk6ed8PMSpi/UKZzC0TMbmP0tex/YypkCEDuLCQtjbi/CfdLC05WG3PCIcO/SpKTDEImfDQps8r/omfiD0ieG9PLksk+EOb4CEBcOpvXcwJAhs7hCU62SBQq8Tt/0vzwCkAGPGQnzii/UPRFCUis2BQ out_171_mFAP2b_singleloop_p01wA5_mFAP2b_0001_0001
EEKlFA/B+bDkIqLpPJrnQADY23D0PjgyvKblWA/8KREkc2eCvXaZdATd1RE0fwJ5PXfNiADlKiD0Vfu5vvsHfArWX/C0HIzAwW7POA3uTADEeOYDwyjmmATmpgCED2TBwHzmLAXol+CEbIMvPJ9xFADc6+DUSZ37vYn2mAHAaUD0F2vsvwiPnAjG45DU6Lr9vA1QlAX6oICkov3DwUcUtAXaLhC04LS+v out_171_mFAP2b_singleloop_p01wA5_mFAP2b_0001_0001
EB/+TArFhiEkRSL0vzrvbALkb3EUx9sqvBnDqAnb13EkDCQqvavOvA3yjwEk5HH6vwmVTAHOTJFkqcC6vC661/iy/KF0meM5va4zdAvEjeFEzdg2vCEsi/+8BcFkD3JAw/6bMAHjLhEEt4M9vVGAWAX7c6Ek8x0yPKw+WADgXFFUboKBwhn/s/yTfOFkaiPfvxIgn/Snr7E0SiT7v5grXALGArFUT5h8vQSinAPgOdF0pPQ4vftLaAbiqiFE2tMgPaa3z6yfQcFk7NR/vLuSq/O0hYFEAhUEwlJzv/qulrF0O0J+v out_171_mFAP2b_singleloop_p01wA5_mFAP2b_0001_0001
EkXmuArcYAFElsF0PSID6Aznc+EEtPD4P+7i/AfZMUFUARo3PlBk8AvQxiF0Knu9PRb97AfqpzEER6cBQS11DBXL9xEEY7NDQEH7GBLoRkEknfd+PLEHEBvLboEU68ZIQVMAqAzUbIF00XV7PGji9Andf0EU5ucmPdWs4AL0gjEk3ZTBQHWq3AvVm8E0r9gEQ0QpFBjt1BFU4iPDQ1rFLBjsEjEUECfAQ1tuGBnEorEEQ8H1PKsKFB/mVUEUNvI+PYtRIBf0OnEUVKCJQ0BUCBDEiYEUaPZIQu57BBv2qyE0J5yJQ out_171_mFAP2b_singleloop_p01wA5_mFAP2b_0001_0001
E/UDEB757VF0gArcPEYlGBXO0qFEv0NBPhrnMBf8SpF0fqxjPKxAPBvyhYF03P1YvRATFBj8n1F0Wgs6vGyXHBrk4oFEWBpBwFfk+AHBK4FUWWE8vUNeFBHsyJF0eU4uvGPCFBHu30FkW1+0PoMLHBHNrCGE2g+6vvVmHBrBOaFk9HhAwou58A/50/FEk+2BwG4Z7A/r/AGUT7MzvYyx6ALHeoFUKr37v out_171_mFAP2b_singleloop_p01wA5_mFAP2b_0001_0001
LXPKPBDqG7F0gArwPe++UB3Mz6F057nyPiWkXB757HGET3k4P/UDVBzLdQGUGEY4PyL9MBPzMEG00NJ0PU5vWB3bD2F0QZNpvtGKWBHR2uFUKGN7P out_171_mFAP2b_singleloop_p01wA5_mFAP2b_0001_0001
E5lucBT2OHGkSMI7PyL9fBDVjQG0coF+PVjnhBPepOGUhrHEQpbyiBblDGG0eU4EQ6f3hB7quTGUBKyxPYKVgBzVBWGEu+Bxvz5fjBTnidG0Pp23P8naeBjWk/FEnED7PveRdBHMPXGE1ns/P+FOjB7iHNG0l/nsP5vidBnDEaGEbMSqvao0kBTtqfG0JqriPS8rkB/zybG0HmB/P5CKiB3zMkGUiPm5P out_171_mFAP2b_singleloop_p01wA5_mFAP2b_0001_0001
EjsthBXO0WGUJGkHQ99TjBvIbWGkWkNKQLymlBHueeGEqG/JQuzHlB7P1nG0jCXJQ3kohBX46ZGkoFpMQZCdeBfbFTG00NcNQWddZB/hOXGU3DDMQ4l4dBHKUTGkdpOQQLHqgBz1jdGkCXvGQz5HkB7WYOGEmNbKQea5gBHr2hGU6MPMQjy7iBjVYaGUa5WOQFxAfBfwALGUPDxMQjhHWB38RSGUBmoMQLT9ZBfm7WGkjY4JQN6sYBf+bfGE7opMQMDeaBPJaOGUrWhQQsRRdBvkibGUWujQQZ/vgB78IQGEfIsQQ out_171_mFAP2b_singleloop_p01wA5_mFAP2b_0001_0001
E4PFoBnuJbGEaRmKQCBWqB7luiGkuJhKQWO0rB/mEjGU0iMNQaRGsB3jCbGEEYlOQFuOsB3NJgGE+TNIQUj5qBPXehG0S37CQswxsBXK3fGkxFr8Pd0juBj3/YGksTB9PgMasBnGKmGUH/fwPSMYoBf8STGk/UDLQ3+jpBPKtqGU1WHKQdR8sBTR8XGEGEZIQ8r9tBnyalGED/SIQtwDqBfPjpGU9eqCQj3TpB37kbGERulCQY8ltB7xelG0X0novGz5qBLbvrG05PfwP out_171_mFAP2b_singleloop_p01wA5_mFAP2b_0001_0001
EFDysB/nasGkR2+NQ357tBPc9sGEpwVQQGZrwB7P1nG0GvcQQShbyBT14pGUbnPPQkCHuBzLd4G0Mz0QQmW5uBH2o5G04KSSQp6quBbD7EHUIQxSQUTrvBnR9FHUCyIUQBhOuBDySEHUd/QVQb+rrBj/qBHku2MVQswYvBrgSFHUixcWQCBmsB/89yGUHaxMQninsBvQsoG0ioBRQmlQsB7Ci8Gkm9qQQRpnvBTNn8GkxtPQQq59wBDNF3GU/kaSQbrltBHTm0G03R5SQswksBPvbHH0hTwSQz01vBrbJKHUuNISQ0OoxB3E6HHUK5PUQFqwqBPLBBHk5qTUQVunqBHcOAH0cfEWQvuVxBDSQHHEqjgWQNyTuB/TFEH0k3SXQ out_171_mFAP2b_singleloop_p01wA5_mFAP2b_0001_0001
E99DxB/TNhGkR2eRQXPqzBzeUcG0d+uRQamJ1B7kYiGkAr0SQmu5zBbQgnGUzMrTQ14VzB/RhQGUwKHSQRlMyBbRzJGk+T/QQa97xB3IB8FEtUVRQQQywBDJ/1FEnZWSQD8CzBr4kuFE0heQQFDivBbmZfGEAAISQzj10BfMtcGkIW0QQ88AyBPR1PGE0S+SQq7R1BTSPNGkOkZSQINfzBz6iKG0veHQQBuNwBXb4MGkKcwQQQT+yB/BseFUDSnQQcX9zB7MJ0FkrCUPQ out_171_mFAP2b_singleloop_p01wA5_mFAP2b_0001_0001
L/Uz3BXO0hGkEDySQ03f5BXO0mGUdTyTQShb7B77neG0OfXUQIwK8B33PfGkvfiVQy+P8B3qdXGUdkrTQRLC7BrbSwGEShLTQNfP5Bbob5GEbIrSQFzx6B/t2CHk+9GSQQTM9BzUbCHEamESQl5g5BXSgKH0V6tRQ5Qr4BD/pdGERLCSQsoO4BfB2pGUSolUQlfP8BHQgtGU+4VSQgNZ8BD6lzG03M7TQ1d/3BLRN8GEu1fTQ/o63BjHU2Gkkl5RQ out_171_mFAP2b_singleloop_p01wA5_mFAP2b_0001_0001
L+TNOB325FEUHahMQ6mETBf8SPEU6mkMQ++JXBvHFOEULymKQmuJbBLEYZEUIwaLQmuJgBz0NbEUGE4JQOJGaBfR2iEkqx7NQbnvdBHuewEEmuZPQqxLVBfR2cEE8nqOQtd+SBzKHiE0OfXQQAAgLBHYl3DEtILKQepbNBrED6D0hWEHQXPqKBHXPmDEBW5CQO0iMBHZ7oDk9ow7PPK8FBjqxPD0FZ7DQW5QDBjAr8CEqGv/Pnv/DBnuJNDU6mkIQ03vGBDW5gDUjXqKQHv0+ArFZ3C03PFJQMrAMBjOsFEUZeZOQOUjgBTQfSEEmggHQm6jgBXbUsE0TYMJQ5p+hBj/pUEUk28KQFSueBzoy+EkenLOQ6avgBDfjnEkry1PQax8bB7u11EkIQqQQkSCRBX2cFEknsEGQvPKFBTtbeDE0BrMQ out_171_mFAP2b_singleloop_p01wA5_mFAP2b_0001_0001
