# Supplementary material for: Incorporation of sensing modalities into de novo designed fluorescence-activating proteins
Source: Nat Commun. 2021 Feb 8;12:856. doi: 10.1038/s41467-020-18911-w (PMC7870846; doi:10.1038/s41467-020-18911-w)
Supplement: Supplementary file 24 — Source Data [file 41467_2020_18911_MOESM24_ESM.xlsx › raw_data_graphs/Supplementary_Figure_6b,c,d/1/silent_165.out]

SEQUENCE: SRAAQLLPGTWQVTMTNEDGQTSQGQWHFQPRSPYTMDIVAQGTISDGRPIVGYGKATVKTPDTLDIDITYPSLGNIKAQGQITMDSPTQFKWDAQFKQNDNPRYHGSTNILTGTLQRQEZ
SCORE:     score     fa_atr     fa_rep     fa_sol    fa_intra_rep    fa_intra_sol_xover4    lk_ball_wtd    fa_elec    pro_close    hbond_sr_bb    hbond_lr_bb    hbond_bb_sc    hbond_sc    dslf_fa13      omega     fa_dun    p_aa_pp    yhh_planarity        ref    rama_prepro    bref_irms    cen_irms    final_chainbreak    final_looprelax_score    irms       time                                       description
REMARK BINARY SILENTFILE
SCORE:  -493.267   -704.784     99.773    409.045           1.591                 21.025         -6.991   -263.813        2.253        -24.895        -79.869        -26.244     -32.811        0.000      4.466    128.171    -41.806            0.044     19.116          2.462        4.034       4.034               0.009                 -493.267   3.024   2801.000 out_165_mFAP2b_singleloop_p01wA5_mFAP2b_0001_0001
RES_NUM A:1-120 B:121 out_165_mFAP2b_singleloop_p01wA5_mFAP2b_0001_0001
FOLD_TREE  EDGE 1 120 -1  EDGE 1 121 1  out_165_mFAP2b_singleloop_p01wA5_mFAP2b_0001_0001
RT 0.092238 0.94843 0.303269 0.768097 -0.261588 0.584465 0.633655 0.17903 -0.752615 12.785 -5.805 20.9455   out_165_mFAP2b_singleloop_p01wA5_mFAP2b_0001_0001
ANNOTATED_SEQUENCE: S[SER:NtermProteinFull]RAAQLLPGTWQVTMTNEDGQTSQGQWHFQPRSPYTMDIVAQGTISDGRPIVGYGKATVKTPDTLDIDITYPSLGNIKAQGQITMDSPTQFKWDAQFKQNDNPRYHGSTNILTGTLQRQE[GLU:CtermProteinFull]Z[HBI] out_165_mFAP2b_singleloop_p01wA5_mFAP2b_0001_0001
CHAIN_ENDINGS  120 out_165_mFAP2b_singleloop_p01wA5_mFAP2b_0001_0001
LwfKMBvxLBIEoaMYQDCMMBf9IAIEZ78WQ67nRBLFu8HE99bWQ357UBT0i4H0hWMXQlDNIBf9o3HkoFpWQ+HzJBz2EuH0VwOXQiTgIBXhVCIUaeVYQPryOBPHFEIkmJTYQBdLNBHFt7HUsJcYQAQKLBfY1DIkXmbWQan2HBzWl2HEDlkVQotTEBPK75H0cZBXQDu+HBPp+tHkirDYQ out_165_mFAP2b_singleloop_p01wA5_mFAP2b_0001_0001
HTihSB3NJ+H0kYIVQ/UjXBHCs6HkEDiUQkC3XBvcouHUgVmUQFDCcBjVOqHkvf6UQ5QLYB/9T+HUf/ETQuHGZBvvIFIU+04SQ6h7aB3ojGIE6UfRQUc1WBDpuFI0KZdQQV0JTBzkbJI0N5FQQfSETBHyJOI0oprQQBIqPBH9VIIklJROQEtoPBzKnAIEsyhUQMv1aBzTP+H0KDGVQ14sUBbUH8HE7bgSQwekbBzhJ6HkeVoSQMlHcBjAgGIktEmTQvDWVBzrOHIUlFFTQjxXeB7LFEI0U8ORQ6CHcBj7vKI0H0dRQ1JxWBbIKCIEFn8PQ8DvVBvjAPIE7OaRQTXVQBXV6QIEb2ZQQwfsPBzgpEIEpgUNQot7MBzeFLI0VrtNQ out_165_mFAP2b_singleloop_p01wA5_mFAP2b_0001_0001
H3kYTBPzMpH0yhWUQiBhTB/RhdHUO0aUQXPKVBPIwZHkVO0VQEtoYBfR2SHkQg9VQiWEOBntzYHkArEUQnEDQBnCXtHklDFUQRXgWBforaHUCZtTQb8SOB7QLQH0IbHUQam5MB/TNbHkrHFTQEYFLBvcobHkvfyUQ out_165_mFAP2b_singleloop_p01wA5_mFAP2b_0001_0001
HPK8SBntzeHU2O3WQqGPUBjqxbHUbnHYQrcIaBnCXdHE8nSYQQgVcBb5QXHEDCsYQ8S3QBvHFiHUzMnYQXPKQBD/pkH0yhuWQ2rZTB/GRTHEgVLYQ9owRB7OffHknvHZQmupMBD/pgHk9ogYQ03vRBz1jqHEAAkYQ out_165_mFAP2b_singleloop_p01wA5_mFAP2b_0001_0001
H++pcB77nlHEoaAYQuzHhBra8nHkvfKYQy2JjB/RhjHEoaUXQnvflB/mEiHUdTqXQPffhBnBB0Hka8OYQAnmfBDT+4HkVMyYQBdcgBPYb0H0IReZQC+uiBDp/0H0G8sZQ6w3cBz85vH0hlzZQsHlaBrZmqHUiBZXQOInhB7fLkHEs9oYQx07gBfN23Hk7chXQpXljBTS11HEKDVYQ1vZbBLMX3HEWLrYQRDKgB3NyAIEi3yYQmnfdBDVxsHElnQaQ4CPZBXTmvH0nemZQ out_165_mFAP2b_singleloop_p01wA5_mFAP2b_0001_0001
H46RiBTgVhHEv0FWQ46BkBT2OdHUIwCVQqxLkBblDRHUO0CVQCBWmBfTiMH0P14UQ78NjB76RhHkpbqTQSdClBLGXdHU74kSQ9Z0nBvUIhHEgL5SQnFLkBboyhHUgNPRQaRWgBntziHUwK3VQXrCmBzDSgHUSxNVQHwNjBHe+pH0nbqTQg4MhBfOfeHka9cTQBXBlB3otUHUMnjSQTELpBXvXeHkbqJSQlkboBb78dHkoH3TQcy2nBHW1pHkQK7SQ91glB/Z7eHEGddQQgxPkBPkdqHEwNSRQ7qLiBvGYfHErJARQ out_165_mFAP2b_singleloop_p01wA5_mFAP2b_0001_0001
Ham5hBjArLH0xLNVQQg1hBTf//G0xLNVQHaRjBntz5GkWkVWQMdTkBLaRxGkpbCWQGZ7dBPc97GktzHVQAxPbBHvc9GkPhyTQOpjVB3696G01N5TQ4IydB73v1GkSjySQrcIgBvcoPHkBBWVQ8T1iBL3I9GUxiTUQZJkbBDREAH0142VQCY5dB/MizGU3VWVQ/rqbBbeoFHUnXeTQs6nTBT5A8G0sF7SQqhxTBrOXAHkK1nUQWcHVBbpwyGUoIOUQi62bB//j2Gksz0RQhnSdB/TrtGU8rITQLo/gBH1f3GEbksSQ out_165_mFAP2b_singleloop_p01wA5_mFAP2b_0001_0001
LEtojBLFu9GkQglXQf/0kBf9o3GUHaVYQUNenBjAryGEYlHYQJbHpB3Mz3GUPKkXQdTSlBjVOAHkCX3YQox9iBrOqHH01kxYQ1ukiBnjHIHk/eCYQ+UmjBTGp9GU3YoXQ/pajBjzaxGEm4fYQDnNnB/NMEHEiexYQ90alBn8l8GkbFXZQGEajBbnmPHEpP/YQ1KLhBTmzEHU5dBZQlS3jBjBaOH0yEuXQWudgBzOZJHEM+2XQ out_165_mFAP2b_singleloop_p01wA5_mFAP2b_0001_0001
LSh7nBPIwoGkoFVYQ14VqBblDjGkqxHYQ35rpBrw1aGUdTKXQrcYnBXNeXGEsyBXQgqhmB3jClGUbnnYQk5OrB/hFfGkBYjYQMuzrBLGxoGkqo3XQ out_165_mFAP2b_singleloop_p01wA5_mFAP2b_0001_0001
EqGvrBvz3WG0isdWQJGUrBPc9NGkpbiVQW5grBf8SRGkVOEUQHvUtBzeUXG0gArTQWOUtBX46EGU6m0VQN4BtBv3WBGEVHMXQ/HusB3GA3Fku55UQpwltBb78ZGEEYlWQYHTpB/m2KGUoBsVQSZWvB/hwHG0bMqVQTturB3w/2FEK0PXQhFHuBfCSqFk3+HVQiP7sBrhn7Fkxx3TQusrqBTAdxFEQBFVQ out_165_mFAP2b_singleloop_p01wA5_mFAP2b_0001_0001
EEYlpBDrcNGUy2RTQIFepBjpbPGEUN2RQktzpBHtIFGEnEDRQktzoB/9T5F0w1bRQsyxmBD/pUGUHahRQWMnmB7ckfG0hdHSQK5XmBv7vhGkb2aTQ58omBTowpGEcMdRQ8dVmBP4WsG0EwnTQtVimBPzbxG0N1bSQgkwmB3/zsG05jKQQtsnmBb+P8GUB7ISQCU2mBHWa3G0NItPQLSzmBTcC/G0HD0QQSMIoBPy2IG03PtTQiRGrBXn0UGU2HlRQ42JlB7ruPG0RA6RQp8jmB7pNVGUaScQQ3wQmB/nybGUQXNUQxmJmBHDtvGkKwiUQA+ymB7A6mGkYQ0OQuojmBTOVCHENr5SQeT9mBrSf5GEQYoNQ2Y4mBPEfHHEGqhQQ out_165_mFAP2b_singleloop_p01wA5_mFAP2b_0001_0001
EEtIrBzgAGG0LdzPQMIgrBTgV6F0257NQUN+oBHtI5FkQgVMQ8nKoBbktEG0xLNLQaR2tBnsd+FUHaBMQapWuBbnfsFUed/JQyNdvBjBJYFkPwQLQ31kxBzxmYFEufiMQ7iDuBbVUGFEfe6KQuz3rBrbSNGkVOUPQsK1rBDuurFUoJFPQ61pvBDYdAGUYEJNQ0+dtBjokGGknK6KQ2YyvBDfHyFUQegIQlrdsB/WfoFEnMBJQwrruB/Qn4EEVAuLQtxWsBfoeGF0Gh2JQ out_165_mFAP2b_singleloop_p01wA5_mFAP2b_0001_0001
EoFpnBTLymFU46RMQkCHlBTgVmFUhr3KQKc9kBDqGVFU5QrIQHahlB3NJCFEVjHJQEY1iBz0NjFEmu5MQrRLgBHqtjFk1RdLQkXAjBfJ/zF0A3EPQQgVoB/RhZFEFuONQej0kBnDw1F0d64JQYBCjBT/nTFEc/0NQUhKdBbWghFkU74MQVSHgBHDKXFEA59JQtH3fBrRMzFU1jeKQelZhBXkmxFEAEQQQnT3iBPewBGUMkNOQyj4kBDZlyF0G1CQQ out_165_mFAP2b_singleloop_p01wA5_mFAP2b_0001_0001
EhALkBf++bFk/UjEQWO0jBj/UNFkTiBAQtI7gBz1jOFkpbS8PSMofBzKHgFUwKH7P78tlBnsdSFUIwK1P/teoBDAwQF0e4/5PmlNlBXV4CFE2E+qvW5wjBb78rF0IbHEQEgQkBTiH9EUsvXBQ81WlBXWviFUEFUvPdgOpBDq7eFECCj6POejmBDEsGF0AZU5vNAKjBTXWEF0Y29yvwDklBLjiyEUx54Iv out_165_mFAP2b_singleloop_p01wA5_mFAP2b_0001_0001
EWOUfBvHF8EEEYl6PR2uZBjpb8EU5QL2PhrnYBvd+sEkuJxoviWkbBrFZdEEAAAwvVj3VB7Of3EEDCMAQh/OWBTUsFFEBjPFQu35QBzF+/E0ql7IQ7WLSBnILQFUXF0LQampgBT14tEE7Rh7PVdzYB7hbMFESPUwPMhQWBLETnE0bMaBQzw0RBz7X5EUocW9PziDWBfJZWFE03MEQNi+ZB75oCFk7MPHQ1jCPBbljNFkBQSNQjRSSBni+gF0ZzQLQnu7VBjLvLF0I5qMQ out_165_mFAP2b_singleloop_p01wA5_mFAP2b_0001_0001
EoFZUBHDCyEEv0N4vktTSB7QLkEULyWAwXPKMBT2OjEEoa8/vO0iJBntzzEkQgV+v14FUBnBBsEkAr8FwWL1ZBrzDtEE4bJGwPQNSB/TbcEUPdIJwfUYSB7lu/E0HFu0v4G7TBngIUEEQ5k/vlpbSBTq07E08EuGwvuSbBfBtkE0I7QDwdNhTBHzAiEEcYFLwDI5NB/wYbEEBOHJwdi5TBXxpMEkuIwIw out_165_mFAP2b_singleloop_p01wA5_mFAP2b_0001_0001
E99zJBPJGQE025bAwPK8DB/mEPEklDNAwamZBBjpbQE0fqxFwIFOEBPIwQEkvf6IwkxJCB7tn1DkyDw6viFaDB3W3ND0vYhAwv8QEBLJuPDEqwYFwaEiDBDx6pCUobr7vEtIMB3MzCEEnEDBwZdfCBHn2cEURk57vL5s7Ajy92DkTWV5vtEHEBrPgzDEHC6rv0MWEBDacOCkB2c/vdF0CBbT6pCEqFQvv out_165_mFAP2b_singleloop_p01wA5_mFAP2b_0001_0001
L1NJ4A/89PEUiBBGwQgVyAb5QREk/UjJwwfq0APdT+DEYljLwoFZyAjWkBEESh7NwO1TmAPg1REUk8+IwkXmhADZA5DUEzGIwwCVLAnQm6D0t4fHw7z8DAnKVKEUejcEwfKdAAfethDEyRAJwe++zArvfQEUiBhCwuqr0AbV+fE0gVkKw4aDiAng/WE0eixKwS4qkAjBhdE0Ia1Gw9rQlArWlvDkY6bEwo8kjA7DzgDEd9lJw out_165_mFAP2b_singleloop_p01wA5_mFAP2b_0001_0001
LGZ74ALv0ZDkSMoKwQgV7A/TN2CU5QbMw2OfDBf8S3CkVOUNwzhWFBjpbaCkWktOwHK84ADLYLCkPSELwCCCtAzC+DCUFynKw/k4mALSLOCEQ7XMwetMqAruWoBkbKiIw/pG7Ab5QXD0FZrIw/RS2AHIE5CELfMOwE6/8Az0FKCUw3IJwH8E8A3dqiBUQbSMw out_165_mFAP2b_singleloop_p01wA5_mFAP2b_0001_0001
LGEYGBT0iYDkCXfMwjs9LBXNedD025LNwHv0PBPHaFDkX6WLwdolUBLwKDD0HF+LwcSsEBrw1vDU14VLw5/BNB7YS/DUSwINwW/mMBbDVSDEvZOPw out_165_mFAP2b_singleloop_p01wA5_mFAP2b_0001_0001
ELH6NBTLyyCEBWJJwEtoRB/mEbCEBW5GwgqxUBT2O7C0kYwDwqxrSBzfqdDksdeCwkAvOB3iR4BETuIDwM+rLBP5hxAE1t+FwVlgIB/yU0/Dw/ICwUTXFB/ebaAEX909vH7TJB7tMZ8D40dCw2O/JBvco1CE/pmIwthRUB/OUICEikuIwOv5LBro3NC0O/qAwi1nRBXgbaBk0JdAwhAiOBPcwIA0VrCIwhN6IB3MUOBEkMaIwZ5UHB/ge7ybYLCAwOh5LBviMt5DaBJFw out_165_mFAP2b_singleloop_p01wA5_mFAP2b_0001_0001
ElDtZBDrcwCUf/UCwy25cBfnvPDEAAA/vv0NeB7P1ED0d++tvHv0dB757fC04luJPb8ChBjU4WDkSMoCwkrjiBXzXvCUftzCwm1XgBzvRlD0WLKIw8SXbBLwKTC0LdTDwFzqaBHZqtDUosn+vZXPiBnmcvD0Y6qAwDVVhBzg0VCUAq3CwFeNiB7gZqDEUmRJwGjdeBXkdBEUIaFIwAmXeBDlrMD0K+JJw out_165_mFAP2b_singleloop_p01wA5_mFAP2b_0001_0001
EAAAgBvcolDklDtoP8S3gBvz3fDU6mE9P5l+iBrbSAEE+TNAQHaBjB/naSE0xLd8PzMzcBvz3jDEsyBCQEKraB/zFGEkYo1BQ357fBjqxBEUc9ogvi6whBzfNADUc9z9Prk0dBf2jcDEQXHGQcrwZBjexND0yVsAQ7VZZBjO+IE0hDhFQ out_165_mFAP2b_singleloop_p01wA5_mFAP2b_0001_0001
EY6mkBnuJ1DkR2OEQnvfmB3NJKEE/pmGQAAwmBjWkHEkQgVKQmupmBvIbrDEBWZLQlYQpBf++JEkoF5DQSuLpB35sSEEPEU8Py/3rBD2EWEUqIY2PxectBjvJHE0FKBzP8UbsBvpXqEEkTHxPU4akBvd+WDUHaxFQbtvlBX3OaE0ZI2FQthCqBLpbzDkQ0yDQQKpqBv9uTEUdVNGQ4lLoBHAGiEUuKm8POCFoBnawHE0Dpf2PM0KuB3cBuEUONmgPPAErBPJP2EkL8O0P out_165_mFAP2b_singleloop_p01wA5_mFAP2b_0001_0001
Lx1DnB7luZEEUNuLQ7RRnBb78ZEkSMoOQwKnnBvyhwEUMIwPQbnvoBHue+EU5QbOQsyBnBHDCoEkCXvKQj59oBn2LQEEJzPPQY9elBPtxSEENrfPQ out_165_mFAP2b_singleloop_p01wA5_mFAP2b_0001_0001
Ef/0mBPzMzEUiBJRQ/pGnBLwKHFEBW5RQ/pmkBnX6MFUKctSQQ1IjBzJx+E0FZLTQlDdpBb5QFF0Jx4SQt+PsB36+CFUiBRSQJjZuBfkl+Ek0aUTQi7SuBXd2tEEw49TQdwUwBXV2MFULsfTQqG/lBbmZmEEaRmRQFzanBL1NUFkfLMRQR3HpB/Bk3E0BriTQB8epB/udTFkxOhTQz1vsBPIDSF06rwRQGpQsBLG61EUDajRQkQwxBP9QKFkTBLUQtIXwBv/maFUL48SQ out_165_mFAP2b_singleloop_p01wA5_mFAP2b_0001_0001
EoFJkBPy2hFEBW5SQ14FiBzfqpFEv01TQ5QbjBvxL3FUc94UQ++JlBT2OCGEEYlUQkCXfB3251FEVjPTQCN0aB3t1oFkMFnSQD30aBT/hUF0p9OSQjDgVBbMfwFUDDVSQKx4VB7GvOF063tRQHCqSBjrifFEtOxRQxV+SBbp6BG0mBgSQmldNBn6khFkvkYRQ32vNB3K4CGEFPHSQTGHLB7gO1FkTukRQ1NZlBXjXsF0FZbSQaSIhBrp4bFEReTUQh+ZgBXykAGEO3fSQ2XkdBXlZ/FEXtCUQ5pKeBLvFKFkicUSQ/q1UBryl/EEbqVRQWUBVBTEbIGUvx7SQ8DNLBzeVUFkPr8QQVZzLBnWTKGUNdQSQuFGHBbHS3FE7mTRQ out_165_mFAP2b_singleloop_p01wA5_mFAP2b_0001_0001
EtIriBPzMzF0eUIWQaR2jB/na+FEAAQXQPKshB76RGG0HF2XQGE4eBLbnCGEaRCYQCsykBnYQuFEEYJYQzvqmBvqxcFUnewXQVfZpBzfafFUDfoXQeiImBXaWIFUerVXQ7NeqBDcSNFEkMKXQQYioBrsI/E0S2+WQ7RRhBvconFECsSWQE2glBXwFEG0Xr5WQYZGjBTw8mFEV0XYQsW2lBr+y2FE/liYQ13KkBPbrAFk2eTXQAulsBLngKF0ze9WQnLzoBjFjvEEmFpWQ out_165_mFAP2b_singleloop_p01wA5_mFAP2b_0001_0001
EzhWiBXjXQGU2ODYQVjXgBntzXGknvTYQFDChBrvfcGEVj/YQO0SjBzgAgG025HZQhrHgBb78gGU3koXQKjSeBLrzdGkGyRWQn87gBLmMaGkD+WVQnzCZBPhkeGU6J6VQXLJgBThcXGEnYGUQIebXBPg3bGksspUQHrFbB7EWYG0eGwTQe+OkBDAATGkYQ4XQxO9cB/LjTGEeiXYQZmEiB7qXkGUnVgXQJesdBHdBnGEbJBYQ7ACjBTmkZG0anpVQGjJWBjrUhGkJpnWQpUmhBjOmUGkWQYTQllPTBrGkcGkt8XUQEq3ZBbhRWG00mwSQ out_165_mFAP2b_singleloop_p01wA5_mFAP2b_0001_0001
Env/dBntzcGEqGbZQ8SXeBvcohGkTiFaQ357ZBPc9pGkDtMaQlYQVBzgAnGUbnPaQep7dBrEDZGUPKoaQbCmdBX9WdGULQWbQWeRhBnjBjG0m9mbQRpajBzxLeGkRxrbQHM/gBrpVtGU7pwbQPKcaBXNeZGU46RZQuSGhB7HvlG07HIaQ/ysgBbdyTGkHQmaQujaaBDCLUGU+PiaQR2ycBLhpWGkNUrbQIYRaB7yDjGUTzXbQU/hiB7mgxGkxF8bQNWWeB7cFxGkowrbQ out_165_mFAP2b_singleloop_p01wA5_mFAP2b_0001_0001
EmuJbBnCX0G0IbPaQgVOXBfnv8G0xLVaQfU4UBjVO8GU14BbQsHlXBLv04GkYQgbQZQgaBPc9GH0HFOaQzPFgB7k0DHkSIZaQKfVgBj1M4GkI2KaQG1JbB7tK0GkrVPaQVoFUB7h67G06t8ZQvi8YBb2XNHE3uiaQdnDaBbFyJHEA4sZQULagB3ZyEHkas7aQWIghBrpMJHEXNJaQqvuhBnwZ0GkrkgaQwg8gBP1b3GU4npZQ out_165_mFAP2b_singleloop_p01wA5_mFAP2b_0001_0001
L357PB325/GEaRGbQWOUNBvcoAH0z3vbQfUYLBXiBMHkDt4bQpbSLBHYlPHkQgdcQcSsIBntz4GEFuybQjXRKBPmCtGUEXubQlnxNBXwfpGUpgScQU/MPBfyYeGEMnOcQoD7SBTjQZGE/elcQvDxVBHWMeGkRADdQzAoTBnREPGU3PdcQGE4NBLwKCHkqxraQCpMQBP7a+GkyhIcQLi7FBXjg6G0UfZbQ7BmGB7d25G0P+QcQmRcMBjUyrGERZQbQGRsGBLDDoG0aTubQCuqLBbyjqGkiswcQg/bRBbKLuGEx1ScQ9MLNBHMwZGU2t4bQMrJVBXGDmGk4zIdQaRjYB/8HaGEmwTdQpAPRB3FxLGkMpFcQSGWWBz6sKGUhVtcQ out_165_mFAP2b_singleloop_p01wA5_mFAP2b_0001_0001
LkC3JB/owRH0d+WbQ46xHBb6mcHkYQcbQBr8IBfSMiHEsyxaQcSMKBPIwcHkpbSaQgVuBB77ncHEVjjbQ3499A3ojbHE4c8aQ2O/JBzeUOHkQg5aQL62JBn3XgHkWA3bQmBYAB/xkjHUl20bQqcxAB3svVHkGg3bQMlY4AnUFWHkn9/aQ out_165_mFAP2b_singleloop_p01wA5_mFAP2b_0001_0001
LXkNIBHsysHEmutaQpw1IBnDtyH0HFGaQueUFBXMIuHERLiZQlYQGBLbnwH0bS8YQcSMHB/mE+HUwKTaQEhYIBr5p+H00dCbQLJDHBnOrzHE0NTbQpaNIBv3usHEnLuaQkhENBn3iyHkjb8ZQT3+CBPNS/HUsdMaQjfaJBLPACI0/ZAaQZC9FBnffCIkLcRbQWKmMBLsaAIEPoHbQgTyCBnEfzHEVHbbQH5nJBnu4xHElkubQ out_165_mFAP2b_singleloop_p01wA5_mFAP2b_0001_0001
EsHFBBf++nHkWktZQ7Rh7APdTjHkDtMZQQ144ADrcXHkmZWZQ99TwA77nTHEEYJZQ2jCxAThrpHEsyJZQLajyArlr1HETrCZQ5DFyAvOi8HkoflZQ1ih0AnWz5HEvWaYQwSizATvsDI0D3fZQ30A2AngTCI0DsUYQx8g1AbTtFIU/R3YQ9t/2AbpHLIEYpxYQf/UABjU4lHEoaMaQTq6/AfLdjHk4kuYQdKqsAfKpoHUKrnZQkMAsAjEjmH0qrwYQb2jwAzfV5Hk1WFaQwj80APon0HEJo+XQS2KzAXeYGIkjS7ZQNmk3A/G5DIUsppXQVxt1AP97MIEaRMZQ out_165_mFAP2b_singleloop_p01wA5_mFAP2b_0001_0001
EqGPABT0iRH0yhqZQ357+A3jCGH0Gv0ZQ5luEBnDt/G0JxwZQGE4IBHXPDHkQgBaQMIw6ArFZEHkU4iaQknUxAvCsKHUA4paQ0H/3AjQl4GkukqaQDCsDBT2OVHUGE0ZQtsQ5ADHrCHU56dZQCiaABzM1GH06R5aQ2YDtAzMuKHEBDQaQOND1Ab0n3G0hHLbQma/+AfJmzGE8SmaQUBzxArmH2G0y8TaQ out_165_mFAP2b_singleloop_p01wA5_mFAP2b_0001_0001
EFDiEBzKH2GE7RdZQ4PVJBXjXvGEBWZZQU4aIBjrHjGEoaYZQFueEBnuJfGECsGZQzhWMBTgVzGU46xYQICWRBPJjtG0l5lYQWKhUBDqN0GkQV2XQA0KXBvq6+GU4ZYYQ7RBBBrZmzGE99PZQ/z1LBrGqwG0LZ1ZQo5aNBD+s7Gkcb2YQrmrJBD58yG0tRWYQNGbQBz2XlGEdCcYQUyDUBzgOtGUIlAZQrCQZBvmNEHEgGDYQIE7ZBPz27GUKawYQAM9TB7LQDHkzFoYQ out_165_mFAP2b_singleloop_p01wA5_mFAP2b_0001_0001
EEtIMBvHFdGUPKsZQ/pGMBrbSRG04lqZQaR2PB7QLNGU5QHZQlDNUBfTiRGEoaAZQrcoNB33PMG0isVaQ2+WJBPliNG0Ck5aQ2JoEBneAOG0fLwaQSb3KB3SmNGExlebQ5lOPBjqxgGk8S7ZQhFDIBfznOGk4cjZQXbURB/e5PGUo1gaQOfbOB3KwDGUcDRaQ out_165_mFAP2b_singleloop_p01wA5_mFAP2b_0001_0001
EIwKOB77nEGE7RxYQvJRRBblDAGEmuNYQyLdSB757nFkuJRYQam5OB33PbFU2ObYQzMTOBrEDCGksdGXQfTeNB/EEOGk1+4WQEEfRBb1z6F0lQ7VQqADKBjR2QGUzftVQx1jKBTgVBGEZ74YQUeKVBvA9DGkh0MYQpXYKBfns8FUupJXQNxSRBX4oRGURiyWQrWhLB/KdRGEkxwXQQSTPBjW19FUAiBVQ7MASBLKrpFUuqCWQ2ZaVBD7QBG0S43VQygqJBbPgZGEf2oVQrmHGBbAUNG0fP2VQqg2LBPJxNGEERzUQ out_165_mFAP2b_singleloop_p01wA5_mFAP2b_0001_0001
EKcdXB7OfhF0MzIYQtI7YBX3kKF0eUIYQO0CbBvcoDFU3k4WQf/UeB3MzOF01jSWQ6mEdBLEYFF0jCrYQFtoeBfAztEEAfoYQovvaB77yKFEGmWZQgqRaB/S3sFksdCYQgQXVB7pLBFkcpPYQAhSgBzWcOFkyzlYQM0ygBrrPqEE4DBZQWDLgBHnQqEU/NJYQvuFbBXc4jEEUdtYQoIrdBjjNHFENVvZQ3qIXBn7QBFU00bZQIDvZBbLwbFEQ3XZQ out_165_mFAP2b_singleloop_p01wA5_mFAP2b_0001_0001
EsyBZBbQgxE0jCXWQ++paBb5QpEUjXCVQ46ReBrFZVEUiBJVQIFOdBnDtGE0w17VQXktVBrw1jEEEYNUQBWZWBHZ7oEECs6WQ509cB7kr1EEYNiUQjs9WBXjXeE0HFOTQv0NTBLGEyEE/pGUQ35bTBb5QXEET3sUQ out_165_mFAP2b_singleloop_p01wA5_mFAP2b_0001_0001
EqxLhBLxgUE0JxQUQaRGjBf9oCEEEYNUQ0iMkBra86Dka8ySQO0ClBPy2LEU6mESQ35blBvyhIE0eUIVQkumnBDLQwDUhgQVQ/lwpB3pd+DEPqPWQZw/pB/cNSEkcQnWQZmXrB79nfDUVGsWQiBhhBTKchEUdTqTQ0VFiB/aSoDkWkiUQ6bqkBfQqLEk8YIWQkEWmB3+WXEEIdxUQJjioB3UsrD0fFSUQoMvmBfJOSDEB2mVQ1L1sBrUnmDUjjVXQU4HrBzqfBDER3XWQ out_165_mFAP2b_singleloop_p01wA5_mFAP2b_0001_0001
LHvUkBjWkRD01jaSQqGflBrZmFD0coFRQueUkBDW5cCkpbaQQrcojBHYl7BkBBGRQ2OfjBLwK7CkEDCTQFgonBbigAD0nUMRQjtNlBvz6fDEDwYQQ out_165_mFAP2b_singleloop_p01wA5_mFAP2b_0001_0001
LMIQkB3MzcCk8SHOQ5QLjBfTixBEqGfMQqGPhBj/UHCU0iMKQc94hBblDlC0MzsIQqGflBjrH9AkEDSLQDVInBHhdcAkYwZNQGnakBnJKm/DWNrJQZ78kBnCX3CEBWJNQ+zAiB3e1HB0MoyNQiMsmB/BJmBEPw/JQijBmBP2d7/DuypOQT2EmBTLMd+zDv2IQYBLjBXFVKAkK/CIQoLPjBHN4U+jdy+KQ out_165_mFAP2b_singleloop_p01wA5_mFAP2b_0001_0001
L46xdBzLdjBEaR2JQktzZBrw17BUdTiHQiWEYB/TN2AEW5wDQy2ZZBf8SX/DtIbEQzhWUBrw1LC0NJ2IQkBnRBX65PB0wqIKQRuGVBvfupCkyPwKQMK+LBvG6jBEHBpKQ789cBXjXyAEpwFLQ8fkbB74hWC0HLAFQso0RBDGnYCE1AjGQ3GlTBH1uABUP6BMQb2xRBr9fYAkLT2IQ20WRBXpzyCk3RnLQ16FXBLYJFDU7/6JQMZfXBHNgaCE9+KMQJ6EKBzrVuAEoDjLQQl/JBXPzxB0rxvIQ7euLBLaVNCk4G7LQ out_165_mFAP2b_singleloop_p01wA5_mFAP2b_0001_0001
L2jCVBvIbPBka8S/PDXvSBHYlTAkR2O3PnEDXBXiBx+z4lutPzMTWBzgAr4zMzMrP3ySOB7Mn/+j/0u8PyGLKBb+KVA0d6LAQIFOUBPzMHCkZmZ+Pz9DRBTVF4AEdgnfPBr5PBr1Is9DT9sBQWStMB/LkJ9z4T31PESvJBP0gAB0iy/6P out_165_mFAP2b_singleloop_p01wA5_mFAP2b_0001_0001
LEtobB/na8/zisdePEtIgBf9og+zfqxrv2jChBjVO02D/pGxPiBBiBjWkt973P1YPTiBfBTLy28Dv0N+v4G5dBrdKu/DRGYDwSIIfBvjRCB02wbCwA2obBXBSE/DxFdHwZ78bBLwK/AUO0ikPoL0hBbec5/TmIZtv6klbBjfCA1TER59vRHNhBzzC43Tj2fAw out_165_mFAP2b_singleloop_p01wA5_mFAP2b_0001_0001
LlD9gBThrH6zyhW/PDC8hBT0iM9bktTDQT3kgB77nK+LtIbIQZQghBjAr8/7yh2JQMdDgBb5QL+jWkNBQ/hBkBPilb87fiUEQZj3hBH1Nh/7zcQBQ out_165_mFAP2b_singleloop_p01wA5_mFAP2b_0001_0001
EPK8cB325767z3PJQBrcaBT2Of8b3k4LQjsdcBrEDC7jTiBOQtd+cBDVjH/zMzcNQXuYUB/vsH87/nrLQXazRB/toJ/bc+4JQ3d7LBXDYw+L4rrJQU4PJBfq4O/LtAOMQhfIEB/YZk+LwwvMQhINBBvYwz871f5KQtsDCBfhoF/r5wHPQKcdbB33P16D99DIQPMhbBHQkQ/rQjhMQNDRTB7vim7Tdo6KQ0poSBvpgh8LOwqNQ7miSBLlakA8FUtKQZmgTBLESB/7EixHQf2SKBHdaEAMTZNIQJHGLBzzU16bKNEJQn2XLBbkAEA87MsNQGpyCBHZ8A8bkTFJQKkv6A7QJo77nySLQfxTEBz67+/rmWRQQN+c8A3yzl+bxChPQ out_165_mFAP2b_singleloop_p01wA5_mFAP2b_0001_0001
ETihdBzLdTy7P1QQQgVOfBLxgg9T14VRQWOUbBX3kAA0LdrRQyLdWBTLym/j78tRQ/pmfB757n2rpbiSQyKRgBTBN5+7Uk7RQLyXdBrbo5+7n7oQQ5vfdBPmXA0LSIPQQ98ihBrrJq+Dk7ERQkB6bB7MR9zLyRITQn/bhB31Ox5Dw6MTQLjOfBvgxOAMLboSQT1aiBH4YN/7mvwRQzIPZBntFl/b6pyQQvNofBPyQFAckK4PQ out_165_mFAP2b_singleloop_p01wA5_mFAP2b_0001_0001
EPffdB/RhLBkuJBSQb8SaB7QLKC0isdSQzhWbBzfqVCE7R5TQIFufBTf/kCkR2OUQhrnbBjVO0CUGEwRQiu4aBf4KyC0kkYQQnrXYBbC3YD0ejTSQK5GdBjGyZDEZccPQ03vgBzgATB0Ld7RQwMFWB/ywBC0+PYSQxCjfBvku6CUrE6RQYpoWBDEyvCUmnLQQgF4cBnK+VCkdu+PQsGfZB3vp2DE2vzRQR2DZB3SKcDUpKYTQ2fOUBrYGSD0HwHSQuskcBHWyYD0p4UNQnBogBzRIdD0Ut1PQkPFbBDH30DUS8HQQ out_165_mFAP2b_singleloop_p01wA5_mFAP2b_0001_0001
ERLSXBThrPCUf/sUQlYQXBLEYdCEZ7EWQhrHSBX461CkYQQWQMdzNB7OfjCEueEWQpbSXBfR2uBkqxDXQPzLXBzOIICkKbPYQuXLcBbJX2AEDSzWQ2jCUB/naAC0xLVUQgexaB7CRxCUXBQWQu6qTB3KRKBExv7WQVMHXBv9jaBkmslYQBjnTB/csbC0PHUYQmvvaBXYebCUxMVYQMWKcB3nqAA0ywfXQwZzfBX+FcBExh8WQ/RFcBrsCeAkSEyVQ out_165_mFAP2b_singleloop_p01wA5_mFAP2b_0001_0001
Ee+eSBHXPeDU5QrWQEYlNB34l2DUMI4WQW5QOBzfqPEkpbqXQlDtSBHueWEE/p+XQNeJWBDrcsDUHaxWQkJqKBrMziDkpcZXQbc3LBrH6+DEFQ6VQ out_165_mFAP2b_singleloop_p01wA5_mFAP2b_0001_0001
EMIwJBXiBZEU0iAYQShrJBrbSsEUgVaYQ14lEBDW54E057TYQxggABf++vEk8SHYQdTCKBf++lE03PJZQ72FFBjbSZE03pWZQ1svAB/X9jEELHoZQKF2EBb2KDEkNbQZQFnZ4A7RzYEkJozZQvYRABXsLwDkH+bZQDG93AP+0CEkrjtZQBz3uAHHkvD0oG5ZQHaRGBfSMSEkrHtXQZs/MBfae2E0UZQYQAwUKBvjT0EkDGdZQ2QlNBr0QcEkX1OZQlS7AB7WQ1EklusZQfQOIBrMT1D0fbCZQNumxA7YRhEEeXBaQrtCABXH8NDEYSXZQa0fvAH/SSDkfJwZQ out_165_mFAP2b_singleloop_p01wA5_mFAP2b_0001_0001
LhrnEBzgANFkYQgYQoFZ/AjU4YFEv0dYQKxAABfTivF0NJuYQpw1DBb781FUbnDZQOJGIBnBBUFE7RpYQm5N5AH1nQFksGwYQD+r8APrfZFEya5XQ out_165_mFAP2b_singleloop_p01wA5_mFAP2b_0001_0001
E2Of3A33P7F00NlYQ46R2A34lIGEoa0YQ03PzAvIbQGUy2RYQpbSuAvyhNGka8iXQEtIuAHXPJGET3YZQ7R2xAbg/DG024BaQrd4pALYXFGE3zlaQ4rjuAv+QBGEVlPbQGBA3APTvIGUp3gbQ9owxATgV0FEXPSYQLx89AbMSLGk4FBZQ1ArmADOfFGEf+OZQwobsA77nRGU05fZQJ8e5AXLfHGEZaLaQEKDzA7r92F0Tk8ZQ0hkiA/b+AGUmgeaQtk7nADX0NGkLUpaQJeLyAbx8yF0Z6JbQLuNoATuaAGE/MnbQ3KA6APXyFGUVR8bQNTvzA7/6PG0vkmbQH4R9AT5yJGkWhLbQ out_165_mFAP2b_singleloop_p01wA5_mFAP2b_0001_0001
EnED2AvyhaG00NZYQ357yAD/piGEaR2XQAAAxAPeptGkBBOYQbnv1A/S3wGUjXuYQ7Rh7APepjGEue0WQShr6AnsdcGkR2yYQS8TrAX4TgGUPFaXQGZ74ArbSpGEEYFWQEYl8A757bGkTiZWQKcdBB/9TmGkvfSXQ out_165_mFAP2b_singleloop_p01wA5_mFAP2b_0001_0001
E+TNqALbnzGUbnvXQIwKoAbkt+GUbnDYQ/pGqA757FH0gA7WQzMzpAzLdCHEmuxVQ7RhZAnYQAHEBWVYQpGFKArqn9GEzSqXQO9AWATQJ5GU+Z8YQx1jmAbPKwGkqx7WQDVrtAnz7AHkVKdYQSebXAjpnIH0ImeYQmQDMAHnPCHUcp5WQl07FA/HZ6Gkh0IZQxx3gAnVO7G0i/UZQmh8XAXBzwGUYgzYQ out_165_mFAP2b_singleloop_p01wA5_mFAP2b_0001_0001
Epw1rA/mEQHEnELXQGZ7tAXNeXHU0iEWQJGEkA3MzbH0xLVVQQgVYAzgAfHET38VQU460AXNegHU14lWQsBX2AbcpoH0jglVQ2jr/Az+6bH0q97WQdoFsA34lSHkDtEYQ2moyAfwTTHEcHUVQ6dPxALX5jHETVcXQkqc7An36uHka/8VQ2rruALLDsHUkKTVQDjF6Avs0kHkR7uUQ3RVCBnVKiHkV5TXQ02nBBrmpYHkYtCWQ6M2+ArirVHEHHsXQ out_165_mFAP2b_singleloop_p01wA5_mFAP2b_0001_0001
LNepkAf9obHkCX/TQepbYAb6mfHkBBGTQXPKeAz1jqHUiBhSQ8naQADVjxH0kYYSQR2OVAblDYHEsy5RQeRfMA7MVNHUkPPSQWDNKADFFGHksG/QQyVTx/O/HKHkmdDQQnQ6m/2/QCHUba7NQyLdrA7luYH03PlTQvfuJA7oggHUb4qTQP3QiATHzWHkckaRQpHoKADyybHkUXLRQmQB6/qDJOHUK0uSQaypXAjonJH0Pr7SQsoTGAnU79GkTESRQdFOZAvO4FHUkDcQQQ117/e+kRHUdiMPQYt4I/CkoLH0fyoQQP9l++yWRFHkOQwMQUbcZ/SUX7G09swOQ2utAAHGpAHkyrwMQ out_165_mFAP2b_singleloop_p01wA5_mFAP2b_0001_0001
LlYQpAnX6rHERLKSQdoFtADAA2H0MzkRQDXP3AHtI4HkR2WSQBrc7AjWkwHUep7SQsHFwAXMI1H0w1DQQGDF6Af0QvHES72PQX/MnAnDavHkcTlOQVjXuA3islHEoaUSQg58mADyF8HEzAuRQgY8wAzU38HE6iPPQfYH/AvqtyH0KijOQF4bpA/I3uH06xeMQuSlfA7Y9zHEmjxOQPB8lAPcenHE3JXPQ out_165_mFAP2b_singleloop_p01wA5_mFAP2b_0001_0001
LBrc8AjVuAI0P1QSQ9oQDBrbyBIEnE7SQnvfHBz0N7HUPKkSQTihLBLaR6HE7RRTQIFuEBPyWHIkZmZSQrmv+ATeBKIELDJSQkNp3AjkkFIEFroRQIkX8A7IyAIEQ6QSQ50nCB353BIkxtAUQHyKHBzn9GIExRfRQ6UKHBrDgJIE74ITQ8Ft/An6RNIEATaRQ5Ju7AH52LI0UUETQmvi4AzmbFIUMJjQQZlYvAD2OGIkfY9RQ out_165_mFAP2b_singleloop_p01wA5_mFAP2b_0001_0001
EzMzGBnsd1H0GvcRQIwqKBfTitHUepDRQIwKIBjrHjHUepjQQoFZKBntzdHEEYVPQ0iMOBrvfyHEAAAQQr1FLBLCm2HE0IeNQ/CQGBvcA1HEs3LNQEttNB3xt7HEjx4LQ8naDBPc91HkZm5QQT3ENB/XdrHEPa7RQmzGRBD/0sH0j4bPQ2TSQB3gK5Hkt1bQQ out_165_mFAP2b_singleloop_p01wA5_mFAP2b_0001_0001
EqxrDB/89fH0w1LRQdTCBB3MzVH0z33QQXkt9ADAAQHkBBGSQfU43APy2UHU3k4SQ14l4AzKHXHECsyPQicI8Az6xbH0zpWNQ9rDzA/6dMHkQeNPQdTCCB/89kH0eU4RQjl9DBDzcQHktzaQQrS4yAXyTcHEwJWQQW7L8AbeejHEuXpNQyvZsAfE5NHUzs3NQo9BwArr/IH0BShQQhFq4ATz7GHUotSOQ out_165_mFAP2b_singleloop_p01wA5_mFAP2b_0001_0001
EvJx/AbQgFH0gALSQhrH7A34l+GkQgNTQNzMyAHtI3GkBBuSQ99TzAHDCyGU5QrRQgqxBBb5Q3GEue0TQiUOGBX117GEcZnUQGM5JB3IsyGkNGCVQlg8DB7qTBHUnz0VQpwVCBDBWCHkrHdRQ4bi3Aj9pDH0Jf+TQ3doDBXVOzGk5r/SQtcm/AjshxGUKoaUQDieIBnvfBHk0IBUQtcHNBrY01G0JHoVQfjeLBbIwuGUzbJUQwgqHBbI+sG0I6nVQbxKHBnyrEHUlhbWQ6hrBBPIk7GUQEbWQX8SBB/gjHHk6ZfVQ out_165_mFAP2b_singleloop_p01wA5_mFAP2b_0001_0001
ECsypAHZ71GkU4iTQ8S3gArbSuGkDtYTQ789jA/mEkG04lGUQpbSkAT14jG03PVVQDCsMAfTiyGU2O/TQQ8jy/iY9qG0kKxTQ3MU5/O+ohGUHTgTQPhp7+mbuuGk9j1TQ67npAf9o6GUwKXUQ6mWfAv6zsGkflUSQVN3IAXIH6GEkXlTQaW3OArmrzGUv5DVQ out_165_mFAP2b_singleloop_p01wA5_mFAP2b_0001_0001
EiBBnA757bGEv0VTQOJGsA7kYSG0eU4TQqxLmAThrHG0xL1TQIwKiA3NJEGkpbySQlDt2APzMRGUy2JTQRWq9AbhUaGUt/fTQuv37AfCEHGEZrgTQQKJDBzCkbG0GNqSQoa8lATKccG03PVSQJYatArIkTGkkl8UQhhP1AfQiRG0VxFSQxvcABX85YGkuMcUQbSL5AvclhGkawgTQuUtBBThTGG08B/SQpql2AjumAGUqTOTQgNP9AHN1GGk4WlUQ6CmFBLhCiG0hh/SQkrpBBDnNdGUverRQ+zZFBf4YUG0snqSQ out_165_mFAP2b_singleloop_p01wA5_mFAP2b_0001_0001
E/pGmADBWCGEVj/UQT3khAb5QvF0LdLVQmuJqA76RfFUiBpVQZ78sAHtIfFUf/0WQ14lQATgVwF03PNWQ66yFAHOLaF0lXkWQvUmPAnLJKF09SWWQkc/n/WhvZFU/xFXQ3kYpAXiBGG0w1zVQA+0cADOwpFkGROUQlGJEAHJ56FEBpzVQxmcWAPzt3FU1HIXQ out_165_mFAP2b_singleloop_p01wA5_mFAP2b_0001_0001
EdTiuAfSMSFklDtUQFDC3ALFuCFEoaEVQaR2yA/owrE0bSEVQb8SuAT0ikE0GvEUQBWZABXiBDFk8SHUQM9mCBza+YFEQl9TQgk5EBXAK0EEpKqUQc7aEBnTgjFUe5OVQWO0rA/mETFkCXvTQwf05AnQcGFkNxEWQ0hX+ArYd9EEKQITQE8R/APuhiFkP/eTQ+S/FBHS5XFE6MUTQKqSIB3gf0E04U+TQLYdDBngzjEEh2vUQKgLGBrRz5EkwwoVQI//FB3AOzFkq7/UQSIiHBn33ZFE1WtVQY6EBBjRKlFE7n5VQ out_165_mFAP2b_singleloop_p01wA5_mFAP2b_0001_0001
EhAr0AzeUgEECsKWQkCXxAzKHKE0NJWWQ2jC7AXO02D0yhOWQqxrBBzgA/DE+T1WQgVOsAHueGE0jCvXQI+3iArnmTE0ZO4XQbLBpAzutdDke15XQnvf4AfTinEkqx7WQOIqrAXpEGEk83jVQ5F+xA381KEkXSQYQhH8kArfdiE0bE7XQCxblAf3GZDExTcYQeD/vArQQJDE8Y0XQkXPjADYFVDELPIXQ out_165_mFAP2b_singleloop_p01wA5_mFAP2b_0001_0001
EOJG6Ab6mUDEuecVQdTiBBb5Q3C0KHSVQUNeABTKcJC00NxVQLHa8ALwKfB00NBVQtd+CBHue0CU0i0TQk1eEBz6odDU+yJTQbhhAB7zZ3DE+AnSQPAvJBLG0oDU08BTQZN1BBzq9NE0TR8RQO/ELBrI0GEEF1WSQJSJHBrYhTE0evzRQYNhIBHFqlEElvHRQwKHzALGEQDUep7UQMU3EB7b0CDUV14VQbLZ/Aj6JnCU17STQIOVGBH5ceCk3atTQ2sx4AjWpuDUoetSQ5I0MB79VUDE1XdTQHGa9AHJ6XEUaOhRQp+PPBHqVLEU9uPSQ0YWMBLZWlE0oO8QQ out_165_mFAP2b_singleloop_p01wA5_mFAP2b_0001_0001
LCB2BBrFZ7BUHaBXQfUYBBTKclA0FZjXQTiBEB/S3E/jEDqWQjX6BBLFue7Tc9gWQXkNEB/9TtAEW5cYQJYdDBP4tECU31oYQZ1EEBvUicCErJ/XQ2s3BBHng8BkP4/WQT6P6AnzsVAEM4rXQpvcIBbV+aA0ysZYQHbYCBz5FBA0uA0YQOIbGB/VYOCES+AZQLC++A/3MJCUeN3YQv1PIBrKJhCkOk1XQRo1BBv0P6C0BwAYQ out_165_mFAP2b_singleloop_p01wA5_mFAP2b_0001_0001
LU4aIBHsyx/DEY9VQiBBLBHsyh9z4lGVQgVuHBrFZ77j9o4TQzMzIBbmZG8r8SPTQy2ZQB3ist+z4lmUQ541PB3DSdAUdTvTQ6mEKBb6m0AUIwCWQYAnLBju5XzLvEsVQOlPSB3VJK8TVKDUQyfATBTgUL/z5XaVQoo0RBHzmNA02w6SQ out_165_mFAP2b_singleloop_p01wA5_mFAP2b_0001_0001
LCsyDBLGEo+j/UjTQTihABjqxL+zP1YSQBW51A/mEj8z3P1SQamZuAblDN8jZmBSQAAgABDW5YA0NJmRQtmMGBX0d3A0WJLRQLlzFBLvqFCk0bbQQ/B/IBDZ+k/DXlXQQyL9CBfnvHAkYQIUQovXCBLITf6zWOyRQo+v9A7A5IBUq/OSQQYC8AbD7SAE0KuQQXfhIBjftDBkwgESQTyzJBTMpQCE9eLQQ8s5DB3JCdCU2ZDRQ1AeDBb1JBCUjDCPQCpANBz4zHAEqZGQQyIwGBfiiM/DD8+OQY5RJBj2Pg9Di28QQ out_165_mFAP2b_singleloop_p01wA5_mFAP2b_0001_0001
LQ140AvHFu6jDtIUQMIwqATf/U174luUQlYQkAz1jS+DqGPVQWO0UA76RR+z1jKVQkCX7ALwKH7zkYwUQBWNsAXOz78LIyjVQFjAmA/OEY8bMg/TQ out_165_mFAP2b_singleloop_p01wA5_mFAP2b_0001_0001
LRLypAjpbKAUiBxVQuz3kA7P1YBECsSWQ6mEdAb6mEC0IbPVQ2OfLAzeUUCU3kgVQZQgbAbmZGBknvfXQCuwjADAxnA0riWYQJ4PrAruyRBEqZlYQzpngALYT++D5NnYQfU4xALGEIAEAAwVQqiOrAXp5BCU7ynWQHoUPATXoXAktsPXQv7JTA/UkACE3+wXQ6RVkA/9TP+TUDBZQGC/UATF+89TVLaYQ out_165_mFAP2b_singleloop_p01wA5_mFAP2b_0001_0001
EFDCjAjqxHC01jCUQKc9aAzLdfC0d++SQueUeA/TNODktzPTQZQgnA7QLaDkvfyTQThmhA/S3TCk8DlRQ/87sAH0NlCkF7XRQFMWhA7zTHB0w3XRQRSMxALq7eCUje8PQLHaqAHZ70Bk++5TQ/ABKAz9YXCEbiBTQFZHZAjCBjCUK80QQNpYyALSjVC0PbESQC0EtAzDXHDUIPmRQelSkAvtC4AUdBYQQVLVSAHUSwAUrleRQSJamA7saoA0ejHSQbYQ5AfYDsCU81zPQkIAsAbWWvC0VfhOQDSZxA3hz5BUnlePQ out_165_mFAP2b_singleloop_p01wA5_mFAP2b_0001_0001
ER2OPATf/oDUKc1SQxgATArFZLEUf/8SQamZWAfR2WEkSMoRQnEDMADAASE0eUoQQKc9AATLyWEUktrTQHFy9/C42REUKMJVQpzqb/+uUhEEY6vVQ+CbW/yovfEkpCQXQqqvw8WYgxEEJ0zXQhrHBAPHadD0codSQS31gALa2NEkXchTQD9kj/uYsSEUFRNTQwnLDAfHFoE0dtlTQAFaOAv49TEE2QoVQK3Mz/uoYBEEPVSVQR2TW9UoOeEkuGVVQFdEn/yqmxEU4QfVQw3R7/W9wgEUb2qXQQqH0+2VfQEkJ+hXQuqzN8I6awE0C4ZYQpB8Z/Is9wEko4bXQ+gy8+moEAFUtliXQ out_165_mFAP2b_singleloop_p01wA5_mFAP2b_0001_0001
EcSMiAnX6mEkZmpRQzMzjAb5Q1EUc9gQQFDCgAfTiLFUxg4QQ3kYkAjWkVF0FZzRQ2OfvAPy21EEpwFQQUNemAvxLpE0kYgSQZZBeAneXvE0GSXPQQgVwArvfAFUgVeOQsHFyAvz3lEEVjnPQVjX0ALbn7E01j6QQ out_165_mFAP2b_singleloop_p01wA5_mFAP2b_0001_0001
E2OfPAHtITFEueMQQKxgGALaRoFkCXfQQiBBMAXMI4FEYlzOQGZ7GALFu0FE+TdMQ4P1Y/GtInFUeprQQZzPL+CvI9F09r2QQs2J++uH1EGU2nKSQwVMk+uXyAGUZ1RTQ3Evb/uy4OG08CASQGZ7IA/89JFEmu5OQknZNAri/tF0rNbRQjLwK/6kgdFE8CkRQULl4+6NCfF0qfpPQFF7Z/4rX6F0Ks0QQAe36++FrDGUmRBQQqFuk/uP6TGUq4ySQeqsh/Ca3RGUrTFRQ out_165_mFAP2b_singleloop_p01wA5_mFAP2b_0001_0001
LfU4WAf9oEG0hWkPQktzdAXNeMG0yhmNQGZ7kA34lVGEaR2OQc9oiAjqxYGEYljQQaR2aADVjFGkTixQQri6PAXUnPGElxiMQuG/jAHFmIGk8vHMQ out_165_mFAP2b_singleloop_p01wA5_mFAP2b_0001_0001
EW5QsA7QLaGUJGUNQ/pGyADBWjGkBBWOQZQg9AvyhkGkQgVNQ4PVABjrHgGUxgQLQXPKsATLytGUeprNQ3xhrA7PgwGUQ2uKQWp0kAb7q6GEAvLKQ0ONWAb856GEXtxKQAvzpATkDDHk4EFJQUNetAvxLXG025bLQ8GzyADXhiG0cOQQQ/YQwAXKc0GEzSnOQOqGkAfxgtG0uYgOQmK9nA/pzpGkUMqJQ6WqzAzt6xGEaVAKQGpxlAn+wJHUqNsIQIu0xAPC9CHkjMtIQ out_165_mFAP2b_singleloop_p01wA5_mFAP2b_0001_0001
EktzBBf9oqGkZm5OQlDNHB7QLuGUepLOQoacHB/TN6GEZ7sNQ/pGGB/9TAHk9ogPQT3kLBbmZrGkDtIQQhWlMBT1EgGUniTQQzIZQBHbHwGUL3jPQvKcQBX8feG0gbbRQ/UDAB/natGEShTQQ+0XIBLxMqGU8VVMQY+WKBTuiuG0vlGRQu3YOBvX+cGEQCyOQ+lBJBT0ybGERfeQQEFeTBPiguGUlZhQQqDtPBjRc4GkELbPQw1gRB3kvsGEAipNQzmWRB7SZWG0lVhRQuzvOBvJehGUtpWSQdBHUBvQ1iGEptNRQ out_165_mFAP2b_singleloop_p01wA5_mFAP2b_0001_0001
ERLSJBT0i9GEYlTLQXPqJBXiBJHUJGkKQbnPPBrFZMHEaRmJQ03vRBnX6GH0d++HQ3kYFBPzMMHEUNeIQmcIABjGnKHEuulJQHJAGB3mAYHEOOZHQtIbKBrGv3G04l+JQjmyIB3F1NHk4LVMQnT0FBX+MHHEIjZFQDF4+ALgaQHkDq5KQyj8CB3yIaHEunfEQiy7JBL8ZZHESooFQ1YjFB36/cHUA0eJQ out_165_mFAP2b_singleloop_p01wA5_mFAP2b_0001_0001
E5lORBPHaVHUGEoKQIwqWBbmZZHUzMDKQHaxXB3MzdHUiBhGQwKnUBnBBkHUGEYEQCB2XB/naiHk9oAMQRcadB/yFnHU5NAMQmJJeBnjBxH0ZboOQspRiBzDZ2HEYu3NQam5OBvyhZHk789LQJ7dZBXjwSHkLIPKQH96WBbF+fHkH3/NQxZLVBnMCpHU3NhLQZeNeBDc7qHkSCGKQRJMgBPCwgHkGuTMQuMyiBDgm8HUa+TPQ34QiBTlw5HUEw2LQuKujBThHwHUdq+NQ out_165_mFAP2b_singleloop_p01wA5_mFAP2b_0001_0001
LGZbcBntzaHkpbSEQEYleBbktfH0Gv0+PEtohBXMInHEDCsAQ789hBfTivHU3kY8PQgVgB7luXHUjX60PxLpcBfbUQHkwugjPY+iYBr2BUHk4ohpvZLydBPq5GHUQmKKPDCseBb5QVHEv0NGQI2bbB3SdkHU4DG7PQn4hBbv0SHEtsO6PWPUhB3cMcHUhFQDP out_165_mFAP2b_singleloop_p01wA5_mFAP2b_0001_0001
LRLSjBT14jH0w1jEQtdulBntzpHEW5wFQktjmBLEYnH0kYwJQ7RhlBntzfHEoa8KQZ78nB/mEmHkTiBCQXU/oBb8IcHk7ctDQfU4iBDW5cH0OffGQ4HUlBXdVyHEgUVFQY/gpBrU1rHECqjBQ/TFnBD+BlHkU6I8P89GpB3c0XHkJ+gAQ out_165_mFAP2b_singleloop_p01wA5_mFAP2b_0001_0001
Lf/koBnX6sH0P14KQ35rpB7P1qHUiBhNQCBmqBHXPfHUGE4NQzMDrBT14bHEoaEQQiBBsBLFuyHEtIrNQ4zMrB7uz7HE4y2LQ2WwpB/Hh2H0BLlJQkkkoB7r/sHkuE3KQ2sLoBDLzsHUN5CPQJ13tB/SwuHk8eBNQkmUsB/lP1H05dwPQJd+sBHbJAI05qMLQjY7pB/xvAIEVN9MQIzQrB/vT0H0BwGIQ3TPoBDX/7HkgAzIQ out_165_mFAP2b_singleloop_p01wA5_mFAP2b_0001_0001
EiWErBbPKZH0istLQOJ2rBLwKOHkArMMQR2OqBz1jGH0xLdKQKcNrBjU49GE7RxJQLy2uBzLdMHkoFpLQnZcvB/9gPHkLh8IQ+AmwB/u+SHEkZjNQlDtqBLbnbHEnEzJQJ9brBnhQMHU+SSOQWXUvBnCAEHEZB5LQk61tBDaGSHEstGIQxisyBjAgRHE2fHNQdgKwBXcoQHEbfmPQNYLwB35cbHUj+TNQ out_165_mFAP2b_singleloop_p01wA5_mFAP2b_0001_0001
E35rnBrbSJHkvf6JQv09lBzgACH0P1YIQBr8iB7P1DHkqxrIQjs9hBra8MHU2OfIQ5QrmBbPKCHEue0CQfaBlBD8R6GkLq/+Ps84lBDVj5GUrX/tPNDFoBL+p1GU/TwaPRjJkB3JW9GExQauv789mBz1jQHEW5gKQ6nTmBTQ45GUgUGJQO9xoBj1OAHEd3RCQZ4VmBPIKKHkLhOBQe97iB7h68G0QJ/+PPPLlBDAZyG0lKUBQ8+kkBruI9GEpDZ7varViBLTgAH0KMchv out_165_mFAP2b_singleloop_p01wA5_mFAP2b_0001_0001
EAAghB3256GUiBBJQEtIdBDrc6GktzHJQqGvaB3isxG0IbnGQXPKdBrbSpG0HFuFQhALbBPHa4GEUN+LQ8M8bBbr/AHEhhHOQtUSgBnvVCHUr9ZPQXSqXB/bCHHkcQ+OQ4aggBbM1JHE3ytQQ1lAYB/mVOHE+KfQQGatcBP2zPHU+RGRQO0iiBjU4zGUepLJQOPjbBThFCH04NbIQOH0cBPNBxG022tMQSx/WB7IV3GEoPwLQcr8hB7gi9GkJU0OQsF6TBbl4FHEyXBOQv3XiBj96KHE9FORQZlfUBbj7SHknHyQQsAEdBHOnVHkCm5RQ out_165_mFAP2b_singleloop_p01wA5_mFAP2b_0001_0001
E8S3VBbQgzGEXPqEQfU4SBDrcrGkX6mBQTiBPBHtIlGE/pGFQv0tMBvyhpGkU4aIQR0zPBrYvwG0hPD6PV9VTBP5Z1GUIvUiP5qAQBbUl6G0OL92vC+gTBrPp+G0HCSAwlfYQBjDxEHUWBUEwSMIUBThr6GEBWZFQwSuVB/EwlGEYf2/PYNVNBb9L3GksON9P9PJNBr05qG0mru0P+pxVBLIEvGkx91ovMMAWBTQZ7GkAxcxP/uwNBD3RBH0D6SwvVoLNBblw0G0dDq6v8nbVBLS53GEYoQCw9doWBzZ0DHElyV9vtL2SBDVUHHkoCQHw2TpOBTCJLHk+OiCwXuhNBbVAAHkMI5Fw out_165_mFAP2b_singleloop_p01wA5_mFAP2b_0001_0001
EEtIOBDAAbGUNepDQMIQKBvz3TGkpbSGQ8n6FBT14PG0OffCQ/pGHBDBWMGU6mE8PJMINBnFPKGEtVXIQQuZJBjB7BGESSdJQRsnIBbvuvF0OyeIQ0I6FB/u6CG0xSwLQ+35EBjbGlF0NUAKQMpMDBLSZyF0L+AMQVQ4EBXDKLGEcMlNQrGB/AnI3uF0DWCOQAQLBBL5YJG0H1mPQYoH9AHxj/Fki40PQ4PVQBPc9XGET3kAQV+RIBTXUYGUiTvIQf0uPB746MG0dt+JQeopPB/SfGGEQTtFQTjpKBLCEpF0mSfFQrdoDB7b9VFUyxsJQM+7GBb4zSG0QaaNQH8x6AXKtfFUsrPOQwmZABD51PGUPsgQQ3wW3AP4U9FUIDuQQ out_165_mFAP2b_singleloop_p01wA5_mFAP2b_0001_0001
EfU4AB7kYQG0LdTEQXkt4AXjXMGUhrHBQRLyvAjrHIGE99zEQbnvqAT2OOGkCXvHQBuS0ATsLVG0Es+6PqqurAD8JRGk9uOtPW6uoAPTAIGUnCUwP9GRoAbHRXGUxoTtvIFOAB3MzTGUKc9HQG3i7ATwzFG0bFP9P8Kz6Af8pYG0ahp0PVn4wAzKjbG0X23/P out_165_mFAP2b_singleloop_p01wA5_mFAP2b_0001_0001
EZ78tA/9T7F0IbnEQIMvlAHiPxFkLz5HQ915fAXFZfFEzf7EQCJojA/S/XFUWMwAQezmqAHRioFUiRhKQlSXyAfMJyFkxCICQf/mfAvHX9FkdcdIQz4XkArDEhFUfZuLQX1OuAvTm1FUsQpLQQyswAvktcFUGHCKQ out_165_mFAP2b_singleloop_p01wA5_mFAP2b_0001_0001
EKwwNAHSiYFkJzGHQMMiDAXbwEF0OgXFQ2fJAAbDn1E0YFCJQflq//WDZ8EU9/VLQV7dY/qJhJFENKpCQcCSg/uVvUFU/bj6Pfs0p+AUocFUw0u0PWBXO/474uFkpjX4P+k5g/4J5OFkIjPYPxN4GA7AQhF0TUBJQwSAOA/628E0aofCQSYFj+KljTFk/9PFQxCar+KGn6E013ACQfkjt/OejJF0bSfxP8Nd1/O5eiF0Umc7PXkW9/ItMTFEAa3pvLtxK/YUPAFEfNpev out_165_mFAP2b_singleloop_p01wA5_mFAP2b_0001_0001
ERdP7/+JEhE0OWbIQDUuu/KLXREkO9bKQ0DnL88LSLEkqbNKQEvoF/UnzLE0aVCIQuDKFAzOf6DkW1LKQpskcAz+HBEUrHqKQxm1kArlPIEUtomIQRdxiAD8W7DEgFKNQ6FnvADm0LE0LXCJQqcitAXQOBEUnImNQ4k9zAbyTIEEVDiLQ0VGAA/xMcEkyVDFQrt3z/+3SYEEKcaMQChRDArc8sDkZQMIQOXa//WIkiDUSXnLQTdZhAfQALEUcmQFQPIZbAjLLwDk5byOQamq0A/waREki0zGQ7x9wA/r48D0idkPQssc8Av8ILEEPD4LQ out_165_mFAP2b_singleloop_p01wA5_mFAP2b_0001_0001
EToLH/oNhFEE+4dMQ2SL//4SZ6DENKfMQISRAA5thODUZVKLQWfTl/kPSzCUgSrLQLBRIAZlq3DU54VPQQ+FMAxUbREUMbVQQRMvVAB+xOEUcMuRQV3xZAtTWkEE3XYSQA+qhARnAiEEoFvTQHg559QA8GEkLtNOQRNuJAVoCIE0xwVLQnTK6/cpwlDUlwSQQ2YYXA5KQmDUesVPQDw9WAd45aE0nQcPQDC95/8GAaEEY4aQQKz2KABlgFEU4PWSQsFbiAt/JGE05WpRQg3SiAFZvtEk8qwRQ4uuKA13CtEUoDeSQ4Z4iA1yowEUY1IUQpKTZAhOkZEEH4UUQYyuoANFPaE04gqTQ out_165_mFAP2b_singleloop_p01wA5_mFAP2b_0001_0001
E3ENQAZU4HD087cJQtTETAZx2eCkTDHIQBryVAd1L3Bkt4LKQ5M8OAZIjuAk+CxJQ7iMjAhBPgCEOedEQ/j2hAlGG+Ck9Pb/POEtrAlmU/CUzMW4P2li0AB2f0CEJo07P8lPqAdniMD0oIKlv2gmaAxW3fDUXpEJQHsxEA1XIYCE+i3FQ0RQqApzZqCkItrGQ55xkAF2NACELJ7CQ+WOWAxdKzCk1Zn6PWKWgAJ2XeDUWxLBQ12cwAphBODUWVY1vRR8iA9XBVD0MMRwv out_165_mFAP2b_singleloop_p01wA5_mFAP2b_0001_0001
EFi1fA1dgGCEuRbMQB88hAtZGPBEkDjOQjEGPAVMtpA0PrnPQmTXOANqa/+zTuOQQ3pXoANAw3B0ARZQQ901zABFpDCEv2AQQoC/3A5I8fBEBeJOQaZD5AlU9fC0rVuQQuAZiAdXClCkPnqMQLZlmAZVPaAkeytNQbhukAFTTaCkPMrQQXaKoAhpYOB09aRRQfxWABd6bmCUg/gQQkfY1AxQHvCEUaeRQ out_165_mFAP2b_singleloop_p01wA5_mFAP2b_0001_0001
LbGZ8/8gSdBkcflPQtfEG/MrcCBkZlUQQnRDX8QSK1/DYd8OQahNQ/64DL+zJO7PQyxww+qv7GCU8dXQQRiLM9ChLnCE4QdRQ3jCR/QpKdCEfETSQCFQG/OkgJD0RGcRQsbb//EAUMCUbqzOQqEYP/8tqqAE2hVRQHMQw+i7VXCkSyzOQfSjs/qhH2BkQSiQQ out_165_mFAP2b_singleloop_p01wA5_mFAP2b_0001_0001
EPg/w+guXy/DOHZMQWHsX+qza49DpyeKQCazW/s7Ue7DDvmIQtS4e/g6/i9TVLqEQDUsq/CcGS/TDI7IQrTTHAnJ6GA0VbsKQkB+UAPzMo+zhAhLQOmiHAngZYB0lDTLQHPIj/g5GiAEvowLQP+xI/yZ0B4jqOlLQNP1b/mW7fAEHKrHQlBf3/eFxx9Tvq5GQPXHTAz/3vBU0BeMQgdU4/yyL/BEQqlKQ out_165_mFAP2b_singleloop_p01wA5_mFAP2b_0001_0001
ErTH0/UOVI8bxskJQ2GkLAdm7M+bFHBIQ2ZEDAlCdW/L5mzCQhSyOAJ4qk/rkyv9PXycUA5LZMAchw2JQGoPPA5yob/7HomMQAC1y/gz+L+7WkVMQ639z/8oqF8LKhnJQ7TpXApHPl6bk8SHQUq8MApiOKBMsRYJQ623iARu7TAMxfhJQ7OePA92rjA80QBOQxmabAhUz/9LEiSNQgkXU/c6vv/7V9hMQD8su/cZCl67Bm4NQ out_165_mFAP2b_singleloop_p01wA5_mFAP2b_0001_0001
Ehhfa/oVhCAMWbyCQ4M9m+MmmrAcLtT8PQ4an+0Oyf/LT1sqP1lei+4roMAs4l+0vRb/j/SVjGB8kDy+P/fGo/GEPICMOBUDQ77yKAvtzSC8HvaEQ551MAHOM2Cc/HFIQb3efAbS3DDc+SIJQm3voAHU2wCs9TeIQyFqfAbJZkDcaZ0KQx51s+w+9u/rOZEGQBsoY/wvfkBM1hU6P5Kf1/aIaQAco/CBQM0A0/qFVZBMRNz2PRPRR/+TjkCMe2pBQmhhR/mvW/B8tRFHQVgxSA3LBuBM7gIGQYEuSAjQybCsE9sAQ2Sp+/W1nFD86eoIQClroAH7+XC85WXGQg4uvAzGG7CMtpQJQ5jzRAH+AzDcqrULQszzmAjkouD8VtmLQ out_165_mFAP2b_singleloop_p01wA5_mFAP2b_0001_0001
LdwYt+srDl7LK2mxPntAh+U55N8Th9iuvaD7v/MI83+zFxUwvqleu/AuIjAEbyX4vGyYf/GaS1+TXLGoviAiEAj+ih8TsKiovOcNNAneQr4D4/w2PXc0OAXE4/6jM3v7viQDgArnyM8r1Nk2PPr2gAPJSv6bKQ27vv8KlAzcwN97OghpvrCluAL1TC/7r96pvW716+MhBU4buzd8P6ELM+oHqm0TAOT7vSJ7a/ama4/T06NzPDpWh/C55KAk2VT4vA2HFAb1x86TDN8+Ptc/HAzhA98jZPnBwIadjA3nDq9rIhw+P1Q5kAzxZL8LsAtBwxQFxA3x/M/Lvkt5v out_165_mFAP2b_singleloop_p01wA5_mFAP2b_0001_0001
EJyqJAFbYv9zfdtIPgQndAlUZY/zVAwUPMryhAlCsIA0le36vbnwgAtlsv+zfzQBwDN4nAFTJb9ziudyPozyxA5RhS/zHOF3PN584AdMqAAE5njSvvxv1AVTvIAUCWaAQxRcAB9hdsA0y1CwPNKI/AFkNyAkKda+P7XTJA9hOLvTPsNtPvYjbAhCAlAkJrsyPLcKlAJjIN7jIjr8Ph19pARZtF1Doa7OvPKKyA9/VCAEgeXEQsr2DBZ5RHBEcbhPvCU8BBtXMQBE8a4BQ out_165_mFAP2b_singleloop_p01wA5_mFAP2b_0001_0001
EF3flAFHBYBkt507vN69nApZI9B0bqHDw3xaeAFPUdC0tr5EwA+7gAZwN4CEqlMIwGjomAFqh7Bkn5Vyvo/lvAN5ZPC0wH6Cw/v3oAtSMKBk+2DGw out_165_mFAP2b_singleloop_p01wA5_mFAP2b_0001_0001
E2rmLAZYLZCUtzeCw4/3z/cWa2CEjejDwh894/0qQgDUTufAwB0HHAZUzhDEHlt4vorpm+UfphC0oZECwQbLQ/O+A/CU9LcCw7JfJABUKBCE7Qq/vnvkz/c+s9CUZl0HwA9o59kloGCUBAuEwXHOu+4GOVCkUrA8v6ipe/6HnADUOvKGw out_165_mFAP2b_singleloop_p01wA5_mFAP2b_0001_0001
EBTUl/APFBEkdtjCwjj7i/YhWVEkj6X/vogcG9uXkVEEI8Y2vKdM59yc1jEkc9yVv8i7Z/8jNoE0gGlDwIKvl+irKlEEG4nGwg7cBA1R2pEEvmXHwqKXP/sly/DkEXNGw0tbAA5JtXEUFTD7vp+UU/MrD3E0leUBwY9DS/O3MZE0XQNFwo1I+/87Q3Ek71CJwRcDQAJQWsEkLbEFwQ51CAx2GbE05V1Iw out_165_mFAP2b_singleloop_p01wA5_mFAP2b_0001_0001
E+Ima/usqFEEwct3vCb7+/WB0CEkbRIFPqOtLAL8gXEkZGToP7QMPALf1dEkNNP7PxQPs/Ghq0DUace6PXcRS/C5xIDkSAQ5PySwu/yztqCUQFizPd+97+8vgEDkk/C8PEWnW/6Cl2D0u1B+vW57KAL4SuDETmxrvnlBH/azPFEkbOV9P5vlCAHAbzDUYESAQ/Txa/M9BoCUZ0Z7P9ehe/oJtdDEV10+P out_165_mFAP2b_singleloop_p01wA5_mFAP2b_0001_0001
EmDNSAfNBiEUg1J1vB/xdAbmN2E0f7mzvxdxqATGgyEUffWvvDhxvAvdLlE0x4F5vq6waAjGlDFUERBAwI/UDADwQKFkwqoAwWDokADMIXF0cE2/vfR57/mBKTFkwFGGwUqCPAHy2bEkwH49vpJYXAPgP/EECT1ePfiueA/v35EkhFgDwEh4+/29WWFEIdT7v7OBy/Srg8Ek4gy/vJEdjAToZgFkITkDwgP8sA/gBSFU2bV/vyGriAjm/gF0yD74vF+QU/ilhXF0EROGwjKMBAzCFHFEcZkIwAhrHA3rRhFEtg3Gw out_165_mFAP2b_singleloop_p01wA5_mFAP2b_0001_0001
EISQvADJX+EEktCvPGYn6AnYu8EEW6i0PsKi/ALXATFUx5b1PL2s7AXX9gFkjCh8PniR8AfrLxEEoKfAQPg5DBfg0wEUrKmCQsUaHBrhDkEUotj9Ppr+DBj2JnEU5yFIQCErqAr5xIFUFnz3PEBh+ArZizEUwqE0uk0o5ATvqgEk5rDAQNOT3Afv44EETXgDQkJdFBXqGBF0COwCQ9WgLBPOzjEE7wRAQB2VHBX9frEkNIWzPzP6FB78uTEUyd+8PRxEIBLI6mEUZ01IQObbCBzM3WEkL4AIQOpfBBPOwwEEw7aJQ out_165_mFAP2b_singleloop_p01wA5_mFAP2b_0001_0001
E/UDEB757VF0gArcPEYlGBXO0qFEv0NBPhrnMBf8SpF0fqxjPKxAPBvyhYF03P1YvRATFBj8n1F0Wgs6vuzTHBrdvoF0rNpBwg+k+A7Xb4FUGHA8vUNeFBHsyJF0eU4uvGPCFBHu30FkW1+0PHDOHBPVoCGUYUB7vVCeHBH1DaFkWdhAwxN68AzADAG0040BwVcg7A30LBGkb4Dzvyjs6ATP1oFUvnw7v out_165_mFAP2b_singleloop_p01wA5_mFAP2b_0001_0001
LXPKPBDqG7F0gArwPe++UB3Mz6F057nyPiWkXB757HGET3k4P/UDVBzLdQGUGEY4PyL9MBPzMEG00NJ0PU5vWB3bD2F0QZNpvtGKWBHR2uFUKGN7P out_165_mFAP2b_singleloop_p01wA5_mFAP2b_0001_0001
E5lucBT2OHGkSMI7PyL9fBDVjQG0coF+PVjnhBPepOGUhrHEQpbyiBblDGG0eU4EQ6f3hB7quTGUBKyxPZKVgBXUBWGUj/Bxvh5fjBPoidGUCo23P8naeBjWk/FEnED7PveRdBHMPXGE1ns/PKGOjBXjHNGkoCosP3XjdBjGGaGU2gTqvIo0kBLuqfGUYlriP+7rkBD2ybG01lB/PbCKiBX0MkG0KOm5P out_165_mFAP2b_singleloop_p01wA5_mFAP2b_0001_0001
EjsthBXO0WGUJGkHQ99TjBvIbWGkWkNKQLymlBHueeGEqG/JQuzHlB7P1nG0jCXJQ3kohBX46ZGkoFpMQObdeBbtETGUiacNQkNdZBDzOXGk9AEMQKU6dBfERTGEIyOQQLHqgBz1jdGkCXvGQz5HkB7WYOGEmNbKQQN5gBzR2hGkDGPMQq17iBTTZaGUA2WOQO5AfBDlALGkyywMQ9jHWBXsRSGEUrpMQDG8ZBjk9WGETR5JQD5sYBPwbfG0BFrMQmDgaBDiWOG0wjhQQLQTdBP9ebG0BGkQQBExgB/NFQGEX/rQQ out_165_mFAP2b_singleloop_p01wA5_mFAP2b_0001_0001
E4PFoBnuJbGEaRmKQCBWqB7luiGkuJhKQWO0rB/mEjGU0iMNQaRGsB3jCbGEEYlOQFuOsB3NJgGE+TNIQtj5qBHcehGUO37CQPxxsBvQ3fGE7Fr8P8zjuBX5/YGklQB9PZOasBfTKmGENHgwPSMYoBf8STGk/UDLQ3+jpBPKtqGU1WHKQuQ8sBHQ8XG0lDZIQZs9tBHwalGUl/SIQixDqBTVjpG0EgqCQo3TpBXClbG01slCQc+ltBLAflGkkinov115qBvrvrGUNdfwP out_165_mFAP2b_singleloop_p01wA5_mFAP2b_0001_0001
EFDysB/nasGkR2+NQ357tBPc9sGEpwVQQGZrwB7P1nG0GvcQQShbyBT14pGUbnPPQkCHuBzLd4G0Mz0QQja5uBn2o5GUWKSSQPAruBTE7EHkoPxSQPbrvBrR9FH0HxIUQSqOuBf5SEH0J/QVQBHsrB3PrBHUe3MVQA8YvBXmSFHUwwcWQCBmsB/89yGUHaxMQninsBvQsoG0ioBRQskQsBf/h8Gk8+qQQJnnvBjQn8GkwsPQQ599wBrMF3GUFjaSQ4wltBnUm0GkQS5SQd2ksBrybHHk4TwSQv51vB/aJKHkuMISQVXoxBL+5HHUc3PUQKxwqBHdBBHUBsTUQ83nqB7xOAHkpgEWQk6VxB7QQHHkEigWQi+TuBLfFEH0P3SXQ out_165_mFAP2b_singleloop_p01wA5_mFAP2b_0001_0001
E99DxB/TNhGkR2eRQXPqzBzeUcG0d+uRQamJ1B7kYiGkAr0SQmu5zBbQgnGUzMrTQ14VzB/RhQGUwKHSQAlMyBrRzJGkBU/QQm87xBDKB8Fk2UVRQXRywB/N/1FUZaWSQi4CzBP2kuFUUheQQFDivBbmZfGEAAISQzj10BfMtcGkIW0QQH9AyBTR1PGE4S+SQt7R1BDSPNGUIkZSQ8MfzBj5iKGUzeHQQ6tNwB7c4MGUKcwQQJP+yBv/reFUkRnQQaS9zBnHJ0F0rAUPQ out_165_mFAP2b_singleloop_p01wA5_mFAP2b_0001_0001
L/Uz3BXO0hGkEDySQ03f5BXO0mGUdTyTQShb7B77neG0OfXUQIwK8B33PfGkvfiVQy+P8B3qdXGUdkrTQRLC7BrbSwGEShLTQNfP5BLob5G0WIrSQEzx6B7t2CHk99GSQQTM9B7UbCH0bmESQk5g5BPSgKHEU6tRQ5Qr4BD/pdGERLCSQsoO4BfB2pGUSolUQqfP8BDQgtGkA5VSQbNZ8BT6lzG04M7TQrd/3BvQN8G0m1fTQHp63BHHU2GUdl5RQ out_165_mFAP2b_singleloop_p01wA5_mFAP2b_0001_0001
L+TNOB325FEUHahMQ6mETBf8SPEU6mkMQ++JXBvHFOEULymKQmuJbBLEYZEUIwaLQmuJgBz0NbEUGE4JQOJGaBfR2iEkqx7NQbnvdBHuewEEmuZPQqxLVBfR2cEE8nqOQtd+SBzKHiE0OfXQQAAgLBHYl3DEtILKQepbNBrED6D0hWEHQXPqKBHXPmDEBW5CQO0iMBHZ7oDk9ow7PPK8FBjqxPD0FZ7DQW5QDBjAr8CEqGv/Pnv/DBnuJNDU6mkIQ03vGBDW5gDUjXqKQHv0+ArFZ3C03PFJQMrAMBjOsFEUZeZOQOUjgBTQfSEEmggHQm6jgBXbUsE0TYMJQ5p+hBj/pUEUk28KQFSueBzoy+EkenLOQ6avgBDfjnEkry1PQax8bB7u11EkIQqQQkSCRBX2cFEknsEGQvPKFBTtbeDE0BrMQ out_165_mFAP2b_singleloop_p01wA5_mFAP2b_0001_0001
