# Supplementary material for: Incorporation of sensing modalities into de novo designed fluorescence-activating proteins
Source: Nat Commun. 2021 Feb 8;12:856. doi: 10.1038/s41467-020-18911-w (PMC7870846; doi:10.1038/s41467-020-18911-w)
Supplement: Supplementary file 24 — Source Data [file 41467_2020_18911_MOESM24_ESM.xlsx › raw_data_graphs/Supplementary_Figure_6b,c,d/1/silent_68.out]

SEQUENCE: SRAAQLLPGTWQVTMTNEDGQTSQGQWHFQPRSPYTMDIVAQGTISDGRPIVGYGKATVKTPDTLDIDITYPSLGNIKAQGQITMDSPTQFKWDAQFKQNDNPRYHGSTNILTGTLQRQEZ
SCORE:     score     fa_atr     fa_rep     fa_sol    fa_intra_rep    fa_intra_sol_xover4    lk_ball_wtd    fa_elec    pro_close    hbond_sr_bb    hbond_lr_bb    hbond_bb_sc    hbond_sc    dslf_fa13      omega     fa_dun    p_aa_pp    yhh_planarity        ref    rama_prepro    bref_irms    cen_irms    final_chainbreak    final_looprelax_score    irms       time                                      description
REMARK BINARY SILENTFILE
SCORE:  -480.848   -707.011     98.607    406.881           1.729                 22.812         -5.993   -263.917        2.303        -23.610        -76.689        -30.147     -38.931        0.000      6.535    136.000    -38.795            0.077     19.116         10.187        2.706       2.706               0.022                 -480.848   3.021   2193.000 out_68_mFAP2b_singleloop_p01wA5_mFAP2b_0001_0001
RES_NUM A:1-120 B:121 out_68_mFAP2b_singleloop_p01wA5_mFAP2b_0001_0001
FOLD_TREE  EDGE 1 120 -1  EDGE 1 121 1  out_68_mFAP2b_singleloop_p01wA5_mFAP2b_0001_0001
RT 0.092238 0.94843 0.303269 0.768097 -0.261588 0.584465 0.633655 0.17903 -0.752615 12.785 -5.805 20.9455   out_68_mFAP2b_singleloop_p01wA5_mFAP2b_0001_0001
ANNOTATED_SEQUENCE: S[SER:NtermProteinFull]RAAQLLPGTWQVTMTNEDGQTSQGQWHFQPRSPYTMDIVAQGTISDGRPIVGYGKATVKTPDTLDIDITYPSLGNIKAQGQITMDSPTQFKWDAQFKQNDNPRYHGSTNILTGTLQRQE[GLU:CtermProteinFull]Z[HBI] out_68_mFAP2b_singleloop_p01wA5_mFAP2b_0001_0001
CHAIN_ENDINGS  120 out_68_mFAP2b_singleloop_p01wA5_mFAP2b_0001_0001
LwfKMBvxLBIEoaMYQDCMMBf9IAIEZ78WQ67nRBLFu8HE99bWQ357UBT0i4H0hWMXQlDNIBf9o3HkoFpWQv5zJBPJEuH0NcOXQiTgIBXhVCIUaeVYQPryOBPHFEIkmJTYQBdLNBHFt7HUsJcYQAQKLBfY1DIkXmbWQGw1HBv9m2HkokkVQt9TEBnG65Hk/pBXQIt1HBvhvtHER1CYQ out_68_mFAP2b_singleloop_p01wA5_mFAP2b_0001_0001
HTihSB3NJ+H0kYIVQ/UjXBHCs6HkEDiUQkC3XBvcouHUgVmUQFDCcBjVOqHkvf6UQ5QLYB/9T+HUf/ETQyKGZBTvIFIUB14SQMl7aBvnjGIU7UfRQvc1WBHwuFIEfZdQQc6JTBjybJIkK6FQQXhETBP/JOIE/qrQQ9KqPB/RWIIE7LROQEtoPBzKnAIEsyhUQMv1aBzTP+H0KDGVQ43sUBXYH8HUDcgSQWdkbBbeJ6HkTVoSQOpHcBX+fGIEtEmTQ9HWVBTtOHIkvFFTQdwXeBnFFEI0x7ORQ4MHcBj4vKIEd0dRQlDxWBPQKCIUIn8PQRVvVBbrAPIkGQaRQZqVQBbn6QIUP4ZQQ0bsPBP2pEIEXiUNQx07MBr4FLIUnutNQ out_68_mFAP2b_singleloop_p01wA5_mFAP2b_0001_0001
H3kYTBPzMpH0yhWUQiBhTB/RhdHUO0aUQXPKVBPIwZHkVO0VQEtoYBfR2SHkQg9VQiWEOBntzYHkArEUQnEDQBnCXtHklDFUQRXgWBforaHUCZtTQb8SOB7QLQH0IbHUQam5MB/TNbHkrHFTQEYFLBvcobHkvfyUQ out_68_mFAP2b_singleloop_p01wA5_mFAP2b_0001_0001
HPK8SBntzeHU2O3WQqGPUBjqxbHUbnHYQrcIaBnCXdHE8nSYQQgVcBb5QXHEDCsYQ8S3QBvHFiHUzMnYQXPKQBD/pkH0yhuWQ2rZTB/GRTHEgVLYQ9owRB7OffHknvHZQmupMBD/pgHk9ogYQ03vRBz1jqHEAAkYQ out_68_mFAP2b_singleloop_p01wA5_mFAP2b_0001_0001
H++pcB77nlHEoaAYQuzHhBra8nHkvfKYQy2JjB/RhjHEoaUXQnvflB/mEiHUdTqXQPffhBnBB0Hka8OYQSUmfBra+4HURKyYQs8bgBP7a0HkdPeZQHYuiBLf+0HkW+sZQhV2cBry5vHEzfzZQsHlaBrZmqHUiBZXQOInhB7fLkHEs9oYQp97gBTK23H0abhXQHWljBvP11HEcFVYQlfZbBH7X3H0kFrYQnCKgBfOyAIUU3yYQrtddBj0wsHk5hQaQ6xNZBztmvHUzVmZQ out_68_mFAP2b_singleloop_p01wA5_mFAP2b_0001_0001
H46RiBTgVhHEv0FWQ46BkBT2OdHUIwCVQqxLkBblDRHUO0CVQCBWmBfTiMH0P14UQ78NjB76RhHkpbqTQidClBnHXdH084kSQrZ0nBDfIhHEDL5SQjELkBziyhHUYNPRQaRWgBntziHUwK3VQXrCmBzDSgHUSxNVQzvNjBHe+pH0qbqTQo4MhBbNfeHEW9cTQyYBlBHqtUHkrnjSQNELpB76XeHU/pJSQPlboBvK9dH0SH3TQpw2nBng1pH0VJ7SQG1glBfV7eHU/cdQQ8uPkB/edqHEKNSRQNqLiBv6XfHE4JARQ out_68_mFAP2b_singleloop_p01wA5_mFAP2b_0001_0001
Ham5hBjArLH0xLNVQQg1hBTf//G0xLNVQHaRjBntz5GkWkVWQMdTkBLaRxGkpbCWQGZ7dBPc97GktzHVQFxPbBruc9GUOhyTQbsjVBXb96GE4M5TQoUydBHPw1G0RiySQrcIgBvcoPHkBBWVQ8T1iBL3I9GUxiTUQWJkbBTREAH0z42VQAY5dBHNizGE6VWVQxhqbBXjoFHk8YeTQA+nTBnZA8GEuE7SQpcxTBTeWAHk50nUQ3pHVBPEwyG0TGOUQtG3bB7Wk2Gkoy0RQY9SdB/krtG0lpITQ+s/gBbjg3GEGksSQ out_68_mFAP2b_singleloop_p01wA5_mFAP2b_0001_0001
LEtojBLFu9GkQglXQf/0kBf9o3GUHaVYQUNenBjAryGEYlHYQJbHpB3Mz3GUPKkXQdTSlBjVOAHkCX3YQaw9iBzJqHHkNlxYQGxkiBv4HIHEUfCYQYOmjBLSp9GEzXoXQ/pajBjzaxGEm4fYQUmNnBXSMEHETexYQi2alB/7l8GkYFXZQFAajBLcmPHUTR/YQDJLhB3RzEH0TdBZQeb3jBPIaOHkcHuXQRydgBXGaJH0A+2XQ out_68_mFAP2b_singleloop_p01wA5_mFAP2b_0001_0001
LSh7nBPIwoGkoFVYQ14VqBblDjGkqxHYQ35rpBrw1aGUdTKXQrcYnBXNeXGEsyBXQgqhmB3jClGUbnnYQk5OrB/hFfGkBYjYQMuzrBLGxoGkqo3XQ out_68_mFAP2b_singleloop_p01wA5_mFAP2b_0001_0001
EqGvrBvz3WG0isdWQJGUrBPc9NGkpbiVQW5grBf8SRGkVOEUQHvUtBzeUXG0gArTQWOUtBX46EGU6m0VQlzBtBXlWBGkVGMXQdMusBncA3FkQ35UQpwltBb78ZGEEYlWQYHTpB/m2KGUoBsVQjZWvB3nwHGE5OqVQx8trBXIE3F0A1PXQ6JHuBnXSqFkY8HVQjX7sBPTo7F09v3TQ3wrqB/JdxFkV8EVQ out_68_mFAP2b_singleloop_p01wA5_mFAP2b_0001_0001
EEYlpBDrcNGUy2RTQIFepBjpbPGEUN2RQktzpBHtIFGEnEDRQktzoB/9T5F0w1bRQsyxmBD/pUGUHahRQMFnmBXAkfGUMlHSQGhXmBrguhGU8+aTQ7+omBfrwpGk3bdRQ1DVmBfTVsGUcAoTQXLimBXHbxGkEKcSQk3wmBHB1sGEC2KQQ1mnmBrgP8G0SYJSQxr2mBTmb3G0A9tPQxdzmBP+C/GEGj0QQSMIoBPy2IG03PtTQiRGrBXn0UGU2HlRQd2JlBDRuPGUb65RQhCkmBzaOVGEhScQQKOQmBDnwbGk6aNUQ0AJmBDyqvG0bCjUQnazmBnm7mGkAs0OQPZjmB3LUCHk1M6SQ249mBrUh5GE6QpNQro4mB7zfHHEsQiQQ out_68_mFAP2b_singleloop_p01wA5_mFAP2b_0001_0001
EEtIrBzgAGG0LdzPQMIgrBTgV6F0257NQUN+oBHtI5FkQgVMQ8nKoBbktEG0xLNLQaR2tBnsd+FUHaBMQoqWuBfgfsF0ue/JQcRdvBLIJYFkxyQLQJ4kxB3RnYFEYkiMQMqDuBfLUGF0vf6KQuz3rBrbSNGkVOUPQsK1rBDuurFUoJFPQp1pvBjddAGkbEJNQJ+dtBjlkGG0lJ6KQDZyvB7ZHyFkpegIQ6sdsB7+eoF0vOBJQt0ruBzOn4EUVCuLQA6WsBLKeGFUqg2JQ out_68_mFAP2b_singleloop_p01wA5_mFAP2b_0001_0001
EoFpnBTLymFU46RMQkCHlBTgVmFUhr3KQKc9kBDqGVFU5QrIQHahlB3NJCFEVjHJQEY1iBz0NjFEmu5MQmRLgBb3tjFEESdLQiYAjBXB/zFU63EPQQgVoB/RhZFEFuONQej0kBnDw1F0d64JQsACjBf7nTF0k+0NQJhKdBvjghF0i74MQiRHgBvVKXFEj49JQ5I3fBHjMzF06keKQcmZhBPcmxFkcEQQQSV3iB7bwBGk8lNOQxk4kBnHlyFkc1CQQ out_68_mFAP2b_singleloop_p01wA5_mFAP2b_0001_0001
EhALkBf++bFk/UjEQWO0jBj/UNFkTiBAQtI7gBz1jOFkpbS8PSMofBzKHgFUwKH7P78tlBnsdSFUIwK1PGueoBDosQFkhb/5PZRNlBvq6CFUk3ArvW5wjBb78rF0IbHEQEgQkBTiH9EUsvXBQaEXlBjPwiFkUeXvP5fOpBXu3eF0WOm6PQKjmBHYuGFUHFV5vBsJjB7PbEF0aj+yv7gjlB/BkyE06AcKv out_68_mFAP2b_singleloop_p01wA5_mFAP2b_0001_0001
EWOUfBvHF8EEEYl6PR2uZBjpb8EU5QL2PhrnYBvd+sEkuJxoviWkbBrFZdEEAAAwvVj3VB7Of3EEDCMAQUHIWBbWFGFkWfLFQx/2QBTE+/E0P26IQ7yJSB/o/PF0lM0LQampgBT14tEE7Rh7PVdzYB7hbMFESPUwPxqVWBTTbnE0uBfBQLw0RBHU64EUVfS9PYgzVBrOrWFE3OEEQne5ZBPNrDFUoPLHQvYDPBXxINF0iLTNQGXNSBDA2gF0ZOSLQT+7VBn1oLFU/ZpMQ out_68_mFAP2b_singleloop_p01wA5_mFAP2b_0001_0001
EoFZUBHDCyEEv0N4vktTSB7QLkEULyWAwXPKMBT2OjEEoa8/vO0iJBntzzEkQgV+v14FUBnBBsEkAr8FwgL1ZBrgDtEUfdJGwuLNSB7ebcE0edIJwfUYSB7lu/E0HFu0v4G7TBngIUEEQ5k/vqsbSBrw07EUaDuGw1tSbBPItkEkj3QDw9IhTBz9AiEEsYFLwVD5NBPKZbEkqNHJw4a5TBz1pMEkvJwIw out_68_mFAP2b_singleloop_p01wA5_mFAP2b_0001_0001
E99zJBPJGQE025bAwPK8DB/mEPEklDNAwamZBBjpbQE0fqxFwIFOEBPIwQEkvf6IwnEDCBT2O3D0NJG6vFyPDBbwEMDEXm++vupnDBnplGD0V0dEwqJ1DBH7rsCkUbz3vEtIMB3MzCEEnEDBwZdfCBHn2cEURk57vVxd7ADvp5DU/j14vJh4DBnSI4Dkj+qovJroEBTD5NC0oWQ6v/dhDBvoMzCU5ByLP out_68_mFAP2b_singleloop_p01wA5_mFAP2b_0001_0001
L1NJ4A/89PEUiBBGwQgVyAb5QREk/UjJwwfq0APdT+DEYljLwoFZyAjWkBEESh7NwO1TmAPg1REUk8+IwZKCiA/FM8DEETHHwjLhhAHGzAEU7OJBwPzomAzsCPEEYRP+v5m/XAj4MpDETbN9ve++zArvfQEUiBhCwuqr0AbV+fE0gVkKwVq8hAnsiTEEPA3KwrSckATmvfEU7dgHwAJMnA/mDhDk+JBIwS/HUAHCE1DUALUIw out_68_mFAP2b_singleloop_p01wA5_mFAP2b_0001_0001
LGZ74ALv0ZDkSMoKwQgV7A/TN2CU5QbMw2OfDBf8S3CkVOUNwzhWFBjpbaCkWktOwHK84ADLYLCkPSELwWxCtA/7PECE5flKwrO0mA3PLPCEUaTMwEGTqALY5nBktYgIw/pG7Ab5QXD0FZrIw/RS2AHIE5CELfMOwN4F9Aru5JCk8sJJwBa+7AffniBkCVTMw out_68_mFAP2b_singleloop_p01wA5_mFAP2b_0001_0001
LGEYGBT0iYDkCXfMwjs9LBXNedD025LNwHv0PBPHaFDkX6WLwdolUBLwKDD0HF+LwcSsEBrw1vDU14VLw5/BNB7YS/DUSwINwW/mMBbDVSDEvZOPw out_68_mFAP2b_singleloop_p01wA5_mFAP2b_0001_0001
ELH6NBTLyyCEBWJJwEtoRB/mEbCEBW5GwgqxUBT2O7C0kYwDwqxrSBzfqdDksdeCwoF5OBf++5BEsyBDwS02LB32zyAkPihFwV6aJBnl51/TyeVBw+wXGBbL2ZAE0V07vBiwKBbPKi8D3JfBw2O/JBvco1CE/pmIwthRUB/OUICEikuIwQyXMBfAsOCkZIaAwU++RB/mKcBkvWlAw6toOBr5cMAkG25HwUFsIBfpCNBEGsBIwdLTJBn31bubUgj9v90SNBrUMb6T3jUEw out_68_mFAP2b_singleloop_p01wA5_mFAP2b_0001_0001
ElDtZBDrcwCUf/UCwy25cBfnvPDEAAA/vv0NeB7P1ED0d++tvHv0dB757fC04luJPb8ChBjU4WDkSMoCwpKkiBbGcvCUk8xCwm0XgBP6AlDkNgKIw8SXbBLwKTC0LdTDwFzqaBHZqtDUosn+vtAPiBjXlvDkpxrAwrIWhBf12VC0Ns8CwEdNiBzoIqDEQ7RJwayceBziTBEEYZGIwkRYeBv5RMDEV3JJw out_68_mFAP2b_singleloop_p01wA5_mFAP2b_0001_0001
EAAAgBvcolDklDtoP8S3gBvz3fDU6mE9P5l+iBrbSAEE+TNAQHaBjB/naSE0xLd8PzMzcBvz3jDEsyBCQRHraBvuFGE0nk1BQ357fBjqxBEUc9ogvi6whBzfNADUc9z9Pgl0dBjUkcDU4XHGQ3swZBzIxNDEMYsAQyeZZBPm+IEUZChFQ out_68_mFAP2b_singleloop_p01wA5_mFAP2b_0001_0001
EY6mkBnuJ1DkR2OEQnvfmB3NJKEE/pmGQAAwmBjWkHEkQgVKQmupmBvIbrDEBWZLQlYQpBf++JEkoF5DQxsLpBL6rSEEU4T8Pu93rB/IEWEk1tX2PIhctBPVJHE0WgBzPSNbsB72WqEkJ9FxPU4akBvd+WDUHaxFQbtvlBX3OaE0ZI2FQckCqB73bzDUX/yDQoIpqBDmvTEUuONGQMgLoBrwEiEUuol8PBEFoBXsuHEEcsf2PxrKuBD1AuEkLaggPC1DrBzGO2EEb+M0P out_68_mFAP2b_singleloop_p01wA5_mFAP2b_0001_0001
Lx1DnB7luZEEUNuLQ7RRnBb78ZEkSMoOQwKnnBvyhwEUMIwPQbnvoBHue+EU5QbOQsyBnBHDCoEkCXvKQj59oBn2LQEEJzPPQY9elBPtxSEENrfPQ out_68_mFAP2b_singleloop_p01wA5_mFAP2b_0001_0001
Ef/0mBPzMzEUiBJRQ/pGnBLwKHFEBW5RQ/pmkBnX6MFUKctSQQ1IjBzJx+E0FZLTQlDdpBb5QFF0Jx4SQ++PsBPP/CFUiBRSQ/jZuBzMm+EU2aUTQmATuBz42tEUp39TQQtUwBrc3MF0ctfTQqG/lBbmZmEEaRmRQFzanBL1NUFkfLMRQM4HpB/4j3EUaqiTQ46epB7ndTF0ZPhTQM0vsBHfDSF0vrwRQ9qQsBnY61EkMajRQqNwxBPSSKFknCLUQCCXwBDRoaF0X68SQ out_68_mFAP2b_singleloop_p01wA5_mFAP2b_0001_0001
EoFJkBPy2hFEBW5SQ14FiBzfqpFEv01TQ5QbjBvxL3FUc94UQ++JlBT2OCGEEYlUQkCXfB3251FEVjPTQLW0aB/w1oFE2AnSQLt0aBjwgUFknKPSQDrgVBb2gwFUGmUSQT44VBfguOFUA5tRQMnqSBD0jfFUf2wRQpZ/SB7X8BG0lLfSQwjeNBzPnhFUH5XRQuTxNB/f6CGkoFGSQbgILBvnS1FE9pjRQ1NZlBXjXsF0FZbSQaSIhBrp4bFEReTUQO/ZgBXHlAGU35fSQxOkdBH3Y/FEPuCUQ8GKeBHMDKFkw9USQRp1UBrak/E000VRQ5ZCVBPCdIGUn36SQIAOLBPbXUFkMD8QQUL1LBTZWKGUgAPSQhyHHBHQX3FUJTSRQ out_68_mFAP2b_singleloop_p01wA5_mFAP2b_0001_0001
EtIriBPzMzF0eUIWQaR2jB/na+FEAAQXQPKshB76RGG0HF2XQGE4eBLbnCGEaRCYQCsykBnYQuFEEYJYQ0pqmBvHxcFU2dwXQfaZpBT9YfFEQfoXQRVImBLMWIF0CpVXQyCeqBroQNFEuLKXQ/HioBTrH/E02z+WQ7RRhBvconFECsSWQE2glBXwFEG0Xr5WQUZGjBfP9mF0R1XYQgb2lBj5y2FUSliYQynKkBD9rAFETbTXQCilsBnEeKFkWe9WQ21yoBXEivE0ECpWQ out_68_mFAP2b_singleloop_p01wA5_mFAP2b_0001_0001
EzhWiBXjXQGU2ODYQVjXgBntzXGknvTYQFDChBrvfcGEVj/YQO0SjBzgAgG025HZQhrHgBb78gGU3koXQhPSeBjxzdGEpzRWQ4m7gBDnKaGkBCXVQGmCZBvtmeGEbK6VQGtIgBvhaXGE8dGUQ4/aXBHt5bG0iupUQo1EbB3KWYG0tKwTQe+OkBDAATGkYQ4XQxO9cB/LjTGEeiXYQxnEiBLXXkGkpSgXQYqsdBzqBnGUOKBYQroBjB77gZG0NspVQvnJWBviYhGkynnWQ+slhBfjiUG0mXYTQ1MPTBL/ncGEs9XUQ0n2ZBLmRWGEFswSQ out_68_mFAP2b_singleloop_p01wA5_mFAP2b_0001_0001
Env/dBntzcGEqGbZQ8SXeBvcohGkTiFaQ357ZBPc9pGkDtMaQlYQVBzgAnGUbnPaQep7dBrEDZGUPKoaQ5/ldBf9WdG0JQWbQkbRhBLuBjGEm9mbQonajB7EMeGUZxrbQxG/gBrzVtGExpwbQPKcaBXNeZGU46RZQuSGhB7HvlG07HIaQczsgBnfyTGERQmaQvkaaBv/KUGE2PiaQC3ycBDgpWG0NUrbQqSRaBTsDjG0OzXbQ44hiBj3gxGEnF8bQyJWeBrfFxGUXwrbQ out_68_mFAP2b_singleloop_p01wA5_mFAP2b_0001_0001
EmuJbBnCX0G0IbPaQgVOXBfnv8G0xLVaQfU4UBjVO8GU14BbQsHlXBLv04GkYQgbQZQgaBPc9GH0HFOaQPNFgBL20DH0IMZaQCnVgB/MN4GUe5KaQhDKbB70K0GEqTPaQVoFUB7h67G06t8ZQQU8YBLDYNHUxsiaQe5DaBHsxJHUO3sZQ27ZgBLjyEHUzw7aQEJghBDKNJHEqTJaQ7uuhBTIa0G0PqgaQB48gB/ac3GkRspZQ out_68_mFAP2b_singleloop_p01wA5_mFAP2b_0001_0001
L357PB325/GEaRGbQWOUNBvcoAH0z3vbQfUYLBXiBMHkDt4bQpbSLBHYlPHkQgdcQcSsIBntz4GEFuybQvXRKBDmCtGUQXubQeqxNBb0fpGErgScQA/MPBP0YeGErnOcQDM7SBjrQZGEaelcQHZxVB3nMeGUD+CdQWEoTBXWEPGk9PdcQGE4NBLwKCHkqxraQCpMQBP7a+GkyhIcQti7FB7hg6GkPfZbQQBmGBbf25GEM+QcQtPcMBvRyrGEVZQbQgRsGBXCDoGE/TubQN0qLBH/jqGEuswcQoDcRBzKLuGEL1ScQ4CLNBvGwZGEnv4bQHEKVBraDmGULxIdQJtjYBfTIaGkmtTdQ65ORBDDxLGUmqFcQ3PWWBDEtKGk5UtcQ out_68_mFAP2b_singleloop_p01wA5_mFAP2b_0001_0001
LkC3JB/owRH0d+WbQ46xHBb6mcHkYQcbQBr8IBfSMiHEsyxaQcSMKBPIwcHkpbSaQgVuBB77ncHEVjjbQr499Ar1jbH0yc8aQ2O/JBzeUOHkQg5aQL62JBn3XgHkWA3bQOCYABPtkjH0G30bQCcxABLnvVHUlf3bQNVa4AnmDWHk/5/aQ out_68_mFAP2b_singleloop_p01wA5_mFAP2b_0001_0001
LXkNIBHsysHEmutaQpw1IBnDtyH0HFGaQueUFBXMIuHERLiZQlYQGBLbnwH0bS8YQcSMHB/mE+HUwKTaQNUYIBnwp+HULeCbQn6CHBnArzHkNNTbQ9oNIB7uusH0qLuaQkhENBn3iyHkjb8ZQi5+CBrTS/HUlcMaQmmaJBTPACIU2aAaQ8v8FBPYfCIUOcRbQj7lMBLpaAIU1pHbQJAyCBjoezHkCEbbQxanJBvn4xH0klubQ out_68_mFAP2b_singleloop_p01wA5_mFAP2b_0001_0001
EsHFBBf++nHkWktZQ7Rh7APdTjHkDtMZQQ144ADrcXHkmZWZQ99TwA77nTHEEYJZQ2jCxAThrpHEsyJZQYajyAPnr1H09rCZQQmFyA7Ei8Hk+glZQ8Bh0Ajkz5HkUXaYQA2izA7qsDIU/4fZQ0UA2ALoTCIEOtUYQp+g1ATVtFIk0T3YQtw/2A3rHLIUyrxYQf/UABjU4lHEoaMaQTq6/AfLdjHk4kuYQvGqsADEpoHE+qnZQ6PAsAfJjmHUWrwYQ9ykwALMV5H0PYFaQbo70A/+n0HkQo+XQb0LzAjVYGI0AV7ZQ+rj3AbT5DI02rpXQ+Jw1AD17MIUUWMZQ out_68_mFAP2b_singleloop_p01wA5_mFAP2b_0001_0001
EqGPABT0iRH0yhqZQ357+A3jCGH0Gv0ZQ5luEBnDt/G0JxwZQGE4IBHXPDHkQgBaQMIw6ArFZEHkU4iaQtkUxA7+rKH053paQ4M/3AnPl4GU1kqaQDCsDBT2OVHUGE0ZQtsQ5ADHrCHU56dZQUhaABTQ1GH06R5aQE/CtA3etKHk2DQaQMSD1Ajzn3GkoHLbQ6h/+AfLmzG0HTmaQ0HzxALiH2Gk58TaQ out_68_mFAP2b_singleloop_p01wA5_mFAP2b_0001_0001
EFDiEBzKH2GE7RdZQ4PVJBXjXvGEBWZZQU4aIBjrHjGEoaYZQFueEBnuJfGECsGZQzhWMBTgVzGU46xYQ4nVRBTMitGED2lYQhRiUBfqP0GEmr2XQqmJXBXP8+Gk50YYQ7RBBBrZmzGE99PZQ/z1LBrGqwG0LZ1ZQrabNBzos7GUcd2YQ2arJBzA+yGUnSWYQp+ZQB/UYlG0dwbYQ41CUBXpJtGUOkAZQVbPZBT0QEHU0rDYQA84ZBnN47GEk7wYQ526TBb/PDH02ZoYQ out_68_mFAP2b_singleloop_p01wA5_mFAP2b_0001_0001
EEtIMBvHFdGUPKsZQ/pGMBrbSRG04lqZQaR2PB7QLNGU5QHZQlDNUBfTiRGEoaAZQrcoNB33PMG0isVaQ9+WJBrliNGkDk5aQ8JoEBXfAOGEhLwaQfb3KBXTmNGkxlebQ5lOPBjqxgGk8S7ZQhFDIBfznOGk4cjZQebURBve5PGkn1gaQCfbOBzKwDGkcDRaQ out_68_mFAP2b_singleloop_p01wA5_mFAP2b_0001_0001
EIwKOB77nEGE7RxYQvJRRBblDAGEmuNYQyLdSB757nFkuJRYQam5OB33PbFU2ObYQzMTOBrEDCGksdGXQKreNBzHEOGUm74WQF3eRBXXy6FUTR7VQ5VDKBfa2QG0OdtVQx1jKBTgVBGEZ74YQUeKVBvA9DGkh0MYQUQYKBvot8F0grJXQpPTRBTZoRGEScyWQm7hLB7udRGUKuwXQmFTPBP7z9F0siBVQ9u/RB/nppFkwtCWQhUaVBPrPBG0K33VQnHrJBHagZGEfxoVQd1HGB3sUNGUtP2VQCp2LBnxwNG0nOzUQ out_68_mFAP2b_singleloop_p01wA5_mFAP2b_0001_0001
EKcdXB7OfhF0MzIYQtI7YBX3kKF0eUIYQO0CbBvcoDFU3k4WQf/UeB3MzOF01jSWQ6mEdBLEYFF0jCrYQ1toeBfBztE06eoYQQvvaBH4yKFkGmWZQgqRaB/S3sFksdCYQgQXVB7pLBFkcpPYQ4gSgB3YcOF01zlYQk0ygBrsPqE0yDBZQ2DLgB3qQqE05NJYQzvFbBPb4jEULdtYQQIrdBvfNHF0NVvZQwqIXBn1QBFkx0bZQNCvZB/GwbFUU3XZQ out_68_mFAP2b_singleloop_p01wA5_mFAP2b_0001_0001
EsyBZBbQgxE0jCXWQ++paBb5QpEUjXCVQ46ReBrFZVEUiBJVQIFOdBnDtGE0w17VQXktVBrw1jEEEYNUQBWZWBHZ7oEECs6WQ509cB7kr1EEYNiUQjs9WBXjXeE0HFOTQv0NTBLGEyEE/pGUQ35bTBb5QXEET3sUQ out_68_mFAP2b_singleloop_p01wA5_mFAP2b_0001_0001
EqxLhBLxgUE0JxQUQaRGjBf9oCEEEYNUQ0iMkBra86Dka8ySQO0ClBPy2LEU6mESQ35blBvyhIE0eUIVQprmnBHjPwDk3iQVQrswpBnNf+DEXlPWQ8t/pBfMOSEEhNnWQ9/XrBzgrfDE84rWQiBhhBTKchEUdTqTQ0VFiB/aSoDkWkiUQXbqkBX0qLEkZYIWQdHWmBLrWXE0xbxUQ2XioBTEorDU6GSUQ6IvmBXFPSD0OAnVQos1sBHYsmDkDRVXQyYIrBjNjBDEjoXWQ out_68_mFAP2b_singleloop_p01wA5_mFAP2b_0001_0001
LHvUkBjWkRD01jaSQqGflBrZmFD0coFRQueUkBDW5cCkpbaQQrcojBHYl7BkBBGRQ2OfjBLwK7CkEDCTQFgonBbigAD0nUMRQjtNlBvz6fDEDwYQQ out_68_mFAP2b_singleloop_p01wA5_mFAP2b_0001_0001
LMIQkB3MzcCk8SHOQ5QLjBfTixBEqGfMQqGPhBj/UHCU0iMKQc94hBblDlC0MzsIQqGflBjrH9AkEDSLQaRInBv2acAEpwZNQ+makBbBOm/j2HrJQZ78kBnCX3CEBWJNQ+zAiB3e1HB0MoyNQXPsmBnnJmBkD0/JQWMBmB7S/8/zLvqOQK2EmB39Pd+jop2IQAELjBfDZKAUZ5CIQqIPjB316U+zMp+KQ out_68_mFAP2b_singleloop_p01wA5_mFAP2b_0001_0001
L46xdBzLdjBEaR2JQktzZBrw17BUdTiHQiWEYB/TN2AEW5wDQy2ZZBf8SX/DtIbEQzhWUBrw1LC0NJ2IQV8mRBHK5PBUWlIKQyuGVBTdtpCkzTwKQXI+LB7H7jBkzApKQ789cBXjXyAEpwFLQ8fkbB74hWC0HLAFQ/r0RB/IoYCUbCjGQKElTBvPqAB0PyBMQBoxRBTIhYA0TI2IQL1WRBDjyyCk0VnLQK/FXB3jIFDkCI7JQXWfXBnNeaCE0BLMQS0EKBDKWuA0M/iLQvg/JB3F4xBE2zvIQMmuLBr+UNCUBM7LQ out_68_mFAP2b_singleloop_p01wA5_mFAP2b_0001_0001
L2jCVBvIbPBka8S/PDXvSBHYlTAkR2O3PnEDXBXiBx+z4lutPzMTWBzgAr4zMzMrP3ySOB7Mn/+j/0u8PlcLKBz4LVAE/kMAQIFOUBPzMHCkZmZ+Pz9DRBTVF4AEdgnfPby5PBbPsr9z+lsBQO5sMBjz9J9Dzm21PYXeHBndNUAk7K86P out_68_mFAP2b_singleloop_p01wA5_mFAP2b_0001_0001
LEtobB/na8/zisdePEtIgBf9og+zfqxrv2jChBjVO02D/pGxPiBBiBjWkt973P1YPTiBfBTLy28Dv0N+v+ybdB/kJt/DD1QDw0QdfBHWt+AE/j+CwNPEaBDreJ/TMhjGwZ78bBLwK/AUO0ikPoL0hBbec5/TmIZtvPJzbBroC+xLqAz9vzERhBLZdD5jsdoAw out_68_mFAP2b_singleloop_p01wA5_mFAP2b_0001_0001
LlD9gBThrH6zyhW/PDC8hBT0iM9bktTDQT3kgB77nK+LtIbIQZQghBjAr8/7yh2JQMdDgBb5QL+jWkNBQ/hBkBPilb87fiUEQZj3hBH1Nh/7zcQBQ out_68_mFAP2b_singleloop_p01wA5_mFAP2b_0001_0001
EPK8cB325767z3PJQBrcaBT2Of8b3k4LQjsdcBrEDC7jTiBOQtd+cBDVjH/zMzcNQfUYUB7P1477xLtLQj/jRBvhaG/LhKFKQ3PtRBXDq3AMmGcLQS6ZPBn3bzAM/AIOQayHKBnuJ4AMpxrOQ/QnGB3KCCBsRSvMQ22dIBPxMzAM1CmQQKcdbB33P16D99DIQPMhbBHQkQ/rQjhMQOoaTBD4Ro7D900KQokqSBLng77LjjtNQ3dhTBnpNS/rDpIIQtNZNBTUeh+70LyJQCt2VBPu3MBcBWnLQ3UcPBLNNmBsqsRKQ4A9RBHyrrA8ddrPQzm3HBP7+FBsik0KQeJqCBHGzFB8+hKNQGnJLBbjnrA8CBWRQP3hEBrGz2AcprzQQ out_68_mFAP2b_singleloop_p01wA5_mFAP2b_0001_0001
ETihdBzLdTy7P1QQQgVOfBLxgg9T14VRQWOUbBX3kAA0LdrRQyLdWBTLym/j78tRQ/pmfB757n2rpbiSQ6zQgBfeQ5+b2j7RQfLXdBPKc5+bD6oQQ7ZfdBjJ/wzLLNPQQ98ihBrrJq+Dk7ERQkO6bBjASxzLVWITQGKchBHODw5zi2MTQaVNfBrswOAMyZoSQDcaiB7dvN/LhwwRQzdOZBjh1k/LZlyQQbknfB76IFAcQD4PQ out_68_mFAP2b_singleloop_p01wA5_mFAP2b_0001_0001
EPffdB/RhLBkuJBSQb8SaB7QLKC0isdSQzhWbBzfqVCE7R5TQIFufBTf/kCkR2OUQhrnbBjVO0CUGEwRQT54aBLdKyCUQkYQQliXYB3v2YDUXhTSQTLHdBXVxZD0RccPQ03vgBzgATB0Ld7RQwMFWB/ywBC0+PYSQuAjfB3Hv6C0dG6RQp1oWBzyxvC0NlLQQ6R4cB/f9VCEAx+PQm9eZB/ep2DE0tzRQkkDZBrWKcD0zIYTQHZOUBvgFSD0HsHSQPHlcBnPxYDUD4UNQ/JogBzWHdDEMx1PQ9fFbBbl20DUp6HQQ out_68_mFAP2b_singleloop_p01wA5_mFAP2b_0001_0001
ERLSXBThrPCUf/sUQlYQXBLEYdCEZ7EWQhrHSBX461CkYQQWQMdzNB7OfjCEueEWQpbSXBfR2uBkqxDXQHwLXBXOIICUKbPYQZZLcBzkX2AEkSzWQ2jCUB/naAC0xLVUQgexaB7CRxCUXBQWQu7qTBr2QKBkYv7WQNJHXBX8jaB0lslYQzenTBnSsbCkDHUYQUrvaB3hebCE9MVYQ3XKcB/CrAAUTxfXQWazfB7tGcBkqi8WQ5VFcBnHDeAkyEyVQ out_68_mFAP2b_singleloop_p01wA5_mFAP2b_0001_0001
Ee+eSBHXPeDU5QrWQEYlNB34l2DUMI4WQW5QOBzfqPEkpbqXQlDtSBHueWEE/p+XQNeJWBDrcsDUHaxWQkJqKBrMziDkpcZXQbc3LBrH6+DEFQ6VQ out_68_mFAP2b_singleloop_p01wA5_mFAP2b_0001_0001
EMIwJBXiBZEU0iAYQShrJBrbSsEUgVaYQ14lEBDW54E057TYQxggABf++vEk8SHYQdTCKBf++lE03PJZQzxFFBnBTZE0OqWZQjgwABHg9jE0sWoZQAB1EBHrMDEE+MQZQjEb4AvF0YEEX4zZQ1PQABruQwDUqwbZQtm83AH+2CEEWltZQWK3uAXdpvDEDJ5ZQHaRGBfSMSEkrHtXQZs/MBfae2E0UZQYQA4UKBviT0EE/FdZQnMlNBPaQcEUL1OZQH38ABzkP1EkjJtZQ2eMIB7tX1D0TBCZQflpxAX0RhEEozBaQP0AABLDDOD0r5WZQ3IdvA/GcSD0h9vZQ out_68_mFAP2b_singleloop_p01wA5_mFAP2b_0001_0001
LhrnEBzgANFkYQgYQoFZ/AjU4YFEv0dYQKxAABfTivF0NJuYQpw1DBb781FUbnDZQOJGIBnBBUFE7RpYQm5N5AH1nQFksGwYQD+r8APrfZFEya5XQ out_68_mFAP2b_singleloop_p01wA5_mFAP2b_0001_0001
E2Of3A33P7F00NlYQ46R2A34lIGEoa0YQ03PzAvIbQGUy2RYQpbSuAvyhNGka8iXQEtIuAHXPJGET3YZQvQ2xAzd/DGUz4BaQfb4pAbTXFGUxzlaQNrjuAD+QBG0SlPbQYAA3ArUvIG0Y3gbQ9owxATgV0FEXPSYQLx89AbMSLGk4FBZQHArmA/PfFGEc+OZQaqbsA/7nRGE65fZQu6e5AHIfHGkcaLaQ7IDzAbn92FUIk8ZQxhkiAfT+AGkigeaQhe7nAjR0NGk/TpaQ5dLyAnv8yF0g6JbQRuNoAPvaAGEBNnbQKLA6ATbyFGkHR8bQISvzArB7PGkWkmbQs2R9AX5yJGkBhLbQ out_68_mFAP2b_singleloop_p01wA5_mFAP2b_0001_0001
EnED2AvyhaG00NZYQ357yAD/piGEaR2XQAAAxAPeptGkBBOYQbnv1A/S3wGUjXuYQ7Rh7APepjGEue0WQShr6AnsdcGkR2yYQS8TrAX4TgGUPFaXQGZ74ArbSpGEEYFWQEYl8A757bGkTiZWQKcdBB/9TmGkvfSXQ out_68_mFAP2b_singleloop_p01wA5_mFAP2b_0001_0001
E+TNqALbnzGUbnvXQIwKoAbkt+GUbnDYQ/pGqA757FH0gA7WQzMzpAzLdCHEmuxVQ7RhZAnYQAHEBWVYQmGFKA/mn9GE9SqXQ//AWAXTJ5GUIa8YQx1jmAbPKwGkqx7WQDVrtAnz7AHkVKdYQTcbXALqnIHk9leYQu+BMAnKQCHkgs5WQS37FADLZ6GEr0IZQJz3gAfbO7G0o/UZQVm8XAzDzwGUtgzYQ out_68_mFAP2b_singleloop_p01wA5_mFAP2b_0001_0001
Epw1rA/mEQHEnELXQGZ7tAXNeXHU0iEWQJGEkA3MzbH0xLVVQQgVYAzgAfHET38VQU460AXNegHU14lWQJpX2AXFpoH0gelVQmTr/AX16bHEoD8WQdoFsA34lSHkDtEYQ2moyAfwTTHEcHUVQhMPxAbu5jH0pScXQ7Rd7ATg6uHkd98VQOgsuA/5CsHEOETVQWbG6AP+zkHkB8uUQkJVCBPMKiHkW/TXQF4nBBLFpYH041CWQ9e1+AHqrVHEvOsXQ out_68_mFAP2b_singleloop_p01wA5_mFAP2b_0001_0001
LNepkAf9obHkCX/TQepbYAb6mfHkBBGTQXPKeAz1jqHUiBhSQ8naQADVjxH0kYYSQR2OVAblDYHEsy5RQYNfMAvNVNHEiPPSQkoMKA/JFGH0cG/QQ2BVx/OwIKH0ZaDQQXz8m/6PSCHUBM7NQyLdrA7luYH03PlTQvfuJA7oggHUb4qTQi3QiA/FzWHkkkaRQTKoKAvyybHUOXLRQAXB6/GGJOH0+0uSQs0pXADlnJHEdq7SQOtRGADk79GkmDSRQZ/NZADs3FHkxFcQQwq57/eylRHk1jMPQpR6I/WbpLHUPsoQQMz2++SDTFHkI+vMQ3jdZ/6hY7GUQXwOQocvAAXRqAH01iwMQ out_68_mFAP2b_singleloop_p01wA5_mFAP2b_0001_0001
LlYQpAnX6rHERLKSQdoFtADAA2H0MzkRQDXP3AHtI4HkR2WSQBrc7AjWkwHUep7SQsHFwAXMI1H0w1DQQftE6ALQQvHkm62PQsrMnAbqavHEiRlOQVjXuA3islHEoaUSQg58mADyF8HEzAuRQT28wAzU38H0vkPPQE7H/ArxtyHET2jOQokbpAPv3uHECweMQ9MlfAra+zHEPixOQJP7lA3EfnHUCGXPQ out_68_mFAP2b_singleloop_p01wA5_mFAP2b_0001_0001
LBrc8AjVuAI0P1QSQ9oQDBrbyBIEnE7SQnvfHBz0N7HUPKkSQTihLBLaR6HE7RRTQIFuEBPyWHIkZmZSQamv+AfpBKIUmKJSQoRp3AjHlFI0gkoRQhHW8AfXyAI0Q1QSQ50nCB353BIkxtAUQefKHB/n9GI0oOfRQYnKHBX7fJIUn2ITQCHt/AbpSNIEakaRQ2Eu7AzW2LIkHhETQHQk4AHZcFI0tDjQQjTYvAPmPGI0cH9RQ out_68_mFAP2b_singleloop_p01wA5_mFAP2b_0001_0001
EzMzGBnsd1H0GvcRQIwqKBfTitHUepDRQIwKIBjrHjHUepjQQoFZKBntzdHEEYVPQ0iMOBrvfyHEAAAQQu0FLBfRm2H0pKeNQo/PGB3BB1HkI8LNQYutNBL2t7HUHy4LQ8naDBPc91HkZm5QQT3ENB/XdrHEPa7RQ9vGRB760sHEc2bPQYYSQBfZK5HkH2bQQ out_68_mFAP2b_singleloop_p01wA5_mFAP2b_0001_0001
EqxrDB/89fH0w1LRQdTCBB3MzVH0z33QQXkt9ADAAQHkBBGSQfU43APy2UHU3k4SQ14l4AzKHXHECsyPQfYI8ATPybHU5rWNQs6DzAX3dMHEpZNPQdTCCB/89kH0eU4RQjl9DBDzcQHktzaQQ7K4yA7kTcHEpKWQQHTK8AL2ejHEZVpNQ09ZsArA5NHEZo3NQWPCwALY/IH07OhQQccq4AH97GH0FnSOQ out_68_mFAP2b_singleloop_p01wA5_mFAP2b_0001_0001
EvJx/AbQgFH0gALSQhrH7A34l+GkQgNTQNzMyAHtI3GkBBuSQ99TzAHDCyGU5QrRQgqxBBb5Q3GEue0TQeSOGBv017GkNanUQxI5JB3HsyGEjHCVQYb8DB/pTBHkC00VQpwVCBDBWCHkrHdRQ4bi3Aj9pDH0Jf+TQ5foDBzZOzGU2r/SQScm/A/ohxGUlnaUQsheIBDvfBHkAKBUQ1XHNBLX01GEDJoVQdieLBnHwuGEYdJUQvbqHBTH+sGEE7nVQpqKHBLxrEHkkibWQ/arBBPHk7GEREbWQJ4SBBTgjHH07ZfVQ out_68_mFAP2b_singleloop_p01wA5_mFAP2b_0001_0001
ECsypAHZ71GkU4iTQ8S3gArbSuGkDtYTQ789jA/mEkG04lGUQpbSkAT14jG03PVVQDCsMAfTiyGU2O/TQmtXy/ajErGkjivTQK244/mLzhG0MvcTQFeR7+GU4uG0nr0TQ67npAf9o6GUwKXUQ6mWfAv6zsGkflUSQDCCJALtL6Gk2VmTQnkwOAfShzG0THEVQ out_68_mFAP2b_singleloop_p01wA5_mFAP2b_0001_0001
EiBBnA757bGEv0VTQOJGsA7kYSG0eU4TQqxLmAThrHG0xL1TQIwKiA3NJEGkpbySQlDt2APzMRGUy2JTQFOt9AzbQaGEWwgTQ8H07A3kAHG0H8fTQ34JDBDvjbG090qSQoa8lATKccG03PVSQJYatArIkTGkkl8UQLPQ1Ab/nRGUayFSQ09eABzluYGEjscUQD7P5AbSihGEfciTQ6hrBBnGQGGUGT+SQQCg2APfmAGkxBNTQ+5K9Ar/rGGEAnkUQd4nFBbt+hGk9rATQRnpBBvxUdG0hYsRQDsZFBvgXUGErUqSQ out_68_mFAP2b_singleloop_p01wA5_mFAP2b_0001_0001
E/pGmADBWCGEVj/UQT3khAb5QvF0LdLVQmuJqA76RfFUiBpVQZ78sAHtIfFUf/0WQ14lQATgVwF03PNWQqaiFAnkOaFUOMjWQkuWPAbhJKFUNLWWQBPCn/eX4ZF0IrCXQ3kYpAXiBGG0w1zVQA+0cADOwpFkGROUQyOREALeH7F09J0VQ8NhWAfQd3Fk9gIXQ out_68_mFAP2b_singleloop_p01wA5_mFAP2b_0001_0001
EdTiuAfSMSFklDtUQFDC3ALFuCFEoaEVQaR2yA/owrE0bSEVQb8SuAT0ikE0GvEUQBWZABXiBDFk8SHUQOrmCBjt+YFUif9TQjw5EBHgL0E0mOqUQ87aEBflhjFEEwOVQWO0rA/mETFkCXvTQwf05AnQcGFkNxEWQerX+AvGc9EUmRITQ53Q/AbQhiFEA8eTQs0+FBbz5XFkEDUTQH2SIBL/g0Ek0Y+TQnxdDBbz0jEkv+vUQUnLGBvD25E0QzoVQQw/FB3bPzF0Ku/UQ7YiHBj75ZFkxKtVQQHFBB7VLlFkgi5VQ out_68_mFAP2b_singleloop_p01wA5_mFAP2b_0001_0001
EhAr0AzeUgEECsKWQkCXxAzKHKE0NJWWQ2jC7AXO02D0yhOWQqxrBBzgA/DE+T1WQgVOsAHueGE0jCvXQyJ4iAHGnTE0YP4XQa3ApArAudDUa05XQnvf4AfTinEkqx7WQOIqrAXpEGEk83jVQZL+xAHf1KEEYSQYQ9J8kAfbeiEEWi6XQQdblADJHZDUPTcYQcm+vAj0PJDkHX0XQF+OjAnlGVDEGOIXQ out_68_mFAP2b_singleloop_p01wA5_mFAP2b_0001_0001
EOJG6Ab6mUDEuecVQdTiBBb5Q3C0KHSVQUNeABTKcJC00NxVQLHa8ALwKfB00NBVQtd+CBHue0CU0i0TQyogEBvkmdDEW6JTQMFkABPC23DUzOoSQHcxJBnKSoD0IFBTQWH5BBbPLOEUGm9RQ2xILBPjiGEUEEWSQEyNHBDCfTEUXE0RQr9mIBrFnlEkXKIRQwKHzALGEQDUep7UQMU3EB7b0CDUV14VQ6IY/AbPUnC0j4STQrSUGBHGUeCUQYtTQy214ATZevDEIevSQh91MBPMcTDUCpbTQyDj9AXwTYE0jajRQvPUPBnm3KEk/LOSQV5bMB/ANlEkzX8QQ out_68_mFAP2b_singleloop_p01wA5_mFAP2b_0001_0001
LCB2BBrFZ7BUHaBXQfUYBBTKclA0FZjXQTiBEB/S3E/jEDqWQjX6BBLFue7Tc9gWQXkNEB/9TtAEW5cYQT4dDBT+uECEqzoYQhHFEBfrgcCkrB/XQcn3BBTia8BEN2/WQT6P6AnzsVAEM4rXQSpcIBf+3aAEgtZYQzJYCBTsKBAkpB0YQG9bGBbRZOC0l5AZQ5Z/+A36QJCUkN3YQsGQIB7HGhCUjX1XQyC2BB31O6C0RrAYQ out_68_mFAP2b_singleloop_p01wA5_mFAP2b_0001_0001
LU4aIBHsyx/DEY9VQiBBLBHsyh9z4lGVQgVuHBrFZ77j9o4TQzMzIBbmZG8r8SPTQy2ZQB3ist+z4lmUQeI2PBnJzdAkY9vTQ6mEKBb6m0AUIwCWQYAnLBju5XzLvEsVQocOSBPvBL8T1mCUQeVBTBHHIK/DyXaVQ3+2RBjI2OAEyh7SQ out_68_mFAP2b_singleloop_p01wA5_mFAP2b_0001_0001
LCsyDBLGEo+j/UjTQTihABjqxL+zP1YSQBW51A/mEj8z3P1SQamZuAblDN8jZmBSQAAgABDW5YA0NJmRQHNMGBPR22A0oIKRQTSzFBzLWFCkJYaQQWq6IBrYCj/zgMWQQyL9CBfnvHAkYQIUQovXCBLITf6zWOyRQ1N29AjPEJB0qRPSQqH97AbNMTAkOnuQQg1jIBrh7CBUYFDSQbWzJBv3GQCUwtJQQ6T8DBDe1cCUrmCRQnAbDBve6AC0MxAPQAE8MBbGaGAUGTEQQ0EpGBvW6K/Tn98OQCoNJBb8cc9zef7QQ out_68_mFAP2b_singleloop_p01wA5_mFAP2b_0001_0001
LQ140AvHFu6jDtIUQMIwqATf/U174luUQlYQkAz1jS+DqGPVQWO0UA76RR+z1jKVQkCX7ALwKH7zkYwUQBWNsAXOz78LIyjVQFjAmA/OEY8bMg/TQ out_68_mFAP2b_singleloop_p01wA5_mFAP2b_0001_0001
LRLypAjpbKAUiBxVQuz3kA7P1YBECsSWQ6mEdAb6mEC0IbPVQ2OfLAzeUUCU3kgVQZQgbAbmZGBknvfXQxzvjADe0mAEwYWYQ12RrATwKQBEzWlYQbxigATzS8+DqzmYQfU4xALGEIAEAAwVQqiOrAXp5BCU7ynWQ7XNPATcLYAEqfPXQfATTAXJqACUecxXQ8mPkAP3EM+j1hAZQDzwUAvgO79T6rZYQ out_68_mFAP2b_singleloop_p01wA5_mFAP2b_0001_0001
EFDCjAjqxHC01jCUQKc9aAzLdfC0d++SQueUeA/TNODktzPTQZQgnA7QLaDkvfyTQThmhA/S3TCk8DlRQS3/sAH1pkCkHZYRQdfMhAfIaHBkrZXRQYawwA3igjCke74PQLHaqAHZ70Bk++5TQ/ABKAz9YXCEbiBTQvYQZAzIZjCU780QQx+hyATExRC0hz+RQK4etAbxnFDkE6uRQ0AJkAr6I4AkxjXQQat8RAbaNxA0iydRQq5LmAT2wnAEfEHSQcR54AvV6vC0fQxPQB5erAHNL3CEFVqOQnFnwA3AqCCk+dKPQ out_68_mFAP2b_singleloop_p01wA5_mFAP2b_0001_0001
ER2OPATf/oDUKc1SQxgATArFZLEUf/8SQamZWAfR2WEkSMoRQnEDMADAASE0eUoQQKc9AATLyWEUktrTQmCk+/aBWSEEDtJVQCwVd/GR5hEkNEwVQIwPa/iz+gEkSbQXQeghj9W3ryEEwSzXQhrHBAPHadD0codSQS31gALa2NEkXchTQPhfj/mJUSE01eOTQab6CAvnEoEkIFkTQEW5OAfEvUE0HpnVQFwT0/Oq4BEUakUVQasIC9gkbeEUVAXVQnIVn/ejGyEEjMdVQp+Z9/+FkiE0XupXQgAb/+iCtREEHskXQGCLa9mNDyEkirZYQsCcX/YPoxEk6tcXQyII/+iISBFESzfXQ out_68_mFAP2b_singleloop_p01wA5_mFAP2b_0001_0001
EcSMiAnX6mEkZmpRQzMzjAb5Q1EUc9gQQFDCgAfTiLFUxg4QQ3kYkAjWkVF0FZzRQ2OfvAPy21EEpwFQQUNemAvxLpE0kYgSQZZBeAneXvE0GSXPQQgVwArvfAFUgVeOQsHFyAvz3lEEVjnPQVjX0ALbn7E01j6QQ out_68_mFAP2b_singleloop_p01wA5_mFAP2b_0001_0001
E2OfPAHtITFEueMQQKxgGALaRoFkCXfQQiBBMAXMI4FEYlzOQGZ7GALFu0FE+TdMQeYwY/y/AnFkZ4pQQ5EQc+2NB8FkPfDRQcXHo/UNs5FkchTRQ7bt+/M1yuF0GmjQQI7r3/E69BG0yKXSQGZ7IA/89JFEmu5OQknZNAri/tF0rNbRQBsAJ/6bIbF00caRQ82z3+unxhF0a3bPQh2Xw+GPzDGEzIQQQrj9M/6h5AGE9H+RQrAdLABwfBG02+kSQUyOk/4ETGGkRW8SQ out_68_mFAP2b_singleloop_p01wA5_mFAP2b_0001_0001
LfU4WAf9oEG0hWkPQktzdAXNeMG0yhmNQGZ7kA34lVGEaR2OQc9oiAjqxYGEYljQQaR2aADVjFGkTixQQri6PAXUnPGElxiMQuG/jAHFmIGk8vHMQ out_68_mFAP2b_singleloop_p01wA5_mFAP2b_0001_0001
EW5QsA7QLaGUJGUNQ/pGyADBWjGkBBWOQZQg9AvyhkGkQgVNQ4PVABjrHgGUxgQLQXPKsATLytGUeprNQkwgrAbpfwGU70uKQABwkAj3n6GUCpLKQ4aCWAbay6G0J6wKQr3spArUDDHktsFJQUNetAvxLXG025bLQ8GzyADXhiG0cOQQQx4QwAvQc0GUNHnOQO9GkAjIhtGUykgOQRg+nADqxpGErOqJQI0ozA/58xGEuSAKQObolA3SvJH0R0sIQiUuxAnZADHU7ZuIQ out_68_mFAP2b_singleloop_p01wA5_mFAP2b_0001_0001
EktzBBf9oqGkZm5OQlDNHB7QLuGUepLOQoacHB/TN6GEZ7sNQ/pGGB/9TAHk9ogPQT3kLBbmZrGkDtIQQyXlMBb1EgGUSiTQQXIZQBDeHwGkp3jPQYMdQB/FgeGEiNbRQ/UDAB/natGEShTQQ+0XIBLxMqGU8VVMQt9WKBzriuGU0lGRQIBYOBDB+cGET2xOQFuBJBjCzbGkNteQQlEeTBLlguGE1ZhQQRCtPBTUc4G0BMbPQA2gRBLqvsGEUipNQqnXRBjbZWGUrGhRQxtxOBHqehGUAhWSQx5HUBHL1iGU+QNRQ out_68_mFAP2b_singleloop_p01wA5_mFAP2b_0001_0001
ERLSJBT0i9GEYlTLQXPqJBXiBJHUJGkKQbnPPBrFZMHEaRmJQ03vRBnX6GH0d++HQ3kYFBPzMMHEUNeIQkcIAB39mKHU6tlJQCGAGBbpAYH01RZHQtIbKBrGv3G04l+JQjmyIB3F1NHk4LVMQ1V0FBDDNHH0vhZFQME5+AjyYQH0KJ6KQvg8CBT1IaHETrfEQdv7JBXFaZHELtoFQiTjFBr4/cHEg2eJQ out_68_mFAP2b_singleloop_p01wA5_mFAP2b_0001_0001
E5lORBPHaVHUGEoKQIwqWBbmZZHUzMDKQHaxXB3MzdHUiBhGQwKnUBnBBkHUGEYEQCB2XB/naiHk9oAMQocadBPxFnHUVOAMQCKJeB7gBxH0DcoOQDqRiBfAZ2HkSv3NQam5OBvyhZHk789LQJ7dZBXjwSHkLIPKQO86WBHG+fHEE3/NQdaLVBXNCpHUjNhLQjfNeBna7qHU2CGKQKJMgBj/vgH0nuTMQHNyiBLcm8HUe/TPQY5QiBriw5HUDx2LQ+KujBjdHwHUUr+NQ out_68_mFAP2b_singleloop_p01wA5_mFAP2b_0001_0001
LGZbcBntzaHkpbSEQEYleBbktfH0Gv0+PEtohBXMInHEDCsAQ789hBfTivHU3kY8PQgVgB7luXHUjX60PlcpcB7VSQHk4wyjPfniYBD09THEKhVpvvKzdBXz3GH0ScVNPDCseBb5QVHEv0NGQI2bbB3SdkHU4DG7PJC5hB3V2SHkmAO6P7tThB/lMcHE9N5AP out_68_mFAP2b_singleloop_p01wA5_mFAP2b_0001_0001
LRLSjBT14jH0w1jEQtdulBntzpHEW5wFQktjmBLEYnH0kYwJQ7RhlBntzfHEoa8KQZ78nB/mEmHkTiBCQSZ/oBPKJcH0LltDQfU4iBDW5cH0OffGQ4HUlBXdVyHEgUVFQv8gpBXd1rH0khjBQwSFnBLoBlHkX/I8PheHpB7F1XH0dBhAQ out_68_mFAP2b_singleloop_p01wA5_mFAP2b_0001_0001
Lf/koBnX6sH0P14KQ35rpB7P1qHUiBhNQCBmqBHXPfHUGE4NQzMDrBT14bHEoaEQQiBBsBLFuyHEtIrNQD1MrBDqz7Hk0w2LQ5XwpBn9g2HE2JlJQWjkoBnq/sHUqF3KQ2sLoBDLzsHUN5CPQf13tB3QwuHUugBNQYlUsBrrP1HUpdwPQ2e+sBLWJAI0MoMLQFa7pBXyvAIE3J9MQU0QrBvaT0HEBwGIQPWPoBzN/7HkR9yIQ out_68_mFAP2b_singleloop_p01wA5_mFAP2b_0001_0001
EiWErBbPKZH0istLQOJ2rBLwKOHkArMMQR2OqBz1jGH0xLdKQKcNrBjU49GE7RxJQLy2uBzLdMHkoFpLQCacvBLGhPHk2h8IQ/AmwB7n+SHUDbjNQlDtqBLbnbHEnEzJQJ9brBnhQMHU+SSOQBXUvBjBAEHUx/4LQ6z1tBHlESHU+jGIQzisyBn5fRHkRhHNQLgKwBDPoQHUZgmPQlYLwBzzcbH0qBUNQ out_68_mFAP2b_singleloop_p01wA5_mFAP2b_0001_0001
E35rnBrbSJHkvf6JQv09lBzgACH0P1YIQBr8iB7P1DHkqxrIQjs9hBra8MHU2OfIQ5QrmBbPKCHEue0CQLUBlB/VS6GUgk/+PUB5lB32i5G0LEAuPtHFoBT6o1G0gt/aP2xJkBbkV9GkrPcuv789mBz1jQHEW5gKQ6nTmBTQ45GUgUGJQr7xoBrbOAHkj2RCQt+VmB3OKKHUOkOBQq77iBX078GEyY++Pv3KlBPgZyGUOUUBQJVlkBLlH9GEqbZ7v95ViBPNgAH04Vlhv out_68_mFAP2b_singleloop_p01wA5_mFAP2b_0001_0001
EAAghB3256GUiBBJQEtIdBDrc6GktzHJQqGvaB3isxG0IbnGQXPKdBrbSpG0HFuFQhALbBPHa4GEUN+LQGI8bBvv/AH03gHOQTRSgBr6VCHEW+ZPQ7KqXBXdCHHk1N+OQQVggBTb1JHE4ytQQCaAYBDsVOHEWJfQQZMtcBDC0PH0ARGRQO0iiBjU4zGUepLJQOPjbBThFCH04NbIQgK0cBXRBxG0m3tMQ4x/WBnAV3G0WPwLQBp8hBbui9G0WW0OQu/5TBfh4FHkHUBOQXxXiBzR7KHEgGORQtXfUB7l7SHENFyQQhvDdB3cnVHU1k5RQ out_68_mFAP2b_singleloop_p01wA5_mFAP2b_0001_0001
E8S3VBbQgzGEXPqEQfU4SBDrcrGkX6mBQTiBPBHtIlGE/pGFQv0tMBvyhpGkU4aIQR0zPBrYvwG0hPD6P5+VTBjkb1GE/NciPyoAQBHyj6GUs5+2vN7gTB/al+G00+SAwq5YQBvsvEHUTYUEwSMIUBThr6GEBWZFQwSuVB/EwlGEYf2/PGrUNBrCL3GEtaN9PBxJNBDd5qGUs3s0PcJzVBXNHvGUP+rov1z+VBTJd7GUzjfxPlZwNBrARBHUaDZwvT3LNBbpt0GUaSp6viCaVBTM03GUm+RCwWnpWBbPuDHEakY9vck2SBfWRHHkGxQHwFKrOBH1ILHUlOiCwUBhNBDIBAHUUF5Fw out_68_mFAP2b_singleloop_p01wA5_mFAP2b_0001_0001
EEtIOBDAAbGUNepDQMIQKBvz3TGkpbSGQ8n6FBT14PG0OffCQ/pGHBDBWMGU6mE8PJMINBnFPKGEtVXIQj1ZJBTkACGUC9fJQ+fqIBjVrvF0FxlIQdi3FBPWODGkjfxLQn17EBvIUlF0VnIKQwTLDBrHBzF0UxFMQsTyEB/0pLGk2XiNQRg6+AHD3vFUa3GOQUVDBBjuEKG0hujPQaY68AnydAGE4W1PQ4PVQBPc9XGET3kAQV+RIBTXUYGUiTvIQ8KyPBH57MGE0O9JQcMmPB//ZGGk+HsFQr0uKBHrqoFkycxFQf+rDBDeFWFE+H4JQO/0GBLoTTGU4uUNQHTt6ArntgFkiAXOQWFPABLKrQGEckdQQNSG3A/9/+FkiHuQQ out_68_mFAP2b_singleloop_p01wA5_mFAP2b_0001_0001
EfU4AB7kYQG0LdTEQXkt4AXjXMGUhrHBQRLyvAjrHIGE99zEQbnvqAT2OOGkCXvHQBuS0ATsLVG0Es+6PJo5rAP4GRG0AMlsP6+GpAPD4HG05LKvPhOXoAH8QXGE9KotvIFOAB3MzTGUKc9HQG3i7ATwzFG0bFP9PU106AzhxYG0S650PZouwAD6dbGkfi3/P out_68_mFAP2b_singleloop_p01wA5_mFAP2b_0001_0001
EZ78tA/9T7F0IbnEQIMvlAHiPxFkLz5HQF+qZAX+DoF0IqbEQ4mBWArStUFUK+XEQCdpqADZ3fF0QcsJQlSXyAfMJyFkxCICQiOQiAnGf9FUyKPJQ/VbkAPogYFUUi6KQIltwAHA5mFEae/KQInUuAbqvTF04abIQ out_68_mFAP2b_singleloop_p01wA5_mFAP2b_0001_0001
E/rnOAPJE2F0FoiBQOsy1/qZFwFEZmn9P3EfE/+nvrF0Ga1CQ/Zm5+qS32FUrs3GQ3Xwn/m6zAG0z+ozPJfKCAXF8BG0JdyvvemD1/S7oKG0Xuf7vgxhA/KqkKG0PWF/vyxoIAbdMSGkUB99vbbBUAbynCGkFkOBQNyk7/+TchF0jAH5PnALn/uYfIGUtu85PAZta++DW+FUPgNsPiyRCAHgw0F0euS4vCzTSAzI8DG0+UnivW4gEA3TJYG0fxcBwH7YXATY8RGU6V36v out_68_mFAP2b_singleloop_p01wA5_mFAP2b_0001_0001
EUtmd+ArgbFUvltBQtAUt/Q34WFETs9EQ43KGAF6qpFEvnxEQY3/KABMFyF08UfAQYfrBAd+eCFUzdADQoZGs/0JTuEEpLfEQxUan+ER0uEEBcAIQx6a4/UhwaEU5CXCQCRRu+GTQcEkdHsIQTODj/k0LIEUjotDQgcjA9YU8IE07nOHQ29WG9cVISFEdJD9PEqCj/44fUFUF7iIQylNDApV/CF0kpV9PF/wRAFQpBFU34qEQQgFf76+F+E0Xv2IQdHqJAFSKaEEmxK/PI2am/GF5cEUe9EKQL5Ct/s/2xDkurACQZPS/+OMn0DkVwJIQ out_68_mFAP2b_singleloop_p01wA5_mFAP2b_0001_0001
ETF8NAFwLwF0FTuIQJyybAxEcBGUIq7IQoS/oA9Sh8FUdX6JQAkExAteSCG08g7IQN70RAdIwJGkrJzKQYOn4/8hEOG06R3JQtdA9/oVPUGEOrgGQm8MF/8yLZGEK90EQmrAN/IBVfGEwTg/PMiJKApR+nF0QcZKQc9edApa+EGk6i5FQMBlPA1YQGG0evxMQROtcA91gQGELIBLQvybi/kKcHGEpNkJQAIdr/8QXTGUfyYLQU/UKAxYlaG0K5/GQKG+DANw2OGE1XXDQ6t6I+CN5SGE9RSEQvUUa+8PjeG0HZ9HQRM2R+CZeiGUJfj9Pe9As/MbSlGE32OAQXzYg/guZaGE0Nm5P out_68_mFAP2b_singleloop_p01wA5_mFAP2b_0001_0001
EdrUpAtZBuFUso2LQj0RzAZZpoF042NNQB924Ato1VFkJ03LQ9iqzAdX6HF0PltKQd7IxAhcfjF0oLFQQuk3tA1Lt2FEcq6QQFc3rAlc5wF0SjXSQW7BjAx71zF0+w4SQOzE0AxBmoFUcFCTQ2TgiAl/hmF0GlZMQGYm4AZAc2FkpeHNQYOzqAJgkXF0EwJQQcmT4At3lcF0lwhQQMAQ0ANgSBGkce4QQ8ZhmAt+a9FURYgQQh5OzAVuckFEGm/TQtkG7AdlemFEEskSQ out_68_mFAP2b_singleloop_p01wA5_mFAP2b_0001_0001
EZ8uBBFUhVFkvOCMQmz3EBRb5DF0ue8KQiTCHBh2n1EUQiKNQNuoKBlGroEkd1tMQrwZJBVbUMFUbHOJQDRcHBVrvWF0x2YFQCD/FBFn0LFEV+hBQgDYHBBjrrFEIXVFQu/oDBNezhFUI97MQvvQCBdfC6E05CtJQ80uLBVz8XFUmyWKQ0vEMBtnM/EElWsIQrBHGBVFfzF0t8ECQbylIBB23zFk3cRIQ out_68_mFAP2b_singleloop_p01wA5_mFAP2b_0001_0001
LRe0EBtLE4E0E4jPQwI2GBxp1sEERC9QQk/MCBt8PmEkvZ2RQTz9CB1TUhEEfsBTQBpxKBBG96EUNluRQqUQIBBtqPFEpUOSQ9kmDB9j+SF0wF+RQ6XALBxg+bFUQf2SQimpBBRG9BFEcuwPQ1c8IBN+feEEbwnQQ/bUMBNwIyEEFflSQc0KOB5W6+EUpsFRQ out_68_mFAP2b_singleloop_p01wA5_mFAP2b_0001_0001
E6yx6ABrMmEkoXSRQy8PxA5Z0fEk/vBSQIDEuApywIEEvEvRQfQFqAxzzDEUlypQQ9SCoAtc2uEE0FuRQKE3cANwxqEUkqlSQvZXaABvUZE0ajJTQLtOPAZQj6EEletSQ2oC6AJbsqEU+jUQQHXAzApYxgEEKDGTQ9QoqAhEX/E0vJ3RQSBtlA5sEtE0mPrQQGfJCAJCw4EU8qRTQV14RA5YZIF0WSPSQ out_68_mFAP2b_singleloop_p01wA5_mFAP2b_0001_0001
Ecq1vAJ6a1DEJStSQI29tAFAxHDkbOhSQlNGiApmv8CETkiSQ6Q1dAJ1lZC0BvJSQLX3zAdGzzCEFVtTQXZYzAVEVVDkZExUQN340A5dx+D0gcBUQ4H6vAd7s1DkBytSQ2+ixAZan9CUANkRQbG7vAx6zVC0pbAUQHxG8AROmrCUX3aTQB+qrAhTxTD0Y3SVQMlp5A1WwPDUGNhVQr+uwAVdVMEEjojUQA2e9A965CEEZz7TQ out_68_mFAP2b_singleloop_p01wA5_mFAP2b_0001_0001
EKlJXA5Y/aDkRt/SQpRQAAB0jTDEWqJTQ0omp/UX3YD02Q0RQQq7r98YFTDUoduRQ1Kht/AdSyD0O9KUQWVjAANtlvDkk3jVQ1h96/MjmEDU6hKWQkYC5+c3N8CEDLeWQbXGH++JKGDU60oXQLvQC/YAyYDkrCTYQbhzt/6HM9CEce0XQOHQdAhB43DkeXPTQk8w7/IB8yCEpigTQxXXx/EhhJE0nd0TQp7Ot+0yPsD0zQRUQpQrRAVo81DkF9fVQ/eEy/AanDE0HfNWQUXADABTJsCk9AeVQxInGABZcCDUnwFXQy1l79il6tCkvlwVQOJaw/MzofDEvlOYQmkgs9o2OgDk/AvYQpIv+/qn3uCktXFXQnVJ8/+soEDkhMWYQ out_68_mFAP2b_singleloop_p01wA5_mFAP2b_0001_0001
LbC9AApr5jDkpEyQQipQx/wPUkDEB01OQp9xm/EDf3CEPx1NQ9Xu2+s2FyCEgQ+LQwthIAhKh5D0OU7MQBcpIAFf7UE0jPFNQR93y/0UffEkKJnOQtw9XARFigEk2dsLQJEGz/AKk1EUbNwOQF0EYA5tm2EUCi1LQYa8IA5CHBFkF7WNQ/bDJAZKGXFUA9fNQorWQAF7NsDUDa8QQ73QH/MPv2DEIY0OQTvpYA12FuDU0DXNQkrwEAB+VwDUtL4KQLYlV/YkXWEEk7sPQCB9hApEPYEUwbfKQBeZW/YC39EEJH9PQteDiAhiu/EU8pvKQ5NAAAJKqbF01U8OQ out_68_mFAP2b_singleloop_p01wA5_mFAP2b_0001_0001
Es5J6/0pYXCEJ+FPQ2Uwz/4RAWBkAcSOQTKdG+AQN8A0W0bOQmdMA/Gk4HBUCqPQQXGNHAVKxZAE9SBQQhOsGAJYr59D/4IPQPXDRA5oMK8DjV3MQlOI6/8Lfq37ReGQQ1o0NAdFHC9bMekMQq3vBApy0W+7pTkOQqU6GA9d5dC0PmUQQp3F+/UHvNBEGROMQCn0XApvDvAU7tBQQA8YBAVXccAkI/CRQobym/EmDS4LlhARQbbEUApcLw+75B9KQMcc5/crJIAca02OQ out_68_mFAP2b_singleloop_p01wA5_mFAP2b_0001_0001
EIrbu++jEZAUOjPMQC+X3/mvpx/T95KMQV2MLAH0uCB0ePvLQH1peALKb2AUIPtLQS3oV+4YlUAU4ZlKQR5d6/uu0T+jNXkKQ6zg+/Cw2v+zxeCOQ out_68_mFAP2b_singleloop_p01wA5_mFAP2b_0001_0001
EoweCArlxHCEW8ZLQwTjPAXA+tCEqaCLQ/R3QA/sv6C0LjGIQjz1KAnpIiCUyrqEQlifGAf9sSDkrdqMQzh6UALj/0D0FBxMQZ4wk/2flKCEYDaLQlAufAnLGnCUiTvLQGX/CA78tHDk91rOQmz9u/6nTdD08uxLQn+vQAjR9CEUgCSOQ out_68_mFAP2b_singleloop_p01wA5_mFAP2b_0001_0001
EDaxYAH7XhDkFYMHQB1KeADK3uDkGqxBQi7YRATV/KEUXpCAQk9DPAzjVaEkFoEDQV/HrADvi4DUNmSBQ0RJxAXxdSDEYsXCQ9UytAPCREEUDVz2PVtGbArI71D0XNIJQVLVaArd1UD01cE+PnLWtA7udIEE+7MEQ0mN4ADSYVD0lM6AQi4U2ATDnHE02ou1PZjSpA3G2SEExeizPCyprAzIKwDEJ6YkP out_68_mFAP2b_singleloop_p01wA5_mFAP2b_0001_0001
E/TIJAv+VKEEWll0PDdMx/SUUZE0X7grP/MSCAXGTvE0h1EdPMqty/aDo/EUAqFwPCVdU/ueEREUVF/1vDi5v7eJr6DEyiixvhagk/Ard9DEgGGhvP94E/2f8VDE1tw1vIOcOAbhY+DEL2qgPoz1T/yI/aEkZQV5Prkmx/eyaNE0biN9vXsAJ+2ZfdE0PWG6v5EDq9Oen6CEVlHzvcPMw/ieMVD0CB05v out_68_mFAP2b_singleloop_p01wA5_mFAP2b_0001_0001
EoamUALDnvE0P0JxvD5EfA/foDF0Xd82vmwjrA/KmCFUt9Ezv/y5xAvOtDF0EPD9v8C0aAnpOJFkL2oBwpcuCAf5BKFkE1uCwLwoiAX+beFkLtEDwnMR6/qEEOF0a4QIwMUcbA7ZnhEkE/c1vUojYA3eXQFEIm+pv2HsgAXeu8Ek0YMEwPF92/ignWF07oUAwS+22/me76E048hBwG/ChAH0JiFE3eQHwRVPrA/xTdFUeTcCwcXveAHqErFktMjAwtIKP/u3ZOFExifIwjMxDAvHUBFUzCgJwmiyDALkXdFkw94Iw out_68_mFAP2b_singleloop_p01wA5_mFAP2b_0001_0001
ETKpuATkdAFUh4JxPii55AThk+EU3K+2PxRg/A/hNUF0WSA3Pj4V8A/A1iFUi9S9PwQ/6AbTO0EEE5RBQ8HODBTDJyE0Z/aDQWOeGBXN8jEkoaY/POMFDBvM9oE0ayhIQf8CpALDJAFkOwZ6Pvq29AviZ0E0Ed7kPEti3AjJPkEkLwHBQCjb2ATIr9EkUgJEQV5GFBja3BFEsKgDQ9qiKBPrdiEEzmNBQ1hkGBfBDrEU8w12Pd/oEB7hJUEUT/8+P7sJHBLPfnEEhjSJQ8yMBBnOOZEE5TfIQevyAB/MkzEkG40JQ out_68_mFAP2b_singleloop_p01wA5_mFAP2b_0001_0001
E/UDEB757VF0gArcPEYlGBXO0qFEv0NBPhrnMBf8SpF0fqxjPKxAPBvyhYF03P1YvRATFBj8n1F0Wgs6v1rYHBLr6oFER+oBwDZk+ADEG4FkaUF8vUNeFBHsyJF0eU4uvGPCFBHu30FkW1+0PziKHBX2rCGkJ496vuD4GBnyBaFEZx1Awoo58AXAx/F0Kd3BwzZY7AX68AGUiAPzvOAz6AP3YoFUES57v out_68_mFAP2b_singleloop_p01wA5_mFAP2b_0001_0001
LXPKPBDqG7F0gArwPe++UB3Mz6F057nyPiWkXB757HGET3k4P/UDVBzLdQGUGEY4PyL9MBPzMEG00NJ0PU5vWB3bD2F0QZNpvtGKWBHR2uFUKGN7P out_68_mFAP2b_singleloop_p01wA5_mFAP2b_0001_0001
E5lucBT2OHGkSMI7PyL9fBDVjQG0coF+PVjnhBPepOGUhrHEQpbyiBblDGG0eU4EQ6f3hB7quTGUBKyxPZMVgBfi/VGUGBDxvOjfjBHyjdG0iI13P8naeBjWk/FEnED7PveRdBHMPXGE1ns/P8UOjBLEING0QyrsPmEjdBDiDaGEdQYqvKS0kBD3rfGU0sliPOkrkBvW1bGERPB/PUdJiBXdNkGkUik5P out_68_mFAP2b_singleloop_p01wA5_mFAP2b_0001_0001
EjsthBXO0WGUJGkHQ99TjBvIbWGkWkNKQLymlBHueeGEqG/JQuzHlB7P1nG0jCXJQ3kohBX46ZGkoFpMQItdeBXMETG0sjcNQ6MdZBv1NXGUpVEMQz/6dBbXQTGEU3OQQLHqgBz1jdGkCXvGQz5HkB7WYOGEmNbKQvD5gBf/1hGEIBPMQ437iBz/ZaGUizWOQMSBfBbJALGEW5wMQWwHWB7XQSG0UGqMQIz7ZBTw8WGk5k5JQhwsYBXsafGEycrMQN8gaBfdVOGUMshQQY0TdBXKebGEmMkQQVgxgBn1EQGEXAsQQ out_68_mFAP2b_singleloop_p01wA5_mFAP2b_0001_0001
E4PFoBnuJbGEaRmKQCBWqB7luiGkuJhKQWO0rB/mEjGU0iMNQaRGsB3jCbGEEYlOQFuOsB3NJgGE+TNIQ6l5qBz4ehG0027CQwyxsB3Y3fGEeGr8PAxjuBHv/YGUGTB9PTUasBTeKmGkPGgwPSMYoBf8STGk/UDLQ3+jpBPKtqGU1WHKQgM8sBLJ8XG0nAZIQ/u9tBjhalGUuCTIQV7DqB/+jpGEWiqCQa0TpBX3lbGU8olCQKEmtB79elGURhnovX/5qBHGwrGU/YfwP out_68_mFAP2b_singleloop_p01wA5_mFAP2b_0001_0001
EFDysB/nasGkR2+NQ357tBPc9sGEpwVQQGZrwB7P1nG0GvcQQShbyBT14pGUbnPPQkCHuBzLd4G0Mz0QQYZ5uBf2o5GkgKSSQu/quB3E7EHknPxSQnbrvBXT9FHk7wIUQ1rOuBr1SEHUN/QVQ/IsrB7ErBHU+3MVQS+YvBXkSFH0mwcWQCBmsB/89yGUHaxMQninsBvQsoG0ioBRQ9kQsBfAi8GEj+qQQynnvBnPn8GEEtPQQW89wBbJF3G0ujaSQrultB7Wm0G0LS5SQB2ksBP0bHHUJUwSQ/41vBLaJKHkbMISQcXoxBTF6HHE62PUQiywqBnQBBHEssTUQ16nqB3iOAHEVhEWQj8VxBbUQHH0khgWQsBUuBDZFEHES3SXQ out_68_mFAP2b_singleloop_p01wA5_mFAP2b_0001_0001
E99DxB/TNhGkR2eRQXPqzBzeUcG0d+uRQamJ1B7kYiGkAr0SQmu5zBbQgnGUzMrTQ14VzB/RhQGUwKHSQ9oMyBfOzJGEUT/QQMF8xBb9A8F0UTVRQnZywBPp+1FUNYWSQiFDzB7/kuFU2feQQFDivBbmZfGEAAISQzj10BfMtcGkIW0QQo6AyBbQ1PGU6R+SQK7R1BXVPNGEolZSQcRfzBrCjKGEdeHQQywNwBTN4MGEKbwQQcf+yBTHseF0lPnQQif9zBfkJ0F01+TPQ out_68_mFAP2b_singleloop_p01wA5_mFAP2b_0001_0001
L/Uz3BXO0hGkEDySQ03f5BXO0mGUdTyTQShb7B77neG0OfXUQIwK8B33PfGkvfiVQy+P8B3qdXGUdkrTQRLC7BrbSwGEShLTQNfP5BPob5GEYIrSQFzx6B7u2CHkO+GSQRTM9BTWbCH0ymESQl5g5BjTgKHUr6tRQ5Qr4BD/pdGERLCSQsoO4BfB2pGUSolUQpfP8BDQgtGEA5VSQcNZ8BP6lzGk4M7TQad/3BvPN8GEl1fTQYp63BnHU2GkVl5RQ out_68_mFAP2b_singleloop_p01wA5_mFAP2b_0001_0001
L+TNOB325FEUHahMQ6mETBf8SPEU6mkMQ++JXBvHFOEULymKQmuJbBLEYZEUIwaLQmuJgBz0NbEUGE4JQOJGaBfR2iEkqx7NQbnvdBHuewEEmuZPQqxLVBfR2cEE8nqOQtd+SBzKHiE0OfXQQAAgLBHYl3DEtILKQepbNBrED6D0hWEHQXPqKBHXPmDEBW5CQO0iMBHZ7oDk9ow7PPK8FBjqxPD0FZ7DQW5QDBjAr8CEqGv/Pnv/DBnuJNDU6mkIQ03vGBDW5gDUjXqKQHv0+ArFZ3C03PFJQMrAMBjOsFEUZeZOQOUjgBTQfSEEmggHQm6jgBXbUsE0TYMJQ5p+hBj/pUEUk28KQFSueBzoy+EkenLOQ6avgBDfjnEkry1PQax8bB7u11EkIQqQQkSCRBX2cFEknsEGQvPKFBTtbeDE0BrMQ out_68_mFAP2b_singleloop_p01wA5_mFAP2b_0001_0001
