# Supplementary material for: Incorporation of sensing modalities into de novo designed fluorescence-activating proteins
Source: Nat Commun. 2021 Feb 8;12:856. doi: 10.1038/s41467-020-18911-w (PMC7870846; doi:10.1038/s41467-020-18911-w)
Supplement: Supplementary file 24 — Source Data [file 41467_2020_18911_MOESM24_ESM.xlsx › raw_data_graphs/Supplementary_Figure_6b,c,d/1/silent_40.out]

SEQUENCE: SRAAQLLPGTWQVTMTNEDGQTSQGQWHFQPRSPYTMDIVAQGTISDGRPIVGYGKATVKTPDTLDIDITYPSLGNIKAQGQITMDSPTQFKWDAQFKQNDNPRYHGSTNILTGTLQRQEZ
SCORE:     score     fa_atr     fa_rep     fa_sol    fa_intra_rep    fa_intra_sol_xover4    lk_ball_wtd    fa_elec    pro_close    hbond_sr_bb    hbond_lr_bb    hbond_bb_sc    hbond_sc    dslf_fa13      omega     fa_dun    p_aa_pp    yhh_planarity        ref    rama_prepro    bref_irms    cen_irms    final_chainbreak    final_looprelax_score    irms       time                                      description
REMARK BINARY SILENTFILE
SCORE:  -490.533   -707.113     99.242    401.342           1.652                 21.954         -7.765   -261.193        2.189        -25.179        -80.474        -20.641     -38.854        0.000      4.026    135.197    -39.530            0.037     19.116          5.462        3.832       3.832               0.004                 -490.533   3.390   3069.000 out_40_mFAP2b_singleloop_p01wA5_mFAP2b_0001_0001
RES_NUM A:1-120 B:121 out_40_mFAP2b_singleloop_p01wA5_mFAP2b_0001_0001
FOLD_TREE  EDGE 1 120 -1  EDGE 1 121 1  out_40_mFAP2b_singleloop_p01wA5_mFAP2b_0001_0001
RT 0.092238 0.94843 0.303269 0.768097 -0.261588 0.584465 0.633655 0.17903 -0.752615 12.785 -5.805 20.9455   out_40_mFAP2b_singleloop_p01wA5_mFAP2b_0001_0001
ANNOTATED_SEQUENCE: S[SER:NtermProteinFull]RAAQLLPGTWQVTMTNEDGQTSQGQWHFQPRSPYTMDIVAQGTISDGRPIVGYGKATVKTPDTLDIDITYPSLGNIKAQGQITMDSPTQFKWDAQFKQNDNPRYHGSTNILTGTLQRQE[GLU:CtermProteinFull]Z[HBI] out_40_mFAP2b_singleloop_p01wA5_mFAP2b_0001_0001
CHAIN_ENDINGS  120 out_40_mFAP2b_singleloop_p01wA5_mFAP2b_0001_0001
LwfKMBvxLBIEoaMYQDCMMBf9IAIEZ78WQ67nRBLFu8HE99bWQ357UBT0i4H0hWMXQlDNIBf9o3HkoFpWQv4xJBHAGuHUEQPXQiTgIBXhVCIUaeVYQPryOBPHFEIkmJTYQBdLNBHFt7HUsJcYQAQKLBfY1DIkXmbWQ0+3HBrzi2HE4lkVQtUTEBf085HUM/AXQuJIIBL2PuHkjkEYQ out_40_mFAP2b_singleloop_p01wA5_mFAP2b_0001_0001
HTihSB3NJ+H0kYIVQ/UjXBHCs6HkEDiUQkC3XBvcouHUgVmUQFDCcBjVOqHkvf6UQ5QLYB/9T+HUf/ETQuHGZBvvIFIU+04SQti7aBzojGI09UfRQbd1WBnpuFIUHZdQQu1JTBvlbJIUM5FQQ6TETBzyJOIEwprQQtJqPBr+VIIkUJROQEtoPBzKnAIEsyhUQMv1aBzTP+H0KDGVQ14sUBbUH8HE7bgSQwekbBzhJ6HkeVoSQxkHcBrAgGIE0EmTQlDWVBzrOHIEcFFTQGyXeBXLFEIEd8ORQREHcBT7vKIkP0dRQ8KxWBPJKCIEwm8PQJFvVB7jAPI0HPaRQ8YVQBPW6QIEk2ZQQchsPBjipEIEKgUNQiv7MBngFLI0HrtNQ out_40_mFAP2b_singleloop_p01wA5_mFAP2b_0001_0001
H3kYTBPzMpH0yhWUQiBhTB/RhdHUO0aUQXPKVBPIwZHkVO0VQEtoYBfR2SHkQg9VQiWEOBntzYHkArEUQnEDQBnCXtHklDFUQRXgWBforaHUCZtTQb8SOB7QLQH0IbHUQam5MB/TNbHkrHFTQEYFLBvcobHkvfyUQ out_40_mFAP2b_singleloop_p01wA5_mFAP2b_0001_0001
HPK8SBntzeHU2O3WQqGPUBjqxbHUbnHYQrcIaBnCXdHE8nSYQQgVcBb5QXHEDCsYQ8S3QBvHFiHUzMnYQXPKQBD/pkH0yhuWQ2rZTB/GRTHEgVLYQ9owRB7OffHknvHZQmupMBD/pgHk9ogYQ03vRBz1jqHEAAkYQ out_40_mFAP2b_singleloop_p01wA5_mFAP2b_0001_0001
H++pcB77nlHEoaAYQuzHhBra8nHkvfKYQy2JjB/RhjHEoaUXQnvflB/mEiHUdTqXQPffhBnBB0Hka8OYQ70mfBXN+4H03NyYQMycgBDib0HkPSeZQvWviB7KA1H0w6sZQpr4cB745vHk/ozZQsHlaBrZmqHUiBZXQOInhB7fLkHEs9oYQMu7gB7P23HkDehXQxYljBTU11HUdBVYQp7ZbBrzW3HEPPrYQBGKgBjMyAIEM4yYQM1gdBTaxsH04qQaQE3PZBD8lvHUBkmZQ out_40_mFAP2b_singleloop_p01wA5_mFAP2b_0001_0001
H46RiBTgVhHEv0FWQ46BkBT2OdHUIwCVQqxLkBblDRHUO0CVQCBWmBfTiMH0P14UQ78NjB76RhHkpbqTQqcClBvCXdHE34kSQuZ0nBHOIhHELL5SQ9ELkBrkyhHUbNPRQaRWgBntziHUwK3VQXrCmBzDSgHUSxNVQ4wNjBHe+pHkgbqTQN4MhBHRfeHEl9cTQtVBlBbltUHURnjSQoDLpBPmXeHUDqJSQYkboBD18dHUUH3TQ6y2nBfP1pHUyJ7SQ30glBrT7eHE+cdQQjxPkBbgdqHkhNSRQBqLiBPFYfH0xJARQ out_40_mFAP2b_singleloop_p01wA5_mFAP2b_0001_0001
Ham5hBjArLH0xLNVQQg1hBTf//G0xLNVQHaRjBntz5GkWkVWQMdTkBLaRxGkpbCWQGZ7dBPc97GktzHVQnxPbBvrc9G0GhyTQIqjVBf096GUiN5TQMLydBj0v1G0ajySQrcIgBvcoPHkBBWVQ8T1iBL3I9GUxiTUQGJkbBDTEAH0m42VQ2X5dBnNizGENWWVQqrqbBzaoFHEUXeTQD8nTBfwA8GETF7SQXhxTBTIXAHUr0nUQMeHVBPjwyGUfIOUQV92bBL6j2GEvz0RQvqSdBzQrtG0OsITQPp/gB/zf3GUrksSQ out_40_mFAP2b_singleloop_p01wA5_mFAP2b_0001_0001
LEtojBLFu9GkQglXQf/0kBf9o3GUHaVYQUNenBjAryGEYlHYQJbHpB3Mz3GUPKkXQdTSlBjVOAHkCX3YQiw9iBPKqHHULlxYQ9skiBXjHIHkXfCYQ7TmjBHJp9GE9YoXQ/pajBjzaxGEm4fYQYmNnB/RMEHkUexYQZ2alBD8l8G0YFXZQICajBjimPHkKQ/YQXKLhBTczEHEReBZQ7P3jBjEaOH0sFuXQQsdgB7LZJH0Q/2XQ out_40_mFAP2b_singleloop_p01wA5_mFAP2b_0001_0001
LSh7nBPIwoGkoFVYQ14VqBblDjGkqxHYQ35rpBrw1aGUdTKXQrcYnBXNeXGEsyBXQgqhmB3jClGUbnnYQk5OrB/hFfGkBYjYQMuzrBLGxoGkqo3XQ out_40_mFAP2b_singleloop_p01wA5_mFAP2b_0001_0001
EqGvrBvz3WG0isdWQJGUrBPc9NGkpbiVQW5grBf8SRGkVOEUQHvUtBzeUXG0gArTQWOUtBX46EGU6m0VQ/3BtB72WBGESHMXQMIusB3HA3FUn55UQpwltBb78ZGEEYlWQYHTpB/m2KGUoBsVQTZWvBPiwHGEjMqVQ1iurBH5A3FU+0PXQuFHuBbDSqFUw+HVQ6P7sB/jn7FEsx3TQ6srqBvAdxFkBBFVQ out_40_mFAP2b_singleloop_p01wA5_mFAP2b_0001_0001
EEYlpBDrcNGUy2RTQIFepBjpbPGEUN2RQktzpBHtIFGEnEDRQktzoB/9T5F0w1bRQsyxmBD/pUGUHahRQXMnmB/ckfGkgdHSQP6XmBD8vhGEd2aTQ17omBLowpGUXMdRQseVmBn4WsGUDwnTQKVimBXzbxG0H1bSQJiwmBX/zsGUyjKQQYrnmBj+P8G026ISQ5Q2mBnVa3GE1HtPQhPzmBHcC/Gk5C0QQSMIoBPy2IG03PtTQiRGrBXn0UGU2HlRQ42JlB/ruPGkSA6RQo8jmBzpNVGUaScQQ8yQmBfoybGkVXNUQNoJmBnDtvGkKwiUQP7ymBTA6mGEMQ0OQznjmBjOVCHUBr5SQSP9mB7Rf5G0yXoNQjV4mB/DfHHE0phQQ out_40_mFAP2b_singleloop_p01wA5_mFAP2b_0001_0001
EEtIrBzgAGG0LdzPQMIgrBTgV6F0257NQUN+oBHtI5FkQgVMQ8nKoBbktEG0xLNLQaR2tBnsd+FUHaBMQcoWuB3sfsFkec/JQNMdvBDAJYFEDuQLQqzkxBXpmYFUleiMQghDuB7VUGF0Ga6KQuz3rBrbSNGkVOUPQsK1rBDuurFUoJFPQI2pvBrTdAGEWEJNQW/dtB/qkGGUbL6KQ6XyvB3lHyFEXdgIQVqdsBTkfoFEqLBJQ8pruBDNn4E0F7tLQzwWsBvueGFU7b2JQ out_40_mFAP2b_singleloop_p01wA5_mFAP2b_0001_0001
EoFpnBTLymFU46RMQkCHlBTgVmFUhr3KQKc9kBDqGVFU5QrIQHahlB3NJCFEVjHJQEY1iBz0NjFEmu5MQbQLgBb1wjFUTVdLQfmAjBXN9zFUwEFPQQgVoB/RhZFEFuONQej0kBnDw1F0d64JQ22BjBvEnTF0Oy0NQyeKdBThjhFEx+4MQDGHgB3gOXFUGy9JQ9Z3fBrcQzF0d0eKQR0ZhBnokxFEzKQQQGt3iBf6vBGkB/NOQ0y4kBvNhyFUU6CQQ out_40_mFAP2b_singleloop_p01wA5_mFAP2b_0001_0001
EhALkBf++bFk/UjEQWO0jBj/UNFkTiBAQtI7gBz1jOFkpbS8PSMofBzKHgFUwKH7P78tlBnsdSFUIwK1PCueoB/zuQFkTu/5PeeNlB3J5CFU1D/qvW5wjBb78rF0IbHEQEgQkBTiH9EUsvXBQC7WlBjqviFkiRVvPD5OpBnu5eFEhEf6PMXjmBH4sGFkjoU5vG5JjBTFYEFkTG+yvf3jlBfEjyE00zbJv out_40_mFAP2b_singleloop_p01wA5_mFAP2b_0001_0001
EWOUfBvHF8EEEYl6PR2uZBjpb8EU5QL2PhrnYBvd+sEkuJxoviWkbBrFZdEEAAAwvVj3VB7Of3EEDCMAQfLOWBDWvFFUnEPFQdV9QBDDs/E0K98IQkqLSB3pLQFULJ0LQampgBT14tEE7Rh7PVdzYB7hbMFESPUwPrIRWBPAUnEUSxaBQJw0RBjaU5Ekk9V9Pts9VBL8aWFEvNMEQ1p/ZBvc8CF0PlMHQDOFPBzIYNFEUNTNQgDMSBXK9gF0nzPLQTW+VBPrIMFEUVqMQ out_40_mFAP2b_singleloop_p01wA5_mFAP2b_0001_0001
EoFZUBHDCyEEv0N4vktTSB7QLkEULyWAwXPKMBT2OjEEoa8/vO0iJBntzzEkQgV+v14FUBnBBsEkAr8FwYL1ZBHwDtEULcJGwaPNSBDWbcEESdIJwfUYSB7lu/E0HFu0v4G7TBngIUEEQ5k/vKqbSBfr07EUqEuGwguSbBvQtkEU63QDwnMhTBH1AiEEfYFLwLH5NBr1YbE08NHJwDh5TBLypME06IwIw out_40_mFAP2b_singleloop_p01wA5_mFAP2b_0001_0001
E99zJBPJGQE025bAwPK8DB/mEPEklDNAwamZBBjpbQE0fqxFwIFOEBPIwQEkvf6IwkxJCB7tn1DkyDw6vAmhDBPozNDkkedAwBCVEBLASPD0MkVFwTwzDBzxOqCEzXb7vEtIMB3MzCEEnEDBwZdfCBHn2cEURk57vW/q7A/pn2Dkfdg5vFRCEBTO5zDUQmlrvEQtEBXQvOCkfUH/v2LIDBDnhqCEQgMuv out_40_mFAP2b_singleloop_p01wA5_mFAP2b_0001_0001
L1NJ4A/89PEUiBBGwQgVyAb5QREk/UjJwwfq0APdT+DEYljLwoFZyAjWkBEESh7NwO1TmAPg1REUk8+IwltwhAPx85D0NMzHwdfjLAPcq6DkPLTHwdxBCAno7MEEqqbIw1iwCAbY9bD0RXWFwe++zArvfQEUiBhCwuqr0AbV+fE0gVkKwXcAiALsvVEEFO0KwX6lkAvpZeEkzUEHwb9NlAvVyzD0H53DwCiGkA/F5fDkTQOJw out_40_mFAP2b_singleloop_p01wA5_mFAP2b_0001_0001
LGZ74ALv0ZDkSMoKwQgV7A/TN2CU5QbMw2OfDBf8S3CkVOUNwzhWFBjpbaCkWktOwHK84ADLYLCkPSELwSUBtAH4nDCkxlqKwFT/mAHyfMCUMHeMwcBEqArmzpB0ZtjIw/pG7Ab5QXD0FZrIw/RS2AHIE5CELfMOw6e48AriUKCkK4HJwF6M8AzruiBkcSRMw out_40_mFAP2b_singleloop_p01wA5_mFAP2b_0001_0001
LGEYGBT0iYDkCXfMwjs9LBXNedD025LNwHv0PBPHaFDkX6WLwdolUBLwKDD0HF+LwcSsEBrw1vDU14VLw5/BNB7YS/DUSwINwW/mMBbDVSDEvZOPw out_40_mFAP2b_singleloop_p01wA5_mFAP2b_0001_0001
ELH6NBTLyyCEBWJJwEtoRB/mEbCEBW5GwgqxUBT2O7C0kYwDwqxrSBzfqdDksdeCwoF5OBf++5BEsyBDwGe4LB/bhyAUzehFw04RJB7eC5/zpwVBwSp+FBjSYcAExlY8vq/vKB/Uxq8DHuLBw2O/JBvco1CE/pmIwthRUB/OUICEikuIwPpWMBTtqOCUTGbAwL2+RBLLdcBEVUkAwKItOBrf4KA0CDxHwd/zIB30cMBUezFIwiLMJBL90G1TOg68v5KfNBHoCm6TxFzDw out_40_mFAP2b_singleloop_p01wA5_mFAP2b_0001_0001
ElDtZBDrcwCUf/UCwy25cBfnvPDEAAA/vv0NeB7P1ED0d++tvHv0dB757fC04luJPb8ChBjU4WDkSMoCwmyjiBDxYvCk8TzCwW1XgBT8NlDkGQKIw8SXbBLwKTC0LdTDwFzqaBHZqtDUosn+vRSPiBvlevDk2GrAwghVhBPK3VC0yv/Cw1dNiB3sVqD0ErRJwCYdeBjTbBE0doFIwzvXeBTxlMD0q8JJw out_40_mFAP2b_singleloop_p01wA5_mFAP2b_0001_0001
EAAAgBvcolDklDtoP8S3gBvz3fDU6mE9P5l+iBrbSAEE+TNAQHaBjB/naSE0xLd8PzMzcBvz3jDEsyBCQZBraBnjFGEkuc1BQ357fBjqxBEUc9ogvi6whBzfNADUc9z9PPn0dBjTlcDENZHGQ2vwZBHbwND0NdsAQqTZZBrk+IE0N4gFQ out_40_mFAP2b_singleloop_p01wA5_mFAP2b_0001_0001
EY6mkBnuJ1DkR2OEQnvfmB3NJKEE/pmGQAAwmBjWkHEkQgVKQmupmBvIbrDEBWZLQlYQpBf++JEkoF5DQ7uLpBvUtSEkSJU8PoA4rBL+EWEk2PY2PLictBX4JHEU3aCzPATbsBzfXqEkyCGxPU4akBvd+WDUHaxFQbtvlBX3OaE0ZI2FQjgCqB/ibzDkjvyDQ8KpqBrsuTE0TYNGQSpLoBvlGiEkyZm8PiAFoBjNxHEEfpf2PKyKuBPFBuEUYoggPN8DrBn/O2E0XwM0P out_40_mFAP2b_singleloop_p01wA5_mFAP2b_0001_0001
Lx1DnB7luZEEUNuLQ7RRnBb78ZEkSMoOQwKnnBvyhwEUMIwPQbnvoBHue+EU5QbOQsyBnBHDCoEkCXvKQj59oBn2LQEEJzPPQY9elBPtxSEENrfPQ out_40_mFAP2b_singleloop_p01wA5_mFAP2b_0001_0001
Ef/0mBPzMzEUiBJRQ/pGnBLwKHFEBW5RQ/pmkBnX6MFUKctSQQ1IjBzJx+E0FZLTQlDdpBb5QFF0Jx4SQ3+PsBXG/CFUiBRSQQjZuBnnl+EEtaUTQ46SuBHg2tEEk49TQVxUwB7R2MFkCsfTQqG/lBbmZmEEaRmRQFzanBL1NUFkfLMRQy3HpB78j3EkrqiTQY7epB/qdTFUIPhTQp1vsBLaDSFEmswRQrpQsBrZ61EkeZjRQbRwxBP0QKF0FBLUQNKXwBz8maFUG48SQ out_40_mFAP2b_singleloop_p01wA5_mFAP2b_0001_0001
EoFJkBPy2hFEBW5SQ14FiBzfqpFEv01TQ5QbjBvxL3FUc94UQ++JlBT2OCGEEYlUQkCXfB3251FEVjPTQ0T0aBLw1oFE+BnSQx10aBXZhUF06CPSQVagVBPCgwFEfyUSQI64VBn1uOFUL2tRQsZqSBXRjfF0x/wRQ+5+SBzg7BGUJkfSQ9KeNBDHmhFUDLYRQzowNBvV5CGk1mGSQz4HLBrlQ1FE7HkRQ1NZlBXjXsF0FZbSQaSIhBrp4bFEReTUQD/ZgB7BlAGkL5fSQHRkdBDDZ/FkAuCUQ5bKeBLfEKFkisUSQ7w1UBLJl/Ek/sVRQ13BVBHDcIGUwS7SQ4pNLBffWUF0wS8QQMV0LBD4UKGkDrPSQaCHHBTtU3F0A4SRQ out_40_mFAP2b_singleloop_p01wA5_mFAP2b_0001_0001
EtIriBPzMzF0eUIWQaR2jB/na+FEAAQXQPKshB76RGG0HF2XQGE4eBLbnCGEaRCYQCsykBnYQuFEEYJYQVwqmB3txcFkrewXQ3fZpBTmafFkZfoXQijImBfdWIFEXrVXQ9OeqBjkSNFU5MKXQnZioBPzI/EUW2+WQ7RRhBvconFECsSWQE2glBXwFEG0Xr5WQZZGjBnt8mFkP0XYQRW2lBH/y2F0CmiYQC5KkBHcrAF0feTXQLvlsBfygKF0Uf9WQYNzoB7MjvE0kFpWQ out_40_mFAP2b_singleloop_p01wA5_mFAP2b_0001_0001
EzhWiBXjXQGU2ODYQVjXgBntzXGknvTYQFDChBrvfcGEVj/YQO0SjBzgAgG025HZQhrHgBb78gGU3koXQwmSeBDqzdGk0xRWQQ/7gBPaMaGE2+WVQB5CZBXpkeG0UI6VQtPJgB3TcXG0LZGUQ+mbXB7m3bG04qpUQn1FbBvAWYGUwFwTQe+OkBDAATGkYQ4XQxO9cB/LjTGEeiXYQImEiBjuXkGEKWgXQ6bsdBnaBnGkRJBYQ2CCjB7SkZGEQppVQLnJWBP8UhGUtmnWQpZmhBb4lUGkyRYTQ2vPTBzUkcG025XUQU33ZB7bRWGU7lwSQ out_40_mFAP2b_singleloop_p01wA5_mFAP2b_0001_0001
Env/dBntzcGEqGbZQ8SXeBvcohGkTiFaQ357ZBPc9pGkDtMaQlYQVBzgAnGUbnPaQep7dBrEDZGUPKoaQrGmdBH9WdGkNQWbQKhRhBHkBjGEL9mbQbsajBDzLeGkawrbQKP/gB/pVtGUkpwbQPKcaBXNeZGU46RZQuSGhB7HvlG07HIaQNysgBrZyTGk3PmaQBiaaB7FLUGUMQiaQ18ycBrgpWGkUUrbQScRaBHyDjGkqzXbQ1CiiBvngxGEIF8bQqbWeBncFxG0owrbQ out_40_mFAP2b_singleloop_p01wA5_mFAP2b_0001_0001
EmuJbBnCX0G0IbPaQgVOXBfnv8G0xLVaQfU4UBjVO8GU14BbQsHlXBLv04GkYQgbQZQgaBPc9GH0HFOaQnPFgBHm0DHEkIZaQseVgBLzM4GEI3KaQ7wJbBL2K0GUFVPaQVoFUB7h67G06t8ZQth8YBT3XNHktuiaQvoDaBrDyJHk83sZQ6KagBbjyEH0os7aQdIghBPmMJHEWNJaQ2quhBXtZ0GkwmgaQfl8gBPqb3GkTppZQ out_40_mFAP2b_singleloop_p01wA5_mFAP2b_0001_0001
L357PB325/GEaRGbQWOUNBvcoAH0z3vbQfUYLBXiBMHkDt4bQpbSLBHYlPHkQgdcQcSsIBntz4GEFuybQlXRKBPmCtGUGXubQBrxNB7yfpGUagScQUCNPBv0YeGkBnOcQvG7SBzlQZGU0elcQYHxVBLZMeGECADdQcDoTBvTEPGkxPdcQGE4NBLwKCHkqxraQCpMQBP7a+GkyhIcQQi7FBHjg6GEUfZbQ0BmGBLe25GUP+QcQ8OcMBDTyrGkHZQbQURsGBnCDoGU2TubQW0qLBX3jqGEfswcQADcRB/MLuGEG1ScQhPLNB7NwZG0vt4bQMvJVBvJDmGklzIdQHVjYBPAIaGkWwTdQ4CPRBjHxLGkKpFcQ+IWWBD9sKGkbVtcQ out_40_mFAP2b_singleloop_p01wA5_mFAP2b_0001_0001
LkC3JB/owRH0d+WbQ46xHBb6mcHkYQcbQBr8IBfSMiHEsyxaQcSMKBPIwcHkpbSaQgVuBB77ncHEVjjbQ0499AvrjbHE3c8aQ2O/JBzeUOHkQg5aQL62JBn3XgHkWA3bQvBYAB7wkjH0s20bQhcxABjrvVHE/f3bQfJX4Ar7GWH0BAAbQ out_40_mFAP2b_singleloop_p01wA5_mFAP2b_0001_0001
LXkNIBHsysHEmutaQpw1IBnDtyH0HFGaQueUFBXMIuHERLiZQlYQGBLbnwH0bS8YQcSMHB/mE+HUwKTaQgeYIB33p+HU5dCbQPFDHBfMrzHEuNTbQycNIBn1usHEtLuaQkhENBn3iyHkjb8ZQv3+CBjOS/HUedMaQ9gaJBPPACI0KaAaQT/8FBrefCIELcRbQmHmMBzqaAIUjoHbQbOyCB7AfzHEnGbbQWxnJBzt4xHU3kubQ out_40_mFAP2b_singleloop_p01wA5_mFAP2b_0001_0001
EsHFBBf++nHkWktZQ7Rh7APdTjHkDtMZQQ144ADrcXHkmZWZQ99TwA77nTHEEYJZQ2jCxAThrpHEsyJZQ/ZjyAPkr1HErqCZQ6tEyAzWi8H0delZQs3h0AnKz5HUGWaYQJ8hzAzysDIkV1fZQJJB2AHaTCIU4qUYQZ7g1AnRtFI0QQ3YQ+r/2AHnHLIkGnxYQf/UABjU4lHEoaMaQTq6/AfLdjHk4kuYQ6NqsAfQpoH0VrnZQcJAsA//imHE+rwYQxPjwALwV5HkrVFaQgJ90A3Un0HUtn+XQhOKzAnlYGIUaQ7ZQJLl3AT84DIkUnpXQ+eI2A3g6MI0TmMZQ out_40_mFAP2b_singleloop_p01wA5_mFAP2b_0001_0001
EqGPABT0iRH0yhqZQ357+A3jCGH0Gv0ZQ5luEBnDt/G0JxwZQGE4IBHXPDHkQgBaQMIw6ArFZEHkU4iaQ4eUxAD3rKHEt3paQJX/3AzNl4GUDlqaQDCsDBT2OVHUGE0ZQtsQ5ADHrCHU56dZQ4faABjX1GHk6R5aQLG9sA7cjKHUlTQaQScD1Avxn3GE2HLbQvw/+AfPmzGkfTmaQ/UzxA/YH2GkH9TaQ out_40_mFAP2b_singleloop_p01wA5_mFAP2b_0001_0001
EFDiEBzKH2GE7RdZQ4PVJBXjXvGEBWZZQU4aIBjrHjGEoaYZQFueEBnuJfGECsGZQzhWMBTgVzGU46xYQPCWRBbJjtGkm5lYQCYhUBbHO0GElZ2XQqGKXB3y7+GkddYYQ7RBBBrZmzGE99PZQ/z1LBrGqwG0LZ1ZQg5aNBL+s7GEcb2YQumrJBz48yGktRWYQuEbQB/AYlGkjAcYQzrDUBrFOtG0ulAZQrVPZB3DPEHEbLDYQ4M6ZBHm47GEPgwYQnD8TBruQDH0aGoYQ out_40_mFAP2b_singleloop_p01wA5_mFAP2b_0001_0001
EEtIMBvHFdGUPKsZQ/pGMBrbSRG04lqZQaR2PB7QLNGU5QHZQlDNUBfTiRGEoaAZQrcoNB33PMG0isVaQP/WJB3miNGEFk5aQOKoEBHiAOGEkLwaQ+b3KBzTmNGkylebQ5lOPBjqxgGk8S7ZQhFDIBfznOGk4cjZQubURBDe5PGkl1gaQkebOBjKwDGUdDRaQ out_40_mFAP2b_singleloop_p01wA5_mFAP2b_0001_0001
EIwKOB77nEGE7RxYQvJRRBblDAGEmuNYQyLdSB757nFkuJRYQam5OB33PbFU2ObYQzMTOBrEDCGksdGXQsXeNBfFEOG0Q+4WQxBfRBvkz6F0tQ7VQMUDKBTU2QGEictVQx1jKBTgVBGEZ74YQUeKVBvA9DGkh0MYQWWYKBDzs8F0CqJXQI3SRB/2oRG0vkyWQQQhLBHMdRGkdvwXQBQTPBXG19FUIiBVQnHASBv4qpF0QrCWQ6YaVB7sQBGEG43VQU2qJBbSgZG09yoVQB4HGBHFUNGUFJ2VQV/2LBfLxNG0MPzUQ out_40_mFAP2b_singleloop_p01wA5_mFAP2b_0001_0001
EKcdXB7OfhF0MzIYQtI7YBX3kKF0eUIYQO0CbBvcoDFU3k4WQf/UeB3MzOF01jSWQ6mEdBLEYFF0jCrYQBtoeBbAztEUAfoYQqvvaBL8yKFEGmWZQgqRaB/S3sFksdCYQgQXVB7pLBFkcpPYQBhSgBnWcOFUyzlYQK0ygBnrPqEk4DBZQTDLgB3mQqE0/NJYQruFbBbc4jE0UdtYQqIrdB3jNHFENVvZQ3qIXBD8QBFk00bZQMDvZBrLwbF0P3XZQ out_40_mFAP2b_singleloop_p01wA5_mFAP2b_0001_0001
EsyBZBbQgxE0jCXWQ++paBb5QpEUjXCVQ46ReBrFZVEUiBJVQIFOdBnDtGE0w17VQXktVBrw1jEEEYNUQBWZWBHZ7oEECs6WQ509cB7kr1EEYNiUQjs9WBXjXeE0HFOTQv0NTBLGEyEE/pGUQ35bTBb5QXEET3sUQ out_40_mFAP2b_singleloop_p01wA5_mFAP2b_0001_0001
EqxLhBLxgUE0JxQUQaRGjBf9oCEEEYNUQ0iMkBra86Dka8ySQO0ClBPy2LEU6mESQ35blBvyhIE0eUIVQ2tmnBPBQwDEGhQVQ3jwpBzNd+Dk1rPWQSx/pBbTNSE0qQnWQmfXrB3HnfDkZKsWQiBhhBTKchEUdTqTQ0VFiB/aSoDkWkiUQxbqkBPZqLEE0YIWQRFWmBD6WXE0ycxUQ+jioBLRsrDkaGSUQ4KvmBn/NSDE81mVQ3D1sBTRmmDUboVXQMvHrBTueBD0Y8XWQ out_40_mFAP2b_singleloop_p01wA5_mFAP2b_0001_0001
LHvUkBjWkRD01jaSQqGflBrZmFD0coFRQueUkBDW5cCkpbaQQrcojBHYl7BkBBGRQ2OfjBLwK7CkEDCTQFgonBbigAD0nUMRQjtNlBvz6fDEDwYQQ out_40_mFAP2b_singleloop_p01wA5_mFAP2b_0001_0001
LMIQkB3MzcCk8SHOQ5QLjBfTixBEqGfMQqGPhBj/UHCU0iMKQc94hBblDlC0MzsIQqGflBjrH9AkEDSLQbqInB7KtcAEzuZNQ2nakBLczl/zqtrJQZ78kBnCX3CEBWJNQ+zAiB3e1HB0MoyNQ67rmBbjFmB0zZ/JQ8WDmBbxB2/j+MmOQM3EmBP81c+z/O3IQByKjBnw9JAkKhDIQEdPjBbzoU+D5o/KQ out_40_mFAP2b_singleloop_p01wA5_mFAP2b_0001_0001
L46xdBzLdjBEaR2JQktzZBrw17BUdTiHQiWEYB/TN2AEW5wDQy2ZZBf8SX/DtIbEQzhWUBrw1LC0NJ2IQ14mRB7p4PB0uhIKQJvGVB3wspCEfWwKQdt+LBv/JkBEgGqKQ789cBXjXyAEpwFLQ8fkbB74hWC0HLAFQMu0RBv1oYC0fDjGQzImTBXXUABk2QBMQr6vRBzDqYA0So1IQY1WRB/zxyCkdYnLQDCGXB3AIFD0dN7JQeUfXBX4caCUuDLMQPUFKB7jkuAkeAkLQl8+JBnXcyBUyWxIQZ0wLBH2XNCEqu8LQ out_40_mFAP2b_singleloop_p01wA5_mFAP2b_0001_0001
L2jCVBvIbPBka8S/PDXvSBHYlTAkR2O3PnEDXBXiBx+z4lutPzMTWBzgAr4zMzMrP3ySOB7Mn/+j/0u8PhlNKBfDRVAkJtQAQIFOUBPzMHCkZmZ+Pz9DRBTVF4AEdgnfPQf6PBP+6o9joTqBQEdqMBvLeM9jrUy1Pd/1IBn/1yAUZtX6P out_40_mFAP2b_singleloop_p01wA5_mFAP2b_0001_0001
LEtobB/na8/zisdePEtIgBf9og+zfqxrv2jChBjVO02D/pGxPiBBiBjWkt973P1YPTiBfBTLy28Dv0N+vPeZdBjPBt/jtNQDwcwafBXmr+AEdF/CwEaAaB3BLJ/DyOhGwZ78bBLwK/AUO0ikPoL0hBbec5/TmIZtvDS0bBX6fmybRky9v3WRhBrUSJ5zfJpAw out_40_mFAP2b_singleloop_p01wA5_mFAP2b_0001_0001
LlD9gBThrH6zyhW/PDC8hBT0iM9bktTDQT3kgB77nK+LtIbIQZQghBjAr8/7yh2JQMdDgBb5QL+jWkNBQ/hBkBPilb87fiUEQZj3hBH1Nh/7zcQBQ out_40_mFAP2b_singleloop_p01wA5_mFAP2b_0001_0001
EPK8cB325767z3PJQBrcaBT2Of8b3k4LQjsdcBrEDC7jTiBOQtd+cBDVjH/zMzcNQfUYUB7P1477xLtLQu9jRBXvfG/bJSFKQ54sRBfDp3AcwccLQO7YPB7pTzAc0NIOQdqGKBfC+3AsNrrOQalmGBzk5BBMEAvMQnJcIBbj6yAsH8lQQKcdbB33P16D99DIQPMhbBHQkQ/rQjhMQcoaTBnVGo7zvu0KQ1lqSBLzE7771jtNQ+lhTBz8fS/Lc0IIQgQZNBbzfh+7eKyJQMT2VBXa2MBsM/nLQ0OcPBPNPmBcGCSKQJr7RBf/grAcxyrPQvX3HBnU7FBcqX0KQHXpCBX4nFB8YBKNQAkHLBT8SrAs1+VRQODgEBfRe2A8wdzQQ out_40_mFAP2b_singleloop_p01wA5_mFAP2b_0001_0001
ETihdBzLdTy7P1QQQgVOfBLxgg9T14VRQWOUbBX3kAA0LdrRQyLdWBTLym/j78tRQ/pmfB757n2rpbiSQ2vQgBjFR5+Lxj7RQ7/WdBDBb5+rf6oQQBZfdBHncwz7wMPQQ98ihBrrJq+Dk7ERQ4Q6bB/0JvzrIXITQ9LchBvx1v5Dz1MTQaLNfBzkwOAc9ZoSQYXaiBHqyN/ruvwRQ2POZBz7vk/LumyQQyRnfBD7JFAcIE4PQ out_40_mFAP2b_singleloop_p01wA5_mFAP2b_0001_0001
EPffdB/RhLBkuJBSQb8SaB7QLKC0isdSQzhWbBzfqVCE7R5TQIFufBTf/kCkR2OUQhrnbBjVO0CUGEwRQ8K3aBz1OyC0mnYQQZ/YYBjs5YDUA3TSQwIGdBXoxZDU4WcPQ03vgBzgATB0Ld7RQwMFWB/ywBC0+PYSQiVjfBbfp6C0H05RQSymWB7wAwCE08LQQTB1cB349VC05d+PQCbgZBHLs2D0kC0RQLaGZBftJcDEhbYTQkePUBzcOSDEIVISQowicBv20YDEq3UNQL0ngBbV9cDUkE1PQk9FbBv860D04EIQQ out_40_mFAP2b_singleloop_p01wA5_mFAP2b_0001_0001
ERLSXBThrPCUf/sUQlYQXBLEYdCEZ7EWQhrHSBX461CkYQQWQMdzNB7OfjCEueEWQpbSXBfR2uBkqxDXQYwLXBXOIICUKbPYQQZLcBbiX2AEhSzWQ2jCUB/naAC0xLVUQgexaB7CRxCUXBQWQp7qTBb4QKBkav7WQeJHXBf8jaB0lslYQKfnTBfTsbCkEHUYQrrvaBDhebCE8MVYQtXKcBrArAAkQxfXQTazfB3pGcBkli8WQkVFcBXFDeA0vEyVQ out_40_mFAP2b_singleloop_p01wA5_mFAP2b_0001_0001
Ee+eSBHXPeDU5QrWQEYlNB34l2DUMI4WQW5QOBzfqPEkpbqXQlDtSBHueWEE/p+XQNeJWBDrcsDUHaxWQkJqKBrMziDkpcZXQbc3LBrH6+DEFQ6VQ out_40_mFAP2b_singleloop_p01wA5_mFAP2b_0001_0001
EMIwJBXiBZEU0iAYQShrJBrbSsEUgVaYQ14lEBDW54E057TYQxggABf++vEk8SHYQdTCKBf++lE03PJZQyuFFB7XTZEEcqWZQ8PwABHg+jEEASoZQWJ1EB/nMDEENSQZQVea4AXX1YE0uzzZQnVQABXLRwD071bZQ7W83A723CEUultZQc12uAXyrvDkeJ5ZQHaRGBfSMSEkrHtXQZs/MBfae2E0UZQYQt8UKBHiT0EU8FdZQIKlNBvKQcEUE1OZQyd8ABv3Q1E06AtZQEyMIBrjW1DkaKCZQ0poxA3mThEUIrBaQvCBABH5CODE1CXZQUUivAzISSDkOtwZQ out_40_mFAP2b_singleloop_p01wA5_mFAP2b_0001_0001
LhrnEBzgANFkYQgYQoFZ/AjU4YFEv0dYQKxAABfTivF0NJuYQpw1DBb781FUbnDZQOJGIBnBBUFE7RpYQm5N5AH1nQFksGwYQD+r8APrfZFEya5XQ out_40_mFAP2b_singleloop_p01wA5_mFAP2b_0001_0001
E2Of3A33P7F00NlYQ46R2A34lIGEoa0YQ03PzAvIbQGUy2RYQpbSuAvyhNGka8iXQEtIuAHXPJGET3YZQNS2xA/g/DGk34BaQIf4pADbXFGk6zlaQJtjuAfARBGEXlPbQmCA3APUvIGku3gbQ9owxATgV0FEXPSYQLx89AbMSLGk4FBZQ/ArmAnNfFG0f+OZQYobsA77nRG0y5fZQO9e5A/KfHGEVaLaQ2IDzAbs92FEYk8ZQ6hkiA3g+AG0sgeaQjo7nAba0NGkPUpaQLfLyA708yF0Y6JbQZvNoArvaAGkANnbQOMA6AfXyFGkZR8bQ7UvzA7A7PGk3kmbQq5R9Ar6yJGUchLbQ out_40_mFAP2b_singleloop_p01wA5_mFAP2b_0001_0001
EnED2AvyhaG00NZYQ357yAD/piGEaR2XQAAAxAPeptGkBBOYQbnv1A/S3wGUjXuYQ7Rh7APepjGEue0WQShr6AnsdcGkR2yYQS8TrAX4TgGUPFaXQGZ74ArbSpGEEYFWQEYl8A757bGkTiZWQKcdBB/9TmGkvfSXQ out_40_mFAP2b_singleloop_p01wA5_mFAP2b_0001_0001
E+TNqALbnzGUbnvXQIwKoAbkt+GUbnDYQ/pGqA757FH0gA7WQzMzpAzLdCHEmuxVQ7RhZAnYQAHEBWVYQaGFKA/Wn9GknTqXQyLBWAjgJ5Gkya8YQx1jmAbPKwGkqx7WQDVrtAnz7AHkVKdYQ0TbXA7snIHEOleYQJ/DMATsOCHkBn5WQ6C8FALYZ6G0U1IZQF53gAz0O7G0CAVZQp68XATOzwGUHizYQ out_40_mFAP2b_singleloop_p01wA5_mFAP2b_0001_0001
Epw1rA/mEQHEnELXQGZ7tAXNeXHU0iEWQJGEkA3MzbH0xLVVQQgVYAzgAfHET38VQU460AXNegHU14lWQ3QX2AnTpoHUxflVQmdr/AL76bHk9/7WQdoFsA34lSHkDtEYQ2moyAfwTTHEcHUVQOXPxAHg5jHESUcXQt5c7Aru6uHkq+8VQ//ruAjEDsHEIITVQs4F6A3a0kHEk7uUQrOVCB/RKiHkp7TXQT3nBBzZpYH0pwCWQQ71+AjlrVHkCKsXQ out_40_mFAP2b_singleloop_p01wA5_mFAP2b_0001_0001
LNepkAf9obHkCX/TQepbYAb6mfHkBBGTQXPKeAz1jqHUiBhSQ8naQADVjxH0kYYSQR2OVAblDYHEsy5RQjDfMAjPVNHEdPPSQQANKAfFFGH0sG/QQBRTx/C7HKHEPdDQQEd6m/i4QCHEFa7NQyLdrA7luYH03PlTQvfuJA7oggHUb4qTQO4QiAzCzWHk3kaRQsQoKAb0ybHk/WLRQooA6/uKJOHUMzuSQvXpXAPqnJHk2r7SQuqTGArU79GEbESRQzEOZAXR4FHk0DcQQbq17/G6kRH0XhMPQFY4I/yeoLH04xoQQbwm++WMRFHUXPwMQi/cZ/CNX7GE8swOQG4tAAj/oAHE6rwMQ out_40_mFAP2b_singleloop_p01wA5_mFAP2b_0001_0001
LlYQpAnX6rHERLKSQdoFtADAA2H0MzkRQDXP3AHtI4HkR2WSQBrc7AjWkwHUep7SQsHFwAXMI1H0w1DQQsMF6AnERvHUl72PQGINnAbyZvH0SUlOQVjXuA3islHEoaUSQg58mADyF8HEzAuRQRL8wAzU38H0FiPPQZQH/AfxtyHEqcjOQuAcpAD42uHkwyeMQVVlfAv78zH0MkxOQgX8lALKenH0jLXPQ out_40_mFAP2b_singleloop_p01wA5_mFAP2b_0001_0001
LBrc8AjVuAI0P1QSQ9oQDBrbyBIEnE7SQnvfHBz0N7HUPKkSQTihLBLaR6HE7RRTQIFuEBPyWHIkZmZSQ3mv+APYBKIkL/ISQDhp3AjZkFI0mloRQdQX8AnFyAIUC9QSQ50nCB353BIkxtAUQI8KHBrn9GIEdTfRQ+KKHBHIgJIUK6ITQ/Ot/A7yRNIktOaRQIzt7AX02LIEAPETQW6j4AHLbFI0kEjQQYpYvA7yOGIkzL9RQ out_40_mFAP2b_singleloop_p01wA5_mFAP2b_0001_0001
EzMzGBnsd1H0GvcRQIwqKBfTitHUepDRQIwKIBjrHjHUepjQQoFZKBntzdHEEYVPQ0iMOBrvfyHEAAAQQL2FLBP6l2H02HeNQPEQGBzNA1HE+1LNQAttNBLrt7HUnw4LQ8naDBPc91HkZm5QQT3ENB/XdrHEPa7RQf1GRBLB1sHUq5bPQfRSQBrkK5HUg1bQQ out_40_mFAP2b_singleloop_p01wA5_mFAP2b_0001_0001
EqxrDB/89fH0w1LRQdTCBB3MzVH0z33QQXkt9ADAAQHkBBGSQfU43APy2UHU3k4SQ14l4AzKHXHECsyPQMbI8ArBybHUgqWNQ4wDzAz5dMH0tcNPQdTCCB/89kH0eU4RQjl9DBDzcQHktzaQQFQ4yA3tTcHEDKWQQmJO8AzbejHkvlpNQe0ZsAPD5NHEVr3NQjDCwALl/IH0/QhQQLNq4An27GHkcrSOQ out_40_mFAP2b_singleloop_p01wA5_mFAP2b_0001_0001
EvJx/AbQgFH0gALSQhrH7A34l+GkQgNTQNzMyAHtI3GkBBuSQ99TzAHDCyGU5QrRQgqxBBb5Q3GEue0TQkWOGB7117GErYnUQ6L5JBTIsyGkQGCVQTl8DBz2TBHUXy0VQpwVCBDBWCHkrHdRQ4bi3Aj9pDH0Jf+TQ2boDB/QOzG08r/SQHdm/ADwhxG0uoaUQKleIBXpfBHkSHBUQ9dHNBnY01G0qGoVQWheLBr/vuGkMcJUQdfqHBnO+sG086nVQp3KHBH/rEHkxfbWQilrBB/ak7G0xDbWQiCTBBftjHHkHYfVQ out_40_mFAP2b_singleloop_p01wA5_mFAP2b_0001_0001
ECsypAHZ71GkU4iTQ8S3gArbSuGkDtYTQ789jA/mEkG04lGUQpbSkAT14jG03PVVQDCsMAfTiyGU2O/TQvxky/m68qG0hRxTQKEW5/iUohG0MigTQpLr7+OxtuGk4n1TQ67npAf9o6GUwKXUQ6mWfAv6zsGkflUSQIf2IAf0G6G0cTlTQ2y3OAnSszG0x4DVQ out_40_mFAP2b_singleloop_p01wA5_mFAP2b_0001_0001
EiBBnA757bGEv0VTQOJGsA7kYSG0eU4TQqxLmAThrHG0xL1TQIwKiA3NJEGkpbySQlDt2APzMRGUy2JTQs1r9AfaSaG07YgTQx317AHPCHG08SgTQzfJDBf+jbGUAhqSQoa8lATKccG03PVSQJYatArIkTGkkl8UQ74P1AjOlRG01xFSQl8dAB/A0YGE8ccUQqqN5Ab0jhG0VphTQTZsBBbvRGGUup+SQ7vi2AnlmAG0QpNTQJ/M9ALbwGGUL+kUQi9mFB3oAiGkXHATQdjpBBbeRdG0N8rRQIuZFBDRYUG0LcqSQ out_40_mFAP2b_singleloop_p01wA5_mFAP2b_0001_0001
E/pGmADBWCGEVj/UQT3khAb5QvF0LdLVQmuJqA76RfFUiBpVQZ78sAHtIfFUf/0WQ14lQATgVwF03PNWQ4pzFAPFLaFE8akWQfvnPAHQJKF0IaWWQVnAo/OGvZFEA0FXQ3kYpAXiBGG0w1zVQA+0cADOwpFkGROUQuvIEADg46FkknzVQYZcWADiu3F0sGIXQ out_40_mFAP2b_singleloop_p01wA5_mFAP2b_0001_0001
EdTiuAfSMSFklDtUQFDC3ALFuCFEoaEVQaR2yA/owrE0bSEVQb8SuAT0ikE0GvEUQBWZABXiBDFk8SHUQVwmCBPo+YFUKh9TQIt5EB3EL0E0eNqUQwwaEBrghjFUIzOVQWO0rA/mETFkCXvTQwf05AnQcGFkNxEWQuoX+ADec9EEMRITQESR/A3PhiF056eTQsC/FBfk5XFkqHUTQtySIBTkg0E0sX+TQXqdDB3b0jE0Z8vUQSlLGBDR15EUjyoVQdq/FBzSPzFUZy/UQxFiHBrx5ZFksQtVQ8yEBBvaLlFkoi5VQ out_40_mFAP2b_singleloop_p01wA5_mFAP2b_0001_0001
EhAr0AzeUgEECsKWQkCXxAzKHKE0NJWWQ2jC7AXO02D0yhOWQqxrBBzgA/DE+T1WQgVOsAHueGE0jCvXQ5D1iA/8eTEUo+3XQ+MGpArVpdDknG6XQnvf4AfTinEkqx7WQOIqrAXpEGEk83jVQis8xAnZ9KEEOSQYQmb3kATVTiEkLz9XQ9uglADjCZDkPccYQQVGwA3bXJDUM20XQ1xVjAbByUDUjgIXQ out_40_mFAP2b_singleloop_p01wA5_mFAP2b_0001_0001
EOJG6Ab6mUDEuecVQdTiBBb5Q3C0KHSVQUNeABTKcJC00NxVQLHa8ALwKfB00NBVQtd+CBHue0CU0i0TQ0jeEBbRpdDk1xJTQ4FhABLWX3DE97mSQDpuJB7f3oD0g+BTQ4i0BBbj8NEERL8RQ8YELBn91GEUw1WSQViIHBvzhTE0TszRQ8OgIBfoqlEEcrHRQwKHzALGEQDUep7UQMU3EB7b0CDUV14VQwVZ/A7UInC0V8STQQXVGBDQeeCURbtTQM+w4AbfkuDUYXtSQh5zMBXkbUDUkcdTQCiY9An63XEkUFhRQFUPPBLsYLEE4xPSQpYVMBnVXlEUAI8QQ out_40_mFAP2b_singleloop_p01wA5_mFAP2b_0001_0001
LCB2BBrFZ7BUHaBXQfUYBBTKclA0FZjXQTiBEB/S3E/jEDqWQjX6BBLFue7Tc9gWQXkNEB/9TtAEW5cYQPsdDBDkuECEf0oYQ9GFEBTXhcCE8E/XQAd3BBXpf8B0Q3/WQT6P6AnzsVAEM4rXQrrcIBDX6aAEPtZYQSQYCBT5IBAkTB0YQbmbGBjxYOC0w7AZQh1++AfgPJCUBN3YQMIQIBvWFhCUlb1XQoN2BBTWQ6CUvtAYQ out_40_mFAP2b_singleloop_p01wA5_mFAP2b_0001_0001
LU4aIBHsyx/DEY9VQiBBLBHsyh9z4lGVQgVuHBrFZ77j9o4TQzMzIBbmZG8r8SPTQy2ZQB3ist+z4lmUQfH2PBDJxdAU06vTQ6mEKBb6m0AUIwCWQYAnLBju5XzLvEsVQEhOSBLQ+K8z/oCUQNSBTBvxMK/DzXaVQ27yRBbLTOA04B7SQ out_40_mFAP2b_singleloop_p01wA5_mFAP2b_0001_0001
LCsyDBLGEo+j/UjTQTihABjqxL+zP1YSQBW51A/mEj8z3P1SQamZuAblDN8jZmBSQAAgABDW5YA0NJmRQqlMGBnDc3AUeGLRQKfzFBfHmFCU/LbQQLM/IBHctk/z6tXQQyL9CBfnvHAkYQIUQovXCBLITf6zWOyRQWQw9AXh5IBUeAPSQMJC8A7z7SAUEMuQQgYhIBje1DBUucESQQrzJBvLkQC0BNLQQ6e5DBLMAdCkQCDRQXAeDBjQABCENlBPQWyANBLdqHAEOgGQQqYwGBjj+L/ThP/OQtGSJB3SFg9jHI9QQ out_40_mFAP2b_singleloop_p01wA5_mFAP2b_0001_0001
LQ140AvHFu6jDtIUQMIwqATf/U174luUQlYQkAz1jS+DqGPVQWO0UA76RR+z1jKVQkCX7ALwKH7zkYwUQBWNsAXOz78LIyjVQFjAmA/OEY8bMg/TQ out_40_mFAP2b_singleloop_p01wA5_mFAP2b_0001_0001
LRLypAjpbKAUiBxVQuz3kA7P1YBECsSWQ6mEdAb6mEC0IbPVQ2OfLAzeUUCU3kgVQZQgbAbmZGBknvfXQMxwjA7a0nAEPjWYQZLQrArB2RBERYlYQ2dngAPWg++TERnYQfU4xALGEIAEAAwVQqiOrAXp5BCU7ynWQbCVPAXZmXAUdtPXQEbJTAf/jACEM9wXQPHVkAPrlP+D/GBZQtQ+UAn9X99DBQaYQ out_40_mFAP2b_singleloop_p01wA5_mFAP2b_0001_0001
EFDCjAjqxHC01jCUQKc9aAzLdfC0d++SQueUeA/TNODktzPTQZQgnA7QLaDkvfyTQThmhA/S3TCk8DlRQ5n4sAzVrlC0FiXRQAOehAbdPHBUcQYRQqtHxAHkcfC0Jj7PQLHaqAHZ70Bk++5TQ/ABKAz9YXCEbiBTQ/EAZAz8siCky70QQ9FZyAnvTWC04+DSQ9C8sA3I2HDUjplRQygakAzc+3AE0ZYQQmkpSAToivA04PfRQ33lmAPh+oAEq8HSQAcJ5A/v5sCUaWyPQQo3rAf7kvCURpgOQDHaxAH+z6B0KCePQ out_40_mFAP2b_singleloop_p01wA5_mFAP2b_0001_0001
ER2OPATf/oDUKc1SQxgATArFZLEUf/8SQamZWAfR2WEkSMoRQnEDMADAASE0eUoQQKc9AATLyWEUktrTQ/3u9/O60REU7JJVQAycb/a4QhE0m3vVQ4xHW/eYqfEEO/PXQfYek8uBaxEkoxzXQhrHBAPHadD0codSQS31gALa2NEkXchTQ3Vlj/W8tSEUNMNTQGtMDAvHFoEkJ0lTQQrXOAja8TEEdUoVQMnLz/qHWBEkGMSVQPbJZ9kyJeE0f/UVQBK7m/ubjxE0tSfVQ3XH7/eDsgE062qXQAmkz+ChZQE0r1hXQie6k8woTwEkm2ZYQsFTa/4/2wEklybXQqI+7+O2+/EkHoiXQ out_40_mFAP2b_singleloop_p01wA5_mFAP2b_0001_0001
EcSMiAnX6mEkZmpRQzMzjAb5Q1EUc9gQQFDCgAfTiLFUxg4QQ3kYkAjWkVF0FZzRQ2OfvAPy21EEpwFQQUNemAvxLpE0kYgSQZZBeAneXvE0GSXPQQgVwArvfAFUgVeOQsHFyAvz3lEEVjnPQVjX0ALbn7E01j6QQ out_40_mFAP2b_singleloop_p01wA5_mFAP2b_0001_0001
E2OfPAHtITFEueMQQKxgGALaRoFkCXfQQiBBMAXMI4FEYlzOQGZ7GALFu0FE+TdMQ4P1Y/GtInFUeprQQMFQL+iuI9FUgs2QQRHI++i+0EG0RpKSQuBIk+mIyAGEQ2RTQ+4ub/Cp4OGUwFASQGZ7IA/89JFEmu5OQknZNAri/tF0rNbRQsKwK/ufgdFktCkRQOGl4+eTCfFETfpPQsA7Z/YuX6F0sr0QQiJ56+yKrDGE5SBQQjvtk/iA6TGEJ8ySQ4Fth/aV3RGE4WFRQ out_40_mFAP2b_singleloop_p01wA5_mFAP2b_0001_0001
LfU4WAf9oEG0hWkPQktzdAXNeMG0yhmNQGZ7kA34lVGEaR2OQc9oiAjqxYGEYljQQaR2aADVjFGkTixQQri6PAXUnPGElxiMQuG/jAHFmIGk8vHMQ out_40_mFAP2b_singleloop_p01wA5_mFAP2b_0001_0001
EW5QsA7QLaGUJGUNQ/pGyADBWjGkBBWOQZQg9AvyhkGkQgVNQ4PVABjrHgGUxgQLQXPKsATLytGUeprNQishrAzMgwGUJ2uKQzd0kAH0q6Gk1uLKQkBNWA3256G0LyxKQ4YzpArXDDH0L/EJQUNetAvxLXG025bLQ8GzyADXhiG0cOQQQlbQwA3Kc0Gk2RnOQxrGkAXzgtG0tZgOQgH9nA3jzpGk5MqJQ3PqzAbu6xGEjUAKQpOxlAHvwJHEuHsIQ5U0xAv08CHUtCtIQ out_40_mFAP2b_singleloop_p01wA5_mFAP2b_0001_0001
EktzBBf9oqGkZm5OQlDNHB7QLuGUepLOQoacHB/TN6GEZ7sNQ/pGGB/9TAHk9ogPQT3kLBbmZrGkDtIQQmWlMBT1EgGEmiTQQxIZQBTbHwGEN3jPQ81cQB7CgeGEXSbRQ/UDAB/natGEShTQQ+0XIBLxMqGU8VVMQW+WKBHuiuGEwlGRQGSYOB7G+cGUu6xOQVqBJB/+ybG05oeQQCFeTBbiguGUmZhQQkDtPBrRc4GUILbPQx1gRBLlvsGUBipNQ7QXRBrYZWGE9LhRQ/ExOBHhehGUDkWSQtmHUB3L1iGUjaNRQ out_40_mFAP2b_singleloop_p01wA5_mFAP2b_0001_0001
ERLSJBT0i9GEYlTLQXPqJBXiBJHUJGkKQbnPPBrFZMHEaRmJQ03vRBnX6GH0d++HQ3kYFBPzMMHEUNeIQocIABLNnKHkVvlJQcLAGB7kAYH0dLZHQtIbKBrGv3G04l+JQjmyIB3F1NHk4LVMQ6R0FBz6MHHULkZFQzU4+APYaQHEvv5KQGm8CBDxIaH0/kfEQ507JBP1ZZHkjkoFQ2cjFBj8/cHkGyeJQ out_40_mFAP2b_singleloop_p01wA5_mFAP2b_0001_0001
E5lORBPHaVHUGEoKQIwqWBbmZZHUzMDKQHaxXB3MzdHUiBhGQwKnUBnBBkHUGEYEQCB2XB/naiHk9oAMQkcadBjxFnHUQOAMQHKJeBrgBxHEHcoOQxpRiBPCZ2HU7u3NQam5OBvyhZHk789LQJ7dZBXjwSHkLIPKQY86WB/F+fHkE3/NQVaLVBPNCpH0mNhLQPfNeBbb7qHkzCGKQMJMgB7/vgHEYuTMQ2MyiBvdm8HUJ/TPQq4QiBDlw5HUww2LQ8KujBHgHwHkmq+NQ out_40_mFAP2b_singleloop_p01wA5_mFAP2b_0001_0001
LGZbcBntzaHkpbSEQEYleBbktfH0Gv0+PEtohBXMInHEDCsAQ789hBfTivHU3kY8PQgVgB7luXHUjX60P5LpcBjaUQH052gjP8BjYBf2BUHU9cipv1IydB7l5GHUzwaKPDCseBb5QVHEv0NGQI2bbB3SdkHU4DG7Pdn4hBHw0SHUZsO6PHPUhB7cMcH0NBPDP out_40_mFAP2b_singleloop_p01wA5_mFAP2b_0001_0001
LRLSjBT14jH0w1jEQtdulBntzpHEW5wFQktjmBLEYnH0kYwJQ7RhlBntzfHEoa8KQZ78nB/mEmHkTiBCQmS/oBf3IcHE+ZtDQfU4iBDW5cH0OffGQ4HUlBXdVyHEgUVFQUAhpBjR1rHEEtjBQbUFnB3FClH0g4I8PjJGpBzTzXHEGLhAQ out_40_mFAP2b_singleloop_p01wA5_mFAP2b_0001_0001
Lf/koBnX6sH0P14KQ35rpB7P1qHUiBhNQCBmqBHXPfHUGE4NQzMDrBT14bHEoaEQQiBBsBLFuyHEtIrNQK0MrBvtz7H0Xy2LQ8WwpBfFh2HE1KlJQVkkoBTr/sHUFF3KQ2sLoBDLzsHUN5CPQP13tBfSwuHUYfBNQRmUsBXnP1H01dwPQkd+sBvZJAIkIqMLQCZ7pBPyvAI0gM9MQIzQrBTrT0HE9vGIQJUPoBrU/7H0//yIQ out_40_mFAP2b_singleloop_p01wA5_mFAP2b_0001_0001
EiWErBbPKZH0istLQOJ2rBLwKOHkArMMQR2OqBz1jGH0xLdKQKcNrBjU49GE7RxJQLy2uBzLdMHkoFpLQNacvBjJhPHUIi8IQABmwB/k+SHUqbjNQlDtqBLbnbHEnEzJQJ9brBnhQMHU+SSOQ4WUvBHBAEHkG/4LQzv1tBnbDSH03dGIQzisyBv2fRHU3hHNQDgKwBjJoQHEzgmPQuYLwBTxcbHE9CUNQ out_40_mFAP2b_singleloop_p01wA5_mFAP2b_0001_0001
E35rnBrbSJHkvf6JQv09lBzgACH0P1YIQBr8iB7P1DHkqxrIQjs9hBra8MHU2OfIQ5QrmBbPKCHEue0CQtdBlBvuR6GkFt/+PQA5lBDJj5G0lk/tP3GFoBnyp1GkXRxaPAnJkBf+V9GUfFauv789mBz1jQHEW5gKQ6nTmBTQ45GUgUGJQA+xoBvCPAHk63RCQL1VmB3EKKH0nfOBQo/7iBLH68G0CL/+PpVLlBL1YyGEjNUBQ6ClkBLkI9GUpAZ7vEvViBbHgAH0r5bhv out_40_mFAP2b_singleloop_p01wA5_mFAP2b_0001_0001
EAAghB3256GUiBBJQEtIdBDrc6GktzHJQqGvaB3isxG0IbnGQXPKdBrbSpG0HFuFQhALbBPHa4GEUN+LQUO8bBPq/AHkshHOQcVSgBfqVCH0A+ZPQxUqXBvdCHHknQ+OQNcggBbG1JHkGztQQYpAYB3nVOHUILfQQydtcBPzzPH0NSGRQO0iiBjU4zGUepLJQOPjbBThFCH04NbIQTG0cBDMBxGEp2tMQHx/WBPLV3G0sPwLQxr8hBjZi9GkfU0OQ/H6TBTq4FHE1XBOQH5XiBb06KH0QGORQvpfUBzm7SHExHyQQSFEdBXKnVHkVm5RQ out_40_mFAP2b_singleloop_p01wA5_mFAP2b_0001_0001
E8S3VBbQgzGEXPqEQfU4SBDrcrGkX6mBQTiBPBHtIlGE/pGFQv0tMBvyhpGkU4aIQR0zPBrYvwG0hPD6PP9VTBLzZ1G0HUUiPWqAQBL0k6Gkev92vx/gTBHQp+G0GCSAw+ZYQBPDwEHUKUUEwSMIUBThr6GEBWZFQwSuVB/EwlGEYf2/PUPVNBvAM3G0AON9PFOJNB/15qGEKyu0P2vxVBrCEvGEBN1ovbGAWBfYZ7GE4bcxPAcwNBjCRBHkcwTwvK4LNBztv0GU8kq6voKcVBrm53GkhZQCwCGoWB/P1DHk2lV9v3H2SBvsTHHkuOQHwdvoOBnvHLHEhviCwwAiNBTj+/G0yg5Fw out_40_mFAP2b_singleloop_p01wA5_mFAP2b_0001_0001
EEtIOBDAAbGUNepDQMIQKBvz3TGkpbSGQ8n6FBT14PG0OffCQ/pGHBDBWMGU6mE8PJMINBnFPKGEtVXIQFwZJBT58BGUUMeJQlRnIBT+vvFkNmgIQ4q6FBfGADGE1SxLQep5EBTlMlFEsxCKQy/MDB3RlyFUr8CMQfX5EBXBSLGEhilNQfkC/A7ZJvFEbqEOQhvMBBbAkJGEIhnPQuPK9A/H7/FEEi2PQ4PVQBPc9XGET3kAQV+RIBTXUYGUiTvIQi9vPBXP7MGUhN+JQDeoPBvfdGGEO5sFQQsoKBvGApFE7RjFQd/nDBvADWFUI9vJQ3O9GBTa7SGUb/ZNQLIz6AnbAgFEwwSOQHjbABHBDQGEwxgQQ5/Z3AvOx9FEt/uQQ out_40_mFAP2b_singleloop_p01wA5_mFAP2b_0001_0001
EfU4AB7kYQG0LdTEQXkt4AXjXMGUhrHBQRLyvAjrHIGE99zEQbnvqAT2OOGkCXvHQBuS0ATsLVG0Es+6P1qzrAfgIRGktm7sPC6roA/KCIG0yBXwPB5hoAfTLXGklSOuvIFOAB3MzTGUKc9HQG3i7ATwzFG0bFP9Pg9z6AbbtYG0LBx0PsB0wAXxgbGUzu3/P out_40_mFAP2b_singleloop_p01wA5_mFAP2b_0001_0001
EZ78tA/9T7F0IbnEQIMvlAHiPxFkLz5HQU8ofAzCtfFkhQ4EQGi4iA3tzZFUy/bAQgTqqAL7KoFkflfKQlSXyAfMJyFkxCICQDhxfATmb9FEGhfIQCxbkATGvgFk9DtLQ5gauALQC1FksLoLQuPqwAr0PcF0JQ+JQ out_40_mFAP2b_singleloop_p01wA5_mFAP2b_0001_0001
EfwpOADfaXFE+6THQViCDAjQRFFUtsEFQ9529/SWg0E0FAsIQS9X8/uSj5EUnMELQBKcX/uUkMFktFmCQNwq69c6FWFEH+kGQjaCs/0SUeFEzL6DQVWqDAx+0RF0miLCQYRFw/MHbzFkfsjDQm7pJAHO2dFkOnZJQHo1MAzyC+EEu88BQ7hvw+mSB/Ekf2pAQJLAi/22iYFkxPD/PZsuu+2qbjFEWHUIQyX1y+AMzJFEBnuIQjnBFARfy5F0cj1BQP/XS/0I+8FECyAFQ out_40_mFAP2b_singleloop_p01wA5_mFAP2b_0001_0001
Ey1h4/yeigEU0RrHQaZGu/qvLPEESKrJQoh6l8E/hIEUN0ZJQFx6F/cweJEEYQdGQ+LiFArjw3DU6fKJQp8VcA/yh+D0GxAKQIEBmATg9DEUk+IIQS/EhAPyi7DUoorMQhwgwArKFHEUGx6IQm8jrAvL3AEELwdNQqSSzArzhFEUbGlLQSUy7/6MTdEUvTvDQJJVz/OfxUEktxtLQ0bbFAzUCwDk9FFGQgKo+/ugDcD0Z6OKQ1v0jAD7KFE0KfEEQtu8VADzL0D0g8KOQGFm2Ar9wKE0im2GQebvtAzKR/DkudkPQAVj7Af//HEE0dMMQ out_40_mFAP2b_singleloop_p01wA5_mFAP2b_0001_0001
EuSTH/Q3yBE0R+nLQ44O+/QTiwD0DElLQavJ9/UnBBDU0bQMQcJ1OA9fWuCUtzANQqyBOAJG4DEEHdhNQiOQRA5mhbEkWM6MQ9HtcANgqeEU2MQKQ3QRgAVnQ2Ek8UrJQYJmlAR+m5EUeMGGQvL8B+MBUDEUy9YNQF4mFAhoqzD0dGkJQkUsHAVolCEEFFjPQ6MsdARjZ4DUDdgNQK3vBAtKgjEkW00MQQ5saA5R3iE0ZofOQF/BmABOYWEUbOTKQ1zETAVZ4XEkVUpIQWMURAd/u+EEAUrJQFoSlAtFF9EUMfPLQobumAVQbJFkTEfFQqlvsApiDyEkUCFGQkV8gAF3nzEE2yJDQ out_40_mFAP2b_singleloop_p01wA5_mFAP2b_0001_0001
EkMKP/kbntCkT1+LQ8FED/sk6ACEVguMQLjew/s9LIBUQiNLQm+N1/4NoPBkf0xIQRORZ/iF1lBUJUMMQqQXm/KyWKAEBeBNQyQ7KAT42s/juO8MQQBwXADqOpAkKJ8LQ6X7QA3A1w8T0v/NQDi/N96dQ+CkyMPLQ9/HQ/kMJ7Bkw42OQfBjy/qK/HCkvtQNQJ8mj/6q5rB0nKEKQjlAM/WWe9+jUcqLQdoFW/ypeAAE38DPQtkMgA7ofc7D6+/NQDCAGADt1c2TNZyOQ out_40_mFAP2b_singleloop_p01wA5_mFAP2b_0001_0001
ERlvCAdEtOAU1gqMQugpTA1m0z+TNGhLQiDDKARG/85jKV8JQ5OgVAF/z/7LK7mIQWtRhAFhyn9jFgsNQF0FoABWDAAksm2OQOSfqANRj/AEUUgNQZcQrABXnr/jTeqQQSr19/MDZHA0DRnOQbp2cAJ/9AA0TwHKQ3SLZAt3qo7TAJTPQPEfmAxSzF4zXp4MQK1zvAZmaiAEgdGRQgGIpABi1C+j0+KRQ out_40_mFAP2b_singleloop_p01wA5_mFAP2b_0001_0001
LkO6p/sGrS3zfzGKQF4YH/8vd997zAxIQQtVT+0A8N8rhx7DQ0Lf2+a5Zo+7m/+AQ30LH/SD22+7CsXKQRLgh+yBI2/rSgKNQ4csL/4zmqAsCsaNQnWRc/ibxG/bvKBPQGHlR/wbfE9z2+LLQ2Dlp/s16q/7JbmIQzjyp/eamX8rlLjKQVwIk/+UhOAs9cTJQ out_40_mFAP2b_singleloop_p01wA5_mFAP2b_0001_0001
EhCaD/waws8zegfCQfNAg+EQxZ+z2aY6PvISt/s9rCAEIiq0P8Oyr/YOYRBE/zQ1PLYFh/WnqAAE0xh6PSVxDAzg7W+za9W9PtBNMAzOzg7zdOT1P7j3KADgqk+DcdlDQgLah/47Oh+z8xIFQIZL/9QOP56DZ/yxPTJUc/S0n0AUS7JAQ9cNm/u1fdAkh0wqPasnXATxuB9DxKwEQbJjDA7u4y/zaoKGQ out_40_mFAP2b_singleloop_p01wA5_mFAP2b_0001_0001
E0MXHAtnkv+DF6LqPQ3TbARbuCAEWOUPv8MgXABqoGBk1cx4vs+khANk+CCUOmZ5vA0okA9PXl9zTKzwvftzgAdsvY6LoB+kPOTxJAFgId3by2ipPkDjHA1WLu+zQpHqPClJhA1YMfAkQZB2PIcpjAZj5K9jfsG9vNXItAlCKP+DKpvrv+9AjAZjGc+boxmqv1EskApG2w67Eqg5PkMBCAd69N87CiUxv6V1DAFw2S8bORy5P out_40_mFAP2b_singleloop_p01wA5_mFAP2b_0001_0001
El3HHAZJF5AkwTV/vVazCA1GWxBUMSMEwRO35/seRlC0yEOCwuYi7/UPUEDkfnPFwt1ch/8jQOBUVNoHwQZPq++MORBkIsCFwY23q/ycKiAUjOIIwOvwKA/NRpAEvY+FwCTzRAvmF4/jMMvBw7iDFAvotJ+TVdv+v+rwiArUKHA0126/v8506/ArfGAELBB+vzjNRARYZ1Bkj2oGwYmaf/4oPyBE4RrJw49Io/8dyLA0+8UIwxAJk+GsH0AkIUFBw9h3J/aWzJCUoErEw73ur/SZM8A0IkJKwweWi/GGO9+zBeNIw/ACVAfgGTBkHFsHw7m9r/Stbx9jJsuAwDNVKAnv2L8jq+Y4vWVqnAPVmxAUg5xBw9aZlAz0kK/T1mk5v out_40_mFAP2b_singleloop_p01wA5_mFAP2b_0001_0001
LqS+t/8eQoCUDwQ6vkGwi/MtNRDUJI3yvv+REAxc9vDEJ/VyvgjbBA58dLEEojJyvoZ1C/cIYKD0kEyzPtwsX/umR5Ck/6Y0Pt0By/aPeyCUOTEtvOdLv/WWZwC0Ar7/P75rNA/k2iC0YV9rvbiQMAz0xgCEKtGAQmkSXAPuAaCEtCm1P3G8lAjGdKCEcYJ2PAPrs/EodNCkPqgzvFCIn+UyFgD01XQ6va8/l/0y8zCkNiK6PVCOE/U+koDU6lP6PwW1i/q8c5CE5+66vashb/+bx1CENwrDQpZZWA/lgdCUX/a6vWG3TAjt0ZCEer7DQHLEoADlJGCEMFY+P out_40_mFAP2b_singleloop_p01wA5_mFAP2b_0001_0001
EDHmXAt4MeDEcxHyvOEflAVH53DEJQLwvqXHpAhx3EE0BL1+vxuMxA9oCQEUe+f/vGUiuApHZdDEZ2qdPB3WsAZBcPDE0mG8Phh4rA5zyrDEKbRCQPIiqABsLoCkfrJAQEf2pAlRiWDkwruGQpEApAVdftCE2LjFQD54YAt3E+CUaOVzvaO9jAxgiJEE7uNhPzn6vA1Q6AD0ip+vve551AdgBwDEDVIdPBvUqAtq/JCEFx77PwFBpAV8gkDk/bWJQJIenAVDtVCUioFIQ out_40_mFAP2b_singleloop_p01wA5_mFAP2b_0001_0001
EE6FjAhiw/DUBPnDwCbXlAhGSIE0k3dIwk9peAVRCdEk8U/IwsDLgA5tYmE0PWJLwBVjZANDBsDE9uGDw777tAFGFLEEqyqIw1xJjAhh44DUQ39Jw out_40_mFAP2b_singleloop_p01wA5_mFAP2b_0001_0001
EfydSAdsKkE01aAGwy/oFAlVi3EU9hiGwtzpGAFXMFF0+8fBw1KISAZY//Ekybb7vlLMa/sQ2xEkUHvHwCNdF+EzREF0SbVIwbrESAhW9bEUcyhCwG2/LAlT9AFkrP7IwtdkX/k0cnE0fZnJw/br++cl/oEU4TYEwBN2I/q7l/EkgjRJw out_40_mFAP2b_singleloop_p01wA5_mFAP2b_0001_0001
E+EK1/AKsWFUmVeBwcMYy/kEhkFkSFl5vZOl/9MmMnFkIjM0vkeKI+izrwFUr87oPCbRDABZi6F0m717vmC7w/Y5OCGkA+UCw6U5aAB9K4FUj9g+vvmSk/IrgaFEXQyEwl+/BApRCdF0L+Lsvv3kBAd6WCGEsRoxvObcG/YjJDGESHdBwJK4gABh8DGUMzCAwJPmhAxvywF0Tdl3vC4rcAFhIuFExnyCw out_40_mFAP2b_singleloop_p01wA5_mFAP2b_0001_0001
EC/zS/qEyeF0Dwh8vKKhDAnhvhFkrMm6vMh/PAHUPNFE7+t8v0h6SAjf1GF0lU9CwwHNMAH26zFE0AsAwhWQBAvibEGUY8H/vUgbj/u8VHG0POQCwhmDJAjZJKG0NXi2vVZi/+6JHWF0mVdBwK5zFAnkxlF0aauovP2NKA7ADwF0sb6EwEuSdAfGw1FEKw4/vQZaCAL/LRGUeX0yvHtpVAbreHGETSgsv out_40_mFAP2b_singleloop_p01wA5_mFAP2b_0001_0001
EomUXAH0/CF0P3Twv4PYgADAutEUx42xvSodsALKAvEkEE+tv16fyA7RIkEUH2D5vl8KXATDfeEEZC7tP7Xi9/iyzdE0mw5pP+uSgADBLIEEvaKpP2q5t/i4VWEUu6V4vUNVWAXsIKFEVpTsP6DVdALVSnE0CE28v04vaAb0dkE0DGe7PPAfw/ahstEUbW3vPPJcw/uvHTEkWti4PtOoZAj+N7DUkqS4Pub7oAfV4IE0hsktP+1AdAr2ACEk73VzvRlDs+6GSWEEI4b4vyBs5/SUNGEEaP45vuTr5/6RIhE0UNh+v out_40_mFAP2b_singleloop_p01wA5_mFAP2b_0001_0001
Enw8vAXtW8EULDBwP1iF7AHAd8EE8m82PIgk/Ab0GTF0pnT2P6zb7Aj6hhFUWsb8PcSE8ALFUzEULOaBQXWqDB7szzEk5d2DQnubHBrramE0k4bAQEfcDBLacrEEU/xIQQBwqAnBtGFU/xy2POzs/AHBdyEk9lGoP8Da5APfuiE0e1WBQ/ay2AbuU8EkbIDEQd5JFBrvMEFU8G3DQFtbLB3TxmEEx4KCQRkkHBHJ8sE01cy4PRQAGBTf9VEEU8SAQRgcHBjpzrE0qjpJQIU9BBT8CbE0ryxIQGxxAB7ce1EEHx9JQ out_40_mFAP2b_singleloop_p01wA5_mFAP2b_0001_0001
E/UDEB757VF0gArcPEYlGBXO0qFEv0NBPhrnMBf8SpF0fqxjPKxAPBvyhYF03P1YvRATFBj8n1F0Wgs6v55bHBDSCpFUcyoBw1Gk+Av533FkfzI8vUNeFBHsyJF0eU4uvGPCFBHu30FkW1+0PVMIHBHIuCGUDn76v0zaHBnHNaFk1ioAwiW58AfCj/FEKL5BwlMT7AP8yAGkuhWzv0b36APIGoFkwC/7v out_40_mFAP2b_singleloop_p01wA5_mFAP2b_0001_0001
LXPKPBDqG7F0gArwPe++UB3Mz6F057nyPiWkXB757HGET3k4P/UDVBzLdQGUGEY4PyL9MBPzMEG00NJ0PU5vWB3bD2F0QZNpvtGKWBHR2uFUKGN7P out_40_mFAP2b_singleloop_p01wA5_mFAP2b_0001_0001
E5lucBT2OHGkSMI7PyL9fBDVjQG0coF+PVjnhBPepOGUhrHEQpbyiBblDGG0eU4EQ6f3hB7quTGUBKyxPlKVgB7JBWGklFCxve3fjBDvidGESf23P8naeBjWk/FEnED7PveRdBHMPXGE1ns/PhHOjBXmHNG0oYosPBfhdBfp/ZGE2RQqvHm0kB70qfGk3CriPz5rkBzEzbGEyjB/PB/JiBL4MkGkREm5P out_40_mFAP2b_singleloop_p01wA5_mFAP2b_0001_0001
EjsthBXO0WGUJGkHQ99TjBvIbWGkWkNKQLymlBHueeGEqG/JQuzHlB7P1nG0jCXJQ3kohBX46ZGkoFpMQTxdeBrEETGE1lcNQ9NdZBPfNXGE0XEMQ5F7dB7XQTG0Z4OQQLHqgBz1jdGkCXvGQz5HkB7WYOGEmNbKQhB5gBP71hG0+/OMQZ47iBLKaaGk9yWOQKaBfBzAALGk78wMQa0HWBL8PSGkAKqMQ3y7ZBHU8WGkCn5JQotsYBHWafGkfdrMQSFhaBnYVOG0CuhQQk2TdBnLebGk8MkQQhkxgBnAFQGEdBsQQ out_40_mFAP2b_singleloop_p01wA5_mFAP2b_0001_0001
E4PFoBnuJbGEaRmKQCBWqB7luiGkuJhKQWO0rB/mEjGU0iMNQaRGsB3jCbGEEYlOQFuOsB3NJgGE+TNIQlj5qBjaehG0P37CQ3wxsBLL3fGk1Fr8PhyjuBfv/YGUEQB9P9OasBTPKmGEyHgwPSMYoBf8STGk/UDLQ3+jpBPKtqGU1WHKQ9Q8sBfQ8XGEwDZIQPs9tB7walGUa/SIQ3xDqBXUjpG0MfqCQL3TpBDClbGU1tlCQ5+ltBf5elG0qhnovP35qBLrvrGkfefwP out_40_mFAP2b_singleloop_p01wA5_mFAP2b_0001_0001
EFDysB/nasGkR2+NQ357tBPc9sGEpwVQQGZrwB7P1nG0GvcQQShbyBT14pGUbnPPQkCHuBzLd4G0Mz0QQQa5uBn2o5G0YKSSQhAruBvE7EHkkPxSQ0YrvBvP9FHklxIUQllOuBX2SEH02+QVQZCsrBrNrBHU21MVQ90YvBHhSFH0DxcWQCBmsB/89yGUHaxMQninsBvQsoG0ioBRQwkQsBv/h8GE2+qQQUnnvBTQn8Gk1sPQQa99wBrKF3GkRjaSQHwltBHWm0GUQS5SQH3ksBz3bHH0uSwSQG81vB3YJKHESNISQuUoxBb75HHE74PUQTuwqBfcBBH06pTUQixnqBzuOAHkdeEWQczVxB7KQHHEZjgWQy1TuB/YFEHE/2SXQ out_40_mFAP2b_singleloop_p01wA5_mFAP2b_0001_0001
E99DxB/TNhGkR2eRQXPqzBzeUcG0d+uRQamJ1B7kYiGkAr0SQmu5zBbQgnGUzMrTQ14VzB/RhQGUwKHSQ4lMyB7QzJGk3T/QQ397xBLIB8FkoUVRQcSywB/J/1FkEaWSQY6CzBP2kuFkKheQQFDivBbmZfGEAAISQzj10BfMtcGkIW0QQk8AyBHR1PGUqS+SQl7R1BzSPNGkdkZSQNOfzB/5iKGUzeHQQwuNwBva4MGExbwQQTR+yBn/reFUYRnQQZU9zBPJJ0FEjAUPQ out_40_mFAP2b_singleloop_p01wA5_mFAP2b_0001_0001
L/Uz3BXO0hGkEDySQ03f5BXO0mGUdTyTQShb7B77neG0OfXUQIwK8B33PfGkvfiVQy+P8B3qdXGUdkrTQRLC7BrbSwGEShLTQOfP5Bvob5GUgIrSQDzx6BPs2CHEg9GSQMTM9BnRbCHkklESQl5g5BbQgKHEz5tRQ5Qr4BD/pdGERLCSQsoO4BfB2pGUSolUQffP8BLQgtG074VSQmNZ8Br5lzGk2M7TQle/3BzTN8GU91fTQRo63BbHU2Gk/l5RQ out_40_mFAP2b_singleloop_p01wA5_mFAP2b_0001_0001
L+TNOB325FEUHahMQ6mETBf8SPEU6mkMQ++JXBvHFOEULymKQmuJbBLEYZEUIwaLQmuJgBz0NbEUGE4JQOJGaBfR2iEkqx7NQbnvdBHuewEEmuZPQqxLVBfR2cEE8nqOQtd+SBzKHiE0OfXQQAAgLBHYl3DEtILKQepbNBrED6D0hWEHQXPqKBHXPmDEBW5CQO0iMBHZ7oDk9ow7PPK8FBjqxPD0FZ7DQW5QDBjAr8CEqGv/Pnv/DBnuJNDU6mkIQ03vGBDW5gDUjXqKQHv0+ArFZ3C03PFJQMrAMBjOsFEUZeZOQOUjgBTQfSEEmggHQm6jgBXbUsE0TYMJQ5p+hBj/pUEUk28KQFSueBzoy+EkenLOQ6avgBDfjnEkry1PQax8bB7u11EkIQqQQkSCRBX2cFEknsEGQvPKFBTtbeDE0BrMQ out_40_mFAP2b_singleloop_p01wA5_mFAP2b_0001_0001
