# Supplementary material for: Incorporation of sensing modalities into de novo designed fluorescence-activating proteins
Source: Nat Commun. 2021 Feb 8;12:856. doi: 10.1038/s41467-020-18911-w (PMC7870846; doi:10.1038/s41467-020-18911-w)
Supplement: Supplementary file 24 — Source Data [file 41467_2020_18911_MOESM24_ESM.xlsx › raw_data_graphs/Supplementary_Figure_6b,c,d/1/silent_54.out]

SEQUENCE: SRAAQLLPGTWQVTMTNEDGQTSQGQWHFQPRSPYTMDIVAQGTISDGRPIVGYGKATVKTPDTLDIDITYPSLGNIKAQGQITMDSPTQFKWDAQFKQNDNPRYHGSTNILTGTLQRQEZ
SCORE:     score     fa_atr     fa_rep     fa_sol    fa_intra_rep    fa_intra_sol_xover4    lk_ball_wtd    fa_elec    pro_close    hbond_sr_bb    hbond_lr_bb    hbond_bb_sc    hbond_sc    dslf_fa13      omega     fa_dun    p_aa_pp    yhh_planarity        ref    rama_prepro    bref_irms    cen_irms    final_chainbreak    final_looprelax_score    irms       time                                      description
REMARK BINARY SILENTFILE
SCORE:  -479.552   -697.742    101.235    390.880           1.617                 21.976         -7.161   -254.169        2.185        -22.655        -79.112        -22.024     -32.573        0.000      4.766    130.685    -41.520            0.052     19.116          4.893        3.580       3.580               0.009                 -479.552   3.553   2202.000 out_54_mFAP2b_singleloop_p01wA5_mFAP2b_0001_0001
RES_NUM A:1-120 B:121 out_54_mFAP2b_singleloop_p01wA5_mFAP2b_0001_0001
FOLD_TREE  EDGE 1 120 -1  EDGE 1 121 1  out_54_mFAP2b_singleloop_p01wA5_mFAP2b_0001_0001
RT 0.092238 0.94843 0.303269 0.768097 -0.261588 0.584465 0.633655 0.17903 -0.752615 12.785 -5.805 20.9455   out_54_mFAP2b_singleloop_p01wA5_mFAP2b_0001_0001
ANNOTATED_SEQUENCE: S[SER:NtermProteinFull]RAAQLLPGTWQVTMTNEDGQTSQGQWHFQPRSPYTMDIVAQGTISDGRPIVGYGKATVKTPDTLDIDITYPSLGNIKAQGQITMDSPTQFKWDAQFKQNDNPRYHGSTNILTGTLQRQE[GLU:CtermProteinFull]Z[HBI] out_54_mFAP2b_singleloop_p01wA5_mFAP2b_0001_0001
CHAIN_ENDINGS  120 out_54_mFAP2b_singleloop_p01wA5_mFAP2b_0001_0001
LwfKMBvxLBIEoaMYQDCMMBf9IAIEZ78WQ67nRBLFu8HE99bWQ357UBT0i4H0hWMXQlDNIBf9o3HkoFpWQnN0JBH3DuHkIUOXQiTgIBXhVCIUaeVYQPryOBPHFEIkmJTYQBdLNBHFt7HUsJcYQAQKLBfY1DIkXmbWQ6Z1HB/mn2HUfkkVQNEUEBXr55HEnwBXQA50HB70stH0krCYQ out_54_mFAP2b_singleloop_p01wA5_mFAP2b_0001_0001
HTihSB3NJ+H0kYIVQ/UjXBHCs6HkEDiUQkC3XBvcouHUgVmUQFDCcBjVOqHkvf6UQ5QLYB/9T+HUf/ETQkIGZBnvIFIE/04SQ3i7aBjojGIk6UfRQId1WBHpuFI0LZdQQA2JTBjlbJIkG5FQQOVETBLzJOIUYprQQhJqPBL+VII0ZJROQEtoPBzKnAIEsyhUQMv1aBzTP+H0KDGVQk4sUBfVH8HU9bgSQXekbB3gJ6HkbVoSQSmHcB7/fGIktEmTQ5EWVBPsOHI0nFFTQOyXeBPLFEI0U8ORQSEHcBH7vKIEI0dRQ3JxWBTIKCIUVn8PQ0GvVBnkAPIkpOaRQraVQB7W6QIUE2ZQQcgsPBnhpEIEsgUNQxv7MBbgFLI09qtNQ out_54_mFAP2b_singleloop_p01wA5_mFAP2b_0001_0001
H3kYTBPzMpH0yhWUQiBhTB/RhdHUO0aUQXPKVBPIwZHkVO0VQEtoYBfR2SHkQg9VQiWEOBntzYHkArEUQnEDQBnCXtHklDFUQRXgWBforaHUCZtTQb8SOB7QLQH0IbHUQam5MB/TNbHkrHFTQEYFLBvcobHkvfyUQ out_54_mFAP2b_singleloop_p01wA5_mFAP2b_0001_0001
HPK8SBntzeHU2O3WQqGPUBjqxbHUbnHYQrcIaBnCXdHE8nSYQQgVcBb5QXHEDCsYQ8S3QBvHFiHUzMnYQXPKQBD/pkH0yhuWQ2rZTB/GRTHEgVLYQ9owRB7OffHknvHZQmupMBD/pgHk9ogYQ03vRBz1jqHEAAkYQ out_54_mFAP2b_singleloop_p01wA5_mFAP2b_0001_0001
H++pcB77nlHEoaAYQuzHhBra8nHkvfKYQy2JjB/RhjHEoaUXQnvflB/mEiHUdTqXQPffhBnBB0Hka8OYQycmfBPX+4HUNLyYQxLcgBDKb0HkPQeZQEquiBv/+0HEL9sZQw/2cBH95vH0oizZQsHlaBrZmqHUiBZXQOInhB7fLkHEs9oYQn57gBvL23H0GchXQ0WljB7Q11HkZEVYQ/mZbBXkX3HEQIrYQmCKgBTOyAIUW3yYQQmedBbKxsHUvkQaQ2WOZBnpmvH0LamZQ out_54_mFAP2b_singleloop_p01wA5_mFAP2b_0001_0001
H46RiBTgVhHEv0FWQ46BkBT2OdHUIwCVQqxLkBblDRHUO0CVQCBWmBfTiMH0P14UQ78NjB76RhHkpbqTQ7cClBPEXdH044kSQ3Z0nBLQIhH0XL5SQXFLkB/myhHUeNPRQaRWgBntziHUwK3VQXrCmBzDSgHUSxNVQjwNjBHe+pHkjbqTQV4MhBDQfeHkg9cTQIWBlB3mtUHkLnjSQ9DLpBTpXeHURqJSQakboBb28dHEgH3TQ4y2nBfR1pHkGK7SQd1glBDX7eHUCddQQyxPkBvidqHUsNSRQhqLiBLHYfHUtJARQ out_54_mFAP2b_singleloop_p01wA5_mFAP2b_0001_0001
Ham5hBjArLH0xLNVQQg1hBTf//G0xLNVQHaRjBntz5GkWkVWQMdTkBLaRxGkpbCWQGZ7dBPc97GktzHVQjvPbB/2c9GEkhyTQykjVBDh+6G0PP5TQx6xdBztv1GExjySQrcIgBvcoPHkBBWVQ8T1iBL3I9GUxiTUQFKkbBXMEAH0Y52VQdY5dBnLizGUEVWVQd0qbBjioFHERXeTQJ1nTBHlB8G0VH7SQLmxTBnBYAH0d2nUQ/NHVBbTxyGUtKOUQCr2bBf7j2GEb00RQtPSdBDOrtGkFtITQJi/gBfUf3GUGksSQ out_54_mFAP2b_singleloop_p01wA5_mFAP2b_0001_0001
LEtojBLFu9GkQglXQf/0kBf9o3GUHaVYQUNenBjAryGEYlHYQJbHpB3Mz3GUPKkXQdTSlBjVOAHkCX3YQ9q9iBvzpHH05mxYQ2qkiBrGIIHkHhCYQoLmjBfxp9GEDXoXQ/pajBjzaxGEm4fYQ9iNnBHmMEH0OdxYQs9alBD5l8GkLFXZQ+0ZjBf/lPH0rU/YQ1FLhBTZyEH0ceBZQ2S3jBvmaOHEeNuXQerdgBHOaJHkXC3XQ out_54_mFAP2b_singleloop_p01wA5_mFAP2b_0001_0001
LSh7nBPIwoGkoFVYQ14VqBblDjGkqxHYQ35rpBrw1aGUdTKXQrcYnBXNeXGEsyBXQgqhmB3jClGUbnnYQk5OrB/hFfGkBYjYQMuzrBLGxoGkqo3XQ out_54_mFAP2b_singleloop_p01wA5_mFAP2b_0001_0001
EqGvrBvz3WG0isdWQJGUrBPc9NGkpbiVQW5grBf8SRGkVOEUQHvUtBzeUXG0gArTQWOUtBX46EGU6m0VQZ8BtBXIXBGUOIMXQ8DusBPz/2Fk975UQpwltBb78ZGEEYlWQYHTpB/m2KGUoBsVQCZWvBrcwHGEOKqVQ/PvrBz582FEU0PXQiBHuBXvRqFkHBIVQTI7sB/0m7FUaz3TQ9orqBj3cxFUsFFVQ out_54_mFAP2b_singleloop_p01wA5_mFAP2b_0001_0001
EEYlpBDrcNGUy2RTQIFepBjpbPGEUN2RQktzpBHtIFGEnEDRQktzoB/9T5F0w1bRQsyxmBD/pUGUHahRQtZnmB/RlfG0LPHSQRFYmBniyhGEClaTQwapmBjlwpGk3wcRQS4VmBnwZsGk1QnTQG7imBPEdxG0jPbSQ7KxmBzOysGkeEKQQRiomBv0Q8GkXHISQXK3mB3IY3GE8trPQCQ0mBDgB/GkAMzQQSMIoBPy2IG03PtTQiRGrBXn0UGU2HlRQu3JlBTevPG0ML6RQqxjmBrOMVGkPScQQAyQmBPT2bGUgNNUQxCKmBXMxvGEaMiUQnezmBLQ3mG0+gzOQUkkmBXFXCHkkv4SQJQ+mBnsb5G0x4mNQij5mBHudHH0DogQQ out_54_mFAP2b_singleloop_p01wA5_mFAP2b_0001_0001
EEtIrBzgAGG0LdzPQMIgrBTgV6F0257NQUN+oBHtI5FkQgVMQ8nKoBbktEG0xLNLQaR2tBnsd+FUHaBMQgoWuBnsfsFEic/JQ1LdvB3+IYFUPuQLQv0kxBXhmYFEaciMQKfDuBPbUGFEBd6KQuz3rBrbSNGkVOUPQsK1rBDuurFUoJFPQH2pvB3TdAGEWEJNQU/dtB3qkGGkYL6KQOYyvBfkHyFkndgIQeqdsBjlfoF0cLBJQPnruBLSn4EEO+tLQStWsBT5eGF0sg2JQ out_54_mFAP2b_singleloop_p01wA5_mFAP2b_0001_0001
EoFpnBTLymFU46RMQkCHlBTgVmFUhr3KQKc9kBDqGVFU5QrIQHahlB3NJCFEVjHJQEY1iBz0NjFEmu5MQMRLgB73ujFEKTdLQSdAjB/Z+zFkR8EPQQgVoB/RhZFEFuONQej0kBnDw1F0d64JQW9BjB3onTF0Y60NQWgKdBDkhhFko84MQoNHgBXwLXFkW29JQrO3fB33NzFEMqeKQIrZhBD1lxFkmGQQQXd3iBnQwBGUduNOQjp4kBzyjyFkG3CQQ out_54_mFAP2b_singleloop_p01wA5_mFAP2b_0001_0001
EhALkBf++bFk/UjEQWO0jBj/UNFkTiBAQtI7gBz1jOFkpbS8PSMofBzKHgFUwKH7P78tlBnsdSFUIwK1P+teoBfXwQFEn7/5PynNlBLF4CFUbx9qvW5wjBb78rF0IbHEQEgQkBTiH9EUsvXBQX0WlBLQviF0gtTvP1ROpBvX8eFEQsl6PYgjmB/zrGFUOUU5vaCKjBb1VEFEex9yviHklB/YiyEEbJuIv out_54_mFAP2b_singleloop_p01wA5_mFAP2b_0001_0001
EWOUfBvHF8EEEYl6PR2uZBjpb8EU5QL2PhrnYBvd+sEkuJxoviWkbBrFZdEEAAAwvsRFWBzbR3E0jVRAQcsgWBTD5GF02E7EQy+8QB/a4EFUI5vIQNHeTBbPoTFUUFjLQampgBT14tEE7Rh7PVdzYB7hbMFESPUwPJjAXBHeWnEUp3xBQsc7RBzhH3EUcy39Pr/qWBvmMXFEMAZDQXAMaBvC0DFkkoIHQEseQBDJ1TF0coINQ20WUBDu/jFEIv7KQEVHXBbYDMFUvJSMQ out_54_mFAP2b_singleloop_p01wA5_mFAP2b_0001_0001
EoFZUBHDCyEEv0N4vktTSB7QLkEULyWAwXPKMBT2OjEEoa8/vO0iJBntzzEkQgV+v14FUBnBBsEkAr8FwaL1ZBXsDtE0fcJGwgONSBLYbcEUVdIJwfUYSB7lu/E0HFu0v4G7TBngIUEEQ5k/vxqbSBvs07E0WEuGwfuSbB7vskEkd9QDwuLhTBP3AiEUiYFLwPG5NBr6YbEU4NHJwif5TBDzpME0HJwIw out_54_mFAP2b_singleloop_p01wA5_mFAP2b_0001_0001
E99zJBPJGQE025bAwPK8DB/mEPEklDNAwamZBBjpbQE0fqxFwIFOEBPIwQEkvf6IwkxJCB7tn1DkyDw6vtAZDBf93NDkl7hAwXhPEBHGxPDUjWZFwxdgDBzS5pC0/Vt7vEtIMB3MzCEEnEDBwZdfCBHn2cEURk57vAMt7AT6A3DU/wT5vFwHEBbqczDUUB9rvG4TEBvNbOC0Agf/vAzyCB392pCUyRXvv out_54_mFAP2b_singleloop_p01wA5_mFAP2b_0001_0001
L1NJ4A/89PEUiBBGwQgVyAb5QREk/UjJwwfq0APdT+DEYljLwoFZyAjWkBEESh7NwO1TmAPg1REUk8+Iw5S3eAHncXEE+UZLw/UChAHWEuEUUgVMwmXMlAbkr6E0rI1Kwl2McAXhvyEEfEkOwe++zArvfQEUiBhCwuqr0AbV+fE0gVkKwjtqkAHEjdE0F41GwwIujAzKRCEEmmPIwQcFOAzEPVEUnz3KwooUhAj8eME0JYBNw out_54_mFAP2b_singleloop_p01wA5_mFAP2b_0001_0001
LGZ74ALv0ZDkSMoKwQgV7A/TN2CU5QbMw2OfDBf8S3CkVOUNwzhWFBjpbaCkWktOwHK84ADLYLCkPSELwYUDtAnUbECUVCkKwayymArDzOC07WSMwyCWqAHdopBkbadIw/pG7Ab5QXD0FZrIw/RS2AHIE5CELfMOwpqJ9An7xJC0qPKJw8M67AfzliBkV5TMw out_54_mFAP2b_singleloop_p01wA5_mFAP2b_0001_0001
LGEYGBT0iYDkCXfMwjs9LBXNedD025LNwHv0PBPHaFDkX6WLwdolUBLwKDD0HF+LwcSsEBrw1vDU14VLw5/BNB7YS/DUSwINwW/mMBbDVSDEvZOPw out_54_mFAP2b_singleloop_p01wA5_mFAP2b_0001_0001
ELH6NBTLyyCEBWJJwEtoRB/mEbCEBW5GwgqxUBT2O7C0kYwDwqxrSBzfqdDksdeCwkAvOB3iR4BETuIDwXTqLBXB1xA0kx+FwADfIBvE80/To6ICwp/NFBTbgaAUgWD+vBPbJBjGfb8TycVCw2O/JBvco1CE/pmIwthRUB/OUICEikuIwi06LBTT5NC0B8pAwRCoRBzeJaBEJKeAw1QfOBXX/IAUSRDIwvR4IB7Z5OBUBvZIwtwcHBvxqfx7/iy/vd8GMBz9O55T766Ew out_54_mFAP2b_singleloop_p01wA5_mFAP2b_0001_0001
ElDtZBDrcwCUf/UCwy25cBfnvPDEAAA/vv0NeB7P1ED0d++tvHv0dB757fC04luJPb8ChBjU4WDkSMoCwH/jiBnfavCEfmyCw80XgBjKHlDkgYKIw8SXbBLwKTC0LdTDwFzqaBHZqtDUosn+vIJPiBrHivDkFdrAwm0VhBvu1VCEoM6CwbdNiBD6OqDEhzRJwaEdeBXRXBEE8BGIwVBYeBvbbMDk75JJw out_54_mFAP2b_singleloop_p01wA5_mFAP2b_0001_0001
EAAAgBvcolDklDtoP8S3gBvz3fDU6mE9P5l+iBrbSAEE+TNAQHaBjB/naSE0xLd8PzMzcBvz3jDEsyBCQZDraBXnFGE0Zf1BQ357fBjqxBEUc9ogvi6whBzfNADUc9z9Ppm0dBL+kcDUwYHGQ1uwZBnqwND0gbsAQEjYZBnK9IEE1tgFQ out_54_mFAP2b_singleloop_p01wA5_mFAP2b_0001_0001
EY6mkBnuJ1DkR2OEQnvfmB3NJKEE/pmGQAAwmBjWkHEkQgVKQmupmBvIbrDEBWZLQlYQpBf++JEkoF5DQ6uLpB7TtSEUIJU8PtA4rBHiFWE0XdY2PoectBTeKHEUBzAzPXXbsBziYqEUukIxPU4akBvd+WDUHaxFQbtvlBX3OaE0ZI2FQmgCqBLjbzDEtvyDQ6KpqBPtuTE0NYNGQ7lLoBLXGiEUGXm8PqDFoBr9wHEEbjf2P62KuBjiCuEUn/rgPfDErBX/P2EkHwQ0P out_54_mFAP2b_singleloop_p01wA5_mFAP2b_0001_0001
Lx1DnB7luZEEUNuLQ7RRnBb78ZEkSMoOQwKnnBvyhwEUMIwPQbnvoBHue+EU5QbOQsyBnBHDCoEkCXvKQj59oBn2LQEEJzPPQY9elBPtxSEENrfPQ out_54_mFAP2b_singleloop_p01wA5_mFAP2b_0001_0001
Ef/0mBPzMzEUiBJRQ/pGnBLwKHFEBW5RQ/pmkBnX6MFUKctSQQ1IjBzJx+E0FZLTQlDdpBb5QFF0Jx4SQV+PsBPd+CFkiBRSQgiZuBXIl+EE/aUTQ63SuBTU2tEku69TQwyUwBfl1MF0iqfTQqG/lBbmZmEEaRmRQFzanBL1NUFkfLMRQ61HpBDPk3EU7riTQt9epBL5dTFE3NhTQ/2vsBDfCSFk9qwRQInQsBLd51EU3ajRQuSwxBrNQKFkv/KUQbNXwBfAmaF0D18SQ out_54_mFAP2b_singleloop_p01wA5_mFAP2b_0001_0001
EoFJkBPy2hFEBW5SQ14FiBzfqpFEv01TQ5QbjBvxL3FUc94UQ++JlBT2OCGEEYlUQkCXfB3251FEVjPTQ3T0aBLw1oFk8BnSQig1aBnujUFkujOSQgsfVBvNdwFUkVVSQRU5VBzHwOFU1jtRQQ+pSBjdhfFEaVxRQSW9SBXf4BGk/vgSQgNdNBDOihFEq6YRQVjuNBTR1CGEoMISQvFGLBvgJ1FU/flRQ1NZlBXjXsF0FZbSQaSIhBrp4bFEReTUQD/ZgBDClAGkM5fSQERkdBzCZ/F0AuCUQRwLeBDKJKFUpuTSQFk2UBD3n/EkDIVRQTGAVBTkYIGkip8SQ56MLBjWTUF0A48QQQnxLBzhPKGUKwRSQi1EHBf1L3Fk5kURQ out_54_mFAP2b_singleloop_p01wA5_mFAP2b_0001_0001
EtIriBPzMzF0eUIWQaR2jB/na+FEAAQXQPKshB76RGG0HF2XQGE4eBLbnCGEaRCYQCsykBnYQuFEEYJYQhuqmBPjxcF0cewXQCfZpBf6ZfFUzhoXQ5eImBblWIFUgoVXQ+LeqBP3RNFUTOKXQSUioBnkI/E0l0+WQ7RRhBvconFECsSWQE2glBXwFEG0Xr5WQXZGjB/28mFEi0XYQuX2lBj9y2FU1liYQ7yKkBP/rAFEJZTXQSslsBPufKFERi9WQ+FzoBDEjvEUZCpWQ out_54_mFAP2b_singleloop_p01wA5_mFAP2b_0001_0001
EzhWiBXjXQGU2ODYQVjXgBntzXGknvTYQFDChBrvfcGEVj/YQO0SjBzgAgG025HZQhrHgBb78gGU3koXQ/9SeBnizdGUAwRWQET8gBfWMaGkzAXVQ3VDZBjXkeG0MB6VQRuJgBnJcXGUrZGUQQZcXBjO3bG0QipUQ83GbBLsVYGk+AwTQe+OkBDAATGkYQ4XQxO9cB/LjTGEeiXYQfkEiB7FYkGUqZgXQdNsdBbKBnG0UIBYQcUCjBfXkZGEdvpVQX3JWBXnUhGkicnWQo+mhBPxlUGEWVYTQTmQTBL0jcGk/sXUQiK5ZBXCRWGkBgwSQ out_54_mFAP2b_singleloop_p01wA5_mFAP2b_0001_0001
Env/dBntzcGEqGbZQ8SXeBvcohGkTiFaQ357ZBPc9pGkDtMaQlYQVBzgAnGUbnPaQep7dBrEDZGUPKoaQwKmdB38WdGEQQWbQtkRhBDcBjGU+8mbQVuajBPhLeGUvwrbQ4V/gBTmVtGEkowbQPKcaBXNeZGU46RZQuSGhB7HvlG07HIaQdxsgBHWyTGUoPmaQXgaaBrJLUG0ZQiaQe/ycBThpWGkXUrbQniRaB72DjGk5zXbQsKiiBffgxGU7D8bQvrWeB7gFxGkNvrbQ out_54_mFAP2b_singleloop_p01wA5_mFAP2b_0001_0001
EmuJbBnCX0G0IbPaQgVOXBfnv8G0xLVaQfU4UBjVO8GU14BbQsHlXBLv04GkYQgbQZQgaBPc9GH0HFOaQmNFgBvz0DH0lLZaQ+iVgB79M4GEL7KaQ6yJbBXJL0GU1SPaQVoFUB7h67G06t8ZQUW8YBXBYNHUEtiaQ72DaBvvxJHUV3sZQDAagBb7yEHU7v7aQIJghB/0MJHkbRJaQvhuhBf3Z0GkMugaQB98gBbub3GE0upZQ out_54_mFAP2b_singleloop_p01wA5_mFAP2b_0001_0001
L357PB325/GEaRGbQWOUNBvcoAH0z3vbQfUYLBXiBMHkDt4bQpbSLBHYlPHkQgdcQcSsIBntz4GEFuybQdXRKBXmCtGk+WubQ8pxNBzwfpG0UgScQcANPBTyYeGU4mOcQXE7SBrhQZGUqelcQOFxVBfTMeG06/CdQXAoTBnPEPGkjPdcQGE4NBLwKCHkqxraQCpMQBP7a+GkyhIcQ6h7FBDkg6GkXfZbQQCmGBLd25G0R+QcQiPcMBrUyrGECZQbQFRsGB/CDoGkkTubQyyqLB70jqGkXswcQSCcRBrJLuGUH1ScQaNLNBnMwZGEkt4bQltJVBDEDmGEhzIdQkSjYBT5HaGkOwTdQr/ORBvExLGU6oFcQeFWWBv3sKG0MVtcQ out_54_mFAP2b_singleloop_p01wA5_mFAP2b_0001_0001
LkC3JB/owRH0d+WbQ46xHBb6mcHkYQcbQBr8IBfSMiHEsyxaQcSMKBPIwcHkpbSaQgVuBB77ncHEVjjbQB599A3djbHk8c8aQ2O/JBzeUOHkQg5aQL62JBn3XgHkWA3bQDBYABD2kjHkI20bQNdxABvxvVHEjg3bQieX4AHYGWHUBAAbQ out_54_mFAP2b_singleloop_p01wA5_mFAP2b_0001_0001
LXkNIBHsysHEmutaQpw1IBnDtyH0HFGaQueUFBXMIuHERLiZQlYQGBLbnwH0bS8YQcSMHB/mE+HUwKTaQoiYIBz6p+HEydCbQEKDHB7QrzHE6NTbQvaNIB73usH0xLuaQkhENBn3iyHkjb8ZQB3+CBfMS/HE1dMaQseaJBLPACIU5ZAaQIF9FB/gfCIUKcRbQTMmMB3raAIkCoHbQcUyCBfIfzHUdHbbQF6nJBbx4xHErkubQ out_54_mFAP2b_singleloop_p01wA5_mFAP2b_0001_0001
EsHFBBf++nHkWktZQ7Rh7APdTjHkDtMZQQ144ADrcXHkmZWZQ99TwA77nTHEEYJZQ2jCxAThrpHEsyJZQSajyAbmr1HUnrCZQNXFyAzJi8H0SglZQTQh0Afdz5H0+WaYQjmizADtsDI0/3fZQziA2AXkTCI0ksUYQx9g1ATUtFIk2S3YQcv/2AjqHLIkgqxYQf/UABjU4lHEoaMaQTq6/AfLdjHk4kuYQtIqsAbHpoHkErnZQJOAsA3GjmHEhrwYQdYkwA7VV5HUjXFaQXC80Ajzn0HUGo+XQNZLzA7ZYGI0wT7ZQYFk3AHN5DI0mqpXQ/S71AHP7MIkPfMZQ out_54_mFAP2b_singleloop_p01wA5_mFAP2b_0001_0001
EqGPABT0iRH0yhqZQ357+A3jCGH0Gv0ZQ5luEBnDt/G0JxwZQGE4IBHXPDHkQgBaQMIw6ArFZEHkU4iaQzVUxA3qrKH0Y3paQJn/3A7Kl4G0YlqaQDCsDBT2OVHUGE0ZQtsQ5ADHrCHU56dZQodaABzi1GHk6R5aQMOAtAPnoKH0HKQaQAsD1A3un3GULILbQ4HA/A3VmzG0EUmaQipzxArKH2GEd9TaQ out_54_mFAP2b_singleloop_p01wA5_mFAP2b_0001_0001
EFDiEBzKH2GE7RdZQ4PVJBXjXvGEBWZZQU4aIBjrHjGEoaYZQFueEBnuJfGECsGZQzhWMBTgVzGU46xYQy5VRBz1itGkd4lYQmBhUBPQN0GkcS2XQjxKXBrN6+G0MYYYQ7RBBBrZmzGE99PZQ/z1LBrGqwG0LZ1ZQJEbNBT3s7GUFc2YQ5irJB7P9yGEASWYQUzaQBDpXlGEJBcYQVuDUBH9NtGUgjAZQ0AQZBrFNEHUoEDYQLC7ZBnS27G0TYwYQYM9TBb0PDHUUEoYQ out_54_mFAP2b_singleloop_p01wA5_mFAP2b_0001_0001
EEtIMBvHFdGUPKsZQ/pGMBrbSRG04lqZQaR2PB7QLNGU5QHZQlDNUBfTiRGEoaAZQrcoNB33PMG0isVaQ8+WJBnliNGUDk5aQBKoEB7hAOGEgLwaQUb3KBnQmNG0xlebQ5lOPBjqxgGk8S7ZQhFDIBfznOGk4cjZQdbURBve5PGkn1gaQDfbOBzKwDGkcDRaQ out_54_mFAP2b_singleloop_p01wA5_mFAP2b_0001_0001
EIwKOB77nEGE7RxYQvJRRBblDAGEmuNYQyLdSB757nFkuJRYQam5OB33PbFU2ObYQzMTOBrEDCGksdGXQKteNBDIEOG0U74WQ/1eRBbPy6FEXR7VQedDKBnb2QGk+btVQx1jKBTgVBGEZ74YQUeKVBvA9DGkh0MYQtPYKBPut8FkqrJXQaSTRBLYoRGUFdyWQ65hLB/vdRG0UtwXQiETPBjzz9FkwiBVQcs/RBrfppFEBuCWQEUaVBjkPBG0E33VQSQrJBbbgZGEGwoVQI8HGBbvUNGUWN2VQg02LB/xwNGE5NzUQ out_54_mFAP2b_singleloop_p01wA5_mFAP2b_0001_0001
EKcdXB7OfhF0MzIYQtI7YBX3kKF0eUIYQO0CbBvcoDFU3k4WQf/UeB3MzOF01jSWQ6mEdBLEYFF0jCrYQNtoeBrAztEE/eoYQkvvaBT7yKFEGmWZQgqRaB/S3sFksdCYQgQXVB7pLBFkcpPYQ/gSgBHXcOFEzzlYQQ0ygB3rPqEU3DBZQbDLgBvnQqEU+NJYQ6uFbBLc4jEkSdtYQkIrdB7iNHFUNVvZQ2qIXBn6QBF0z0bZQ+CvZBrKwbF0Q3XZQ out_54_mFAP2b_singleloop_p01wA5_mFAP2b_0001_0001
EsyBZBbQgxE0jCXWQ++paBb5QpEUjXCVQ46ReBrFZVEUiBJVQIFOdBnDtGE0w17VQXktVBrw1jEEEYNUQBWZWBHZ7oEECs6WQ509cB7kr1EEYNiUQjs9WBXjXeE0HFOTQv0NTBLGEyEE/pGUQ35bTBb5QXEET3sUQ out_54_mFAP2b_singleloop_p01wA5_mFAP2b_0001_0001
EqxLhBLxgUE0JxQUQaRGjBf9oCEEEYNUQ0iMkBra86Dka8ySQO0ClBPy2LEU6mESQ35blBvyhIE0eUIVQowmnBPnQwDU3eQVQ0iwpBD5c+DUgsPWQt1/pBXNNSEklPnWQ/UXrBb2lfD0lPsWQiBhhBTKchEUdTqTQ0VFiB/aSoDkWkiUQTcqkBH3pLEEVZIWQhCWmBvMXXE0EexUQmpioB36urDURESUQmPvmBrpNSDk4vmVQQ20sBrWkmDEvvVXQagHrBzXdBDU3CYWQ out_54_mFAP2b_singleloop_p01wA5_mFAP2b_0001_0001
LHvUkBjWkRD01jaSQqGflBrZmFD0coFRQueUkBDW5cCkpbaQQrcojBHYl7BkBBGRQ2OfjBLwK7CkEDCTQFgonBbigAD0nUMRQjtNlBvz6fDEDwYQQ out_54_mFAP2b_singleloop_p01wA5_mFAP2b_0001_0001
LMIQkB3MzcCk8SHOQ5QLjBfTixBEqGfMQqGPhBj/UHCU0iMKQc94hBblDlC0MzsIQqGflBjrH9AkEDSLQthInB/xmcAUdvZNQinakBns8l/DegrJQZ78kBnCX3CEBWJNQ+zAiB3e1HB0MoyNQtCsmBj+GmBE9i/JQHQCmBLh15/DqtoOQ02EmBTA/c+T9B3IQR4KjBfRHKAkRTDIQ8VPjBbEvU+jrS/KQ out_54_mFAP2b_singleloop_p01wA5_mFAP2b_0001_0001
L46xdBzLdjBEaR2JQktzZBrw17BUdTiHQiWEYB/TN2AEW5wDQy2ZZBf8SX/DtIbEQzhWUBrw1LC0NJ2IQFzmRBL13PB0ybIKQtvGVB7nrpCk4awKQpz9LB/S2jBE1foKQ789cBXjXyAEpwFLQ8fkbB74hWC0HLAFQ0x0RBH/pYCkQFjGQiekTB74qABEDxBMQz8xRBrcfYA0sA2IQu1WRB3mwyCkycnLQyGGXBbHHFD0WW7JQYRfXBnsaaCU2GLMQkZEKBzaQuAktXiLQno/JBjSxxBkgKvIQoztLB7tSNCkzo6LQ out_54_mFAP2b_singleloop_p01wA5_mFAP2b_0001_0001
L2jCVBvIbPBka8S/PDXvSBHYlTAkR2O3PnEDXBXiBx+z4lutPzMTWBzgAr4zMzMrP3ySOB7Mn/+j/0u8PORLKBjaLVA01OMAQIFOUBPzMHCkZmZ+Pz9DRBTVF4AEdgnfPlu5PBbI7r9jIysBQUGtMBPdwJ9zP+21PJAvJBz1dABUCJA7P out_54_mFAP2b_singleloop_p01wA5_mFAP2b_0001_0001
LEtobB/na8/zisdePEtIgBf9og+zfqxrv2jChBjVO02D/pGxPiBBiBjWkt973P1YPTiBfBTLy28Dv0N+v9g5dBP2Ku/jVMYDwEyIfB7xQCB0L4bCwoTpbBv+UE/TcPdHwZ78bBLwK/AUO0ikPoL0hBbec5/TmIZtvfZlbBzVrD1jLX59vaDNhBrDH23z5ufAw out_54_mFAP2b_singleloop_p01wA5_mFAP2b_0001_0001
LlD9gBThrH6zyhW/PDC8hBT0iM9bktTDQT3kgB77nK+LtIbIQZQghBjAr8/7yh2JQMdDgBb5QL+jWkNBQ/hBkBPilb87fiUEQZj3hBH1Nh/7zcQBQ out_54_mFAP2b_singleloop_p01wA5_mFAP2b_0001_0001
EPK8cB325767z3PJQBrcaBT2Of8b3k4LQjsdcBrEDC7jTiBOQtd+cBDVjH/zMzcNQXuYUB/vsH87/nrLQh5zRB7u8H/rQ32JQ2J8LB3eLu+L+IpJQsdPJBHoQN/bHELMQcoIEBX6uh+7o1sMQs6OBBnoHr8rv+2KQsuCCBHVnD/rFdEPQKcdbB33P16D99DIQPMhbBHQkQ/rQjhMQc4QTBLsVp7zoh8KQicoSBD5gl8rQfqNQWOiSBv47jA8NmpKQCLiTBD++9+bPAuHQhrTKBTwBDA8jRKIQrpHLBfjir67WNCJQcKWLBjC1DAM87oNQeR1CB3Cpu7bWFDJQx9z6AvlwT7roSQLQjiREBDKM+/rsiPQQd3b8Aj1Aj+LEwdPQ out_54_mFAP2b_singleloop_p01wA5_mFAP2b_0001_0001
ETihdBzLdTy7P1QQQgVOfBLxgg9T14VRQWOUbBX3kAA0LdrRQyLdWBTLym/j78tRQ/pmfB757n2rpbiSQ2tQgBzYR5+buj7RQ2gWdBTDg5+7m+oQQagfdBfBn7zr5GPQQ98ihBrrJq+Dk7ERQCS6bBXmGuzLiXITQ3MchB3Ivv5Tb1MTQHbNfB3pwOA8TcoSQHUaiBzzvN/7LqwRQzoNZBjwhk/LlyyQQFPmfBr7VFAsNP4PQ out_54_mFAP2b_singleloop_p01wA5_mFAP2b_0001_0001
EPffdB/RhLBkuJBSQb8SaB7QLKC0isdSQzhWbBzfqVCE7R5TQIFufBTf/kCkR2OUQhrnbBjVO0CUGEwRQBI5aB/3JyCk0jYQQQWXYBjW2YDkeeTSQnhHdBLcwZDERccPQ03vgBzgATB0Ld7RQwMFWB/ywBC0+PYSQ69ifB73v6C05I6RQhGpWBLLxvC0+hLQQik4cBbu8VCUV0+PQMxeZBzHp2D0CrzRQaMDZB3bKcDUTGYTQ8POUBTUESD0pmHSQ9olcBn5vYDUY3UNQFUogB/fGdDEl21PQQyFbB7410D0i4HQQ out_54_mFAP2b_singleloop_p01wA5_mFAP2b_0001_0001
ERLSXBThrPCUf/sUQlYQXBLEYdCEZ7EWQhrHSBX461CkYQQWQMdzNB7OfjCEueEWQpbSXBfR2uBkqxDXQ9lLXB/MIICUJbPYQzeLcBj9Y2AkOUzWQ2jCUB/naAC0xLVUQgexaB7CRxCUXBQWQA/qTBP1PKBEJu7WQD/GXB33jaB0jslYQERnTB3wrbCkbGUYQcdvaBvAfbCUjNVYQQdKcBDbsAAE9yfXQTczfBXIJcB0kl8WQniFcBXfEeA0aGyVQ out_54_mFAP2b_singleloop_p01wA5_mFAP2b_0001_0001
Ee+eSBHXPeDU5QrWQEYlNB34l2DUMI4WQW5QOBzfqPEkpbqXQlDtSBHueWEE/p+XQNeJWBDrcsDUHaxWQkJqKBrMziDkpcZXQbc3LBrH6+DEFQ6VQ out_54_mFAP2b_singleloop_p01wA5_mFAP2b_0001_0001
EMIwJBXiBZEU0iAYQShrJBrbSsEUgVaYQ14lEBDW54E057TYQxggABf++vEk8SHYQdTCKBf++lE03PJZQQAGFBfWRZEEOpWZQl+vABb96jEk3LoZQAO2EBDMKDEEtUQZQraa4AT7vYEkYszZQopRABPfIwDEM3bZQz493AvByCEkFitZQ414uAzVcvDEnE5ZQHaRGBfSMSEkrHtXQZs/MBfae2E0UZQYQehUKBnlT0EkLGdZQgYlNBrkRcEkt1OZQjk7ABnoN1Ek33sZQlSOIBfAU1DkxQCZQBvnxAH/MhE06fBaQS+CABHi5ND07GXZQqefvATWPSDUp4vZQ out_54_mFAP2b_singleloop_p01wA5_mFAP2b_0001_0001
LhrnEBzgANFkYQgYQoFZ/AjU4YFEv0dYQKxAABfTivF0NJuYQpw1DBb781FUbnDZQOJGIBnBBUFE7RpYQm5N5AH1nQFksGwYQD+r8APrfZFEya5XQ out_54_mFAP2b_singleloop_p01wA5_mFAP2b_0001_0001
E2Of3A33P7F00NlYQ46R2A34lIGEoa0YQ03PzAvIbQGUy2RYQpbSuAvyhNGka8iXQEtIuAHXPJGET3YZQ0S2xATi/DGk54BaQKf4pAbbXFG06zlaQhujuArERBGEblPbQvCA3ATbvIGUo3gbQ9owxATgV0FEXPSYQLx89AbMSLGk4FBZQWBrmAnMfFGUh+OZQinbsA77nRGEw5fZQG9e5A3NfHGEXaLaQGLDzAXv92FEck8ZQgjkiAPe+AGkwgeaQkl7nATa0NGkIUpaQ+hLyA798yF0k6JbQPxNoAT0aAG0GNnbQTNA6ADhyFG0VR8bQwTvzAvH7PGEqkmbQU5R9AbBzJGkThLbQ out_54_mFAP2b_singleloop_p01wA5_mFAP2b_0001_0001
EnED2AvyhaG00NZYQ357yAD/piGEaR2XQAAAxAPeptGkBBOYQbnv1A/S3wGUjXuYQ7Rh7APepjGEue0WQShr6AnsdcGkR2yYQS8TrAX4TgGUPFaXQGZ74ArbSpGEEYFWQEYl8A757bGkTiZWQKcdBB/9TmGkvfSXQ out_54_mFAP2b_singleloop_p01wA5_mFAP2b_0001_0001
E+TNqALbnzGUbnvXQIwKoAbkt+GUbnDYQ/pGqA757FH0gA7WQzMzpAzLdCHEmuxVQ7RhZAnYQAHEBWVYQcGFKA7Zn9G0fTqXQnJBWAHeJ5G0qa8YQx1jmAbPKwGkqx7WQDVrtAnz7AHkVKdYQYVbXAbsnIH0WleYQcuCMADbPCH0Pq5WQxA8FAvVZ6GEN1IZQ/33gALwO7GE+/UZQ628XAXMzwG02hzYQ out_54_mFAP2b_singleloop_p01wA5_mFAP2b_0001_0001
Epw1rA/mEQHEnELXQGZ7tAXNeXHU0iEWQJGEkA3MzbH0xLVVQQgVYAzgAfHET38VQU460AXNegHU14lWQMLX2A7WpoHEEglVQ7fr/Aj86bH0G/7WQdoFsA34lSHkDtEYQ2moyAfwTTHEcHUVQuZPxAvc5jHUqUcXQD0c7A/x6uHU8+8VQd4ruADHDsHUCJTVQnwF6Ajh0kHEd7uUQ3PVCBXTKiHUy6TXQI3nBBnepYHkbvCWQ2B2+AfkrVHk8IsXQ out_54_mFAP2b_singleloop_p01wA5_mFAP2b_0001_0001
LNepkAf9obHkCX/TQepbYAb6mfHkBBGTQXPKeAz1jqHUiBhSQ8naQADVjxH0kYYSQR2OVAblDYHEsy5RQgJfMAbOVNHEgPPSQ8+MKAzFFGHErG/QQL3Sx/y5HKHU9dDQQYl5m/C1QCHElc7NQyLdrA7luYH03PlTQvfuJA7oggHUb4qTQz3QiAvEzWHEskaRQ0MoKAbzybHkIXLRQj7A6/uHJOHEuzuSQLkpXAHpnJH0fr7SQnxTGA7T79GEXESRQW+NZA3U4FHUODcQQZG17/u3kRH0xhMPQLD4I/KfoLHESzoQQkXi++6HRFHk1SwMQvibZ/iKX7GEbwwOQiUtAAb6oAHULtwMQ out_54_mFAP2b_singleloop_p01wA5_mFAP2b_0001_0001
LlYQpAnX6rHERLKSQdoFtADAA2H0MzkRQDXP3AHtI4HkR2WSQBrc7AjWkwHUep7SQsHFwAXMI1H0w1DQQhIF6An9QvHEd72PQTENnA35ZvHU7TlOQVjXuA3islHEoaUSQg58mADyF8HEzAuRQBR8wAzU38HkciPPQSwG/Ar9syHkaOjOQ+8bpAb/2uHUZyeMQMUlfAbI9zH07jxOQ1N8lADSenHk0KXPQ out_54_mFAP2b_singleloop_p01wA5_mFAP2b_0001_0001
LBrc8AjVuAI0P1QSQ9oQDBrbyBIEnE7SQnvfHBz0N7HUPKkSQTihLBLaR6HE7RRTQIFuEBPyWHIkZmZSQtmv+AHdBKI0ZCJSQSTp3ALjkFIENpoRQLYX8A3IyAI0G7QSQ50nCB353BIkxtAUQC0KHBzn9GI0FSfRQATKHBjEgJIUK5ITQjIt/Av6RNIkoSaRQLDu7AH22LIEcTETQNLj4ArgbFIEpHjQQQlYvAD4OGIE1T9RQ out_54_mFAP2b_singleloop_p01wA5_mFAP2b_0001_0001
EzMzGBnsd1H0GvcRQIwqKBfTitHUepDRQIwKIBjrHjHUepjQQoFZKBntzdHEEYVPQ0iMOBrvfyHEAAAQQq2FLBryl2HU8GeNQpFQGBn9/0HEF0LNQsstNBnmt7HU/v4LQ8naDBPc91HkZm5QQT3ENB/XdrHEPa7RQT3GRBPD1sH0t6bPQPPSQBXoK5HUT1bQQ out_54_mFAP2b_singleloop_p01wA5_mFAP2b_0001_0001
EqxrDB/89fH0w1LRQdTCBB3MzVH0z33QQXkt9ADAAQHkBBGSQfU43APy2UHU3k4SQ14l4AzKHXHECsyPQvbI8A3+xbHEOqWNQ4uDzAT6dMHEWdNPQdTCCB/89kH0eU4RQjl9DBDzcQHktzaQQJR4yArvTcHU7JWQQYFM8AXhejHE1ZpNQkyZsAvD5NHk7r3NQIBCwAzn/IH0aRhQQDKq4AP17GHkVsSOQ out_54_mFAP2b_singleloop_p01wA5_mFAP2b_0001_0001
EvJx/AbQgFH0gALSQhrH7A34l+GkQgNTQNzMyAHtI3GkBBuSQ99TzAHDCyGU5QrRQgqxBBb5Q3GEue0TQsOOGBjz17G0obnUQDF5JBDHsyGUDJCVQGS8DBrgTBHUZ10VQpwVCBDBWCHkrHdRQ4bi3Aj9pDH0Jf+TQojoDB3hOzGUwr/SQhbm/AbihxGkhmaUQIfeIBvyfBHEcMBUQWRHNBfV01GkkLoVQwieLBzMwuG06eJUQ2WqHBvB+sGEk7nVQgeKHB7mrEH09kbWQhQrBBD5j7G0mEbWQAvSBB7WjHH0MbfVQ out_54_mFAP2b_singleloop_p01wA5_mFAP2b_0001_0001
ECsypAHZ71GkU4iTQ8S3gArbSuGkDtYTQ789jA/mEkG04lGUQpbSkAT14jG03PVVQDCsMAfTiyGU2O/TQ8Iky/aR9qGUOMxTQLpU5/a0ohGEpWgTQT6p7+aRuuGk8k1TQ67npAf9o6GUwKXUQ6mWfAv6zsGkflUSQXC3IArDH6GklWlTQLd3OAHxrzG0g5DVQ out_54_mFAP2b_singleloop_p01wA5_mFAP2b_0001_0001
EiBBnA757bGEv0VTQOJGsA7kYSG0eU4TQqxLmAThrHG0xL1TQIwKiA3NJEGkpbySQlDt2APzMRGUy2JTQcLv9AHlNaGknRhTQIox7ATP+GGkcbfTQQWJDBz1lbGUQ/qSQoa8lATKccG03PVSQJYatArIkTGkkl8UQsvQ1An7rRGUazFSQvnhABnYlYGkS3cUQagS5A3gfhGEB+jTQvSqBBDzNGGkty9SQzKc2AbZmAGUbJMTQ96H9ATtlGGEpFkUQsMoFB7N+hGE6NBTQTVnBBTeddGU/5sRQ13YFBbaZUG0IfpSQ out_54_mFAP2b_singleloop_p01wA5_mFAP2b_0001_0001
E/pGmADBWCGEVj/UQT3khAb5QvF0LdLVQmuJqA76RfFUiBpVQZ78sAHtIfFUf/0WQ14lQATgVwF03PNWQQymFADpNaF0LgjWQMAiPA/SKKF06SXWQcFDn/iT1ZFUMaCXQ3kYpAXiBGG0w1zVQA+0cADOwpFkGROUQ8DPEAXsD7FEKB0VQ7AgWA3ph3FkYaIXQ out_54_mFAP2b_singleloop_p01wA5_mFAP2b_0001_0001
EdTiuAfSMSFklDtUQFDC3ALFuCFEoaEVQaR2yA/owrE0bSEVQb8SuAT0ikE0GvEUQBWZABXiBDFk8SHUQf2mCBzh+YFUHj9TQBp5EBHkK0E0HMqUQquaEB7HhjFka2OVQWO0rA/mETFkCXvTQwf05AnQcGFkNxEWQblX+AD6c9EksQITQjqR/AfYhiFUq7eTQ/N/FBLY5XFkVLUTQouSIBDEg0E0WW+TQrhdDBj/zjE0l5vUQ1iLGBLU05EksxoVQ0t/FBn2OzF0E3/UQl9hHBXJ5ZFkPVtVQqrEBBjHLlFUPk5VQ out_54_mFAP2b_singleloop_p01wA5_mFAP2b_0001_0001
EhAr0AzeUgEECsKWQkCXxAzKHKE0NJWWQ2jC7AXO02D0yhOWQqxrBBzgA/DE+T1WQgVOsAHueGE0jCvXQBy0iAfNeTEUH93XQAsGpAH7odDkRI6XQnvf4AfTinEkqx7WQOIqrAXpEGEk83jVQ1j8xAfH+KEENSQYQu11kA/NWiEUVd7XQpNhlA7ICZDEEdcYQICHwA/IYJDEB50XQhZWjAnKwUDEPiIXQ out_54_mFAP2b_singleloop_p01wA5_mFAP2b_0001_0001
EOJG6Ab6mUDEuecVQdTiBBb5Q3C0KHSVQUNeABTKcJC00NxVQLHa8ALwKfB00NBVQtd+CBHue0CU0i0TQ8lfEBb8ndDUE2JTQqiiABvsn3D07onSQnDwJB36joDEPeBTQAx2BBXbEOE0O88RQMlGLBv0rGE0SZWSQXHLHBregTEUR4zRQ+hjIBT8olEkx6HRQwKHzALGEQDUep7UQMU3EB7b0CDUV14VQZvY/AzPOnCUd6STQO1UGBbMZeCkxZtTQrSz4A3LDvDkHhuSQg+0MBjM6TDkaccTQvmd9ATwGYEkTWiRQryRPBHWHLEUf4OSQTcYMB/6QlEEaF8QQ out_54_mFAP2b_singleloop_p01wA5_mFAP2b_0001_0001
LCB2BBrFZ7BUHaBXQfUYBBTKclA0FZjXQTiBEB/S3E/jEDqWQjX6BBLFue7Tc9gWQXkNEB/9TtAEW5cYQqZdDBj7tEC0w1oYQp3EEBvQicCkWJ/XQOs3BBHsg8BUI4/WQT6P6AnzsVAEM4rXQWvcIBLC+aAE1sZYQSaYCBTIGBA0xA0YQFKbGBrWYOC0J+AZQjF++AvFNJCEXN3YQN4PIBLzIhC0sj1XQqs1BB/6P6Ck3vAYQ out_54_mFAP2b_singleloop_p01wA5_mFAP2b_0001_0001
LU4aIBHsyx/DEY9VQiBBLBHsyh9z4lGVQgVuHBrFZ77j9o4TQzMzIBbmZG8r8SPTQy2ZQB3ist+z4lmUQyH2PBnwxdA0m7vTQ6mEKBb6m0AUIwCWQYAnLBju5XzLvEsVQtfOSBzU/K8DVoCUQOTBTBzVLK/zyXaVQrG0RBHPdOAE/K7SQ out_54_mFAP2b_singleloop_p01wA5_mFAP2b_0001_0001
LCsyDBLGEo+j/UjTQTihABjqxL+zP1YSQBW51A/mEj8z3P1SQamZuAblDN8jZmBSQAAgABDW5YA0NJmRQrYMGBPZH3AEqkKRQ7ezFBvmhFCUM+aQQnU8IBf0/j/jYqWQQyL9CBfnvHAkYQIUQovXCBLITf6zWOyRQqgz9A7a/IBE8JPSQBZ/7AnvETAU3auQQU+iIBnOKDBE+sDSQwnzJBbGYQCEknKQQHb7DB767cCkaLDRQOPcDBDLHBCE+mBPQo09MB/pEHAEvEFQQiwrGBru8L/TBj9OQWNPJB73Fe9Te27QQ out_54_mFAP2b_singleloop_p01wA5_mFAP2b_0001_0001
LQ140AvHFu6jDtIUQMIwqATf/U174luUQlYQkAz1jS+DqGPVQWO0UA76RR+z1jKVQkCX7ALwKH7zkYwUQBWNsAXOz78LIyjVQFjAmA/OEY8bMg/TQ out_54_mFAP2b_singleloop_p01wA5_mFAP2b_0001_0001
LRLypAjpbKAUiBxVQuz3kA7P1YBECsSWQ6mEdAb6mEC0IbPVQ2OfLAzeUUCU3kgVQZQgbAbmZGBknvfXQRBxjALLGoAkGmWYQMWVrA7GwRB0lDlYQMgigATsWA/zZwnYQfU4xALGEIAEAAwVQqiOrAXp5BCU7ynWQNLXPA/McXA0VxPXQrxGTAHPiACkh0wXQ9CQkA7S3R+jopBZQFmsUAfpGB+zxBbYQ out_54_mFAP2b_singleloop_p01wA5_mFAP2b_0001_0001
EFDCjAjqxHC01jCUQKc9aAzLdfC0d++SQueUeA/TNODktzPTQZQgnA7QLaDkvfyTQThmhA/S3TCk8DlRQGR7sAb+TlCk51XRQ92XhAz1SHBU68XRQTP2wA3PKiCkDF5PQLHaqAHZ70Bk++5TQ/ABKAz9YXCEbiBTQG3FZAz38iCEE80QQIhfyAD+6TCUfsASQ2fMtAPG2GDE3/qRQ/OUkAzwB4AkiGYQQJaZSAbTIwAkdueRQtlcmALEioAUwoHSQjG74A/lKvCkbhwPQNairAHGV0CklflOQtu6wAvRwACUiYRPQ out_54_mFAP2b_singleloop_p01wA5_mFAP2b_0001_0001
ER2OPATf/oDUKc1SQxgATArFZLEUf/8SQamZWAfR2WEkSMoRQnEDMADAASE0eUoQQJ3VAATizVEUPqsTQH0m3/a/NMEkMaEVQcRnA/qfWWEEZJtVQKAWT/my8sEEtJMWQ8XIv+8Ho2EEob4WQhrHBAPHadD0codSQS31gALa2NEkXchTQOzoj/utZUEUDaGTQhgkDAb6zmEU3R1TQ9yjJAPKxOEEVIuVQLmVy/2hH2DkpF+UQDzXP+CAqME01WjWQxsYm+wU8WE0hf+UQPPRi/K7+2Ek+0VVQBGq0/myosEE2U4WQgNPC+QdkFFkJ/LXQtwWH/kdmtEkntrXQ6S2k/EYS3E0FuPWQ out_54_mFAP2b_singleloop_p01wA5_mFAP2b_0001_0001
EcSMiAnX6mEkZmpRQzMzjAb5Q1EUc9gQQFDCgAfTiLFUxg4QQ3kYkAjWkVF0FZzRQ2OfvAPy21EEpwFQQUNemAvxLpE0kYgSQZZBeAneXvE0GSXPQQgVwArvfAFUgVeOQsHFyAvz3lEEVjnPQVjX0ALbn7E01j6QQ out_54_mFAP2b_singleloop_p01wA5_mFAP2b_0001_0001
E2OfPAHtITFEueMQQKxgGALaRoFkCXfQQiBBMAXMI4FEYlzOQGZ7GALFu0FE+TdMQ4P1Y/GtInFUeprQQoISL+2qI9Fkew2QQKiM++Gk0EGUruKSQAHSk+2UxAGku6RTQeRvb/WW4OGEkNASQGZ7IA/89JFEmu5OQknZNAri/tF0rNbRQZEwK/K5fdFkCBkRQogk4+y8CfF0jcpPQrk6Z/wvX6Fkhw0QQPi46+qXrDGU/XBQQ1Wuk/Kf5TG0KFzSQGJsh/KX3RGEbfFRQ out_54_mFAP2b_singleloop_p01wA5_mFAP2b_0001_0001
LfU4WAf9oEG0hWkPQktzdAXNeMG0yhmNQGZ7kA34lVGEaR2OQc9oiAjqxYGEYljQQaR2aADVjFGkTixQQri6PAXUnPGElxiMQuG/jAHFmIGk8vHMQ out_54_mFAP2b_singleloop_p01wA5_mFAP2b_0001_0001
EW5QsA7QLaGUJGUNQ/pGyADBWjGkBBWOQZQg9AvyhkGkQgVNQ4PVABjrHgGUxgQLQXPKsATLytGUeprNQMqhrAbLgwGUG2uKQ5i0kA33q6GkBvLKQoANWAz456GUusxKQSqzpAnhDDHkyFFJQUNetAvxLXG025bLQ8GzyADXhiG0cOQQQucQwAHLc0GEcRnOQdsGkAL0gtGUJagOQD+8nAvkzpG0dNqJQjNqzA7l6xGUqTAKQNlxlAj8wJHktOsIQzp0xAb/8CHkAOtIQ out_54_mFAP2b_singleloop_p01wA5_mFAP2b_0001_0001
EktzBBf9oqGkZm5OQlDNHB7QLuGUepLOQoacHB/TN6GEZ7sNQ/pGGB/9TAHk9ogPQT3kLBbmZrGkDtIQQHGkMBDtEgG0S3TQQfkZQBPgEwGkLZjPQGWbQBbPgeG00qbRQ/UDAB/natGEShTQQ+0XIBLxMqGU8VVMQwoXKBvJluGkHhGRQGvWOBXi7cGURwyOQI7/IBPv0bGEdEfQQcjeTBDoduGk6JhQQkbuPBLiZ4GkiOaPQllgRBvSqsG0YOpNQm3URBfWZWG0RzhRQt2vOB/HhhGEt2WSQHmGUBnXziGUGsNRQ out_54_mFAP2b_singleloop_p01wA5_mFAP2b_0001_0001
ERLSJBT0i9GEYlTLQXPqJBXiBJHUJGkKQbnPPBrFZMHEaRmJQ03vRBnX6GH0d++HQ3kYFBPzMMHEUNeIQmcIAB/EnKH0kulJQjIAGBTnAYH03OZHQtIbKBrGv3G04l+JQjmyIB3F1NHk4LVMQAU0FBL/MHHU4iZFQRX3+A3dbQHkUV5KQPj8CBTzIaHUXofEQ/x7JB39ZZHUKpoFQ4XjFBf6/cHEd0eJQ out_54_mFAP2b_singleloop_p01wA5_mFAP2b_0001_0001
E5lORBPHaVHUGEoKQIwqWBbmZZHUzMDKQHaxXB3MzdHUiBhGQwKnUBnBBkHUGEYEQCB2XB/naiHk9oAMQ6badBr0FnHUdNAMQPJJeBzlBxHE3aoOQlpRiBXFZ2Hk2t3NQam5OBvyhZHk789LQJ7dZBXjwSHkLIPKQA+6WBzE+fH0K3/NQGZLVB3LCpHELOhLQLdNeBzd7qHkxBGKQYJMgB3EwgH0etTMQoMyiB3hm8HE19TPQ24QiBjmw5Hkgv2LQkKujBviHwHUDq+NQ out_54_mFAP2b_singleloop_p01wA5_mFAP2b_0001_0001
LGZbcBntzaHkpbSEQEYleBbktfH0Gv0+PEtohBXMInHEDCsAQ789hBfTivHU3kY8PQgVgB7luXHUjX60PcUpcBHWTQHkjFqjPqpiYBjs/THk5OZpvOzydBn04GHE+IRLPDCseBb5QVHEv0NGQI2bbB3SdkHU4DG7PO14hBjk1SHE4VO6PB+ThBrhMcH07sBCP out_54_mFAP2b_singleloop_p01wA5_mFAP2b_0001_0001
LRLSjBT14jH0w1jEQtdulBntzpHEW5wFQktjmBLEYnH0kYwJQ7RhlBntzfHEoa8KQZ78nB/mEmHkTiBCQGV/oBf+IcHELetDQfU4iBDW5cH0OffGQ4HUlBXdVyHEgUVFQ/+gpB/V1rHkwojBQzTFnBv6BlHEF7I8Pr8EpBPjxXH0ZuhAQ out_54_mFAP2b_singleloop_p01wA5_mFAP2b_0001_0001
Lf/koBnX6sH0P14KQ35rpB7P1qHUiBhNQCBmqBHXPfHUGE4NQzMDrBT14bHEoaEQQiBBsBLFuyHEtIrNQc0MrBjsz7HU4x2LQJXwpBDDh2H0kKlJQFkkoBzq/sHUVF3KQ2sLoBDLzsHUN5CPQU13tB7RwuHkzfBNQ/lUsBvoP1H0xdwPQ/d+sBjYJAIUdpMLQbZ7pBXyvAIksL9MQVzQrBfmT0HE7vGIQnUPoBbS/7HkU/yIQ out_54_mFAP2b_singleloop_p01wA5_mFAP2b_0001_0001
EiWErBbPKZH0istLQOJ2rBLwKOHkArMMQR2OqBz1jGH0xLdKQKcNrBjU49GE7RxJQLy2uBzLdMHkoFpLQhZcvB/7gPH0Ah8IQ+AmwBvw+SHkMZjNQlDtqBLbnbHEnEzJQJ9brBnhQMHU+SSOQcXUvB3CAEHkyB5LQw61tB3cGSHE7tGIQxisyBPCgRHkffHNQigKwBrfoQH0LfmPQIYLwBT7cbHUy9TNQ out_54_mFAP2b_singleloop_p01wA5_mFAP2b_0001_0001
E35rnBrbSJHkvf6JQv09lBzgACH0P1YIQBr8iB7P1DHkqxrIQjs9hBra8MHU2OfIQ5QrmBbPKCHEue0CQ7ZBlBT+R6G0rp/+PY94lBDRj5GUSd/tPuBFoBfjp1GkYuxaPknJkBbaW9G06Xauv789mBz1jQHEW5gKQ6nTmBTQ45GUgUGJQF9xoBPzOAHEY3RCQ94VmBzIKKHkchOBQY97iB7p68Gk5D/+P6MLlBLDZyGU0LUBQSElkBv8I9G0cEZ7vexViBf2gAHEt2chv out_54_mFAP2b_singleloop_p01wA5_mFAP2b_0001_0001
EAAghB3256GUiBBJQEtIdBDrc6GktzHJQqGvaB3isxG0IbnGQXPKdBrbSpG0HFuFQhALbBPHa4GEUN+LQZ67bB77/AHkDfHOQEJSgB/lWCHE/8ZPQB0pXBHUCHH08J+OQ/GggBfQ2JHkYxtQQX3/XB/rVOHkmGfQQzmscBTh0PHUfOGRQO0iiBjU4zGUepLJQOPjbBThFCH04NbIQyT0cBDdBxGku5tMQjz/WBLpU3GUmOwLQZk8hBnqj9GEoW0OQGr5TBT/3FHE4PBOQ+hXiB/f8KHUMFORQEueUB3T7SH0pByQQkADdB/DoVHkrh5RQ out_54_mFAP2b_singleloop_p01wA5_mFAP2b_0001_0001
E8S3VBbQgzGEXPqEQfU4SBDrcrGkX6mBQTiBPBHtIlGE/pGFQv0tMBvyhpGkU4aIQR0zPBrYvwG0hPD6Pn6VTBLSX1GEfIJiPmuAQBL3m6GEzb72vmrgTBzIm+GUE5SAw6ZZQB/53EHkp9REwSMIUBThr6GEBWZFQwSuVB/EwlGEYf2/P0CWNBfYN3GUs7M9PncINB3Z6qGkIgx0PkkvVB/e/uG0phDpvQFCWBrqT7Gk9JYxPpjzNBrUWBHUdKOwvJQJNBvv10GUkCn6vjWWVBLXz3GkmyTCw1/rWB3ApDHU4SZ9v102SBfuXHHEq8OHwC4uOBjcSLHU2CeCwVEfNBT2OAH0SQ2Fw out_54_mFAP2b_singleloop_p01wA5_mFAP2b_0001_0001
EEtIOBDAAbGUNepDQMIQKBvz3TGkpbSGQ8n6FBT14PG0OffCQ/pGHBDBWMGU6mE8PJMINBnFPKGEtVXIQg3ZJBflBCGkCcgJQJxlIBvR0vFUN4kIQko8FB35MDGkc/zLQT24EBrxclFELvIKQOUODBnlCzFEF+HMQpc9EBrkkLGk83mNQLAI/ALf1vFERsKOQROSBBn99JGkL3pPQ63T9AjNZAG0dK7PQ4PVQBPc9XGET3kAQV+RIBTXUYGUiTvIQvxyPBLE8MGEa98JQJklPBfCZGGUv6rFQEklKBno4oFkuWsFQNTmDBjcSWFkqk3JQT2BHBHpMTGkmgZNQEk36AzbvgFkpmaOQLriABvahQGUdahQQ/5l3ADR0+FUfrxQQ out_54_mFAP2b_singleloop_p01wA5_mFAP2b_0001_0001
EfU4AB7kYQG0LdTEQXkt4AXjXMGUhrHBQRLyvAjrHIGE99zEQbnvqAT2OOGkCXvHQBuS0ATsLVG0Es+6PvvzrAHfIRGkGU7sPTKCpAPU5HGkmCfvPe2LoAbGUXG0nFAtvIFOAB3MzTGUKc9HQG3i7ATwzFG0bFP9PQ+z6AzetYGEhIx0PN9zwA/ugbGkqu3/P out_54_mFAP2b_singleloop_p01wA5_mFAP2b_0001_0001
EZ78tA/9T7F0IbnEQIMvlAHiPxFkLz5HQtIDdAb9uiFE05lEQQV2hADeNaFk6deAQ9m0qAXskkFE0+NKQlSXyAfMJyFkxCICQ+qwgAnh19F0xdzIQevkkATfHdF0S5aLQz/hvAb7SvFUAMeLQvJAwAD8OYFkt/YJQ out_54_mFAP2b_singleloop_p01wA5_mFAP2b_0001_0001
E7ERJAvJ/fF0EdaGQmhR1/ScpQF0Jn+DQla6k/qOEBFEfMGIQMHDj/OWTGF0W6dKQwr5++aiIcF0NgSBQAsZZ/6jHrFEh4k5P+MNm+k3b1FUdJWwP3TWu/MefxFkddV2PHqvC9cmXBGESdWvv3+OEAzCwoFE1GyIQFAVDAXgqHF0SE8AQqt4V94WdlFEtxQEQKEPT+wBWQFEF9T/PKlWu/m5CiFkT3TuPhX2w/OGx3FUX518P7CFS/cxAFGENxa3v/wca/mcvCGUf6A0v out_54_mFAP2b_singleloop_p01wA5_mFAP2b_0001_0001
ENSKS/yG5tE0hCcGQ2zCn+SqVdEUPXCJQohyl/YxGZE0uCoIQm9I2/Ed0aE0CsyEQPU9i/2kmIEUoioIQshZIAjf+JEUVZhJQXZgXAv7bUEEht7HQyh5OATA1AEk8f6LQ9ITmAjltVEEQDyIQIC/hAL5DCEEk6uMQTpapAPjhMEkThKLQG2eV/q8sqEEm6eCQdd45+SM2iE0DhFLQcJii/S5OEEkELDFQKGOH/CKZ3D0eTvJQ5BlSAX/rbEUIZKEQc3JDArvIxDE60JNQYpJsAD4+dE0wMFHQL5bkAbgl1DULgnOQ3PuxAfRiNEkB0zLQ out_54_mFAP2b_singleloop_p01wA5_mFAP2b_0001_0001
Ecg27/0ZkTEk6gyKQpMEUANKWMEEOmnKQAlFVAN4doDkqwCLQcEOFANraUDEgiyLQXj8gARWHYE052qMQl0sgAtTZwEkd8aMQ82WlAlyt3EE+0wJQu3zlAtPAQFkUqlJQ9B5pAlZaXFkap5FQxIlt/klYUEkxUmMQ/9GaANOAQEUb9nIQdQocANL9TEEKsrOQ+RPpARx8SEEaKeMQHA7QAVdA2EEyqkMQ9DUlAhEf3EEryCOQ1NbtA5AUxEUZYiJQwxbgA5cqxEUbWIIQ2FrbAxjkWFEBe5JQKNCrA1yKWF0p4JLQCnEqA9cknFUjP1FQjpWxAB0pRFUhOUFQujBlAZTDSFk289CQ out_54_mFAP2b_singleloop_p01wA5_mFAP2b_0001_0001
ExG7jAxCAWDkoBkKQKnelAlEDoCEdm4KQPGJjAZZMbC0K7wNQPO/eAtxLvBUYtSOQAT4wAh+FbCUbKHKQBoQzAdcoeCkDBSGQtWv+AB/ATCEcK9EQel+CB9IEYCUwfIIQMBQABJpWDCUEKGAQGxIqAlIRoDUba9JQ6W0fANDcXCEJTkJQEwl2AVKLvCEbeLLQKhUyAxCM0BUK/tKQqi/tABS8ICk76GEQs02xAtIg/CUALAFQ3W9DBNgO2Bk6F/9PTva6AhRk/Bk4oE7P out_54_mFAP2b_singleloop_p01wA5_mFAP2b_0001_0001
EmARlAdsY4CUK0nPQfxAkAh9PvCUJ3ORQjmpQAhafyC05spRQEnHLAlp3pCkvUzSQb55qA5lFNDkfFESQCkp2AZ/qDD08V7RQldy5AtFnfCk6nmRQO+M9AFNajDUHvKSQQH0nAhSqVD04ODPQOekmAR6YOCEdpaRQyzcpAdiGuD0oowRQyvqoAhhVKDkvSHTQmbjCBpGAfDEM6FSQ45T6AxsBAEULUbSQ out_54_mFAP2b_singleloop_p01wA5_mFAP2b_0001_0001
LZr+CANM++CkajtQQLb6Q/IhNED0OU/QQ02hK9iM8eCUUbbQQYzno/2ExgCkqLXQQ8uyd+oEMuD0khZQQZKhb/oCvKEkcu+QQhpSk/MdSLEUO6KSQ/B2n/8h/YEE0mOQQqXfIARB/EDkt+jPQrx3H/w45EDk6fESQTIpx+4VFuDU6woOQHcIV/mixwDkzWlQQ out_54_mFAP2b_singleloop_p01wA5_mFAP2b_0001_0001
ExgBK/I3R6BkZpBQQJ3by7EkUuAUY49OQKeIE/irbu/jllmQQ6kq49mZR3/DBsvRQ1kRe/cxN2/zDqQNQHnco/0uclAEn5nKQFPi5+g6JXBUiXmJQPEkGAhXvSAUBRgJQXrP1/osi7BUcNGQQjZCV/assCBUxttNQJTJ9/QYCl/jU4VOQZlwD/MN0u9jRp4MQNHhKAV3BtAEeufHQkvnQAdAYU/TQ2ZKQ out_54_mFAP2b_singleloop_p01wA5_mFAP2b_0001_0001
Enw/x/6smG+TBMRQQYlLDA7j504zOvPRQsS4l/Opi587N97RQ5gFT+m7zS+LpGVRQYJ5SA7X0h877GZQQkCSYAL4bO6DYahOQFhkDAje069DlM5NQ6nFy/mUtG+jO/QQQCruLAnaMK9TBJ/RQPRVLAXbwI/bO4DQQnlegAj3Ip9bDg/QQ2nceALiNa67KX0MQXghiA7Hg59zCfHPQiEl0/eOPB7zQudMQcL/GAn+48/TICENQ out_54_mFAP2b_singleloop_p01wA5_mFAP2b_0001_0001
ESUut/W+GC+77aNTQ3pbL/Ol/CAsSv6TQTEid/63IbBc0OVTQT8hn+CT/MC8g5rTQPP6g/arHDAstgZVQ7x7GArn+hAMZSuVQP3DMAzmAXAcodKXQ8cmgAT4w3AcLWfXQUxIlAHAZzAsJuWYQsR4fA7TjPAMim2YQu9zuAnXITB8W+cYQWTdCA/37C8rvwsTQaNWx+oiiq/rJJ0TQN+Dq++F8rAsW87VQgcOb/OFGF+bXFzVQBQhSAXR/6/LUAJVQWuVIAnhulBMadeVQzVWAAv6a5AcE/wXQiNnLADrgm+rOzaXQEL2kALLzTBMc6vWQKpFRAXClu/bn0xYQWtVjAPkRMAcY3TZQBwzyAPKsuBsWdEYQYaNyAbv2PBsJO6YQ out_54_mFAP2b_singleloop_p01wA5_mFAP2b_0001_0001
LyOB+/+/WfBc0ubSQirgEAPDrXCMjAxRQJyVz/6rFbCsk9ZQQ5ur+/etU2CswgLPQz4wcAjM4bC83fmRQMEckA3lRcC8nT6SQ9/upA/xhvBs+xVTQamskAfDJBD8brrTQoBRvAzKQwB81UiUQ7kOqArPgBDsnN4UQAwfvA3rLdC81iTVQBWA1APyidCM5xfWQhoSHAfsxpAspPNSQEtg9/2IMyCMRFYSQaHYhAHrVBC8n+/QQO6NgADfX5Cc/TERQGAipATOk1AsC+uSQg1hgATi0dD8zHWTQzQbzArJ52AsD63UQCObqALmeeDMVDfVQ8SM1A7QM6Cs/81WQ out_54_mFAP2b_singleloop_p01wA5_mFAP2b_0001_0001
EVHLI/+Wl+B8DsKQQCc2M+UTXBC8h05NQ60GK/6dGvBMWYbLQaLl/+GZ5LCMsCWJQoNoU/kygtC8XflNQDtMz/4Cp7C8BM/PQgTwMAJnGpCsr8WQQuDSr/k/eaDc6U6QQ6QCUAVH97C8N3cRQjCUGA5kAaDc1jzRQkU43+KfQQB86E2QQZwVe/k+aTBs2eAOQ94CT9U6TFD8NCMNQ8w1v/UwLtCsax3LQBIg++8bvvDsY57QQ26ahANtB0C8VH+RQDiwHAJ6ktDM/rmSQ out_54_mFAP2b_singleloop_p01wA5_mFAP2b_0001_0001
E2ukx/6YgwAMvxqLQ1HAFAT6aRAcPcYJQOuey/W3DT+L3m4HQ8lFt+6GpG+7DHFIQKOd2/eLxVAcO2eNQ4j5HAn4CGBsfm/HQ7PkUAzUR1/r0lDKQ out_54_mFAP2b_singleloop_p01wA5_mFAP2b_0001_0001
Eh2UFAP7ba67vzHFQlt/3/6+9H9TtS/BQgK8JAP6zBAkmWSCQ7sDdAHXI5/TQNbDQqHly/WnSz6jaVb4PTPKNA3QAE3jM0muP55YVAPcJS7rBcMFQ5OQR/SOhC+DEjpDQJq8h/ygzQ+TUU+vPltqd/yl3L8Lv4F4Pwn6SATrE09Tx78lP out_54_mFAP2b_singleloop_p01wA5_mFAP2b_0001_0001
EVnQAAPFtLBEkcQBQBH3LAv6UOCEyHUBQmf6GAn2HpCUtRw4PHVHx/i1meCU1uLqPoylGAbUQoC0ElYGQD4Yg/uQIyCEPYeGQfoXMAT+7OCkfAsJQvb6g/6QzLBECaaAQez9cAvjeHCkwdTBQj+mPADgGGD0zlWGQyPfD/Wk3dC01qWIQPniIArswhC0AYdLQJSbdAnbsHCEz5qJQEWSDAb7YiBEcVuJQ out_54_mFAP2b_singleloop_p01wA5_mFAP2b_0001_0001
Eqy4SALNzLD0wFs2P5GrOAjhEqDkIKOivLntZAbPPKEkpTygPJMCiAPeuME0ceY5PRw2VAz23XDERk87vfeoHAvPYlD0jShCwBvqAAnFLFEE+syCwd0LDAbRIIDk2OGGwNfOfATWVRD0YBY8PYn96/W8+vDkR4AlvPfAWAvpA1CUiOh7vE6EjATEUiDUPSo9vRplz/+PTPDE4xmIwi0KJAj/nqC0R9tFw out_54_mFAP2b_singleloop_p01wA5_mFAP2b_0001_0001
EREcXAnZfZEkJ9b0vP8QfA7HLvEEMG3wvBOvrAjUyvEUtnQsvw9mxAbBKlEE1z64v5myYAvZ89Ekxcv9vwcaAA7xBAFky9U+vrzkhAbk0TFEypf8vS+Bx/2ISLFEt2IEwqVGQAXT+VE0guM9vqCDYArPU1EEKHirPOp+dAfF62E0tCpCwaMT1/uu0IF0AMw2vIMXy/uPKwE0n1E+vkbZeAH4DeFkdckBw+oPqAnvESF0hjd8vfB/dADCCbFEJG+xvAcw4+yxIMFkxvDEwHWR7/OlaCF0W6qHwINM+/GJabFku0REw out_54_mFAP2b_singleloop_p01wA5_mFAP2b_0001_0001
EtZbvAztS8EUpXZxPnUs6AbXU8EU60c3P1Mc/AHmwSFk2r+2Pmyn7APRLhFExcA9P2SC8AfzuyEE8GeBQF8uDBnXyyE0LAtDQ4cVHBXQelEUj2FAQJ7sDBLRBqEkELsIQ5DTqA7ECGFEtmm4PcDG/AXugyEUAYFoPdlR5AXkNiEkx/YBQKmA3AjNq7EU4yPEQqpRFBbsGDFkEwuDQYZZLBn8glEEkXrBQgBWHB7ASsEkv3J4Pdf2FBfMGVEUFS3/Pz6wHB3jEqE03/eJQNmKCB/esZEkgarIQ64JBBbDA0EUee8JQ out_54_mFAP2b_singleloop_p01wA5_mFAP2b_0001_0001
E/UDEB757VF0gArcPEYlGBXO0qFEv0NBPhrnMBf8SpF0fqxjPKxAPBvyhYF03P1YvRATFBj8n1F0Wgs6vAJbHBjdApFkX1oBwsKk+APR73FUV+H8vUNeFBHsyJF0eU4uvGPCFBHu30FkW1+0PNwIHBvltCGkdJ86vNOiHBPwPaFkC+kAwXa58ADXm/Fk8w4BwLbU7APU1AGkuuUzvsX26AzkKoFUEr97v out_54_mFAP2b_singleloop_p01wA5_mFAP2b_0001_0001
LXPKPBDqG7F0gArwPe++UB3Mz6F057nyPiWkXB757HGET3k4P/UDVBzLdQGUGEY4PyL9MBPzMEG00NJ0PU5vWB3bD2F0QZNpvtGKWBHR2uFUKGN7P out_54_mFAP2b_singleloop_p01wA5_mFAP2b_0001_0001
E5lucBT2OHGkSMI7PyL9fBDVjQG0coF+PVjnhBPepOGUhrHEQpbyiBblDGG0eU4EQ6f3hB7quTGUBKyxPYKVgBnVBWGU2+Bxvw5fjBfnidG0Dp23P8naeBjWk/FEnED7PveRdBHMPXGE1ns/PAGOjB/iHNG0DAosP73idBHeEaGUGdSqvYo0kBbtqfGkapriPP8rkBT0ybGEFmB/P1CKiB7zMkG0UPm5P out_54_mFAP2b_singleloop_p01wA5_mFAP2b_0001_0001
EjsthBXO0WGUJGkHQ99TjBvIbWGkWkNKQLymlBHueeGEqG/JQuzHlB7P1nG0jCXJQ3kohBX46ZGkoFpMQgcdeBDrETGkMbcNQFPdZBrjOXGU9+DMQ8R6dBvPRTGUWyOQQLHqgBz1jdGkCXvGQz5HkB7WYOGEmNbKQkM5gBfQ2hGEtFPMQ017iBfWZaG001WOQ49AfBHgALGEA2wMQamHWBfbRSGE1ppMQJK8ZBfL9WG0gP5JQP3sYBzibfGEYArMQSCgaBvrWOGUOkhQQjKTdB3KfbGk8EkQQ5CxgBPiFQGkkAsQQ out_54_mFAP2b_singleloop_p01wA5_mFAP2b_0001_0001
E4PFoBnuJbGEaRmKQCBWqB7luiGkuJhKQWO0rB/mEjGU0iMNQaRGsB3jCbGEEYlOQFuOsB3NJgGE+TNIQmj5qBraehGkP37CQJyxsBjh3fGUFGr8Pi1juBnMAZGkJIB9PZPasBbxKmGUBbgwPSMYoBf8STGk/UDLQ3+jpBPKtqGU1WHKQ8Q8sBbQ8XGEvDZIQQs9tBzwalGkb/SIQMuDqBzOjpG0eiqCQ85TpBH3kbGUbqlCQHAmtBfqflGka4movQ25qBHHwrGk2+fwP out_54_mFAP2b_singleloop_p01wA5_mFAP2b_0001_0001
EFDysB/nasGkR2+NQ357tBPc9sGEpwVQQGZrwB7P1nG0GvcQQShbyBT14pGUbnPPQkCHuBzLd4G0Mz0QQQW5uBH2o5G07KSSQT7quBLE7EHkAQxSQNQrvB7O9FHUpyIUQrZOuB38SEHUB/QVQH2rrBTcrBH0b0MVQImYvBfmSFH08xcWQCBmsB/89yGUHaxMQninsBvQsoG0ioBRQslQsBLDi8GEf9qQQdpnvB/Mn8GU3tPQQA59wBvJF3GUPlaSQYqltBvVm0GU4R5SQ8xksBL3bHHU4RwSQd41vBbYJKHEdOISQOMoxBj05HHkM7PUQPkwqBLsBBHE7nTUQsinqB3CPAHkZcEWQ4kVxBDKQHH0flgWQfkTuBzjFEHkN3SXQ out_54_mFAP2b_singleloop_p01wA5_mFAP2b_0001_0001
E99DxB/TNhGkR2eRQXPqzBzeUcG0d+uRQamJ1B7kYiGkAr0SQmu5zBbQgnGUzMrTQ14VzB/RhQGUwKHSQamMyBjQzJGkxT/QQ077xB/KB8FUCVVRQMRywB3a/1FUBbWSQO1CzBHskuF0WheQQFDivBbmZfGEAAISQzj10BfMtcGkIW0QQP8AyB/Q1PGUiS+SQh7R1BPTPNGEqkZSQKQfzBLziKGEKfHQQKwNwBHf4MGkxawQQQK+yBn2reFU3RnQQsO9zB3zI0F0BAUPQ out_54_mFAP2b_singleloop_p01wA5_mFAP2b_0001_0001
L/Uz3BXO0hGkEDySQ03f5BXO0mGUdTyTQShb7B77neG0OfXUQIwK8B33PfGkvfiVQy+P8B3qdXGUdkrTQRLC7BrbSwGEShLTQNfP5BHob5GkVIrSQFzx6Bnu2CHUJ+GSQRTM9BLWbCHUxmESQk5g5B7SgKHEg6tRQ5Qr4BD/pdGERLCSQsoO4BfB2pGUSolUQsfP8B/PgtGEB5VSQZNZ8BX6lzGE5M7TQbd/3BzPN8GUi1fTQXp63BTHU2GUUl5RQ out_54_mFAP2b_singleloop_p01wA5_mFAP2b_0001_0001
L+TNOB325FEUHahMQ6mETBf8SPEU6mkMQ++JXBvHFOEULymKQmuJbBLEYZEUIwaLQmuJgBz0NbEUGE4JQOJGaBfR2iEkqx7NQbnvdBHuewEEmuZPQqxLVBfR2cEE8nqOQtd+SBzKHiE0OfXQQAAgLBHYl3DEtILKQepbNBrED6D0hWEHQXPqKBHXPmDEBW5CQO0iMBHZ7oDk9ow7PPK8FBjqxPD0FZ7DQW5QDBjAr8CEqGv/Pnv/DBnuJNDU6mkIQ03vGBDW5gDUjXqKQHv0+ArFZ3C03PFJQMrAMBjOsFEUZeZOQOUjgBTQfSEEmggHQm6jgBXbUsE0TYMJQ5p+hBj/pUEUk28KQFSueBzoy+EkenLOQ6avgBDfjnEkry1PQax8bB7u11EkIQqQQkSCRBX2cFEknsEGQvPKFBTtbeDE0BrMQ out_54_mFAP2b_singleloop_p01wA5_mFAP2b_0001_0001
