# Supplementary material for: Incorporation of sensing modalities into de novo designed fluorescence-activating proteins
Source: Nat Commun. 2021 Feb 8;12:856. doi: 10.1038/s41467-020-18911-w (PMC7870846; doi:10.1038/s41467-020-18911-w)
Supplement: Supplementary file 24 — Source Data [file 41467_2020_18911_MOESM24_ESM.xlsx › raw_data_graphs/Supplementary_Figure_6b,c,d/1/silent_83.out]

SEQUENCE: SRAAQLLPGTWQVTMTNEDGQTSQGQWHFQPRSPYTMDIVAQGTISDGRPIVGYGKATVKTPDTLDIDITYPSLGNIKAQGQITMDSPTQFKWDAQFKQNDNPRYHGSTNILTGTLQRQEZ
SCORE:     score     fa_atr     fa_rep     fa_sol    fa_intra_rep    fa_intra_sol_xover4    lk_ball_wtd    fa_elec    pro_close    hbond_sr_bb    hbond_lr_bb    hbond_bb_sc    hbond_sc    dslf_fa13      omega     fa_dun    p_aa_pp    yhh_planarity        ref    rama_prepro    bref_irms    cen_irms    final_chainbreak    final_looprelax_score    irms       time                                      description
REMARK BINARY SILENTFILE
SCORE:  -482.823   -708.088     97.239    408.821           1.656                 24.277         -5.692   -263.832        2.342        -26.533        -75.306        -26.815     -36.186        0.000      7.637    132.837    -41.340            0.035     19.116          7.009        2.591       2.591               0.027                 -482.823   2.534   1528.000 out_83_mFAP2b_singleloop_p01wA5_mFAP2b_0001_0001
RES_NUM A:1-120 B:121 out_83_mFAP2b_singleloop_p01wA5_mFAP2b_0001_0001
FOLD_TREE  EDGE 1 120 -1  EDGE 1 121 1  out_83_mFAP2b_singleloop_p01wA5_mFAP2b_0001_0001
RT 0.092238 0.94843 0.303269 0.768097 -0.261588 0.584465 0.633655 0.17903 -0.752615 12.785 -5.805 20.9455   out_83_mFAP2b_singleloop_p01wA5_mFAP2b_0001_0001
ANNOTATED_SEQUENCE: S[SER:NtermProteinFull]RAAQLLPGTWQVTMTNEDGQTSQGQWHFQPRSPYTMDIVAQGTISDGRPIVGYGKATVKTPDTLDIDITYPSLGNIKAQGQITMDSPTQFKWDAQFKQNDNPRYHGSTNILTGTLQRQE[GLU:CtermProteinFull]Z[HBI] out_83_mFAP2b_singleloop_p01wA5_mFAP2b_0001_0001
CHAIN_ENDINGS  120 out_83_mFAP2b_singleloop_p01wA5_mFAP2b_0001_0001
LwfKMBvxLBIEoaMYQDCMMBf9IAIEZ78WQ67nRBLFu8HE99bWQ357UBT0i4H0hWMXQlDNIBf9o3HkoFpWQDsyJBjQFuHEk7OXQiTgIBXhVCIUaeVYQPryOBPHFEIkmJTYQBdLNBHFt7HUsJcYQAQKLBfY1DIkXmbWQTG3HBLdk2HUUlkVQwkTEB3v75HEMQBXQKyCIBPqFuHkYDEYQ out_83_mFAP2b_singleloop_p01wA5_mFAP2b_0001_0001
HTihSB3NJ+H0kYIVQ/UjXBHCs6HkEDiUQkC3XBvcouHUgVmUQFDCcBjVOqHkvf6UQ5QLYB/9T+HUf/ETQYLGZBLvIFI0B14SQsw7aBPmjGIkvVfRQax1WBTquFIUPYdQQ8NKTBrobJIkH3FQQ3qETBH1JOIk8nrQQWnqPBXEWIIUTCROQEtoPBzKnAIEsyhUQMv1aBzTP+H0KDGVQs3sUBHZH8H0EcgSQFdkbBvdJ6HkRVoSQ/jHcBn/fGIEHGmTQtGWVB3sOHI0uDFTQo/XeBzFFEI0r+ORQAWHcBv3vKI0a1dRQIgxWBbKKCIEfk8PQAYvVBLkAPIkaOaRQEzVQBTa6QIk3zZQQIAtPBvopEIEsYUNQVQ8MBDoFLIEVitNQ out_83_mFAP2b_singleloop_p01wA5_mFAP2b_0001_0001
H3kYTBPzMpH0yhWUQiBhTB/RhdHUO0aUQXPKVBPIwZHkVO0VQEtoYBfR2SHkQg9VQiWEOBntzYHkArEUQnEDQBnCXtHklDFUQRXgWBforaHUCZtTQb8SOB7QLQH0IbHUQam5MB/TNbHkrHFTQEYFLBvcobHkvfyUQ out_83_mFAP2b_singleloop_p01wA5_mFAP2b_0001_0001
HPK8SBntzeHU2O3WQqGPUBjqxbHUbnHYQrcIaBnCXdHE8nSYQQgVcBb5QXHEDCsYQ8S3QBvHFiHUzMnYQXPKQBD/pkH0yhuWQ2rZTB/GRTHEgVLYQ9owRB7OffHknvHZQmupMBD/pgHk9ogYQ03vRBz1jqHEAAkYQ out_83_mFAP2b_singleloop_p01wA5_mFAP2b_0001_0001
H++pcB77nlHEoaAYQuzHhBra8nHkvfKYQy2JjB/RhjHEoaUXQnvflB/mEiHUdTqXQPffhBnBB0Hka8OYQwJnfB3E+4HUKQyYQVNdgBTeb0H0qTeZQI3viBjNA1HU14sZQ2y5cBLy5vHkbtzZQsHlaBrZmqHUiBZXQOInhB7fLkHEs9oYQWk7gBfT23HUvfhXQdaljBLX11HU7+UYQ0MabBTfW3HUbUrYQqNKgBTJyAIk75yYQeSidBfWxsHE7uQaQ10QZBLwlvH0HrmZQ out_83_mFAP2b_singleloop_p01wA5_mFAP2b_0001_0001
H46RiBTgVhHEv0FWQ46BkBT2OdHUIwCVQqxLkBblDRHUO0CVQCBWmBfTiMH0P14UQ78NjB76RhHkpbqTQdaClBj2WdH0n4kSQMZ0nBbwHhHUfK5SQtDLkBHdyhH0RNPRQaRWgBntziHUwK3VQXrCmBzDSgHUSxNVQkzNjBHe+pHUHbqTQK3MhBjafeHkK+cTQDQBlBTZtUHUHnjSQkBLpBf/WeHEMpJSQLjboBDU8dHkkG3TQ312nBjx0pHEBJ7SQByglBPD7eHkpcdQQxzPkBfYdqHUSNSRQrnLiBPKYfH08JARQ out_83_mFAP2b_singleloop_p01wA5_mFAP2b_0001_0001
Ham5hBjArLH0xLNVQQg1hBTf//G0xLNVQHaRjBntz5GkWkVWQMdTkBLaRxGkpbCWQGZ7dBPc97GktzHVQU3PbB/Mc9Gk2fyTQByjVBv986G03K5TQ/eydBDTv1GUvkySQrcIgBvcoPHkBBWVQ8T1iBL3I9GUxiTUQYGkbBXlEAHkd22VQKW5dBDTizGEVZWVQ9pqbBf5nFH0ZUeTQIIoTBbj/7GUvB7SQOfxTB3TWAHUNwnUQctHVBLvvyG0eHOUQkV3bBfCj2G0N00RQpFTdB/xqtGUKvITQay/gB7jf3G0DnsSQ out_83_mFAP2b_singleloop_p01wA5_mFAP2b_0001_0001
LEtojBLFu9GkQglXQf/0kBf9o3GUHaVYQUNenBjAryGEYlHYQJbHpB3Mz3GUPKkXQdTSlBjVOAHkCX3YQ0x9iBbPqHH0xkxYQgskiBjWHIH0+eCYQ3KmjB3oo9G0WaoXQ/pajBjzaxGEm4fYQLnNnBTNMEHkkexYQs0alBr8l8GEcFXZQlFajB7rmPHk4O/YQtLLhB7tzEHEceBZQvT3jBbiZOH08CuXQdsdgBXVZJH07+2XQ out_83_mFAP2b_singleloop_p01wA5_mFAP2b_0001_0001
LSh7nBPIwoGkoFVYQ14VqBblDjGkqxHYQ35rpBrw1aGUdTKXQrcYnBXNeXGEsyBXQgqhmB3jClGUbnnYQk5OrB/hFfGkBYjYQMuzrBLGxoGkqo3XQ out_83_mFAP2b_singleloop_p01wA5_mFAP2b_0001_0001
EqGvrBvz3WG0isdWQJGUrBPc9NGkpbiVQW5grBf8SRGkVOEUQHvUtBzeUXG0gArTQWOUtBX46EGU6m0VQYrBtBvEWBGkkEMXQZUusBTDB3FU4y5UQpwltBb78ZGEEYlWQYHTpB/m2KGUoBsVQBaWvBTywHGkPTqVQkSqrBv9d3FEVGQXQuRHuBP9SqFU+3HVQxl7sBHrp7F0ws3TQQ4rqBPbdxFknzEVQ out_83_mFAP2b_singleloop_p01wA5_mFAP2b_0001_0001
EEYlpBDrcNGUy2RTQIFepBjpbPGEUN2RQktzpBHtIFGEnEDRQktzoB/9T5F0w1bRQsyxmBD/pUGUHahRQzYmmBLOhfGEWUISQT6UmBTqlhGU4xbTQqdpmBT9wpG0H8eRQ9VSmBveLsGkYkpTQGVhmBryWxGEeLeSQrVzmBvU7sGkSoMQQYZnmBvgM8GE4OMSQE05mBvTj3G0KKzPQuS1mBbJG/GU8r3QQSMIoBPy2IG03PtTQiRGrBXn0UGU2HlRQB0JlBrsrPG0MW5RQrmkmBbITVGkZTcQQyUMmBnGkbG0nuNUQa+EmBrqcvGULxkUQg62mB3eFnGUgb3OQvJimBXmNCHkIe9SQCnCnB33t5GEH4uNQ7C7mBDSkHHEdDmQQ out_83_mFAP2b_singleloop_p01wA5_mFAP2b_0001_0001
EEtIrBzgAGG0LdzPQMIgrBTgV6F0257NQUN+oBHtI5FkQgVMQ8nKoBbktEG0xLNLQaR2tBnsd+FUHaBMQclWuB79fsF0XZ/JQmHdvBf8IYFEKnQLQrukxBHNmYFEdYiMQ9bDuBLcUGF0JP6KQuz3rBrbSNGkVOUPQsK1rBDuurFUoJFPQx2pvB/FdAGUOEJNQABetBfykGGU9N6KQxUyvB37HyFUbagIQZmdsBnMgoFk3IBJQUjruBfGn4EkjttLQlrWsBPJfGFUeQ2JQ out_83_mFAP2b_singleloop_p01wA5_mFAP2b_0001_0001
EoFpnBTLymFU46RMQkCHlBTgVmFUhr3KQKc9kBDqGVFU5QrIQHahlB3NJCFEVjHJQEY1iBz0NjFEmu5MQ8RLgBPAtjFEIRdLQfUAjB/i/zFUL0EPQQgVoB/RhZFEFuONQej0kBnDw1F0d64JQjDCjBbLoTF0JC1NQ2hKdBrsfhFUn64MQ3UHgBTIJXFUb69JQ9D3fBnaLzFkageKQbiZhBz9mxFUmCQQQXO3iBjlwBGkqeNOQsg4kBDQmyF0B0CQQ out_83_mFAP2b_singleloop_p01wA5_mFAP2b_0001_0001
EhALkBf++bFk/UjEQWO0jBj/UNFkTiBAQtI7gBz1jOFkpbS8PSMofBzKHgFUwKH7P78tlBnsdSFUIwK1PJueoBb3oQFkD7+5P76MlBrR9CF0A+DrvW5wjBb78rF0IbHEQEgQkBTiH9EUsvXBQlUXlBvOxiFUgQbvPi3QpBXzueF0EPK6PC0imBr9wGFEF2V5vmVJjBzsgEFE8U/yvJ6ilBjslyEkLTKMv out_83_mFAP2b_singleloop_p01wA5_mFAP2b_0001_0001
EWOUfBvHF8EEEYl6PR2uZBjpb8EU5QL2PhrnYBvd+sEkuJxoviWkbBrFZdEEAAAwvVj3VB7Of3EEDCMAQBlKWBDi8FFEB9MFQ+d4QBj57/E0aS7IQdUKSBPOEQFE/J0LQampgBT14tEE7Rh7PVdzYB7hbMFESPUwP21TWBnRYnEEkTdBQIv0RBv4E5Eko3T9PGw4VBf/kWFk1XHEQBi7ZBjDVDFEybMHQnSDPBniRNFEK8SNQLTOSBnR5gFUbjRLQXH8VBftuLFUy5pMQ out_83_mFAP2b_singleloop_p01wA5_mFAP2b_0001_0001
EoFZUBHDCyEEv0N4vktTSB7QLkEULyWAwXPKMBT2OjEEoa8/vO0iJBntzzEkQgV+v14FUBnBBsEkAr8FwFL1ZBbSEtE0QZJGwlXNSBTCbcE01cIJwfUYSB7lu/E0HFu0v4G7TBngIUEEQ5k/vmkbSB7f07E0cHuGwKwSbB7/skEkQ/QDwwUhTBzhAiEECYFLwuP5NB7HYbE0lOHJwyu5TBLqpMEEFHwIw out_83_mFAP2b_singleloop_p01wA5_mFAP2b_0001_0001
E99zJBPJGQE025bAwPK8DB/mEPEklDNAwamZBBjpbQE0fqxFwIFOEBPIwQEkvf6IwnEDCBT2O3D0NJG6veILDBjBGMDE8rD/vLsjDBnC5GDEPngEwXqrDB38ZsCUurC4vEtIMB3MzCEEnEDBwZdfCBHn2cEURk57vgHf7AHm55DUNpu4vnp7DBbK33DUiW2ovktbEBr/lNCU7+c6vErXDBP9ryCUi299O out_83_mFAP2b_singleloop_p01wA5_mFAP2b_0001_0001
L1NJ4A/89PEUiBBGwQgVyAb5QREk/UjJwwfq0APdT+DEYljLwoFZyAjWkBEESh7NwO1TmAPg1REUk8+Iwa7leAvrkQEEJ5dLwVvmfAbKfkE0YhJNwJSKjA3bt0E00AJMwQ0pZALXejEU0ecPwe++zArvfQEUiBhCwuqr0AbV+fE0gVkKwTaUkAXzkgEUP82HwtGLkAnThEEUmIXHwAqEOA7k7NEE+n2Kw0OzhAjQ6CEkUlqMw out_83_mFAP2b_singleloop_p01wA5_mFAP2b_0001_0001
LGZ74ALv0ZDkSMoKwQgV7A/TN2CU5QbMw2OfDBf8S3CkVOUNwzhWFBjpbaCkWktOwHK84ADLYLCkPSELwKEDtA/MWEC0cskKw0L2mArwzMCUXZWMwt8RqAT0KtB0BMbIw/pG7Ab5QXD0FZrIw/RS2AHIE5CELfMOwt9H9Arc1JCE+/JJwOG87AzimiBEEpTMw out_83_mFAP2b_singleloop_p01wA5_mFAP2b_0001_0001
LGEYGBT0iYDkCXfMwjs9LBXNedD025LNwHv0PBPHaFDkX6WLwdolUBLwKDD0HF+LwcSsEBrw1vDU14VLw5/BNB7YS/DUSwINwW/mMBbDVSDEvZOPw out_83_mFAP2b_singleloop_p01wA5_mFAP2b_0001_0001
ELH6NBTLyyCEBWJJwEtoRB/mEbCEBW5GwgqxUBT2O7C0kYwDwqxrSBzfqdDksdeCwoF5OBf++5BEsyBDw1V2LB7L5yAEIjhFw91ZJBDBR2/jfgVBwpXUGBTaAaA0de47vBhxKB73Xj8Tx5cBw2O/JBvco1CE/pmIwthRUB/OUICEikuIwXHYMBzXsOCUm2ZAwkA/RB7QFcBk7plAwXBoOBjxbMAkYt5Hw/5rIBPjNNB0QxBIwK5TJBX6cZqTIue9vXoVNBLAyd6zAtQEw out_83_mFAP2b_singleloop_p01wA5_mFAP2b_0001_0001
ElDtZBDrcwCUf/UCwy25cBfnvPDEAAA/vv0NeB7P1ED0d++tvHv0dB757fC04luJPb8ChBjU4WDkSMoCwC4iiBr6QvCUIo2Cwu3XgBnetlDkMoJIw8SXbBLwKTC0LdTDwFzqaBHZqtDUosn+vq8PiBfBOvDkCgpAwXAUhB3V0VCEgT8CwQgNiB/T1qD0ADRJwx0eeBXAuBEk5wDIwdfWeB3AWND0RIKJw out_83_mFAP2b_singleloop_p01wA5_mFAP2b_0001_0001
EAAAgBvcolDklDtoP8S3gBvz3fDU6mE9P5l+iBrbSAEE+TNAQHaBjB/naSE0xLd8PzMzcBvz3jDEsyBCQGHraBXuFGEEZk1BQ357fBjqxBEUc9ogvi6whBzfNADUc9z9Pjl0dBXWkcD06XHGQ8swZBfHxNDkVYsAQfCZZB719IEUv6gFQ out_83_mFAP2b_singleloop_p01wA5_mFAP2b_0001_0001
EY6mkBnuJ1DkR2OEQnvfmB3NJKEE/pmGQAAwmBjWkHEkQgVKQmupmBvIbrDEBWZLQlYQpBf++JEkoF5DQusLpBX4rSEE+3T8Pc93rBP6CWEUvPX2P2lctBv7HHEk5JEzP+GbsBLvUqEkcdBxPU4akBvd+WDUHaxFQbtvlBX3OaE0ZI2FQhkCqBX4bzD0r/yDQlIpqBPnvTEEiONGQ9mLoB7KFiE0csl8Pf9EoBrHvHEEc5f2P3kKuBP39tEUyDMgPtqDrB7KM2EUX/F0P out_83_mFAP2b_singleloop_p01wA5_mFAP2b_0001_0001
Lx1DnB7luZEEUNuLQ7RRnBb78ZEkSMoOQwKnnBvyhwEUMIwPQbnvoBHue+EU5QbOQsyBnBHDCoEkCXvKQj59oBn2LQEEJzPPQY9elBPtxSEENrfPQ out_83_mFAP2b_singleloop_p01wA5_mFAP2b_0001_0001
Ef/0mBPzMzEUiBJRQ/pGnBLwKHFEBW5RQ/pmkBnX6MFUKctSQQ1IjBzJx+E0FZLTQlDdpBb5QFF0Jx4SQZ/PsBnw/CFUiBRSQWkZuBvYm+E0haUTQJ8SuBrW3tEU849TQuyUwB3C3MFEIrfTQqG/lBbmZmEEaRmRQFzanBL1NUFkfLMRQt5HpBTqj3EkZpiTQ/4epBbcdTF0bQhTQmzvsBjSESF0mtwRQssQsB/P71EEoYjRQLTwxBnpRKFUDALUQdLXwBPpnaFEv28SQ out_83_mFAP2b_singleloop_p01wA5_mFAP2b_0001_0001
EoFJkBPy2hFEBW5SQ14FiBzfqpFEv01TQ5QbjBvxL3FUc94UQ++JlBT2OCGEEYlUQkCXfB3251FEVjPTQ8A1aBjA2oF0hsmSQ5E3aBbtlUFk13NSQHPgVBzrbwFEfAVSQaS7VBvmxOFE+psRQ+UrSBr1gfFUNpwRQzI9SBrm2BGkdsgSQ/oeNBjWghF0wIYRQ7auNBfwyCGkODISQAwGLB3aF1FUQAlRQ1NZlBXjXsF0FZbSQaSIhBrp4bFEReTUQcCagBDpmAGUPGgSQakjdBjeV/F0RyCUQPqNeBbrMKFkT8SSQ0N5UBndq/EU07TRQtQ/UBTSWIGEj38SQE/OLBrKSUFEA07QQp5wLBHIMKGUO0RSQqhFHBTpG3F0SBURQ out_83_mFAP2b_singleloop_p01wA5_mFAP2b_0001_0001
EtIriBPzMzF0eUIWQaR2jB/na+FEAAQXQPKshB76RGG0HF2XQGE4eBLbnCGEaRCYQCsykBnYQuFEEYJYQ0BrmBbUzcF07gwXQetZpBnRffFE8coXQrKJmBf9WIFUN0VXQMveqBn+XNFUCOKXQhJjoBjuL/EUV++WQ7RRhBvconFECsSWQE2glBXwFEG0Xr5WQoZGjBXS7mFUdxXYQLI2lB7Nz2FkFoiYQDpLkBrlpAF0YsTXQfRmsBvdoKF0Le9WQsN0oBfDmvEknRpWQ out_83_mFAP2b_singleloop_p01wA5_mFAP2b_0001_0001
EzhWiBXjXQGU2ODYQVjXgBntzXGknvTYQFDChBrvfcGEVj/YQO0SjBzgAgG025HZQhrHgBb78gGU3koXQttSeBznzdG0RxRWQFC8gBvHLaG07CXVQaIDZBTyleGEwC6VQGWJgBr7aXGE6cGUQq9bXBnq4bG05kpUQFLGbBbzVYGEcEwTQe+OkBDAATGkYQ4XQxO9cB/LjTGEeiXYQplEiBj1XkGENXgXQlXsdBvVBnGU/IBYQSCCjBXEiZGkXxpVQb3JWBPFXhGEddnWQffmhBrfjUG0PZYTQYNQTB3UmcG00vXUQxS4ZBrJRWGEUkwSQ out_83_mFAP2b_singleloop_p01wA5_mFAP2b_0001_0001
Env/dBntzcGEqGbZQ8SXeBvcohGkTiFaQ357ZBPc9pGkDtMaQlYQVBzgAnGUbnPaQep7dBrEDZGUPKoaQ1bmdBz7WdGUZQWbQrzRhBj5AjG0I8mbQp7ajBzoKeGUTtrbQYs/gBT/UtGU0pwbQPKcaBXNeZGU46RZQuSGhB7HvlG07HIaQWusgBLHyTGEoOmaQgZaaBPZLUGESRiaQOKzcB/jpWG0kUrbQV9RaBXLEjG030XbQwliiB7ifxGUrE8bQ0aXeBHNFxGkmyrbQ out_83_mFAP2b_singleloop_p01wA5_mFAP2b_0001_0001
EmuJbBnCX0G0IbPaQgVOXBfnv8G0xLVaQfU4UBjVO8GU14BbQsHlXBLv04GkYQgbQZQgaBPc9GH0HFOaQhUFgB3E0DHkIBZaQScVgBj5M4GEJnKaQjXKbB7FJ0GUtePaQVoFUB7h67G06t8ZQt98YBjeXNHEvyiaQ8FDaBj0yJHUd5sZQ4fagBnhwEH0Ql7aQTGghB/vMJH0BHJaQIovhBb+Z0GUuGgaQXR7gBTNd3G04SpZQ out_83_mFAP2b_singleloop_p01wA5_mFAP2b_0001_0001
L357PB325/GEaRGbQWOUNBvcoAH0z3vbQfUYLBXiBMHkDt4bQpbSLBHYlPHkQgdcQcSsIBntz4GEFuybQOXRKBjmCtGEvWubQVxxNB3yfpGEZfScQXPNPBX5YeGkGlOcQYj7SBn0QZGU7alcQFvxVBDvMeGEy6CdQ7joTBXlEPGEXLdcQGE4NBLwKCHkqxraQCpMQBP7a+GkyhIcQNh7FBzlg6GUefZbQHDmGBPb25GkW+QcQNJcMBfUyrGkWYQbQHRsGBbCDoGkGUubQm9qLBzpjqGkyrwcQTGcRBTWLuGU8zScQIVLNBrNwZGkxs4bQqTKVBPdDmGkxuIdQfIkYBvdIaG0npTdQAaPRBLTxLG05lFcQA1WWBHWtKGUkPtcQ out_83_mFAP2b_singleloop_p01wA5_mFAP2b_0001_0001
LkC3JB/owRH0d+WbQ46xHBb6mcHkYQcbQBr8IBfSMiHEsyxaQcSMKBPIwcHkpbSaQgVuBB77ncHEVjjbQI399A3mlbH0Fc8aQ2O/JBzeUOHkQg5aQL62JBn3XgHkWA3bQxHYABTDkjHUv70bQdWxABH1uVHE/a3bQm1Z4AfuFWH0M2/aQ out_83_mFAP2b_singleloop_p01wA5_mFAP2b_0001_0001
LXkNIBHsysHEmutaQpw1IBnDtyH0HFGaQueUFBXMIuHERLiZQlYQGBLbnwH0bS8YQcSMHB/mE+HUwKTaQtMZIBjYq+HEocCbQimDHBLLszHUVQTbQsINIB3EvsHE4OuaQkhENBn3iyHkjb8ZQvv+CBf3R/HUehMaQkHaJB3OACIUHXAaQQM+FB3CgCIkrbRbQWAnMBfnaAIEyiHbQx2yCB7zgzHEUNbbQ6noJBfr5xHUdlubQ out_83_mFAP2b_singleloop_p01wA5_mFAP2b_0001_0001
EsHFBBf++nHkWktZQ7Rh7APdTjHkDtMZQQ144ADrcXHkmZWZQ99TwA77nTHEEYJZQ2jCxAThrpHEsyJZQtZjyAHir1H0wpCZQyXFyAvai8HkZdlZQFOh0AjAz5H0eUaYQpmizA3zsDIEbzfZQGgA2AHUTCIEaoUYQO8g1ArOtFIUpN3YQZt/2APjHLIkojxYQf/UABjU4lHEoaMaQTq6/AfLdjHk4kuYQ9SqsAPZpoHkmrnZQ5EAsAT5imHEaswYQVakwAX6V5HUKVFaQP/70ADGn0HUrk+XQNaLzADpYGI0XO7ZQZBk3ALz4DIURhpXQr/D2AXx6MIkEfMZQ out_83_mFAP2b_singleloop_p01wA5_mFAP2b_0001_0001
EqGPABT0iRH0yhqZQ357+A3jCGH0Gv0ZQ5luEBnDt/G0JxwZQGE4IBHXPDHkQgBaQMIw6ArFZEHkU4iaQb3UxADYsKHUj4paQ5r+3AjVl4GEJkqaQDCsDBT2OVHUGE0ZQtsQ5ADHrCHU56dZQ9laABH50GH06R5aQZ2+sA/xmKH0gQQaQyxC1Ab5n3G08GLbQOy++Af+lzGE7RmaQedyxAn/H2GEN8TaQ out_83_mFAP2b_singleloop_p01wA5_mFAP2b_0001_0001
EFDiEBzKH2GE7RdZQ4PVJBXjXvGEBWZZQU4aIBjrHjGEoaYZQFueEBnuJfGECsGZQzhWMBTgVzGU46xYQSoYRB3SptGUOQmYQE1iUBziT0GEa42XQStFXBb7J/GEnaYYQ7RBBBrZmzGE99PZQ/z1LBrGqwG0LZ1ZQCmXNBbCv7GUkO2YQD0sJBfu1yGkGMWYQxIhQB7gblGkZmcYQwfFUBf4btGEqCBZQGhJZBrrdEHUqBDYQKH2ZBz/O8GkfrwYQxK1TBbgbDHEJxnYQ out_83_mFAP2b_singleloop_p01wA5_mFAP2b_0001_0001
EEtIMBvHFdGUPKsZQ/pGMBrbSRG04lqZQaR2PB7QLNGU5QHZQlDNUBfTiRGEoaAZQrcoNB33PMG0isVaQPBXJB3uiNGkPk5aQCMoEB/xAOGk6LwaQef3KBHamNGE5lebQ5lOPBjqxgGk8S7ZQhFDIBfznOGk4cjZQhdURBPZ5PGkY1gaQSbbOBLJwDGUiDRaQ out_83_mFAP2b_singleloop_p01wA5_mFAP2b_0001_0001
EIwKOB77nEGE7RxYQvJRRBblDAGEmuNYQyLdSB757nFkuJRYQam5OB33PbFU2ObYQzMTOBrEDCGksdGXQf7eNBvJEOGUX54WQIueRBjWx6F0yR7VQcAEKBji2QG0dWtVQx1jKBTgVBGEZ74YQUeKVBvA9DGkh0MYQSLYKBzVu8F0vsJXQklTRBLLoRGUbeyWQC+hLBX+dRGUKpwXQ48SPBT8y9F0LjBVQTa/RBXkopFk2vCWQ0QaVBP0OBGkZ23VQW8rJBPjgZGEYpoVQvZIGBrFVNGEbE2VQii3LBjswNGUaKzUQ out_83_mFAP2b_singleloop_p01wA5_mFAP2b_0001_0001
EKcdXB7OfhF0MzIYQtI7YBX3kKF0eUIYQO0CbBvcoDFU3k4WQf/UeB3MzOF01jSWQ6mEdBLEYFF0jCrYQVtoeB3AztEU+eoYQgvvaBn6yKFUGmWZQgqRaB/S3sFksdCYQgQXVB7pLBFkcpPYQ+gSgBfXcOFkzzlYQU0ygBDsPqEU2DBZQhDLgBboQqEk9NJYQGvFbB/b4jEERdtYQgIrdBPiNHFUNVvZQ1qIXBj5QBFUz0bZQ0CvZB3JwbFkR3XZQ out_83_mFAP2b_singleloop_p01wA5_mFAP2b_0001_0001
EsyBZBbQgxE0jCXWQ++paBb5QpEUjXCVQ46ReBrFZVEUiBJVQIFOdBnDtGE0w17VQXktVBrw1jEEEYNUQBWZWBHZ7oEECs6WQ509cB7kr1EEYNiUQjs9WBXjXeE0HFOTQv0NTBLGEyEE/pGUQ35bTBb5QXEET3sUQ out_83_mFAP2b_singleloop_p01wA5_mFAP2b_0001_0001
EqxLhBLxgUE0JxQUQaRGjBf9oCEEEYNUQ0iMkBra86Dka8ySQO0ClBPy2LEU6mESQ35blBvyhIE0eUIVQsxmnB31QwDUAeQVQvYwpBfpa+DU7zPWQ+9/pBTZMSE0AQnWQNsWrBrwgfDENmsWQiBhhBTKchEUdTqTQ0VFiB/aSoDkWkiUQgcqkB/ppLEEiZIWQdBWmB7TXXEUkexUQ/0ioBLeyrDk7ESUQSPvmBviMSDE7mmVQiE0sBvgdmDEjMWXQjpGrBn3XBDkueYWQ out_83_mFAP2b_singleloop_p01wA5_mFAP2b_0001_0001
LHvUkBjWkRD01jaSQqGflBrZmFD0coFRQueUkBDW5cCkpbaQQrcojBHYl7BkBBGRQ2OfjBLwK7CkEDCTQFgonBbigAD0nUMRQjtNlBvz6fDEDwYQQ out_83_mFAP2b_singleloop_p01wA5_mFAP2b_0001_0001
LMIQkB3MzcCk8SHOQ5QLjBfTixBEqGfMQqGPhBj/UHCU0iMKQc94hBblDlC0MzsIQqGflBjrH9AkEDSLQ+oInBvGscAE6uZNQynakB3+0l/zdrrJQZ78kBnCX3CEBWJNQ+zAiB3e1HB0MoyNQD9rmBnyFmBUVb/JQdBDmB3LR3/TyBnOQI3EmB7c3c+j0M3IQEzKjBHW/JAU2eDIQ4bPjBL2pU+DMl/KQ out_83_mFAP2b_singleloop_p01wA5_mFAP2b_0001_0001
L46xdBzLdjBEaR2JQktzZBrw17BUdTiHQiWEYB/TN2AEW5wDQy2ZZBf8SX/DtIbEQzhWUBrw1LC0NJ2IQRomRBHS2PBUmQIKQxwGVBTeppCkKjwKQMC+LBDT/jBUHBpKQ789cBXjXyAEpwFLQ8fkbB74hWC0HLAFQp40RBbJsYC0lIjGQN7kTB/TYABk9SBMQwuwRBD0lYAEJe1IQX2WRBTVuyCk8knLQtPGXB3aFFD0Hn7JQgLfXB7kWaC0uMLMQmeEKB/PYuAEqviLQ3O/JBvVLyB0N+vIQ4EvLBnXTNCUrh7LQ out_83_mFAP2b_singleloop_p01wA5_mFAP2b_0001_0001
L2jCVBvIbPBka8S/PDXvSBHYlTAkR2O3PnEDXBXiBx+z4lutPzMTWBzgAr4zMzMrP3ySOB7Mn/+j/0u8P9lLKBXRMVAEN3MAQIFOUBPzMHCkZmZ+Pz9DRBTVF4AEdgnfPl15PBj/fr9T+bsBQdusMBHzIK9DkT21PNB4IBH4FzAk+FO6P out_83_mFAP2b_singleloop_p01wA5_mFAP2b_0001_0001
LEtobB/na8/zisdePEtIgBf9og+zfqxrv2jChBjVO02D/pGxPiBBiBjWkt973P1YPTiBfBTLy28Dv0N+vjvadB/2Ft/DRjQDwJPbfB7Ny+AkSE+Cw6XDaBvcJJ/z5PjGwZ78bBLwK/AUO0ikPoL0hBbec5/TmIZtvLqzbBfx7Qyruzy9vBNRhBLPGG5DjxoAw out_83_mFAP2b_singleloop_p01wA5_mFAP2b_0001_0001
LlD9gBThrH6zyhW/PDC8hBT0iM9bktTDQT3kgB77nK+LtIbIQZQghBjAr8/7yh2JQMdDgBb5QL+jWkNBQ/hBkBPilb87fiUEQZj3hBH1Nh/7zcQBQ out_83_mFAP2b_singleloop_p01wA5_mFAP2b_0001_0001
EPK8cB325767z3PJQBrcaBT2Of8b3k4LQjsdcBrEDC7jTiBOQtd+cBDVjH/zMzcNQfUYUB7P1477xLtLQtljRBHwjH/r52GKQjVpRB7Zf3AclrgLQvbePBbC8wAMODOOQ0jNKBz+hyAM2p1OQwRmGBnfQ7A8X87MQxmrIBPNrrAMcerQQKcdbB33P16D99DIQPMhbBHQkQ/rQjhMQHraTBzlsl7zRdzKQ31qSB/vW17rJntNQ6niTBDQ5V/b6/KIQulZNBzeDi+LGUyJQHSxVBLxGOBskppLQX4QPBLF2lBsOoZKQk7GSBvF+pA8TdvPQcfwHBLFqABcMfALQcFqCBHkr8AMmEaNQPkcLBrQ+kAslYaRQ0jwEB/S8sAs+i6QQ out_83_mFAP2b_singleloop_p01wA5_mFAP2b_0001_0001
ETihdBzLdTy7P1QQQgVOfBLxgg9T14VRQWOUbBX3kAA0LdrRQyLdWBTLym/j78tRQ/pmfB757n2rpbiSQNoQgB3OS5+Lnj7RQixWdBjPX5+7M6oQQ5gfdB3yTtz7zLPQQ98ihBrrJq+Dk7ERQPV6bBfnJrz7pYITQcPchBDecv5DZ0MTQoyMfBLTwOAsoZoSQ3OaiBD85N/LvvwRQG8NZBTAkk/7ZmyQQF6mfB/iKFAcVE4PQ out_83_mFAP2b_singleloop_p01wA5_mFAP2b_0001_0001
EPffdB/RhLBkuJBSQb8SaB7QLKC0isdSQzhWbBzfqVCE7R5TQIFufBTf/kCkR2OUQhrnbBjVO0CUGEwRQg54aBrcKyCEQkYQQaiXYBjv2YD0UhTSQ1IHdB3fxZDkbccPQ03vgBzgATB0Ld7RQwMFWB/ywBC0+PYSQsAjfBjIv6C0fG6RQB2oWBHgxvCUMlLQQDU4cB7o9VCE5w+PQb9eZBrep2D0xtzRQPkDZBvWKcD0xIYTQ/YOUBrfFSDEDsHSQ4ElcB3ZxYDkM4UNQoIogB/yHdDEYx1PQnbFbBTm20DEx6HQQ out_83_mFAP2b_singleloop_p01wA5_mFAP2b_0001_0001
ERLSXBThrPCUf/sUQlYQXBLEYdCEZ7EWQhrHSBX461CkYQQWQMdzNB7OfjCEueEWQpbSXBfR2uBkqxDXQ4uLXBLOIICEKbPYQDaLcBfvX2A0wSzWQ2jCUB/naAC0xLVUQgexaB7CRxCUXBQWQI8qTBzuQKB0Ov7WQ+HHXBz7jaBklslYQIdnTBjOsbCk+GUYQppvaBnlebC0BNVYQgYKcBnNrAAEgxfXQlazfBnAHcBEBj8WQcXFcBPSDeAE/EyVQ out_83_mFAP2b_singleloop_p01wA5_mFAP2b_0001_0001
Ee+eSBHXPeDU5QrWQEYlNB34l2DUMI4WQW5QOBzfqPEkpbqXQlDtSBHueWEE/p+XQNeJWBDrcsDUHaxWQkJqKBrMziDkpcZXQbc3LBrH6+DEFQ6VQ out_83_mFAP2b_singleloop_p01wA5_mFAP2b_0001_0001
EMIwJBXiBZEU0iAYQShrJBrbSsEUgVaYQ14lEBDW54E057TYQxggABf++vEk8SHYQdTCKBf++lE03PJZQ3zEFBbQaZEkluWZQDQvABH8MkE0VCoZQ6fzEB7ASDEEptQZQB4W4AT6JZEEVnzZQF5NABnOowDUfUcZQvT33AH8KDEEgwtZQMMwuAXLewDkZX5ZQHaRGBfSMSEkrHtXQZs/MBfae2E0UZQYQMZWKB3UT0EUIFdZQAZkNBHaLcEU4yOZQwC8ABfag1EkBfsZQuMLIBTXV1DUf1CZQE8kxAXFuhE0GPBaQ3D8/AfwXODkVzXZQS7WvADJITDkGpwZQ out_83_mFAP2b_singleloop_p01wA5_mFAP2b_0001_0001
LhrnEBzgANFkYQgYQoFZ/AjU4YFEv0dYQKxAABfTivF0NJuYQpw1DBb781FUbnDZQOJGIBnBBUFE7RpYQm5N5AH1nQFksGwYQD+r8APrfZFEya5XQ out_83_mFAP2b_singleloop_p01wA5_mFAP2b_0001_0001
E2Of3A33P7F00NlYQ46R2A34lIGEoa0YQ03PzAvIbQGUy2RYQpbSuAvyhNGka8iXQEtIuAHXPJGET3YZQyV2xAvo/DGUC5BaQBj4pALkXFGUF0laQR1juAzURBG0rlPbQ4KA3AXuvIGEa3gbQ9owxATgV0FEXPSYQLx89AbMSLGk4FBZQJDrmAzHfFGEp+OZQbjbsA37nRGUh5fZQZ/e5AzXfHGUUaLaQXQDzAf792F01k8ZQjokiAjj+AGEJheaQvm7nA7i0NGUBUpaQMoLyADc9yF0H7JbQq5NoAzIbAGUhNnbQWXA6A/4yFG0MR8bQbcvzA7b7PGELkmbQ8/R9AnQzJGU7gLbQ out_83_mFAP2b_singleloop_p01wA5_mFAP2b_0001_0001
EnED2AvyhaG00NZYQ357yAD/piGEaR2XQAAAxAPeptGkBBOYQbnv1A/S3wGUjXuYQ7Rh7APepjGEue0WQShr6AnsdcGkR2yYQS8TrAX4TgGUPFaXQGZ74ArbSpGEEYFWQEYl8A757bGkTiZWQKcdBB/9TmGkvfSXQ out_83_mFAP2b_singleloop_p01wA5_mFAP2b_0001_0001
E+TNqALbnzGUbnvXQIwKoAbkt+GUbnDYQ/pGqA757FH0gA7WQzMzpAzLdCHEmuxVQ7RhZAnYQAHEBWVYQVGFKAXQn9GU5TqXQuQBWA/lJ5GUEb8YQx1jmAbPKwGkqx7WQDVrtAnz7AHkVKdYQRQbXADunIHU6keYQMHDMAX9OCHU/o5WQwH8FAndZ6GEm1IZQk73gAX/O7GkNAVZQID9XArSzwG0sizYQ out_83_mFAP2b_singleloop_p01wA5_mFAP2b_0001_0001
Epw1rA/mEQHEnELXQGZ7tAXNeXHU0iEWQJGEkA3MzbH0xLVVQQgVYAzgAfHET38VQU460AXNegHU14lWQB8W2AzfpoHk2glVQLmr/ALA7bHE087WQdoFsA34lSHkDtEYQ2moyAfwTTHEcHUVQbgPxAzT5jHUrVcXQ6kc7A/66uHks/8VQUkruAnNDsHkeLTVQ9aF6Abz0kH0K7uUQDTVCB/WKiHUe4TXQo2nBBfrpYHUKsCWQhT2+AnhrVHkAGsXQ out_83_mFAP2b_singleloop_p01wA5_mFAP2b_0001_0001
LNepkAf9obHkCX/TQepbYAb6mfHkBBGTQXPKeAz1jqHUiBhSQ8naQADVjxH0kYYSQR2OVAblDYHEsy5RQmpeMAbUVNHkPPPSQkhMKA/KFGHUeG/QQ2LVx/+oIKHE/YDQQ/07m/2vRCHUIQ7NQyLdrA7luYH03PlTQvfuJA7oggHUb4qTQF6QiAb6yWHUqlaRQhhoKAz4ybHkYWLRQtv/5/KYJOHEdyuSQ0voXAbpnJHUDs7SQTpRGATl79Gk4DSRQBCOZAju3FHk0GcQQDs67/eZlRHEaaMPQMI7I/iypLHEbqoQQoE0++meSFHkDAwMQkAaZ/WSY7GkehwOQV0uAADUpAHk4nwMQ out_83_mFAP2b_singleloop_p01wA5_mFAP2b_0001_0001
LlYQpAnX6rHERLKSQdoFtADAA2H0MzkRQDXP3AHtI4HkR2WSQBrc7AjWkwHUep7SQsHFwAXMI1H0w1DQQLRF6ALMRvHUu72PQMMNnAXqZvHUsUlOQVjXuA3islHEoaUSQg58mADyF8HEzAuRQFF8wAzU38HUthPPQfuJ/ATSxyHkpmkOQxEcpAHw2uHkJzeMQjWlfAHu8zH0ekxOQ6h8lAvBenHkWMXPQ out_83_mFAP2b_singleloop_p01wA5_mFAP2b_0001_0001
LBrc8AjVuAI0P1QSQ9oQDBrbyBIEnE7SQnvfHBz0N7HUPKkSQTihLBLaR6HE7RRTQIFuEBPyWHIkZmZSQGmv+ATUCKIEFnJSQIYn3ATcmFIkmEpRQnAX8A71yAI0FmQSQ50nCB353BIkxtAUQ5XJHBzo9GIEsCfRQCuLHBbbfJI0stITQpPs/ADuTNIk/GbRQhUw7ATm2LIEPIFTQP4d4ALTfFIkbfjQQBuXvAvWQGIEZN+RQ out_83_mFAP2b_singleloop_p01wA5_mFAP2b_0001_0001
EzMzGBnsd1H0GvcRQIwqKBfTitHUepDRQIwKIBjrHjHUepjQQoFZKBntzdHEEYVPQ0iMOBrvfyHEAAAQQwyFLBDxm2HkdOeNQb6PGBn/B1HESDMNQ8utNBfOu7HUg14LQ8naDBPc91HkZm5QQT3ENB/XdrHEPa7RQaoGRBfy0sHUDybPQxhSQBLKK5HU92bQQ out_83_mFAP2b_singleloop_p01wA5_mFAP2b_0001_0001
EqxrDB/89fH0w1LRQdTCBB3MzVH0z33QQXkt9ADAAQHkBBGSQfU43APy2UHU3k4SQ14l4AzKHXHECsyPQsdI8A70xbHkNpWNQwnDzAD8dMHElfNPQdTCCB/89kH0eU4RQjl9DBDzcQHktzaQQ4U4yAL2TcH0fJWQQ4rN8AnSejHkSfpNQxrZsAnF5NHEEu3NQk4BwAPx/IHk6ShQQ9+p4Ajw7GHEgvSOQ out_83_mFAP2b_singleloop_p01wA5_mFAP2b_0001_0001
EvJx/AbQgFH0gALSQhrH7A34l+GkQgNTQNzMyAHtI3GkBBuSQ99TzAHDCyGU5QrRQgqxBBb5Q3GEue0TQnMNGBLf17GkZ0nUQ1y3JBnwryGk8pCVQau5DB7zRBHU0I1VQpwVCBDBWCHkrHdRQ4bi3Aj9pDH0Jf+TQlkpDBDvQzGEMq/SQnOm/AHxfxGUAUaUQz/dIBLRgBHU+0BUQQOFNBLvz1GkO+oVQ5XeLBf2wuGUZDKUQfioHBH58sG0uMoVQvIHHBnppEHkYKcWQOKoBBbZh7GUHIbWQ/ZQBBrthHHUaofVQ out_83_mFAP2b_singleloop_p01wA5_mFAP2b_0001_0001
ECsypAHZ71GkU4iTQ8S3gArbSuGkDtYTQ789jA/mEkG04lGUQpbSkAT14jG03PVVQDCsMAfTiyGU2O/TQjlly/ud8qGEQYxTQ+3X5/6wnhGEWugTQsrs7+aEtuGkIu1TQ67npAf9o6GUwKXUQ6mWfAv6zsGkflUSQfy1IALhG6G0ePlTQRO4OAD9szG013DVQ out_83_mFAP2b_singleloop_p01wA5_mFAP2b_0001_0001
EiBBnA757bGEv0VTQOJGsA7kYSG0eU4TQqxLmAThrHG0xL1TQIwKiA3NJEGkpbySQlDt2APzMRGUy2JTQI5r9AnVSaG01ZgTQcz17A/KCHGEESgTQTYJDBfQkbGEhfqSQoa8lATKccG03PVSQJYatArIkTGkkl8UQy5P1AbVlRGE3xFSQkIeABPozYG0PccUQTrN5ADtjhG0TuhTQKXsBBTrRGGE2o+SQMpi2ATlmAG0unNTQ/5M9ALQwGGES9kUQM4mFBb1AiGUiGATQPRpBBTFSdGEV8rRQNoZFBDlYUGEqWqSQ out_83_mFAP2b_singleloop_p01wA5_mFAP2b_0001_0001
E/pGmADBWCGEVj/UQT3khAb5QvF0LdLVQmuJqA76RfFUiBpVQZ78sAHtIfFUf/0WQ14lQATgVwF03PNWQrizFAnGLaFEbakWQohoPArWJKF0OiWWQsS+n/WFvZF0gqFXQ3kYpAXiBGG0w1zVQA+0cADOwpFkGROUQPzIEAXm46FkynzVQcbcWA3au3F03GIXQ out_83_mFAP2b_singleloop_p01wA5_mFAP2b_0001_0001
EdTiuAfSMSFklDtUQFDC3ALFuCFEoaEVQaR2yA/owrE0bSEVQb8SuAT0ikE0GvEUQBWZABXiBDFk8SHUQZ1mCB7i+YFUxi9TQvp5EB7pK0EUXMqUQruaEB3MhjFU21OVQWO0rA/mETFkCXvTQwf05AnQcGFkNxEWQAmX+AH1c9EEyQITQdmR/ArWhiFkd7eTQLM/FBLa5XF0vKUTQWvSIBvJg0EEmW+TQNjdDBjE0jEkF6vUQRjLGB7e05EU2xoVQ5s/FBL8OzF0Q2/UQk+hHBXR5ZFkhUtVQasEBBvLLlFU6j5VQ out_83_mFAP2b_singleloop_p01wA5_mFAP2b_0001_0001
EhAr0AzeUgEECsKWQkCXxAzKHKE0NJWWQ2jC7AXO02D0yhOWQqxrBBzgA/DE+T1WQgVOsAHueGE0jCvXQMe3iAHUlTEEtL4XQVCCpAD+sdDkZ45XQnvf4AfTinEkqx7WQOIqrAXpEGEk83jVQv29xAXO3KEEWSQYQqG9kATgTiEkFKAYQUnclAjHGZDkNVcYQHTAwA/dRJD07d0XQhdQjAjDCVDUISIXQ out_83_mFAP2b_singleloop_p01wA5_mFAP2b_0001_0001
EOJG6Ab6mUDEuecVQdTiBBb5Q3C0KHSVQUNeABTKcJC00NxVQLHa8ALwKfB00NBVQtd+CBHue0CU0i0TQBwgEBLbmdD0z6JTQ8LkABHA73DkhfoSQ5mxJB79MoDU91ATQpQ5BBPwNOE0V39RQK/ILB/9fGEEV1VSQS+NHBHAfTEkwF0RQJLnIB3EnlEkCMIRQwKHzALGEQDUep7UQMU3EB7b0CDUV14VQwEY/A/4UnCkW4STQ7OUGBziTeC0FYtTQP/14A7UnvD0K7vSQjI2MB7/STDUJNbTQXVj9AHSYYEkl4jRQXfUPB/BzKEk2wNSQrMcMBz6NlE0og8QQ out_83_mFAP2b_singleloop_p01wA5_mFAP2b_0001_0001
LCB2BBrFZ7BUHaBXQfUYBBTKclA0FZjXQTiBEB/S3E/jEDqWQjX6BBLFue7Tc9gWQXkNEB/9TtAEW5cYQ29cDBj+sECEr3oYQEEFEBT/jcCEfR/XQo43BBHrr8BkE5/WQT6P6AnzsVAEM4rXQ10cIBXiDbAEOsZYQSpYCBf/BBA0+/zYQfPaGBH2WOCkDEBZQKq8+AvDKJCk9K3YQcKQIBrOIhCklx1XQQL2BB7+S6C0y0AYQ out_83_mFAP2b_singleloop_p01wA5_mFAP2b_0001_0001
LU4aIBHsyx/DEY9VQiBBLBHsyh9z4lGVQgVuHBrFZ77j9o4TQzMzIBbmZG8r8SPTQy2ZQB3ist+z4lmUQOJ2PBfs0dAEX/vTQ6mEKBb6m0AUIwCWQYAnLBju5XzLvEsVQOZOSBHbEL8DLlCUQ/XBTBXhEK/DxXaVQlPyRB/iUOAEUA7SQ out_83_mFAP2b_singleloop_p01wA5_mFAP2b_0001_0001
LCsyDBLGEo+j/UjTQTihABjqxL+zP1YSQBW51A/mEj8z3P1SQamZuAblDN8jZmBSQAAgABDW5YA0NJmRQ/WMGBf0E3AkcgKRQzSzFBfNZFCEZhaQQtt8IBX8hj/Ta8WQQyL9CBfnvHAkYQIUQovXCBLITf6zWOyRQp6z9AjJAJB0GLPSQJD/7AL3FTA0tcuQQWuiIBHcaDBUGnDSQuZzJBTPPQCkqHKQQ176DBDc4cCEifCRQ0QcDBrO1ACEzuAPQOM+MBrc0GA03TFQQqXsGBrL6K/DiK+OQ6sPJBXf2d9zpZ8QQ out_83_mFAP2b_singleloop_p01wA5_mFAP2b_0001_0001
LQ140AvHFu6jDtIUQMIwqATf/U174luUQlYQkAz1jS+DqGPVQWO0UA76RR+z1jKVQkCX7ALwKH7zkYwUQBWNsAXOz78LIyjVQFjAmA/OEY8bMg/TQ out_83_mFAP2b_singleloop_p01wA5_mFAP2b_0001_0001
LRLypAjpbKAUiBxVQuz3kA7P1YBECsSWQ6mEdAb6mEC0IbPVQ2OfLAzeUUCU3kgVQZQgbAbmZGBknvfXQU8wjAbqAoA0NlWYQejPrAfSMSB0kZlYQ5qogAnn3++jeVnYQfU4xALGEIAEAAwVQqiOrAXp5BCU7ynWQtgWPAPXfXAkIwPXQOmHTAHyiACkN3wXQ1eWkA3rMQ+DzMBZQL6BVAvJl99T4UaYQ out_83_mFAP2b_singleloop_p01wA5_mFAP2b_0001_0001
EFDCjAjqxHC01jCUQKc9aAzLdfC0d++SQueUeA/TNODktzPTQZQgnA7QLaDkvfyTQThmhA/S3TCk8DlRQEM7sAfrUlCkT1XRQMDYhAzuSHBEg9XRQlTvwAzwMjC0mP4PQLHaqAHZ70Bk++5TQ/ABKAz9YXCEbiBTQ6rFZAPZ8iCUD80QQYfhyA7xYTC0Zc/RQ2lPtATinGDUoisRQDbUkA/pB4A0HHYQQJ5ZSAXKHwAEeveRQl3cmAP6ioA0WpHSQOh04A7tJwC0TuvPQZZZrAr/61C0bLnOQFlwwAvTCCCk8ZNPQ out_83_mFAP2b_singleloop_p01wA5_mFAP2b_0001_0001
ER2OPATf/oDUKc1SQxgATArFZLEUf/8SQamZWAfR2WEkSMoRQnEDMADAASE0eUoQQKc9AATLyWEUktrTQist9/+L0REkGJJVQ4jUb/SzOhEEv1vVQ7WBW/y3ofEUm9PXQjTfk8yuZxEE6vzXQhrHBAPHadD0codSQS31gALa2NEkXchTQEflj/ChuSEkaKNTQkGNDAvHFoE0m2lTQBoWOATl8TEkUWoVQljMz/S+UBE0zISVQOl9a9g5FeEkv+UVQ6mzm/6shxEktOfVQPpE7/SapgEkrzqXQo/Oz+mpYQE061hXQpmTk8YsTwEE01ZYQezTa/cw3wE0UybXQOjG8+m59/E0kkiXQ out_83_mFAP2b_singleloop_p01wA5_mFAP2b_0001_0001
EcSMiAnX6mEkZmpRQzMzjAb5Q1EUc9gQQFDCgAfTiLFUxg4QQ3kYkAjWkVF0FZzRQ2OfvAPy21EEpwFQQUNemAvxLpE0kYgSQZZBeAneXvE0GSXPQQgVwArvfAFUgVeOQsHFyAvz3lEEVjnPQVjX0ALbn7E01j6QQ out_83_mFAP2b_singleloop_p01wA5_mFAP2b_0001_0001
E2OfPAHtITFEueMQQKxgGALaRoFkCXfQQiBBMAXMI4FEYlzOQGZ7GALFu0FE+TdMQeYwY/y/AnFkZ4pQQzMDT+uXp8FEmavQQoHQC/yGPEG0FbBSQaTdv+GY9/FkV6HTQ/rRg/ylGOGEqt4RQGZ7IA/89JFEmu5OQknZNAri/tF0rNbRQmYaJ/ywFeFUM0jRQzoi6+CeVeFkW+nPQVJTY/oHQ6FEmItQQSfPB/+sODGErAzPQ3v7n/WdZSGkSksSQV1Ck/y4PRG0IW+QQ out_83_mFAP2b_singleloop_p01wA5_mFAP2b_0001_0001
LfU4WAf9oEG0hWkPQktzdAXNeMG0yhmNQGZ7kA34lVGEaR2OQc9oiAjqxYGEYljQQaR2aADVjFGkTixQQri6PAXUnPGElxiMQuG/jAHFmIGk8vHMQ out_83_mFAP2b_singleloop_p01wA5_mFAP2b_0001_0001
EW5QsA7QLaGUJGUNQ/pGyADBWjGkBBWOQZQg9AvyhkGkQgVNQ4PVABjrHgGUxgQLQXPKsATLytGUeprNQashrAvMgwGUJ2uKQ/f0kAn1q6GU5uLKQLwMWA/p56GEdnxKQuozpAHqDDHUKLFJQUNetAvxLXG025bLQ8GzyADXhiG0cOQQQpbQwA7Kc0GE1RnOQ0rGkAbzgtGEvZgOQfF9nAnkzpGU/MqJQ5PqzATs6xGEaUAKQfgxlATDxJHkLUsIQjr0xAvR9CH0pXtIQ out_83_mFAP2b_singleloop_p01wA5_mFAP2b_0001_0001
EktzBBf9oqGkZm5OQlDNHB7QLuGUepLOQoacHB/TN6GEZ7sNQ/pGGB/9TAHk9ogPQT3kLBbmZrGkDtIQQavkMBHxEgGkqsTQQUWZQBTAGwGkkojPQKnaQBn6feGEjybRQ/UDAB/natGEShTQQ+0XIBLxMqGU8VVMQ9SXKB75juGkgjGRQ51YOBXc9cGUdlyOQ1qAJBPdzbGkzgeQQ4TeTBzHfuGE9RhQQdutPBf8a4GEotaPQ+tgRBfAtsGEbYpNQroURB/KZWGEb0hRQ+ptOBf+ehG0n5WSQO0FUB/e0iGkgNORQ out_83_mFAP2b_singleloop_p01wA5_mFAP2b_0001_0001
ERLSJBT0i9GEYlTLQXPqJBXiBJHUJGkKQbnPPBrFZMHEaRmJQ03vRBnX6GH0d++HQ3kYFBPzMMHEUNeIQucIABTonKHE3xlJQBVAGB/cAYHULAZHQtIbKBrGv3G04l+JQjmyIB3F1NHk4LVMQ/K0FBLsMHH0eoZFQTu9+AzaTQHkdH8KQnv8CBbpIaH01ZfEQg+7JBnYZZHETVoFQXtjFBXDAdHUUqeJQ out_83_mFAP2b_singleloop_p01wA5_mFAP2b_0001_0001
E5lORBPHaVHUGEoKQIwqWBbmZZHUzMDKQHaxXB3MzdHUiBhGQwKnUBnBBkHUGEYEQCB2XB/naiHk9oAMQfdadBLtFnHkYPAMQdLJeB/YBxHE/doOQRpRiBrCZ2Hkbv3NQam5OBvyhZHk789LQJ7dZBXjwSHkLIPKQG66WBnH+fH072/NQFcLVBHPCpHUzMhLQDiNeBXY7qHETEGKQ8IMgB34vgHEivTMQWMyiBHdm8HE9/TPQg2QiBjow5H0lx2LQVLujBjjHwHUpp+NQ out_83_mFAP2b_singleloop_p01wA5_mFAP2b_0001_0001
LGZbcBntzaHkpbSEQEYleBbktfH0Gv0+PEtohBXMInHEDCsAQ789hBfTivHU3kY8PQgVgB7luXHUjX60Pi+ocBbHWQHkgNSjPA4jYB7XFUH0Jp0pve5wdBDn6GH0Q3+JPDCseBb5QVHEv0NGQI2bbB3SdkHU4DG7PhR4hBDdzSHE5PP6POqUhBDVMcH0aMKFP out_83_mFAP2b_singleloop_p01wA5_mFAP2b_0001_0001
LRLSjBT14jH0w1jEQtdulBntzpHEW5wFQktjmBLEYnH0kYwJQ7RhlBntzfHEoa8KQZ78nB/mEmHkTiBCQnI/oBbbIcHUMJtDQfU4iBDW5cH0OffGQ4HUlBXdVyHEgUVFQrFhpBz/0rHEO+jBQ7WFnBLyClHUUuI8PsSBpB7ssXHU2niAQ out_83_mFAP2b_singleloop_p01wA5_mFAP2b_0001_0001
Lf/koBnX6sH0P14KQ35rpB7P1qHUiBhNQCBmqBHXPfHUGE4NQzMDrBT14bHEoaEQQiBBsBLFuyHEtIrNQy0MrBLrz7H0Sx2LQEUwpBbBh2H0LMlJQulkoBLi/sHkBI3KQ2sLoBDLzsHUN5CPQa13tBXRwuHEUgBNQplUsBXqP1HEtdwPQte+sBzTJAI0emMLQIc7pBT1vAIkeL9MQxtQrBftT0HkLuGIQvOPoBHN/7HkvEzIQ out_83_mFAP2b_singleloop_p01wA5_mFAP2b_0001_0001
EiWErBbPKZH0istLQOJ2rBLwKOHkArMMQR2OqBz1jGH0xLdKQKcNrBjU49GE7RxJQLy2uBzLdMHkoFpLQAacvBjFhPHUzh8IQ/AmwBbo+SHE8ajNQlDtqBLbnbHEnEzJQJ9brBnhQMHU+SSOQCXUvBrBAEHE5/4LQ831tBzsFSH07pGIQyisyBH6fRHkKhHNQMgKwBDQoQHkUgmPQjYLwBP0cbH0bBUNQ out_83_mFAP2b_singleloop_p01wA5_mFAP2b_0001_0001
E35rnBrbSJHkvf6JQv09lBzgACH0P1YIQBr8iB7P1DHkqxrIQjs9hBra8MHU2OfIQ5QrmBbPKCHEue0CQFcBlBb1R6G0nr/+Pu64lBXgj5GEsH/tPXDFoBbnq1GkZlraPqbJkBvCW9GUsvZuv789mBz1jQHEW5gKQ6nTmBTQ45GUgUGJQn9xoBD8OAH0r3RCQz2VmBjGKKHEagOBQy97iB/K68GEoY/+P8VLlBP3YyGkFHUBQs0kkBnxI9GE+9Y7vIiViBLzfAHkonZhv out_83_mFAP2b_singleloop_p01wA5_mFAP2b_0001_0001
EAAghB3256GUiBBJQEtIdBDrc6GktzHJQqGvaB3isxG0IbnGQXPKdBrbSpG0HFuFQhALbBPHa4GEUN+LQlL6bBTdBBHkUQHOQ8FRgBjAcCHUjyZPQi7mXBzKBHHUyp9OQGTegB/58JHkkltQQqf7XBzsVOHUCweQQn2ncBbc4PHUA6FRQO0iiBjU4zGUepLJQOPjbBThFCH04NbIQie1cB77CxGU2KuMQYBAXBHsR3GUhIwLQR+7hB7Lr9GU7Z0OQzF3TB3uzFHEWsAOQskViBbRGLH0G7NRQweZUBPF5SHURkxQQmE9cBz9sVHEGI5RQ out_83_mFAP2b_singleloop_p01wA5_mFAP2b_0001_0001
E8S3VBbQgzGEXPqEQfU4SBDrcrGkX6mBQTiBPBHtIlGE/pGFQv0tMBvyhpGkU4aIQR0zPBrYvwG0hPD6PN5VTBzCW1GU/oDiP06AQBfHt6GUrU02vPhgTB/Kq+GEd3RAwyQbQB7ENFHkyjLEwSMIUBThr6GEBWZFQwSuVB/EwlGEYf2/POcWNBnDO3GkiyM9PTEINBrr6qGk51y0Pz5sVB7h8uGkQRWpv5hEWBHsN7G0mfXxPP22NBjreBHkH7+vv0wGNB7IB1GU4/i6v+VPVBfu13GU3VXCw84wWBz/fDH06ZX9vmY4SBz2qHH0DOJHwSI3OBPJpLHk4XTCw9McNBXLwAHUMyvFw out_83_mFAP2b_singleloop_p01wA5_mFAP2b_0001_0001
EEtIOBDAAbGUNepDQMIQKBvz3TGkpbSGQ8n6FBT14PG0OffCQ/pGHBDBWMGU6mE8PJMINBnFPKGEtVXIQlxZJBrF+BGEHxeJQuRrIBzApvFUJgjIQLh2FB7mHDG0lEwLQ0P8EB/iLlFEsdFKQunKDBfqxyFErHDMQRMwEBTFgLGENrhNQcr3+Av0fvFU4rDOQafABBrF3JG05fiPQjY18AvPPAGk26yPQ4PVQBPc9XGET3kAQV+RIBTXUYGUiTvIQxrwPBTd7MGUJ59JQrunPBrWcGGE9osFQNcwKBnhuoF0KpsFQN2sDBLQ9VFkLG0JQImyGBrlKTGEu/UNQL/q6Af1UgFUo3SOQ6YLABjMbQGEXPdQQrGA3Abtc+FkItsQQ out_83_mFAP2b_singleloop_p01wA5_mFAP2b_0001_0001
EfU4AB7kYQG0LdTEQXkt4AXjXMGUhrHBQRLyvAjrHIGE99zEQbnvqAT2OOGkCXvHQBuS0ATsLVG0Es+6P87BrAjjZRGkavDwPi2mkAD0RLG05nu3Pc8dqALpqUGU67FyvIFOAB3MzTGUKc9HQG3i7ATwzFG0bFP9Pmgp6A78IYG0GLlzP+OkxA7T4bGU192/P out_83_mFAP2b_singleloop_p01wA5_mFAP2b_0001_0001
EZ78tA/9T7F0IbnEQIMvlAHiPxFkLz5HQoPKZADujoF08QhEQx2uRA/loWFU/hXFQlbeqALyRfFEHUoJQlSXyAfMJyFkxCICQ2bdiAnzW9FEBgSJQFkLkAbd3XFElh0KQjKmwAf4wlFkCF9KQu1CuAzIVTFkQfUIQ out_83_mFAP2b_singleloop_p01wA5_mFAP2b_0001_0001
E297RAvsX1FUsqrAQuAG9/+sawFUxvX7Pg13L/mZfzF0r1OBQ8wXG/SzfBGkI+PEQ+9l5/WIe+FE16AjPWqGNAzbT5F0s1g2v2x3IAHSrCGkMbyAwHGH4/m4c+FE86HEw4qoTAv8uLGUSZeBwYrFaArdcBGEo0o/PKoe+/iQufFU0E44P6Zm9/CxmHGUGVbuPRgjT/WLx8FEImXovzSfMAvoNoF0I094vI2+cAnsr9F0W6xwvwXgRAXoDQG0RYzEwCA4dAnYPOGUegV9v out_83_mFAP2b_singleloop_p01wA5_mFAP2b_0001_0001
E5zPh+sPokFEyY2AQtqSy/stcnFEd4SDQ3piJA9nBYFkZY9AQ40zDAJ5CIF0EN78Pe5ev/QKPkFEJPrIQz4/c/gisOFk/0eJQkN85/wLe9E0Kx0JQk7uz+iwmLFUcb5JQ0VWq/4PppEUwNkKQJLNZ/iI03E0HApKQA0N68CH0mEEYX+KQ5TAh9wvBXFkkDo9PquM9/cGu3FUs6fCQ3vjHABuLmFkTqjJQc5lV/QwcwFUlaiJQYEFOAtwt/EkmOgJQB0zi/CSCZFEqfoJQBpIAA92PcEUv+0KQu4z+/Sjm1Ekml9KQTS60+iXMXEkGojLQ out_83_mFAP2b_singleloop_p01wA5_mFAP2b_0001_0001
E/59dAVD6cF08MyBQ6VnnAxV3QF03fi+Pss4rAlV0/EkNIEDQZcEqAB2yAFE3d5HQUKnwARe6fFU3XD7P2ObtAZk6vFEfQvpPkM12AFS+9F0A/Rcv84qzAVj9GG0a0Z5vixx8ARp8NGEz9j8vQL0gA13RpFEl3NEQYXckA9o3IFUsP72Pa3ezANZ6oF0xd+AQT2T3At2iWFEOqA4PaxjqAhyVnF0vNNxv/u+mAdcC6Fk9nzyPqtt5ApqWDGUkpb0Pt9T9A1L+zFU0kFvvgq2wA1kqCGEOEOAwsnKtAx9+LGkFZ+0vh2W6AtKHTG0INJBwgKX/AxxFSG0XOP0vAwZBBlEZJG01Kb/v out_83_mFAP2b_singleloop_p01wA5_mFAP2b_0001_0001
E/kkxAtsMwEkgN2AQe352AV58fEEIqEEQ9pS/A1ytpEkLgwHQNiZBB1TnfE0pVzJQMtJ8AhQFPEk3WfAQJkpCBhpiXEEtBM6Pc1tAB9e1hEUwGpEv9dr4ANo7qEkUzXYvSP+DBRsdgEE9yd4vz0NyA1EkvE0ZWp5PK87wAtnIYEkLFlGQpYP/AF8FCEkEK9CQQ2K2ABZSIEUS4n7PLx1EBJehjEEq+w+PgcSFBVoSKE0XaH4PgW6CBFV9mEUsJe/vjHfHBtS8YEkw1i3v out_83_mFAP2b_singleloop_p01wA5_mFAP2b_0001_0001
EnZPBBt4a9E02zjGQL69EBtIIJF0is+IQa0ICBVikRF0OndLQoVtEBdlYXF0BtbNQpPlHBdvQbFEig4GQBqcLBxPaTF0zwtCQqogNBBXfBFUQWFDQhFeMBFgegFEGmg9PP5q/A1HeEFUDQNDQgGFIBROH+EEmZpJQgVgEBZ/2kFU0g7EQbXtJBVurlFkjD1IQF0APBxiGcFUgQd3PYftKB940uF0pBP9P out_83_mFAP2b_singleloop_p01wA5_mFAP2b_0001_0001
LBNq5AdTNSFkyyWLQiaQzA1w8YF0hKpNQ9Y/vA1NdFFk14RPQ49AvAF3oGFUvM3QQH2TpA5+OlFEC2uMQuAAsAh7M5FE6xHLQhQXyAJ73CG0KxCMQ/pqnA50t7FUIF/IQXc71ABU6NFEDZpJQ4vG4ABPfjFEd34OQ1OTkAJg0aFEtrgLQ8+nkAxY8pFEaYeOQ out_83_mFAP2b_singleloop_p01wA5_mFAP2b_0001_0001
EGwTuAVchzEEin6NQYM1rANxZfEkKWQPQz3vtAlarMEkMXXNQvhnnAtZKJEE3SfLQyCagAZRdfEE8DJQQLMGcAFitME0pVCRQefoiAtCx2D05v3QQ1q9NAhe1PEk12+RQogwuAVf1zE0+j5LQnIOxA5wkdEEhneQQjL2dAlnMuE0ngsQQwOxVAxaJfE0SKmOQQGMKAFX7DEES5mSQfK8GA1jHeE0FFFSQ out_83_mFAP2b_singleloop_p01wA5_mFAP2b_0001_0001
ETtS2ANhsAEkos3NQDaC6AhzFhDUNG/LQjBZzAlDd4C0C/PMQ6dt1AJWEYCEbU+KQD11CB5F4ZDUxB1MQ4Z3CBtNGjDUVOwPQRWS+AlmUEEUW/BQQI7c2A1G1AEkfh5NQbJn5AB7EuDUCa8JQhlDEBJL44CUAMXMQM1fFBxOOvDkgKsLQ5ehBB1j0GDEwHcQQAK9GBVyOqDEVzNQQrqg6Ap7xDEEqiBRQGiZBB5hSTEEsVzPQ out_83_mFAP2b_singleloop_p01wA5_mFAP2b_0001_0001
EHYHrAhAX6C0Yc6NQaWqjAJbxWCUB+MOQeTEZAtzmTCEeVvLQAe1QAFEqiB00MGLQPKjZAZ9RcC0VBWQQIawKABtztB0BgpQQkUm+/8kz5B0367RQ2GNf/AmI2A0hVLSQYGIh8QIW5AE8/GTQ7hj09u4J9B0QO4TQ6hTU/yupw/zgCQTQeT9pARtJVDkqVAPQqTQoAlVjyBEEnZOQKg5hAFjBhCEklNRQDypPAJQz4C0eNPQQbwy9/kHznB04XtPQaxFUAtA+yA0YgtQQfryKApno5B0oWwSQB5nt/8LWbCEYB7RQzvgh/Qc6AAEksmRQOFNC/QZbXCEAUxTQeRKV/y6j/B027kUQhRdO/iZXI+T/LqSQz1bx/2nd1/jfu8TQ out_83_mFAP2b_singleloop_p01wA5_mFAP2b_0001_0001
LWPNWAhpj3CEqdXKQyAbGAhrn6CEOmOIQrNPRAtXiIDU38RDQrdjfAZuljD0SZUDQJtDp/gBzZD0P2+IQWiGJ/Q4XQDkmIqLQs3sd/E1BpD0J73NQ4QMi+SSFvC09a5LQs/ew+c9agDUsLKQQ+KjW/ifemC0z1VOQ+rDC/qPA/C0mcRQQorrj/mmb2CkeWfRQ1vMfAdkbRDEIO0KQsQ8+/sxBbC08a0HQylv1/QyT6DkXgCJQoyVA/0B9YDUrd6GQ4au1/MWmBE0D6rNQR3OB/eCsbCUTCKKQOEbI/cdyzDEy3BRQZWIy/udSMCUd4hOQJyP2/mHGeC0x7ZRQ out_83_mFAP2b_singleloop_p01wA5_mFAP2b_0001_0001
EgsTKAt441C0OLq9PkToUAJGS9CUREdtP2EeEAdNn9C0FEhzvfZEo/Io/nCEE4hyvPy1iA9OHbCklAzhPa45rA1m1bCEyUD5PqbD1AdKozCEHK22PQ2OtAl+sHCU0hRBQ8qn7AhGGuCk6Mm/P2AE3ABImTCE9SODQmwH7/4IFiC0XKC+PEkecANracDkPdutPjXVeAd282BEM82jPVxHmA1fhfCU4Uj1vz9jnA1xJkBEPPMDQuruBB9m58CEcxQAQ3HQ6AJVlJC0g+tGQ out_83_mFAP2b_singleloop_p01wA5_mFAP2b_0001_0001
EyNPJAlIRWDUiWF+v4oV4/0JdWDEh23DwXWus+gXalD0QwiCwkJFJ+8usDEkd7KAwdDQWAV0XpDUGat9vruaDA5DfrDE+71Gw+Vn3/kla2CUMklFw out_83_mFAP2b_singleloop_p01wA5_mFAP2b_0001_0001
E2+6I/SP1LD0QdFEwlZmAAbjWYDUSHjDw8FsHA/pMYDk1Cc7v9DOYALOhqD0kkq4v9lsOALke6C04sxGwWulOA7fJRC0pmmEw6XW1+GB+uCkQ5qFwiNcCAP/v4DUj4GFwNOAfAfpzGD0A71GwSqCJAL6Y5CEjpcJw4NLbAT+QDCkfZ9Fw out_83_mFAP2b_singleloop_p01wA5_mFAP2b_0001_0001
E9UL2/yMaDDkJSRxviAmBA3yI7CEg1v0P1Md5/aeChDUn9o9P6x2AArSlfDUyZoDQLgGt/2t/SC0dL66POmuQ88W9YCU8fz6Psvc4/q+mXBkUKjwPddhS/2gE5C0RzT2vZl1SAj441C0NjB1P43a3/m/5NCEudkBQ/Ohs+wknTCkFi7uP/bko/6fffAEYoM3PUefNAPK8NBU960wPU27t/WLKhB00dyvv out_83_mFAP2b_singleloop_p01wA5_mFAP2b_0001_0001
EEE3n/2seBE0rr+4Pp5Mh/aAeVE0vew+PLgn4/yw+nEkDda5PqoGt/2pl6E0QD46PCh34+4dWaEE5+t/PpXNj/gjxdEk/EEyP+bb6+cT4kEkr/gqvIf6FAV52YEEYAvwPDyud/C/fAEk633hPEUYu/KQvTE0lbZDQlkWF/Q9qoEUNlSCQPOfc/EnLNEU2g5BQ90uNA9jzaEU7fMqvCYnNAhBKTEkkNx6P out_83_mFAP2b_singleloop_p01wA5_mFAP2b_0001_0001
EGTxMAPFxiEUvi2sPtKeaALs/yEUrS5kvPN/oAHG7uEkl6MePsqGtAj2bdEk9UCgvmvSXAbUwzEkGf09v5BbAAfQp6E0lERAwA6tjAXB1CFkjudBw2/01/aQn4EkQfIGw813PA3LKTEkqqcmP6jGWAfbiCFEfnXlPGVdZArVyjE0CpkAwMmI8/yGQLF0WSK+vZSOq/C99wE0nA/7vvkeiAfsLDFEC0xFwBsyrAH+P9Ek93mAwCvqiALS4SF0Jlr/vjg0J/GJy9EEr3xGw6YP5/KP+nEEj6XHw9tqFAT8mCFUEVPIw out_83_mFAP2b_singleloop_p01wA5_mFAP2b_0001_0001
E/tWuAPEL/EUUKTyPbYu5Arhl9E0XkQ3POVF/A3TeTFkZO92PO+p7AzsNiFkYeC9PuXW7ArTNzEElJUBQNqeDB/L/xE0nCSDQR+uGBLUGkEUzk9+Po5lDB/+/oE099dIQKVdqAXv+MF0DJb1PWuh9AfpjzE0ZHzkP4qN4Aft9iEUriLBQxGy2AHVO8EU3DREQ70OFBPk9BF0ZXRDQR92KBb9OjEkHO4AQugpGBvKErEUVD81PVHCFBXyDUEUFqt+Pr8tHBnNJoEEFwKJQyH2BBvDBZEUWaeIQ95SBBv1YzEkvlyJQ out_83_mFAP2b_singleloop_p01wA5_mFAP2b_0001_0001
E/UDEB757VF0gArcPEYlGBXO0qFEv0NBPhrnMBf8SpF0fqxjPKxAPBvyhYF03P1YvRATFBj8n1F0Wgs6vmQZHBTB8oFUQ8oBwaVk+AriD4FkC8F8vUNeFBHsyJF0eU4uvGPCFBHu30FkW1+0PGIKHBjQsCGkPe96viIwHBfHXaF0MqeAwCl58APhu/FEtw3Bw+dX7A/I7AGEvVQzvJyz6AThVoFEsT67v out_83_mFAP2b_singleloop_p01wA5_mFAP2b_0001_0001
LXPKPBDqG7F0gArwPe++UB3Mz6F057nyPiWkXB757HGET3k4P/UDVBzLdQGUGEY4PyL9MBPzMEG00NJ0PU5vWB3bD2F0QZNpvtGKWBHR2uFUKGN7P out_83_mFAP2b_singleloop_p01wA5_mFAP2b_0001_0001
E5lucBT2OHGkSMI7PyL9fBDVjQG0coF+PVjnhBPepOGUhrHEQpbyiBblDGG0eU4EQ6f3hB7quTGUBKyxPgKVgBfOBWG07CCxvX4fjBDsidGkIj23P8naeBjWk/FEnED7PveRdBHMPXGE1ns/P7GOjBDlHNGU9OosPZPidBrQCaG0HiRqvAn0kB/xqfGUDSriPw6rkBT+ybG0rkB/PhAKiBf2MkGEoIm5P out_83_mFAP2b_singleloop_p01wA5_mFAP2b_0001_0001
EjsthBXO0WGUJGkHQ99TjBvIbWGkWkNKQLymlBHueeGEqG/JQuzHlB7P1nG0jCXJQ3kohBX46ZGkoFpMQFXdeBH1ETGEbYcNQgMdZBvJPXGU4+DMQOO6dBvDRTG0CxOQQLHqgBz1jdGkCXvGQz5HkB7WYOGEmNbKQdP5gB/V2hGkMHPMQJ17iBDJZaGkk2WOQPxAfBrtALGkKvwMQ6fHWBPISSGUunpMQOG8ZB/A+WGUPP5JQ97sYBjGcfGEdErMQs6faBrmWOGE7hhQQKOTdBr7ebGktFkQQ6/wgBrCFQGEQ+rQQ out_83_mFAP2b_singleloop_p01wA5_mFAP2b_0001_0001
E4PFoBnuJbGEaRmKQCBWqB7luiGkuJhKQWO0rB/mEjGU0iMNQaRGsB3jCbGEEYlOQFuOsB3NJgGE+TNIQyf5qBLpdhG0837CQIpxsBHj1fGEAEr8PrpjuBDE+YGUtnB9PBFasBH7HmG0WFfwPSMYoBf8STGk/UDLQ3+jpBPKtqGU1WHKQOY8sBbc8XGk2IZIQxn9tB3JblG0A6SIQHwDqB/jipG0FOqCQexTpBTUkbGEPCmCQTyltBj/blG081povVu5qBXbtrGEWzdwP out_83_mFAP2b_singleloop_p01wA5_mFAP2b_0001_0001
EFDysB/nasGkR2+NQ357tBPc9sGEpwVQQGZrwB7P1nG0GvcQQShbyBT14pGUbnPPQkCHuBzLd4G0Mz0QQAg5uBX3o5GkmJSSQdGruBfE7EH0KPxSQblrvB7R9FHU7vIUQ/4OuBznSEHU/+QVQzWsrBjqqBHkJ5MVQEOZvBDXSFHEvvcWQCBmsB/89yGUHaxMQninsBvQsoG0ioBRQbjQsBz6h8GEzArQQOknvBDVn8GEXrPQQFE+wBfQF3GUWgaSQJ5ltBDTm0G0uS5SQf8ksB3wbHH0+UwSQy91vBrcJKHEdLISQ7goxBLN6HH000PUQW+wqBj1ABHUZuTUQRLoqBL/NAHUEjEWQ3LWxBrQQHHUofgWQ9TUuBfCFEH0/2SXQ out_83_mFAP2b_singleloop_p01wA5_mFAP2b_0001_0001
E99DxB/TNhGkR2eRQXPqzBzeUcG0d+uRQamJ1B7kYiGkAr0SQmu5zBbQgnGUzMrTQ14VzB/RhQGUwKHSQglMyBPRzJG07T/QQF+7xB7HB8FUlUVRQ9aywBvJ/1FkXcWSQtxCzBH1kuF0SeeQQFDivBbmZfGEAAISQzj10BfMtcGkIW0QQz8AyBLR1PGUwS+SQo7R1BfSPNGUUkZSQUNfzBv7iKGEteHQQJuNwBLa4MGUJcwQQLI+yB79reFENOnQQFF9zBPIJ0FUI3TPQ out_83_mFAP2b_singleloop_p01wA5_mFAP2b_0001_0001
L/Uz3BXO0hGkEDySQ03f5BXO0mGUdTyTQShb7B77neG0OfXUQIwK8B33PfGkvfiVQy+P8B3qdXGUdkrTQRLC7BrbSwGEShLTQOfP5Bzob5GkhIrSQBzx6Bzp2CHk18GSQHTM9BbNbCH0dkESQk5g5BzNgKHEE5tRQ5Qr4BD/pdGERLCSQsoO4BfB2pGUSolUQdfP8BPQgtGE74VSQnNZ8Bn5lzGE2M7TQZf/3B3WN8GUI2fTQfn63BjGU2GEam5RQ out_83_mFAP2b_singleloop_p01wA5_mFAP2b_0001_0001
L+TNOB325FEUHahMQ6mETBf8SPEU6mkMQ++JXBvHFOEULymKQmuJbBLEYZEUIwaLQmuJgBz0NbEUGE4JQOJGaBfR2iEkqx7NQbnvdBHuewEEmuZPQqxLVBfR2cEE8nqOQtd+SBzKHiE0OfXQQAAgLBHYl3DEtILKQepbNBrED6D0hWEHQXPqKBHXPmDEBW5CQO0iMBHZ7oDk9ow7PPK8FBjqxPD0FZ7DQW5QDBjAr8CEqGv/Pnv/DBnuJNDU6mkIQ03vGBDW5gDUjXqKQHv0+ArFZ3C03PFJQMrAMBjOsFEUZeZOQOUjgBTQfSEEmggHQm6jgBXbUsE0TYMJQ5p+hBj/pUEUk28KQFSueBzoy+EkenLOQ6avgBDfjnEkry1PQax8bB7u11EkIQqQQkSCRBX2cFEknsEGQvPKFBTtbeDE0BrMQ out_83_mFAP2b_singleloop_p01wA5_mFAP2b_0001_0001
