# Supplementary material for: Incorporation of sensing modalities into de novo designed fluorescence-activating proteins
Source: Nat Commun. 2021 Feb 8;12:856. doi: 10.1038/s41467-020-18911-w (PMC7870846; doi:10.1038/s41467-020-18911-w)
Supplement: Supplementary file 24 — Source Data [file 41467_2020_18911_MOESM24_ESM.xlsx › raw_data_graphs/Supplementary_Figure_6b,c,d/1/silent_97.out]

SEQUENCE: SRAAQLLPGTWQVTMTNEDGQTSQGQWHFQPRSPYTMDIVAQGTISDGRPIVGYGKATVKTPDTLDIDITYPSLGNIKAQGQITMDSPTQFKWDAQFKQNDNPRYHGSTNILTGTLQRQEZ
SCORE:     score     fa_atr     fa_rep     fa_sol    fa_intra_rep    fa_intra_sol_xover4    lk_ball_wtd    fa_elec    pro_close    hbond_sr_bb    hbond_lr_bb    hbond_bb_sc    hbond_sc    dslf_fa13      omega     fa_dun    p_aa_pp    yhh_planarity        ref    rama_prepro    bref_irms    cen_irms    final_chainbreak    final_looprelax_score    irms       time                                      description
REMARK BINARY SILENTFILE
SCORE:  -480.580   -693.799     95.262    402.135           1.660                 23.566         -5.299   -267.106        2.160        -23.035        -76.676        -26.877     -36.967        0.000      6.165    133.753    -41.457            0.038     19.116          6.780        3.637       3.637               0.006                 -480.580   2.339   1890.000 out_97_mFAP2b_singleloop_p01wA5_mFAP2b_0001_0001
RES_NUM A:1-120 B:121 out_97_mFAP2b_singleloop_p01wA5_mFAP2b_0001_0001
FOLD_TREE  EDGE 1 120 -1  EDGE 1 121 1  out_97_mFAP2b_singleloop_p01wA5_mFAP2b_0001_0001
RT 0.092238 0.94843 0.303269 0.768097 -0.261588 0.584465 0.633655 0.17903 -0.752615 12.785 -5.805 20.9455   out_97_mFAP2b_singleloop_p01wA5_mFAP2b_0001_0001
ANNOTATED_SEQUENCE: S[SER:NtermProteinFull]RAAQLLPGTWQVTMTNEDGQTSQGQWHFQPRSPYTMDIVAQGTISDGRPIVGYGKATVKTPDTLDIDITYPSLGNIKAQGQITMDSPTQFKWDAQFKQNDNPRYHGSTNILTGTLQRQE[GLU:CtermProteinFull]Z[HBI] out_97_mFAP2b_singleloop_p01wA5_mFAP2b_0001_0001
CHAIN_ENDINGS  120 out_97_mFAP2b_singleloop_p01wA5_mFAP2b_0001_0001
LwfKMBvxLBIEoaMYQDCMMBf9IAIEZ78WQ67nRBLFu8HE99bWQ357UBT0i4H0hWMXQlDNIBf9o3HkoFpWQXZzJB3mEuHEVpOXQiTgIBXhVCIUaeVYQPryOBPHFEIkmJTYQBdLNBHFt7HUsJcYQAQKLBfY1DIkXmbWQIU2HBr6l2HU5kkVQNzTEBry65HUOfBXQlx+HB/R9tHEFnDYQ out_97_mFAP2b_singleloop_p01wA5_mFAP2b_0001_0001
HTihSB3NJ+H0kYIVQ/UjXBHCs6HkEDiUQkC3XBvcouHUgVmUQFDCcBjVOqHkvf6UQ5QLYB/9T+HUf/ETQwIGZBjvIFIU/04SQtj7aBbojGI09UfRQge1WBzouFIkHZdQQg3JTBLlbJIk54FQQVWETBzyJOI0IprQQfLqPBn9VII0yIROQEtoPBzKnAIEsyhUQMv1aBzTP+H0KDGVQg4sUBvVH8H09bgSQSekbBrgJ6H0aVoSQLmHcB7/fGIEzEmTQCFWVBTsOHIkgFFTQPzXeBHLFEI0f8ORQFFHcB/6vKI0L0dRQiLxWB7HKCIUPn8PQkHvVBXkAPIEfOaRQ4bVQBfW6QIku1ZQQtisPB/gpEIEIgUNQ1x7MBvfFLI0JqtNQ out_97_mFAP2b_singleloop_p01wA5_mFAP2b_0001_0001
H3kYTBPzMpH0yhWUQiBhTB/RhdHUO0aUQXPKVBPIwZHkVO0VQEtoYBfR2SHkQg9VQiWEOBntzYHkArEUQnEDQBnCXtHklDFUQRXgWBforaHUCZtTQb8SOB7QLQH0IbHUQam5MB/TNbHkrHFTQEYFLBvcobHkvfyUQ out_97_mFAP2b_singleloop_p01wA5_mFAP2b_0001_0001
HPK8SBntzeHU2O3WQqGPUBjqxbHUbnHYQrcIaBnCXdHE8nSYQQgVcBb5QXHEDCsYQ8S3QBvHFiHUzMnYQXPKQBD/pkH0yhuWQ2rZTB/GRTHEgVLYQ9owRB7OffHknvHZQmupMBD/pgHk9ogYQ03vRBz1jqHEAAkYQ out_97_mFAP2b_singleloop_p01wA5_mFAP2b_0001_0001
H++pcB77nlHEoaAYQuzHhBra8nHkvfKYQy2JjB/RhjHEoaUXQnvflB/mEiHUdTqXQPffhBnBB0Hka8OYQtrmfBHR+4H02MyYQUhcgBzPb0HEYReZQmDviBnU/0HEr7sZQA63cBL85vHkRmzZQsHlaBrZmqHUiBZXQOInhB7fLkHEs9oYQjy7gBTO23H0TdhXQCYljB/S11HUlCVYQfzZbBTOX3H0QMrYQdGKgBjMyAIkP4yYQJzfdBrQxsHELoQaQ1JPZBbcmvHE6fmZQ out_97_mFAP2b_singleloop_p01wA5_mFAP2b_0001_0001
H46RiBTgVhHEv0FWQ46BkBT2OdHUIwCVQqxLkBblDRHUO0CVQCBWmBfTiMH0P14UQ78NjB76RhHkpbqTQpdClBPIXdHk94kSQ5Z0nBncIhHkYL5SQTFLkB3myhH0dNPRQaRWgBntziHUwK3VQXrCmBzDSgHUSxNVQqvNjBHe+pHEsbqTQs4MhB7MfeHUU9cTQcYBlBzqtUHEbnjSQfELpB34XeH0VqJSQAlboB3F9dH0kH3TQVx2nBHe1pHE9J7SQ71glB7Z7eHkFddQQJwPkB3idqHUhNSRQ5qLiB/AYfHUvJARQ out_97_mFAP2b_singleloop_p01wA5_mFAP2b_0001_0001
Ham5hBjArLH0xLNVQQg1hBTf//G0xLNVQHaRjBntz5GkWkVWQMdTkBLaRxGkpbCWQGZ7dBPc97GktzHVQwvPbB31c9GEhhyTQvnjVBbE+6GkWO5TQbFydBLBw1G06iySQrcIgBvcoPHkBBWVQ8T1iBL3I9GUxiTUQ/JkbBDNEAH0T52VQaY5dBzLizGULVWVQjrqbBHmoFHEXYeTQS4nTBzHB8GUaG7SQvhxTBXWXAHkI2nUQDaHVB/xwyG0qIOUQK22bBHOk2Gkgz0RQUjSdBHcrtGEHrITQhm/gBT8f3Gk3jsSQ out_97_mFAP2b_singleloop_p01wA5_mFAP2b_0001_0001
LEtojBLFu9GkQglXQf/0kBf9o3GUHaVYQUNenBjAryGEYlHYQJbHpB3Mz3GUPKkXQdTSlBjVOAHkCX3YQDu9iBPAqHHk8lxYQNkkiBjMHIHEUgCYQJZmjBzJp9GEQaoXQ/pajBjzaxGEm4fYQ3kNnB7aMEHk1dxYQp5alBv6l8GETFXZQm/ZjBbdmPHUOQ/YQoKLhBfPzEHUJgBZQY82jBvLaOHEJGuXQxgdgB/BYJHEHD3XQ out_97_mFAP2b_singleloop_p01wA5_mFAP2b_0001_0001
LSh7nBPIwoGkoFVYQ14VqBblDjGkqxHYQ35rpBrw1aGUdTKXQrcYnBXNeXGEsyBXQgqhmB3jClGUbnnYQk5OrB/hFfGkBYjYQMuzrBLGxoGkqo3XQ out_97_mFAP2b_singleloop_p01wA5_mFAP2b_0001_0001
EqGvrBvz3WG0isdWQJGUrBPc9NGkpbiVQW5grBf8SRGkVOEUQHvUtBzeUXG0gArTQWOUtBX46EGU6m0VQk4BtBP5WBGEaHMXQoHusBLFA3FE755UQpwltBb78ZGEEYlWQYHTpB/m2KGUoBsVQQZWvBjhwHGkPMqVQfcurBXwB3FUD2PXQKFHuBzASqFEE/HVQ6O7sBzdn7Fk6x3TQZsrqBj/cxF0oBFVQ out_97_mFAP2b_singleloop_p01wA5_mFAP2b_0001_0001
EEYlpBDrcNGUy2RTQIFepBjpbPGEUN2RQktzpBHtIFGEnEDRQktzoB/9T5F0w1bRQsyxmBD/pUGUHahRQFOnmBzjkfGkqbHSQC9XmBnRwhGUR0aTQb+omBrnwpGUxIdRQ7iVmBfQXsG0DsnTQTZimB39bxGkOwbSQVkwmBjwzsGkpfKQQswnmBnFQ8GEG0ISQNU2mBLDa3Gk57sPQYUzmBPUC/G0o7zQQSMIoBPy2IG03PtTQiRGrBXn0UGU2HlRQ/2JlBbyuPGksB6RQO7jmBDeNVG0YScQQd1QmB/GzbGUMWNUQatJmB/ltvGEoriUQO8ymBDp5mGk7J0OQVujmBHeVCHkOj5SQOS9mB7ze5G0HLoNQRb4mB34eHH0FhhQQ out_97_mFAP2b_singleloop_p01wA5_mFAP2b_0001_0001
EEtIrBzgAGG0LdzPQMIgrBTgV6F0257NQUN+oBHtI5FkQgVMQ8nKoBbktEG0xLNLQaR2tBnsd+FUHaBMQdoWuB3sfsFEfc/JQmLdvBT+IYFUKuQLQMzkxBfjmYFEfeiMQNgDuBLXUGFUia6KQuz3rBrbSNGkVOUPQsK1rBDuurFUoJFPQH2pvBrTdAGEWEJNQW/dtB7qkGGEbL6KQSYyvBbkHyFkpdgIQcqdsB7mfoFUULBJQOoruBXNn4Ekm7tLQZvWsBTzeGFUhc2JQ out_97_mFAP2b_singleloop_p01wA5_mFAP2b_0001_0001
EoFpnBTLymFU46RMQkCHlBTgVmFUhr3KQKc9kBDqGVFU5QrIQHahlB3NJCFEVjHJQEY1iBz0NjFEmu5MQf1LgB35piFU6RcLQMV7iB/In0FkVLAPQQgVoB/RhZFEFuONQej0kBnDw1F0d64JQTeFjBPk8TFEfW5NQLpLdBXwcgF0x73MQvjLgBD1rVF0jaAKQEcxfBLPyxFE8NZKQMmUhB3bOyF0yvNQQkzuiBLL7BG0qjEOQ6YzkB3L9zF0M/AQQ out_97_mFAP2b_singleloop_p01wA5_mFAP2b_0001_0001
EhALkBf++bFk/UjEQWO0jBj/UNFkTiBAQtI7gBz1jOFkpbS8PSMofBzKHgFUwKH7P78tlBnsdSFUIwK1P+teoBLSwQFk56/5PSnNlB3I4CFk119qvW5wjBb78rF0IbHEQEgQkBTiH9EUsvXBQu0WlBnRviFU3yTvPYXOpB3K8eF0iok6P5fjmBr3rGF0TVU5v6BKjBH9VEFkly9yvrGklBTbiyE0wlwIv out_97_mFAP2b_singleloop_p01wA5_mFAP2b_0001_0001
EWOUfBvHF8EEEYl6PR2uZBjpb8EU5QL2PhrnYBvd+sEkuJxoviWkbBrFZdEEAAAwvVj3VB7Of3EEDCMAQJWPWBv/qFFUNwPFQje6QBj57/E0cz7IQDNMSBnRIQFUNV0LQampgBT14tEE7Rh7PVdzYB7hbMFESPUwP/PQWBPqSnE0Y8ZBQIx0RBzdZ5EUOqW9Pe5DWBrGYWFE3WNEQr/+ZBP2mCFkvIPHQEkDPBzLgNFUSkSNQkATSB707gF0WHRLQOr8VBPTsLFEwBrMQ out_97_mFAP2b_singleloop_p01wA5_mFAP2b_0001_0001
EoFZUBHDCyEEv0N4vktTSB7QLkEULyWAwXPKMBT2OjEEoa8/vO0iJBntzzEkQgV+v14FUBnBBsEkAr8FwQL1ZBD+DtEk/aJGwuSNSB/NbcEkGdIJwfUYSB7lu/E0HFu0v4G7TBngIUEEQ5k/v5nbSBzm07E0yFuGwRvSbB73skEEM+QDw7PhTBTtAiEUTYFLwpK5NBHjYbEkNOHJwom5TB7upME0KIwIw out_97_mFAP2b_singleloop_p01wA5_mFAP2b_0001_0001
E99zJBPJGQE025bAwPK8DB/mEPEklDNAwamZBBjpbQE0fqxFwIFOEBPIwQEkvf6IwnEDCBT2O3D0NJG6vu0LDB7zFMD0H8C/viHlDBvb3GDkLKgEwjHsDBzHbsCEleB4vEtIMB3MzCEEnEDBwZdfCBHn2cEURk57vQ6e7ATQ35DU4qv4vCM7DBjt53D0Ap0ovVlcEBvKnNCEmQb6v7gXDBvQuyC0l1FBP out_97_mFAP2b_singleloop_p01wA5_mFAP2b_0001_0001
L1NJ4A/89PEUiBBGwQgVyAb5QREk/UjJwwfq0APdT+DEYljLwoFZyAjWkBEESh7NwO1TmAPg1REUk8+Iwk5GiALl88DkIi7Gw68iMA/EJ/DkrT5Fw6UhAAHC19D0eh1IwIxeGAHYEBEU4gUBwe++zArvfQEUiBhCwuqr0AbV+fE0gVkKw+67hAb96SE03W3KwNZZkAvtEgEU5yoHw9rRmATZq6D0vNHDw364jAHiKgDUqBnIw out_97_mFAP2b_singleloop_p01wA5_mFAP2b_0001_0001
LGZ74ALv0ZDkSMoKwQgV7A/TN2CU5QbMw2OfDBf8S3CkVOUNwzhWFBjpbaCkWktOwHK84ADLYLCkPSELwvoCtAT7MEC0j4lKwOF3mArpXNC00/WMw03PqAD9PrBEL3dIw/pG7Ab5QXD0FZrIw/RS2AHIE5CELfMOwA4E9Azx7JCU4jJJwxg/7Az9niBUYLTMw out_97_mFAP2b_singleloop_p01wA5_mFAP2b_0001_0001
LGEYGBT0iYDkCXfMwjs9LBXNedD025LNwHv0PBPHaFDkX6WLwdolUBLwKDD0HF+LwcSsEBrw1vDU14VLw5/BNB7YS/DUSwINwW/mMBbDVSDEvZOPw out_97_mFAP2b_singleloop_p01wA5_mFAP2b_0001_0001
ELH6NBTLyyCEBWJJwEtoRB/mEbCEBW5GwgqxUBT2O7C0kYwDwqxrSBzfqdDksdeCwoF5OBf++5BEsyBDw8U2LB3V5yA0JjhFwrkYJBrHt2/zehVBwLxTGBf6faAUci47v8auKBHUxj8zd6cBw2O/JBvco1CE/pmIwthRUB/OUICEikuIw+HYMBfYsOCEF2ZAwoA/RB/GFcBUfqlAwNNoOBvdRMA09z4HwWmsIB3+NNBUENCIwa4PJBD/ybuDtwe9vIFSNBn0wc6T3sQEw out_97_mFAP2b_singleloop_p01wA5_mFAP2b_0001_0001
ElDtZBDrcwCUf/UCwy25cBfnvPDEAAA/vv0NeB7P1ED0d++tvHv0dB757fC04luJPb8ChBjU4WDkSMoCwESjiB7WUvCU8J1Cwk2XgB7fflDED6JIw8SXbBLwKTC0LdTDwFzqaBHZqtDUosn+v4pPiBXZVvD0eNqAwnqUhBHG2VC00c/CwFfNiBLTnqD07URJwXLeeBzulBEEHmEIw1CXeBXmANDEXDKJw out_97_mFAP2b_singleloop_p01wA5_mFAP2b_0001_0001
EAAAgBvcolDklDtoP8S3gBvz3fDU6mE9P5l+iBrbSAEE+TNAQHaBjB/naSE0xLd8PzMzcBvz3jDEsyBCQHJraBLyFGEUGn1BQ357fBjqxBEUc9ogvi6whBzfNADUc9z9P9k0dBzAkcD0dXHGQ7rwZBHXxNDEnWsAQBFZZBP09IEU59gFQ out_97_mFAP2b_singleloop_p01wA5_mFAP2b_0001_0001
EY6mkBnuJ1DkR2OEQnvfmB3NJKEE/pmGQAAwmBjWkHEkQgVKQmupmBvIbrDEBWZLQlYQpBf++JEkoF5DQUuLpB36sSE0bEU8P6/3rBLVFWEknUY2PqhctB/fKHEk1bBzP9RbsBLPYqEEAjHxPU4akBvd+WDUHaxFQbtvlBX3OaE0ZI2FQqhCqB7obzD0E0yDQRKpqBD9uTEkkVNGQRjLoBP2FiE0bJm8PxEFoBfQwHEU8jf2PCxKuBvVCuEEPpngPA7DrBjfP2EkhGP0P out_97_mFAP2b_singleloop_p01wA5_mFAP2b_0001_0001
Lx1DnB7luZEEUNuLQ7RRnBb78ZEkSMoOQwKnnBvyhwEUMIwPQbnvoBHue+EU5QbOQsyBnBHDCoEkCXvKQj59oBn2LQEEJzPPQY9elBPtxSEENrfPQ out_97_mFAP2b_singleloop_p01wA5_mFAP2b_0001_0001
Ef/0mBPzMzEUiBJRQ/pGnBLwKHFEBW5RQ/pmkBnX6MFUKctSQQ1IjBzJx+E0FZLTQlDdpBb5QFF0Jx4SQD/PsBLV/CFUiBRSQVjZuBbol+EEiaUTQf6SuB3a2tEEx39TQ1xUwBbN2MFUZsfTQqG/lBbmZmEEaRmRQFzanBL1NUFkfLMRQd4HpBb2j3E0OqiTQj6epB7ldTFklPhTQk1vsBLyDSFUmtwRQWqQsBT061EUoYjRQ2RwxBrmQKFEWBLUQFLXwBf9maF0948SQ out_97_mFAP2b_singleloop_p01wA5_mFAP2b_0001_0001
EoFJkBPy2hFEBW5SQ14FiBzfqpFEv01TQ5QbjBvxL3FUc94UQ++JlBT2OCGEEYlUQkCXfB3251FEVjPTQ/X0aBnx1oF0+/mSQFl0aBjMgUFUlRPSQh5gVBPkhwFUZbUSQ+14VBrNuOFky7tRQiyqSBXSkfFknuwRQi1/SBXI9BGkK2eSQA5eNBnPohFUupXRQd5xNBTh7CGEsoFSQ+CJLB/ZU1F08PjRQ1NZlBXjXsF0FZbSQaSIhBrp4bFEReTUQX/ZgBfLlAG0Y6fSQ9MkdB3tY/FEauCUQ2zJeBzCCKF0ENVSQmh1UBfxj/EUF8VRQG4CVBv5dIGk1f6SQ7SOLBnPYUFU+17QQE71LB7uXKGkUbOSQgcIHBTfZ3FEJzRRQ out_97_mFAP2b_singleloop_p01wA5_mFAP2b_0001_0001
EtIriBPzMzF0eUIWQaR2jB/na+FEAAQXQPKshB76RGG0HF2XQGE4eBLbnCGEaRCYQCsykBnYQuFEEYJYQYxqmB/zxcFU0ewXQpgZpBH5afFkGfoXQ6lImBneWIFUBsVXQ3QeqB75SNF02MKXQhcioBH+I/EE52+WQ7RRhBvconFECsSWQE2glBXwFEG0Xr5WQaZGjBHo8mFEF0XYQbV2lB//y2F0KmiYQ/7KkBbTrAFUmfTXQLxlsBHRhKFEEf9WQSRzoBLXjvEkbGpWQ out_97_mFAP2b_singleloop_p01wA5_mFAP2b_0001_0001
EzhWiBXjXQGU2ODYQVjXgBntzXGknvTYQFDChBrvfcGEVj/YQO0SjBzgAgG025HZQhrHgBb78gGU3koXQB2SeBLlzdGEowRWQCN8gBDsMaGkQ/WVQSKDZBLKkeGEgE6VQdkJgBTicXGUnYGUQHGcXBLE3bGUEmpUQxgGbB/0VYGklCwTQe+OkBDAATGkYQ4XQxO9cB/LjTGEeiXYQDlEiB79XkGUdYgXQaSsdB/PBnGkpIBYQ2PCjBz5kZGUxrpVQ/uJWB3KUhG0khnWQPzmhBLZmUGEiSYTQVQQTB/cjcGU8yXUQVt4ZBvNRWGkAiwSQ out_97_mFAP2b_singleloop_p01wA5_mFAP2b_0001_0001
Env/dBntzcGEqGbZQ8SXeBvcohGkTiFaQ357ZBPc9pGkDtMaQlYQVBzgAnGUbnPaQep7dBrEDZGUPKoaQT9ldBr9WdGkIQWbQsaRhBzlBjG0D+mbQulajBD2LeG0CyrbQWH/gBDrVtGUcqwbQPKcaBXNeZGU46RZQuSGhB7HvlG07HIaQ6zsgB3hyTG0aQmaQylaaBb9KUGktPiaQlvycBXhpWGkGUrbQXSRaBHyDjG05yXbQy5hiBfpgxG0mG8bQnMWeBrcFxGE4wrbQ out_97_mFAP2b_singleloop_p01wA5_mFAP2b_0001_0001
EmuJbBnCX0G0IbPaQgVOXBfnv8G0xLVaQfU4UBjVO8GU14BbQsHlXBLv04GkYQgbQZQgaBPc9GH0HFOaQ8OFgBrq0DHElJZaQxhVgBT9M4GER3KaQN6JbBTvK0GkPVPaQVoFUB7h67G06t8ZQ4d8YBr6XNHUKuiaQftDaB/8xJHUv3sZQJGagBLdyEHk4t7aQlIghBb0MJHUdPJaQ5vuhBL5Z0G0dmgaQ6n8gBjBc3GkUppZQ out_97_mFAP2b_singleloop_p01wA5_mFAP2b_0001_0001
L357PB325/GEaRGbQWOUNBvcoAH0z3vbQfUYLBXiBMHkDt4bQpbSLBHYlPHkQgdcQcSsIBntz4GEFuybQlXRKBPmCtGUGXubQ1mxNBPwfpGEwgScQ69MPB3xYeGUYnOcQI+6SB7fQZGkrflcQT6wVBDQMeG0dBDdQa7nTBTOEPGEjQdcQGE4NBLwKCHkqxraQCpMQBP7a+GkyhIcQQi7FBHjg6GEUfZbQ0BmGBLe25GEP+QcQQScMBfUyrGEWZQbQHRsGBPDDoGEYTubQ4sqLBfzjqG0mswcQD/bRBXJLuG051ScQWOLNBfNwZGErt4bQwhJVBTADmG0E1IdQ8EjYB30HaGUKyTdQf+ORBzExLGUepFcQ89VWBf1sKGEkWtcQ out_97_mFAP2b_singleloop_p01wA5_mFAP2b_0001_0001
LkC3JB/owRH0d+WbQ46xHBb6mcHkYQcbQBr8IBfSMiHEsyxaQcSMKBPIwcHkpbSaQgVuBB77ncHEVjjbQx499A3vjbHU1c8aQ2O/JBzeUOHkQg5aQL62JBn3XgHkWA3bQ8BYABbvkjHk320bQUcxABvpvVHk0f3bQ40X4ArPGWHkq+/aQ out_97_mFAP2b_singleloop_p01wA5_mFAP2b_0001_0001
LXkNIBHsysHEmutaQpw1IBnDtyH0HFGaQueUFBXMIuHERLiZQlYQGBLbnwH0bS8YQcSMHB/mE+HUwKTaQiZYIBX0p+HECeCbQYCDHBTFrzHEbNTbQfeNIBb0usHURLuaQkhENBn3iyHkjb8ZQn4+CB/QS/H0CdMaQsjaJBPPACI0faAaQo28FBbafCIEPcRbQWBmMBrraAIELpHbQGLyCBvzezHEBGbbQKtnJBPm4xH0rkubQ out_97_mFAP2b_singleloop_p01wA5_mFAP2b_0001_0001
EsHFBBf++nHkWktZQ7Rh7APdTjHkDtMZQQ144ADrcXHkmZWZQ99TwA77nTHEEYJZQ2jCxAThrpHEsyJZQFajyA3kr1Hk9qCZQN5EyA7Si8HEBflZQ8sh0APQz5HkYWaYQwHizAHxsDIUJ2fZQs+A2ALdTCIkarUYQE8g1AbStFIEER3YQ9s/2ALoHLI0JoxYQf/UABjU4lHEoaMaQTq6/AfLdjHk4kuYQTMqsArNpoHkQrnZQ4KAsAHCjmHE1rwYQpjjwAXoV5HEPWFaQE280ADen0H03n+XQ9iKzALiYGIEbR7ZQH4k3AXB5DIUYopXQkLB2Av66MIEthMZQ out_97_mFAP2b_singleloop_p01wA5_mFAP2b_0001_0001
EqGPABT0iRH0yhqZQ357+A3jCGH0Gv0ZQ5luEBnDt/G0JxwZQGE4IBHXPDHkQgBaQMIw6ArFZEHkU4iaQVfUxAr3rKHEu3paQXW/3A7Nl4GUClqaQDCsDBT2OVHUGE0ZQtsQ5ADHrCHU56dZQ/faAB/W1GHk6R5aQqM/sAPBnKHkrNQaQgbD1A3xn3GE1HLbQnv/+ALPmzG0dTmaQ/TzxArZH2GkG9TaQ out_97_mFAP2b_singleloop_p01wA5_mFAP2b_0001_0001
EFDiEBzKH2GE7RdZQ4PVJBXjXvGEBWZZQU4aIBjrHjGEoaYZQFueEBnuJfGECsGZQzhWMBTgVzGU46xYQm9VRBr+itGk+4lYQ48gUBXJN0G0+Q2XQjgIXBTJ9+GURSYYQ7RBBBrZmzGE99PZQ/z1LBrGqwG0LZ1ZQV/aNBb6s7Gkyb2YQokrJBbF9yG03RWYQE9aQB7oXlGU+CcYQY0DUBHfOtG03jAZQqYNZBfMQEHkI9CYQMv4ZBvE87GkXYwYQy95TBDnRDHkw2nYQ out_97_mFAP2b_singleloop_p01wA5_mFAP2b_0001_0001
EEtIMBvHFdGUPKsZQ/pGMBrbSRG04lqZQaR2PB7QLNGU5QHZQlDNUBfTiRGEoaAZQrcoNB33PMG0isVaQK+WJBbiiNGU/j5aQQJoEB7ZAOGkXLwaQBa3KB3PmNGEvlebQ5lOPBjqxgGk8S7ZQhFDIBfznOGk4cjZQvaURBrg5PG0s1gaQXgbOBXLwDG0aDRaQ out_97_mFAP2b_singleloop_p01wA5_mFAP2b_0001_0001
EIwKOB77nEGE7RxYQvJRRBblDAGEmuNYQyLdSB757nFkuJRYQam5OB33PbFU2ObYQzMTOBrEDCGksdGXQPNeNBLEEOGUs/4WQfHfRBPO06F0ZQ7VQuiCKBXN2QGk1ktVQx1jKBTgVBGEZ74YQUeKVBvA9DGkh0MYQlZYKBPWs8FUQpJXQVoSRBP6oRGUYeyWQ/ghLBnJdRGUx0wXQmVTPBru19Fk0hBVQ1UASBHkrpFE7pCWQQbaVBHQRBGEm43VQ5/pJB7KgZG037oVQDMHGBn5TNGEaZ2VQXx1LBjFxNGE7TzUQ out_97_mFAP2b_singleloop_p01wA5_mFAP2b_0001_0001
EKcdXB7OfhF0MzIYQtI7YBX3kKF0eUIYQO0CbBvcoDFU3k4WQf/UeB3MzOF01jSWQ6mEdBLEYFF0jCrYQ+soeBXAztE0AfoYQsvvaBf8yKFEGmWZQgqRaB/S3sFksdCYQgQXVB7pLBFkcpPYQChSgBfWcOFEyzlYQJ0ygBjrPqE04DBZQRDLgBnmQqEEAOJYQmuFbBjc4jEUVdtYQsIrdBHkNHFENVvZQ4qIXBf8QBF000bZQQDvZBDMwbFUP3XZQ out_97_mFAP2b_singleloop_p01wA5_mFAP2b_0001_0001
EsyBZBbQgxE0jCXWQ++paBb5QpEUjXCVQ46ReBrFZVEUiBJVQIFOdBnDtGE0w17VQXktVBrw1jEEEYNUQBWZWBHZ7oEECs6WQ509cB7kr1EEYNiUQjs9WBXjXeE0HFOTQv0NTBLGEyEE/pGUQ35bTBb5QXEET3sUQ out_97_mFAP2b_singleloop_p01wA5_mFAP2b_0001_0001
EqxLhBLxgUE0JxQUQaRGjBf9oCEEEYNUQ0iMkBra86Dka8ySQO0ClBPy2LEU6mESQ35blBvyhIE0eUIVQtxmnBP2QwD0+dQVQ6gwpB3bc+DU4tPWQY0/pBT6MSEExRnWQyPXrBz8kfD0ASsWQiBhhBTKchEUdTqTQ0VFiB/aSoDkWkiUQgcqkBrppLEUiZIWQcBWmBHUXXEElexUQQtioB/WwrD0pDSUQJRvmBXXNSDkdsmVQ9u0sBf/imDUpzVXQ1aHrBbmcBD0lEYWQ out_97_mFAP2b_singleloop_p01wA5_mFAP2b_0001_0001
LHvUkBjWkRD01jaSQqGflBrZmFD0coFRQueUkBDW5cCkpbaQQrcojBHYl7BkBBGRQ2OfjBLwK7CkEDCTQFgonBbigAD0nUMRQjtNlBvz6fDEDwYQQ out_97_mFAP2b_singleloop_p01wA5_mFAP2b_0001_0001
LMIQkB3MzcCk8SHOQ5QLjBfTixBEqGfMQqGPhBj/UHCU0iMKQc94hBblDlC0MzsIQqGflBjrH9AkEDSLQOmInBzFqcAkHvZNQsnakBj53l/jTnrJQZ78kBnCX3CEBWJNQ+zAiB3e1HB0MoyNQM/rmBXPGmB0Ne/JQVwCmB/JF4/jeknOQA3EmBrT6c+jtI3IQC1KjB/VCKAEeaDIQoZPjBf0rU+DMe/KQ out_97_mFAP2b_singleloop_p01wA5_mFAP2b_0001_0001
L46xdBzLdjBEaR2JQktzZBrw17BUdTiHQiWEYB/TN2AEW5wDQy2ZZBf8SX/DtIbEQzhWUBrw1LC0NJ2IQM7mRBr/4PBULkIKQ6uGVB7OtpCErUwKQpk+LB7BGkB0P1pKQ789cBXjXyAEpwFLQ8fkbB74hWC0HLAFQss0RBfXoYCkxCjGQk4lTBjHbABUfbBMQAawRBHfnYA0Uz1IQP1WRBzTyyCUrWnLQGAGXBjYIFDEzJ7JQwVfXBDydaC0bCLMQ3NFKBf3guAEgxjLQsG/JB7+RyBkg9wIQ0OwLBvRXNCEsU8LQ out_97_mFAP2b_singleloop_p01wA5_mFAP2b_0001_0001
L2jCVBvIbPBka8S/PDXvSBHYlTAkR2O3PnEDXBXiBx+z4lutPzMTWBzgAr4zMzMrP99TOB/TN++j9ow8PVxMKBXReTA0I3TAQIFOUBPzMHCkZmZ+Pz9DRBTVF4AEdgnfPli7PBLa+i9jFcoBQ/PsMB/bFM9jTqs1PCVwIBj+NxAkC7d6P out_97_mFAP2b_singleloop_p01wA5_mFAP2b_0001_0001
LEtobB/na8/zisdePEtIgBf9og+zfqxrv2jChBjVO02D/pGxPiBBiBjWkt973P1YPTiBfBTLy28Dv0N+vxhYdBDu9s/jn9PDwEkYfBrPy+A04U+CwEAAaB3byI/j5ThGwZ78bBLwK/AUO0ikPoL0hBbec5/TmIZtv0v0bB7Eg2yL4Yy9vIeRhB7WqL5zTbpAw out_97_mFAP2b_singleloop_p01wA5_mFAP2b_0001_0001
LlD9gBThrH6zyhW/PDC8hBT0iM9bktTDQT3kgB77nK+LtIbIQZQghBjAr8/7yh2JQMdDgBb5QL+jWkNBQ/hBkBPilb87fiUEQZj3hBH1Nh/7zcQBQ out_97_mFAP2b_singleloop_p01wA5_mFAP2b_0001_0001
EPK8cB325767z3PJQBrcaBT2Of8b3k4LQjsdcBrEDC7jTiBOQtd+cBDVjH/zMzcNQfUYUB7P1477xLtLQgGkRB7qGG/bmtEKQtttRBHKq3AM5BbLQpoXPBLV9zAsWZGOQ3JFKBDSc5AcS2oOQ63mGBP+pDBsndrMQSoYIBbH60A81YkQQKcdbB33P16D99DIQPMhbBHQkQ/rQjhMQanaTBbg9o7DjM1KQBgqSBDOK97rYitNQydhTBTaZR/bXHIIQqPZNBP0Mh+b97xJQaa3VBn5jMB8uInLQA5ePBTkPmBcDtPKQA94RB7f+rA8mfqPQJN5HBjUSHB8fCxKQTfpCBvr/HBMluFNQDqCLBrsEtAs+sURQLXcEBXFF5AscixQQ out_97_mFAP2b_singleloop_p01wA5_mFAP2b_0001_0001
ETihdBzLdTy7P1QQQgVOfBLxgg9T14VRQWOUbBX3kAA0LdrRQyLdWBTLym/j78tRQ/pmfB757n2rpbiSQvyQgBvpQ5+70j7RQs/WdB7sd5+re7oQQfXfdBPYK0z75LPQQ98ihBrrJq+Dk7ERQPP6bBv3qwz7jWITQoKchB3W/v5DV2MTQbZNfBXtwOA8laoSQYaaiBH6uN/rkuwRQLQOZBPByk/7VpyQQAOnfBzNMFAMZG4PQ out_97_mFAP2b_singleloop_p01wA5_mFAP2b_0001_0001
EPffdB/RhLBkuJBSQb8SaB7QLKC0isdSQzhWbBzfqVCE7R5TQIFufBTf/kCkR2OUQhrnbBjVO0CUGEwRQ8Q3aBbmOyC0anYQQU6YYBXi5YD001TSQ8EGdB3FyZDkmXcPQ03vgBzgATB0Ld7RQwMFWB/ywBC0+PYSQbUjfBDzp6C0H15RQx5mWB3L/vCEl7LQQxR1cBHR+VCUge+PQ8VgZBzBs2DkcB0RQRQGZB3vJcDUgaYTQwaPUBr9NSDU5SISQSxicBDJ1YD0G4UNQYxngBfG/cDEVH1PQovFbB/x60DEwEIQQ out_97_mFAP2b_singleloop_p01wA5_mFAP2b_0001_0001
ERLSXBThrPCUf/sUQlYQXBLEYdCEZ7EWQhrHSBX461CkYQQWQMdzNB7OfjCEueEWQpbSXBfR2uBkqxDXQHxLXBfOIICUKbPYQ2YLcB7bX2AUZSzWQ2jCUB/naAC0xLVUQgexaB7CRxCUXBQWQZ7qTBP9QKBUgv7WQOKHXBz8jaBEmslYQKgnTB/VsbCkHHUYQssvaBzeebCU5MVYQUXKcBP6qAA0IxfXQKazfBjeGcB0Xi8WQoUFcB7+CeAEoEyVQ out_97_mFAP2b_singleloop_p01wA5_mFAP2b_0001_0001
Ee+eSBHXPeDU5QrWQEYlNB34l2DUMI4WQW5QOBzfqPEkpbqXQlDtSBHueWEE/p+XQNeJWBDrcsDUHaxWQkJqKBrMziDkpcZXQbc3LBrH6+DEFQ6VQ out_97_mFAP2b_singleloop_p01wA5_mFAP2b_0001_0001
EMIwJBXiBZEU0iAYQShrJBrbSsEUgVaYQ14lEBDW54E057TYQxggABf++vEk8SHYQdTCKBf++lE03PJZQXtFFBfiTZEkiqWZQzhwABnd+jEkUXoZQ2y0EB7NNDEkQNQZQO/a4Ajh1YEER5zZQy9PABPxSwDEPxbZQEO83Arb4CEkOmtZQ+p2uADVtvDEOK5ZQHaRGBfSMSEkrHtXQZs/MBfae2E0UZQYQ7+UKBzhT0EE7FdZQ9IlNBbDQcE0A1OZQ9/8AB3gQ1EkMKtZQJMMIBLHY1D0WBCZQJppxAjmThEkx0BaQraAABXJFOD0P6WZQvwdvAX6cSDUwJwZQ out_97_mFAP2b_singleloop_p01wA5_mFAP2b_0001_0001
LhrnEBzgANFkYQgYQoFZ/AjU4YFEv0dYQKxAABfTivF0NJuYQpw1DBb781FUbnDZQOJGIBnBBUFE7RpYQm5N5AH1nQFksGwYQD+r8APrfZFEya5XQ out_97_mFAP2b_singleloop_p01wA5_mFAP2b_0001_0001
E2Of3A33P7F00NlYQ46R2A34lIGEoa0YQ03PzAvIbQGUy2RYQpbSuAvyhNGka8iXQEtIuAHXPJGET3YZQmR2xArf/DG014BaQve4pA/ZXFGU5zlaQrsjuA7+QBGUVlPbQbCA3APSvIGUt3gbQ9owxATgV0FEXPSYQLx89AbMSLGk4FBZQoArmAnOfFGUe+OZQOpbsA77nRGE25fZQE9e5AjIfHGUUaLaQKHDzAvp92FUTk8ZQPhkiAPg+AGkrgeaQoo7nAfZ0NGEPUpaQbeLyArx8yFEW6JbQ8uNoALuaAG0+MnbQAMA6ALVyFG0XR8bQBVvzAD/6PGU3kmbQf5R9An4yJGEbhLbQ out_97_mFAP2b_singleloop_p01wA5_mFAP2b_0001_0001
EnED2AvyhaG00NZYQ357yAD/piGEaR2XQAAAxAPeptGkBBOYQbnv1A/S3wGUjXuYQ7Rh7APepjGEue0WQShr6AnsdcGkR2yYQS8TrAX4TgGUPFaXQGZ74ArbSpGEEYFWQEYl8A757bGkTiZWQKcdBB/9TmGkvfSXQ out_97_mFAP2b_singleloop_p01wA5_mFAP2b_0001_0001
E+TNqALbnzGUbnvXQIwKoAbkt+GUbnDYQ/pGqA757FH0gA7WQzMzpAzLdCHEmuxVQ7RhZAnYQAHEBWVYQDHFKAzMo9GUYRqXQCkAWAT0I5GkjY8YQx1jmAbPKwGkqx7WQDVrtAnz7AHkVKdYQYwbXArjnIHEuneYQi49LADTTCHk835WQyb7FADsY6G0IzIZQGl3gAnfN7Gkr+UZQR27XAHrywGUYdzYQ out_97_mFAP2b_singleloop_p01wA5_mFAP2b_0001_0001
Epw1rA/mEQHEnELXQGZ7tAXNeXHU0iEWQJGEkA3MzbH0xLVVQQgVYAzgAfHET38VQU460AXNegHU14lWQgCX2A/bpoHEhglVQgjr/An+6bH0y97WQdoFsA34lSHkDtEYQ2moyAfwTTHEcHUVQkdPxAnX5jHkPVcXQYrc7AH36uHEY/8VQ7sruAzKDsH0bKTVQNkF6Azr0kHkS7uUQsRVCBbVKiHkd5TXQ12nBB/lpYHkjtCWQ+L2+A3irVH0QHsXQ out_97_mFAP2b_singleloop_p01wA5_mFAP2b_0001_0001
LNepkAf9obHkCX/TQepbYAb6mfHkBBGTQXPKeAz1jqHUiBhSQ8naQADVjxH0kYYSQR2OVAblDYHEsy5RQiWeMA/XVNH0FPPSQ8AJKAb0FGHEYE/QQ9Fdx/O0NKH00HDQQ2g+m/ezYCHUBZ6NQyLdrA7luYH03PlTQvfuJA7oggHUb4qTQc7QiAP0yWHkPmaRQ5toKA/7ybH07VLRQ1TB6/ykJOHkh6uSQYhpXAnJnJHUnk7SQlqEGALR99GkZ+RRQjJMZA/d0FHkqRcQQWpT8/qqpRHEpMMPQHDHJ/+0xLHUnLoQQjun/++gcFHEa1uMQ65/Y/CPg7Gk5WvOQYCxAAPxtAHUjJwMQ out_97_mFAP2b_singleloop_p01wA5_mFAP2b_0001_0001
LlYQpAnX6rHERLKSQdoFtADAA2H0MzkRQDXP3AHtI4HkR2WSQBrc7AjWkwHUep7SQsHFwAXMI1H0w1DQQ9HF6Ar8QvH0b72PQyDNnA76ZvHE4TlOQVjXuA3islHEoaUSQg58mADyF8HEzAuRQzR8wAzU38HkfiPPQafH/AP9tyHUikjOQd8bpAbA3uHEWyeMQDUlfALK9zHk5jxOQhM8lAHTenHEuKXPQ out_97_mFAP2b_singleloop_p01wA5_mFAP2b_0001_0001
LBrc8AjVuAI0P1QSQ9oQDBrbyBIEnE7SQnvfHBz0N7HUPKkSQTihLBLaR6HE7RRTQIFuEBPyWHIkZmZSQmmv+ALhBKIEHFJSQ3Gp3A3qkFIEmsoRQOkX8ALLyAIUB5QSQ50nCB353BIkxtAUQQtKHB3n9GI08QfRQuZKHBfBgJIkU4ITQxCt/AnASNIEuVaRQtRu7Af42LIkGXETQBci4A3zbFIEfKjQQoiYvAn6OGIkyb9RQ out_97_mFAP2b_singleloop_p01wA5_mFAP2b_0001_0001
EzMzGBnsd1H0GvcRQIwqKBfTitHUepDRQIwKIBjrHjHUepjQQoFZKBntzdHEEYVPQ0iMOBrvfyHEAAAQQo1FLBDDm2H06IeNQzCQGB3eA1HU83LNQJttNBHyt7HElx4LQ8naDBPc91HkZm5QQT3ENB/XdrHEPa7RQYzGRBz+0sHEc4bPQHUSQBbgK5HEv1bQQ out_97_mFAP2b_singleloop_p01wA5_mFAP2b_0001_0001
EqxrDB/89fH0w1LRQdTCBB3MzVH0z33QQXkt9ADAAQHkBBGSQfU43APy2UHU3k4SQ14l4AzKHXHECsyPQrcI8AD6xbHEvpWNQcrDzAH7dMHEbeNPQdTCCB/89kH0eU4RQjl9DBDzcQHktzaQQ8S4yAzyTcHEuJWQQ6/M8AvZejHkOdpNQSvZsArE5NHk9s3NQ/8BwAXs/IHEJShQQsEq4A/y7GHU3tSOQ out_97_mFAP2b_singleloop_p01wA5_mFAP2b_0001_0001
EvJx/AbQgFH0gALSQhrH7A34l+GkQgNTQNzMyAHtI3GkBBuSQ99TzAHDCyGU5QrRQgqxBBb5Q3GEue0TQ1BOGBrv17GUegnUQK34JBzDsyGkqOCVQcy7DBDFTBHEs50VQpwVCBDBWCHkrHdRQ4bi3Aj9pDH0Jf+TQUwoDBX9OzGUcr/SQ8Ym/ATMhxGk6iaUQaXeIBz8fBHUjUBUQ/5GNBHP01GEpUoVQlieLBvawuG03kJUQ6DqHBrw9sGk59nVQH1JHB/HrEHkxsbWQwrqBBbPj7GklFbWQuQSBBX7iHH01efVQ out_97_mFAP2b_singleloop_p01wA5_mFAP2b_0001_0001
ECsypAHZ71GkU4iTQ8S3gArbSuGkDtYTQ789jA/mEkG04lGUQpbSkAT14jG03PVVQWpxMA7XsyGkgL9TQ+Cuz/+aOrGk15uTQv736/2x7hGUMGfTQAxEA/Oj4uGkV8zTQ67npAf9o6GUwKXUQ6mWfAv6zsGkflUSQitNJAbsY6G0nifTQA1kOA/wD0GUkuBVQ out_97_mFAP2b_singleloop_p01wA5_mFAP2b_0001_0001
EiBBnA757bGEv0VTQOJGsA7kYSG0eU4TQqxLmAThrHG0xL1TQIwKiA3NJEGkpbySQlDt2APzMRGUy2JTQfQr9AXPTaGEGPgTQom27A/7CHGEgcgTQV2JDBP8ibGEkhqSQoa8lATKccG03PVSQJYatArIkTGkkl8UQvvP1AXEkRGUoxFSQA8cABr+2YG0XbcUQqBN5AXqkhGUMIhTQgwsBBvbSGGUMz+SQ04j2A3omAGU05NTQ02N9AfSyGGU2HlUQkCnFBzYAiGE5AATQ3pqBBvNOdG0W0rRQpFaFBbQXUG05zqSQ out_97_mFAP2b_singleloop_p01wA5_mFAP2b_0001_0001
E/pGmADBWCGEVj/UQT3khAb5QvF0LdLVQmuJqA76RfFUiBpVQZ78sAHtIfFUf/0WQ14lQATgVwF03PNWQIQyFAPWLaFkiUkWQpplPA3LJKFEGSWWQxD9n/O3vZF0fqFXQ3kYpAXiBGG0w1zVQA+0cADOwpFkGROUQbbJEAbu56FUVqzVQ9ycWAnIt3Fk3IIXQ out_97_mFAP2b_singleloop_p01wA5_mFAP2b_0001_0001
EdTiuAfSMSFklDtUQFDC3ALFuCFEoaEVQaR2yA/owrE0bSEVQb8SuAT0ikE0GvEUQBWZABXiBDFk8SHUQ1xmCBrm+YF0oh9TQIs5EB38K0EkJNqUQcIbEBLygjFUFzOVQWO0rA/mETFkCXvTQwf05AnQcGFkNxEWQ7nX+A3kc9EUERITQOJR/AzlhiF0g/eTQq5+FBft5XFkoEUTQtxSIBbcg0E0XX+TQQodDB7U0jEEu7vUQrkLGBPC15EEWyoVQOBAGBHnOzFUsy/UQVjiHBTr4ZF0WMtVQmVFBB3gKlFEIm5VQ out_97_mFAP2b_singleloop_p01wA5_mFAP2b_0001_0001
EhAr0AzeUgEECsKWQkCXxAzKHKE0NJWWQ2jC7AXO02D0yhOWQqxrBBzgA/DE+T1WQgVOsAHueGE0jCvXQB63iA7cmTEkDO4XQfSBpAfotdDk215XQnvf4AfTinEkqx7WQOIqrAXpEGEk83jVQ8D+xAXH2KEUXSQYQv77kATddiEkq+6XQB4blATxGZDE9TcYQuN/vAjaQJDElZ0XQkgPjAr8EVDUjPIXQ out_97_mFAP2b_singleloop_p01wA5_mFAP2b_0001_0001
EOJG6Ab6mUDEuecVQdTiBBb5Q3C0KHSVQUNeABTKcJC00NxVQLHa8ALwKfB00NBVQtd+CBHue0CU0i0TQuCgEB7WndDE63JTQJRjABvoq3DkUtnSQPowJBvYfoD0MfBTQt43BBnrFOE0QC9RQOjHLBLVpGEU6bWSQzWMHBbvfTEEa9zRQWKlIBP+nlEUhBIRQwKHzALGEQDUep7UQMU3EB7b0CDUV14VQyeY/A70QnC0o5STQXmUGBz/WeC0HZtTQbj04AbOJvDkMmuSQDV1MBj6yTDEYbcTQdRg9AbZJYEkUeiRQB3SPBrSDLE0a6OSQCJaMBbgPlEEDS8QQ out_97_mFAP2b_singleloop_p01wA5_mFAP2b_0001_0001
LCB2BBrFZ7BUHaBXQfUYBBTKclA0FZjXQTiBEB/S3E/jEDqWQjX6BBLFue7Tc9gWQXkNEB/9TtAEW5cYQCadDBX8tECEv1oYQGwEEBHKicC07I/XQHu3BB7le8B0M4/WQT6P6AnzsVAEM4rXQRvcIBf99aAk1sZYQGaYCBzLGBAUyA0YQOObGBjjYOCkl9AZQ4K++AXANJCEAO3YQJvPIBv/JhCUJj1XQmb1BBHHP6C0cvAYQ out_97_mFAP2b_singleloop_p01wA5_mFAP2b_0001_0001
LU4aIBHsyx/DEY9VQiBBLBHsyh9z4lGVQgVuHBrFZ77j9o4TQzMzIBbmZG8r8SPTQy2ZQB3ist+z4lmUQnG2PB3VvdAUh4vTQ6mEKBb6m0AUIwCWQYAnLBju5XzLvEsVQDlOSBrI7K8j7qCUQSPBTBH9QK/D0XaVQEczRB3qTOAE0D7SQ out_97_mFAP2b_singleloop_p01wA5_mFAP2b_0001_0001
LCsyDBLGEo+j/UjTQTihABjqxL+zP1YSQBW51A/mEj8z3P1SQamZuAblDN8jZmBSQAAgABDW5YA0NJmRQihMGBfTV3AEb7KRQedzFBjjjFCUtDbQQGX+IBnHbk/zfbXQQyL9CBfnvHAkYQIUQovXCBLITf6zWOyRQWUx9Abd7IBUlDPSQiPB8ALu+SA04QuQQ/1hIBPXqDBkJNESQYozJBrNfQCk/8KQQ/A6DBTZ+cCUA/CRQkddDBb5/ACU4dBPQP7/MBvecHAU/FGQQoCvGBLq0L/zVz+OQASRJBrnbf9Duz8QQ out_97_mFAP2b_singleloop_p01wA5_mFAP2b_0001_0001
LQ140AvHFu6jDtIUQMIwqATf/U174luUQlYQkAz1jS+DqGPVQWO0UA76RR+z1jKVQkCX7ALwKH7zkYwUQBWNsAXOz78LIyjVQFjAmA/OEY8bMg/TQ out_97_mFAP2b_singleloop_p01wA5_mFAP2b_0001_0001
LRLypAjpbKAUiBxVQuz3kA7P1YBECsSWQ6mEdAb6mEC0IbPVQ2OfLAzeUUCU3kgVQZQgbAbmZGBknvfXQuywjArG2nAkgjWYQpsPrAbh7RBU6ZlYQYEogAzJe++jDQnYQfU4xALGEIAEAAwVQqiOrAXp5BCU7ynWQYPVPAXblXA00tPXQ/KJTA70jACkX8wXQpwVkALXlP+jFGBZQWQAVAbRH99z6NaYQ out_97_mFAP2b_singleloop_p01wA5_mFAP2b_0001_0001
EFDCjAjqxHC01jCUQKc9aAzLdfC0d++SQueUeA/TNODktzPTQZQgnA7QLaDkvfyTQThmhA/S3TCk8DlRQxQ6sAj7clCUVuXRQqSahAPfRHBkZEYRQlW8wATVLhCEL15PQLHaqAHZ70Bk++5TQ/ABKAz9YXCEbiBTQ9oDZAny2iCU870QQoYdyAjCyUCkP6BSQ2VGtALUPHDEdEpRQroWkA/bA4Ak7NYQQQlfSAzz5vAkQ7eRQRJgmAv3soAkZwHSQdDA5ADhWuCkkCxPQhoprA/snyCUFijOQ9BGxAbPC/BEpyVPQ out_97_mFAP2b_singleloop_p01wA5_mFAP2b_0001_0001
ER2OPATf/oDUKc1SQxgATArFZLEUf/8SQamZWAfR2WEkSMoRQnEDMADAASE0eUoQQKc9AATLyWEUktrTQVhv9/mT1REUYKJVQAmWb/GtPhEUt1vVQRqDW/aRqfE0t9PXQoM7i82WaxEUJuzXQhrHBAPHadD0codSQS31gALa2NEkXchTQ1Qlj/SotSEEMNNTQIfMDArHFoEUzylTQDrXOALz+TE0UVoVQb/Pz/W+VBEUIOSVQSFYa9oOGeE0D/UVQZvzm/moixEEONfVQMnF7/+LsgE01zqXQ9tcz+KoZQE0f3hXQwpxl8MrUwE0+0ZYQ6tWa/QH3wEEfwbXQgl37+q9+/EEbhiXQ out_97_mFAP2b_singleloop_p01wA5_mFAP2b_0001_0001
EcSMiAnX6mEkZmpRQzMzjAb5Q1EUc9gQQFDCgAfTiLFUxg4QQ3kYkAjWkVF0FZzRQ2OfvAPy21EEpwFQQUNemAvxLpE0kYgSQZZBeAneXvE0GSXPQQgVwArvfAFUgVeOQsHFyAvz3lEEVjnPQVjX0ALbn7E01j6QQ out_97_mFAP2b_singleloop_p01wA5_mFAP2b_0001_0001
E2OfPAHtITFEueMQQKxgGALaRoFkCXfQQiBBMAXMI4FEYlzOQGZ7GALFu0FE+TdMQeYwY/y/AnFkZ4pQQvR5S+Kap8FkuDvQQJVYC/iuSEGUrwASQ6D0v+etFAGkbdHTQ+mYg/GfJOG0Pj3RQGZ7IA/89JFEmu5OQknZNAri/tF0rNbRQpmaJ/6YJeF0J9jRQnAm6+C0ReF0jPoPQ6lVY/EUP6F0j/sQQxQDB/igMDGE9xxPQqOGo/SneSG0tLrSQiUIk/u+PRGUxB9QQ out_97_mFAP2b_singleloop_p01wA5_mFAP2b_0001_0001
LfU4WAf9oEG0hWkPQktzdAXNeMG0yhmNQGZ7kA34lVGEaR2OQc9oiAjqxYGEYljQQaR2aADVjFGkTixQQri6PAXUnPGElxiMQuG/jAHFmIGk8vHMQ out_97_mFAP2b_singleloop_p01wA5_mFAP2b_0001_0001
EW5QsA7QLaGUJGUNQ/pGyADBWjGkBBWOQZQg9AvyhkGkQgVNQ4PVABjrHgGUxgQLQXPKsATLytGUeprNQfYbrA7ecwGEcuuKQedrkAnXl6GELrLKQ0Z8VAX6y6GksdyKQYWnpAPH+CHkFLEJQUNetAvxLXG025bLQ8GzyADXhiG0cOQQQFfTwATxc0GE/JmOQiiIkAbCjtG0DkhOQBv1nAn+tpG0mCrJQkPizAvY3xG0EF/JQWYjlAfZqJHEXUrIQu1nxA344CH0bnrIQ out_97_mFAP2b_singleloop_p01wA5_mFAP2b_0001_0001
EktzBBf9oqGkZm5OQlDNHB7QLuGUepLOQoacHB/TN6GEZ7sNQ/pGGB/9TAHk9ogPQT3kLBbmZrGkDtIQQw9lMBv5EgGkiYTQQJ7YQB/1IwGE3FkPQtddQBb8feGk7HbRQ/UDAB/natGEShTQQ+0XIBLxMqGU8VVMQ0pWKBTihuGE+nGRQMIZOBLa/cGE9hxOQ1fCJBLHybGU9ZeQQH2dTBv8huGEQhhQQnYsPBfmd4GkoobPQZ9gRBrJysG0rrpNQ2UYRBvZZWGkY6gRQOexOBvMdhGk3bWSQJAIUBrF2iGEGVNRQ out_97_mFAP2b_singleloop_p01wA5_mFAP2b_0001_0001
ERLSJBT0i9GEYlTLQXPqJBXiBJHUJGkKQbnPPBrFZMHEaRmJQ03vRBnX6GH0d++HQ3kYFBPzMMHEUNeIQmcIABjGnKHEuulJQGJAGB3mAYHUOOZHQtIbKBrGv3G04l+JQjmyIB3F1NHk4LVMQnT0FBX+MHHEIjZFQoP4+AHRaQHU7u5KQxj8CB7yIaHUunfEQiy7JBL8ZZHUSooFQ0YjFB36/cHkA0eJQ out_97_mFAP2b_singleloop_p01wA5_mFAP2b_0001_0001
E5lORBPHaVHUGEoKQIwqWBbmZZHUzMDKQHaxXB3MzdHUiBhGQwKnUBnBBkHUGEYEQCB2XB/naiHk9oAMQccadBHyFnHEHOAMQgJJeBvjBxH0ZboOQtpRiBfDZ2H0bu3NQam5OBvyhZHk789LQJ7dZBXjwSHkLIPKQr86WBvF+fH0F3/NQHaLVB/MCpHUtNhLQLfNeBTa7qHEdCGKQMJMgBHBwgHUquTMQqMyiBTgm8HUW+TPQA5QiBTkw5H0Cw2LQuKujBDhHwHEwq+NQ out_97_mFAP2b_singleloop_p01wA5_mFAP2b_0001_0001
LGZbcBntzaHkpbSEQEYleBbktfH0Gv0+PEtohBXMInHEDCsAQ789hBfTivHU3kY8PQgVgB7luXHUjX60P8OpcB/BUQH0zKkjPy6iYBvFBUHU+hfpvwWydBvS5GHEEm0KPDCseBb5QVHEv0NGQI2bbB3SdkHU4DG7PZs4hB7C1SHEVkO6P/IUhBneMcHkPQzCP out_97_mFAP2b_singleloop_p01wA5_mFAP2b_0001_0001
LRLSjBT14jH0w1jEQtdulBntzpHEW5wFQktjmBLEYnH0kYwJQ7RhlBntzfHEoa8KQZ78nB/mEmHkTiBCQ2O/oB7sIcHkqTtDQfU4iBDW5cH0OffGQ4HUlBXdVyHEgUVFQVChpB3K1rH0gzjBQXVFnBjWClHEr0I8Pr5DpBjMwXHUg1hAQ out_97_mFAP2b_singleloop_p01wA5_mFAP2b_0001_0001
Lf/koBnX6sH0P14KQ35rpB7P1qHUiBhNQCBmqBHXPfHUGE4NQzMDrBT14bHEoaEQQiBBsBLFuyHEtIrNQK0MrBvtz7HkXy2LQlXwpBPFh2H0dKlJQ7jkoB7s/sH0oE3KQ2sLoBDLzsHUN5CPQP13tBfSwuHkYfBNQRmUsBXnP1H01dwPQid+sBXaJAIkiqMLQnY7pBrxvAIUXM9MQP0QrBvoT0HkSwGIQZVPoBPV/7Hky+yIQ out_97_mFAP2b_singleloop_p01wA5_mFAP2b_0001_0001
EiWErBbPKZH0istLQOJ2rBLwKOHkArMMQR2OqBz1jGH0xLdKQKcNrBjU49GE7RxJQLy2uBzLdMHkoFpLQ5ZcvBXDhPH0nh8IQ/AmwBXq+SHkiajNQlDtqBLbnbHEnEzJQJ9brBnhQMHU+SSOQIXUvB7BAEHEVA5LQE31tBDdFSH0noGIQyisyB/7fRHEygHNQRgKwBnToQH0DgmPQdYLwB31cbHUmAUNQ out_97_mFAP2b_singleloop_p01wA5_mFAP2b_0001_0001
E35rnBrbSJHkvf6JQv09lBzgACH0P1YIQBr8iB7P1DHkqxrIQjs9hBra8MHU2OfIQ5QrmBbPKCHEue0CQ2gBlBzhR6GE7v/+P1B5lBHGj5Gk0l/tP6IFoBX5p1G0fcvaPpmJkBX5V9GUZqZuv789mBz1jQHEW5gKQ6nTmBTQ45GUgUGJQx+xoBnPPAHEX4RCQCyVmBjBKKHkGeOBQWB8iBDo58GEKU/+PtdLlBzoYyGU6NUBQaBlkBPlI9GEC7Y7vWuViBL6fAH0bRahv out_97_mFAP2b_singleloop_p01wA5_mFAP2b_0001_0001
EAAghB3256GUiBBJQEtIdBDrc6GktzHJQqGvaB3isxG0IbnGQXPKdBrbSpG0HFuFQhALbBPHa4GEUN+LQNP8bBbp/AHU0hHOQ3VSgBrmVCHEY+ZPQbWqXBbfCHHElQ+OQAdggBDC1JHEVztQQwrAYBDpVOH0JLfQQJgtcBXxzPHEXSGRQO0iiBjU4zGUepLJQOPjbBThFCH04NbIQsF0cBTLBxGUg2tMQAx/WBzMV3GEwPwLQ4r8hBvTi9GU+U0OQpJ6TBbu4FHEmXBOQ55XiBjt6KHUlGORQtsfUBDq7SHkuHyQQNIEdB/HnVHUhm5RQ out_97_mFAP2b_singleloop_p01wA5_mFAP2b_0001_0001
E8S3VBbQgzGEXPqEQfU4SBDrcrGkX6mBQTiBPBHtIlGE/pGFQv0tMBvyhpGkU4aIQR0zPBrYvwG0hPD6PP8VTBPzY1GUh3PiPNxAQBzep6G0Ne42vKwgTB7Kq+G0U0RAw1wZQB3c/EHEMuPEwSMIUBThr6GEBWZFQwSuVB/EwlGEYf2/PwjVNBrjM3G0xGN9Pb6INBLE6qGkP3v0PquvVB7qBvGkeiDpv4+BWBT1U7Gku1bxPmgzNBrYYBHkBcJwvwXJNBvs40GEJdm6vVpVVB3633GUG3TCwxpsWB36qDH0IIW9vhM3SBTHgHHkHhMHwj9vOBfhZLHEluaCwb4eNBzZYAHE6e0Fw out_97_mFAP2b_singleloop_p01wA5_mFAP2b_0001_0001
EEtIOBDAAbGUNepDQMIQKBvz3TGkpbSGQ8n6FBT14PG0OffCQ/pGHBDBWMGU6mE8PJMINBnFPKGEtVXIQ8wZJBrm9BG0KieJQnXsIB74mvF01cjIQSV1FBzKHDG0AYvLQs78EBDzIlFEMGFKQp6JDBHqvyF0vWCMQxmtEB/GgLGUxngNQAi0+APmdvFErgCOQJC9ABPA3JG0EChPQSdv8ArmOAGUPZxPQ4PVQBPc9XGET3kAQV+RIBTXUYGUiTvIQ/YwPBrX7MGkbB+JQ7BoPBX0cGGkivsFQTlyKB7BsoFUyOtFQ1JuDBzo5VFU/xzJQPnvGBjDLTGkG/TNQclo6AzuRgFk/oROQ71GABjebQGknXcQQSw42A3Rb+F00xrQQ out_97_mFAP2b_singleloop_p01wA5_mFAP2b_0001_0001
EfU4AB7kYQG0LdTEQXkt4AXjXMGUhrHBQRLyvAjrHIGE99zEQbnvqAT2OOGkCXvHQBuS0ATsLVG0Es+6P9iNrAf+URGUx+UvP1TTnArFrIGEo/QzPFfRoA/uEXGUwxbtvIFOAB3MzTGUKc9HQG3i7ATwzFG0bFP9P+fs6A72RYG0OK3zPgbYxAP4ybG0lj3/P out_97_mFAP2b_singleloop_p01wA5_mFAP2b_0001_0001
EZ78tA/9T7F0IbnEQIMvlAHiPxFkLz5HQeuzYAHaEpFkd4jEQiU+PAfGBYFE13pFQsIbqAjm4eF0ckkJQlSXyAfMJyFkxCICQ+bniAbxP9F048UJQquIkA7TfXF0CCxKQZkqwAHw+kF0G84KQHC1tATzBTFUBNOIQ out_97_mFAP2b_singleloop_p01wA5_mFAP2b_0001_0001
Evw3SArSV1FkRyeAQ9kXAA7REwFU8UX6PuxMP/+6S5FEtr/+PBHbp+Q5B4F0BwC6P9/cDALwQ4F0wUmgvpcV8/er5HGkjDMqvK6a9/eRSLGk/oM+vwhRh/KLZIGEzsPCwzg/OAHgcRGk6hkAw/UZbAvrUBGEAXS/PbdV9/O/teFkCKI6Pbgwy/mLFvFET6B1v9/AUAXC01FkBZDuvJd2JALRrMGU9WmmP7qlY/OCaJGUt51YP24MQAHk7TGkdWXEw4hDaAPsmTGEl4x7v out_97_mFAP2b_singleloop_p01wA5_mFAP2b_0001_0001
ERqsV/upSBG0DtQEQyPcj+QQFHGkhkpGQ53Co/A9C/FkDRtIQa44h/0vL5F0lqBLQbPOb+axVPG0Q1VJQAFhg/K/SYGU0KGIQ4IcFAPr0WGEcgtGQ8pX3+CVNiGE4xUHQIfARAbsDfGU22aEQ0S5k/KJdqGk5jCFQcLhHAf23oGUBclDQTrx2/OBzAGkj4RGQE3HU/UuQLGkkqeDQCdbX/CxZLGEBA0KQoSQH/EbzSGUzNaKQjy8MATCEPGE0BYHQlI6G/IOdjG0SIPIQOZ0gAfgydGEAhRDQ3yrL/KYNyG0mbYEQdbnQAXQXvG0eqxBQ out_97_mFAP2b_singleloop_p01wA5_mFAP2b_0001_0001
E+axEAN9x4FEZniGQxi1TAFU2oFkiBRIQR7QkAhCYzFUBXMJQUkQmARlDDG0xtnIQypmYANnHYFkWpOEQBJAFAZUFMFEa/NCQKin1/Y26+EEEHqGQgDUD/QI6wEkNVhEQIeb89K2mkEUhZbIQzTIHAFHO/F0hf4CQSppMAVazgFkSv+JQ7SEgAdV2fFEfVzAQfr8hA5tYMFEIsyFQYmhy/wOeXFkGssAQWyoJAtbcBF07s79PZb6GAd9v0EE/NQIQGZto/o/lJF0lj2IQWyfQ++c46E0W3hCQZmBd/AWrlEUZSmBQBHuW/CJibEECwRHQIyqD/Q6DbEEd7VJQeHvA/e92uEEjsxJQ out_97_mFAP2b_singleloop_p01wA5_mFAP2b_0001_0001
Ek80qAp2NnF0WNoKQaiZ1AZvruF0drbLQq3v9AxPbpFEgBUJQPokDBpw1uF0ZrmJQ7Sm4AJLxkF00aHOQDTg6A90xMFkzmAOQwPMwA5VEAFEG+LOQ15wnAZsMHFUkoQNQC5ywAFHItE0CbYPQpkboAV1aYFUxRLLQw2G1ARWAAGUapqLQ3u5/ABqVsFkBt1OQZcWyARW0nFk2nlPQe0a+AtZ1IFUi/HMQEIm/AdpMIFkUyrPQ13PqAV7AkEUSujPQQoy3AtK9nE09XDQQ out_97_mFAP2b_singleloop_p01wA5_mFAP2b_0001_0001
EY5Q6A9+1eFEo6WGQ1gyABZJHXFk7zPCQ6U17AJenSFktC/5PEyHyA5AbVFUXaJ5PAJtDBReMDF0zhIEQY2UJBtr4BFkzLBCQiSXKBFbNHFEIWv6P0T+MBxe56Ek92VFQaCWyANZFcFEl48FQzIvDBl5kjFUmGcBQ+m1DBZoADFUK0PIQoxgBBFJB1EkOj2CQGHyQBBNs5EEHzJEQdD9LB9Hx2Ek5IiIQ out_97_mFAP2b_singleloop_p01wA5_mFAP2b_0001_0001
LIe8ABlCoLFkTl1nPkcg9A9A9HFUvCr4vYXa2AJJJ0E0g544vpZj5AtpajEUmIC9vleRDBJ1lFFUUJbAw8fRBBNiYFFkAXLGwZ8u5AJEbMF0EFGHwZ+KEB5CM+EkIKzIwDb3EBdCyIF0zxOtPDQo4A1WuVFkbh46v2LGGB1OwSF0mo6/vQecFBtEx2EkvhV/v out_97_mFAP2b_singleloop_p01wA5_mFAP2b_0001_0001
Ez+0sARSI2EU2TzwvTI5kA5OElE0lj4xvj4OpANBJQEE3dUWvXKNqAd7QAEkI2Y0vUQFhApc/hE0RvLAw8sRXAJzi1EkK7YCwvN1IANbh+EUqju/v6A7dAhKU8EEjkDHwTf/qAxB0DFUedOYvDpHcAp4kpE0nOwCOfh4nA1cCeEE83uCwJrCXAhskUEkWfWAwIgQXAxiQJFU5BXIwY+0kANlj0EkCpeIw out_97_mFAP2b_singleloop_p01wA5_mFAP2b_0001_0001
EDO1rAVEOQEUo/25P1cxvAFEI6DUCSO/PKl0mAZK1ZD0uTgAQvKzaABJSlDUVdkAQCOG0AJBzFE0Od6EQQ5StAN53YE07tBGQHRfrAph1iEUdnnAQSb3rAhfNQEk9v/5PVKP2Aht6rDU/Gb6P95fzAZ09yD0jXBIQyCo8AlwzJEUnCgEQZ8ylABR9TEU4T+HQZmZxAB9tjEEuNaIQE5njABauqEUkHjAQed5xAJDbuEkMIk/P out_97_mFAP2b_singleloop_p01wA5_mFAP2b_0001_0001
EDj0pA1caxC0QUMBQUUNiAtzPQCUxHuCQAZpmA1NaoBEmtLHQ2ZevAlHMGBkPBwGQ92xeABuYoB00l57PBCHSAtugKCEFeksPdF03/kJOUCkX7O1P5hYd/YFRnC04xgnvYt4Y/EWjRDE/72vv5n7x/wztsDkxKBoPqsEF+UVufDUu987v7ykxAdcdpC08GpAQqV1VA9gpfCkFPJEQjpsmAFApPBEUfT4PYuZVAFzqxAkSUm+Pyy8ZA9mhoC09ZWgPZJVRAdT5rB0gclvvySDo/ggjtBEDrH5PFJn4/IYnqCkmtS9PXV22+44XTCk/Ja1v6MECA9f4hDkJFH4PjxPw/49MGEk/dkXP81jv+2f1KD0dXRAw9xMv9MUZ/DU+De9v out_97_mFAP2b_singleloop_p01wA5_mFAP2b_0001_0001
LxSegAJhOfBEMFvJQ2XFkAtHQwAkRoFMQWBXVAdYOYAUL83NQqSUDAZ/X0AU3ObNQ7BSsABHAlBE/zpNQy0eoAVfFfCEuYWOQcAzjAhd7mCEdIaQQ3lrpAN0HADEVahMQV4UgAdlpPDkMfuQQvfNmA9k1oD0cHKNQFPjhAR8owDUJLnPQ+AMcAxQmME0C3HQQLYLSABvd5BkqGvJQg83nAZxHq/TIYbLQwMSuAZp9DBUplgPQHTnzA1JsqBEvQfMQQq2iApY9MCU/GIRQ7sWtAx785C0cTlKQSvSZAB5zVD0rfsRQRdJnA1rZBEUcHuLQEI+VA1dgMEUtDARQ out_97_mFAP2b_singleloop_p01wA5_mFAP2b_0001_0001
EhxrZAd9CI/TWq5PQAGRJAxaoU+TB85QQXez+/UwFYAUVglRQenuKAVcHNBEhJKSQeNlSAVELc5zud9RQLcLCANMhx6bLV5SQfQim/8EWk+bqHgSQgLq8/07+T3rvJNUQp0n3+wB/L/LH/hTQ6BVV/0dHk9LI1kUQtaXkAdFJb+TS/DQQqhD5/sD0h8zieYQQ+MoaAtw3d8LgzdRQWOieAhdk+8zVRjSQn5EHA9GpW8TLM2UQeCwx+eDsTAMNPhTQibn2+8+cs9rH+fVQ out_97_mFAP2b_singleloop_p01wA5_mFAP2b_0001_0001
ENC7I/crieA06ShRQCLrp9G0UjBUESMSQMg4T+6xwYC0mlSRQJ83R/a0Q5C0QfrRQS6K994OVl/zac/QQeuXi/ae8MBUAeeSQ9pP4+ceh0BkWDHTQ out_97_mFAP2b_singleloop_p01wA5_mFAP2b_0001_0001
E4YDs+0xaVC0FYFQQ61Od+Afr3CEeyMOQv5yj/Ste2Ckti0MQfEI7/uC5WCEY8ANQkgFr/070zCUDGJMQYlvl/sGFPCUnkkKQMJHW/sO50B0G1rPQ3ljr+w2QWDEB3OPQ8+Hr/o8FQDEla3KQ3n9EAZkkyC0x2JNQErZm/4/puBknfyLQ out_97_mFAP2b_singleloop_p01wA5_mFAP2b_0001_0001
EVrfu/OrEZDU5ZbLQSquLAjLTcDEaADKQd0rIArphtDUPfcGQWQJ5/yo5FEEp3kFQHkXbAfTE5D07ymLQqCndA3rWpDESQSOQqnloAvRn5D0XaQKQsmbT/KXxxDEbtULQqjqSAjzX8C0Yu5JQQpFVA/dyMEk5zrLQX+8UATTQ6DkCCePQsdAuAbfDHEkRqYLQesxnAbj8CEUQfOIQdWzrAH/OZDEiHMKQ out_97_mFAP2b_singleloop_p01wA5_mFAP2b_0001_0001
Ee4vTA3+DaDEITnCQCHOTAPS7oDE1ML6PL5JcAXiDLEkU/M5Pt7zjADWnSEk4WIAQAVZfAn6YKDUwd1rPu1DUALHWgC0MRKkPbrTAA7PWeCEz/3lPtoFgADSZ9BUCdj+O1YwcAnjTADURfjDQ3clCATz+pDk8BF3P95mnAboXEDkeVp0P7j1gAL6FZDUj9uxvQjgZAzTvDBEooIfvc6CoAfFzBCkDyE/u out_97_mFAP2b_singleloop_p01wA5_mFAP2b_0001_0001
EIV1WAPexVEUHcWVPQd3dAviurEkPN8ivXeGrAHTDtEEW7bjvjudwAvLigEUK3o1vxAFVAvfl0E06M/7vQ7p5/eFu3E0dUR7vfODgAvMhJF0yl1+v1Ovk/6a28E0wz7CwLhrNATlhOEU2oVyvLa5XALso1EUYUTyPlD7XAzQCpEkxfLBwIAky/i5qEFk6Lbzvld5q/GTPpE09bG4vMTsZAD/jPFUajLDwAgnoAvmzGFE3zq/vCeRdAzuNVFE+gh4v34Km9mp1+EE90WCwRXfq/qXzvEEYYvFw0qMy/OWmLFUEBiEw out_97_mFAP2b_singleloop_p01wA5_mFAP2b_0001_0001
EjsavAftS8EELFMxPYZv6AXHJ8EUOGy2P0QZ/AnnqSFEIAk2Pf+b7AvS9gFUcDy8PeMU8AjFEyEUG/OBQn17DBnjgxEEFCTDQRjXHBzMRkEUYGB/PixBEBD/OoE0+idIQM6uqAfoSIFUrJn2PyyA/AjBjyEUGmAkPf9Y5AHXqhEkPZHBQcni3Afa96EUMDIEQgYjFBjOtBFEooXDQWTeLBPH4jEE5W+AQsrSHBv9brEUvxI2PjfzFBzSBUE0Aum+PNlIIB3e2nE0LhMJQjnaCBvzBYEEpWbIQedmBBrpKyEUT9xJQ out_97_mFAP2b_singleloop_p01wA5_mFAP2b_0001_0001
E/UDEB757VF0gArcPEYlGBXO0qFEv0NBPhrnMBf8SpF0fqxjPKxAPBvyhYF03P1YvRATFBj8n1F0Wgs6vvoaHBDR/oFkQ3oBwYNk+APf93FkVbH8vUNeFBHsyJF0eU4uvGPCFBHu30FkW1+0P1HJHB/OtCGELg86vh3vHBbdYaF0ImfAwDd58AHjo/FUsf4BwNPV7AX42AGkIjTzvBr16AfgNoF0Rx87v out_97_mFAP2b_singleloop_p01wA5_mFAP2b_0001_0001
LXPKPBDqG7F0gArwPe++UB3Mz6F057nyPiWkXB757HGET3k4P/UDVBzLdQGUGEY4PyL9MBPzMEG00NJ0PU5vWB3bD2F0QZNpvtGKWBHR2uFUKGN7P out_97_mFAP2b_singleloop_p01wA5_mFAP2b_0001_0001
E5lucBT2OHGkSMI7PyL9fBDVjQG0coF+PVjnhBPepOGUhrHEQpbyiBblDGG0eU4EQ6f3hB7quTGUBKyxPbKVgBvSBWGUfACxvM5fjBTpidGkrm23P8naeBjWk/FEnED7PveRdBHMPXGE1ns/PXGOjBzjHNGkCGosP3YidBH0CaG0EoRqv0n0kBPvqfGUCgriPp7rkBT4ybGUhlB/P5BKiB/0MkG0oMm5P out_97_mFAP2b_singleloop_p01wA5_mFAP2b_0001_0001
EjsthBXO0WGUJGkHQ99TjBvIbWGkWkNKQLymlBHueeGEqG/JQuzHlB7P1nG0jCXJQ3kohBX46ZGkoFpMQDMdeBjJFTGkxScNQ+VdZB3wOXG0OeDMQyU5dBTySTG09sOQQLHqgBz1jdGkCXvGQz5HkB7WYOGEmNbKQVV5gBPh2hGUPKPMQwz7iBntYaGkF4WOQKyAfBHuALG0x6wMQRhHWBj+RSGUiDpMQDx8ZBfn8WG0+w4JQj6sYBb/bfGEhRqMQL5eaBTkYOGk5bhQQAJSdBv9gbGUw4jQQecwgBbPHQGEHEsQQ out_97_mFAP2b_singleloop_p01wA5_mFAP2b_0001_0001
E4PFoBnuJbGEaRmKQCBWqB7luiGkuJhKQWO0rB/mEjGU0iMNQaRGsB3jCbGEEYlOQFuOsB3NJgGE+TNIQHj5qBjUehGEV37CQ7wxsBDQ3fG0yFr8PS0juBP7/YGU3NB9PkNasBzVKmGELMgwPSMYoBf8STGk/UDLQ3+jpBPKtqGU1WHKQ2R8sB7R8XGkXEZIQtr9tB7zalGkw+SIQvuDqB/JjpGEsfqCQq4TpBvzkbGEqtlCQw9ltB/GflGE7Ynove05qBrrvrGEYmfwP out_97_mFAP2b_singleloop_p01wA5_mFAP2b_0001_0001
EFDysB/nasGkR2+NQ357tBPc9sGEpwVQQGZrwB7P1nG0GvcQQShbyBT14pGUbnPPQkCHuBzLd4G0Mz0QQlZ5uBj2o5GkeKSSQa/quBfE7EHUrPxSQ1XrvBHQ9FHUqxIUQpkOuBL4SEHk++QVQYBsrBbQrBH0C2MVQH0YvBXjSFHkJxcWQCBmsB/89yGUHaxMQninsBvQsoG0ioBRQ6kQsBTAi8G0n+qQQqnnvBvPn8GUAtPQQv89wBLLF3GUljaSQSvltBfVm0G0LS5SQ61ksBD2bHH05SwSQr61vBbZJKH0WNISQzToxBH75HHU84PUQNtwqB/eBBHEJqTUQjwnqBnyOAHUseEWQqyVxBbMQHHEbjgWQ+0TuBTcFEH0G3SXQ out_97_mFAP2b_singleloop_p01wA5_mFAP2b_0001_0001
E99DxB/TNhGkR2eRQXPqzBzeUcG0d+uRQamJ1B7kYiGkAr0SQmu5zBbQgnGUzMrTQ14VzB/RhQGUwKHSQumMyBTQzJG0tT/QQo97xBXIB8F0sUVRQDWywBnR/1FEZbWSQ30CzBTvkuFk9feQQFDivBbmZfGEAAISQzj10BfMtcGkIW0QQC8AyB7Q1PGUdS+SQe7R1BfTPNG0xkZSQEQfzBr2iKGU/eHQQCwNwBnb4MGU/awQQoK+yBD5reFkNQnQQ3L9zBb8I0FEK8TPQ out_97_mFAP2b_singleloop_p01wA5_mFAP2b_0001_0001
L/Uz3BXO0hGkEDySQ03f5BXO0mGUdTyTQShb7B77neG0OfXUQIwK8B33PfGkvfiVQy+P8B3qdXGUdkrTQRLC7BrbSwGEShLTQNfP5Bjob5GUdIrSQEzx6Bvt2CHk59GSQPTM9BTUbCHURmESQl5g5B/RgKHkO6tRQ5Qr4BD/pdGERLCSQsoO4BfB2pGUSolUQifP8BLQgtGU94VSQiNZ8B35lzGU3M7TQAe/3BvRN8G0y1fTQ1o63BrHU2GUrl5RQ out_97_mFAP2b_singleloop_p01wA5_mFAP2b_0001_0001
L+TNOB325FEUHahMQ6mETBf8SPEU6mkMQ++JXBvHFOEULymKQmuJbBLEYZEUIwaLQmuJgBz0NbEUGE4JQOJGaBfR2iEkqx7NQbnvdBHuewEEmuZPQqxLVBfR2cEE8nqOQtd+SBzKHiE0OfXQQAAgLBHYl3DEtILKQepbNBrED6D0hWEHQXPqKBHXPmDEBW5CQO0iMBHZ7oDk9ow7PPK8FBjqxPD0FZ7DQW5QDBjAr8CEqGv/Pnv/DBnuJNDU6mkIQ03vGBDW5gDUjXqKQHv0+ArFZ3C03PFJQMrAMBjOsFEUZeZOQOUjgBTQfSEEmggHQm6jgBXbUsE0TYMJQ5p+hBj/pUEUk28KQFSueBzoy+EkenLOQ6avgBDfjnEkry1PQax8bB7u11EkIQqQQkSCRBX2cFEknsEGQvPKFBTtbeDE0BrMQ out_97_mFAP2b_singleloop_p01wA5_mFAP2b_0001_0001
