# Supplementary material for: Incorporation of sensing modalities into de novo designed fluorescence-activating proteins
Source: Nat Commun. 2021 Feb 8;12:856. doi: 10.1038/s41467-020-18911-w (PMC7870846; doi:10.1038/s41467-020-18911-w)
Supplement: Supplementary file 24 — Source Data [file 41467_2020_18911_MOESM24_ESM.xlsx › raw_data_graphs/Supplementary_Figure_6b,c,d/1/silent_59.out]

SEQUENCE: SRAAQLLPGTWQVTMTNEDGQTSQGQWHFQPRSPYTMDIVAQGTISDGRPIVGYGKATVKTPDTLDIDITYPSLGNIKAQGQITMDSPTQFKWDAQFKQNDNPRYHGSTNILTGTLQRQEZ
SCORE:     score     fa_atr     fa_rep     fa_sol    fa_intra_rep    fa_intra_sol_xover4    lk_ball_wtd    fa_elec    pro_close    hbond_sr_bb    hbond_lr_bb    hbond_bb_sc    hbond_sc    dslf_fa13      omega     fa_dun    p_aa_pp    yhh_planarity        ref    rama_prepro    bref_irms    cen_irms    final_chainbreak    final_looprelax_score    irms       time                                      description
REMARK BINARY SILENTFILE
SCORE:  -466.362   -706.103    100.110    402.055           1.626                 22.601         -7.244   -253.477        1.867        -20.821        -75.741        -21.597     -36.511        0.000      9.693    134.516    -42.216            0.060     19.116          5.702        3.305       3.305               0.063                 -466.362   3.303   3432.000 out_59_mFAP2b_singleloop_p01wA5_mFAP2b_0001_0001
RES_NUM A:1-120 B:121 out_59_mFAP2b_singleloop_p01wA5_mFAP2b_0001_0001
FOLD_TREE  EDGE 1 120 -1  EDGE 1 121 1  out_59_mFAP2b_singleloop_p01wA5_mFAP2b_0001_0001
RT 0.092238 0.94843 0.303269 0.768097 -0.261588 0.584465 0.633655 0.17903 -0.752615 12.785 -5.805 20.9455   out_59_mFAP2b_singleloop_p01wA5_mFAP2b_0001_0001
ANNOTATED_SEQUENCE: S[SER:NtermProteinFull]RAAQLLPGTWQVTMTNEDGQTSQGQWHFQPRSPYTMDIVAQGTISDGRPIVGYGKATVKTPDTLDIDITYPSLGNIKAQGQITMDSPTQFKWDAQFKQNDNPRYH[HIS_D]GSTNILTGTLQRQE[GLU:CtermProteinFull]Z[HBI] out_59_mFAP2b_singleloop_p01wA5_mFAP2b_0001_0001
CHAIN_ENDINGS  120 out_59_mFAP2b_singleloop_p01wA5_mFAP2b_0001_0001
LwfKMBvxLBIEoaMYQDCMMBf9IAIEZ78WQ67nRBLFu8HE99bWQ357UBT0i4H0hWMXQlDNIBf9o3HkoFpWQstvJB3CIuHU0GQXQiTgIBXhVCIUaeVYQPryOBPHFEIkmJTYQBdLNBHFt7HUsJcYQAQKLBfY1DIkXmbWQTW6HBzXe2HE0nkVQ5qSEB3q/5HkXRAXQIEkIBT02uHUSTGYQ out_59_mFAP2b_singleloop_p01wA5_mFAP2b_0001_0001
HTihSB3NJ+H0kYIVQ/UjXBHCs6HkEDiUQkC3XBvcouHUgVmUQFDCcBjVOqHkvf6UQ5QLYB/9T+HUf/ETQSJGZBfvIFI0/04SQhS7aBTqjGIUpTfRQrC1WBDluFIEuadQQFWJTBXebJIUH8FQQE5DTBLuJOIUVrrQQVgpPBvxVII0YUROQEtoPBzKnAIEsyhUQMv1aBzTP+H0KDGVQW4sUBbWH8HE/bgSQCekbBDgJ6HEZVoSQtwHcB38fGIUfCmTQJJWVBvtOHIE4IFTQViXeBXRFEIEy4ORQLuGcBX+vKIk8xdRQKswWBXCKCIUKs8PQqxuVBjjAPIEtOaRQY6UQBjP6QIkH5ZQQL0rPBbTpEI0WtUNQeC7MBnRFLIkI4tNQ out_59_mFAP2b_singleloop_p01wA5_mFAP2b_0001_0001
H3kYTBPzMpH0yhWUQiBhTB/RhdHUO0aUQXPKVBPIwZHkVO0VQEtoYBfR2SHkQg9VQiWEOBntzYHkArEUQnEDQBnCXtHklDFUQRXgWBforaHUCZtTQb8SOB7QLQH0IbHUQam5MB/TNbHkrHFTQEYFLBvcobHkvfyUQ out_59_mFAP2b_singleloop_p01wA5_mFAP2b_0001_0001
HPK8SBntzeHU2O3WQqGPUBjqxbHUbnHYQrcIaBnCXdHE8nSYQQgVcBb5QXHEDCsYQ8S3QBvHFiHUzMnYQXPKQBD/pkH0yhuWQ2rZTB/GRTHEgVLYQ9owRB7OffHknvHZQmupMBD/pgHk9ogYQ03vRBz1jqHEAAkYQ out_59_mFAP2b_singleloop_p01wA5_mFAP2b_0001_0001
H++pcB77nlHEoaAYQuzHhBra8nHkvfKYQy2JjB/RhjHEoaUXQnvflB/mEiHUdTqXQPffhBnBB0Hka8OYQhWnfBr/94H0jRyYQs7dgBnWd0HU6VeZQRowiBnUF1H0M3sZQxN8cBru5vH0u0zZQsHlaBrZmqHUiBZXQOInhB7fLkHEs9oYQVe7gBrV23H0xghXQebljB/Y11H0X9UYQEbabB3mU3HkvbrYQs6JgBvPyAIk51yYQfjldBvcysHEB3QaQxITZB/FjvHUc1mZQ out_59_mFAP2b_singleloop_p01wA5_mFAP2b_0001_0001
H46RiBTgVhHEv0FWQ46BkBT2OdHUIwCVQqxLkBblDRHUO0CVQCBWmBfTiMH0P14UQ78NjB76RhHkpbqTQ5jClBzqXdHUo5kSQya0nBD8JhH0cM5SQ1GLkBbxyhH0pNPRQaRWgBntziHUwK3VQXrCmBzDSgHUSxNVQCoNjBDe+pH0zcqTQs7MhBXyeeHEq7cTQRqBlB/MuUHkoojSQwJLpBPyZeHE5rJSQQpboBT2+dH0+I3TQim2nBb+2pHUeK7SQA8glBD+7eH0wddQQCmPkBLvdqHELNSRQ5vLiB/fXfHEoJARQ out_59_mFAP2b_singleloop_p01wA5_mFAP2b_0001_0001
Ham5hBjArLH0xLNVQQg1hBTf//G0xLNVQHaRjBntz5GkWkVWQMdTkBLaRxGkpbCWQGZ7dBPc97GktzHVQg3PbB/Lc9GE0fyTQOwjVBfQ96GkZL5TQ+XydBHCv1GUelySQrcIgBvcoPHkBBWVQ8T1iBL3I9GUxiTUQTGkbB/lEAHEZ22VQHW5dBPTizGkbZWVQuwqbBr0nFHkYTeTQcGoTBX1/7GUPC7SQfixTBDyWAHUMwnUQDlHVB3FwyGU/IOUQdO3bBvwi2G0800RQL4SdBPlqtGE3wITQmv/gBPEf3GkYnsSQ out_59_mFAP2b_singleloop_p01wA5_mFAP2b_0001_0001
LEtojBLFu9GkQglXQf/0kBf9o3GUHaVYQUNenBjAryGEYlHYQJbHpB3Mz3GUPKkXQdTSlBjVOAHkCX3YQDK8iBXkjHH0XFyYQSYiiBzXJIH0nCDYQJlmjBDjy9GUTRoXQ/pajBjzaxGEm4fYQtlMnBfHSEH0MKxYQX+clBPIl8G0UBXZQD+WjBngePH0JJAZQ6XKhBPqjEH0u6BZQGGzjB/vjOHEwvvXQX9agBTfTJHUgb4XQ out_59_mFAP2b_singleloop_p01wA5_mFAP2b_0001_0001
LSh7nBPIwoGkoFVYQ14VqBblDjGkqxHYQ35rpBrw1aGUdTKXQrcYnBXNeXGEsyBXQgqhmB3jClGUbnnYQk5OrB/hFfGkBYjYQMuzrBLGxoGkqo3XQ out_59_mFAP2b_singleloop_p01wA5_mFAP2b_0001_0001
EqGvrBvz3WG0isdWQJGUrBPc9NGkpbiVQW5grBf8SRGkVOEUQHvUtBzeUXG0gArTQWOUtBX46EGU6m0VQ+ACtBnaXBGENJMXQh/tsBrd/2Fka+5UQpwltBb78ZGEEYlWQYHTpB/m2KGUoBsVQxYWvBzWwHGUyHqVQ1m7rB3hw1F0e8OXQL9GuBbaRqFklDIVQXA7sB7Dm7FkN13TQ2krqBDucxFUkKFVQ out_59_mFAP2b_singleloop_p01wA5_mFAP2b_0001_0001
EEYlpBDrcNGUy2RTQIFepBjpbPGEUN2RQktzpBHtIFGEnEDRQktzoB/9T5F0w1bRQsyxmBD/pUGUHahRQ+NnmBXjkfGkybHSQI+XmBTQwhGUe0aTQ78omBjnwpGk9IdRQhjVmB/OXsGUWsnTQTYimBL9bxGkgwbSQRhwmBLxzsGU1fKQQqunmBHFQ8Gkb0ISQGQ2mBDEa3GkY8sPQwQzmBnUC/Gk87zQQSMIoBPy2IG03PtTQiRGrBXn0UGU2HlRQ/2JlB/xuPGkmB6RQU7jmB3eNVG0YScQQz3QmBHFzbGUYWNUQwuJmB3jtvGk/riUQx4ymBHq5mGkMK0OQssjmBPdVCHEoj5SQ6M9mBb1e5GElLoNQyW4mBf5eHHUchhQQ out_59_mFAP2b_singleloop_p01wA5_mFAP2b_0001_0001
EEtIrBzgAGG0LdzPQMIgrBTgV6F0257NQUN+oBHtI5FkQgVMQ8nKoBbktEG0xLNLQaR2tBnsd+FUHaBMQEyWuBT2esF0bm/JQkadvBnKJYFkMERLQmIlxBrvnYFUepiMQisDuB7UUGF0CH7KQuz3rBrbSNGkVOUPQsK1rBDuurFUoJFPQB0pvBb/dAGEuEJNQE6dtB7SkGGEVD6KQLiyvBfeGyFU9mgIQA3dsBHldoFUYUBJQ53ruBv1n4E00wuLQa2WsBv7dGFUbR3JQ out_59_mFAP2b_singleloop_p01wA5_mFAP2b_0001_0001
EoFpnBTLymFU46RMQkCHlBTgVmFUhr3KQKc9kBDqGVFU5QrIQHahlB3NJCFEVjHJQEY1iBz0NjFEmu5MQhRLgB/CujFkQSdLQZZAjBT6+zFUs4EPQQgVoB/RhZFEFuONQej0kBnDw1F0d64JQGACjBL4nTF0090NQAhKdBPvghFUv74MQ1QHgB/lKXF0J49JQ7J3fBTyMzFE3leKQSnZhBPVmxFU1EQQQuW3iB7ZwBGEenNOQol4kBb4kyFkv1CQQ out_59_mFAP2b_singleloop_p01wA5_mFAP2b_0001_0001
EhALkBf++bFk/UjEQWO0jBj/UNFkTiBAQtI7gBz1jOFkpbS8PSMofBzKHgFUwKH7P78tlBnsdSFUIwK1PsteoBnj1QFkwnA6P4GOlBng0CF0cd5qvW5wjBb78rF0IbHEQEgQkBTiH9EUsvXBQKeWlBj3tiFkxfOvPlGKpBLvBfF0KvW7PI/jmBbRoGF0HQT5vmhKjBzVOEF0Er8yvE9klBHJgyE0VErEv out_59_mFAP2b_singleloop_p01wA5_mFAP2b_0001_0001
EWOUfBvHF8EEEYl6PR2uZBjpb8EU5QL2PhrnYBvd+sEkuJxoviWkbBrFZdEEAAAwvVj3VB7Of3EEDCMAQYaQWBH/mFFk6XQFQkFCRBz2Z/EUTn+IQ77OSB3fEQF0S90LQampgBT14tEE7Rh7PVdzYB7hbMFESPUwP5bPWBvcRnEU5LZBQUy0RBzFe5EEmTX9PMB/VBrNUWF0zZPEQA8CaBXPyCFk9qLHQO5JPB/dLNFUdlUNQn0LSBrd0gFUt8PLQt2CWBDNPMFETwqMQ out_59_mFAP2b_singleloop_p01wA5_mFAP2b_0001_0001
EoFZUBHDCyEEv0N4vktTSB7QLkEULyWAwXPKMBT2OjEEoa8/vO0iJBntzzEkQgV+v14FUBnBBsEkAr8Fw3L1ZB71CtE0HhJGwiBNSBf3bcE0BeIJwfUYSB7lu/E0HFu0v4G7TBngIUEEQ5k/vmzbSB/+07EE8/tGwKsSbB/KskEEh9QDw1+gTB7VBiE0PZFLwr44NBPDabEU3MHJwwJ5TB3/pMEUCMwIw out_59_mFAP2b_singleloop_p01wA5_mFAP2b_0001_0001
E99zJBPJGQE025bAwPK8DB/mEPEklDNAwamZBBjpbQE0fqxFwIFOEBPIwQEkvf6IwkxJCB7tn1DkyDw6v0jMDBfLAODEY9nAw0IREBrlfQDUNUcFwg45CBDUepCkFcK8vEtIMB3MzCEEnEDBwZdfCBHn2cEURk57vf+w7ATKk3D0ulB5vIaPEBfIzyDEKsgsve6jDBLsDOCE6nCAwNoBCBbp9oCkgkuwv out_59_mFAP2b_singleloop_p01wA5_mFAP2b_0001_0001
L1NJ4A/89PEUiBBGwQgVyAb5QREk/UjJwwfq0APdT+DEYljLwoFZyAjWkBEESh7NwO1TmAPg1REUk8+Iw8/veA/+kVEEURcLwD55gADFbrEEgApMwJy0kAPVR5Ek4VRLw4/ScArHRuE0qh7Owe++zArvfQEUiBhCwuqr0AbV+fE0gVkKwiPlkAzhgeEUZRGHwEa2jAPlvCE0VJFIwdFAOATvrTEUum4KwX8QhAbqeJEku77Mw out_59_mFAP2b_singleloop_p01wA5_mFAP2b_0001_0001
LGZ74ALv0ZDkSMoKwQgV7A/TN2CU5QbMw2OfDBf8S3CkVOUNwzhWFBjpbaCkWktOwHK84ADLYLCkPSELwp1DtArHlECUexiKwj/vmAzv9PCkutOMwNRaqALEJoB06kdIw/pG7Ab5QXD0FZrIw/RS2AHIE5CELfMOw46M9A/JrJC0GuKJwcj27A3ekiB0RYUMw out_59_mFAP2b_singleloop_p01wA5_mFAP2b_0001_0001
LGEYGBT0iYDkCXfMwjs9LBXNedD025LNwHv0PBPHaFDkX6WLwdolUBLwKDD0HF+LwcSsEBrw1vDU14VLw5/BNB7YS/DUSwINwW/mMBbDVSDEvZOPw out_59_mFAP2b_singleloop_p01wA5_mFAP2b_0001_0001
ELH6NBTLyyCEBWJJwEtoRB/mEbCEBW5GwgqxUBT2O7C0kYwDwqxrSBzfqdDksdeCwkAvOB3iR4BETuIDwY3tLBbXMxAk3o+FwiXgIBzzY0/zjWJCwyTFFBT9JaAUW7Z+v33lJB/e9b8jvLKCw2O/JBvco1CE/pmIwthRUB/OUICEikuIwIh4LB3r1NC0iLsAwimnRBT8vaBEVBcAwXQlOBP/OIA0LQBIwnt9IBHQpNBUsWbIwodmHBPVMBw7Rgb/vliZMBLk475jvFnEw out_59_mFAP2b_singleloop_p01wA5_mFAP2b_0001_0001
ElDtZBDrcwCUf/UCwy25cBfnvPDEAAA/vv0NeB7P1ED0d++tvHv0dB757fC04luJPb8ChBjU4WDkSMoCwh5kiBfyivCU0RvCwhzXgBTXnkD0I/KIw8SXbBLwKTC0LdTDwFzqaBHZqtDUosn+vMeOiBfiyvD0EGtAwc5XhBnWAWCEMQNDw9bNiB7BvpDUTaSJw0pbeBXREBEUa4HIwtUZeBrErLDE9rJJw out_59_mFAP2b_singleloop_p01wA5_mFAP2b_0001_0001
EAAAgBvcolDklDtoP8S3gBvz3fDU6mE9P5l+iBrbSAEE+TNAQHaBjB/naSE0xLd8PzMzcBvz3jDEsyBCQ4GraB/tFGEkFk1BQ357fBjqxBEUc9ogvi6whBzfNADUc9z9Pnl0dBzYkcDE+XHGQEtwZBvFxND0hYsAQYEZZBz59IEU96gFQ out_59_mFAP2b_singleloop_p01wA5_mFAP2b_0001_0001
EY6mkBnuJ1DkR2OEQnvfmB3NJKEE/pmGQAAwmBjWkHEkQgVKQmupmBvIbrDEBWZLQlYQpBf++JEkoF5DQYwLpBTRuSE0qUU8PVC4rBzVEWE0vJY2PWhctB/nIHEkA8DzP1XbsBDMWqEEbrDxPU4akBvd+WDUHaxFQbtvlBX3OaE0ZI2FQ8dCqB/UbzDk+kyDQeMpqBTGuTEkteNGQK2LoBzPIiEUR/m8Px3EoBXXzHE0T0f2PZ3KuBzt+tEUaWVgPEDErB/PO2EEHHJ0P out_59_mFAP2b_singleloop_p01wA5_mFAP2b_0001_0001
Lx1DnB7luZEEUNuLQ7RRnBb78ZEkSMoOQwKnnBvyhwEUMIwPQbnvoBHue+EU5QbOQsyBnBHDCoEkCXvKQj59oBn2LQEEJzPPQY9elBPtxSEENrfPQ out_59_mFAP2b_singleloop_p01wA5_mFAP2b_0001_0001
Ef/0mBPzMzEUiBJRQ/pGnBLwKHFEBW5RQ/pmkBnX6MFUKctSQQ1IjBzJx+E0FZLTQlDdpBb5QFF0Jx4SQG/PsBzZ/CFUiBRSQGjZuBHbl+E0YaUTQz6SuB791tE0D29TQywUwBPC2MFUztfTQqG/lBbmZmEEaRmRQFzanBL1NUFkfLMRQr4HpBX0j3E0FqiTQS6epBTkdTF0uPhTQD2vsBP9DSF0cuwRQPqQsB/C71Ek6XjRQnQwxBHQQKFEsCLUQmJXwBT/maF0p78SQ out_59_mFAP2b_singleloop_p01wA5_mFAP2b_0001_0001
EoFJkBPy2hFEBW5SQ14FiBzfqpFEv01TQ5QbjBvxL3FUc94UQ++JlBT2OCGEEYlUQkCXfB3251FEVjPTQKL0aBLt1oF0FGnSQRS0aBrKgUFUJXPSQMlgVBfXhwFkQpUSQCY4VB3FuOFEOIuRQkTqSB/DkfFEFAxRQki/SBD/8BGUIIfSQ5QeNB35nhFknCYRQUdxNBTU7CGUICGSQmcILBj+T1FkssjRQ1NZlBXjXsF0FZbSQaSIhBrp4bFEReTUQY+ZgBDukAGUr2fSQtZkdB7uZ/FkLtCUQakJeBvGCKFknNVSQ980UBLqj/EUmJWRQZtCVB7wdIGEPv6SQhiNLBf4XUFUuR8QQRg1LBjfXKGk63OSQtvHHB79Y3FkpVSRQ out_59_mFAP2b_singleloop_p01wA5_mFAP2b_0001_0001
EtIriBPzMzF0eUIWQaR2jB/na+FEAAQXQPKshB76RGG0HF2XQGE4eBLbnCGEaRCYQCsykBnYQuFEEYJYQhVqmBDRvcFkQbwXQdJZpB76TfF0/doXQCpHmBXSVIF0kiVXQncdqBTqKNFkgHKXQHRhoB3JE/E0ds+WQ7RRhBvconFECsSWQE2glBXwFEG0Xr5WQGZGjBT5+mFUg4XYQ0r2lB/ny2FE6iiYQbyJkBnbtAF00STXQw4ksBDtVKFUTa9WQusxoB3eevEE83oWQ out_59_mFAP2b_singleloop_p01wA5_mFAP2b_0001_0001
EzhWiBXjXQGU2ODYQVjXgBntzXGknvTYQFDChBrvfcGEVj/YQO0SjBzgAgG025HZQhrHgBb78gGU3koXQ08SeB/izdGUGwRWQeT8gBD8MaGUG/WVQURDZBf0jeGEJD6VQ+tJgBPxcXGkAYGUQOTcXBTt2bG0QkpUQ1zGbBjwVYG0KBwTQe+OkBDAATGkYQ4XQxO9cB/LjTGEeiXYQlkEiBzEYkG0eZgXQMOsdBPLBnG0XIBYQMWCjBXZlZGERspVQXxJWBnmThGE6fnWQI/mhBz2mUG0OSYTQgdQTBf2icG0ewXUQIF5ZBfIRWGEQgwSQ out_59_mFAP2b_singleloop_p01wA5_mFAP2b_0001_0001
Env/dBntzcGEqGbZQ8SXeBvcohGkTiFaQ357ZBPc9pGkDtMaQlYQVBzgAnGUbnPaQep7dBrEDZGUPKoaQQfldBb/WdGk3PWbQaMRhBbqAjGUgCnbQ+PajB3NKeGEi4rbQ4B/gBDtUtGkowwbQPKcaBXNeZGU46RZQuSGhB7HvlG07HIaQY5sgBP8yTGEMSmaQ6xaaB/hKUGUKOiaQZpxcB3rpWG0/SrbQPERaBPcEjGkmvXbQM1hiBjEfxG03P8bQHOWeBPFFxGER1rbQ out_59_mFAP2b_singleloop_p01wA5_mFAP2b_0001_0001
EmuJbBnCX0G0IbPaQgVOXBfnv8G0xLVaQfU4UBjVO8GU14BbQsHlXBLv04GkYQgbQZQgaBPc9GH0HFOaQNRFgBbb0DHkLGZaQ5cVgB/wM4GUxyKaQh9JbBbKK0GkJbPaQVoFUB7h67G06t8ZQsq8YBXvXNHUAwiaQjdDaBXTyJHkb4sZQYSagB3CyEHkLq7aQ0HghBfjMJHk1KJaQpBvhBH4Z0GkocgaQ9D8gBH8b3GEhipZQ out_59_mFAP2b_singleloop_p01wA5_mFAP2b_0001_0001
L357PB325/GEaRGbQWOUNBvcoAH0z3vbQfUYLBXiBMHkDt4bQpbSLBHYlPHkQgdcQcSsIBntz4GEFuybQsXRKBHmCtGUMXubQQoxNBPyfpGExgScQSxMPB7qYeG0ooOcQH75SBnvPZGkbnlcQjHvVBj5KeG0YPDdQj0mTBDdDPGERYdcQGE4NBLwKCHkqxraQCpMQBP7a+GkyhIcQii7FBbig6GURfZbQeBmGB7e25GUN+QcQVRcMBDTyrGEYZQbQTRsGBzCDoGEqTubQT0qLBrPkqG0zswcQMGcRBz5KuG0u0ScQPjLNBPiwZGUYq4bQBzHVBbrBmGU4CJdQvpgYBn/FaGU6EUdQDfORB/ywLG0HsFcQWPUWBTmrKGk8itcQ out_59_mFAP2b_singleloop_p01wA5_mFAP2b_0001_0001
LkC3JB/owRH0d+WbQ46xHBb6mcHkYQcbQBr8IBfSMiHEsyxaQcSMKBPIwcHkpbSaQgVuBB77ncHEVjjbQ+/99A/HcbH0Fg8aQ2O/JBzeUOHkQg5aQL62JBn3XgHkWA3bQ5pXABHinjHE0i0bQP0xAB/DzVHUjz3bQGLA4ATibWHkV6AbQ out_59_mFAP2b_singleloop_p01wA5_mFAP2b_0001_0001
LXkNIBHsysHEmutaQpw1IBnDtyH0HFGaQueUFBXMIuHERLiZQlYQGBLbnwH0bS8YQcSMHB/mE+HUwKTaQ1qYIBnAq+H0jdCbQPTDHB/ZrzHETOTbQXoNIBP4usH0tMuaQkhENBn3iyHkjb8ZQm1+CBXIS/HkieMaQMaaJBHPACIkWZAaQAR9FBvlfCIUIcRbQxVmMBrtaAIEBnHbQBdyCBDQfzHEhHbbQcBoJB3D5xH0YlubQ out_59_mFAP2b_singleloop_p01wA5_mFAP2b_0001_0001
EsHFBBf++nHkWktZQ7Rh7APdTjHkDtMZQQ144ADrcXHkmZWZQ99TwA77nTHEEYJZQ2jCxAThrpHEsyJZQTajyAjmr1HkqrCZQJDDyA7Yi8H0FflZQkgj0AbPz5HkcYaYQcPgzA/0sDIE72fZQQwC2ArdTCIUNuUYQI4g1ADVtFIUNT3YQ1m/2ArrHLIkBrxYQf/UABjU4lHEoaMaQTq6/AfLdjHk4kuYQaIqsA7GpoHkDrnZQaOAsATHjmHkfrwYQSSgwAXwV5H0QVFaQUFA1A7Zn0HUDt+XQhNHzAvnYGIUtR7ZQBFo3A3A5DIEIwpXQC2W2Ajr5MIEd0MZQ out_59_mFAP2b_singleloop_p01wA5_mFAP2b_0001_0001
EqGPABT0iRH0yhqZQ357+A3jCGH0Gv0ZQ5luEBnDt/G0JxwZQGE4IBHXPDHkQgBaQMIw6ArFZEHkU4iaQbJTxAvDqKHEv0paQLuB4ADzk4GEPoqaQDCsDBT2OVHUGE0ZQtsQ5ADHrCHU56dZQlKaABnB3GHU5R5aQPt3sAL9YKHE6cQaQrwF1ALXn3GE+KLbQ4KD/AjLnzGU+YmaQEX2xAbSF2GUUAUaQ out_59_mFAP2b_singleloop_p01wA5_mFAP2b_0001_0001
EFDiEBzKH2GE7RdZQ4PVJBXjXvGEBWZZQU4aIBjrHjGEoaYZQFueEBnuJfGECsGZQzhWMBTgVzGU46xYQLIaRBj8stG0cdmYQl9fUBDRO0GEv+1XQG6TXBLz4+GE9eXYQ7RBBBrZmzGE99PZQ/z1LBrGqwG0LZ1ZQ6pVNB/Mw7G07G2YQuitJBTixyGk7IWYQpKlQBTDblGkLfdYQgRIUBjvrtGkaIBZQSXXZBjPGEHERrBYQ4UHaBf8x7GEWBvYQ0SLUBjUVDHE3rnYQ out_59_mFAP2b_singleloop_p01wA5_mFAP2b_0001_0001
EEtIMBvHFdGUPKsZQ/pGMBrbSRG04lqZQaR2PB7QLNGU5QHZQlDNUBfTiRGEoaAZQrcoNB33PMG0isVaQ0/WJBLpiNGEIk5aQWKoEB7aAOGUuLwaQod3KBjhmNGkylebQ5lOPBjqxgGk8S7ZQhFDIBfznOGk4cjZQQcURBrc5PG0h1gaQndbOBLKwDG0eDRaQ out_59_mFAP2b_singleloop_p01wA5_mFAP2b_0001_0001
EIwKOB77nEGE7RxYQvJRRBblDAGEmuNYQyLdSB757nFkuJRYQam5OB33PbFU2ObYQzMTOBrEDCGksdGXQRAfNBTKEOGUt44WQgreRBnDx6FE8R7VQudCKBTd2QGkcotVQx1jKBTgVBGEZ74YQUeKVBvA9DGkh0MYQzJYKB/iu8F0GtJXQBoTRBrpnRG0CGyWQkajLBrneRGkOywXQU6SPB3py9F0UjBVQPU/RBjQopF0dwCWQvPaVBLkOBGEL23VQakqJB7egZGUp5oVQy8GGBXkVNGUvu2VQMl0LBj+vNG0YTzUQ out_59_mFAP2b_singleloop_p01wA5_mFAP2b_0001_0001
EKcdXB7OfhF0MzIYQtI7YBX3kKF0eUIYQO0CbBvcoDFU3k4WQf/UeB3MzOF01jSWQ6mEdBLEYFF0jCrYQlnoeBr5ytE0lfoYQXyvaBjXzKFkBmWZQgqRaB/S3sFksdCYQgQXVB7pLBFkcpPYQ9hSgBnHcOFEbzlYQdxygBzkPqE0dEBZQq/KgBTMQqE0nOJYQJnFbBrk4jEETetYQZLrdBT/NHFkIVvZQmrIXBvmRBFkI1bZQyJvZBPrwbFEw2XZQ out_59_mFAP2b_singleloop_p01wA5_mFAP2b_0001_0001
EsyBZBbQgxE0jCXWQ++paBb5QpEUjXCVQ46ReBrFZVEUiBJVQIFOdBnDtGE0w17VQXktVBrw1jEEEYNUQBWZWBHZ7oEECs6WQ509cB7kr1EEYNiUQjs9WBXjXeE0HFOTQv0NTBLGEyEE/pGUQ35bTBb5QXEET3sUQ out_59_mFAP2b_singleloop_p01wA5_mFAP2b_0001_0001
EqxLhBLxgUE0JxQUQaRGjBf9oCEEEYNUQ0iMkBra86Dka8ySQO0ClBPy2LEU6mESQ35blBvyhIE0eUIVQIwmnBfgQwDkQfQVQBQxpBLxm+DEyKPWQ0U/pBHmQSEksNnWQVDarBj67fDk1rqWQiBhhBTKchEUdTqTQ0VFiB/aSoDkWkiUQNcqkBL9pLEUPZIWQADWmBbJXXEU2dxUQi9hoBboirD049RUQ9YvmBHVSSDE2PnVQaJ4sBLjBnDUOyTXQqKLrBfl1BDUIHWWQ out_59_mFAP2b_singleloop_p01wA5_mFAP2b_0001_0001
LHvUkBjWkRD01jaSQqGflBrZmFD0coFRQueUkBDW5cCkpbaQQrcojBHYl7BkBBGRQ2OfjBLwK7CkEDCTQFgonBbigAD0nUMRQjtNlBvz6fDEDwYQQ out_59_mFAP2b_singleloop_p01wA5_mFAP2b_0001_0001
LMIQkB3MzcCk8SHOQ5QLjBfTixBEqGfMQqGPhBj/UHCU0iMKQc94hBblDlC0MzsIQqGflBjrH9AkEDSLQYwInBPixcAUVuZNQEoakBDItl/Ds2rJQZ78kBnCX3CEBWJNQ+zAiB3e1HB0MoyNQS3rmB7kEmBUkT/JQHnEmBv0Cy/jncjOQc3EmBnwvc+D6X3IQxtKjB/Q3JA0qqDIQ9hPjBnikU+DE4/KQ out_59_mFAP2b_singleloop_p01wA5_mFAP2b_0001_0001
L46xdBzLdjBEaR2JQktzZBrw17BUdTiHQiWEYB/TN2AEW5wDQy2ZZBf8SX/DtIbEQzhWUBrw1LC0NJ2IQDmnRB7M/PB0YQJKQjqGVBPt1pCE0zvKQd1/LBDMWkBEfurKQ789cBXjXyAEpwFLQ8fkbB74hWC0HLAFQxR0RB/zfYCU21iGQjGoTBbhgABUDtBMQylvRBHxrYAELi2IQiyWRBrR7yCEU2mLQncFXB/BPFDEcH6JQtsfXBnDuaC08qKMQh7GKBbV1uA0nJmLQ2z+JBP9iyBUnRzIQO+yLBPYgNCEaM+LQ out_59_mFAP2b_singleloop_p01wA5_mFAP2b_0001_0001
L2jCVBvIbPBka8S/PDXvSBHYlTAkR2O3PnEDXBXiBx+z4lutPzMTWBzgAr4zMzMrP3ySOB7Mn/+j/0u8PnOLKBjTLVAkvJMAQIFOUBPzMHCkZmZ+Pz9DRBTVF4AEdgnfPst5PBzj+r9T70sBQUJtMBzYtJ9zpD31PRQ0JBrakBBUQfH7P out_59_mFAP2b_singleloop_p01wA5_mFAP2b_0001_0001
LEtobB/na8/zisdePEtIgBf9og+zfqxrv2jChBjVO02D/pGxPiBBiBjWkt973P1YPTiBfBTLy28Dv0N+vxZbdBvMIt/TauQDwgqefBrTh+A0EKADwOzBaBrS1J/zwjhGwZ78bBLwK/AUO0ikPoL0hBbec5/TmIZtviVzbBPHuFyL07y9v4HRhBLecE5jHloAw out_59_mFAP2b_singleloop_p01wA5_mFAP2b_0001_0001
LlD9gBThrH6zyhW/PDC8hBT0iM9bktTDQT3kgB77nK+LtIbIQZQghBjAr8/7yh2JQMdDgBb5QL+jWkNBQ/hBkBPilb87fiUEQZj3hBH1Nh/7zcQBQ out_59_mFAP2b_singleloop_p01wA5_mFAP2b_0001_0001
EPK8cB325767z3PJQBrcaBT2Of8b3k4LQjsdcBrEDC7jTiBOQtd+cBDVjH/zMzcNQXuYUB/vsH87/nrLQPcxRBPkJQ/7Q0BKQMo2LBLd/M/bXDSKQzSiJBTD7b77elAJQCprEB3M1f2z25lJQYFsBBrah87r3WbLQ7e7CBf1OT+zqbUIQKcdbB33P16D99DIQPMhbBHQkQ/rQjhMQmrRTBX9/Z7DnDzKQuipSBLcLR8r1grNQ90MTBz7VmAsZJtKQgFzSBDL3++bSe2HQJXwKBLoML/bdAZMQ/BLKBXSRfAs6lVJQpJuLBLMRZ0jkALHQY0BDBjiCo+7ooZMQLjG8AzNDn3LxU3LQSyOFBLZdL/ziO0FQDnl+A3O5D/jjYwIQ out_59_mFAP2b_singleloop_p01wA5_mFAP2b_0001_0001
ETihdBzLdTy7P1QQQgVOfBLxgg9T14VRQWOUbBX3kAA0LdrRQyLdWBTLym/j78tRQ/pmfB757n2rpbiSQ9vQgBfER5+Lxj7RQvzWdBrzd5+rZ8oQQBTfdBzlG1zbgLPQQ98ihBrrJq+Dk7ERQ0Q6bB/lNvzbHXITQ5LchBjJ2v5T01MTQ3VNfBbpwOAsEboSQCXaiB7YwN/rNtwRQuCOZBzZuk/L2ryQQY6mfBv1NFAM/H4PQ out_59_mFAP2b_singleloop_p01wA5_mFAP2b_0001_0001
EPffdB/RhLBkuJBSQb8SaB7QLKC0isdSQzhWbBzfqVCE7R5TQIFufBTf/kCkR2OUQhrnbBjVO0CUGEwRQtz4aBXrKyCEbkYQQRnXYBf52YD0diTSQcEHdBjkxZDkMccPQ03vgBzgATB0Ld7RQwMFWB/ywBC0+PYSQyBjfBn1u6CUiF6RQJvoWBfMyvC0bmLQQuJ4cBPt9VCk0v+PQUCfZBvnp2D03uzRQxtDZBvUKcDExJYTQncOUBz9FSD0MuHSQD8kcBvpxYDEO4UNQAHogBvaHdD0Ev1PQqbFbBj120DEX7HQQ out_59_mFAP2b_singleloop_p01wA5_mFAP2b_0001_0001
ERLSXBThrPCUf/sUQlYQXBLEYdCEZ7EWQhrHSBX461CkYQQWQMdzNB7OfjCEueEWQpbSXBfR2uBkqxDXQPxLXBfOIICUKbPYQyYLcB7aX2AEYSzWQ2jCUB/naAC0xLVUQgexaB7CRxCUXBQWQX7qTB/9QKBUhv7WQVKHXB38jaBEmslYQUgnTBXWsbC0HHUYQ3svaBbeebC04MVYQQXKcBP5qAAkHxfXQJazfBzcGcB0Vi8WQfUFcB79CeAEnEyVQ out_59_mFAP2b_singleloop_p01wA5_mFAP2b_0001_0001
Ee+eSBHXPeDU5QrWQEYlNB34l2DUMI4WQW5QOBzfqPEkpbqXQlDtSBHueWEE/p+XQNeJWBDrcsDUHaxWQkJqKBrMziDkpcZXQbc3LBrH6+DEFQ6VQ out_59_mFAP2b_singleloop_p01wA5_mFAP2b_0001_0001
EMIwJBXiBZEU0iAYQShrJBrbSsEUgVaYQ14lEBDW54E057TYQxggABf++vEk8SHYQdTCKBf++lE03PJZQUZDFBXBlZE0D1WZQctyABbAdkEUQHpZQL1rEBzRiDEkm8PZQ6Pb4AfZkZEkiz0ZQc+EABfxdxD0LrbZQUSv3AXuqDEkYFuZQ8rluAvgyxDE2z5ZQHaRGBfSMSEkrHtXQZs/MBfae2E0UZQYQRpYKBP8S0EE1DdZQnLjNBfBEcE0fvOZQFXEBBTZs1EUcPuZQmo/HBTOu1D0VTBZQMBxxAzpMiEkdMDaQTlg/Av7VPDkXfWZQgfTvAzlDUDUuryZQ out_59_mFAP2b_singleloop_p01wA5_mFAP2b_0001_0001
LhrnEBzgANFkYQgYQoFZ/AjU4YFEv0dYQKxAABfTivF0NJuYQpw1DBb781FUbnDZQOJGIBnBBUFE7RpYQm5N5AH1nQFksGwYQD+r8APrfZFEya5XQ out_59_mFAP2b_singleloop_p01wA5_mFAP2b_0001_0001
E2Of3A33P7F00NlYQ46R2A34lIGEoa0YQ03PzAvIbQGUy2RYQpbSuAvyhNGka8iXQEtIuAHXPJGET3YZQdT2xArj/DGU74BaQSt4pAT2XFGEd0laQh0juADDRBG0elPbQ/JA3AjKvIGkK5gbQ9owxATgV0FEXPSYQLx89AbMSLGk4FBZQvBrmAnLfFGEj+OZQpmbsA77nRG0s5fZQFIf5A7AfHGkoZLaQx3CzAfq92Fk3k8ZQxdkiAPZ/AGkcheaQvX8nAj80NGkOVpaQ6kLyAH+8yFEj5JbQZzNoADnaAGkzMnbQGPA6An9xFGkhS8bQydvzAH16PG0MnmbQMES9A76yJGUPjLbQ out_59_mFAP2b_singleloop_p01wA5_mFAP2b_0001_0001
EnED2AvyhaG00NZYQ357yAD/piGEaR2XQAAAxAPeptGkBBOYQbnv1A/S3wGUjXuYQ7Rh7APepjGEue0WQShr6AnsdcGkR2yYQS8TrAX4TgGUPFaXQGZ74ArbSpGEEYFWQEYl8A757bGkTiZWQKcdBB/9TmGkvfSXQ out_59_mFAP2b_singleloop_p01wA5_mFAP2b_0001_0001
E+TNqALbnzGUbnvXQIwKoAbkt+GUbnDYQ/pGqA757FH0gA7WQzMzpAzLdCHEmuxVQ7RhZAnYQAHEBWVYQ+GFKATGo9GkpRqXQ2oAWAr5I5G00Y8YQx1jmAbPKwGkqx7WQDVrtAnz7AHkVKdYQ7sbXAzknIH0aneYQ1rGMATmOCH0yh5WQhg7FAXxY6GkZzIZQgn3gA7pN7GE2+UZQi+7XAXvywGE9dzYQ out_59_mFAP2b_singleloop_p01wA5_mFAP2b_0001_0001
Epw1rA/mEQHEnELXQGZ7tAXNeXHU0iEWQJGEkA3MzbH0xLVVQQgVYAzgAfHET38VQU460AXNegHU14lWQtoY2ALgooHEPblVQV5q/APm6bHEON8WQdoFsA34lSHkDtEYQ2moyAfwTTHEcHUVQlwOxA/T6jHEZOcXQURe7Ar65uH0U68VQo0tuAPeCsHEB6SVQ81H6ATzykHEQ9uUQL8UCBL9JiHUCJUXQE6nBBXPoYH0lDDWQ2U0+AP2rVH0AbsXQ out_59_mFAP2b_singleloop_p01wA5_mFAP2b_0001_0001
LNepkAf9obHkCX/TQepbYAb6mfHkBBGTQXPKeAz1jqHUiBhSQ8naQADVjxH0kYYSQR2OVAblDYHEsy5RQRihMA3xUNHEvQPSQKARKAvXEGH0vI/QQGnMx/OcDKHUtxDQQ850m/yyKCHE+Y8NQyLdrA7luYH03PlTQvfuJA7oggHUb4qTQ2sQiAD2zWH0BgaRQypmKArZybHUuaLRQaVF6/m3HOH0z0uSQTxsXAj5nJHUMt7SQBMgGA3r59G0mISRQHCQZAnC7FH012bQQf1f7/2FhRHk10MPQp1xI/WvhLH0iWpQQM/o9+GoIFHESmxMQV4tZ/GdQ7GEPAyOQdfpAAz8kAHEWNxMQ out_59_mFAP2b_singleloop_p01wA5_mFAP2b_0001_0001
LlYQpAnX6rHERLKSQdoFtADAA2H0MzkRQDXP3AHtI4HkR2WSQBrc7AjWkwHUep7SQsHFwAXMI1H0w1DQQg6G6Aj+TvHEB/2PQOtOnArsWvHEGelOQVjXuA3islHEoaUSQg58mADyF8HEzAuRQCz5wATU38HEtYPPQEw8+AbPiyH0KdeOQukdpAT1zuHkb8eMQ90lfAHs3zHkNrxOQDYAmAb7anHEHfXPQ out_59_mFAP2b_singleloop_p01wA5_mFAP2b_0001_0001
LBrc8AjVuAI0P1QSQ9oQDBrbyBIEnE7SQnvfHBz0N7HUPKkSQTihLBLaR6HE7RRTQIFuEBPyWHIkZmZSQcmv+A/nBKI0lJJSQC7o3A36kFIkkuoRQFhW8AnWyAIEW/QSQ50nCB353BIkxtAUQAiKHB7n9GIEEPfRQ4kKHBf8fJIU72ITQH9s/AXRSNIk4caRQgfu7ADz2LIUzdETQ02i4AT8bFIkBNjQQgPYvAXaPGI01Y9RQ out_59_mFAP2b_singleloop_p01wA5_mFAP2b_0001_0001
EzMzGBnsd1H0GvcRQIwqKBfTitHUepDRQIwKIBjrHjHUepjQQoFZKBntzdHEEYVPQ0iMOBrvfyHEAAAQQOGGLBz/h2HU0pdNQ/wQGBnP40HU46KNQsltNBL/q7H0zY4LQ8naDBPc91HkZm5QQT3ENB/XdrHEPa7RQDxHRB/E2sHUdccPQ/GRQBTdM5HkzubQQ out_59_mFAP2b_singleloop_p01wA5_mFAP2b_0001_0001
EqxrDB/89fH0w1LRQdTCBB3MzVH0z33QQXkt9ADAAQHkBBGSQfU43APy2UHU3k4SQ14l4AzKHXHECsyPQPtH8A3n1bHUGCXNQjWGzA3RdMHkzoMPQdTCCB/89kH0eU4RQjl9DBDzcQHktzaQQU52yATWRcHUBUWQQxVg8A3/fjHUiLsNQSScsA/Y4NHEt52NQQLFwA/K8IH0IugQQ1Ou4A7l9GHU/hROQ out_59_mFAP2b_singleloop_p01wA5_mFAP2b_0001_0001
EvJx/AbQgFH0gALSQhrH7A34l+GkQgNTQNzMyAHtI3GkBBuSQ99TzAHDCyGU5QrRQgqxBBb5Q3GEue0TQqBOGBnv17GEignUQl/4JBvHsyGUYLCVQJz7DBvpSBHUx70VQpwVCBDBWCHkrHdRQ4bi3Aj9pDH0Jf+TQewoDBv9OzGEcr/SQ6Ym/A/LhxGk3iaUQjQeIBnNgBHkhVBUQhCHNBvS01GUWRoVQVqeLBXywuGUJgJUQETqHB/j9sGkr5nVQx1JHBLsqEH06ubWQPzqBBTji7GUvGbWQWLSBBzdiHH0PjfVQ out_59_mFAP2b_singleloop_p01wA5_mFAP2b_0001_0001
ECsypAHZ71GkU4iTQ8S3gArbSuGkDtYTQ789jA/mEkG04lGUQpbSkAT14jG03PVVQDCsMAfTiyGU2O/TQGqly/Kb8qG01YxTQQDY5/uXohGENYgTQv0r7+2asuG0EG2TQ67npAf9o6GUwKXUQ6mWfAv6zsGkflUSQlu1IAffG6G0IPlTQrQ4OAzAtzGkw3DVQ out_59_mFAP2b_singleloop_p01wA5_mFAP2b_0001_0001
EiBBnA757bGEv0VTQOJGsA7kYSG0eU4TQqxLmAThrHG0xL1TQIwKiA3NJEGkpbySQlDt2APzMRGUy2JTQGls9AvWRaGEflgTQ4707ADWBHGkuGgTQP1JDBjkjbG00tqSQoa8lATKccG03PVSQJYatArIkTGkkl8UQzEQ1ATtmRGkIyFSQqWeABzRxYGUkmcUQw8O5AvDjhGE7BiTQo7rBBH3QGGEnd+SQ3Sh2A7hmAGEHUNTQ43L9ALDuGGEyxkUQWknFBbW/hGUGdATQ22pBBnySdGURMsRQjyZFBDiXUGkGdqSQ out_59_mFAP2b_singleloop_p01wA5_mFAP2b_0001_0001
E/pGmADBWCGEVj/UQT3khAb5QvF0LdLVQmuJqA76RfFUiBpVQZ78sAHtIfFUf/0WQ14lQATgVwF03PNWQRenFA3fNaF0UjjWQ7KiPAnNKKFEFOXWQdrGn/e+0ZFUpnCXQ3kYpAXiBGG0w1zVQA+0cADOwpFkGROUQJuOEAPGD7F0x/zVQu0fWAHWi3FEWZIXQ out_59_mFAP2b_singleloop_p01wA5_mFAP2b_0001_0001
EdTiuAfSMSFklDtUQFDC3ALFuCFEoaEVQaR2yA/owrE0bSEVQb8SuAT0ikE0GvEUQBWZABXiBDFk8SHUQpumCB/p+YF0ng9TQRu5EB3NL0Ek2NqUQY9aEBXThjFkzxOVQWO0rA/mETFkCXvTQwf05AnQcGFkNxEWQopX+AXWc9E0URITQ8DR/AXXhiFk58eTQt5+FB3t5XFksEUTQ1zSIBLtg0EkEY+TQxsdDBrj0jEUL9vUQ9lLGB3h15EUyyoVQe0/FBPIPzFEsw/UQwXiHBne5ZFkuMtVQHHFBBfFLlFUvj5VQ out_59_mFAP2b_singleloop_p01wA5_mFAP2b_0001_0001
EhAr0AzeUgEECsKWQkCXxAzKHKE0NJWWQ2jC7AXO02D0yhOWQqxrBBzgA/DE+T1WQgVOsAHueGE0jCvXQkfziATxaTEUG23XQn7IpAbBndD08P6XQnvf4AfTinEkqx7WQOIqrAXpEGEk83jVQY77xAzbBLEkHSQYQPb0kA3KOiEEus+XQobjlATRAZDE3gcYQnRKwAnbbJDEFG1XQURZjAnmnUDkDqIXQ out_59_mFAP2b_singleloop_p01wA5_mFAP2b_0001_0001
EOJG6Ab6mUDEuecVQdTiBBb5Q3C0KHSVQUNeABTKcJC00NxVQLHa8ALwKfB00NBVQtd+CBHue0CU0i0TQWTgEBDBndDU+4JTQ7ojABzsu3Dkj4nSQl+wJBffaoDUKXBTQ7c4BBjoHOEEgO9RQFGILBvymGEk1UWSQWANHBfZfTEEbA0RQf/lIBXinlE0YFIRQwKHzALGEQDUep7UQMU3EB7b0CDUV14VQOVY/ATUSnCkK5STQxdUGBruVeCkvYtTQTK14Af3QvDkm4uSQol1MBblqTDkYLcTQukh9AfFNYEkjyiRQKeTPBL9+KEkIsOSQh7aMBLGOlEE+S8QQ out_59_mFAP2b_singleloop_p01wA5_mFAP2b_0001_0001
LCB2BBrFZ7BUHaBXQfUYBBTKclA0FZjXQTiBEB/S3E/jEDqWQjX6BBLFue7Tc9gWQXkNEB/9TtAEW5cYQLHeDBfevEC0oyoYQciFEBfHgcCUx++XQoq3BBjbb8BEs0/WQT6P6AnzsVAEM4rXQUmcIBjC1aAE1tZYQ0BYCBD6MBAkEC0YQFNcGBrPZOCUp4AZQI4/+ALGTJCkFM3YQQkQIBjpChCErT1XQCy2BBL0P6CElpAYQ out_59_mFAP2b_singleloop_p01wA5_mFAP2b_0001_0001
LU4aIBHsyx/DEY9VQiBBLBHsyh9z4lGVQgVuHBrFZ77j9o4TQzMzIBbmZG8r8SPTQy2ZQB3ist+z4lmUQo31PBPRPdAU9PvTQ6mEKBb6m0AUIwCWQYAnLBju5XzLvEsVQTrPSBjrEK8TUNDUQQbATB/5aL/T5XaVQacfRBfJLLAE8l4SQ out_59_mFAP2b_singleloop_p01wA5_mFAP2b_0001_0001
LCsyDBLGEo+j/UjTQTihABjqxL+zP1YSQBW51A/mEj8z3P1SQamZuAblDN8jZmBSQAAgABDW5YA0NJmRQCaMGBzdJ3AEDoKRQBdzFB7zgFCkP7aQQzu8IBffAk/DX1WQQyL9CBfnvHAkYQIUQovXCBLITf6zWOyRQvLz9AX1+IB0/IPSQpq/7AD2DTA0XZuQQoviIBjBSDBUyxDSQ/lzJBDJYQC09mKQQJH7DB347cC0TDDRQCdcDBbeDBCEvdBPQXP+MBzlGHAkISFQQdasGB3QyL/TT29OQ1oPJBXoSe9D5F8QQ out_59_mFAP2b_singleloop_p01wA5_mFAP2b_0001_0001
LQ140AvHFu6jDtIUQMIwqATf/U174luUQlYQkAz1jS+DqGPVQWO0UA76RR+z1jKVQkCX7ALwKH7zkYwUQBWNsAXOz78LIyjVQFjAmA/OEY8bMg/TQ out_59_mFAP2b_singleloop_p01wA5_mFAP2b_0001_0001
LRLypAjpbKAUiBxVQuz3kA7P1YBECsSWQ6mEdAb6mEC0IbPVQ2OfLAzeUUCU3kgVQZQgbAbmZGBknvfXQDxwjAPR0nAkNjWYQBtPrATu4RBUCalYQ++ngAjeZ++jCPnYQfU4xALGEIAEAAwVQqiOrAXp5BCU7ynWQQBVPA7emXAUbtPXQhcJTAbAkAC0Q9wXQ+pVkA7QeP+j1EBZQcCAVA3NB99zkMaYQ out_59_mFAP2b_singleloop_p01wA5_mFAP2b_0001_0001
EFDCjAjqxHC01jCUQKc9aAzLdfC0d++SQueUeA/TNODktzPTQZQgnA7QLaDkvfyTQThmhA/S3TCk8DlRQrl2sAr68lC0DTXRQ/BjhA7ONHB0IfYRQ/2nwADr4jC0Y72PQLHaqAHZ70Bk++5TQ/ABKAz9YXCEbiBTQLw7YAj2giC0r70QQbbiyA7WaUC0D1+RQJCEtA3ETHDkuwrRQ0QfkAXR83AEUoYQQi21SADmGvAkIpfRQ13smA/eUpA0hLISQO3p4Ar7SxCUwotPQdMMrAnZO2C0g/lOQDCwwAfFsCCEWjMPQ out_59_mFAP2b_singleloop_p01wA5_mFAP2b_0001_0001
ER2OPATf/oDUKc1SQxgATArFZLEUf/8SQamZWAfR2WEkSMoRQnEDMADAASE0eUoQQJ3VAATizVEUPqsTQ6fd4/K3qMEUmgFVQ+cHB/uqYWE0XhtVQQ44Q/m2TtEUUQKWQdhY7+sdV3EUxIuWQhrHBAPHadD0codSQS31gALa2NEkXchTQxIcj/qr9TEUXUHTQV2VDAzx5mEEhhzTQuk7JAz2+PEUXquVQYmY0/WIy2D0CHBVQj+MX+6w2MEUtukWQriul+shQWEkNA/UQTHXj/O9y2EEjBUVQjoYx/2yhtEklA7WQCwIh+cNfGFkLbAXQKZ3R/c40uEU3ShXQtuBm/UYg3Ek6GBWQ out_59_mFAP2b_singleloop_p01wA5_mFAP2b_0001_0001
EcSMiAnX6mEkZmpRQzMzjAb5Q1EUc9gQQFDCgAfTiLFUxg4QQ3kYkAjWkVF0FZzRQ2OfvAPy21EEpwFQQUNemAvxLpE0kYgSQZZBeAneXvE0GSXPQQgVwArvfAFUgVeOQsHFyAvz3lEEVjnPQVjX0ALbn7E01j6QQ out_59_mFAP2b_singleloop_p01wA5_mFAP2b_0001_0001
E2OfPAHtITFEueMQQKxgGALaRoFkCXfQQiBBMAXMI4FEYlzOQGZ7GALFu0FE+TdMQeYwY/y/AnFkZ4pQQvM5S+Kap8FEjDvQQwNbB/emOEG0ZTBSQsXjs+eK7/FkJqHTQIKwf/+TGOG0t84RQGZ7IA/89JFEmu5OQknZNAri/tF0rNbRQwmaJ/uaJeFUO9jRQVCm6+KyReFksPoPQWHUY/kWQ6FEVGsQQmquB/iBPDGUFwyPQ3GSn/+2YSGkW+sSQM45j/iGQRGkWr+QQ out_59_mFAP2b_singleloop_p01wA5_mFAP2b_0001_0001
LfU4WAf9oEG0hWkPQktzdAXNeMG0yhmNQGZ7kA34lVGEaR2OQc9oiAjqxYGEYljQQaR2aADVjFGkTixQQri6PAXUnPGElxiMQuG/jAHFmIGk8vHMQ out_59_mFAP2b_singleloop_p01wA5_mFAP2b_0001_0001
EW5QsA7QLaGUJGUNQ/pGyADBWjGkBBWOQZQg9AvyhkGkQgVNQ4PVABjrHgGUxgQLQXPKsATLytGUeprNQfaorATLkwG0r/uKQni5kA/it6G0ysLKQmxkWAfEF7GkW53KQqvvpA307CH05C+IQUNetAvxLXG025bLQ8GzyADXhiG0cOQQQZINwA3fb0GU9doOQZwEkALcetGk8JfOQNnIoA3/3pGklMpJQUXyzA3JCyGEj5BKQDNslAzAoJHUqzkIQUUsxAPHvCHE7+gIQ out_59_mFAP2b_singleloop_p01wA5_mFAP2b_0001_0001
EktzBBf9oqGkZm5OQlDNHB7QLuGUepLOQoacHB/TN6GEZ7sNQ/pGGB/9TAHk9ogPQT3kLBbmZrGkDtIQQZnlMBL3EgG0ReTQQ8CZQBPCIwGUf9jPQ+EdQBz/feGUUObRQ/UDAB/natGEShTQQ+0XIBLxMqGU8VVMQh1WKBnNiuGEtmGRQHrYOBbr+cGEcwxOQFBCJBfmybGECieQQp+dTBLJhuGU4chQQJxsPBH2c4GkyXbPQD5gRBvrwsGUKmpNQFsXRBzYZWGk3EhRQ9LxOBv7dhG0zgWSQ4vHUB3k1iGEHZNRQ out_59_mFAP2b_singleloop_p01wA5_mFAP2b_0001_0001
ERLSJBT0i9GEYlTLQXPqJBXiBJHUJGkKQbnPPBrFZMHEaRmJQ03vRBnX6GH0d++HQ3kYFBPzMMHEUNeIQLcIABzykKHE7glJQ7U/FBvRBYHEsLaHQtIbKBrGv3G04l+JQjmyIB3F1NHk4LVMQQ50FBDOOHHUxLZFQBqm+AXnsQH0HDyKQ9v7CB/bJaHkekgEQ/96JBbXcZHUc7pFQ8+hFBTV/cHkXefJQ out_59_mFAP2b_singleloop_p01wA5_mFAP2b_0001_0001
E5lORBPHaVHUGEoKQIwqWBbmZZHUzMDKQHaxXB3MzdHUiBhGQwKnUBnBBkHUGEYEQCB2XB/naiHk9oAMQdaadBj7FnHUtLAMQhFJeBj5BxH0NWoOQdpRiBXMZ2HE5q3NQam5OBvyhZHk789LQJ7dZBXjwSHkLIPKQkB7WBLC+fHkY3/NQXWLVB/ICpH0aPhLQ/ZNeB7c7qHk3+FKQrJMgBzQwgHkUtTMQ/LyiBHvm8HEX5TPQd7QiB7iw5H0ar2LQQJujBXmHwHEuq+NQ out_59_mFAP2b_singleloop_p01wA5_mFAP2b_0001_0001
LGZbcBntzaHkpbSEQEYleBbktfH0Gv0+PEtohBXMInHEDCsAQ789hBfTivHU3kY8PQgVgB7luXHUjX60PyGocBLrdQHE+jRiPXvjYBLPTUHk6lIqvMrudBr1CHH0FgxGvDCseBb5QVHEv0NGQI2bbB3SdkHU4DG7Ptv2hB3vtSHEEpR6PnhWhBTuLcHUHZ4KP out_59_mFAP2b_singleloop_p01wA5_mFAP2b_0001_0001
LRLSjBT14jH0w1jEQtdulBntzpHEW5wFQktjmBLEYnH0kYwJQ7RhlBntzfHEoa8KQZ78nB/mEmHkTiBCQqh+oB3uGcHklHsDQfU4iBDW5cH0OffGQ4HUlBXdVyHEgUVFQcahpBT6zrH0CBlBQzgFnB7eFlHECHI8PvrQpBX9DYHUAhcAQ out_59_mFAP2b_singleloop_p01wA5_mFAP2b_0001_0001
Lf/koBnX6sH0P14KQ35rpB7P1qHUiBhNQCBmqBHXPfHUGE4NQzMDrBT14bHEoaEQQiBBsBLFuyHEtIrNQ1yMrBTzz7H0t02LQPWwpBHRh2HE5LlJQlikoBP1/sHEaE3KQ2sLoBDLzsHUN5CPQ203tB7UwuHkWdBNQonUsBzgP1HkIewPQlb+sB3fJAIEjtMLQ8W7pBXxvAIEXQ9MQ6yQrBv4T0H0VxGIQEUPoBTj/7HkKBzIQ out_59_mFAP2b_singleloop_p01wA5_mFAP2b_0001_0001
EiWErBbPKZH0istLQOJ2rBLwKOHkArMMQR2OqBz1jGH0xLdKQKcNrBjU49GE7RxJQLy2uBzLdMHkoFpLQtbcvBHnhPHkjk8IQFBmwBfL+SHEBhjNQlDtqBLbnbHEnEzJQJ9brBnhQMHU+SSOQqVUvBT9/DHUQ54LQOb1tBzY9RHE89FIQ3isyBzdfRHEBnHNQ/eKwBnZnQHETkmPQBaLwBXbcbH0LOUNQ out_59_mFAP2b_singleloop_p01wA5_mFAP2b_0001_0001
E35rnBrbSJHkvf6JQv09lBzgACH0P1YIQBr8iB7P1DHkqxrIQjs9hBra8MHU2OfIQ5QrmBbPKCHEue0CQumBlBvJR6GUN1/+Pny4lB/Tk5GEQ89tPdcEoBnVo1Gk3DMaP6lJkB3vb9GUA2Uuv789mBz1jQHEW5gKQ6nTmBTQ45GUgUGJQMAyoBnnPAHUM5RCQMsVmBT7JKHkRbOBQ6A8iBb/38G0NrA/Pz9LlBLBYyGUf2TBQP0kkBPxP9GkA7X7vgFWiBPCoAHET3Ehv out_59_mFAP2b_singleloop_p01wA5_mFAP2b_0001_0001
EAAghB3256GUiBBJQEtIdBDrc6GktzHJQqGvaB3isxG0IbnGQXPKdBrbSpG0HFuFQhALbBPHa4GEUN+LQtQ8bBHo/AH0AiHOQXWSgBbeVCHEe/ZPQfZqXBTkCHHk/P+OQGeggB740JHU8ztQQ8vAYBPtVOHk6KfQQ8jtcBjuzPHElSGRQO0iiBjU4zGUepLJQOPjbBThFCH04NbIQrE0cBDKBxGkR2tMQ1w/WBXPV3GU1PwLQur8hBrGi9GUrW0OQBN6TB344FH0RWBOQz6XiB7e6KH0jHORQIyfUBTz7SHkKHyQQ5MEdBfEnVHkym5RQ out_59_mFAP2b_singleloop_p01wA5_mFAP2b_0001_0001
E8S3VBbQgzGEXPqEQfU4SBDrcrGkX6mBQTiBPBHtIlGE/pGFQv0tMBvyhpGkU4aIQR0zPBrYvwG0hPD6Pd8VTBTBZ1G0D2QiPCbAQBjTE6GUCBh3vi7hTB/mb+Gk6gVAwHmUQBnMQDH0X3uEwSMIUBThr6GEBWZFQwSuVB/EwlGEYf2/PRfVNB/bM3G0XIN9Pv+INBDB6qGUDov0Pyw6VBvGIvGkmIfnvvO3VB/kq7GETpQxPf1gNBDhhAHE0YUxvA+ZNBvk4zGEdRC7vNl9VB3Y/3GEWc+Bwc/MWBbAhEHkUTc9vNPzSBLLDGHUVdmHwHlGOBDBWJHkSQRDw8Y4NBXXp9GkBHUGw out_59_mFAP2b_singleloop_p01wA5_mFAP2b_0001_0001
EEtIOBDAAbGUNepDQMIQKBvz3TGkpbSGQ8n6FBT14PG0OffCQ/pGHBDBWMGU6mE8PJMINBnFPKGEtVXIQ92ZJBvTBCGUnTgJQKLrIBLdqvF0a0mIQW52FBbMRDG0/gxLQTT8EBjsVlF02yJKQB+KDBLtGzFk3UGMQc2wEBbkuLGk0shNQ/24+A7LAwFkMSHOQFZBBBzPLKGkr6iPQmH38ATOkAG0CF1PQ4PVQBPc9XGET3kAQV+RIBTXUYGUiTvIQNnyPBLB8MGUJC9JQHvlPBPTZGG0U+rFQYGwKBDdmoFkhW0FQJ0sDBDCGWFE+x5JQFSzGBPcYTGkpoTNQ4Hs6A3r2gF041XOQjgMABjJzQGEL5cQQpOC3ArrP/FUk6tQQ out_59_mFAP2b_singleloop_p01wA5_mFAP2b_0001_0001
EfU4AB7kYQG0LdTEQXkt4AXjXMGUhrHBQRLyvAjrHIGE99zEQbnvqAT2OOGkCXvHQBuS0ATsLVG0Es+6PbAZrAX1QRGkS9kuPvKykAzPNLG0K2h2PgKSrAPMXUG0d1AzvIFOAB3MzTGUKc9HQG3i7ATwzFG0bFP9PvGv6A3ZaYGUPvI0P6HNxAfetbG0T43/P out_59_mFAP2b_singleloop_p01wA5_mFAP2b_0001_0001
EZ78tA/9T7F0IbnEQIMvlAHiPxFkLz5HQJImZAvBYoFkl9ZEQTO6QAvBQXFUAIgFQq0pqADosfFUWrqJQlSXyAfMJyFkxCICQnhUiAzhc9FU8QQJQoIdkAbMXYFUOW5KQO2ywAP8jmFEUI9KQr7OuAzImTFEbZYIQ out_59_mFAP2b_singleloop_p01wA5_mFAP2b_0001_0001
E8XKUA/ZI0FEPOMAQrkKCAvbXuFkMxi5PAnnT/6xR1FkwYZ+Px/Eh+g+xwFEy5/5PCd1EATnW4FUHUfkvN8+XAn8AwFUjjj3v+2iYAn0T4FUztlBw84HQArALuFkt/QFw5tPhA3raFGkj9WCwEDucAD7sAGk/tq+Pw02BArABdFkFzr4ProiGAHe0EGkSThcvlCDt/WsV1FUWon0v+ZOXALXmeFkUyC4vTDTjAreH1F0NNCvvlCshAXbjIG0iTCGwjSjkAX3QJGUu6h+v out_59_mFAP2b_singleloop_p01wA5_mFAP2b_0001_0001
EHaCY/+fHAGEWpvDQEg+o+YNKEGU+lZGQ0uQm/oSS2F0V8QIQti4M/AhGlFUx08IQJuCh9+4mLG0hKgJQiyvI/65HWGkRtmIQl+Z//WfCXG0Sl7HQ90DL+shHfG0yWZIQ7FJIAXctgGEVyRGQINnt+m5yoGUtWJHQOAT2/amlpGEiu4FQF284/KHhBG030ZFQkx+Z/Y9rIGkb0fDQHZNT/mDrHGUMdxKQ5NCU/4mONGUHkuKQB7+JA3QBQGk91HIQQXRn/sWfeGk/J5IQh2EZATNUhG0APSFQ4lvk+UizvGEnm1GQn9xBADZNxG04IlEQ out_59_mFAP2b_singleloop_p01wA5_mFAP2b_0001_0001
Eur+HApUT6FkVgZIQEgZXAdlrpFkzdFJQRgeXA1nUlFkFTFMQqUQUAZf2zF0/gsNQx38mA1v4vFU9sKIQ1AUoAF5ExFEccSCQawvzAJh02F08nxAQnaH1AFbD4FkcT8yPfVHABJP+9FEaNlpPGISNABJoEGUV7AIQWNwSAFh7aFUK1EIQlUDpANyd/FEvw/IQnltsAxwTkFkdq7IQ3kSmAFlphFUMHhAQgw6iARuI9F0WsqAQFS11ARVIDGE0bhCQSgM5A1vwqFUevWCQIqLzA9PnoFUL1anPJVovANT+BGUNN4oPasZABFBo+FEtZUzvP6BBBltNGGEjcCzP5IsCBVL5yFEOGeyP out_59_mFAP2b_singleloop_p01wA5_mFAP2b_0001_0001
EnOLbAdpORFEPT0MQVg2eANRdLFExtmPQHMVnA1oC5E0VY4PQUEVoApDsrEk1pFOQw/rJAlNiFFkKpeQQx598/QmWyEkfXuPQiipF/AcTtEUs6iQQw1rB/8FDrEUVSxRQ/+t8+e0frEU54gPQ+ocbAJ4pFF0+GaLQK0yiAp6QZFUAXUQQQwiMAZoBCF09AiRQbpi9/QOHTFEUrbQQQ+g2/AMu1EEe7nNQqB3IAhDakE0Rr5PQrZ3r/iiLoEkzqJQQiylw+ywctEkiaiNQ out_59_mFAP2b_singleloop_p01wA5_mFAP2b_0001_0001
EkD8sApWa4EE0YERQ+9M1AFZWoEkh0SRQ0DXxA5KkWEE99NSQm4y3AJG0KEUarySQvFP/AhltyEE1g2RQbzUCBp6HBFk2y2QQHNNDBlG+6EkR2ZPQIWqDBNrMUFUD7RRQc+brAd4VDF0ZdyRQe5K3Atr6gEU8nVQQixM9A90C8EEqNvSQkebCBt/UmEUeQKSQ2XeFBJQeeFkrTqQQBx3CBNHgYFEAOOSQ out_59_mFAP2b_singleloop_p01wA5_mFAP2b_0001_0001
L3T1mAluqUEU78WSQvzHiA165EEkyfQTQX0NgA5ZefDEMpiSQiBpZAZYGADk2xJTQr3LPA9/VNEEeZ1TQtSZSAdyqfE0LV0UQlkYgANVVeEkOxnVQZfcGABo0uEE7WwUQG/9hA9TZeE0wC1RQRXrnABjECEUyFFUQWC8EA5u3SEEJcBTQ/yyGApeZAEU5+VUQ out_59_mFAP2b_singleloop_p01wA5_mFAP2b_0001_0001
Ec7aiAJ3yeDU+dPRQ5JzhAxpc3C0lkdQQCRVOApIfgCEvLqQQjquNARAy3BETPHRQ3gCrAlT/ZCEc6zQQKRv1A1SDtCEQBeQQcDd3AtpJ8CEyWsOQPG+8Al7psCUxkaRQVUlkAphP6DUGDyQQwGViAx0p/CkxpzOQd42qANa0SCUGO4RQCMJqApPn3BkerRQQUlHCBNM64C0noPRQX+O7ABEHgCEOwTSQ out_59_mFAP2b_singleloop_p01wA5_mFAP2b_0001_0001
E8Rz5/0RM2CkjKUQQu3z8+INcjCEGqaQQhc7X+A1pCCU30oOQc1Ce/Ay6/B0DcsMQVLz4+eoZKDk1fRQQvQ1n+A6/nD0zwwOQQsz3/o9djDEAFpPQHIi5/cb72CU7qTQQ0jAu+8thUCUu/ZRQarKt/ielADUbxsPQaojJ/GpTYDEX0QRQRGYJ+8M/eDUeAqMQDZ+h9q0bEEUz8+OQavjGA19joDkK46NQ34o+/Yky6DUAenQQ out_59_mFAP2b_singleloop_p01wA5_mFAP2b_0001_0001
E9WMW/mRiTBU1a9OQLIjo/yCBXAkI95MQNosGADje7AE5LRLQabwWAvTTYBU+4XMQEwU2/O/9E+DTaJOQewxBA/xfC0bIxJMQbxyFAbB8q+LmDfNQHwQXArjhg+LxiZPQxceeAHAeSAsM4bQQjalVAbSUeB8LEUQQetPnAbXKHA8Q8RRQQQIs/W8uXBUBfVQQFUN2+a2HLAkUykLQzlbY/eOki8Tr6VPQJupIAbNxa+j4HfPQ+zaQA3+bN6zv9ILQ0MLq/u05t4LolrKQMf7JATRUFA8rJ/LQN44u/2cQT/bPLjOQnXgeAfeR36LDHpPQz6VJALc9mBMkeVPQ5a/aA739HCMjX3QQ1fqqADFrZ+rw8XRQZn8pAPCw4AsWO1RQ out_59_mFAP2b_singleloop_p01wA5_mFAP2b_0001_0001
L/+REAHAC6A0bPoIQetoVA/mpRBkyppFQukkXADPNRAESsGBQoNEJA7AF8+DPDLAQFpNSA7S3VCUt6ZDQygoXAXpN5CE61THQPznIAjUWGDUgshJQQhzlA/ZfMD0ffJHQ3mkNAzlomDE80TLQq5RoA3YxsD0K3WJQnC0gAjs15DE5AOLQazRjAfz/MEUyr/MQiAHs/+6GoAkE+sHQnJTiATE3QB0yI5HQ2NiBAjGpZCkmQNCQWsBcAPgIaCku1r/Puf1x/adM3CU3wlJQ+JtrAfYJCD0vbNEQK9xBA788wDEV6xMQfmIwA7H67DER3SJQQq8bAfHbNEEnhYOQ out_59_mFAP2b_singleloop_p01wA5_mFAP2b_0001_0001
EZYykAHzAUA0WRk8PhwjlAXHlb/DWionPiLKeAzPOhAkeUP0vL4vfA3/qvBU+pH1vGdPxAjpnQ/zLGhlvw4yyAT3YU9jyVs7vJa9wAH9es+zbF4CwN4A2A7RBm7LqAM9vdq+yAj21W7ToSgGwbyD2AbIut8LxmAEwbyQrAPYYxAE7dt/PFAWiAjX+z8DTOroP7rD2AznBX+zb6QxPvLV0AXAkoAk7CVsvyZ7tA/N+PAUXUtDwprV4AH/Bf+LeGW3vGq/xA76Hi8DVBYJw out_59_mFAP2b_singleloop_p01wA5_mFAP2b_0001_0001
ELNVRAP3Jp/Tn+f8v/H/BAXOWeAERFyBw6Rzi/6u+OBkKmB9vSizC/CMctAUPrfyvp8OSAj9JQ9TyCd8v67W0/iS2c/D04REwbjZKAvc9JBUDBdEw out_59_mFAP2b_singleloop_p01wA5_mFAP2b_0001_0001
EZWVU/K2GPCEXKHAwX/uC+4IHqC0mmi6vgusC/C5j+Ckr0YevDuj4/iD+9C0NzG6Owc9L/89ZMD0U38AwOwrn+K+ypDU9tXCwh5Hp/iS0aCkfWYDwhwjd/gnIWC0Ptl3v4wJw/YsEdDUGL79vqC+i/gzh9CE8miEwe6Jy+ySE9D0Y1y+v out_59_mFAP2b_singleloop_p01wA5_mFAP2b_0001_0001
EWJih+kKpQD00dg0P1yYh+e9YmDk+/r/Pm79D/OqkKEUhYO9PGWP39GjLTEkZsSyPKBdO/gwfjD0DyjEQjOn9/sNa6DUfeRDQOLQi/kYD1CUk1vFQy9Wo/sfSPDkHOQyP1SMm/i67WDU44ABQELcj+UZ4xDk3ODIQqe13/0qMHEkOjcAQnVl4/sUozCUs6iIQptZJ+oFojCkRYxGQ2Q6w/cVlmCUX4OCQ out_59_mFAP2b_singleloop_p01wA5_mFAP2b_0001_0001
E2ykq/uyxUEUziHCQfps2/C1GrEkQ2XBQIUJGAHj0uEEOV93PVuJ7/uT+5EEDcrgPuHl/+STh5EEKW9BQS7jg+40l1EE1yEHQhwts+yEayEk2IqJQOJ8x/MFw1EUfowGQvIJ1/KR3MEkJhYFQQBAHALwXvEUZXcEQcR4N+c192EkfCM9PXFBU/KPNKFERU2BQ7FzBA5rOzEE4NBJQwMHAA1JZ4EUyoPDQ out_59_mFAP2b_singleloop_p01wA5_mFAP2b_0001_0001
EoKAZA/QalEUgpK1PCmshAb7ukEU9savvykVtA3M0rE0ZfssvaH4zAj6ImEkT995vFVMhA7GGOE072r4v3nzlADHZ7D0lJhdv9reLALsXIEUCZo7v3KUnAroWPDEj1OzvEfKgATIjeE0Mn68PCTCbAHrqvE036M5v1JImAT1cNEk2O3/vQEigATXi4DkiTH0PRzitADKRDEE+UQoP5lDLAfuowDUa1B/vFQdFAfZyTEkngvAwlSfBAX84IEE6U+wvsWnqAD+55CUFbdVP1czsAbpSRDE4VY8vXOQfAL8DDDU08U4v out_59_mFAP2b_singleloop_p01wA5_mFAP2b_0001_0001
E7J4vA70P4EkodIyPp966ATh26EkPel4P+9u+A704RFkAB52P4265ArtngFEXd37P33C8ADouzE0hxICQ/hsDBHpu0EEGidEQsObHBnF9mEEKIGBQJwmDB3SMtEEx6HJQyaAqA/GGAF0bj/4PPcAAB38uwEEXhkuPb/Q5ATiRjEEwbeCQYb72AXfz9EEIEnEQ0GKFBPqJFFkc1SEQhQdLB3uqnEEwzvCQjReHBvB5sEEuf/5PykBGBL1cWEEUfIBQz0oHBnk6tEUn08JQ1jJCBr5wcEU3YNJQcz9ABfOf3E0WaSKQ out_59_mFAP2b_singleloop_p01wA5_mFAP2b_0001_0001
E/UDEB757VF0gArcPEYlGBXO0qFEv0NBPhrnMBf8SpF0fqxjPKxAPBvyhYF03P1YvRATFBj8n1F0Wgs6vi2XHB/u4oFEHBpBwnek+ArtJ4FkHbE8vUNeFBHsyJF0eU4uvGPCFBHu30FkW1+0PaJLHBTQrCGktd+6vm9dHBr8IaFU0QkAwJu58Avm0/Fk6A3Bw0wZ7AXe/AGEiFNzvW4x6ATtdoF0Ez37v out_59_mFAP2b_singleloop_p01wA5_mFAP2b_0001_0001
LXPKPBDqG7F0gArwPe++UB3Mz6F057nyPiWkXB757HGET3k4P/UDVBzLdQGUGEY4PyL9MBPzMEG00NJ0PU5vWB3bD2F0QZNpvtGKWBHR2uFUKGN7P out_59_mFAP2b_singleloop_p01wA5_mFAP2b_0001_0001
E5lucBT2OHGkSMI7PyL9fBDVjQG0coF+PVjnhBPepOGUhrHEQpbyiBblDGG0eU4EQ6f3hB7quTGUBKyxPwHVgBnwDWG07kAxvEYgjBbChdGkiq43P8naeBjWk/FEnED7PveRdBHMPXGE1ns/P1xNjBr2GNGkj5isPqpfdBfo7ZGEWLFqvRG1kBvJpfGUAoziPecskB/YvbGkSEC/PZ1KiBT7LkGE9ho5P out_59_mFAP2b_singleloop_p01wA5_mFAP2b_0001_0001
EjsthBXO0WGUJGkHQ99TjBvIbWGkWkNKQLymlBHueeGEqG/JQuzHlB7P1nG0jCXJQ3kohBX46ZGkoFpMQf/ceB3gFTGkVMcNQFmdZB7wNXGU4tCMQIC4dBHfVTGUvnOQQLHqgBz1jdGkCXvGQz5HkB7WYOGEmNbKQCc5gBDu2hG0tNPMQLy7iBXOYaG0z5WOQQ8AfBjlALG05QxMQFoHWBXQRSGEWPoMQnz9ZBf85WGEcE4JQi1sYBDbbfG0ADpMQOddaBjibOGkeUhQQ6fQdBbJkbGE2kjQQ2pvgBD3KQGEVOsQQ out_59_mFAP2b_singleloop_p01wA5_mFAP2b_0001_0001
E4PFoBnuJbGEaRmKQCBWqB7luiGkuJhKQWO0rB/mEjGU0iMNQaRGsB3jCbGEEYlOQFuOsB3NJgGE+TNIQ3a5qBDpchGE547CQnjxsBPr0fGUfCr8PrqjuBrn9YG0auB9Ps3ZsBnrGmGUAqewPSMYoBf8STGk/UDLQ3+jpBPKtqGU1WHKQrh8sB/r8XGEePZIQ8h9tBTqblGU/ySIQjgDqBjQhpG0jDqCQA0TpB7wibG0uQmCQJkltB/zalGkI4qovxb5qBT1rrG0BLdwP out_59_mFAP2b_singleloop_p01wA5_mFAP2b_0001_0001
EFDysB/nasGkR2+NQ357tBPc9sGEpwVQQGZrwB7P1nG0GvcQQShbyBT14pGUbnPPQkCHuBzLd4G0Mz0QQzi5uBr3o5GEOJSSQzGruBjC7EHkVPxSQYbrvBfG9FHkHyIUQtpOuBjkREHUN+QVQaLsrBLzoBHUQzMVQq1YvBrRRFHkNxcWQCBmsB/89yGUHaxMQninsBvQsoG0ioBRQyiQsBb4h8G0vBrQQuinvBXXn8GUpqPQQ9H+wBzaF3GkveaSQ1+ltBbLm0GU3S5SQP9ksBzybHHUWRwSQoD2vBLcJKHEVOISQkToxBbo6HHE76PUQt5wqBr++AH0vmTUQE8nqBzdLAH05aEWQewVxBHzPHHUBlgWQl3TuBbTDEHkR2SXQ out_59_mFAP2b_singleloop_p01wA5_mFAP2b_0001_0001
E99DxB/TNhGkR2eRQXPqzBzeUcG0d+uRQamJ1B7kYiGkAr0SQmu5zBbQgnGUzMrTQ14VzB/RhQGUwKHSQLgMyBjVzJGU5U/QQhy7xB7YB8FEpWVRQdyxwBzv/1FEtWWSQlBDzB71kuFkPqeQQFDivBbmZfGEAAISQzj10BfMtcGkIW0QQJAByBbS1PGkDU+SQX8R1BDOPNGUTiZSQQHfzBfviKG0KfHQQQqNwBLv4MGkgdwQQqW+yBXCseFkpbnQQOs9zB33I0FUEbUPQ out_59_mFAP2b_singleloop_p01wA5_mFAP2b_0001_0001
L/Uz3BXO0hGkEDySQ03f5BXO0mGUdTyTQShb7B77neG0OfXUQIwK8B33PfGkvfiVQy+P8B3qdXGUdkrTQRLC7BrbSwGEShLTQPfP5Bvpb5GUwIrSQ2yx6Bnb2CHEB5GSQuSM9Bb3aCH0reESQd5g5BL8fKHkH0tRQ5Qr4BD/pdGERLCSQsoO4BfB2pGUSolUQLfP8BfQgtGkz4VSQ4NZ8Br4lzGkyM7TQYk/3BLpN8G0U3fTQti63BXCU2GEBp5RQ out_59_mFAP2b_singleloop_p01wA5_mFAP2b_0001_0001
L+TNOB325FEUHahMQ6mETBf8SPEU6mkMQ++JXBvHFOEULymKQmuJbBLEYZEUIwaLQmuJgBz0NbEUGE4JQOJGaBfR2iEkqx7NQbnvdBHuewEEmuZPQqxLVBfR2cEE8nqOQtd+SBzKHiE0OfXQQAAgLBHYl3DEtILKQepbNBrED6D0hWEHQXPqKBHXPmDEBW5CQO0iMBHZ7oDk9ow7PPK8FBjqxPD0FZ7DQW5QDBjAr8CEqGv/Pnv/DBnuJNDU6mkIQ03vGBDW5gDUjXqKQHv0+ArFZ3C03PFJQMrAMBjOsFEUZeZOQOUjgBTQfSEEmggHQm6jgBXbUsE0TYMJQ5p+hBj/pUEUk28KQFSueBzoy+EkenLOQ6avgBDfjnEkry1PQax8bB7u11EkIQqQQkSCRBX2cFEknsEGQvPKFBTtbeDE0BrMQ out_59_mFAP2b_singleloop_p01wA5_mFAP2b_0001_0001
