# Supplementary material for: Incorporation of sensing modalities into de novo designed fluorescence-activating proteins
Source: Nat Commun. 2021 Feb 8;12:856. doi: 10.1038/s41467-020-18911-w (PMC7870846; doi:10.1038/s41467-020-18911-w)
Supplement: Supplementary file 24 — Source Data [file 41467_2020_18911_MOESM24_ESM.xlsx › raw_data_graphs/Supplementary_Figure_6b,c,d/1/silent_71.out]

SEQUENCE: SRAAQLLPGTWQVTMTNEDGQTSQGQWHFQPRSPYTMDIVAQGTISDGRPIVGYGKATVKTPDTLDIDITYPSLGNIKAQGQITMDSPTQFKWDAQFKQNDNPRYHGSTNILTGTLQRQEZ
SCORE:     score     fa_atr     fa_rep     fa_sol    fa_intra_rep    fa_intra_sol_xover4    lk_ball_wtd    fa_elec    pro_close    hbond_sr_bb    hbond_lr_bb    hbond_bb_sc    hbond_sc    dslf_fa13      omega     fa_dun    p_aa_pp    yhh_planarity        ref    rama_prepro    bref_irms    cen_irms    final_chainbreak    final_looprelax_score    irms       time                                      description
REMARK BINARY SILENTFILE
SCORE:  -470.611   -718.914    111.403    413.620           1.579                 22.037         -5.719   -259.749        2.186        -24.615        -78.445        -20.106     -37.307        0.000      3.785    135.017    -39.909            0.041     19.116          5.368        3.391       3.391               0.016                 -470.611   3.177   3120.000 out_71_mFAP2b_singleloop_p01wA5_mFAP2b_0001_0001
RES_NUM A:1-120 B:121 out_71_mFAP2b_singleloop_p01wA5_mFAP2b_0001_0001
FOLD_TREE  EDGE 1 120 -1  EDGE 1 121 1  out_71_mFAP2b_singleloop_p01wA5_mFAP2b_0001_0001
RT 0.092238 0.94843 0.303269 0.768097 -0.261588 0.584465 0.633655 0.17903 -0.752615 12.785 -5.805 20.9455   out_71_mFAP2b_singleloop_p01wA5_mFAP2b_0001_0001
ANNOTATED_SEQUENCE: S[SER:NtermProteinFull]RAAQLLPGTWQVTMTNEDGQTSQGQWHFQPRSPYTMDIVAQGTISDGRPIVGYGKATVKTPDTLDIDITYPSLGNIKAQGQITMDSPTQFKWDAQFKQNDNPRYH[HIS_D]GSTNILTGTLQRQE[GLU:CtermProteinFull]Z[HBI] out_71_mFAP2b_singleloop_p01wA5_mFAP2b_0001_0001
CHAIN_ENDINGS  120 out_71_mFAP2b_singleloop_p01wA5_mFAP2b_0001_0001
LwfKMBvxLBIEoaMYQDCMMBf9IAIEZ78WQ67nRBLFu8HE99bWQ357UBT0i4H0hWMXQlDNIBf9o3HkoFpWQAczJBbkEuH0QoOXQiTgIBXhVCIUaeVYQPryOBPHFEIkmJTYQBdLNBHFt7HUsJcYQAQKLBfY1DIkXmbWQMR2HBLAm2H03kkVQE0TEBHv65HkGgBXQC+9HB7G8tHU9iDYQ out_71_mFAP2b_singleloop_p01wA5_mFAP2b_0001_0001
HTihSB3NJ+H0kYIVQ/UjXBHCs6HkEDiUQkC3XBvcouHUgVmUQFDCcBjVOqHkvf6UQ5QLYB/9T+HUf/ETQKIGZBrvIFI0+04SQIj7aBnojGI09UfRQ6d1WBLpuFIEHZdQQh2JTBXlbJI0B5FQQ9UETBvyJOIEbprQQjKqPB/9VIIUBJROQEtoPBzKnAIEsyhUQMv1aBzTP+H0KDGVQs4sUB/UH8HE8bgSQjekbBThJ6HEdVoSQXlHcBXAgGIkzEmTQMEWVB/rOHI0dFFTQoyXeBTLFEI0e8ORQhEHcBL7vKIkN0dRQPLxWBfIKCI0/m8PQLGvVBHkAPIEyOaRQOaVQBPW6QIUH2ZQQEisPBnhpEIkHgUNQnw7MB/fFLIklqtNQ out_71_mFAP2b_singleloop_p01wA5_mFAP2b_0001_0001
H3kYTBPzMpH0yhWUQiBhTB/RhdHUO0aUQXPKVBPIwZHkVO0VQEtoYBfR2SHkQg9VQiWEOBntzYHkArEUQnEDQBnCXtHklDFUQRXgWBforaHUCZtTQb8SOB7QLQH0IbHUQam5MB/TNbHkrHFTQEYFLBvcobHkvfyUQ out_71_mFAP2b_singleloop_p01wA5_mFAP2b_0001_0001
HPK8SBntzeHU2O3WQqGPUBjqxbHUbnHYQrcIaBnCXdHE8nSYQQgVcBb5QXHEDCsYQ8S3QBvHFiHUzMnYQXPKQBD/pkH0yhuWQ2rZTB/GRTHEgVLYQ9owRB7OffHknvHZQmupMBD/pgHk9ogYQ03vRBz1jqHEAAkYQ out_71_mFAP2b_singleloop_p01wA5_mFAP2b_0001_0001
H++pcB77nlHEoaAYQuzHhBra8nHkvfKYQy2JjB/RhjHEoaUXQnvflB/mEiHUdTqXQPffhBnBB0Hka8OYQakmfBHU+4HUDMyYQpYcgBnUb0HU6QeZQC5uiBfd/0HEW8sZQSk3cBD+5vHE1kzZQsHlaBrZmqHUiBZXQOInhB7fLkHEs9oYQA27gBDN23HEuchXQcXljB/R11HUeDVYQltZbBTSX3H0jKrYQGDKgB7NyAIEf3yYQ2WfdBnTxsHU5mQaQc3OZBDbmvHkjdmZQ out_71_mFAP2b_singleloop_p01wA5_mFAP2b_0001_0001
H46RiBTgVhHEv0FWQ46BkBT2OdHUIwCVQqxLkBblDRHUO0CVQCBWmBfTiMH0P14UQ78NjB76RhHkpbqTQEdClB/EXdHk54kSQ2Z0nBzSIhHkWL5SQTFLkBrmyhHEeNPRQaRWgBntziHUwK3VQXrCmBzDSgHUSxNVQZwNjBHe+pHUlbqTQa4MhBbPfeHUe9cTQnWBlBnntUH0PnjSQCELpBfsXeH0QqJSQikboBz58dH0fH3TQhy2nBLU1pHECK7SQg1glBXX7eHkCddQQYxPkBfidqHkoNSRQjqLiBjFYfHUuJARQ out_71_mFAP2b_singleloop_p01wA5_mFAP2b_0001_0001
Ham5hBjArLH0xLNVQQg1hBTf//G0xLNVQHaRjBntz5GkWkVWQMdTkBLaRxGkpbCWQGZ7dBPc97GktzHVQUxPbBXtc9GELhyTQVpjVBH796GkyN5TQvIydBbzv1GkejySQrcIgBvcoPHkBBWVQ8T1iBL3I9GUxiTUQPJkbBDSEAHEu42VQ8X5dBTNizGkCWWVQAtqbB7boFHETXeTQC7nTBT4A8GUmF7SQGixTB7QXAH070nUQwbHVBfqwyG00IOUQn62bBP6j2G01z0RQsmSdBTQrtG0XsITQLo/gBHvf3GEmksSQ out_71_mFAP2b_singleloop_p01wA5_mFAP2b_0001_0001
LEtojBLFu9GkQglXQf/0kBf9o3GUHaVYQUNenBjAryGEYlHYQJbHpB3Mz3GUPKkXQdTSlBjVOAHkCX3YQ6w9iBzLqHH0DlxYQntkiBXjHIHEPfCYQMUmjB3Hp9Gk7YoXQ/pajBjzaxGEm4fYQnmNnBjQMEHUZexYQ41alBP8l8G0ZFXZQ1CajBTkmPHk+P/YQiKLhB3fzEH0IeBZQ5Q3jBPDaOHkXFuXQ/sdgBDNZJH04+2XQ out_71_mFAP2b_singleloop_p01wA5_mFAP2b_0001_0001
LSh7nBPIwoGkoFVYQ14VqBblDjGkqxHYQ35rpBrw1aGUdTKXQrcYnBXNeXGEsyBXQgqhmB3jClGUbnnYQk5OrB/hFfGkBYjYQMuzrBLGxoGkqo3XQ out_71_mFAP2b_singleloop_p01wA5_mFAP2b_0001_0001
EqGvrBvz3WG0isdWQJGUrBPc9NGkpbiVQW5grBf8SRGkVOEUQHvUtBzeUXG0gArTQWOUtBX46EGU6m0VQm3BtBX1WBG0MHMXQkIusBvJA3FEa55UQpwltBb78ZGEEYlWQYHTpB/m2KGUoBsVQUZWvBviwHGUwMqVQ9furB3HB3Fk70PXQFGHuBPFSqF0i+HVQlQ7sBLon7FUix3TQQtrqBjBdxFEnAFVQ out_71_mFAP2b_singleloop_p01wA5_mFAP2b_0001_0001
EEYlpBDrcNGUy2RTQIFepBjpbPGEUN2RQktzpBHtIFGEnEDRQktzoB/9T5F0w1bRQsyxmBD/pUGUHahRQ+LnmBbbkfGE7dHSQx7XmBX3vhGUC3aTQD5omB/nwpGkFNdRQNfVmBfzWsG0+wnTQDTimBDxbxGUI2bSQ0cwmBDC0sGUjkKQQannmB/8P8G0K8ISQtJ2mBHZa3Gk9JtPQ+IzmBjdC/GkOE0QQSMIoBPy2IG03PtTQiRGrBXn0UGU2HlRQ32JlBjquPGk+/5RQ98jmBbsNVGkaScQQi2QmB/hybGkxXNUQ2pJmBP8svGESxiUQY1ymBjE6mG0UR0OQVkjmBTLVCHEjs5SQGG9mBvXf5G09ZoNQcN4mBPGfHH0XrhQQ out_71_mFAP2b_singleloop_p01wA5_mFAP2b_0001_0001
EEtIrBzgAGG0LdzPQMIgrBTgV6F0257NQUN+oBHtI5FkQgVMQ8nKoBbktEG0xLNLQaR2tBnsd+FUHaBMQ8oWuBDqfsFk/c/JQNNdvBXBJYFEKvQLQ40kxBnvmYFkTfiMQsiDuBHVUGFkJc6KQuz3rBrbSNGkVOUPQsK1rBDuurFUoJFPQB2pvB7VdAGUXEJNQF/dtBvpkGGkAL6KQSYyvBriHyF0vdgIQ9qdsBncfoFEQMBJQcrruBzOn4Ekj9tLQyxWsB3peGFkQe2JQ out_71_mFAP2b_singleloop_p01wA5_mFAP2b_0001_0001
EoFpnBTLymFU46RMQkCHlBTgVmFUhr3KQKc9kBDqGVFU5QrIQHahlB3NJCFEVjHJQEY1iBz0NjFEmu5MQkQLgBfcwjFE4UdLQqkAjBnc9zFkEDFPQQgVoB/RhZFEFuONQej0kBnDw1F0d64JQJ4BjB7LnTF02z0NQGfKdBXIjhF0V+4MQjHHgBv9NXFU8y9JQtX3fB77PzF0ayeKQcyZhB33kxFk9JQQQ+p3iB7+vBG0u7NOQ+w4kBjuhyFUr5CQQ out_71_mFAP2b_singleloop_p01wA5_mFAP2b_0001_0001
EhALkBf++bFk/UjEQWO0jBj/UNFkTiBAQtI7gBz1jOFkpbS8PSMofBzKHgFUwKH7P78tlBnsdSFUIwK1PAueoBjvvQFkR2/5PDkNlBvg4CFkhS+qvW5wjBb78rF0IbHEQEgQkBTiH9EUsvXBQC3WlBzaviF0qVUvPAlOpBvQ7eFkbVi6PscjmBXPsGFEZcU5vq+JjBLvWEFU259yvGBklBbqiyEU4eAJv out_71_mFAP2b_singleloop_p01wA5_mFAP2b_0001_0001
EWOUfBvHF8EEEYl6PR2uZBjpb8EU5QL2PhrnYBvd+sEkuJxoviWkbBrFZdEEAAAwvsRFWBzbR3E0jVRAQk2dWBjyBHFUme5EQ5h6QBPc4EFUPNvIQGIaTBL3uTFUgMiLQampgBT14tEE7Rh7PVdzYB7hbMFESPUwPyfCXB7GbnEkIszBQpr7RBnK82EkTm29P5LlWBnOTXF0yvVDQatJaBjGLEFkAVHHQWyaQBTU3TF0oyHNQl5QUBvhHkFEAq6KQ3QEXBvSRMFEXSRMQ out_71_mFAP2b_singleloop_p01wA5_mFAP2b_0001_0001
EoFZUBHDCyEEv0N4vktTSB7QLkEULyWAwXPKMBT2OjEEoa8/vO0iJBntzzEkQgV+v14FUBnBBsEkAr8FwLL1ZBPIEtEUIaJGwJVNSBLIbcEU+cIJwfUYSB7lu/E0HFu0v4G7TBngIUEEQ5k/vQmbSBXj07EknGuGwsvSbB3AtkEUz9QDwVShTBjnAiE0KYFLwLN5NBjVYbEkZOHJwtq5TBjspMEEoHwIw out_71_mFAP2b_singleloop_p01wA5_mFAP2b_0001_0001
E99zJBPJGQE025bAwPK8DB/mEPEklDNAwamZBBjpbQE0fqxFwIFOEBPIwQEkvf6IwkxJCB7tn1DkyDw6vsbhDBvszNDUEkdAwKyUEBfaSPDUgqVFwUjzDBPiOqC0Xqb7vEtIMB3MzCEEnEDBwZdfCBHn2cEURk57vxBr7AzIo2DkKOg5vxXCEBDs4zDkzBmrvT8sEBrCvOCkiuH/vlDIDBPGhqC02jNuv out_71_mFAP2b_singleloop_p01wA5_mFAP2b_0001_0001
L1NJ4A/89PEUiBBGwQgVyAb5QREk/UjJwwfq0APdT+DEYljLwoFZyAjWkBEESh7NwO1TmAPg1REUk8+IwhwzhA/8R6DkBerHwlVHMADlD9DE3ocGwwGgBADOqLEE2dZIw0xwEA383kDUmyJDwe++zArvfQEUiBhCwuqr0AbV+fE0gVkKwxq/hAnqXVEEe30KwPWkkAjipeEUk9IHwXAHmAXydyDExABEwzvKjAP3hgD0gHRJw out_71_mFAP2b_singleloop_p01wA5_mFAP2b_0001_0001
LGZ74ALv0ZDkSMoKwQgV7A/TN2CU5QbMw2OfDBf8S3CkVOUNwzhWFBjpbaCkWktOwHK84ADLYLCkPSELwYfAtAjkbCC0yE0KwYjBnAvJOSCEw0bMwgf/pAnsyXBEhHAJw/pG7Ab5QXD0FZrIw/RS2AHIE5CELfMOw0se8AzBFLCE+vEJwkUn8APjBjBk2NNMw out_71_mFAP2b_singleloop_p01wA5_mFAP2b_0001_0001
LGEYGBT0iYDkCXfMwjs9LBXNedD025LNwHv0PBPHaFDkX6WLwdolUBLwKDD0HF+LwcSsEBrw1vDU14VLw5/BNB7YS/DUSwINwW/mMBbDVSDEvZOPw out_71_mFAP2b_singleloop_p01wA5_mFAP2b_0001_0001
ELH6NBTLyyCEBWJJwEtoRB/mEbCEBW5GwgqxUBT2O7C0kYwDwqxrSBzfqdDksdeCwoF5OBf++5BEsyBDw9D4LBX+lyAEtfhFwLITJBfqm4/j7rVBwLOCGBLdBcAk15S8vvFwKBLufp8DCrOBw2O/JBvco1CE/pmIwthRUB/OUICEikuIwP7WMBLCrOCEA3aAwO4+RBvlYcBkskkAwiNsOBX/ILA0/gyHwglyIBHWmMBUuIFIwHSNJBbQ5l0j3rA9vHZdNB3zak6DGO4Dw out_71_mFAP2b_singleloop_p01wA5_mFAP2b_0001_0001
ElDtZBDrcwCUf/UCwy25cBfnvPDEAAA/vv0NeB7P1ED0d++tvHv0dB757fC04luJPb8ChBjU4WDkSMoCwmVjiBL1UvCkJ90Cwb2XgBPmdlDUd8JIw8SXbBLwKTC0LdTDwFzqaBHZqtDUosn+vVnPiBTZWvDUrTqAwawUhB7E2VCkoH/Cw8eNiBLZlqDkWXRJwxFeeBnmkBEkUtEIwrHXeBLs9MDkqCKJw out_71_mFAP2b_singleloop_p01wA5_mFAP2b_0001_0001
EAAAgBvcolDklDtoP8S3gBvz3fDU6mE9P5l+iBrbSAEE+TNAQHaBjB/naSE0xLd8PzMzcBvz3jDEsyBCQ/tpaBfDDGE0wszBQ357fBjqxBEUc9ogvi6whBzfNADUc9z9Pq/0dBTTzcD0prHGQbaxZB/UmND03ktAQ5IZZBnLCJEkwNfFQ out_71_mFAP2b_singleloop_p01wA5_mFAP2b_0001_0001
EY6mkBnuJ1DkR2OEQnvfmB3NJKEE/pmGQAAwmBjWkHEkQgVKQmupmBvIbrDEBWZLQlYQpBf++JEkoF5DQiuLpB3DtSE0HGU8PKA4rBPJFWEkeRY2PagctBHJKHE0mcBzP8TbsBj9XqEUlVHxPU4akBvd+WDUHaxFQbtvlBX3OaE0ZI2FQShCqB3mbzDUgyyDQgKpqBX3uTEUhWNGQtlLoBLIGiEkWPm8P9CFoBPnwHEEhmf2PLzKuBb2BuEkBgmgPN+DrBnXP2EkN2O0P out_71_mFAP2b_singleloop_p01wA5_mFAP2b_0001_0001
Lx1DnB7luZEEUNuLQ7RRnBb78ZEkSMoOQwKnnBvyhwEUMIwPQbnvoBHue+EU5QbOQsyBnBHDCoEkCXvKQj59oBn2LQEEJzPPQY9elBPtxSEENrfPQ out_71_mFAP2b_singleloop_p01wA5_mFAP2b_0001_0001
Ef/0mBPzMzEUiBJRQ/pGnBLwKHFEBW5RQ/pmkBnX6MFUKctSQQ1IjBzJx+E0FZLTQlDdpBb5QFF0Jx4SQz+PsBXB/CFUiBRSQNjZuBvll+EEwaUTQG7SuBfe2tEkp49TQAxUwBbS2MF0FsfTQqG/lBbmZmEEaRmRQFzanBL1NUFkfLMRQj3HpBH/j3EU1qiTQq7epBvsdTFU+OhTQv1vsBfSDSFkUswRQapQsBXR61EktZjRQGRwxB32QKFELBLUQqJXwBD9maFkH48SQ out_71_mFAP2b_singleloop_p01wA5_mFAP2b_0001_0001
EoFJkBPy2hFEBW5SQ14FiBzfqpFEv01TQ5QbjBvxL3FUc94UQ++JlBT2OCGEEYlUQkCXfB3251FEVjPTQdL0aBTt1oF08FnSQB70aBDViUF0u5OSQR6fVBPwewFk9JVSQTx4VBDSvOFEw2tRQO6pSBrYifFUEUxRQvE+SBvL6BGkDPgSQkXdNBPTkhF03uYRQufvNB7i3CGUShHSQmwGLBzaN1FU5+kRQ1NZlBXjXsF0FZbSQaSIhBrp4bFEReTUQa+ZgBvukAG0w2fSQaZkdBbtZ/FUNtCUQa0KeBvbGKFEdTUSQ/t1UBbLm/E0omVRQTCBVBXiaIGEfA8SQB3MLBX+UUFkM08QQZ8yLBTiSKGEc0QSQarFHBrvQ3FkT7TRQ out_71_mFAP2b_singleloop_p01wA5_mFAP2b_0001_0001
EtIriBPzMzF0eUIWQaR2jB/na+FEAAQXQPKshB76RGG0HF2XQGE4eBLbnCGEaRCYQCsykBnYQuFEEYJYQDxqmBDyxcFkxewXQZgZpBXzafFULfoXQLlImBLeWIFU1rVXQRQeqBXzSNF02MKXQnbioBr6I/E0u2+WQ7RRhBvconFECsSWQE2glBXwFEG0Xr5WQZZGjBzp8mFUI0XYQsV2lBv/y2FUImiYQF7KkB7VrAFkSfTXQjwlsBvHhKF0Hf9WQFQzoB7TjvEkLGpWQ out_71_mFAP2b_singleloop_p01wA5_mFAP2b_0001_0001
EzhWiBXjXQGU2ODYQVjXgBntzXGknvTYQFDChBrvfcGEVj/YQO0SjBzgAgG025HZQhrHgBb78gGU3koXQUkSeB3qzdG0AyRWQQ97gBjcMaGkj+WVQ01CZBbpkeGEKJ6VQkMJgB/WcXGEDZGUQghbXBvn3bGE4rpUQmuFbBDDWYGUQGwTQe+OkBDAATGkYQ4XQxO9cB/LjTGEeiXYQTmEiBHsXkGUyVgXQbdsdBTcBnGEYJBYQIBCjB3VkZGEdopVQNlJWBH7UhGE7nnWQ4VmhBv8lUGERRYTQzpPTB/UkcG0W7XUQfu3ZB7eRWGEjmwSQ out_71_mFAP2b_singleloop_p01wA5_mFAP2b_0001_0001
Env/dBntzcGEqGbZQ8SXeBvcohGkTiFaQ357ZBPc9pGkDtMaQlYQVBzgAnGUbnPaQep7dBrEDZGUPKoaQhDmdBT9WdG0LQWbQIfRhBLjBjGkg9mbQ9pajBrwLeGkLxrbQNN/gBvpVtGkupwbQPKcaBXNeZGU46RZQuSGhB7HvlG07HIaQyysgBbcyTGkDQmaQSjaaBDDLUGECQiaQv3ycBHhpWGUPUrbQWZRaBDzDjG0YzXbQlAiiB3mgxGUgF8bQiYWeBjdFxG0bwrbQ out_71_mFAP2b_singleloop_p01wA5_mFAP2b_0001_0001
EmuJbBnCX0G0IbPaQgVOXBfnv8G0xLVaQfU4UBjVO8GU14BbQsHlXBLv04GkYQgbQZQgaBPc9GH0HFOaQhPFgBzm0DHktIZaQ1fVgBX3M4GEp2KaQs1JbBHwK0GEYVPaQVoFUB7h67G06t8ZQJh8YBz3XNHUouiaQbpDaBrCyJHk63sZQwJagBncyEHU4s7aQbIghBHsMJHk9NJaQsuuhBPyZ0G0mlgaQ4j8gBv2b3GkkopZQ out_71_mFAP2b_singleloop_p01wA5_mFAP2b_0001_0001
L357PB325/GEaRGbQWOUNBvcoAH0z3vbQfUYLBXiBMHkDt4bQpbSLBHYlPHkQgdcQcSsIBntz4GEFuybQlXRKBPmCtGkFXubQAoxNB3wfpGEpgScQt/MPB7yYeGENnOcQoE7SBTkQZGE8elcQdFxVB3XMeGEIADdQpBoTBfSEPG02PdcQGE4NBLwKCHkqxraQCpMQBP7a+GkyhIcQOi7FBLjg6GUUfZbQ2BmGBDe25GUP+QcQTRcMBLUyrGERZQbQJRsGBDDDoGkfTubQzuqLBXzjqGUjswcQ8/bRB7KLuGEt1ScQzMLNBDMwZGU8t4bQBtJVBPIDmGUtzIdQkTjYBL/HaGkZwTdQ5APRBLGxLGERpFcQjHWWBD8sKG0dVtcQ out_71_mFAP2b_singleloop_p01wA5_mFAP2b_0001_0001
LkC3JB/owRH0d+WbQ46xHBb6mcHkYQcbQBr8IBfSMiHEsyxaQcSMKBPIwcHkpbSaQgVuBB77ncHEVjjbQ2499APqjbHk3c8aQ2O/JBzeUOHkQg5aQL62JBn3XgHkWA3bQqBYABfxkjH0o20bQmcxABPsvVHEDg3bQK7Y4A39EWHU98/aQ out_71_mFAP2b_singleloop_p01wA5_mFAP2b_0001_0001
LXkNIBHsysHEmutaQpw1IBnDtyH0HFGaQueUFBXMIuHERLiZQlYQGBLbnwH0bS8YQcSMHB/mE+HUwKTaQAeYIBj3p+HU6dCbQxFDHBPLrzH0qNTbQfcNIB/1usHUjLuaQkhENBn3iyHkjb8ZQ13+CBzOS/HkbdMaQPhaJBPPACI0MaAaQ+98FB3dfCIUMcRbQ0GmMBfraAIUnoHbQOPyCBj+ezHUsGbbQ1ynJB/r4xH0tkubQ out_71_mFAP2b_singleloop_p01wA5_mFAP2b_0001_0001
EsHFBBf++nHkWktZQ7Rh7APdTjHkDtMZQQ144ADrcXHkmZWZQ99TwA77nTHEEYJZQ2jCxAThrpHEsyJZQVajyA3mr1H0zrCZQ5BFyAPKi8H0aglZQOlh0AXez5HUcXaYQ2QizAjtsDIkT4fZQX3A2A/kTCIkOtUYQH9g1A/UtFIkbT3YQau/2AbrHLI0RrxYQf/UABjU4lHEoaMaQTq6/AfLdjHk4kuYQoHqsAjFpoHEBrnZQHPAsATIjmHUbrwYQpyjwADWV5HEeXFaQ1n80Ab0n0HUJp+XQsyKzAXaYGIEBU7ZQeqk3A/N5DIUVspXQb/D2Abw6MIkUnMZQ out_71_mFAP2b_singleloop_p01wA5_mFAP2b_0001_0001
EqGPABT0iRH0yhqZQ357+A3jCGH0Gv0ZQ5luEBnDt/G0JxwZQGE4IBHXPDHkQgBaQMIw6ArFZEHkU4iaQljUxAb9rKHU33paQ2O/3ATPl4GE4kqaQDCsDBT2OVHUGE0ZQtsQ5ADHrCHU56dZQDhaABrR1GHk6R5aQpT+sArklKHUgQQaQIUD1ALzn3GErHLbQwk/+APMmzGUMTmaQVKzxAXgH2GU88TaQ out_71_mFAP2b_singleloop_p01wA5_mFAP2b_0001_0001
EFDiEBzKH2GE7RdZQ4PVJBXjXvGEBWZZQU4aIBjrHjGEoaYZQFueEBnuJfGECsGZQzhWMBTgVzGU46xYQM0VRBzoitGUt3lYQ6KhUBXfN0G0VV2XQpXKXBLp6+GEtbYYQ7RBBBrZmzGE99PZQ/z1LBrGqwG0LZ1ZQMLbNBzys7Gkgc2YQYgrJBLf9yGUMSWYQykaQB/qXlGUI+bYQVkDUBrGNtGkEjAZQGrPZBbyNEHknJDYQwe6ZBD827GUWdwYQ5h8TBL4PDHEEGoYQ out_71_mFAP2b_singleloop_p01wA5_mFAP2b_0001_0001
EEtIMBvHFdGUPKsZQ/pGMBrbSRG04lqZQaR2PB7QLNGU5QHZQlDNUBfTiRGEoaAZQrcoNB33PMG0isVaQI/WJBbmiNGUEk5aQHKoEBHhAOG0iLwaQyb3KBjTmNGEylebQ5lOPBjqxgGk8S7ZQhFDIBfznOGk4cjZQobURBTe5PGUm1gaQvebOBrKwDGEdDRaQ out_71_mFAP2b_singleloop_p01wA5_mFAP2b_0001_0001
EIwKOB77nEGE7RxYQvJRRBblDAGEmuNYQyLdSB757nFkuJRYQam5OB33PbFU2ObYQzMTOBrEDCGksdGXQxVeNBPFEOGkh+4WQ0CfRBXsz6FUqQ7VQhLDKBDT2QG0+dtVQx1jKBTgVBGEZ74YQUeKVBvA9DGkh0MYQ8WYKBzts8Fk5pJXQc0SRBr3oRG0qjyWQ/ShLBjLdRGkZwwXQCRTPBvN19FkEiBVQCKASBrArpFEBrCWQVZaVBXzQBG0L43VQusqJBDRgZG0h0oVQVwHGB7CUNGU6L2VQzx2LBjKxNG0BQzUQ out_71_mFAP2b_singleloop_p01wA5_mFAP2b_0001_0001
EKcdXB7OfhF0MzIYQtI7YBX3kKF0eUIYQO0CbBvcoDFU3k4WQf/UeB3MzOF01jSWQ6mEdBLEYFF0jCrYQ9soeBXAztE0AfoYQsvvaBj8yKFEGmWZQgqRaB/S3sFksdCYQgQXVB7pLBFkcpPYQChSgBbWcOFEyzlYQI0ygBjrPqEE5DBZQQDLgBjmQqEUAOJYQkuFbBjc4jEkVdtYQsIrdBLkNHFENVvZQ4qIXBn8QBF000bZQRDvZBHMwbFUP3XZQ out_71_mFAP2b_singleloop_p01wA5_mFAP2b_0001_0001
EsyBZBbQgxE0jCXWQ++paBb5QpEUjXCVQ46ReBrFZVEUiBJVQIFOdBnDtGE0w17VQXktVBrw1jEEEYNUQBWZWBHZ7oEECs6WQ509cB7kr1EEYNiUQjs9WBXjXeE0HFOTQv0NTBLGEyEE/pGUQ35bTBb5QXEET3sUQ out_71_mFAP2b_singleloop_p01wA5_mFAP2b_0001_0001
EqxLhBLxgUE0JxQUQaRGjBf9oCEEEYNUQ0iMkBra86Dka8ySQO0ClBPy2LEU6mESQ35blBvyhIE0eUIVQxvmnBnbQwD0ifQVQmjwpB3Fd+DU9rPWQuy/pBnONSE0rQnWQfbXrB/jmfDkGMsWQiBhhBTKchEUdTqTQ0VFiB/aSoDkWkiUQJcqkBjBqLEELZIWQXDWmBDHXXE0rdxUQcnioBT/trD02ESUQROvmBXzNSDEDymVQJ+0sB7VlmDUSrVXQ0pHrBrMeBDEI+XWQ out_71_mFAP2b_singleloop_p01wA5_mFAP2b_0001_0001
LHvUkBjWkRD01jaSQqGflBrZmFD0coFRQueUkBDW5cCkpbaQQrcojBHYl7BkBBGRQ2OfjBLwK7CkEDCTQFgonBbigAD0nUMRQjtNlBvz6fDEDwYQQ out_71_mFAP2b_singleloop_p01wA5_mFAP2b_0001_0001
LMIQkB3MzcCk8SHOQ5QLjBfTixBEqGfMQqGPhBj/UHCU0iMKQc94hBblDlC0MzsIQqGflBjrH9AkEDSLQeoInBPvrcAk8uZNQxnakB3g1l/TtqrJQZ78kBnCX3CEBWJNQ+zAiB3e1HB0MoyNQc9rmB33FmB02b/JQ9ADmBTyO3/TZAnOQG3EmBL+3c+zEM3IQbzKjBD5/JAUDeDIQebPjBLNqU+j6j/KQ out_71_mFAP2b_singleloop_p01wA5_mFAP2b_0001_0001
L46xdBzLdjBEaR2JQktzZBrw17BUdTiHQiWEYB/TN2AEW5wDQy2ZZBf8SX/DtIbEQ+wuUBThHQCUTqFJQ3XrRBHcXZB07RjKQUSKWB3PK0CUxNALQ2G6LBDVYvBkV3ILQ789cBXjXyAEpwFLQ8fkbB74hWC0HLAFQQ5DSBPahcCEhdGHQ6lqTBXXKLB0bFcMQDuvRBLIFfAUpkWJQ3shSBj8oADEN46LQljKYBz8qNDkeJ6JQ+Q0YBLpAoC0NpjMQ0oAKBfQD6A0ISLMQXYzJBbtp7BksFRJQEkvLBbwHUCEtTZMQ out_71_mFAP2b_singleloop_p01wA5_mFAP2b_0001_0001
L2jCVBvIbPBka8S/PDXvSBHYlTAkR2O3PnEDXBXiBx+z4lutPzMTWBzgAr4zMzMrP3ySOB7Mn/+j/0u8PaXPKB/oUVA0SFUAQIFOUBPzMHCkZmZ+Pz9DRBTVF4AEdgnfPcC7PBfcqm9T9ZoBQSdoMBr+iO9jH8u1Pup2IB/7RzAUXUh6P out_71_mFAP2b_singleloop_p01wA5_mFAP2b_0001_0001
LEtobB/na8/zisdePEtIgBf9og+zfqxrv2jChBjVO02D/pGxPiBBiBjWkt973P1YPTiBfBTLy28Dv0N+vMhYdBzr9s/jd9PDwD2YfBHaw+Akbk+Cw4s/ZBDZ2I/zODhGwZ78bBLwK/AUO0ikPoL0hBbec5/TmIZtvHw0bB39p2y7wYy9vMeRhBD1rL5zebpAw out_71_mFAP2b_singleloop_p01wA5_mFAP2b_0001_0001
LlD9gBThrH6zyhW/PDC8hBT0iM9bktTDQT3kgB77nK+LtIbIQZQghBjAr8/7yh2JQMdDgBb5QL+jWkNBQ/hBkBPilb87fiUEQZj3hBH1Nh/7zcQBQ out_71_mFAP2b_singleloop_p01wA5_mFAP2b_0001_0001
EPK8cB325767z3PJQBrcaBT2Of8b3k4LQjsdcBrEDC7jTiBOQtd+cBDVjH/zMzcNQXuYUB/vsH87/nrLQeczRBbehJ/bP14JQt96LBv0ex+byKtJQsYSJBbFdR/b+/PMQ79JEBD00p+7gtyMQIpKBB7/8B9Lr/8KQhJICBnAMM/ruGLPQKcdbB33P16D99DIQPMhbBHQkQ/rQjhMQfCRTBHGvm7zow6KQ6ooSBvAyh8rIvqNQQNlSB7ebkA8TOsKQUfeTBPPCA/LAgwHQ4DSKBH84EAcJ0OIQnMDLBbgp56banGJQTcdLBf7rEAswytNQJ4tCBP1aN8LPgIJQfCp6APijG8biAXLQdRbEB3mGCAMC0SQQAVk8ATWgu+7pGlPQ out_71_mFAP2b_singleloop_p01wA5_mFAP2b_0001_0001
ETihdBzLdTy7P1QQQgVOfBLxgg9T14VRQWOUbBX3kAA0LdrRQyLdWBTLym/j78tRQ/pmfB757n2rpbiSQ79OgBLwh5+7mh7RQ/yTdBn2g4+r70oQQShfdBXSvzy77QPQQ98ihBrrJq+Dk7ERQgS7bB7anzy7stITQv/chBDN7p5TxgMTQGTHfBj8rOA8kUoSQbYYiBjQgP/b1xwRQwPKZBDjsi/baayQQ60ifB7f8EAMV13PQ out_71_mFAP2b_singleloop_p01wA5_mFAP2b_0001_0001
EPffdB/RhLBkuJBSQb8SaB7QLKC0isdSQzhWbBzfqVCE7R5TQIFufBTf/kCkR2OUQhrnbBjVO0CUGEwRQ2zJbBPjhxCEILYQQF0JYB/xXYDERJQSQRpidB/zqYDUa0cPQ03vgBzgATB0Ld7RQwMFWB/ywBC0+PYSQfdffBXLm7C0A38RQ+c8WBjASvC0A+HQQcJMdBTBBVC0hbBQQvHRZBvCN2DULewRQuOoYBn7McDUOHVTQAoEUB/AsQD0sZBSQFuNdB35KXD0UqUNQym0gBP83bDkAX8PQO2dbBPCE0DE6qFQQ out_71_mFAP2b_singleloop_p01wA5_mFAP2b_0001_0001
ERLSXBThrPCUf/sUQlYQXBLEYdCEZ7EWQhrHSBX461CkYQQWQMdzNB7OfjCEueEWQpbSXBfR2uBkqxDXQlyLXBrOIICkKbPYQFYLcBLPX2AEKSzWQ2jCUB/naAC0xLVUQgexaB7CRxCUXBQWQ76qTBnGRKB0rv7WQrLHXBb9jaBUmslYQIinTBzasbCUNHUYQsuvaBXaebC0zMVYQiWKcBjtqAAk5wfXQ4ZzfBXIGcBE9h8WQ0SFcBTyCeAUZEyVQ out_71_mFAP2b_singleloop_p01wA5_mFAP2b_0001_0001
Ee+eSBHXPeDU5QrWQEYlNB34l2DUMI4WQW5QOBzfqPEkpbqXQlDtSBHueWEE/p+XQNeJWBDrcsDUHaxWQkJqKBrMziDkpcZXQbc3LBrH6+DEFQ6VQ out_71_mFAP2b_singleloop_p01wA5_mFAP2b_0001_0001
EMIwJBXiBZEU0iAYQShrJBrbSsEUgVaYQ14lEBDW54E057TYQxggABf++vEk8SHYQdTCKBf++lE03PJZQ6tFFBfeTZEEgqWZQfOwABfu+jEEoRoZQSI1EBTsMDEUwSQZQ5Za4Abr1YEkZzzZQzTQABffRwDkh2bZQIS83A3I4CEE4ltZQHv2uArhsvDErJ5ZQHaRGBfSMSEkrHtXQZs/MBfae2E0UZQYQF+UKB7hT0Ek7FdZQZJlNBPGQcEEC1OZQec8ABvHR1EUKAtZQexMIBzfW1D0TLCZQfkoxAHBUhEEdqBaQyABAB3JDOD0yDXZQCCgvA7bXSDUIbwZQ out_71_mFAP2b_singleloop_p01wA5_mFAP2b_0001_0001
LhrnEBzgANFkYQgYQoFZ/AjU4YFEv0dYQKxAABfTivF0NJuYQpw1DBb781FUbnDZQOJGIBnBBUFE7RpYQm5N5AH1nQFksGwYQD+r8APrfZFEya5XQ out_71_mFAP2b_singleloop_p01wA5_mFAP2b_0001_0001
E2Of3A33P7F00NlYQ46R2A34lIGEoa0YQ03PzAvIbQGUy2RYQpbSuAvyhNGka8iXQEtIuAHXPJGET3YZQbS2xAfh/DGU44BaQRe4pAjZXFGk4zlaQOtjuADCRBGUYlPbQiBA3ALYvIGEo3gbQ9owxATgV0FEXPSYQLx89AbMSLGk4FBZQIBrmAPNfFGUg+OZQEobsA77nRG0x5fZQf8e5ADNfHG0YaLaQCLDzA/t92FEYk8ZQ3ikiAPc+AGErgeaQVk7nATY0NG0IUpaQggLyAn48yFkg6JbQwvNoAjxaAGUDNnbQ1LA6AbdyFGkVR8bQuSvzArE7PGUrkmbQS4R9Af+yJGkUhLbQ out_71_mFAP2b_singleloop_p01wA5_mFAP2b_0001_0001
EnED2AvyhaG00NZYQ357yAD/piGEaR2XQAAAxAPeptGkBBOYQbnv1A/S3wGUjXuYQ7Rh7APepjGEue0WQShr6AnsdcGkR2yYQS8TrAX4TgGUPFaXQGZ74ArbSpGEEYFWQEYl8A757bGkTiZWQKcdBB/9TmGkvfSXQ out_71_mFAP2b_singleloop_p01wA5_mFAP2b_0001_0001
E+TNqALbnzGUbnvXQIwKoAbkt+GUbnDYQ/pGqA757FH0gA7WQzMzpAzLdCHEmuxVQ7RhZAnYQAHEBWVYQeGFKA3cn9GEYTqXQfHBWAvbJ5GUja8YQx1jmAbPKwGkqx7WQDVrtAnz7AHkVKdYQ6WbXA7rnIHkfleYQX5DMAj5OCHkbn5WQr+7FAXTZ6GkF1IZQ723gAjrO7GU5/UZQPz8XAfKzwGkmhzYQ out_71_mFAP2b_singleloop_p01wA5_mFAP2b_0001_0001
Epw1rA/mEQHEnELXQGZ7tAXNeXHU0iEWQJGEkA3MzbH0xLVVQQgVYAzgAfHET38VQU460AXNegHU14lWQaHX2AHZpoH0QglVQfhr/Ab96bHEi+7WQdoFsA34lSHkDtEYQ2moyAfwTTHEcHUVQZbPxAja5jHk6UcXQRwc7AP06uHUI/8VQczruArIDsHUpJTVQNrF6ADm0kHkY7uUQqQVCBPUKiHUN6TXQA3nBBzhpYHUnuCWQQG2+AvjrVHkNIsXQ out_71_mFAP2b_singleloop_p01wA5_mFAP2b_0001_0001
LNepkAf9obHkCX/TQepbYAb6mfHkBBGTQXPKeAz1jqHUiBhSQ8naQADVjxH0kYYSQR2OVAblDYHEsy5RQn3eMAzRVNH0WPPSQXkMKAjKFGH0dG/QQTXTx/KUIKHEFcDQQhb6m/6cRCHEYV7NQyLdrA7luYH03PlTQvfuJA7oggHUb4qTQF5QiA7+yWHEPlaRQbYoKAb2ybHktWLRQGYA6/GRJOHEczuSQwKpXAvnnJHUbr7SQxlSGAHe79GE9DSRQavNZAbF4FHEYEcQQCy27/CSlRHUYhMPQnK4I/q/oLHUyvoQQTSp++69RFHkgJwMQ8DbZ/yyX7GUDmwOQe9tAALdpAHU4owMQ out_71_mFAP2b_singleloop_p01wA5_mFAP2b_0001_0001
LlYQpAnX6rHERLKSQdoFtADAA2H0MzkRQDXP3AHtI4HkR2WSQBrc7AjWkwHUep7SQsHFwAXMI1H0w1DQQgCF6AfzQvH0Q72PQ0+MnArEavHEZTlOQVjXuA3islHEoaUSQg58mADyF8HEzAuRQVZ8wAzU38HU9iPPQNnH/Av9tyHULpjOQi3bpADK3uHk3xeMQkSlfAva9zHkjjxOQ2/7lAXdenHUwJXPQ out_71_mFAP2b_singleloop_p01wA5_mFAP2b_0001_0001
LBrc8AjVuAI0P1QSQ9oQDBrbyBIEnE7SQnvfHBz0N7HUPKkSQTihLBLaR6HE7RRTQIFuEBPyWHIkZmZSQxmv+AXbBKIkPBJSQfWp3ADfkFIkoooRQfcX8ALHyAIEj7QSQ50nCB353BIkxtAUQ92KHBvn9GIUlSfRQHQKHBzFgJIkh5ITQGKt/Af2RNI0zQaRQd/t7AX32LIktRETQnQj4AjZbFIEIHjQQgnYvA7zOGI04S9RQ out_71_mFAP2b_singleloop_p01wA5_mFAP2b_0001_0001
EzMzGBnsd1H0GvcRQIwqKBfTitHUepDRQIwKIBjrHjHUepjQQoFZKBntzdHEEYVPQ0iMOBrvfyHEAAAQQc1FLB7Fm2HERJeNQSCQGBzkA1HEp4LNQPttNB/zt7H01x4LQ8naDBPc91HkZm5QQT3ENB/XdrHEPa7RQsyGRBD+0sHUC4bPQ9USQBDfK5HE01bQQ out_71_mFAP2b_singleloop_p01wA5_mFAP2b_0001_0001
EqxrDB/89fH0w1LRQdTCBB3MzVH0z33QQXkt9ADAAQHkBBGSQfU43APy2UHU3k4SQ14l4AzKHXHECsyPQddI8AH2xbHUVpWNQmoDzAz7dMHEUfNPQdTCCB/89kH0eU4RQjl9DBDzcQHktzaQQcU4yAb1TcHEjJWQQ0IM8AjZejHUYXpNQlsZsAXF5NH0zt3NQl5BwAHw/IHEvShQQSAq4AHx7GHEIvSOQ out_71_mFAP2b_singleloop_p01wA5_mFAP2b_0001_0001
EvJx/AbQgFH0gALSQhrH7A34l+GkQgNTQNzMyAHtI3GkBBuSQ99TzAHDCyGU5QrRQgqxBBb5Q3GEue0TQ6VOGBv117GE7YnUQNN5JBDJsyG0wFCVQ6j8DBDvTBHEEz0VQpwVCBDBWCHkrHdRQ4bi3Aj9pDH0Jf+TQgcoDBbSOzG07r/SQ/cm/A3uhxGEjoaUQLjeIBvtfBHk6HBUQzeHNBLZ01G0VGoVQKjeLB3FwuGUYbJUQFiqHBzK+sGEF6nVQy1KHBH3rEHEqgbWQflrBBnOk7GUGEbWQ0/SBBLljHHEVZfVQ out_71_mFAP2b_singleloop_p01wA5_mFAP2b_0001_0001
ECsypAHZ71GkU4iTQ8S3gArbSuGkDtYTQ789jA/mEkG04lGUQpbSkAT14jG03PVVQDCsMAfTiyGU2O/TQGMky/qP9qG0oMxTQJwU5/2wohGkJYgTQdCq7+6PuuG0jk1TQ67npAf9o6GUwKXUQ6mWfAv6zsGkflUSQo/2IAfCH6GEWWlTQ2e3OAvzrzGEd5DVQ out_71_mFAP2b_singleloop_p01wA5_mFAP2b_0001_0001
EiBBnA757bGEv0VTQOJGsA7kYSG0eU4TQqxLmAThrHG0xL1TQIwKiA3NJEGkpbySQlDt2APzMRGUy2JTQIBu9AzRPaGk49gTQDHz7A3n/GGU3ufTQ3NJDB3llbG0dxqSQoa8lATKccG03PVSQJYatArIkTGkkl8UQScQ1A7lpRG0yyFSQMjgABLQqYG0escUQktQ5AT+ghGEUOjTQwBrBBXKPGGE9F+SQrde2AbcmAGU4qMTQgsJ9A3bpGGEfZkUQomnFBbc/hGkHyATQLtnBBD9ZdGk0isRQyCZFBndZUG0FtpSQ out_71_mFAP2b_singleloop_p01wA5_mFAP2b_0001_0001
E/pGmADBWCGEVj/UQT3khAb5QvF0LdLVQmuJqA76RfFUiBpVQZ78sAHtIfFUf/0WQ14lQATgVwF03PNWQ7SJGAbYHaFUl9lWQrh6PAf+IKFUxiWWQyQUp/KPlZFko5JXQ3kYpAXiBGG0w1zVQA+0cADOwpFkGROUQBY+DADel6FUu9yVQXEWWAr7D4FkjkHXQ out_71_mFAP2b_singleloop_p01wA5_mFAP2b_0001_0001
EdTiuAfSMSFklDtUQFDC3ALFuCFEoaEVQaR2yA/owrE0bSEVQb8SuAT0ikE0GvEUQBWZABXiBDFk8SHUQs6mCBbd+YFEdk9TQMm5EBrNK0EUMLqUQ09aEBLbgjFkF4OVQWO0rA/mETFkCXvTQwf05AnQcGFkNxEWQKjX+ATNd9EEXQITQLxR/A/rhiF0N/eTQpN/FB3X5XFkKLUTQ0rSIB/tf0E0bV+TQtbdDBHszjEUq3vUQKhLGBbqz5E0GxoVQK//FBDKOzFUt5/UQnNiHBLE4ZFkoUtVQp/EBB7VKlFEen5VQ out_71_mFAP2b_singleloop_p01wA5_mFAP2b_0001_0001
EhAr0AzeUgEECsKWQkCXxAzKHKE0NJWWQ2jC7AXO02D0yhOWQqxrBBzgA/DE+T1WQgVOsAHueGE0jCvXQM63iAbdmTEkEO4XQMSBpAzotdDk115XQnvf4AfTinEkqx7WQOIqrAXpEGEk83jVQBE+xA3G2KEUXSQYQxT8kAfuciEkon7XQu3blAnxGZDk8TcYQSN/vALaQJDkjZ0XQMgPjA39EVDUiPIXQ out_71_mFAP2b_singleloop_p01wA5_mFAP2b_0001_0001
EOJG6Ab6mUDEuecVQdTiBBb5Q3C0KHSVQUNeABTKcJC00NxVQLHa8ALwKfB00NBVQtd+CBHue0CU0i0TQateEBPFpdD0cyJTQUWhABvpX3DU76mSQ30uJBTp2oDkSBCTQU80BB7n8NEkxK8RQ2tELB3c1GEUF5WSQD+IHBzihTEkAuzRQyzgIB7RqlEkstHRQwKHzALGEQDUep7UQMU3EB7b0CDUV14VQKQZ/A3LJnCUE8STQUSVGBDhdeCUDbtTQhbx4AXUluDkpUtSQ7/zMB/UaUD0ngdTQhfZ9ArL4XEUiDhRQ2qPPBn6XLEE72PSQEGWMBbCYlE0TV8QQ out_71_mFAP2b_singleloop_p01wA5_mFAP2b_0001_0001
LCB2BBrFZ7BUHaBXQfUYBBTKclA0FZjXQTiBEB/S3E/jEDqWQjX6BBLFue7Tc9gWQXkNEB/9TtAEW5cYQNXdDBL2tECk71oYQ80EEBzXicCE6J/XQut3BBLug8B0R4/WQT6P6AnzsVAEM4rXQ1vcIBHh+aAkxsZYQnbYCB/wFBAUtA0YQqGbGBLUYOCEb+AZQn/9+AjwMJCkdN3YQT1PIBjTJhC0qk1XQMn1BB30P6CEJwAYQ out_71_mFAP2b_singleloop_p01wA5_mFAP2b_0001_0001
LU4aIBHsyx/DEY9VQiBBLBHsyh9z4lGVQgVuHBrFZ77j9o4TQzMzIBbmZG8r8SPTQy2ZQB3ist+z4lmUQB61PBrjUdAEmWvTQ6mEKBb6m0AUIwCWQYAnLBju5XzLvEsVQyfPSBbhNK8TqHDUQ1jATBjxOL/D6XaVQTo0RBDXrNAUKz6SQ out_71_mFAP2b_singleloop_p01wA5_mFAP2b_0001_0001
LCsyDBLGEo+j/UjTQTihABjqxL+zP1YSQBW51A/mEj8z3P1SQamZuAblDN8jZmBSQAAgABDW5YA0NJmRQ6oNGBjvO6A09qPRQn5zFB3G1GCE6NfQQKBTJBjc+s/DE3eQQyL9CBfnvHAkYQIUQovXCBLITf6zWOyRQikU9AP0CIBEkoNSQ9fa8AfAyRAkuRsQQd7UIBr64HBE6yKSQwJ0JBnHySC0HcSQQgJsDBbJydCEZTFRQNvrDBvlmBCEVDGPQUAVNBzbxNAU73QQQrcRHBDW0R/j9HKPQQjlJBftlx9DLqERQ out_71_mFAP2b_singleloop_p01wA5_mFAP2b_0001_0001
LQ140AvHFu6jDtIUQMIwqATf/U174luUQlYQkAz1jS+DqGPVQWO0UA76RR+z1jKVQkCX7ALwKH7zkYwUQBWNsAXOz78LIyjVQFjAmA/OEY8bMg/TQ out_71_mFAP2b_singleloop_p01wA5_mFAP2b_0001_0001
LRLypAjpbKAUiBxVQuz3kA7P1YBECsSWQ6mEdAb6mEC0IbPVQ2OfLAzeUUCU3kgVQZQgbAbmZGBknvfXQWrwjAXFunAUNiWYQQ7PrA/BuRBUtZlYQXengALfM++jbMnYQfU4xALGEIAEAAwVQqiOrAXp5BCU7ynWQqRUPAzCqXAEFsPXQoXKTATnkACUSAxXQTEVkAbQJP+DgBBZQUi+UA/U289jeJaYQ out_71_mFAP2b_singleloop_p01wA5_mFAP2b_0001_0001
EFDCjAjqxHC01jCUQKc9aAzLdfC0d++SQueUeA/TNODktzPTQZQgnA7QLaDkvfyTQThmhA/S3TCk8DlRQd+qsAnPbnCEWAWRQ1R9hAnFGHBE/tZRQLe1wAzuVhCUG/3PQLHaqAHZ70Bk++5TQ/ABKAz9YXCEbiBTQ86kYAbGehCUn80QQYaZyAP4PZCEhRCSQLQZsA7LqJDkaTjRQBL5kAbU13A0H2ZQQ1l5TAbx0sAkGyhRQ3qSnAz1SrA01ZJSQact4ALeEwCUzksPQ1zWrA/GUwCE9WdOQW2cxATpk+B0OCcPQ out_71_mFAP2b_singleloop_p01wA5_mFAP2b_0001_0001
ER2OPATf/oDUKc1SQxgATArFZLEUf/8SQamZWAfR2WEkSMoRQnEDMADAASE0eUoQQKc9AATLyWEUktrTQvqq9/aVyREE+GJVQKmic/KlehEk+LwVQILRV/yQWfE05AQXQbGKX9SCixEkDz0XQhrHBAPHadD0codSQS31gALa2NEkXchTQ52lj/O/vSE00FNTQ4HODAvHFoEk68lTQREZOALLmTEUcJoVQeBiy/CWZBE0a+RVQeaTF9EHBfE0w6TVQnFno/6gtxEUhhhVQAWh6/uZXfE0S+rXQtlAr+2nXQE0s1fXQQz6F78GEwEEnRaYQeJnX/Ib6xEkC2bXQbMkD/y/z/E0InlXQ out_71_mFAP2b_singleloop_p01wA5_mFAP2b_0001_0001
EcSMiAnX6mEkZmpRQzMzjAb5Q1EUc9gQQFDCgAfTiLFUxg4QQ3kYkAjWkVF0FZzRQ2OfvAPy21EEpwFQQUNemAvxLpE0kYgSQZZBeAneXvE0GSXPQQgVwArvfAFUgVeOQsHFyAvz3lEEVjnPQVjX0ALbn7E01j6QQ out_71_mFAP2b_singleloop_p01wA5_mFAP2b_0001_0001
E2OfPAHtITFEueMQQKxgGALaRoFkCXfQQiBBMAXMI4FEYlzOQGZ7GALFu0FE+TdMQ4P1Y/GtInFUeprQQtqLL+a2I9FE9j2QQru49+Op1EGEbfKSQOy3j+iDzAGUPtRTQ4Cib/Cg5OGEq5/RQGZ7IA/89JFEmu5OQknZNAri/tF0rNbRQNYwK/myhdFETGkRQIXm4+y6AfFkMlpPQK77Z/ExX6Fkge0QQS5+6+y2qDGkcJBQQF/kk/yP7TG05uySQc8mh/W93RGUFKFRQ out_71_mFAP2b_singleloop_p01wA5_mFAP2b_0001_0001
LfU4WAf9oEG0hWkPQktzdAXNeMG0yhmNQGZ7kA34lVGEaR2OQc9oiAjqxYGEYljQQaR2aADVjFGkTixQQri6PAXUnPGElxiMQuG/jAHFmIGk8vHMQ out_71_mFAP2b_singleloop_p01wA5_mFAP2b_0001_0001
EW5QsA7QLaGUJGUNQ/pGyADBWjGkBBWOQZQg9AvyhkGkQgVNQ4PVABjrHgGUxgQLQXPKsATLytGUeprNQUshrArMgwGEJ2uKQ+m0kAb6q6GEFvLKQ6GNWAv756G0zrxKQBxzpAzkDDHk6GFJQUNetAvxLXG025bLQ8GzyADXhiG0cOQQQsbQwA7Kc0GE0RnOQ2rGkAbzgtGUwZgOQs/8nA/mzpGEONqJQUQqzALm6xG0BUAKQStxlAnAxJHk4PsIQJx0xALC9CHE8PtIQ out_71_mFAP2b_singleloop_p01wA5_mFAP2b_0001_0001
EktzBBf9oqGkZm5OQlDNHB7QLuGUepLOQoacHB/TN6GEZ7sNQ/pGGB/9TAHk9ogPQT3kLBbmZrGkDtIQQrkkMBDwEgGkbvTQQBaZQBXnFwGEkkjPQhIcQBfMgeGEjebRQ/UDAB/natGEShTQQ+0XIBLxMqGU8VVMQnYXKBvOkuG04iGRQZIXOBLb8cG0eZyOQvmAJB/H0bGEJ9eQQ8XeTB7ueuGU3PhQQN6tPB/ka4GkilaPQzrgRBTTssGkzVpNQf/VRBvYZWGENhhRQ3uwOB7PghG0xtWSQwKHUBzB0iGENfNRQ out_71_mFAP2b_singleloop_p01wA5_mFAP2b_0001_0001
ERLSJBT0i9GEYlTLQXPqJBXiBJHUJGkKQbnPPBrFZMHEaRmJQ03vRBnX6GH0d++HQ3kYFBPzMMHEUNeIQncIABbKnKHUFvlJQfKAGBvlAYHEmMZHQtIbKBrGv3G04l+JQjmyIB3F1NHk4LVMQnS0FBP8MHH0vjZFQgd4+A3FaQH0Y05KQJl8CBzxIaHUHmfEQ7z7JBD4ZZHUFmoFQNbjFB37/cHk4yeJQ out_71_mFAP2b_singleloop_p01wA5_mFAP2b_0001_0001
E5lORBPHaVHUGEoKQIwqWBbmZZHUzMDKQHaxXB3MzdHUiBhGQwKnUBnBBkHUGEYEQCB2XB/naiHk9oAMQbcadBPyFnHkFOAMQwJJeBniBxHkpboOQupRiBPDZ2H0ku3NQam5OBvyhZHk789LQJ7dZBXjwSHkLIPKQu86WBvF+fHEG3/NQEaLVB7MCpHUuNhLQ7eNeBTb7qHUhCGKQOJMgBDBwgH0XuTMQvMyiBbfm8Hko+TPQ04QiB7kw5HkSw2LQzKujB3gHwHElq+NQ out_71_mFAP2b_singleloop_p01wA5_mFAP2b_0001_0001
LGZbcBntzaHkpbSEQEYleBbktfH0Gv0+PEtohBXMInHEDCsAQ789hBfTivHU3kY8PQgVgB7luXHUjX60PyKpcBfjUQHE+pfjP1CjYBfHCUH0eGjpvKFydBfu5GHUqoKKPDCseBb5QVHEv0NGQI2bbB3SdkHU4DG7Pql4hBTp0SHUUvO6PVRUhBTcMcHUzGZDP out_71_mFAP2b_singleloop_p01wA5_mFAP2b_0001_0001
LRLSjBT14jH0w1jEQtdulBntzpHEW5wFQktjmBLEYnH0kYwJQ7RhlBntzfHEoa8KQZ78nB/mEmHkTiBCQrR/oB30IcHEbYtDQfU4iBDW5cH0OffGQ4HUlBXdVyHEgUVFQ0AhpB7P1rHUpujBQqUFnB7JClHkk3I8P7/FpBLHzXHkzLhAQ out_71_mFAP2b_singleloop_p01wA5_mFAP2b_0001_0001
Lf/koBnX6sH0P14KQ35rpB7P1qHUiBhNQCBmqBHXPfHUGE4NQzMDrBT14bHEoaEQQiBBsBLFuyHEtIrNQC0MrBTuz7Hkmy2LQEXwpBjGh2Hk0KlJQVkkoBDs/sHEzE3KQ2sLoBDLzsHUN5CPQM13tBvSwuHkLfBNQamUsBvmP1Hk3dwPQXd+sBjaJAIUmqMLQsY7pB/xvAIU2M9MQczQrBvsT0HEFwGIQXUPoB7V/7H05/yIQ out_71_mFAP2b_singleloop_p01wA5_mFAP2b_0001_0001
EiWErBbPKZH0istLQOJ2rBLwKOHkArMMQR2OqBz1jGH0xLdKQKcNrBjU49GE7RxJQLy2uBzLdMHkoFpLQ/ZcvBXFhPHEyh8IQ/AmwBno+SHk5ajNQlDtqBLbnbHEnEzJQJ9brBnhQMHU+SSOQDXUvBrBAEH07/4LQ3z1tBPkESHk5jGIQyisyBT6fRHUIhHNQMgKwBbQoQHETgmPQiYLwBX0cbHkWBUNQ out_71_mFAP2b_singleloop_p01wA5_mFAP2b_0001_0001
E35rnBrbSJHkvf6JQv09lBzgACH0P1YIQBr8iB7P1DHkqxrIQjs9hBra8MHU2OfIQ5QrmBbPKCHEue0CQObBlB/4R6GE2q/+Pq94lBnRj5GUib/tPyEFoBX/p1G032waPvjJkBrAW9G0XRauv789mBz1jQHEW5gKQ6nTmBTQ45GUgUGJQZ9xoBj4OAH0j3RCQr3VmBfHKKH00gOBQA+7iBPc68GkEJ/+PjQLlBv9YyG0dLUBQh/kkB3kI9GUrDZ7vYrViBPGgAHkTVchv out_71_mFAP2b_singleloop_p01wA5_mFAP2b_0001_0001
EAAghB3256GUiBBJQEtIdBDrc6GktzHJQqGvaB3isxG0IbnGQXPKdBrbSpG0HFuFQhALbBPHa4GEUN+LQhP8bBLp/AH02hHOQJWSgBnmVCHEL+ZPQzWqXBreCHHk6Q+OQbdggBrB1JHEQztQQbsAYBDoVOHEWLfQQDhtcBjwzPH0bSGRQO0iiBjU4zGUepLJQOPjbBThFCH04NbIQfF0cBDLBxGUd2tMQ+w/WBTNV3GExPwLQJs8hB/Ti9GkiU0OQ2J6TBjt4FHEIYBOQb6XiBTt6KHEaGORQatfUBro7SHkCIyQQXJEdB7GnVHEnm5RQ out_71_mFAP2b_singleloop_p01wA5_mFAP2b_0001_0001
E8S3VBbQgzGEXPqEQfU4SBDrcrGkX6mBQTiBPBHtIlGE/pGFQv0tMBvyhpGkU4aIQR0zPBrYvwG0hPD6PZ9VTB78Z1G0j/UiPMtAQB/Mn6G0VD72v/6gTBjhq+GE6sRAw53YQBjq2EHUWXSEwSMIUBThr6GEBWZFQwSuVB/EwlGEYf2/PNMVNBb7L3GEHPN9PFRJNB3z5qG0nnu0PNIxVBn8DvGU/95ovbsAWBzPY7G0EbdxPTixNBzTUBHk+7OwvM/KNBztz0GUi2o6v/3ZVBjA63GUUdRCwJvpWB3eyDH09HV9vnf2SBHZZHHE5jOHw5RrOB3JPLHk1ffCw/3gNBD7IAHUbe3Fw out_71_mFAP2b_singleloop_p01wA5_mFAP2b_0001_0001
EEtIOBDAAbGUNepDQMIQKBvz3TGkpbSGQ8n6FBT14PG0OffCQ/pGHBDBWMGU6mE8PJMINBnFPKGEtVXIQ63ZJBbyBCGULigJQkUnIB3hxvFU6tlIQ5A7FBLAPDGkZazLQn25EBLmblFkbaJKQnYNDBLpFzFE8xHMQ335EBbxoLGU8ZlNQxvD/Avd7vF0NCKOQucNBB7nDKG0H7nPQPvL9A7ReAG0tn5PQ4PVQBPc9XGET3kAQV+RIBTXUYGUiTvIQa5yPBTG8MGU958JQKclPBT2YGGkI4rFQ2koKBnmyoFU+SvFQnLoDBXlPWF0Ws4JQPt9GBHURTG0KuXNQ7X06AHi0gFk9PaOQVYcABvtoQGUSGgQQxzb3AfxA/F0stwQQ out_71_mFAP2b_singleloop_p01wA5_mFAP2b_0001_0001
EfU4AB7kYQG0LdTEQXkt4AXjXMGUhrHBQRLyvAjrHIGE99zEQbnvqAT2OOGkCXvHQBuS0ATsLVG0Es+6PONyrA36IRGkxKBtPQk5oA/Z8HGkaC/vPINQoAHNSXGET9PtvIFOAB3MzTGUKc9HQG3i7ATwzFG0bFP9PEvz6AfasYGEG1u0PLX1wAPehbG0Rx3/P out_71_mFAP2b_singleloop_p01wA5_mFAP2b_0001_0001
EZ78tA/9T7F0IbnEQIMvlAHiPxFkLz5HQ795aAP65lF0BucEQIq1fAL8WeFE+hEAQAbxqA/4khFUsX6JQlSXyAfMJyFkxCICQ63phA3ew9F0e2EJQ6uhkAvGLaF08qHLQx/UwAfnFqF0anNLQYYEvAfoPVF0N6zIQ out_71_mFAP2b_singleloop_p01wA5_mFAP2b_0001_0001
EP7OHAPdwkFUhVcGQou8t/So7WFEFpFEQ9OoW/mSFIFUxRKIQyDin+SnWPF0fDLKQjcWp+mYPkFkD9gBQdY4I/wsXXFERyK8PXTMv/sGblF0RVwxP7kKKANcMqFUY7e2PZT6Y/8NJsF0CEGwvwbcDAzUstFUOi1IQGH+8/qKLNFEDFABQ605Q/WlpwFUXVB+P8otg+UvMsF0lLoEQMvAq/4neOFEUQsAQaSAi9cmVMFklKa2PI0hs/Exd1FEH+K5vRIHX9yY5nFUPwTzv out_71_mFAP2b_singleloop_p01wA5_mFAP2b_0001_0001
E3bMe/aSPzE0h5YHQ2vMG/GZVjE00QsJQNVwZ/E7CfE0ZGpJQUcFt/0e7REUBKLLQq2br/qnbOE0CMOJQdNMNA3O2PEEk91JQrRRaAb4+dEEyvdIQPUPWA/GEDEk5qzLQOz7nATOTfE08PCJQhU6lAzQVEEEjUYMQ9sUsATheSEkce/KQ1Hlq/CMSuE0Dl0DQ37JX/C1dpEkdhqLQmm7n/+BmJEku9RGQEfRb/mF1BEEKGdKQHJVTAXIHoEUQN1FQvtGMA7lyvD0y45MQyt+sA/seqEUa73HQNkXpAL8X0DEgY7NQtJ10A7AhTEUhacLQ out_71_mFAP2b_singleloop_p01wA5_mFAP2b_0001_0001
EDvdz/AnLqEE8svHQGE/QAtXpoEkBqeHQsilbANso3Ek7jvJQxZ4mAFUC0E06/kKQfT3YAF8mtE0Rj0BQ0SfSA56EdEEc0R7P7bYZAVV9jEEyX7HPnryoA9nDjEkM66gvX6OsA5KUoEU3EN8vfPBk/Ek9zE0vFLFQ3UpVAZWUYE0IcPIQJvlSAxcE9EUqFjAQomIlAdJxuEkz00BQOF+ZAxexNEUACL9PW2LBAFK+aEUMMY7PLwDSAZEdZE0bInzvJq/TAVjR0EESF8ivzcfsAR4WuEUcqxwPFCorAJVDTEUZoAeP5lS0A5LinEkdVs8vVs9oAtEvdEkq1rAwGLypA1pP3EENvF+v out_71_mFAP2b_singleloop_p01wA5_mFAP2b_0001_0001
Ef1HQApcdIFUihgKQJSDZAJ1AZFEy7OMQRDkSAR+tVFULBJPQNR+VAVAqjFkreaQQG47RAxpMvFUwXSLQsoFaAhtR1FEzwhIQqaYSANXmFGEocTHQvT5OAVKuMG0WhTJQ8GrPAlPBHGUITFCQf/0AApU0JFU/N4JQdSOlAV6HYFEYQIMQe4gAAty7vF0B8PLQnVfXAh0Q7FkIxsMQ8zwlA9zb1Fkj3jIQrIZUA1lhpFULlKGQQSnKAlkFOGUCGsAQoAsSA91BBG0QMF/P out_71_mFAP2b_singleloop_p01wA5_mFAP2b_0001_0001
EVYMJANqMDFkNztPQS8KCA9XD+EEKeNRQDdFUAV7O0EUuoCSQFLKjAlnnyE0rilRQba6b/MNMvEUS5KRQzI0o/IFdZEUd2nQQ30PHApl2TEks4eQQJlFi+0LGNEEt2TQQTD4GAN7Z4E0gYPOQuZC7/Ya3MFUzZtRQYuEC/sOUtEEFULSQ8KZH+oOR2EUMajQQhYU3+4T68D0ff4PQg94K/mPSSEUwKcQQ out_71_mFAP2b_singleloop_p01wA5_mFAP2b_0001_0001
LzQyOAlLstEU8tQTQIJyeAdj4lEEoBNUQPQCjAB+jPE025yTQ1/EsAB0JJEEVsEUQkS2VAdKelEUDOoVQa9LSARLw7EkF1MWQbfdaAtqzKF0FXpVQVzJHAhLg9E0m5LXQ1Ej+/stIuEUqwiTQtMQmAZfpwEUkVLUQ/KtGARC0cEE+3oVQJtcgA1g5cEUZ8RWQ out_71_mFAP2b_singleloop_p01wA5_mFAP2b_0001_0001
Eoq4XABvxDEkfmITQTiNcANgJbD0vyxSQYBIWAVSASD0mLVRQQCaFAFgF/C0DxDRQqeiQANL+8C0D5tTQ0JIXAJSvCD0xtJVQi+LkAZje0CUS9jVQmfuJA5iYXDE0E7VQlavJAVpXKE09z3SQyurmAVoaVDE413SQ5/q+/8oQCD03toTQK9qTAVy+bCUNAbTQvSRNARILcDEvx4WQwu53/MZXiD0fIjVQ out_71_mFAP2b_singleloop_p01wA5_mFAP2b_0001_0001
EIV5hABAjfD0T8ZQQbCMfA5ndbDUTq9NQN/aaAdfXtCUBBLNQYL/OA5wSlCUW2OLQJA5pANHcrDU+ooMQvFQuAlasFEEa8jOQj/8rAlWe4D0MqoQQTKBiAxgHgDUinZQQDkjRAlTKwDE32cNQfpXvA1tdQDUIVSMQ9vDoAtOa5DUexqKQtk22AxyGIEEPTNOQZJXqAFWTVE0d+QOQH0myA9zgjDkox7QQ791qA5+LJEkAgXRQ out_71_mFAP2b_singleloop_p01wA5_mFAP2b_0001_0001
E8IohAVkNPC0J4rOQAvIgAp1rDBUKeHOQ5v2IAliTpAU5ITOQQydCAVBpO/zS3NNQIirmAF2iNA0KeBQQ66ziApJLPAEhtdRQvLLqA11s/+TSZXSQh0KmAZZU5+TKtuTQPrhnAhFHbAERKpUQTiysANTBhBUGtUUQHOkjAlyFSAERE3VQlhImAtZ8XCkBrIQQN07iA1/+2AUGvFMQhfomA5XTW+DQiYPQD29uARQSjAU3DBQQcTUiARzPRB0fyzRQXl2VARbGj/TephRQ5nGrANSSz7j0eASQ6l8xANHx+/T5HYSQR5EiAhtYf8D/0AUQ2R0vAxl6nBkwJZTQGoztAtU6HCUwgAVQdXCfAZdq4+D/yGWQlRlkAtc3ABEW2iWQ out_71_mFAP2b_singleloop_p01wA5_mFAP2b_0001_0001
L63O4/k/OdB0lLrPQBKQu+UE6HBESDGQQO0KC/u6htBEGdBOQgNR4/iFtmBECIKOQ/IRj9O9+nBkqZeRQyKI/+AXE0AEQxnSQ3jAK/QtZZBE4o3TQKkGW/YaS++z7LbSQAobl/gF/pAUfp6UQzeer/cB8+8z8LeTQ5+qw/U4vp+TBptUQaChAAlXmW8TSYwVQGsDCAxZdKCkBPMQQa2ig+M8eCAU8aEQQ7NAg+oRIVCEbimRQPb/k/iwymBEH9iRQzPlw+YJFOCE8hBUQ9O9N/Y2pD+zRacRQGLip/08THBUvY5VQxEX0/QcGY6L/RUTQ+nSAAZ17O+D4rjWQ out_71_mFAP2b_singleloop_p01wA5_mFAP2b_0001_0001
EHTJr90joKC0OmBMQjHCK/mHveCE6b2JQpqZv/+YL7B0pAWIQf+MIArp6HCEYHVGQnTil+cZj1C05I1HQr+oi/YusXCE7sXEQBEJDA5HJCCEfXMGQ0k5a/4n1LCUFBa+PxO9KA5dhUBEnlSCQSzu9/UoLfBkbaB8Prk/i/Y71LC0WyAMQki4q/mPj2C0SqqKQjKsj+G80KDE3NPFQ3oif/IeQJDEw1CJQqFsIAljDCCkuR+IQmz3P+AJbUCEQZU4PBKIZAp2NtAUH57CQ out_71_mFAP2b_singleloop_p01wA5_mFAP2b_0001_0001
EnQqg/mgbrA0U9YIQ91O3/CEWL/jDEIGQCJ56/GYzp/DvAIAQ7CdV/mf+//z3Jv6P1X3I+inzeAUdpXJQdCZm/yDtm8zAX2GQVVjLA7OK++j741HQ out_71_mFAP2b_singleloop_p01wA5_mFAP2b_0001_0001
Ek2IRAXhvq/DNtP8Px2DVAbAE//TXZFdPd0gXAD8rdBUiAYovEZ0XAPLs0BkOvg7vn+ekA7rHd+jaovpvE4ptAveCl/jUZvoP2vtdA3sBd/zh4nAQRsXHAjfqL/DPVKuvjTPlAPQXe+DgtH7vmfujAfeZA5DO9v8OmS/tAXpYsA0rSHUv out_71_mFAP2b_singleloop_p01wA5_mFAP2b_0001_0001
EubQZAjD+JCUcuF0P9d5eAfOx2CU8H1wP3EqMATGWUDUJ1W3PvwPFA7JNTDk5iZAQponpAHwnCDE8Dt6PcIdyA3qspC0qkw1PpSKsADL7xD0+bY5PJzmWAL1j+Bk8cj9PKvChATSw7CkQ2Iwvt9aoAHBq7CEDNlBQnNx4AvE6wCkhi36P1nXzAHBu5DUYf49PQqflALAfCE0ZhX8PZTctAfbB5D0SAKfP out_71_mFAP2b_singleloop_p01wA5_mFAP2b_0001_0001
E7neFAfb0uDUdrNLPX1wq/e/oHE0aUAqP//5//arhdEUjUntPjyqx/yvLrEU3ti5PyiDg+qLxHE0tg9zvFAQD/AB1mDkZ9N0v23Tu/IdngDUQbYYPqa1e+409KDEsHi9vVrULADMZsD06qq2v69QY/ei7DEESQN6PH56M/mhEKEUlz19vgaR2+IYLVE0SEJxveWtP/YLTvCUfMA+vwsX++C0URDkCfXBw out_71_mFAP2b_singleloop_p01wA5_mFAP2b_0001_0001
Eg5+QAzGxgEEsz/qv45KcADEP1Ek6rmrv+nCqAjw3xEkUh/hvYY0uA/WdjEkzZ7zvzoTYALMKBF0zSg9vdNbAA3zrFFULLB/v73iiAj52VF01ty9veok1/iuHOF033/EwXMUWAnevUEUwm42v0xGWAHBD/E0qzhuP/VQdAzyE3EEhcFCwA9U2/qtVRFkMFG5ve8qu/mmC3EkS2q9vrRFhA3kFeFEO0qCwQdCrAzvPSFUlkE9vV/FgAfVGgFUABW2vIJYG/yu7QF0rkOFwlk0+/GWbCFE5tAIwhxQDAzBFdFUMRtFw out_71_mFAP2b_singleloop_p01wA5_mFAP2b_0001_0001
E+j1uAfXQ/E0pq8yPvyR6AjU99EkBCT3Ptnl/AH94TFEO302PXgP8AXHliF0dlD9PPJN8APkfzEUiiSBQ739DBHZ5xE0dUDDQdBAHBzYYjEExdb+PPHPEBXBZpEEJ7XIQ0YcqAP0nKFUVGL5P+J/9A3jF0Ekka+jP4174ATbWjEkDKNBQ5163ALYo8EUdnUEQDuzFB3osBFEF34CQguKLB77PiEUP2dAQ9tzGBjdAqEkqjv0PIJNFBD8fTEkC8e+P34ZIBPKRoEE5CAJQPqZCBfNlZEEQQdIQRPGCBD+N0EU8QtJQ out_71_mFAP2b_singleloop_p01wA5_mFAP2b_0001_0001
E/UDEB757VF0gArcPEYlGBXO0qFEv0NBPhrnMBf8SpF0fqxjPKxAPBvyhYF03P1YvRATFBj8n1F0Wgs6vcRZHBPD8oFUN8oBwVVk+A/eD4Fk88F8vUNeFBHsyJF0eU4uvGPCFBHu30FkW1+0PfHKHBHRsCGkpd96v3NwHBzMXaFU6oeAw8k58Ajdu/FkJx3BwmcX7AXG7AGEsXQzvSzz6AbcVoFEMV67v out_71_mFAP2b_singleloop_p01wA5_mFAP2b_0001_0001
LXPKPBDqG7F0gArwPe++UB3Mz6F057nyPiWkXB757HGET3k4P/UDVBzLdQGUGEY4PyL9MBPzMEG00NJ0PU5vWB3bD2F0QZNpvtGKWBHR2uFUKGN7P out_71_mFAP2b_singleloop_p01wA5_mFAP2b_0001_0001
E5lucBT2OHGkSMI7PyL9fBDVjQG0coF+PVjnhBPepOGUhrHEQpbyiBblDGG0eU4EQ6f3hB7quTGUBKyxPeKVgBfQBWGUyBCxvw4fjBvqidGEzk23P8naeBjWk/FEnED7PveRdBHMPXGE1ns/PqGOjBfkHNGkxKosPj8hdBHTBaG0V3QqvZn0kBrwqfGEnYriPL7rkBf7ybGEFlB/PLBKiBz1MkGkgKm5P out_71_mFAP2b_singleloop_p01wA5_mFAP2b_0001_0001
EjsthBXO0WGUJGkHQ99TjBvIbWGkWkNKQLymlBHueeGEqG/JQuzHlB7P1nG0jCXJQ3kohBX46ZGkoFpMQZudeB/JETGEWkcNQ6NdZBHqNXGEyUEMQU/6dB3dQTGEl3OQQLHqgBz1jdGkCXvGQz5HkB7WYOGEmNbKQED5gBL+1hG0xAPMQC47iB7CaaGUXzWOQ3VBfBjFALGEo7wMQQyHWBzKQSG08FqMQb17ZBfe8WG0Jk5JQHvsYB3hafGUOarMQn8gaBXiVOGUsshQQdxTdBTSebGkBMkQQOgxgBjCFQGUMBsQQ out_71_mFAP2b_singleloop_p01wA5_mFAP2b_0001_0001
E4PFoBnuJbGEaRmKQCBWqB7luiGkuJhKQWO0rB/mEjGU0iMNQaRGsB3jCbGEEYlOQFuOsB3NJgGE+TNIQoj5qBPbehGEP37CQMxxsBXQ3fG05Fr8PZzjuB72/YGkBPB9P5OasB7VKmGEkKgwPSMYoBf8STGk/UDLQ3+jpBPKtqGU1WHKQ3Q8sBTQ8XGkrDZIQTs9tBjwalGEf/SIQQxDqBDUjpGE/fqCQu3TpBzAlbG0+slCQ/+ltBDDflGUlbnovu25qBzvvrG0DjfwP out_71_mFAP2b_singleloop_p01wA5_mFAP2b_0001_0001
EFDysB/nasGkR2+NQ357tBPc9sGEpwVQQGZrwB7P1nG0GvcQQShbyBT14pGUbnPPQkCHuBzLd4G0Mz0QQAa5uBj2o5GEbKSSQZ/quBHE7EHktPxSQLZrvB3Q9FH0bxIUQSnOuBT3SEHEI/QVQJEsrBvMrBHE32MVQ83YvBvjSFHk/wcWQCBmsB/89yGUHaxMQninsBvQsoG0ioBRQ0kQsB//h8G0w+qQQcnnvBHQn8Gk5sPQQU99wB7MF3G0VjaSQKwltBLUm0G0MS5SQq1ksB7ybHHEgTwSQj51vBzaJKHEGNISQIVoxBD+5HH0M4PUQFvwqBLaBBH0MrTUQV0nqBrtOAHkyfEWQa2VxBDPQHHkwigWQx5TuBfbFEHEP3SXQ out_71_mFAP2b_singleloop_p01wA5_mFAP2b_0001_0001
E99DxB/TNhGkR2eRQXPqzBzeUcG0d+uRQamJ1B7kYiGkAr0SQmu5zBbQgnGUzMrTQ14VzB/RhQGUwKHSQHmMyBzQzJG00T/QQr97xBbIB8FUrUVRQrTywBDN/1FUlaWSQN4CzBvzkuFEvgeQQFDivBbmZfGEAAISQzj10BfMtcGkIW0QQb8AyBDR1PG0mS+SQj7R1B/SPNGEjkZSQxOfzBv4iKG03eHQQJvNwBPb4MGkhbwQQrO+yBP9reF09QnQQGR9zBfEJ0Fk8+TPQ out_71_mFAP2b_singleloop_p01wA5_mFAP2b_0001_0001
L/Uz3BXO0hGkEDySQ03f5BXO0mGUdTyTQShb7B77neG0OfXUQIwK8B33PfGkvfiVQy+P8B3qdXGUdkrTQRLC7BrbSwGEShLTQNfP5Bbob5GkaIrSQEzx6B7t2CHk89GSQQTM9BjUbCHEWmESQl5g5BTSgKHkU6tRQ5Qr4BD/pdGERLCSQsoO4BfB2pGUSolUQmfP8BHQgtG0+4VSQfNZ8BD6lzG03M7TQ1d/3BPRN8GUt1fTQ+o63BfHU2Gkkl5RQ out_71_mFAP2b_singleloop_p01wA5_mFAP2b_0001_0001
L+TNOB325FEUHahMQ6mETBf8SPEU6mkMQ++JXBvHFOEULymKQmuJbBLEYZEUIwaLQmuJgBz0NbEUGE4JQOJGaBfR2iEkqx7NQbnvdBHuewEEmuZPQqxLVBfR2cEE8nqOQtd+SBzKHiE0OfXQQAAgLBHYl3DEtILKQepbNBrED6D0hWEHQXPqKBHXPmDEBW5CQO0iMBHZ7oDk9ow7PPK8FBjqxPD0FZ7DQW5QDBjAr8CEqGv/Pnv/DBnuJNDU6mkIQ03vGBDW5gDUjXqKQHv0+ArFZ3C03PFJQMrAMBjOsFEUZeZOQOUjgBTQfSEEmggHQm6jgBXbUsE0TYMJQ5p+hBj/pUEUk28KQFSueBzoy+EkenLOQ6avgBDfjnEkry1PQax8bB7u11EkIQqQQkSCRBX2cFEknsEGQvPKFBTtbeDE0BrMQ out_71_mFAP2b_singleloop_p01wA5_mFAP2b_0001_0001
