# Supplementary material for: Incorporation of sensing modalities into de novo designed fluorescence-activating proteins
Source: Nat Commun. 2021 Feb 8;12:856. doi: 10.1038/s41467-020-18911-w (PMC7870846; doi:10.1038/s41467-020-18911-w)
Supplement: Supplementary file 24 — Source Data [file 41467_2020_18911_MOESM24_ESM.xlsx › raw_data_graphs/Supplementary_Figure_6b,c,d/1/silent_65.out]

SEQUENCE: SRAAQLLPGTWQVTMTNEDGQTSQGQWHFQPRSPYTMDIVAQGTISDGRPIVGYGKATVKTPDTLDIDITYPSLGNIKAQGQITMDSPTQFKWDAQFKQNDNPRYHGSTNILTGTLQRQEZ
SCORE:     score     fa_atr     fa_rep     fa_sol    fa_intra_rep    fa_intra_sol_xover4    lk_ball_wtd    fa_elec    pro_close    hbond_sr_bb    hbond_lr_bb    hbond_bb_sc    hbond_sc    dslf_fa13      omega     fa_dun    p_aa_pp    yhh_planarity        ref    rama_prepro    bref_irms    cen_irms    final_chainbreak    final_looprelax_score    irms       time                                      description
REMARK BINARY SILENTFILE
SCORE:  -482.238   -701.935    103.373    401.816           1.618                 23.569         -7.254   -266.805        2.203        -23.492        -79.362        -22.692     -35.939        0.000      7.456    131.621    -41.834            0.038     19.116          6.266        4.047       4.047               0.026                 -482.238   3.907   2278.000 out_65_mFAP2b_singleloop_p01wA5_mFAP2b_0001_0001
RES_NUM A:1-120 B:121 out_65_mFAP2b_singleloop_p01wA5_mFAP2b_0001_0001
FOLD_TREE  EDGE 1 120 -1  EDGE 1 121 1  out_65_mFAP2b_singleloop_p01wA5_mFAP2b_0001_0001
RT 0.092238 0.94843 0.303269 0.768097 -0.261588 0.584465 0.633655 0.17903 -0.752615 12.785 -5.805 20.9455   out_65_mFAP2b_singleloop_p01wA5_mFAP2b_0001_0001
ANNOTATED_SEQUENCE: S[SER:NtermProteinFull]RAAQLLPGTWQVTMTNEDGQTSQGQWHFQPRSPYTMDIVAQGTISDGRPIVGYGKATVKTPDTLDIDITYPSLGNIKAQGQITMDSPTQFKWDAQFKQNDNPRYHGSTNILTGTLQRQE[GLU:CtermProteinFull]Z[HBI] out_65_mFAP2b_singleloop_p01wA5_mFAP2b_0001_0001
CHAIN_ENDINGS  120 out_65_mFAP2b_singleloop_p01wA5_mFAP2b_0001_0001
LwfKMBvxLBIEoaMYQDCMMBf9IAIEZ78WQ67nRBLFu8HE99bWQ357UBT0i4H0hWMXQlDNIBf9o3HkoFpWQlexJBfYGuHEdaPXQiTgIBXhVCIUaeVYQPryOBPHFEIkmJTYQBdLNBHFt7HUsJcYQAQKLBfY1DIkXmbWQgb4HB/9h2HUMmkVQpMTEBLX95HEj2AXQWLOIBHdYuH0a/EYQ out_65_mFAP2b_singleloop_p01wA5_mFAP2b_0001_0001
HTihSB3NJ+H0kYIVQ/UjXBHCs6HkEDiUQkC3XBvcouHUgVmUQFDCcBjVOqHkvf6UQ5QLYB/9T+HUf/ETQE7FZBjxIFI0x04SQjb7aBzsjGIEXVfRQQf1WB7guFIk6XdQQnvJTBTSbJIEO2FQQz8DTB3fJOIEYmrQQ0MqPBTgVIIEuAROQEtoPBzKnAIEsyhUQMv1aBzTP+H0KDGVQ18sUBDEH8HEZbgSQkkkbB7vJ6H0LWoSQgQHcBjKgGIUrFmTQ5wVVBPlOHIkkDFTQIzXeB7XFEIEk+ORQRyGcBXCwKIEo0dRQ4ZxWBv/JCI02k8PQ7muVBXZAPIkwMaRQ77UQBX75QIU3xZQQ7xsPBvDpEIEKYUNQzs7MBX6ELI04ftNQ out_65_mFAP2b_singleloop_p01wA5_mFAP2b_0001_0001
H3kYTBPzMpH0yhWUQiBhTB/RhdHUO0aUQXPKVBPIwZHkVO0VQEtoYBfR2SHkQg9VQiWEOBntzYHkArEUQnEDQBnCXtHklDFUQRXgWBforaHUCZtTQb8SOB7QLQH0IbHUQam5MB/TNbHkrHFTQEYFLBvcobHkvfyUQ out_65_mFAP2b_singleloop_p01wA5_mFAP2b_0001_0001
HPK8SBntzeHU2O3WQqGPUBjqxbHUbnHYQrcIaBnCXdHE8nSYQQgVcBb5QXHEDCsYQ8S3QBvHFiHUzMnYQXPKQBD/pkH0yhuWQ2rZTB/GRTHEgVLYQ9owRB7OffHknvHZQmupMBD/pgHk9ogYQ03vRBz1jqHEAAkYQ out_65_mFAP2b_singleloop_p01wA5_mFAP2b_0001_0001
H++pcB77nlHEoaAYQuzHhBra8nHkvfKYQy2JjB/RhjHEoaUXQnvflB/mEiHUdTqXQPffhBnBB0Hka8OYQdBnfBPI+4HEQPyYQaAdgBDXb0HEATeZQSnviB/CA1HUC6sZQgQ5cBjl5vH04qzZQsHlaBrZmqHUiBZXQOInhB7fLkHEs9oYQRo7gBDS23HkEfhXQyZljBDW11H07/UYQuFabBHvW3HUESrYQTMKgB/JyAIkm5yYQkkhdB3CxsHUcsQaQtXQZBfmlvHkGnmZQ out_65_mFAP2b_singleloop_p01wA5_mFAP2b_0001_0001
H46RiBTgVhHEv0FWQ46BkBT2OdHUIwCVQqxLkBblDRHUO0CVQCBWmBfTiMH0P14UQ78NjB76RhHkpbqTQkdClBvHXdHE94kSQGa0nBzWIhHUuL5SQEGLkB/qyhH0jNPRQaRWgBntziHUwK3VQXrCmBzDSgHUSxNVQxvNjBHe+pHErbqTQp4MhBTNfeH0V9cTQdXBlBbqtUH0FnjSQpELpBfyXeHUrqJSQmkboBv88dH01H3TQcy2nBLY1pHUnK7SQo2glBrd7eHELddQQzxPkBzmdqHE8NSRQfrLiB/IYfHEmJARQ out_65_mFAP2b_singleloop_p01wA5_mFAP2b_0001_0001
Ham5hBjArLH0xLNVQQg1hBTf//G0xLNVQHaRjBntz5GkWkVWQMdTkBLaRxGkpbCWQGZ7dBPc97GktzHVQ/wPbBLvc9GkPhyTQnojVB/A+6GkBO5TQmGydBPzv1GkfjySQrcIgBvcoPHkBBWVQ8T1iBL3I9GUxiTUQZJkbBDREAH0142VQCY5dB/MizGE3VWVQAuqbBXdoFH0VXeTQE6nTBb/A8G04F7SQqixTBHYXAHUN1nUQuZHVBrwwyGkFJOUQM42bBT7j2GU6z0RQQjSdBjQrtGkasITQPn/gB7rf3GUfksSQ out_65_mFAP2b_singleloop_p01wA5_mFAP2b_0001_0001
LEtojBLFu9GkQglXQf/0kBf9o3GUHaVYQUNenBjAryGEYlHYQJbHpB3Mz3GUPKkXQdTSlBjVOAHkCX3YQUy9iBfRqHHEokxYQEtkiBPVHIHU0eCYQ6TmjBL1o9GU6ZoXQ/pajBjzaxGEm4fYQfnNnBfLMEH0qexYQC0alB/8l8GUdFXZQmGajBjumPHkkO/YQAMLhBDzzEHkVeBZQYP3jBDyZOHE1CuXQEsdgBX5YJHke+2XQ out_65_mFAP2b_singleloop_p01wA5_mFAP2b_0001_0001
LSh7nBPIwoGkoFVYQ14VqBblDjGkqxHYQ35rpBrw1aGUdTKXQrcYnBXNeXGEsyBXQgqhmB3jClGUbnnYQk5OrB/hFfGkBYjYQMuzrBLGxoGkqo3XQ out_65_mFAP2b_singleloop_p01wA5_mFAP2b_0001_0001
EqGvrBvz3WG0isdWQJGUrBPc9NGkpbiVQW5grBf8SRGkVOEUQHvUtBzeUXG0gArTQWOUtBX46EGU6m0VQf2BtB7wWBGk9GMXQpJusB7OA3FE045UQpwltBb78ZGEEYlWQYHTpB/m2KGUoBsVQYZWvBLkwHGEWNqVQmqvrBbg42FUEtPXQJHHuBTKSqFk89HVQgS7sBD0n7FkGx3TQQurqB3DdxFkb/EVQ out_65_mFAP2b_singleloop_p01wA5_mFAP2b_0001_0001
EEYlpBDrcNGUy2RTQIFepBjpbPGEUN2RQktzpBHtIFGEnEDRQktzoB/9T5F0w1bRQsyxmBD/pUGUHahRQGNnmB7fkfGUucHSQt8XmBXFwhGEl1aTQo7omBznwpG0xKdRQYhVmB7CXsGkXunTQOWimB33bxG0+ybSQNgwmBr4zsGE7hKQQAsnmBjBQ8GU23ISQfO2mBXNa3GUaCtPQXOzmBnYC/Gkn/zQQSMIoBPy2IG03PtTQiRGrBXn0UGU2HlRQ72JlBvuuPGE5A6RQC8jmBzkNVGkZScQQf2QmBv1ybGE9WNUQGsJmBfStvGUSuiUQU4ymBz15mG0WN0OQapjmBXVVCHEkn5SQfL9mBnEf5GE/RoNQ9T4mBH/eHHk2lhQQ out_65_mFAP2b_singleloop_p01wA5_mFAP2b_0001_0001
EEtIrBzgAGG0LdzPQMIgrBTgV6F0257NQUN+oBHtI5FkQgVMQ8nKoBbktEG0xLNLQaR2tBnsd+FUHaBMQjpWuBnmfsF0nd/JQnOdvBfDJYFUfwQLQ02kxBT4mYF0ufiMQNkDuBvUUGFUEf6KQuz3rBrbSNGkVOUPQsK1rBDuurFUoJFPQ41pvBrYdAG0YEJNQv+dtBLokGGkfK6KQoYyvBTfHyFEIegIQrrdsBXSfoF0FNBJQftruB3Rn4EU/AuLQ3yWsBHkeGF03h2JQ out_65_mFAP2b_singleloop_p01wA5_mFAP2b_0001_0001
EoFpnBTLymFU46RMQkCHlBTgVmFUhr3KQKc9kBDqGVFU5QrIQHahlB3NJCFEVjHJQEY1iBz0NjFEmu5MQERLgBjNvjF0hTdLQ3eAjBzM+zFEv9EPQQgVoB/RhZFEFuONQej0kBnDw1F0d64JQO8BjBrinTF0+40NQEgKdBr5hhFEA94MQUMHgBzOMXFUn19JQnQ3fBTUOzFk9reKQtsZhB3nlxF0UHQQQFg3iBzMwBGUUxNOQJr4kBXWjyFEq3CQQ out_65_mFAP2b_singleloop_p01wA5_mFAP2b_0001_0001
EhALkBf++bFk/UjEQWO0jBj/UNFkTiBAQtI7gBz1jOFkpbS8PSMofBzKHgFUwKH7P78tlBnsdSFUIwK1PFueoBDOtQFkog/5P8UNlBXQ6CFEKYArvW5wjBb78rF0IbHEQEgQkBTiH9EUsvXBQ3BXlBfFwiFEF4WvPnXPpBXG3eFUROa6PxNjmBD+tGFUX9U5vkvJjB7YaEFEib+yvEnjlBPxjyEkLlKKv out_65_mFAP2b_singleloop_p01wA5_mFAP2b_0001_0001
EWOUfBvHF8EEEYl6PR2uZBjpb8EU5QL2PhrnYBvd+sEkuJxoviWkbBrFZdEEAAAwvsRFWBzbR3E0jVRAQFikWB38sGF0rN9EQkE+QBXcFFF0xlvIQeyfTBbAxTF04/iLQampgBT14tEE7Rh7PVdzYB7hbMFESPUwPR49WBbWQnE0/YvBQAL7RBb9W3Ek4d59P/w1WBDNCXF0IRdDQTlNaBnGNDFU3AMHQw0eQBnFMUFUZxHNQJ9cUB/4DkFEea7KQvcGXBr8/LFEuNTMQ out_65_mFAP2b_singleloop_p01wA5_mFAP2b_0001_0001
EoFZUBHDCyEEv0N4vktTSB7QLkEULyWAwXPKMBT2OjEEoa8/vO0iJBntzzEkQgV+v14FUBnBBsEkAr8FwTL1ZBL4DtEkfbJGwURNSBbRbcEkLdIJwfUYSB7lu/E0HFu0v4G7TBngIUEEQ5k/v2obSBzo07EUUFuGw0uSbB3btkEE32QDwiOhTBnwAiEUYYFLwLJ5NB7qYbEkGOHJwRk5TBTwpMEEfIwIw out_65_mFAP2b_singleloop_p01wA5_mFAP2b_0001_0001
E99zJBPJGQE025bAwPK8DB/mEPEklDNAwamZBBjpbQE0fqxFwIFOEBPIwQEkvf6IwkxJCB7tn1DkyDw6viFMDBPiAOD0ZLoAw5BREBj/gQDEfccFwqm4CBT0dpCUvcL8vEtIMB3MzCEEnEDBwZdfCBHn2cEURk57vkIx7A/dl3DE55A5vTsPEBXjxyDUWFisvcSiDBTYDOCEOSDAwKFACBPU8oCk01wwv out_65_mFAP2b_singleloop_p01wA5_mFAP2b_0001_0001
L1NJ4A/89PEUiBBGwQgVyAb5QREk/UjJwwfq0APdT+DEYljLwoFZyAjWkBEESh7NwO1TmAPg1REUk8+Iw6dveA7waVE0hdcLwKzzgArZRrEUpfpMwbErkAX8M5E0gBSLw6JFcAvjCuEEzC8Owe++zArvfQEUiBhCwuqr0AbV+fE0gVkKwRwkkA3dleEk/tHHwZG3jAjfyCEUqREIwbUAOAniYTE0m74KwLlUhA7MVJEEB67Mw out_65_mFAP2b_singleloop_p01wA5_mFAP2b_0001_0001
LGZ74ALv0ZDkSMoKwQgV7A/TN2CU5QbMw2OfDBf8S3CkVOUNwzhWFBjpbaCkWktOwHK84ADLYLCkPSELwxWEtAvHuECE6mhKwQmJnAzyc/BklPaMw+FCqAvgsEC001OIw/pG7Ab5QXD0FZrIw/RS2AHIE5CELfMOwz5P9AP4kJC0hKLJwVLz7A3XjiBUd0UMw out_65_mFAP2b_singleloop_p01wA5_mFAP2b_0001_0001
LGEYGBT0iYDkCXfMwjs9LBXNedD025LNwHv0PBPHaFDkX6WLwdolUBLwKDD0HF+LwcSsEBrw1vDU14VLw5/BNB7YS/DUSwINwW/mMBbDVSDEvZOPw out_65_mFAP2b_singleloop_p01wA5_mFAP2b_0001_0001
ELH6NBTLyyCEBWJJwEtoRB/mEbCEBW5GwgqxUBT2O7C0kYwDwqxrSBzfqdDksdeCwkAvOB3iR4BETuIDweaxLBLhkwAEjd+FwmWpIBHY8w/zlqICwEM+EBTHRWAU2G1+veoFKBPyBb8j2A5Bw2O/JBvco1CE/pmIwthRUB/OUICEikuIwYQ2LBD3xNCkuauAw1InRBvMWbB026ZAwLnqOBvShIAUHICIwRG+IBTUdMB0ObaIwd5KIBLJIuyrCx2+vtyFNB3zBK6TgsKEw out_65_mFAP2b_singleloop_p01wA5_mFAP2b_0001_0001
ElDtZBDrcwCUf/UCwy25cBfnvPDEAAA/vv0NeB7P1ED0d++tvHv0dB757fC04luJPb8ChBjU4WDkSMoCw/fjiBzOWvCUcX0CwB2XgBb/XlD0hDKIw8SXbBLwKTC0LdTDwFzqaBHZqtDUosn+vyfPiBjVZvDU+lqAwgBVhBjA2VC0JE+CwheNiBjxfqDEdeRJwU1deBvRhBEUjCFIw/VXeBjH1MDkkAKJw out_65_mFAP2b_singleloop_p01wA5_mFAP2b_0001_0001
EAAAgBvcolDklDtoP8S3gBvz3fDU6mE9P5l+iBrbSAEE+TNAQHaBjB/naSE0xLd8PzMzcBvz3jDEsyBCQ1FraB/rFGEUsi1BQ357fBjqxBEUc9ogvi6whBzfNADUc9z9P7l0dB7jkcDENYHGQltwZBn9wNDkaZsAQ7wYZBTb9IE0h0gFQ out_65_mFAP2b_singleloop_p01wA5_mFAP2b_0001_0001
EY6mkBnuJ1DkR2OEQnvfmB3NJKEE/pmGQAAwmBjWkHEkQgVKQmupmBvIbrDEBWZLQlYQpBf++JEkoF5DQhsLpB3vrSEkY2T8Pi93rBzyEWE0E8X2P/tctBT0KHEkXKEzPB+asBzPXqEElmDxPU4akBvd+WDUHaxFQbtvlBX3OaE0ZI2FQ5kCqBX6bzDkKBzDQXIpqBjsvTEkoNNGQ4aLoBrREiEkOgl8PeIFoBPHuHEE1kf2PcbKuBvsBuEkN8WgPRbDrBDzN2E08pI0P out_65_mFAP2b_singleloop_p01wA5_mFAP2b_0001_0001
Lx1DnB7luZEEUNuLQ7RRnBb78ZEkSMoOQwKnnBvyhwEUMIwPQbnvoBHue+EU5QbOQsyBnBHDCoEkCXvKQj59oBn2LQEEJzPPQY9elBPtxSEENrfPQ out_65_mFAP2b_singleloop_p01wA5_mFAP2b_0001_0001
Ef/0mBPzMzEUiBJRQ/pGnBLwKHFEBW5RQ/pmkBnX6MFUKctSQQ1IjBzJx+E0FZLTQlDdpBb5QFF0Jx4SQQ+PsBvW+CFkiBRSQ4iZuB/dl+EkNbUTQh7SuBLo2tEk569TQEwUwB3U2MFkArfTQqG/lBbmZmEEaRmRQFzanBL1NUFkfLMRQn1HpB/Rk3EEIsiTQE+epBb7dTFEqNhTQM2vsBzOCSFkppwRQXnQsBLH51EE+bjRQSQwxBzPRKFEXALUQGIXwBrwmaFEk18SQ out_65_mFAP2b_singleloop_p01wA5_mFAP2b_0001_0001
EoFJkBPy2hFEBW5SQ14FiBzfqpFEv01TQ5QbjBvxL3FUc94UQ++JlBT2OCGEEYlUQkCXfB3251FEVjPTQcwzaBTk1oF02SnSQCI0aBbrhUFEeNPSQrbfVBXEfwFUOeVSQSr3VBXtuOFkrVuRQVApSB/YifFkXzxRQZ39SB3p6BG0ghgSQgTcNBfmkhFkMXZRQEIvNBjK4CGk38HSQh+FLBDWO1FU/klRQ1NZlBXjXsF0FZbSQaSIhBrp4bFEReTUQT8ZgBjwjAGU8ufSQV0kdBb2b/FUmqCUQZ9JeB7XFKFEekUSQMT0UBjQl/E0oMWRQDKBVB/IbIGUuK8SQqdLLBnCVUFkNl9QQXyyLB7ZTKGUpORSQryEHBL8R3FkNoURQ out_65_mFAP2b_singleloop_p01wA5_mFAP2b_0001_0001
EtIriBPzMzF0eUIWQaR2jB/na+FEAAQXQPKshB76RGG0HF2XQGE4eBLbnCGEaRCYQCsykBnYQuFEEYJYQX3qmBDXycFklfwXQclZpBXccfFUyeoXQKzImBPsWIFkkuVXQ/beqB/tUNFknNKXQ0sioBT/J/E0Y5+WQ7RRhBvconFECsSWQE2glBXwFEG0Xr5WQfZGjB7I8mFEIzXYQmQ2lBHFz2Fk3miYQIMLkBbwqAFkYjTXQG9lsB70jKFEXf9WQGnzoB/XkvEUEKpWQ out_65_mFAP2b_singleloop_p01wA5_mFAP2b_0001_0001
EzhWiBXjXQGU2ODYQVjXgBntzXGknvTYQFDChBrvfcGEVj/YQO0SjBzgAgG025HZQhrHgBb78gGU3koXQUoSeBjpzdG0sxRWQb/7gBP7LaGUTAXVQf9CZBvFleGEjG6VQuQJgB/ybXGUkaGUQNtbXBnB4bGkBppUQr6FbBn8VYGkeFwTQe+OkBDAATGkYQ4XQxO9cB/LjTGEeiXYQBmEiBHwXkGEZWgXQ8asdBjZBnGkNJBYQ1BCjB3cjZGECspVQjsJWB/wVhGkrjnWQKamhBD/kUGUcUYTQe4PTBrGlcGUq2XUQ393ZBPWRWG0llwSQ out_65_mFAP2b_singleloop_p01wA5_mFAP2b_0001_0001
Env/dBntzcGEqGbZQ8SXeBvcohGkTiFaQ357ZBPc9pGkDtMaQlYQVBzgAnGUbnPaQep7dBrEDZGUPKoaQGJmdB78WdGEPQWbQbkRhB7TBjGkV9mbQntajB3ULeGUvwrbQgW/gB3bVtGkqpwbQPKcaBXNeZGU46RZQuSGhB7HvlG07HIaQxxsgBjXyTGkuPmaQChaaBLILUGUUQiaQj5ycBfipWGESUrbQKjRaBX8DjG0pzXbQtLiiBrPgxGkTF8bQntWeBXaFxGEmwrbQ out_65_mFAP2b_singleloop_p01wA5_mFAP2b_0001_0001
EmuJbBnCX0G0IbPaQgVOXBfnv8G0xLVaQfU4UBjVO8GU14BbQsHlXBLv04GkYQgbQZQgaBPc9GH0HFOaQOQFgBDi0DH0pHZaQqdVgB7wM4GUu1KaQZxJbBHvK0GkvVPaQVoFUB7h67G06t8ZQIl8YBT0XNHENviaQdkDaBrJyJHUI4sZQAOagBDayEH0qr7aQOIghBPjMJHkOMJaQcuuhBLrZ0G0KkgaQBe8gBTsb3GEanpZQ out_65_mFAP2b_singleloop_p01wA5_mFAP2b_0001_0001
L357PB325/GEaRGbQWOUNBvcoAH0z3vbQfUYLBXiBMHkDt4bQpbSLBHYlPHkQgdcQcSsIBntz4GEFuybQmXRKBPmCtGEHXubQ8bxNBLpfpGEphScQ84MPBjuYeGUxnOcQMI7SB7oQZGkUelcQjPxVBXjMeGUm+CdQlIoTBrYEPGUCPdcQGE4NBLwKCHkqxraQCpMQBP7a+GkyhIcQSi7FBDjg6G0TfZbQyBmGBPe25GEP+QcQ2acMBLYyrG07ZQbQmQsGBvEDoG0JSubQPXqLBPejqG03swcQHybRBPILuGkd4ScQxBLNBvCwZGkKv4bQV0JVBTSDmGEXyIdQZljYBXRIaGE/tTdQPCPRBjGxLG0NpFcQMWWWBvItKGEyTtcQ out_65_mFAP2b_singleloop_p01wA5_mFAP2b_0001_0001
LkC3JB/owRH0d+WbQ46xHBb6mcHkYQcbQBr8IBfSMiHEsyxaQcSMKBPIwcHkpbSaQgVuBB77ncHEVjjbQr299AbImbHk4b8aQ2O/JBzeUOHkQg5aQL62JBn3XgHkWA3bQaJYABz2jjHEH90bQzUxABTmuVH0nZ3bQlFi4APg9VH0+l/aQ out_65_mFAP2b_singleloop_p01wA5_mFAP2b_0001_0001
LXkNIBHsysHEmutaQpw1IBnDtyH0HFGaQueUFBXMIuHERLiZQlYQGBLbnwH0bS8YQcSMHB/mE+HUwKTaQSbYIBn1p+HE/dCbQXFDHBnGrzH0eNTbQ0dNIB31usHUNLuaQkhENBn3iyHkjb8ZQT4+CBHQS/HkMdMaQuiaJBPPACIUYaAaQn48FB7afCI0PcRbQMDmMBzsaAIE9oHbQ0OyCBf1ezHUeGbbQqynJBDn4xHEgkubQ out_65_mFAP2b_singleloop_p01wA5_mFAP2b_0001_0001
EsHFBBf++nHkWktZQ7Rh7APdTjHkDtMZQQ144ADrcXHkmZWZQ99TwA77nTHEEYJZQ2jCxAThrpHEsyJZQQajyAPmr1HUjrCZQQnCyA3ci8HkqelZQp7j0A3Kz5HEkYaYQ7yfzA72sDIEa2fZQxKD2AXbTCIkPuUYQ92g1AzUtFIU7S3YQEl/2AbrHLIUqqxYQf/UABjU4lHEoaMaQTq6/AfLdjHk4kuYQCJqsA/HpoHkFrnZQ1NAsAbGjmHEjrwYQ8gfwAz3V5HUqUFaQ+1A1AHSn0HUxt+XQEbGzAXrYGIE9Q7ZQA1o3Az84DIkjwpXQ1AG2ADp6MIEYoMZQ out_65_mFAP2b_singleloop_p01wA5_mFAP2b_0001_0001
EqGPABT0iRH0yhqZQ357+A3jCGH0Gv0ZQ5luEBnDt/G0JxwZQGE4IBHXPDHkQgBaQMIw6ArFZEHkU4iaQExUxAfPsKHUV4paQG3+3AjTl4GEYkqaQDCsDBT2OVHUGE0ZQtsQ5ADHrCHU56dZQYkaAB/A1GH06R5aQWV+sAH0lKHUeRQaQz8C1Ab3n3GkLHLbQbC/+A3CmzGEVSmaQ3ryxAn1H2GUc8TaQ out_65_mFAP2b_singleloop_p01wA5_mFAP2b_0001_0001
EFDiEBzKH2GE7RdZQ4PVJBXjXvGEBWZZQU4aIBjrHjGEoaYZQFueEBnuJfGECsGZQzhWMBTgVzGU46xYQ83VRBjxitG0N4lYQahhUBjSO0GUec2XQArJXBnD8+GkuhYYQ7RBBBrZmzGE99PZQ/z1LBrGqwG0LZ1ZQeGbNB31s7GUOc2YQEirJB7U9yGEESWYQ8qaQB7+XlGkG8bYQIdDUB/wMtGEmkAZQyAPZBHpPEHUoRDYQCl5ZB/+47GkJmwYQWW7TB3lQDHU0IoYQ out_65_mFAP2b_singleloop_p01wA5_mFAP2b_0001_0001
EEtIMBvHFdGUPKsZQ/pGMBrbSRG04lqZQaR2PB7QLNGU5QHZQlDNUBfTiRGEoaAZQrcoNB33PMG0isVaQx+WJB7kiNGkCk5aQvJoEB7cAOGEfLwaQNb3KBrTmNGkwlebQ5lOPBjqxgGk8S7ZQhFDIBfznOGk4cjZQTbURBLf5PG0o1gaQWfbOB7KwDGUcDRaQ out_65_mFAP2b_singleloop_p01wA5_mFAP2b_0001_0001
EIwKOB77nEGE7RxYQvJRRBblDAGEmuNYQyLdSB757nFkuJRYQam5OB33PbFU2ObYQzMTOBrEDCGksdGXQpfeNBbGEOGUL94WQa9eRBHFz6FE9Q7VQfUDKBzW2QG04ctVQx1jKBTgVBGEZ74YQUeKVBvA9DGkh0MYQ4TYKB/It8FUpqJXQIBTRBzqoRGENhyWQRihLBfadRGE+uwXQxLTPBrn09FEXiBVQj9/RBvXqpFESsCWQHXaVBHSQBG0t33VQB9qJBjVgZGUbyoVQm2HGBbVUNG08L2VQh12LBvAxNGEAPzUQ out_65_mFAP2b_singleloop_p01wA5_mFAP2b_0001_0001
EKcdXB7OfhF0MzIYQtI7YBX3kKF0eUIYQO0CbBvcoDFU3k4WQf/UeB3MzOF01jSWQ6mEdBLEYFF0jCrYQgtoeBDBztEE9eoYQavvaBz5yKFUGmWZQgqRaB/S3sFksdCYQgQXVB7pLBFkcpPYQ8gSgB/XcOFU0zlYQa0ygBPsPqEE1DBZQoDLgBPpQqEU8NJYQVvFbBvb4jEUPdtYQbIrdBbhNHFkNVvZQzqIXBP4QBF0y0bZQmCvZB7IwbFkS3XZQ out_65_mFAP2b_singleloop_p01wA5_mFAP2b_0001_0001
EsyBZBbQgxE0jCXWQ++paBb5QpEUjXCVQ46ReBrFZVEUiBJVQIFOdBnDtGE0w17VQXktVBrw1jEEEYNUQBWZWBHZ7oEECs6WQ509cB7kr1EEYNiUQjs9WBXjXeE0HFOTQv0NTBLGEyEE/pGUQ35bTBb5QXEET3sUQ out_65_mFAP2b_singleloop_p01wA5_mFAP2b_0001_0001
EqxLhBLxgUE0JxQUQaRGjBf9oCEEEYNUQ0iMkBra86Dka8ySQO0ClBPy2LEU6mESQ35blBvyhIE0eUIVQAnmnBnjOwDEnmQVQeJwpBztX+D0l/PWQnh/pB7aKSEUZknWQ4nWrBDaefDUnqsWQiBhhBTKchEUdTqTQ0VFiB/aSoDkWkiUQeaqkBjtrLE0hXIWQFMWmBzLWXEkoZxUQjxioB7QtrDEIQSUQ04umB36LSDEJxmVQC+zsBHzamDEbSWXQovGrB/UWBDkOcYWQ out_65_mFAP2b_singleloop_p01wA5_mFAP2b_0001_0001
LHvUkBjWkRD01jaSQqGflBrZmFD0coFRQueUkBDW5cCkpbaQQrcojBHYl7BkBBGRQ2OfjBLwK7CkEDCTQFgonBbigAD0nUMRQjtNlBvz6fDEDwYQQ out_65_mFAP2b_singleloop_p01wA5_mFAP2b_0001_0001
LMIQkB3MzcCk8SHOQ5QLjBfTixBEqGfMQqGPhBj/UHCU0iMKQc94hBblDlC0MzsIQqGflBjrH9AkEDSLQkrInBvAucAUtuZNQ4nakBPOyl/DavrJQZ78kBnCX3CEBWJNQ+zAiB3e1HB0MoyNQB7rmBXXFmB0mY/JQiVDmBD3R2/zOXmOQP3EmB/v0c+jtQ3IQMxKjBfg8JA0/iDIQBePjBz+nU+T0r/KQ out_65_mFAP2b_singleloop_p01wA5_mFAP2b_0001_0001
L46xdBzLdjBEaR2JQktzZBrw17BUdTiHQiWEYB/TN2AEW5wDQy2ZZBf8SX/DtIbEQzhWUBrw1LC0NJ2IQBFoRBvvDQB0OwJKQTnGVBLz7pC0BcvKQDHBMBT3pkBUWstKQ789cBXjXyAEpwFLQ8fkbB74hWC0HLAFQZ+zRBjoZYCEusiGQGTqTBn+ZABUqpBMQXIuRBDgzYAE322IQewWRBXuBzCE4emLQ2CFXB7xTFDUhX5JQH9fXBLy5aCk1ZKMQkgIKBHHMvA00coLQ6W+JBrvBzBEoy1IQeL2LBXvoNC0iWAMQ out_65_mFAP2b_singleloop_p01wA5_mFAP2b_0001_0001
L2jCVBvIbPBka8S/PDXvSBHYlTAkR2O3PnEDXBXiBx+z4lutPzMTWBzgAr4zMzMrP3ySOB7Mn/+j/0u8PlNMKBH2NVAEDEOAQIFOUBPzMHCkZmZ+Pz9DRBTVF4AEdgnfPyC6PBjXsq9TnxrBQCBsMBzR3K9j9C11PWBxJBP59AB0+NH7P out_65_mFAP2b_singleloop_p01wA5_mFAP2b_0001_0001
LEtobB/na8/zisdePEtIgBf9og+zfqxrv2jChBjVO02D/pGxPiBBiBjWkt973P1YPTiBfBTLy28Dv0N+vHKZdBDFAt/TXIQDwRxZfBLdv+Akqn+CwihAaBjP/I/DvehGwZ78bBLwK/AUO0ikPoL0hBbec5/TmIZtv9b0bBz70ryLegy9vSZRhBD5EK5TbPpAw out_65_mFAP2b_singleloop_p01wA5_mFAP2b_0001_0001
LlD9gBThrH6zyhW/PDC8hBT0iM9bktTDQT3kgB77nK+LtIbIQZQghBjAr8/7yh2JQMdDgBb5QL+jWkNBQ/hBkBPilb87fiUEQZj3hBH1Nh/7zcQBQ out_65_mFAP2b_singleloop_p01wA5_mFAP2b_0001_0001
EPK8cB325767z3PJQBrcaBT2Of8b3k4LQjsdcBrEDC7jTiBOQtd+cBDVjH/zMzcNQXuYUB/vsH87/nrLQwvxRBvNLP/rwaAKQ3q3LBPcuP/r+uUKQTvaJB/U3k7r5XIJQEVnEBvToU1zJg1JQ/azBB3mRI8blduLQ/ouCB3EeQ+jtKoIQKcdbB33P16D99DIQPMhbBHQkQ/rQjhMQrlRTBfcEc7jBO0KQlZpSBX/tT8rbbrNQXPTTBTr6lAcb5nKQe9sSBXjR6+LeNzHQqM3KBzNpR/rHacMQ4YNKBrOZgAMKzWJQ9idLBP+q0zTLnVHQUrPDBbgft+r+kpMQcFa8Ab2Oi4LGSQMQC/4EBPc+J/DfTWGQFyQ+ADTTA/TA+JJQ out_65_mFAP2b_singleloop_p01wA5_mFAP2b_0001_0001
ETihdBzLdTy7P1QQQgVOfBLxgg9T14VRQWOUbBX3kAA0LdrRQyLdWBTLym/j78tRQ/pmfB757n2rpbiSQiKPgB38f5+L1h7RQ4+TdBflp4+LK3oQQGXfdBTZ59yrAQPQQ98ihBrrJq+Dk7ERQLL7bBnNM6yrNrITQC6chBfPlq5jGjMTQXFIfBnlsOAMGWoSQJmYiBTUSP/7avwRQXhKZBTN7i/LAgyQQrBjfBPmAFAcp53PQ out_65_mFAP2b_singleloop_p01wA5_mFAP2b_0001_0001
EPffdB/RhLBkuJBSQb8SaB7QLKC0isdSQzhWbBzfqVCE7R5TQIFufBTf/kCkR2OUQhrnbBjVO0CUGEwRQQ03aBbMNyCkVmYQQkcYYBPm4YDU6uTSQnUFdBPb2ZD0QdcPQ03vgBzgATB0Ld7RQwMFWB/ywBC0+PYSQzNjfBXmr6C0/65RQQnnWB/RzvC0i0LQQ8D3cBH6BWCUog+PQ/3fZB/Kr2DE06zRQIWFZBb9JcDUiUYTQcEPUB3GLSD0xFISQ0aicBLe4YDEN8UNQ/SngBnqNdDkoY1PQCzDbBb+50DEXFIQQ out_65_mFAP2b_singleloop_p01wA5_mFAP2b_0001_0001
ERLSXBThrPCUf/sUQlYQXBLEYdCEZ7EWQhrHSBX461CkYQQWQMdzNB7OfjCEueEWQpbSXBfR2uBkqxDXQ08LXBDQIICkLbPYQnSLcBr1V2AkeQzWQ2jCUB/naAC0xLVUQgexaB7CRxCUXBQWQo3qTBrISKBE8w7WQ7VHXB3BkaBUoslYQ+vnTBz8sbCU1HUYQs8vaBP7dbCUNMVYQFRKcBvUpAAEPvfXQ6XzfBrsDcBUBf8WQ/FFcB/ZBeAEwCyVQ out_65_mFAP2b_singleloop_p01wA5_mFAP2b_0001_0001
Ee+eSBHXPeDU5QrWQEYlNB34l2DUMI4WQW5QOBzfqPEkpbqXQlDtSBHueWEE/p+XQNeJWBDrcsDUHaxWQkJqKBrMziDkpcZXQbc3LBrH6+DEFQ6VQ out_65_mFAP2b_singleloop_p01wA5_mFAP2b_0001_0001
EMIwJBXiBZEU0iAYQShrJBrbSsEUgVaYQ14lEBDW54E057TYQxggABf++vEk8SHYQdTCKBf++lE03PJZQ5sFFB7lTZEkkqWZQdGwAB/G/jEUUPoZQoN1EBjnMDEkOVQZQNIa4ATJ2YEkGxzZQTYQABvgRwDU/4bZQ/M83A3a4CEE+ltZQSo2uAvQtvD0wJ5ZQHaRGBfSMSEkrHtXQZs/MBfae2E0UZQYQq/UKBrhT0E06FdZQkIlNBDBQcE0/0OZQjP8ABTpR1EU+7sZQc8MIBT6V1D0pPCZQuHoxAfsUhEESmBaQKKBABb4COD0GIXZQTgfvAv/YSDk9XwZQ out_65_mFAP2b_singleloop_p01wA5_mFAP2b_0001_0001
LhrnEBzgANFkYQgYQoFZ/AjU4YFEv0dYQKxAABfTivF0NJuYQpw1DBb781FUbnDZQOJGIBnBBUFE7RpYQm5N5AH1nQFksGwYQD+r8APrfZFEya5XQ out_65_mFAP2b_singleloop_p01wA5_mFAP2b_0001_0001
E2Of3A33P7F00NlYQ46R2A34lIGEoa0YQ03PzAvIbQGUy2RYQpbSuAvyhNGka8iXQEtIuAHXPJGET3YZQgR2xAff/DGk14BaQoY4pAfOXFGkqzlaQtmjuAr3QBGENlPbQvv/2AzVvIGk93gbQ9owxATgV0FEXPSYQLx89AbMSLGk4FBZQkArmAvOfFGEe+OZQXpbsA77nRGU25fZQR4e5A/OfHGEpaLaQNQDzArs92FkIk8ZQfhkiA3L+AGUMgeaQjX7nAXL0NG0BUpaQCkLyAzt8yF0O6JbQ/mNoAzcaAGUoMnbQx5/5AbbyFG0rR8bQm3uzAv96PG0GlmbQMoR9ADGzJGk5hLbQ out_65_mFAP2b_singleloop_p01wA5_mFAP2b_0001_0001
EnED2AvyhaG00NZYQ357yAD/piGEaR2XQAAAxAPeptGkBBOYQbnv1A/S3wGUjXuYQ7Rh7APepjGEue0WQShr6AnsdcGkR2yYQS8TrAX4TgGUPFaXQGZ74ArbSpGEEYFWQEYl8A757bGkTiZWQKcdBB/9TmGkvfSXQ out_65_mFAP2b_singleloop_p01wA5_mFAP2b_0001_0001
E+TNqALbnzGUbnvXQIwKoAbkt+GUbnDYQ/pGqA757FH0gA7WQzMzpAzLdCHEmuxVQ7RhZAnYQAHEBWVYQaGFKA7Wn9G0nTqXQ2LBWAngJ5G0ya8YQx1jmAbPKwGkqx7WQDVrtAnz7AHkVKdYQxTbXA7snIH0NleYQfdDMAf9OCHEVo5WQ+C8FAPYZ6G0U1IZQH53gA70O7G0CAVZQw68XAXOzwG0HizYQ out_65_mFAP2b_singleloop_p01wA5_mFAP2b_0001_0001
Epw1rA/mEQHEnELXQGZ7tAXNeXHU0iEWQJGEkA3MzbH0xLVVQQgVYAzgAfHET38VQU460AXNegHU14lWQtjX2AjIpoH0yelVQ1Vr/Ar26bHkzC8WQdoFsA34lSHkDtEYQ2moyAfwTTHEcHUVQ7OPxAPr5jHUBTcXQfMd7Afj6uH0u98VQ/YsuAX8CsHEGFTVQlTG6ArE0kHE77uUQuKVCBfNKiHUh+TXQ63nBBzJpYHkt0CWQTl1+AHprVH0rNsXQ out_65_mFAP2b_singleloop_p01wA5_mFAP2b_0001_0001
LNepkAf9obHkCX/TQepbYAb6mfHkBBGTQXPKeAz1jqHUiBhSQ8naQADVjxH0kYYSQR2OVAblDYHEsy5RQMDfMAnPVNH0cPPSQSoMKA7JFGHUeG/QQuTXx/OKJKH00WDQQU5+m/msSCHUfE7NQyLdrA7luYH03PlTQvfuJA7oggHUb4qTQQ4QiArCzWHU4kaRQ6QoKAf0ybHE/WLRQX4A6/OLJOHEM0uSQZgpXAjmnJHU+q7SQAmQGAPs79GUfDSRQ/XOZATP3FHEpIcQQlT+7/GAmRHULdMPQV09I/KTqLH03loQQlWF/+exTFHExxvMQUZdZ/eKZ7G0LPwOQEvwAATSqAHkegwMQ out_65_mFAP2b_singleloop_p01wA5_mFAP2b_0001_0001
LlYQpAnX6rHERLKSQdoFtADAA2H0MzkRQDXP3AHtI4HkR2WSQBrc7AjWkwHUep7SQsHFwAXMI1H0w1DQQPhE6An7PvH0N62PQkgMnAXAbvHEdQlOQVjXuA3islHEoaUSQg58mADyF8HEzAuRQLH9wAzU38HkylPPQKnK/AzExyHUiKlOQoZbpA3E4uH09ueMQwJlfA3/+zH0dhxOQzy6lA7bfnH03DXPQ out_65_mFAP2b_singleloop_p01wA5_mFAP2b_0001_0001
LBrc8AjVuAI0P1QSQ9oQDBrbyBIEnE7SQnvfHBz0N7HUPKkSQTihLBLaR6HE7RRTQIFuEBPyWHIkZmZSQqmv+AHfBKI0uDJSQxKp3AHmkFIE4roRQ9oX8ALJyAIkj5QSQ50nCB353BIkxtAUQtwKHBzn9GIEiRfRQTWKHBDDgJIEw4ITQpEt/Ar7RNIUlTaRQKNu7A352LIEEVETQDji4AbrbFIk1JjQQRlYvA31OGIUka9RQ out_65_mFAP2b_singleloop_p01wA5_mFAP2b_0001_0001
EzMzGBnsd1H0GvcRQIwqKBfTitHUepDRQIwKIBjrHjHUepjQQoFZKBntzdHEEYVPQ0iMOBrvfyHEAAAQQb2FLBL2l2HkXHeNQ7AQGBzoA1HU05LNQ6xtNBfEt7HkDr4LQ8naDBPc91HkZm5QQT3ENB/XdrHEPa7RQd2GRBPC1sHUO6bPQSQSQBrmK5HUZ1bQQ out_65_mFAP2b_singleloop_p01wA5_mFAP2b_0001_0001
EqxrDB/89fH0w1LRQdTCBB3MzVH0z33QQXkt9ADAAQHkBBGSQfU43APy2UHU3k4SQ14l4AzKHXHECsyPQ1YI8AjNybHEurWNQc5DzAr3dMHECaNPQdTCCB/89kH0eU4RQjl9DBDzcQHktzaQQlL4yADmTcHUkKWQQ0YN8ALpejHUalpNQn8ZsADB5NH0wo3NQ2NCwA3Z/IHkMPhQQgaq4AT87GHUpnSOQ out_65_mFAP2b_singleloop_p01wA5_mFAP2b_0001_0001
EvJx/AbQgFH0gALSQhrH7A34l+GkQgNTQNzMyAHtI3GkBBuSQ99TzAHDCyGU5QrRQgqxBBb5Q3GEue0TQnTOGBD117GEyZnUQsE5JBrFsyGEIJCVQgd8DBD9TBH0Zy0VQpwVCBDBWCHkrHdRQ4bi3Aj9pDH0Jf+TQxeoDBTXOzGE4r/SQhcm/A7qhxG05naUQkmeIB3jfBHEwIBUQdUHNBfV01GUWKoVQsdeLB73vuGU0fJUQ6TqHBjQ+sG0e9nVQltKHB3EsEHEngbWQXZrBB3lk7GEeDbWQ69SBBz0jHHU6WfVQ out_65_mFAP2b_singleloop_p01wA5_mFAP2b_0001_0001
ECsypAHZ71GkU4iTQ8S3gArbSuGkDtYTQ789jA/mEkG04lGUQpbSkAT14jG03PVVQDCsMAfTiyGU2O/TQqRky/iM9qGEXNxTQi8U5/OsohGU4ZgTQAOq7+yLuuGkzk1TQ67npAf9o6GUwKXUQ6mWfAv6zsGkflUSQ062IAbAH6Gk6VlTQ0h3OAT4rzG0W5DVQ out_65_mFAP2b_singleloop_p01wA5_mFAP2b_0001_0001
EiBBnA757bGEv0VTQOJGsA7kYSG0eU4TQqxLmAThrHG0xL1TQIwKiA3NJEGkpbySQlDt2APzMRGUy2JTQBDr9AbiTaGEiLgTQk327ATMDHGE9fgTQ/3IDB3+kbGkzOqSQoa8lATKccG03PVSQJYatArIkTGkkl8UQbsP1AfpjRG0jxFSQgzdAB/k2YGEBQcUQGJM5AjgkhG0EVhTQ64sBBzrSGGUn2+SQMTk2AHqmAG0z/NTQ7KO9Ar9yGG0VLlUQ1EmFBriCiGErr/SQJqoBBbBRdGUKprRQtdZFBzuZUGkuQqSQ out_65_mFAP2b_singleloop_p01wA5_mFAP2b_0001_0001
E/pGmADBWCGEVj/UQT3khAb5QvF0LdLVQmuJqA76RfFUiBpVQZ78sAHtIfFUf/0WQ14lQATgVwF03PNWQv3zFAnCLaFU7bkWQlCpPA3XJKFkVkWWQ2E/n/u5uZFkhsFXQ3kYpAXiBGG0w1zVQA+0cADOwpFkGROUQ/oIEA/T46FUJnzVQbVcWA3vu3FUXGIXQ out_65_mFAP2b_singleloop_p01wA5_mFAP2b_0001_0001
EdTiuAfSMSFklDtUQFDC3ALFuCFEoaEVQaR2yA/owrE0bSEVQb8SuAT0ikE0GvEUQBWZABXiBDFk8SHUQc/mCBbY+YF09l9TQAj5EBX0J0EUJKqUQFyaEB7YgjFk+6OVQWO0rA/mETFkCXvTQwf05AnQcGFkNxEWQngX+A/id9Ek+PITQVKS/AXqhiFE99eTQTb/FBPJ5XFkpPUTQqoSIBDVf0EEZU+TQ+UdDBPWzjEEf1vUQQfLGBT7y5EUcwoVQl4/FBnDOzFkr9/UQE6hHBT+3ZFUbatVQyqEBBXdKlFEan5VQ out_65_mFAP2b_singleloop_p01wA5_mFAP2b_0001_0001
EhAr0AzeUgEECsKWQkCXxAzKHKE0NJWWQ2jC7AXO02D0yhOWQqxrBBzgA/DE+T1WQgVOsAHueGE0jCvXQqL3iAfjkTE0IK4XQOiCpA3hsdDUG65XQnvf4AfTinEkqx7WQOIqrAXpEGEk83jVQ7t9xAr93KEUVSQYQOl8kAbeRiEk3cAYQ2GdlA3rFZDUDWcYQWBBwAHLSJDk1g0XQKGRjAXIAVDU2TIXQ out_65_mFAP2b_singleloop_p01wA5_mFAP2b_0001_0001
EOJG6Ab6mUDEuecVQdTiBBb5Q3C0KHSVQUNeABTKcJC00NxVQLHa8ALwKfB00NBVQtd+CBHue0CU0i0TQ50eEBr7odDk7yJTQtehABT2a3DU5EnSQJAvJB/IzoDE04BTQGJ1BBrN+NEUOV8RQi9ELBnrzGEkCxWSQSOJHBPchTEkYvzRQpHhIBPKqlE0ZvHRQwKHzALGEQDUep7UQMU3EB7b0CDUV14VQ0LZ/Av2JnCk27STQeOVGBb8ceCk4atTQpmx4ArJruDErltSQZK0MBjNUUDUuQdTQT6Z9AvF7XEkcVhRQS9PPBn0ULE0xnPSQ3PWMB7AWlE0YK8QQ out_65_mFAP2b_singleloop_p01wA5_mFAP2b_0001_0001
LCB2BBrFZ7BUHaBXQfUYBBTKclA0FZjXQTiBEB/S3E/jEDqWQjX6BBLFue7Tc9gWQXkNEB/9TtAEW5cYQ8UdDBPxtECkF2oYQk6EEBDkicCExK/XQhr3BBPDj8BkX4/WQT6P6AnzsVAEM4rXQRwcIB/9+aAUusZYQ1cYCBTbFBAEpA0YQx/aGBDFYOCUN/AZQk19+ArlMJC04M3YQX8PIBvWIhCU2l1XQS11BBPpQ6CU1wAYQ out_65_mFAP2b_singleloop_p01wA5_mFAP2b_0001_0001
LU4aIBHsyx/DEY9VQiBBLBHsyh9z4lGVQgVuHBrFZ77j9o4TQzMzIBbmZG8r8SPTQy2ZQB3ist+z4lmUQ361PB3ZWdA06YvTQ6mEKBb6m0AUIwCWQYAnLBju5XzLvEsVQwbPSBznQK8zrFDUQ0mATBDiKL/D6XaVQdkzRBrjmNAELt6SQ out_65_mFAP2b_singleloop_p01wA5_mFAP2b_0001_0001
LCsyDBLGEo+j/UjTQTihABjqxL+zP1YSQBW51A/mEj8z3P1SQamZuAblDN8jZmBSQAAgABDW5YA0NJmRQSvMGB/os3AEnhLRQvlzFBzcuFCEYnbQQaBBJBfzgl/zVUYQQyL9CBfnvHAkYQIUQovXCBLITf6zWOyRQrpt9APu0IBkx4OSQNXE8A7s0SAkSAuQQ9WgIBjHLEBE5CFSQx0zJBnTyQCkf7LQQwW4DBzWFdCU7VDRQFRfDB/DGBCU+FCPQYsCNBzzPIAE0ZHQQmXzGBLRoM/TLHAPQY5TJB/orh9Deu9QQ out_65_mFAP2b_singleloop_p01wA5_mFAP2b_0001_0001
LQ140AvHFu6jDtIUQMIwqATf/U174luUQlYQkAz1jS+DqGPVQWO0UA76RR+z1jKVQkCX7ALwKH7zkYwUQBWNsAXOz78LIyjVQFjAmA/OEY8bMg/TQ out_65_mFAP2b_singleloop_p01wA5_mFAP2b_0001_0001
LRLypAjpbKAUiBxVQuz3kA7P1YBECsSWQ6mEdAb6mEC0IbPVQ2OfLAzeUUCU3kgVQZQgbAbmZGBknvfXQttwjAPpwnAEoiWYQ20PrAfgyRBE4ZlYQdsngADwR++jeNnYQfU4xALGEIAEAAwVQqiOrAXp5BCU7ynWQXlUPAbkoXAkosPXQK/JTAPXkACUC/wXQgUVkAX1RP+T2CBZQFM/UAvc689DtKaYQ out_65_mFAP2b_singleloop_p01wA5_mFAP2b_0001_0001
EFDCjAjqxHC01jCUQKc9aAzLdfC0d++SQueUeA/TNODktzPTQZQgnA7QLaDkvfyTQThmhA/S3TCk8DlRQhw/sAn0qkCETYYRQfwMhAb8ZHBkgaXRQdcUxAXN4dCUpG+PQLHaqAHZ70Bk++5TQ/ABKAz9YXCEbiBTQyIQZAneYjC0580QQO7WyAvO7UCkBcFSQoxNtA7w2GDU9NmRQpRJkAzuI4AEmkXQQPY9RALxLxA08zdRQwSMmAf+xnAEWFHSQ8Eb5AzLoqCEKG2PQkAOsAPAXuC0+AiOQ0VcxAfBl3Bk9MhPQ out_65_mFAP2b_singleloop_p01wA5_mFAP2b_0001_0001
ER2OPATf/oDUKc1SQxgATArFZLEUf/8SQamZWAfR2WEkSMoRQnEDMADAASE0eUoQQKc9AATLyWEUktrTQFsr9/a9yREUsHJVQUDjb/qaRhEEX6vVQllPW/y7pfE0yBQXQxuJn86rYxEkp3zXQhrHBAPHadD0codSQS31gALa2NEkXchTQ1ulj/efvSE0XHNTQ3xNDAvHFoEUy6lTQjXWOAvR2TEUbUoVQFJBz/CGVBE0mCSVQfMWY9EnNeEkaDVVQmIEn/WUjxE0RYfVQqXL7/iAsgEUz4qXQGu5z+qmYQEkR2hXQcOuh88pRwE0i5ZYQf9Na/sR1wEkT5bXQFlD8+G+9/EUAwiXQ out_65_mFAP2b_singleloop_p01wA5_mFAP2b_0001_0001
EcSMiAnX6mEkZmpRQzMzjAb5Q1EUc9gQQFDCgAfTiLFUxg4QQ3kYkAjWkVF0FZzRQ2OfvAPy21EEpwFQQUNemAvxLpE0kYgSQZZBeAneXvE0GSXPQQgVwArvfAFUgVeOQsHFyAvz3lEEVjnPQVjX0ALbn7E01j6QQ out_65_mFAP2b_singleloop_p01wA5_mFAP2b_0001_0001
E2OfPAHtITFEueMQQKxgGALaRoFkCXfQQiBBMAXMI4FEYlzOQGZ7GALFu0FE+TdMQ4P1Y/GtInFUeprQQi1OL+ywI9FEGq2QQtKk9+C/zEG05vKSQvP1i+utwAG0+2RTQB7ob/SV3OG06ZASQGZ7IA/89JFEmu5OQknZNAri/tF0rNbRQhOwK/G3gdFUuDkRQBdl4+e6BfFU9gpPQOH7Z/0OY6Fk1Y0QQCiS7+uurDGkYYBQQx9lk/WE4TG02WzSQwmzh/+a2RG02uFRQ out_65_mFAP2b_singleloop_p01wA5_mFAP2b_0001_0001
LfU4WAf9oEG0hWkPQktzdAXNeMG0yhmNQGZ7kA34lVGEaR2OQc9oiAjqxYGEYljQQaR2aADVjFGkTixQQri6PAXUnPGElxiMQuG/jAHFmIGk8vHMQ out_65_mFAP2b_singleloop_p01wA5_mFAP2b_0001_0001
EW5QsA7QLaGUJGUNQ/pGyADBWjGkBBWOQZQg9AvyhkGkQgVNQ4PVABjrHgGUxgQLQXPKsATLytGUeprNQq+hrAfXgwGUh2uKQUz0kA3Ar6GE8uLKQzhNWAz+56GU4sxKQF3zpAPrDDHUAFFJQUNetAvxLXG025bLQ8GzyADXhiG0cOQQQvSQwAHJc0GUEVnOQhmGkA/sgtGUXWgOQNg9nAfyzpGkYKqJQdmqzAv76xGkXYAKQVvxlAPExJHUlNsIQf20xArL9CHEBNtIQ out_65_mFAP2b_singleloop_p01wA5_mFAP2b_0001_0001
EktzBBf9oqGkZm5OQlDNHB7QLuGUepLOQoacHB/TN6GEZ7sNQ/pGGB/9TAHk9ogPQT3kLBbmZrGkDtIQQ19kMBnyEgGU9oTQQWRZQBzhGwG08tjPQR7bQBPCgeGEEgbRQ/UDAB/natGEShTQQ+0XIBLxMqGU8VVMQXLXKBDejuGUVkGRQMNYOBnf9cGkOQyOQMFBJBDazbGE2qeQQbOeTBLpfuGExUhQQsetPB3bb4Gke4aPQ2wgRBD9tsGk8bpNQWFWRB7TZWG0iehRQ71vOBjEfhGUntWSQt5GUBfr0iGU2sNRQ out_65_mFAP2b_singleloop_p01wA5_mFAP2b_0001_0001
ERLSJBT0i9GEYlTLQXPqJBXiBJHUJGkKQbnPPBrFZMHEaRmJQ03vRBnX6GH0d++HQ3kYFBPzMMHEUNeIQkcIABP8mKHkwtlJQdFAGB3pAYHEhSZHQtIbKBrGv3G04l+JQjmyIB3F1NHk4LVMQPW0FB7DNHHUfhZFQzI3+ALfbQHEvQ5KQKg8CBz1IaH09rfEQ4u7JBDHaZHkFuoFQjSjFBT4/cH092eJQ out_65_mFAP2b_singleloop_p01wA5_mFAP2b_0001_0001
E5lORBPHaVHUGEoKQIwqWBbmZZHUzMDKQHaxXB3MzdHUiBhGQwKnUBnBBkHUGEYEQCB2XB/naiHk9oAMQmcadBXxFnHkTOAMQ6JJeBnhBxHE6boOQbqRiBL+Y2HEvv3NQam5OBvyhZHk789LQJ7dZBXjwSHkLIPKQS86WBDG+fHUE3/NQaaLVBTNCpHkkNhLQjfNeBXa7qHkxCGKQKJMgBz/vgHUsuTMQgNyiB7Zm8H05/TPQY6QiBvfw5HEbx2LQALujBHaHwHUNs+NQ out_65_mFAP2b_singleloop_p01wA5_mFAP2b_0001_0001
LGZbcBntzaHkpbSEQEYleBbktfH0Gv0+PEtohBXMInHEDCsAQ789hBfTivHU3kY8PQgVgB7luXHUjX60P3RpcBnqTQHkfUnjPV4iYBLZAUH0wydpvjgydBf84GHEhReLPDCseBb5QVHEv0NGQI2bbB3SdkHU4DG7PGx4hB3U1SHEpcO6PJDUhBPgMcHEw2YCP out_65_mFAP2b_singleloop_p01wA5_mFAP2b_0001_0001
LRLSjBT14jH0w1jEQtdulBntzpHEW5wFQktjmBLEYnH0kYwJQ7RhlBntzfHEoa8KQZ78nB/mEmHkTiBCQjt/oBbDKcHUJHuDQfU4iBDW5cH0OffGQ4HUlBXdVyHEgUVFQ2xgpBHB2rH0u+iBQtNFnBPOAlHESUJ8PnbEpBPWwXHU2DjAQ out_65_mFAP2b_singleloop_p01wA5_mFAP2b_0001_0001
Lf/koBnX6sH0P14KQ35rpB7P1qHUiBhNQCBmqBHXPfHUGE4NQzMDrBT14bHEoaEQQiBBsBLFuyHEtIrNQI0MrB3tz7HEby2LQKWwpBDGh2HETLlJQ/kkoB/o/sHkjF3KQ2sLoBDLzsHUN5CPQO13tBjSwuHkVfBNQTmUsBPnP1HE2dwPQld+sBHZJAIUtpMLQgZ7pB3yvAIkxM9MQxxQrBXvT0HkfvGIQgSPoBHU/7H0mBzIQ out_65_mFAP2b_singleloop_p01wA5_mFAP2b_0001_0001
EiWErBbPKZH0istLQOJ2rBLwKOHkArMMQR2OqBz1jGH0xLdKQKcNrBjU49GE7RxJQLy2uBzLdMHkoFpLQAacvBjFhPHEzh8IQ/AmwBfo+SHk7ajNQlDtqBLbnbHEnEzJQJ9brBnhQMHU+SSOQCXUvBrBAEHk5/4LQ4z1tBfkESHE7jGIQyisyBL6fRHUKhHNQMgKwBHQoQHUUgmPQjYLwBP0cbHEbBUNQ out_65_mFAP2b_singleloop_p01wA5_mFAP2b_0001_0001
E35rnBrbSJHkvf6JQv09lBzgACH0P1YIQBr8iB7P1DHkqxrIQjs9hBra8MHU2OfIQ5QrmBbPKCHEue0CQMXBlBnJS6G0Nn/+P174lBbUj5GULb/tPcNFoBrTr1GUMV1aP7XJkBTZU9GUMXbuv789mBz1jQHEW5gKQ6nTmBTQ45GUgUGJQa8xoBDoOAHE/2RCQs7VmBrLKKHUxiOBQ277iBjE78G0p8++PEGLlBzNZyGERLUBQd0kkBTtG9G0CUZ7vEXViBvbdAHkrVghv out_65_mFAP2b_singleloop_p01wA5_mFAP2b_0001_0001
EAAghB3256GUiBBJQEtIdBDrc6GktzHJQqGvaB3isxG0IbnGQXPKdBrbSpG0HFuFQhALbBPHa4GEUN+LQeI8bBbv/AHE7gHOQtRSgBH7VCHk89ZPQTLqXB3bCHHUaO+OQ4VggBXb1JHktytQQ0aAYBHqVOH0qJfQQmNtcB7A0PHEHRGRQO0iiBjU4zGUepLJQOPjbBThFCH04NbIQQK0cBDRBxGEj3tMQ1x/WBTBV3GEYPwLQcp8hBrvi9GEjV0OQz/5TBXf4FHkDVBOQJyXiBbS7KH0JGORQeYfUBDj7SHUvFyQQCxDdBbbnVHE9k5RQ out_65_mFAP2b_singleloop_p01wA5_mFAP2b_0001_0001
E8S3VBbQgzGEXPqEQfU4SBDrcrGkX6mBQTiBPBHtIlGE/pGFQv0tMBvyhpGkU4aIQR0zPBrYvwG0hPD6P3AWTBX8d1GUT2miPCmAQBHdf6GUmuD3vSLhTBz0i+G06kTAwHzYQB3moEHUGaWEwSMIUBThr6GEBWZFQwSuVB/EwlGEYf2/Pp6TNBPvJ3GEcrN9P+fKNB774qGEqTq0PN41VBX8LvGEL5YovLO8VBf3j7G0z1ixP/ttNBLzKBHEp2kwvAMONBn6k0GUd6r6vgecVBHuy3GEFbRCwxKoWB/PvDHEP9Y9vPr2SBbkLHH0nVSHwCBpOBntALH0mUlCwfgiNBXs2/GUhe7Fw out_65_mFAP2b_singleloop_p01wA5_mFAP2b_0001_0001
EEtIOBDAAbGUNepDQMIQKBvz3TGkpbSGQ8n6FBT14PG0OffCQ/pGHBDBWMGU6mE8PJMINBnFPKGEtVXIQVuZJBDH7BGk+UdJQgLmIBjnxvF0IReIQQv7FBvf5CGUc+wLQC64EBThIlF00CAKQ0kNDBTHYyFUwbBMQax7EBrJHLGU7mmNQ3UF/AvD0uFUkSDOQt8PBBfCVJGUsuoPQ7pP9ALZd/Fkgj2PQ4PVQBPc9XGET3kAQV+RIBTXUYGUiTvIQ43uPB/56MGU/r+JQClpPBnNfGGECStFQ1mmKBzVJpFkuIdFQ9omDBfFBWF0nMsJQhCAHB3cwSG0pAcNQ+H16APGrfF0QdQOQ2yfABfvwPG0M7hQQEug3AP8M9FkRFvQQ out_65_mFAP2b_singleloop_p01wA5_mFAP2b_0001_0001
EfU4AB7kYQG0LdTEQXkt4AXjXMGUhrHBQRLyvAjrHIGE99zEQbnvqAT2OOGkCXvHQBuS0ATsLVG0Es+6PKWtrA3UKRGUF1TtPxiqoAb+BIGUvdcwPz1RoAfgQXGUvcWtvIFOAB3MzTGUKc9HQG3i7ATwzFG0bFP9PB9y6APBpYGEhin0PZ15wAPzjbGE833/P out_65_mFAP2b_singleloop_p01wA5_mFAP2b_0001_0001
EZ78tA/9T7F0IbnEQIMvlAHiPxFkLz5HQOGffAj+3fF0mv2EQx+djAToLYF0zQuAQvVpqA7v4nFU6qeKQlSXyAfMJyFkxCICQnz4fAnde9FEh7gIQt7ZkAD1YgFUDerLQMXbuAXDn0FEKeoLQSpnwAbu9bFk6J8JQ out_65_mFAP2b_singleloop_p01wA5_mFAP2b_0001_0001
EA/3MAbawZF0M06GQLOLCAT7PGFkmnKFQxMf7/Cl63E009+IQWOP4/mMh/E0VvPLQ7mmV/qErLFUV6NCQTp/g/+GXZFURyg6Puswi/yCExF0UaF9PrCfj+uNP5FE8PqBQ9+rAA/QQ8FE3cS4Pxf9FArp2iFUz04IQtvuMAnWz9EkSYaCQP5MK+u6KUF0zT6EQRFZr+iw78EUD0ABQ1HeS+munWFUDjIyP2q/+/Kg3UFkALW1PL9DCAb9+FG0FNr5PsX2KALW/0F0gzJtP out_65_mFAP2b_singleloop_p01wA5_mFAP2b_0001_0001
Edlm3/eqIjEEjmeIQ3FVx/C+jTEUCRnKQ1mVn9qjLNEUNY3KQ1AgI/QMULE0hf3IQ16SGATBR/DEyHHKQRHsdAjN0CE0rLrKQXGllAvnQLE0eUvIQYtIjAfrx6DE4+INQy7VwAfoMOE0aXQJQwA5tAfaSAEEkUqNQM9f0ArbtIEElztLQqFC5/er/dEU2VIFQPRY7/KbyaEkY2fMQ5WlEATcV1DEzLCIQu8jAAbxGlDEABXLQZzSiALSlPE0HglFQ890bAL2etDE9WrOQIyi1ADd2UEEcxbHQFfKxAXF53DkS3mPQvj+8AfLCLEUNAIMQ out_65_mFAP2b_singleloop_p01wA5_mFAP2b_0001_0001
EjObv+sT2JEEXSVNQWfS4/odFEEUQr2NQVtW+/s+5XDkQJDOQb8NRA54GIDkGgFOQfkGEA93pOEkDsNQQI4DFAFG/mEkaGKQQ2xvNAN6QwEk+IdRQe92OANQkIF02bZRQJLBXAZ54RFEAxqSQepRi+OMWLEUjw4OQNn7FApuyJEkEhMMQbFVz/QXMKEEUrCRQBpGUApWzIEEjpcQQg0XPA1W7rEUjvqOQVKJq/QuVtEkmv9PQY/aDAZHjrE0NLSSQotvdAdm+pEU75oRQd1XZA9laNF0jWlQQJt69/UZAPFkJ5MRQxVgXApu/hFU3tlSQ6NNNAJKvNFkTabTQQT8iAJeRMFE5d2SQ out_65_mFAP2b_singleloop_p01wA5_mFAP2b_0001_0001
EworV/oNnADU0GLOQDLYY/s8HSCUX9ZOQ1Kmu+4n24BkiY4LQhP7I/G14JC0XsuKQvDEg9g4ADCUqFaQQ0xWO/0AWLCEPAwRQJwgH/4bz5C0lRLSQKoxu++glPDkcq3RQhDK0/0HRJDErw4SQz4ga9uofPDUgwGOQ+sV9/YmWICErrsOQBHAa/6g/SCUxFaQQTGF+9SfeBBkX0UQQYATd+ckTvBUbggSQwH/4/sjEDCEEdrRQgOsz/wZunDUWkMTQ9ThGA1kf2C0EQHTQ out_65_mFAP2b_singleloop_p01wA5_mFAP2b_0001_0001
EZJxh/Yqi1A092BLQ3ThP/oOHLA0PigIQQ07q+qyHO+Tk21IQdhgP9eqrw2r+W1IQLHt//QqoH/z8ulGQ+iwPAx8EmAUqIzEQYKxJAlaboBESwjCQBs9hA9IaVAU+hvFQPKJ6/AHMfA0xBKMQQ/6s+Mww6A01JPGQgZfHAxDJo9jljwIQN322/Alvx9zyhKDQkGnnApJN/A0z4oEQfkBkAd419+z6OkHQ out_65_mFAP2b_singleloop_p01wA5_mFAP2b_0001_0001
Lseiy/qQ5G/jIkIJQaTZLAP/Dk8znkUJQVLiOAniMp2bQrVFQ+IlFAXBNg6DL4PBQxYzfA/fty+jLaFKQB1roAD7W17jqPILQMD+mAfhj18LLTNLQifBxAbT259j1l1LQ0e03/yXJjA0HoOJQg+AIA/lTA3reF4KQxHHcAjpsIAk8knLQYm7iAHeg3/jVEWIQ out_65_mFAP2b_singleloop_p01wA5_mFAP2b_0001_0001
ESVTbALbhS+b1ubFQrvffAbRa3/Ln+oAQX/trAjurJAsCE0/Px65vA3oMOBMhJJBQ5C3TA7C5QBsbj2AQ8u43/+ktGBMP39AQvozj/ynS1AMSYs5PEcPl/6lPRBMS3mFQsCJhALF30+LpSdIQUwyZA/y4v+L1JW6Pf02YArfH0BcPAaEQf7OYAL+N3BMYPw6PEWvL+uPPLBM0D7FQQlv2/qWSfBM2waIQ out_65_mFAP2b_singleloop_p01wA5_mFAP2b_0001_0001
EgYMxAbjrQ+7asx7P/sl8A/31d+7rbb5PNp1+A39LWAspvYjPAJ4DBHvV3AcXX0dPnVP/A33YU4DKVjxPYq02A3dLF+z6FQ5P6s2sAnoNI5TumT5PQvBxAPwET+LWEz7Pe1fABfD+z+7obdAQudH/Af19S3zEJCwv33rDBzULj7jCbS2PbJA2Az9e4/zUViwP0VH5AzXvw+T3lpAQuPEpAvlGt5DNz8iPpdVnAHRoQ8TXYf/P out_65_mFAP2b_singleloop_p01wA5_mFAP2b_0001_0001
E72s2A3MgtAcOuhxvqm83AflbtBsKxK9v3VWtA3LHNCMXfX/vI/7kAfuf+BcNNm7v8bF8A3/5DBc34rDwq8u0Af/kAAsanFGwgBY5Afaf0+LTJgJwvoZyAv0iL7bzjpKw8cT0AzbVA6zHp9MwIg+8A3xfWybZYWOwL8ctAr4FU+TZs1NwoydvALRPSAM5SduvvWw9A3zdOCMJNg6v9DZ9ATT60B8JrtGwnt4BBrIflA8nW5CwHKbzAnlHb+7h4LDwAkFtAH1zdA8P/HHwPMn6ALCGMAM3o/KwvUgABnyOx9bcjBJwRUprA37Un47n6oJwi2GBBnuD28bQirNwwyZ+Af4Tv7TcrCQwuHymAHmku+TLdxMwgL4uADHPS/j4mkPw out_65_mFAP2b_singleloop_p01wA5_mFAP2b_0001_0001
LwqztA7X0vC8BsvCw/FSkAvI2IDMfQ/Dwz5pWADTprC8+O7FwT/QEAjn9vCs/wPEwpb2mALFErDMnmFIwYysaAzeNDE8bq2IwE8nUA71MUE8+heGwXlWPArBi9D8KBLLwtQRDADasgEsXJ4HwxHA8/2dQLEsd03Lwtd6v/aLKcEsZ9QKwHYY1+igmoEsfl9KwaA80AnjG5Cc7/PEwqnmhADKwYDcEGWAwd8HtA7sCAEcrJqGwHc5pAT3ybD8gH5JwwzidAndsXEsUS1CwMfHUAL5ziD8lMcMwWo/8/yiCuEMMtVFwJSJq/2TwHEcFZsNw53Ol+CQkzEcGBpJw out_65_mFAP2b_singleloop_p01wA5_mFAP2b_0001_0001
ErlIcA3I6NCMo/uIwJaIMA3lkoBchEIKw17FGAfB2aAciwcIwXAb1/CnsD/LSSYJw7AWUA/HkLBMUg3MwUMlXA/mvJCswczOwkpxGArQffC8Zx9PwE70kALbvbCMkLyPwaNZOAvSX9CM3cyQwe3vhA37u7CcqEwQw1P5lAHM7ICssHIJwXji7/W3YHCczZcKw0fxhAfoMqA8l+nMw3yCJATjdeAc4kvNw2FBtA/YjSCcrRTPwH/3EAvRkTDM5bYRwiAymA3I2ODsyLRRw out_65_mFAP2b_singleloop_p01wA5_mFAP2b_0001_0001
EkEyNA/C6YA88f8DwOmLJAjpXk+r0ZUAw4/MUA7KJXv70tKCw2JlhAPOVG1bidXFwQeDXArzrJBcGLqCwW+hOAjVVF/bdKm4vsR6v/+cHQ+LgfHAw out_65_mFAP2b_singleloop_p01wA5_mFAP2b_0001_0001
EXbuMAfKeQ+jnoIAwSrkWA3fjaAkNhWBwyUKGArnKiBk+81AwkDKq/KvMWB0sIB9vmgpkADuHrAkihR7v8vKhAzP11AUFrPbv7sx//2QyM+DTgX7vIzYcAXK+YA0NxdFwgQ6oAj6QkBEoj49vpuOqAfgZr/Tgns7vGW1YArPHmBEiTlcv out_65_mFAP2b_singleloop_p01wA5_mFAP2b_0001_0001
EtbcLA7sUWCkLpCDwoWO8/ybR8C0lGaCwuVOGAjTjYDkLbw7vOjaZAj0ogDElN26vtfZ6/KWMWD01DpHwQdQn/yUv8CkNm4JwpWTg/Kuz+Dkdh3GwE/CZAHaZYCU/PNFwGpqX/OtDyCEMRaBwJAYNAHhweDUGxbIwPFU9/2HewCkxt+KwDhve/6CXIEkTZTJw+7+u/G/MJEEr2wDw7f9q7QBc2DkkZrFw out_65_mFAP2b_singleloop_p01wA5_mFAP2b_0001_0001
E3c/u/aOhnD0pjIyv1ra6/OTP5DkqSryPNpaDAn3IUEkK2JxPvTiz/2xzhEkqbx5Pdz1L/KbWzDEbkN9Pcdu2+uYFFDU+ky/PKorr/i4trCUmseAQeo2U/A0m5CU5YWAQK5h/+uQmmDk/cf2vKnLLA7RHoDUmRW4PiWzZ+QzpAE0Ja65Pbpaa/6DLCEUKaTCQDu0h/A0NbCkICNBQ/5qx/M4MPDEBDs/P out_65_mFAP2b_singleloop_p01wA5_mFAP2b_0001_0001
EVNlTA/XwYE0/tbnvv/QcAnYWuEUeo3qvIITqALOptEk7jdov6ravAbCdgEU9fr2vwySVAD1T5E07sL9v9Gv5/G4e5E0ILG+vhMIeAfR9PF0l3u9vJRdp/afKBFU+JaEwRQBaAHPANEUn/40v/nQWA//t3EkpV9vP7TTbAbKOwEkAm/BwB7Ws/iAxDFULwz3vpKbt/WnYpE0Erv8vkjCZA3TeXFkiolCw+LxnA3fcPFEGFc9vEfIYAfUNZFUWo81vTTmU+a70AFENQbEwirk1/y0u2EE23jHwK6b0/OjdRFEsDHFw out_65_mFAP2b_singleloop_p01wA5_mFAP2b_0001_0001
EY84uA3i67EkPykwP/gY6Aba07EEBNj0Poo7+ArCbSF05LH1PvWi6AfskgFUr3z7PQjy8APrbwEEwAcAQQySEBPVCwEUVCICQQ5eHB3SliE0gTW8PpSwEBTHHnEkfMxHQ6JTqAnjHHFkiXv3PbfS+AzLHzEU5S8Lv0SE6AjY7fEUT4IAQZ9R4AvoR4EUWMnDQKz5FBnuPAFUN+BCQlKrLBXcTiEkxxv+PqWJHBjQgpE03pvwPuz6FBnJUSEUr3Q8PFo8IBz21mE09BfIQgrJDBfO5WEE+c3HQd0fCBXSMxEEinQJQ out_65_mFAP2b_singleloop_p01wA5_mFAP2b_0001_0001
E/UDEB757VF0gArcPEYlGBXO0qFEv0NBPhrnMBf8SpF0fqxjPKxAPBvyhYF03P1YvRATFBj8n1F0Wgs6vn1cHBHhEpFExuoBwiCk+APyz3FEm0J8vUNeFBHsyJF0eU4uvGPCFBHu30FkW1+0PXgHHB7xuCGED966vKbuHBv9ZaFUShhAwRS58An+e/FUQr5Bw/sR7AHCwAG01uYzvtv46AvsAoF0AuA8v out_65_mFAP2b_singleloop_p01wA5_mFAP2b_0001_0001
LXPKPBDqG7F0gArwPe++UB3Mz6F057nyPiWkXB757HGET3k4P/UDVBzLdQGUGEY4PyL9MBPzMEG00NJ0PU5vWB3bD2F0QZNpvtGKWBHR2uFUKGN7P out_65_mFAP2b_singleloop_p01wA5_mFAP2b_0001_0001
E5lucBT2OHGkSMI7PyL9fBDVjQG0coF+PVjnhBPepOGUhrHEQpbyiBblDGG0eU4EQ6f3hB7quTGUBKyxPtKVgBTCBWGk+JCxv+1fjB/zidGU6Y23P8naeBjWk/FEnED7PveRdBHMPXGE1ns/PgIOjBjoHNGkpoosPb6hdBX/AaG0ldRqvpk0kBz5qfGUvpqiPN4rkBjPzbG0RiB/Pi8JiB76MkGkE9l5P out_65_mFAP2b_singleloop_p01wA5_mFAP2b_0001_0001
EjsthBXO0WGUJGkHQ99TjBvIbWGkWkNKQLymlBHueeGEqG/JQuzHlB7P1nG0jCXJQ3kohBX46ZGkoFpMQqldeBHaETGU4fcNQrXdZBXGNXG021DMQ/J6dBXKSTG0I0OQQLHqgBz1jdGkCXvGQz5HkB7WYOGEmNbKQtH5gBHH2hGkLDPMQ927iBTtZaGUk0WOQ0aBfBnBALG0zIxMQl1HWBPzPSGEUkpMQRf8ZBn46WG0iH5JQLssYBjPafGUpoqMQ2AgaBzaXOGkunhQQmuSdBLSgbGkg/jQQj/wgB3RHQG0fHsQQ out_65_mFAP2b_singleloop_p01wA5_mFAP2b_0001_0001
E4PFoBnuJbGEaRmKQCBWqB7luiGkuJhKQWO0rB/mEjGU0iMNQaRGsB3jCbGEEYlOQFuOsB3NJgGE+TNIQAl5qBDtehGE/27CQSzxsBnp3fG0dGr8Pd3juBXYAZGERRB9PbPasBbsKmGExJgwPSMYoBf8STGk/UDLQ3+jpBPKtqGU1WHKQPO8sB/L8XGk1BZIQ7t9tBjnalGEcBTIQ9zDqBvojpGEXkqCQP4TpBjXlbGEfnlCQ5/ltBLeflGUqanovr15qBb/vrG0effwP out_65_mFAP2b_singleloop_p01wA5_mFAP2b_0001_0001
EFDysB/nasGkR2+NQ357tBPc9sGEpwVQQGZrwB7P1nG0GvcQQShbyBT14pGUbnPPQkCHuBzLd4G0Mz0QQoa5uBr2o5GkVKSSQY+quB7C7EHU6PxSQ5qrvB/f9FH0+tIUQ/JPuBr9SEHE7ARVQjnsrB/5qBHE2BNVQzqZvBD7SFHkmucWQCBmsB/89yGUHaxMQninsBvQsoG0ioBRQrkQsBb/h8GU++qQQHnnvBnQn8GUvsPQQd+9wBfSF3GE6iaSQ/xltB3Pm0GEMS5SQiyksBHYbHHEEbwSQZr1vB7lJKHU4IISQNnoxBvg6HHkstPUQPGxqBP6ABHUh5TUQ8koqBvUOAHkpuEWQ5oWxBr5QHH0TZgWQV5UuBTsFEHkv4SXQ out_65_mFAP2b_singleloop_p01wA5_mFAP2b_0001_0001
E99DxB/TNhGkR2eRQXPqzBzeUcG0d+uRQamJ1B7kYiGkAr0SQmu5zBbQgnGUzMrTQ14VzB/RhQGUwKHSQklMyBLRzJGE7T/QQE97xBTJB8F0xUVRQaTywBXO/1FEyaWSQM3CzBT0kuFEugeQQFDivBbmZfGEAAISQzj10BfMtcGkIW0QQw8AyBLR1PGUvS+SQo7R1BjSPNG0VkZSQ6NfzB/4iKGE2eHQQkuNwBPc4MGE0bwQQlN+yBz9reFk8QnQQ0P9zBvEJ0Fkw+TPQ out_65_mFAP2b_singleloop_p01wA5_mFAP2b_0001_0001
L/Uz3BXO0hGkEDySQ03f5BXO0mGUdTyTQShb7B77neG0OfXUQIwK8B33PfGkvfiVQy+P8B3qdXGUdkrTQRLC7BrbSwGEShLTQOfP5B/ob5G0jIrSQUzx6Bj+2CHkcCHSQyTM9BLwbCHUrtESQr5g5BHkgKHET/tRQ5Qr4BD/pdGERLCSQsoO4BfB2pGUSolUQbfP8BPQgtGE64VSQqNZ8Bf5lzGk1M7TQ/Y/3Bn+M8GEB1fTQst63BDPU2GUQj5RQ out_65_mFAP2b_singleloop_p01wA5_mFAP2b_0001_0001
L+TNOB325FEUHahMQ6mETBf8SPEU6mkMQ++JXBvHFOEULymKQmuJbBLEYZEUIwaLQmuJgBz0NbEUGE4JQOJGaBfR2iEkqx7NQbnvdBHuewEEmuZPQqxLVBfR2cEE8nqOQtd+SBzKHiE0OfXQQAAgLBHYl3DEtILKQepbNBrED6D0hWEHQXPqKBHXPmDEBW5CQO0iMBHZ7oDk9ow7PPK8FBjqxPD0FZ7DQW5QDBjAr8CEqGv/Pnv/DBnuJNDU6mkIQ03vGBDW5gDUjXqKQHv0+ArFZ3C03PFJQMrAMBjOsFEUZeZOQOUjgBTQfSEEmggHQm6jgBXbUsE0TYMJQ5p+hBj/pUEUk28KQFSueBzoy+EkenLOQ6avgBDfjnEkry1PQax8bB7u11EkIQqQQkSCRBX2cFEknsEGQvPKFBTtbeDE0BrMQ out_65_mFAP2b_singleloop_p01wA5_mFAP2b_0001_0001
