# Supplementary material for: Incorporation of sensing modalities into de novo designed fluorescence-activating proteins
Source: Nat Commun. 2021 Feb 8;12:856. doi: 10.1038/s41467-020-18911-w (PMC7870846; doi:10.1038/s41467-020-18911-w)
Supplement: Supplementary file 24 — Source Data [file 41467_2020_18911_MOESM24_ESM.xlsx › raw_data_graphs/Supplementary_Figure_6b,c,d/1/silent_183.out]

SEQUENCE: SRAAQLLPGTWQVTMTNEDGQTSQGQWHFQPRSPYTMDIVAQGTISDGRPIVGYGKATVKTPDTLDIDITYPSLGNIKAQGQITMDSPTQFKWDAQFKQNDNPRYHGSTNILTGTLQRQEZ
SCORE:     score     fa_atr     fa_rep     fa_sol    fa_intra_rep    fa_intra_sol_xover4    lk_ball_wtd    fa_elec    pro_close    hbond_sr_bb    hbond_lr_bb    hbond_bb_sc    hbond_sc    dslf_fa13      omega     fa_dun    p_aa_pp    yhh_planarity        ref    rama_prepro    bref_irms    cen_irms    final_chainbreak    final_looprelax_score    irms       time                                       description
REMARK BINARY SILENTFILE
SCORE:  -477.942   -706.167    114.839    406.185           1.526                 22.310         -7.224   -268.873        2.267        -23.848        -79.783        -26.220     -33.235        0.000      4.172    133.494    -42.122            0.061     19.116          5.558        3.042       3.042               0.010                 -477.942   3.098   2244.000 out_183_mFAP2b_singleloop_p01wA5_mFAP2b_0001_0001
RES_NUM A:1-120 B:121 out_183_mFAP2b_singleloop_p01wA5_mFAP2b_0001_0001
FOLD_TREE  EDGE 1 120 -1  EDGE 1 121 1  out_183_mFAP2b_singleloop_p01wA5_mFAP2b_0001_0001
RT 0.092238 0.94843 0.303269 0.768097 -0.261588 0.584465 0.633655 0.17903 -0.752615 12.785 -5.805 20.9455   out_183_mFAP2b_singleloop_p01wA5_mFAP2b_0001_0001
ANNOTATED_SEQUENCE: S[SER:NtermProteinFull]RAAQLLPGTWQVTMTNEDGQTSQGQWHFQPRSPYTMDIVAQGTISDGRPIVGYGKATVKTPDTLDIDITYPSLGNIKAQGQITMDSPTQFKWDAQFKQNDNPRYH[HIS_D]GSTNILTGTLQRQE[GLU:CtermProteinFull]Z[HBI] out_183_mFAP2b_singleloop_p01wA5_mFAP2b_0001_0001
CHAIN_ENDINGS  120 out_183_mFAP2b_singleloop_p01wA5_mFAP2b_0001_0001
LwfKMBvxLBIEoaMYQDCMMBf9IAIEZ78WQ67nRBLFu8HE99bWQ357UBT0i4H0hWMXQlDNIBf9o3HkoFpWQZUzJBbrEuHEVrOXQiTgIBXhVCIUaeVYQPryOBPHFEIkmJTYQBdLNBHFt7HUsJcYQAQKLBfY1DIkXmbWQoZ2HBbwl2HE8kkVQnxTEBb565H0kdBXQpv7HBnE6tHkcbDYQ out_183_mFAP2b_singleloop_p01wA5_mFAP2b_0001_0001
HTihSB3NJ+H0kYIVQ/UjXBHCs6HkEDiUQkC3XBvcouHUgVmUQFDCcBjVOqHkvf6UQ5QLYB/9T+HUf/ETQRHGZBzvIFI0904SQei7aB7ojGI0+UfRQ6d1WBPouFI0BZdQQ11JTBfjbJI0x4FQQ7SETB/wJOIUFprQQhKqPB/6VIIkXIROQEtoPBzKnAIEsyhUQMv1aBzTP+H0KDGVQ+4sUBzTH8H05bgSQ9ekbBTiJ6HUgVoSQBkHcB/AgGIU2EmTQ6CWVBjrOHIUXFFTQtyXeBbMFEI0n8ORQ1CHcBv7vKIEN0dRQRMxWBbHKCIk9m8PQnDvVBLjAPIEgOaRQrXVQBzT6QIkp1ZQQHjsPBfepEIUmfUNQFw7MBTcFLIkrptNQ out_183_mFAP2b_singleloop_p01wA5_mFAP2b_0001_0001
H3kYTBPzMpH0yhWUQiBhTB/RhdHUO0aUQXPKVBPIwZHkVO0VQEtoYBfR2SHkQg9VQiWEOBntzYHkArEUQnEDQBnCXtHklDFUQRXgWBforaHUCZtTQb8SOB7QLQH0IbHUQam5MB/TNbHkrHFTQEYFLBvcobHkvfyUQ out_183_mFAP2b_singleloop_p01wA5_mFAP2b_0001_0001
HPK8SBntzeHU2O3WQqGPUBjqxbHUbnHYQrcIaBnCXdHE8nSYQQgVcBb5QXHEDCsYQ8S3QBvHFiHUzMnYQXPKQBD/pkH0yhuWQ2rZTB/GRTHEgVLYQ9owRB7OffHknvHZQmupMBD/pgHk9ogYQ03vRBz1jqHEAAkYQ out_183_mFAP2b_singleloop_p01wA5_mFAP2b_0001_0001
H++pcB77nlHEoaAYQuzHhBra8nHkvfKYQy2JjB/RhjHEoaUXQnvflB/mEiHUdTqXQPffhBnBB0Hka8OYQckmfBHU+4HkDMyYQJWcgBPKb0H0yQeZQp2uiBzA/0HEW8sZQza3cBL/5vHUekzZQsHlaBrZmqHUiBZXQOInhB7fLkHEs9oYQ/17gBDN23HUuchXQcXljB/R11HEeDVYQUtZbBfbX3H0NKrYQHFKgBPNyAIE73yYQ8JfdBrOxsHEdmQaQ/tOZB3qmvHUHdmZQ out_183_mFAP2b_singleloop_p01wA5_mFAP2b_0001_0001
H46RiBTgVhHEv0FWQ46BkBT2OdHUIwCVQqxLkBblDRHUO0CVQCBWmBfTiMH0P14UQ78NjB76RhHkpbqTQpcClBnCXdH024kSQkZ0nB/QIhHU7K5SQZELkBnhyhHEXNPRQaRWgBntziHUwK3VQXrCmBzDSgHUSxNVQ5wNjBHe+pHUgbqTQN4MhBPRfeHUl9cTQKWBlBPltUH0enjSQdDLpBHpXeHEzpJSQmkboB/58dHUHH3TQRy2nBbS1pHkUJ7SQS0glBnQ7eHk5cdQQhwPkBjddqHkPNSRQipLiBHAYfHU4JARQ out_183_mFAP2b_singleloop_p01wA5_mFAP2b_0001_0001
Ham5hBjArLH0xLNVQQg1hBTf//G0xLNVQHaRjBntz5GkWkVWQMdTkBLaRxGkpbCWQGZ7dBPc97GktzHVQwvPbBz1c9GEhhyTQlmjVBHQ+6G0sO5TQEBydBD4v1GEUjySQrcIgBvcoPHkBBWVQ8T1iBL3I9GUxiTUQ/JkbBDNEAHkT52VQZY5dB3LizGkLVWVQcvqbB/joFHE1XeTQH3nTBXTB8GkwG7SQqjxTBjoXAHEN2nUQAVHVBz/wyGUjJOUQrx2bB7Ek2G06z0RQJbSdBXVrtGECsITQwk/gBfqf3G0AksSQ out_183_mFAP2b_singleloop_p01wA5_mFAP2b_0001_0001
LEtojBLFu9GkQglXQf/0kBf9o3GUHaVYQUNenBjAryGEYlHYQJbHpB3Mz3GUPKkXQdTSlBjVOAHkCX3YQB09iBTYqHHUGkxYQbxkiBzcHIHUNeCYQBWmjBr3o9GEQZoXQ/pajBjzaxGEm4fYQhoNnBXFMEHEAfxYQ0xalB39l8GUhFXZQCJajBL0mPHEIO/YQTMLhBb/zEHUbdBZQKW3jBXzZOHUFCuXQKxdgBfKZJHUV82XQ out_183_mFAP2b_singleloop_p01wA5_mFAP2b_0001_0001
LSh7nBPIwoGkoFVYQ14VqBblDjGkqxHYQ35rpBrw1aGUdTKXQrcYnBXNeXGEsyBXQgqhmB3jClGUbnnYQk5OrB/hFfGkBYjYQMuzrBLGxoGkqo3XQ out_183_mFAP2b_singleloop_p01wA5_mFAP2b_0001_0001
EqGvrBvz3WG0isdWQJGUrBPc9NGkpbiVQW5grBf8SRGkVOEUQHvUtBzeUXG0gArTQWOUtBX46EGU6m0VQr4BtBn5WBGkbHMXQhHusBrEA3F0+55UQpwltBb78ZGEEYlWQYHTpB/m2KGUoBsVQQZWvBXhwHG0LMqVQlwurBvg/2FEP0PXQEFHuBTASqF0H/HVQuO7sBncn7FU9x3TQSsrqBT/cxFUwBFVQ out_183_mFAP2b_singleloop_p01wA5_mFAP2b_0001_0001
EEYlpBDrcNGUy2RTQIFepBjpbPGEUN2RQktzpBHtIFGEnEDRQktzoB/9T5F0w1bRQsyxmBD/pUGUHahRQ1OnmBzmkfGE3aHSQt+XmBHbwhGkVzaTQF/omBbnwpGkLHdRQFlVmB/aXsGkUqnTQ3aimBbCcxGkEubSQQkwmB7pzsG0zdKQQbynmBrIQ8GUGxISQSU2mB/6Z3G0k2sPQVVzmBzQC/GkZ4zQQSMIoBPy2IG03PtTQiRGrBXn0UGU2HlRQC3JlBT1uPGEUC6RQm6jmB7YNVGEYScQQc3QmBXUzbGkuVNUQSwJmBD1tvGkqpiUQd7ymBve5mGEJH0OQxwjmB7kVCHkxf5SQuR9mBnme5GUcFoNQVc4mB7zeHHUMdhQQ out_183_mFAP2b_singleloop_p01wA5_mFAP2b_0001_0001
EEtIrBzgAGG0LdzPQMIgrBTgV6F0257NQUN+oBHtI5FkQgVMQ8nKoBbktEG0xLNLQaR2tBnsd+FUHaBMQrqWuBLgfsFkye/JQYQdvB7EJYF0EzQLQD4kxBPFnYFkIjiMQGnDuBHQUGFU9h6KQuz3rBrbSNGkVOUPQsK1rBDuurFUoJFPQo1pvB3ddAGkbEJNQH+dtBXlkGG0iJ6KQzZyvBDXHyFEOfgIQKtdsBHDfoF0JOBJQ1wruB/Rn4EkyEuLQK2WsBHWeGFUFk2JQ out_183_mFAP2b_singleloop_p01wA5_mFAP2b_0001_0001
EoFpnBTLymFU46RMQkCHlBTgVmFUhr3KQKc9kBDqGVFU5QrIQHahlB3NJCFEVjHJQEY1iBz0NjFEmu5MQaRLgB7VujFElSdLQyaAjBvu+zFU+5EPQQgVoB/RhZFEFuONQej0kBnDw1F0d64JQH/BjBrynTFEm80NQxgKdBLChhF0D84MQsPHgBnALXFkg39JQoL3fBLLNzFUaneKQqoZhBvJmxF0dFQQQHZ3iBjWwBGU+pNOQCn4kBffkyF0O2CQQ out_183_mFAP2b_singleloop_p01wA5_mFAP2b_0001_0001
EhALkBf++bFk/UjEQWO0jBj/UNFkTiBAQtI7gBz1jOFkpbS8PSMofBzKHgFUwKH7P78tlBnsdSFUIwK1P/teoBjDwQF084/5P6lNlB7S4CFE8B+qvW5wjBb78rF0IbHEQEgQkBTiH9EUsvXBQt1WlBfVviF0iBUvPDeOpBTx7eFkXej6PiejmBnBsGFETYU5viAKjBPSWEF0p19yvUEklBrhiyEE2S3Iv out_183_mFAP2b_singleloop_p01wA5_mFAP2b_0001_0001
EWOUfBvHF8EEEYl6PR2uZBjpb8EU5QL2PhrnYBvd+sEkuJxoviWkbBrFZdEEAAAwvVj3VB7Of3EEDCMAQ0CKWBXd+FFkwoMFQsa2QB3TEAFUkh6IQosGSBXBTQF0WAzLQampgBT14tEE7Rh7PVdzYB7hbMFESPUwPVPUWBL7YnEUhrdBQPv0RBvlC5E0PkT9PJY5VBHrmWFEQiGEQwV6ZBPrUDFkbKNHQ1t+OBnakNFUAaRNQUPLSBXzGhFkpzPLQU63VB7p+LFUifpMQ out_183_mFAP2b_singleloop_p01wA5_mFAP2b_0001_0001
EoFZUBHDCyEEv0N4vktTSB7QLkEULyWAwXPKMBT2OjEEoa8/vO0iJBntzzEkQgV+v14FUBnBBsEkAr8FwJL1ZBnLEtEE2ZJGw9VNSBPGbcEk7cIJwfUYSB7lu/E0HFu0v4G7TBngIUEEQ5k/vtlbSBPi07EU5GuGwzvSbBLJtkE0s8QDwIThTBrlAiE0HYFLwBO5NBDRYbE0dOHJwDs5TBvrpMEkcHwIw out_183_mFAP2b_singleloop_p01wA5_mFAP2b_0001_0001
E99zJBPJGQE025bAwPK8DB/mEPEklDNAwamZBBjpbQE0fqxFwIFOEBPIwQEkvf6IwkxJCB7tn1DkyDw6vhClDBHNyNDUonbAw/5WEBTVEPD0BBUFwu37DBTpZqCUdzT7vEtIMB3MzCEEnEDBwZdfCBHn2cEURk57vJNq7AnSd2DUNml5vBBAEBLrE0DUEecrvF13EBL25OCkHK9+vJaRDB3I2qCkc1stv out_183_mFAP2b_singleloop_p01wA5_mFAP2b_0001_0001
L1NJ4A/89PEUiBBGwQgVyAb5QREk/UjJwwfq0APdT+DEYljLwoFZyAjWkBEESh7NwO1TmAPg1REUk8+IwyPkhAPL24DUdhJIwBRoLAr2d7Dkq7DHwkDrBAzY7MEUGnWIwRlnDAfICfDUc8dEwe++zArvfQEUiBhCwuqr0AbV+fE0gVkKwHGEiALjPXE0d5wKwW1rkAH6UdEETgyGwilxlAbfXtDEXqwEwbX1iA7TxhD0UAwJw out_183_mFAP2b_singleloop_p01wA5_mFAP2b_0001_0001
LGZ74ALv0ZDkSMoKwQgV7A/TN2CU5QbMw2OfDBf8S3CkVOUNwzhWFBjpbaCkWktOw3574A77nKCkZmJLwHJBtAfHfBCkmYyKwo3vmAPtySCUw4QMwNwWqAvaXRB0/hEJw/pG7Ab5QXD0FZrIw/RS2AHIE5CELfMOwxB08ALF/ICUOeMJwNDZ8ADeziBEWmYMw out_183_mFAP2b_singleloop_p01wA5_mFAP2b_0001_0001
LGEYGBT0iYDkCXfMwjs9LBXNedD025LNwHv0PBPHaFDkX6WLwdolUBLwKDD0HF+LwcSsEBrw1vDU14VLw5/BNB7YS/DUSwINwW/mMBbDVSDEvZOPw out_183_mFAP2b_singleloop_p01wA5_mFAP2b_0001_0001
ELH6NBTLyyCEBWJJwEtoRB/mEbCEBW5GwgqxUBT2O7C0kYwDwqxrSBzfqdDksdeCwkAvOB3iR4BETuIDwKtkLBPO2yAEy5+Fws6dIBX2b1/zDMICwoCbFBfnYaAE0Wk9v5AOJBflfb8TblkCw2O/JBvco1CE/pmIwthRUB/OUICEikuIwZg+LBXh+NCUEbmAwmpoRBb9MZBEykhAwxpVOBTCXKAkDvGIwOPvIB/+4QB0pwWIw+vRHB7kLwyr/sIAw7ZuLBv/W+5T0tVFw out_183_mFAP2b_singleloop_p01wA5_mFAP2b_0001_0001
ElDtZBDrcwCUf/UCwy25cBfnvPDEAAA/vv0NeB7P1ED0d++tvHv0dB757fC04luJPb8ChBjU4WDkSMoCwWNjiBvuTvCU/a1Cwx2XgB/BilDU12JIw8SXbBLwKTC0LdTDwFzqaBHZqtDUosn+vStPiBHEUvDEPFqAwejUhBDT0VCUOK6CwSfNiBn1pqDUtRRJw1SeeBzOnBE0fcEIwZ8WeBXeEND0REKJw out_183_mFAP2b_singleloop_p01wA5_mFAP2b_0001_0001
EAAAgBvcolDklDtoP8S3gBvz3fDU6mE9P5l+iBrbSAEE+TNAQHaBjB/naSE0xLd8PzMzcBvz3jDEsyBCQE7paB3cDGE0S+zBQ357fBjqxBEUc9ogvi6whBzfNADUc9z9P370dBzGxcDUzoHGQuTxZB/5nNDEnZtAQknZZBHaCJEk2lfFQ out_183_mFAP2b_singleloop_p01wA5_mFAP2b_0001_0001
EY6mkBnuJ1DkR2OEQnvfmB3NJKEE/pmGQAAwmBjWkHEkQgVKQmupmBvIbrDEBWZLQlYQpBf++JEkoF5DQ5uLpBXTtSE0BJU8PrA4rBTZFWEE9ZY2P2fctBPWKHE0sRBzP2VbsBnRYqEE52HxPU4akBvd+WDUHaxFQbtvlBX3OaE0ZI2FQngCqBTjbzDEzvyDQ5KpqBjtuTEUKYNGQomLoBnZGiEUVXm8P9CFoBHAxHE02kf2PR1KuBTLCuE0azogP9AErB/tP2E0/mP0P out_183_mFAP2b_singleloop_p01wA5_mFAP2b_0001_0001
Lx1DnB7luZEEUNuLQ7RRnBb78ZEkSMoOQwKnnBvyhwEUMIwPQbnvoBHue+EU5QbOQsyBnBHDCoEkCXvKQj59oBn2LQEEJzPPQY9elBPtxSEENrfPQ out_183_mFAP2b_singleloop_p01wA5_mFAP2b_0001_0001
Ef/0mBPzMzEUiBJRQ/pGnBLwKHFEBW5RQ/pmkBnX6MFUKctSQQ1IjBzJx+E0FZLTQlDdpBb5QFF0Jx4SQx+PsB3/+CFUiBRSQyjZuBnFm+EE/aUTQU9SuBrK3tEEM69TQWwUwB3A3MFUHrfTQqG/lBbmZmEEaRmRQFzanBL1NUFkfLMRQf3HpBz/j3EE4qiTQv7epBPtdTFk7OhTQh0vsBzHDSFU9qwRQHqQsB3/51EU3ajRQzQwxB/6RKF0UALUQqHXwB3gnaFkE28SQ out_183_mFAP2b_singleloop_p01wA5_mFAP2b_0001_0001
EoFJkBPy2hFEBW5SQ14FiBzfqpFEv01TQ5QbjBvxL3FUc94UQ++JlBT2OCGEEYlUQkCXfB3251FEVjPTQCB0aBzp1oFU7KnSQVr0aBzSiUFEb+OSQMqfVBDnewFUDVVSQuY4VBbLvOFU9AuRQVhpSB3NifF0JixRQT29SBTF6BGkQdgSQl3cNBPDkhFk3CZRQKKvNB3Z3CG0b1HSQjSGLBPHN1FE0VlRQ1NZlBXjXsF0FZbSQaSIhBrp4bFEReTUQm9ZgBzWkAG0vzfSQyjkdBPia/FENsCUQCnKeBXdGKFkOUUSQuP1UBvEm/EU1xVRQt6AVBfcaIG0iM8SQKQMLBDtUUFkkK9QQUoyLBzXSKG0+KRSQZIFHBDYQ3F0yWURQ out_183_mFAP2b_singleloop_p01wA5_mFAP2b_0001_0001
EtIriBPzMzF0eUIWQaR2jB/na+FEAAQXQPKshB76RGG0HF2XQGE4eBLbnCGEaRCYQCsykBnYQuFEEYJYQwuqmBnkxcF0eewXQjeZpBTNafFUTfoXQGgImB/YWIFk2qVXQAMeqB7GSNFUkMKXQXVioBrhI/Ekx1+WQ7RRhBvconFECsSWQE2glBXwFEG0Xr5WQYZGjBz18mFkf0XYQiX2lBv9y2FE3liYQ60KkBbjrAFk1dTXQ+rlsB/IgKFkAf9WQuHzoBH7ivEUyEpWQ out_183_mFAP2b_singleloop_p01wA5_mFAP2b_0001_0001
EzhWiBXjXQGU2ODYQVjXgBntzXGknvTYQFDChBrvfcGEVj/YQO0SjBzgAgG025HZQhrHgBb78gGU3koXQLrSeBnozdGUexRWQRE8gBn6MaG0y9WVQx7CZBPGkeGkXI6VQoWJgBf0cXG00XGUQctbXBzD3bGUoqpUQjBGbBv/VYGUzEwTQe+OkBDAATGkYQ4XQxO9cB/LjTGEeiXYQ0lEiB/yXkGk0WgXQKZsdBjXBnGEGJBYQiICjBTOlZGE5npVQqlJWBH+ThGETnnWQximhBP0mUG03PYTQ20PTBjWjcGE75XUQEG4ZBXbRWGkvkwSQ out_183_mFAP2b_singleloop_p01wA5_mFAP2b_0001_0001
Env/dBntzcGEqGbZQ8SXeBvcohGkTiFaQ357ZBPc9pGkDtMaQlYQVBzgAnGUbnPaQep7dBrEDZGUPKoaQv/ldBf9WdG0JQWbQIcRhBrnBjGUx9mbQ9lajB7zLeG07yrbQUK/gBnzVtGEkowbQPKcaBXNeZGU46RZQuSGhB7HvlG07HIaQezsgBvfyTG0RQmaQzkaaBn/KUGk1PiaQB0ycB7gpWGELUrbQTURaBnwDjGkIzXbQ+8hiB7zgxGUcE8bQlUWeBDoFxGUDurbQ out_183_mFAP2b_singleloop_p01wA5_mFAP2b_0001_0001
EmuJbBnCX0G0IbPaQgVOXBfnv8G0xLVaQfU4UBjVO8GU14BbQsHlXBLv04GkYQgbQZQgaBPc9GH0HFOaQmOFgB/s0DH0FKZaQTmVgBXON4GEJ1KaQZNKbB/WK0GEPWPaQVoFUB7h67G06t8ZQ9b8YBb8XNHk4tiaQ5vDaBn5xJHko3sZQsBagBLAyEHExu7aQfIghBLMNJHU4RJaQY/uhBTMa0GUnhgaQTh8gBD1c3GkLmpZQ out_183_mFAP2b_singleloop_p01wA5_mFAP2b_0001_0001
L357PB325/GEaRGbQWOUNBvcoAH0z3vbQfUYLBXiBMHkDt4bQpbSLBHYlPHkQgdcQcSsIBntz4GEFuybQyXRKBDmCtGkSXubQtpxNBT0fpGUygScQSDNPBT3YeGUanOcQ4I7SBjrQZGEMflcQrIxVBbhMeGUYADdQpHoTBDaEPG0JQdcQGE4NBLwKCHkqxraQCpMQBP7a+GkyhIcQ0i7FBrhg6GkOfZbQIBmGBrf25GUL+QcQZQcMBnRyrGUaZQbQgRsGBbCDoGU8TubQBxqLBT2jqGkvswcQ0AcRBDRLuGUu1ScQTRLNBrOwZGkJu4bQ5uJVBfRDmGU7zIdQWXjYB7KIaGEswTdQoHPRBvLxLGEkpFcQKOWWBrFtKGUzVtcQ out_183_mFAP2b_singleloop_p01wA5_mFAP2b_0001_0001
LkC3JB/owRH0d+WbQ46xHBb6mcHkYQcbQBr8IBfSMiHEsyxaQcSMKBPIwcHkpbSaQgVuBB77ncHEVjjbQs499An1jbHEzc8aQ2O/JBzeUOHkQg5aQL62JBn3XgHkWA3bQOCYABTtkjH0G30bQCcxABLnvVHklf3bQsuZ4ALQEWHEE7/aQ out_183_mFAP2b_singleloop_p01wA5_mFAP2b_0001_0001
LXkNIBHsysHEmutaQpw1IBnDtyH0HFGaQueUFBXMIuHERLiZQlYQGBLbnwH0bS8YQcSMHB/mE+HUwKTaQpnYIBX+p+HUpdCbQTNDHB7XrzH0MOTbQ6XNIBj5usHkIMuaQkhENBn3iyHkjb8ZQK2+CB/JS/H0QeMaQ8baJBLPACIEkZAaQsN9FBHlfCIkGcRbQjSmMBPraAIUanHbQcYyCB3VfzHkMIbbQl/nJBD44xH0vkubQ out_183_mFAP2b_singleloop_p01wA5_mFAP2b_0001_0001
EsHFBBf++nHkWktZQ7Rh7APdTjHkDtMZQQ144ADrcXHkmZWZQ99TwA77nTHEEYJZQ2jCxAThrpHEsyJZQiajyAXor1HUcsCZQXSEyAbJi8HEAhlZQFUi0Ajjz5HkvYaYQgghzAztsDIUf5fZQflB2AToTCI0IvUYQ17g1ADXtFI0RV3YQVs/2APuHLIEvtxYQf/UABjU4lHEoaMaQTq6/AfLdjHk4kuYQHEqsAb/ooHU1qnZQSSAsA/MjmH0HrwYQNeiwAXSV5HUiXFaQq790Ab7n0HU3r+XQxcJzAvZYGIUKV7ZQi9l3ArS5DIENxpXQC1+1APC7MIUzlMZQ out_183_mFAP2b_singleloop_p01wA5_mFAP2b_0001_0001
EqGPABT0iRH0yhqZQ357+A3jCGH0Gv0ZQ5luEBnDt/G0JxwZQGE4IBHXPDHkQgBaQMIw6ArFZEHkU4iaQgqUxArGsKH0G4paQqC/3AfRl4GknkqaQDCsDBT2OVHUGE0ZQtsQ5ADHrCHU56dZQwiaABLJ1GH06R5aQMW/sAvbnKHUIOQaQKID1AX1n3GEbHLbQJT/+AbHmzGEwSmaQt6yxATrH2G0r8TaQ out_183_mFAP2b_singleloop_p01wA5_mFAP2b_0001_0001
EFDiEBzKH2GE7RdZQ4PVJBXjXvGEBWZZQU4aIBjrHjGEoaYZQFueEBnuJfGECsGZQzhWMBTgVzGU46xYQFbWRBbDktG098lYQl1gUBfSN0Gk4O2XQ+sLXBDQ6+GU5PYYQ7RBBBrZmzGE99PZQ/z1LBrGqwG0LZ1ZQIaaNBLSt7GkiZ2YQByrJBr07yGU3QWYQpEcQB39XlGkANcYQyUEUBrqRtGk8nAZQ3qQZBLdMEHU+3CYQwY8ZBDP27GEsMwYQfq+TBToQDHUr/nYQ out_183_mFAP2b_singleloop_p01wA5_mFAP2b_0001_0001
EEtIMBvHFdGUPKsZQ/pGMBrbSRG04lqZQaR2PB7QLNGU5QHZQlDNUBfTiRGEoaAZQrcoNB33PMG0isVaQy/WJBDpiNG0Hk5aQpKoEBHkAOGErLwaQEd3KB7XmNGE0lebQ5lOPBjqxgGk8S7ZQhFDIBfznOGk4cjZQOcURBvc5PGEi1gaQqdbOBLKwDG0eDRaQ out_183_mFAP2b_singleloop_p01wA5_mFAP2b_0001_0001
EIwKOB77nEGE7RxYQvJRRBblDAGEmuNYQyLdSB757nFkuJRYQam5OB33PbFU2ObYQzMTOBrEDCGksdGXQ5ieNBzGEOG0u84WQo7eRBP4y6FUDR7VQJbDKBTY2QGU3btVQx1jKBTgVBGEZ74YQUeKVBvA9DGkh0MYQ4SYKB7Rt8F04qJXQcFTRBfnoRGEOhyWQRkhLBLedRGkJuwXQCKTPBHb09FUdiBVQb5/RBPKqpF0ssCWQYWaVBHHQBGEk33VQ1FrJBPXgZGUHxoVQI8HGBvaUNG0cK2VQl92LB/+wNG0UOzUQ out_183_mFAP2b_singleloop_p01wA5_mFAP2b_0001_0001
EKcdXB7OfhF0MzIYQtI7YBX3kKF0eUIYQO0CbBvcoDFU3k4WQf/UeB3MzOF01jSWQ6mEdBLEYFF0jCrYQhtoeBDBztEE9eoYQavvaBv5yKFUGmWZQgqRaB/S3sFksdCYQgQXVB7pLBFkcpPYQ8gSgB/XcOFU0zlYQa0ygBPsPqEE1DBZQpDLgBTpQqEE8NJYQWvFbBrb4jEEPdtYQaIrdBXhNHFkNVvZQzqIXBH4QBF0y0bZQlCvZBzIwbFkS3XZQ out_183_mFAP2b_singleloop_p01wA5_mFAP2b_0001_0001
EsyBZBbQgxE0jCXWQ++paBb5QpEUjXCVQ46ReBrFZVEUiBJVQIFOdBnDtGE0w17VQXktVBrw1jEEEYNUQBWZWBHZ7oEECs6WQ509cB7kr1EEYNiUQjs9WBXjXeE0HFOTQv0NTBLGEyEE/pGUQ35bTBb5QXEET3sUQ out_183_mFAP2b_singleloop_p01wA5_mFAP2b_0001_0001
EqxLhBLxgUE0JxQUQaRGjBf9oCEEEYNUQ0iMkBra86Dka8ySQO0ClBPy2LEU6mESQ35blBvyhIE0eUIVQjqmnBDUPwDUwjQVQsnwpBjKe+DkGpPWQYz/pBz7NSE0MMnWQrrXrBfKpfDE8EsWQiBhhBTKchEUdTqTQ0VFiB/aSoDkWkiUQJbqkB3BrLEkMYIWQjIWmBzjWXEURbxUQxaioBbborDElISUQ1FvmB/qOSDU8+mVQ8U1sBHbpmD0YfVXQc8HrBTegBD0b4XWQ out_183_mFAP2b_singleloop_p01wA5_mFAP2b_0001_0001
LHvUkBjWkRD01jaSQqGflBrZmFD0coFRQueUkBDW5cCkpbaQQrcojBHYl7BkBBGRQ2OfjBLwK7CkEDCTQFgonBbigAD0nUMRQjtNlBvz6fDEDwYQQ out_183_mFAP2b_singleloop_p01wA5_mFAP2b_0001_0001
LMIQkB3MzcCk8SHOQ5QLjBfTixBEqGfMQqGPhBj/UHCU0iMKQc94hBblDlC0MzsIQqGflBjrH9AkEDSLQ/iInBztncAUXvZNQknakB7V7l/jZirJQZ78kBnCX3CEBWJNQ+zAiB3e1HB0MoyNQtBsmBPxGmBUnh/JQ2dCmBDk94/TxJoOQ32EmBbr9c+T3D3IQX3KjBb4FKAkTVDIQ+WPjBrJuU+T7V/KQ out_183_mFAP2b_singleloop_p01wA5_mFAP2b_0001_0001
L46xdBzLdjBEaR2JQktzZBrw17BUdTiHQiWEYB/TN2AEW5wDQy2ZZBf8SX/DtIbEQ+wuUBThHQCUTqFJQl5pRBL3OZBkFGiKQViKWBXQ7zCE0QBLQ6W9LBnX7wB0+fOLQ789cBXjXyAEpwFLQ8fkbB74hWC0HLAFQgyESBX+vcCkOnGHQzuuTBTLfIBkeDYMQq0jRBDwFgAUCDSJQo8hSB/IaAD0W67LQc4LYBbpfNDEAC8JQznzYBfAjnC0unkMQchCKBnqZ7AEKpPMQC5wJBTax/B0kkZJQeU9LBTKUUC0rSiMQ out_183_mFAP2b_singleloop_p01wA5_mFAP2b_0001_0001
L2jCVBvIbPBka8S/PDXvSBHYlTAkR2O3PnEDXBXiBx+z4lutPzMTWBzgAr4zMzMrP3ySOB7Mn/+j/0u8PQeMKB/eOVAUSkOAQIFOUBPzMHCkZmZ+Pz9DRBTVF4AEdgnfPSI6PBruWq9zxfrBQ+trMBD1KL9Dah01PEjjHBvesWAUBN46P out_183_mFAP2b_singleloop_p01wA5_mFAP2b_0001_0001
LEtobB/na8/zisdePEtIgBf9og+zfqxrv2jChBjVO02D/pGxPiBBiBjWkt973P1YPTiBfBTLy28Dv0N+vc1adBDMGt/j0kQDwilbfBXtw+AEHQ+Cw6RDaB/sNJ/T+HjGwZ78bBLwK/AUO0ikPoL0hBbec5/TmIZtvSnzbBDoXPyr20y9vTMRhBrd3F5D0voAw out_183_mFAP2b_singleloop_p01wA5_mFAP2b_0001_0001
LlD9gBThrH6zyhW/PDC8hBT0iM9bktTDQT3kgB77nK+LtIbIQZQghBjAr8/7yh2JQMdDgBb5QL+jWkNBQ/hBkBPilb87fiUEQZj3hBH1Nh/7zcQBQ out_183_mFAP2b_singleloop_p01wA5_mFAP2b_0001_0001
EPK8cB325767z3PJQBrcaBT2Of8b3k4LQjsdcBrEDC7jTiBOQtd+cBDVjH/zMzcNQXuYUB/vsH87/nrLQ76YRBjLWl97oXOOQIsjLBr3RF+LSHvNQtUqIBTS/u+LFhFQQW9wDBbJ52/L0xHQQOuRBBH4GOAMnFAOQbpdBBzA9LAMRHSRQKcdbB33P16D99DIQPMhbBHQkQ/rQjhMQHk+SB/fUY+LLUGKQimPTBfuI57jBCJLQaa+RBrC4q3LD5tPQt+5SBTR3r/bu0/OQZJ4KBjKfr/bawSMQF29JBTk/Z37ay8MQlqcKBjrIU+LCB+QQAVCDB7UfBA8VcOMQswN7AXPDpAsieDOQJGYDBrPN7/7oRJSQB4l7AzZ4mA8qzTRQ out_183_mFAP2b_singleloop_p01wA5_mFAP2b_0001_0001
ETihdBzLdTy7P1QQQgVOfBLxgg9T14VRQWOUbBX3kAA0LdrRQyLdWBTLym/j78tRQ/pmfB757n2rpbiSQJrQgBvyR5+7qj7RQ0rWdB7Kb5+bC8oQQmbfdBr3/yzbjKPQQ98ihBrrJq+Dk7ERQkT6bBXAsszrEYITQHOchBLMmv5j70MTQSFNfBDewOA8waoSQtRaiBrL1N/7ctwRQy2NZBD0lk/LSryQQQsmfBzZOFAMLI4PQ out_183_mFAP2b_singleloop_p01wA5_mFAP2b_0001_0001
EPffdB/RhLBkuJBSQb8SaB7QLKC0isdSQzhWbBzfqVCE7R5TQIFufBTf/kCkR2OUQhrnbBjVO0CUGEwRQ1n4aBbJLyC0xkYQQPxXYB7N3YDEzkTSQwrGdB3tyZDUlccPQ03vgBzgATB0Ld7RQwMFWB/ywBC0+PYSQDEjfBzOu6CEkD6RQ3hoWB7AyvCUGpLQQO/3cBfs+VC0ws+PQWMfZBX6p2D0GxzRQSBEZBfQKcDUyLYTQCkOUBb7GSDUnyHSQEakcBvKzYD0J5UNQQ7ngBrMJdD0Ar1PQ3BFbBHd30DUb9HQQ out_183_mFAP2b_singleloop_p01wA5_mFAP2b_0001_0001
ERLSXBThrPCUf/sUQlYQXBLEYdCEZ7EWQhrHSBX461CkYQQWQMdzNB7OfjCEueEWQpbSXBfR2uBkqxDXQNyLXBnOIICkKbPYQRYLcBXSX2A0NSzWQ2jCUB/naAC0xLVUQgexaB7CRxCUXBQWQD7qTBTERKBEpv7WQULHXBT9jaBUmslYQphnTBnZsbC0LHUYQMuvaBfbebCU1MVYQvWKcBvwqAAU9wfXQ9ZzfB7NGcB0Di8WQRTFcBf1CeAEdEyVQ out_183_mFAP2b_singleloop_p01wA5_mFAP2b_0001_0001
Ee+eSBHXPeDU5QrWQEYlNB34l2DUMI4WQW5QOBzfqPEkpbqXQlDtSBHueWEE/p+XQNeJWBDrcsDUHaxWQkJqKBrMziDkpcZXQbc3LBrH6+DEFQ6VQ out_183_mFAP2b_singleloop_p01wA5_mFAP2b_0001_0001
EMIwJBXiBZEU0iAYQShrJBrbSsEUgVaYQ14lEBDW54E057TYQxggABf++vEk8SHYQdTCKBf++lE03PJZQF4FFB/SSZEkypWZQuQvABzp9jE0w+nZQdl2EBLEKDEUQjQZQbxY4A/WzYEUefzZQM6RABztJwDk1FcZQDO93ADb0CEUGjtZQQ93uAvnivD0vF5ZQHaRGBfSMSEkrHtXQZs/MBfae2E0UZQYQNuUKB/jT0EkEGdZQyRlNBn6QcEUa1OZQXe6ABnHR1EE0fsZQNIPIBD6Q1DUGqCZQVKlxALzRhEEPIBaQHnDABfI5NDEWgXZQOqQvATC3SD0VOuZQ out_183_mFAP2b_singleloop_p01wA5_mFAP2b_0001_0001
LhrnEBzgANFkYQgYQoFZ/AjU4YFEv0dYQKxAABfTivF0NJuYQpw1DBb781FUbnDZQOJGIBnBBUFE7RpYQm5N5AH1nQFksGwYQD+r8APrfZFEya5XQ out_183_mFAP2b_singleloop_p01wA5_mFAP2b_0001_0001
E2Of3A33P7F00NlYQ46R2A34lIGEoa0YQ03PzAvIbQGUy2RYQpbSuAvyhNGka8iXQEtIuAHXPJGET3YZQAV2xADn/DGEA5BaQFi4pADiXFG0C0laQUzjuA/PRBGEnlPbQlIA3AXovIGEg3gbQ9owxATgV0FEXPSYQLx89AbMSLGk4FBZQqCrmAHJfFGEn+OZQgkbsA37nRGEl5fZQ3+e5ADVfHG0UaLaQ1ODzAP492FUvk8ZQBnkiA3i+AGECheaQFn7nA7g0NG0EUpaQRmLyADT9yFk86JbQI3NoAjCbAGUZNnbQXUA6APxyFG0QR8bQFavzAnV7PG0WkmbQL+R9A3LzJGkEhLbQ out_183_mFAP2b_singleloop_p01wA5_mFAP2b_0001_0001
EnED2AvyhaG00NZYQ357yAD/piGEaR2XQAAAxAPeptGkBBOYQbnv1A/S3wGUjXuYQ7Rh7APepjGEue0WQShr6AnsdcGkR2yYQS8TrAX4TgGUPFaXQGZ74ArbSpGEEYFWQEYl8A757bGkTiZWQKcdBB/9TmGkvfSXQ out_183_mFAP2b_singleloop_p01wA5_mFAP2b_0001_0001
E+TNqALbnzGUbnvXQIwKoAbkt+GUbnDYQ/pGqA757FH0gA7WQzMzpAzLdCHEmuxVQ7RhZAnYQAHEBWVYQwGFKAj0n9G0YSqXQ91AWAPIJ5GEkZ8YQx1jmAbPKwGkqx7WQDVrtAnz7AHkVKdYQhjbXA3nnIHEmmeYQ2yFMAjkOCHEdj5WQat7FA7/Y6G0H0IZQGu3gA/FO7G0S/UZQFV8XA76ywG0gfzYQ out_183_mFAP2b_singleloop_p01wA5_mFAP2b_0001_0001
Epw1rA/mEQHEnELXQGZ7tAXNeXHU0iEWQJGEkA3MzbH0xLVVQQgVYAzgAfHET38VQU460AXNegHU14lWQM/W2A7dpoHEsglVQ3kr/Ab/6bH0S97WQdoFsA34lSHkDtEYQ2moyAfwTTHEcHUVQBfPxArV5jH0dVcXQFoc7AH56uHki/8VQioruAPMDsHE+KTVQffF6Arv0kHkO7uUQZSVCBPWKiHE94TXQu2nBBzopYHE2sCWQ0P2+APirVHEoGsXQ out_183_mFAP2b_singleloop_p01wA5_mFAP2b_0001_0001
LNepkAf9obHkCX/TQepbYAb6mfHkBBGTQXPKeAz1jqHUiBhSQ8naQADVjxH0kYYSQR2OVAblDYHEsy5RQPwgMAL7UNHUVQPSQW0OKA/wEGHkiH/QQUGTx/+wGKHUZjDQQvo8m/OyPCH0wi7NQyLdrA7luYH03PlTQvfuJA7oggHUb4qTQcwQiA7lzWHkjhaRQMKnKAHiybHEjZLRQCgE6/mSIOHk02uSQ4DsXAjrnJHkjq7SQ7hXGAXx69GklFSRQAUPZAny4FHkaAcQQhrw7/qRkRHUAxMPQuc4I/eImLHUv7oQQ37k++6hPFHUWfwMQTQqZ/2mV7G0pywOQY5uAAjApAHEotwMQ out_183_mFAP2b_singleloop_p01wA5_mFAP2b_0001_0001
LlYQpAnX6rHERLKSQdoFtADAA2H0MzkRQDXP3AHtI4HkR2WSQBrc7AjWkwHUep7SQsHFwAXMI1H0w1DQQ19E6AnrQvHkH72PQj6MnAHNavHk+SlOQVjXuA3islHEoaUSQg58mADyF8HEzAuRQxf8wAzU38H0WjPPQxaI/Aj7uyHkTCkOQVzbpAXS3uHUdxeMQURlfA/o9zH0QjxOQB17lAHmenHU7IXPQ out_183_mFAP2b_singleloop_p01wA5_mFAP2b_0001_0001
LBrc8AjVuAI0P1QSQ9oQDBrbyBIEnE7SQnvfHBz0N7HUPKkSQTihLBLaR6HE7RRTQIFuEBPyWHIkZmZSQXmv+ATrBKI0yLJSQlzo3AHClFIEPwoRQSXX8AzTyAIE90QSQ50nCB353BIkxtAUQecKHB/n9GIkIOfRQWqKHB/5fJIUP2ITQn5s/APYSNI0AgaRQPou7ALy2LIE+gETQmvh4AjgcFI0oNjQQ5XYvAzOPGIEOj9RQ out_183_mFAP2b_singleloop_p01wA5_mFAP2b_0001_0001
EzMzGBnsd1H0GvcRQIwqKBfTitHUepDRQIwKIBjrHjHUepjQQoFZKBntzdHEEYVPQ0iMOBrvfyHEAAAQQQ0FLBDZm2HUkLeNQ9+PGBnLB1H0J9LNQyttNBPBu7Hkrz4LQ8naDBPc91HkZm5QQT3ENB/XdrHEPa7RQJuGRB740sHkY1bPQpaSQBzVK5HkU2bQQ out_183_mFAP2b_singleloop_p01wA5_mFAP2b_0001_0001
EqxrDB/89fH0w1LRQdTCBB3MzVH0z33QQXkt9ADAAQHkBBGSQfU43APy2UHU3k4SQ14l4AzKHXHECsyPQDbI8AXCybH0kqWNQYxDzAr5dMHkjcNPQdTCCB/89kH0eU4RQjl9DBDzcQHktzaQQ0P4yAXtTcHEFKWQQfkL8ATmejH0KYpNQ90ZsAHD5NHULr3NQKECwAfk/IHE5QhQQ9Nq4A727GHUOrSOQ out_183_mFAP2b_singleloop_p01wA5_mFAP2b_0001_0001
EvJx/AbQgFH0gALSQhrH7A34l+GkQgNTQNzMyAHtI3GkBBuSQ99TzAHDCyGU5QrRQgqxBBb5Q3GEue0TQGLOGBfy17GU/cnUQVR5JBrNsyGkTECVQWL8DBXmSBHEa60VQpwVCBDBWCHkrHdRQ4bi3Aj9pDH0Jf+TQLnoDBjpOzG0qr/SQzam/APchxG0glaUQPQeIB3UgBHkVQBUQZbHNBra01G0sHoVQQxeLBz8wuGUjXJUQeuqHBnl9sGkO0nVQLVKHBzqqEHU/qbWQMVrBBbbi7GkBHbWQMdSBBPYiHHkakfVQ out_183_mFAP2b_singleloop_p01wA5_mFAP2b_0001_0001
ECsypAHZ71GkU4iTQ8S3gArbSuGkDtYTQ789jA/mEkG04lGUQpbSkAT14jG03PVVQDCsMAfTiyGU2O/TQUapy/aX6qGEx3xTQsZg5/aMlhGUxmhTQo1z7+mypuGE9L2TQ67npAf9o6GUwKXUQ6mWfAv6zsGkflUSQYhyIATGF6GE98kTQ/N6OAzDwzGUXzDVQ out_183_mFAP2b_singleloop_p01wA5_mFAP2b_0001_0001
EiBBnA757bGEv0VTQOJGsA7kYSG0eU4TQqxLmAThrHG0xL1TQIwKiA3NJEGkpbySQlDt2APzMRGUy2JTQ7zr9ADdSaG0dYgTQA617APRCHG0ZTgTQS4IDBfUlbGENWqSQoa8lATKccG03PVSQJYatArIkTGkkl8UQf4P1ADLlRGE1xFSQwmeAB/TzYGknWcUQBRN5AzljhGkD2hTQaasBBjxRGGELq+SQZzi2AvlmAGUDqNTQzBN9A3gwGG0o+kUQLZmFBD7BiG0R8/SQxOoBBTnTdGUK3rRQMTZFBL3ZUGkPEqSQ out_183_mFAP2b_singleloop_p01wA5_mFAP2b_0001_0001
E/pGmADBWCGEVj/UQT3khAb5QvF0LdLVQmuJqA76RfFUiBpVQZ78sAHtIfFUf/0WQ14lQATgVwF03PNWQluyFAfQLaFktWkWQoamPArNJKFkVVWWQVJ+n/SmvZFkNtFXQ3kYpAXiBGG0w1zVQA+0cADOwpFkGROUQlMJEA3T56FUZpzVQSqcWA7mt3FUIIIXQ out_183_mFAP2b_singleloop_p01wA5_mFAP2b_0001_0001
EdTiuAfSMSFklDtUQFDC3ALFuCFEoaEVQaR2yA/owrE0bSEVQb8SuAT0ikE0GvEUQBWZABXiBDFk8SHUQJAnCBrX+YFEMm9TQii5EBrwJ0EU/JqUQh3aEBnMgjF0J7OVQWO0rA/mETFkCXvTQwf05AnQcGFkNxEWQPgX+ALmd9EE7PITQoJS/A/vhiF0E/eTQ0Z/FBrK5XFUJPUTQMoSIBXRf0EUPU+TQ/TdDBDTzjEkK1vUQ+eLGBX0y5EEWwoVQG+/FBv3NzF0A+/UQjAiHBjr3ZF0qZtVQgyEBBvOKlFkUo5VQ out_183_mFAP2b_singleloop_p01wA5_mFAP2b_0001_0001
EhAr0AzeUgEECsKWQkCXxAzKHKE0NJWWQ2jC7AXO02D0yhOWQqxrBBzgA/DE+T1WQgVOsAHueGE0jCvXQox1iAP2gTE0gC4XQs9EpA/ZqdD0YC6XQnvf4AfTinEkqx7WQOIqrAXpEGEk83jVQtC9xALk7KE0QSQYQhb4kAb2WiEkpl8XQkgflAPmDZD0JacYQiiEwAPpVJD0+u0XQiMUjAjx2UDEQcIXQ out_183_mFAP2b_singleloop_p01wA5_mFAP2b_0001_0001
EOJG6Ab6mUDEuecVQdTiBBb5Q3C0KHSVQUNeABTKcJC00NxVQLHa8ALwKfB00NBVQtd+CBHue0CU0i0TQBEeEBr5pdDkzvJTQDUgABzST3D0U0mSQr/tJBrO9oD0MACTQ5VzBBjv6NE0zB8RQOUDLBrD5GE0n1WSQAMHHBnkiTEkomzRQ/deIBforlE0AkHRQwKHzALGEQDUep7UQMU3EB7b0CDUV14VQSoZ/A/eFnCEQ9STQknVGB7rgeC0+btTQZpv4AXbcuDU0MtSQhezMBv8kUDUpidTQWsV9ArQ0XEEf3gRQxHOPBXzdLE0r0PSQXtTMBTlalEUQH8QQ out_183_mFAP2b_singleloop_p01wA5_mFAP2b_0001_0001
LCB2BBrFZ7BUHaBXQfUYBBTKclA0FZjXQTiBEB/S3E/jEDqWQjX6BBLFue7Tc9gWQXkNEB/9TtAEW5cYQXchDB7g2ECUBkoYQiUIEBfvVcCknM+XQts2BB/ME8BEOn/WQT6P6AnzsVAEM4rXQM7bIBzELaAkkyZYQFQWCBrysBA0EI0YQSQhGBDjdOCkcdAZQ2eI/A7ouJC0zH3YQAZTIBvDkgC0QC0XQ3r7BBnoP6CkXNAYQ out_183_mFAP2b_singleloop_p01wA5_mFAP2b_0001_0001
LU4aIBHsyx/DEY9VQiBBLBHsyh9z4lGVQgVuHBrFZ77j9o4TQzMzIBbmZG8r8SPTQy2ZQB3ist+z4lmUQ621PB3rNdAU+NvTQ6mEKBb6m0AUIwCWQYAnLBju5XzLvEsVQvuPSB3CCK8jAPDUQsYATBHieL/D5XaVQ+g1RBzolNA0Pz6SQ out_183_mFAP2b_singleloop_p01wA5_mFAP2b_0001_0001
LCsyDBLGEo+j/UjTQTihABjqxL+zP1YSQBW51A/mEj8z3P1SQamZuAblDN8jZmBSQAAgABDW5YA0NJmRQRXNGBD5P9AkTnURQTPzFBDoDICksNjQQismJBDE81/TfNnQQyL9CBfnvHAkYQIUQovXCBLITf6zWOyRQuk38ATRAHBEW9LSQq718APJpQAkvYqQQADFIBHPbMB0kcRSQGjyJBH4EVCUB5ZQQR1cDBTVheCkD9GRQNf6DBzAECCUojKPQIGoNBzPZUAketcQQFa0HBr+2X/jJkXPQrk4JBvimC+z4qNRQ out_183_mFAP2b_singleloop_p01wA5_mFAP2b_0001_0001
LQ140AvHFu6jDtIUQMIwqATf/U174luUQlYQkAz1jS+DqGPVQWO0UA76RR+z1jKVQkCX7ALwKH7zkYwUQBWNsAXOz78LIyjVQFjAmA/OEY8bMg/TQ out_183_mFAP2b_singleloop_p01wA5_mFAP2b_0001_0001
LRLypAjpbKAUiBxVQuz3kA7P1YBECsSWQ6mEdAb6mEC0IbPVQ2OfLAzeUUCU3kgVQZQgbAbmZGBknvfXQgxwjA/w0nA0SjWYQt3PrAPc4RBUYZlYQh0ngAnCd++TAQnYQfU4xALGEIAEAAwVQqiOrAXp5BCU7ynWQFFVPArMmXAEitPXQyXJTAT9jACUB9wXQPfVkAnmiP+j5FBZQad/UAjvK99zHOaYQ out_183_mFAP2b_singleloop_p01wA5_mFAP2b_0001_0001
EFDCjAjqxHC01jCUQKc9aAzLdfC0d++SQueUeA/TNODktzPTQZQgnA7QLaDkvfyTQThmhA/S3TCk8DlRQeRvSAj4ZgCUt/gQQXVRsA3pnpCk21TRQpYOXAj5sNC0HMTOQLHaqAHZ70Bk++5TQ/ABKAz9YXCEbiBTQdGqiAneqiBUXdgRQzzOSA/BIDD0wCbQQbg4CA3h3VCkWE1QQnNEvAzXGhCk4AUQQ0MHyALALfC0uJDSQSRSrA3COMDUX+XRQVu3KALUAYCUTs5MQ8hPXALUuVBE/RbOQ71YjAfSuYCkxWmNQ out_183_mFAP2b_singleloop_p01wA5_mFAP2b_0001_0001
ER2OPATf/oDUKc1SQxgATArFZLEUf/8SQamZWAfR2WEkSMoRQnEDMADAASE0eUoQQKc9AATLyWEUktrTQZAv9/a/0REUBKJVQwjWb/SkPhEU31vVQz0CW/WypfEEv9PXQb7+j8mTaxEEFvzXQhrHBAPHadD0codSQS31gALa2NEkXchTQ2Ulj/S4tSEEaMNTQQqMDAvHFoE03zlTQBaXOALD+TE0gVoVQoxOz/uuVBEknMSVQxxZa9MhGeEEl+UVQuc0m/+dixEEhOfVQoNF7/K4qgEkR0qXQqcVz+WYZQEEV2hXQfJ/k8QYUwEEa1ZYQWkUa/o03wEEExbXQrKB8+mq+/EEgjiXQ out_183_mFAP2b_singleloop_p01wA5_mFAP2b_0001_0001
EcSMiAnX6mEkZmpRQzMzjAb5Q1EUc9gQQFDCgAfTiLFUxg4QQ3kYkAjWkVF0FZzRQ2OfvAPy21EEpwFQQUNemAvxLpE0kYgSQZZBeAneXvE0GSXPQQgVwArvfAFUgVeOQsHFyAvz3lEEVjnPQVjX0ALbn7E01j6QQ out_183_mFAP2b_singleloop_p01wA5_mFAP2b_0001_0001
E2OfPAHtITFEueMQQKxgGALaRoFkCXfQQiBBMAXMI4FEYlzOQGZ7GALFu0FE+TdMQ4P1Y/GtInFUeprQQDdUL+mmI9FE+02QQ9DK++W0zEG0/2KSQQbEk+iLwAGUkASTQp+yb/ue3OGk1bASQGZ7IA/89JFEmu5OQknZNAri/tF0rNbRQP9vK/uNfdF0J/jRQN2j4+arDfFEeZpPQID6Z/s4X6FEZy0QQ6d96++vrDGErfBQQV7vk/SL4TGUYWzSQsOwh/612RG0avFRQ out_183_mFAP2b_singleloop_p01wA5_mFAP2b_0001_0001
LfU4WAf9oEG0hWkPQktzdAXNeMG0yhmNQGZ7kA34lVGEaR2OQc9oiAjqxYGEYljQQaR2aADVjFGkTixQQri6PAXUnPGElxiMQuG/jAHFmIGk8vHMQ out_183_mFAP2b_singleloop_p01wA5_mFAP2b_0001_0001
EW5QsA7QLaGUJGUNQ/pGyADBWjGkBBWOQZQg9AvyhkGkQgVNQ4PVABjrHgGUxgQLQXPKsATLytGUeprNQ4zhrAHRgwGET2uKQRz0kA/Br6GUNvLKQyfNWA7H66GE+rxKQLB0pA7pDDHE/GFJQUNetAvxLXG025bLQ8GzyADXhiG0cOQQQAYQwALKc0GEKTnOQppGkAzwgtG0WYgOQYH9nAPuzpGURMqJQAaqzA3o6xGEdVAKQkAylAnHxJH07PsIQPB1xAjD9CHE/PtIQ out_183_mFAP2b_singleloop_p01wA5_mFAP2b_0001_0001
EktzBBf9oqGkZm5OQlDNHB7QLuGUepLOQoacHB/TN6GEZ7sNQ/pGGB/9TAHk9ogPQT3kLBbmZrGkDtIQQH1kMBvxEgG0MrTQQWUZQBjNGwGksqjPQt1bQBTEgeGUshbRQ/UDAB/natGEShTQQ+0XIBLxMqGU8VVMQ9PXKB7ujuGU1jGRQR+XOB3L9cG0LVyOQo5AJBXnzbGE6ueQQuReTB/UfuGUEThQQOotPB3Ib4Gk6xaPQHvgRBbYtsGE0ZpNQa5VRBTUZWGEvhhRQg2vOBPZfhGkAvWSQ32GUBXe0iG0nsNRQ out_183_mFAP2b_singleloop_p01wA5_mFAP2b_0001_0001
ERLSJBT0i9GEYlTLQXPqJBXiBJHUJGkKQbnPPBrFZMHEaRmJQ03vRBnX6GH0d++HQ3kYFBPzMMHEUNeIQscIABbdnKHU2wlJQLRAGBLgAYH0sEZHQtIbKBrGv3G04l+JQjmyIB3F1NHk4LVMQxN0FBDyMHHkwmZFQPP4+A7DbQHkSp5KQzr8CBfsIaH0TefEQq67JBHkZZHUaboFQvmjFBnAAdHEcteJQ out_183_mFAP2b_singleloop_p01wA5_mFAP2b_0001_0001
E5lORBPHaVHUGEoKQIwqWBbmZZHUzMDKQHaxXB3MzdHUiBhGQwKnUBnBBkHUGEYEQCB2XB/naiHk9oAMQ5cadBDwFnHkpOAMQHKJeBPgBxH0QcoOQDqRiB//Y2HEev3NQam5OBvyhZHk789LQJ7dZBXjwSHkLIPKQl76WBjG+fHkB3/NQ8aLVB3NCpH0UNhLQkgNeBrY7qHEKDGKQEJMgBv9vgHUQvTMQENyiB/bm8Hkl/TPQZ5QiBzhw5HUMx2LQBLujBPdHwHklr+NQ out_183_mFAP2b_singleloop_p01wA5_mFAP2b_0001_0001
LGZbcBntzaHkpbSEQEYleBbktfH0Gv0+PEtohBXMInHEDCsAQ789hBfTivHU3kY8PQgVgB7luXHUjX60P6OpcBTCUQHEIIkjPDGjYBPLBUHE7QipvmNydBrI5GH0UdgLPDCseBb5QVHEv0NGQI2bbB3SdkHU4DG7PVs4hBrC1SHkbkO6PDJUhBneMcH0vmzCP out_183_mFAP2b_singleloop_p01wA5_mFAP2b_0001_0001
LRLSjBT14jH0w1jEQtdulBntzpHEW5wFQktjmBLEYnH0kYwJQ7RhlBntzfHEoa8KQZ78nB/mEmHkTiBCQvO/oBrsIcH0fTtDQfU4iBDW5cH0OffGQ4HUlBXdVyHEgUVFQZChpBrK1rH0rzjBQZVFnB/WClHkk0I8PccGpBnzzXHkS5gAQ out_183_mFAP2b_singleloop_p01wA5_mFAP2b_0001_0001
Lf/koBnX6sH0P14KQ35rpB7P1qHUiBhNQCBmqBHXPfHUGE4NQzMDrBT14bHEoaEQQiBBsBLFuyHEtIrNQD0MrBPuz7HEly2LQ7XwpBHGh2H0UKlJQtjkoBXu/sH0OE3KQ2sLoBDLzsHUN5CPQM13tBrSwuHENfBNQZmUsBzmP1HU3dwPQUd+sBTbJAIUHrMLQJY7pBPxvAIUnM9MQ70QrB7oT0HkjwGIQFWPoBnW/7HkO+yIQ out_183_mFAP2b_singleloop_p01wA5_mFAP2b_0001_0001
EiWErBbPKZH0istLQOJ2rBLwKOHkArMMQR2OqBz1jGH0xLdKQKcNrBjU49GE7RxJQLy2uBzLdMHkoFpLQ1ZcvBPChPHkhh8IQ/AmwBXr+SH0UajNQlDtqBLbnbHEnEzJQJ9brBnhQMHU+SSOQLXUvBHCAEH0jA5LQK31tBjeFSHkvoGIQyisyB/8fRHElgHNQUgKwBjVoQHE7fmPQZYLwBv2cbH0JAUNQ out_183_mFAP2b_singleloop_p01wA5_mFAP2b_0001_0001
E35rnBrbSJHkvf6JQv09lBzgACH0P1YIQBr8iB7P1DHkqxrIQjs9hBra8MHU2OfIQ5QrmBbPKCHEue0CQEgBlBDlR6GkNv/+P9/4lBrNj5GEqc/tPxIFoBDTq1G0PBuaP0hJkB7vV9GEepZuv789mBz1jQHEW5gKQ6nTmBTQ45GUgUGJQl+xoBXMPAHEQ4RCQ1yVmBXCKKHEfeOBQnA8iBDs58GEmX/+PFdLlBjqYyGk2LUBQt7kkBXdI9G0n7Y7vIoViBzhfAHk34Zhv out_183_mFAP2b_singleloop_p01wA5_mFAP2b_0001_0001
EAAghB3256GUiBBJQEtIdBDrc6GktzHJQqGvaB3isxG0IbnGQXPKdBrbSpG0HFuFQhALbBPHa4GEUN+LQyT8bBXl/AHEbiHOQUYSgBjVVCHki/ZPQfeqXBblCHHkHR+OQahggBzt0JHkK0tQQo3AYBLsVOHkqLfQQdstcBXnzPHUKTGRQO0iiBjU4zGUepLJQOPjbBThFCH04NbIQmC0cBbHBxGEz1tMQdw/WBnUV3GUAQwLQ7s8hBv6h9GkLW0OQYR6TB7+4FHUrXBOQc+XiB3O6KHUpHORQR7fUBf17SH0MIyQQjXEdBf7mVHEhn5RQ out_183_mFAP2b_singleloop_p01wA5_mFAP2b_0001_0001
E8S3VBbQgzGEXPqEQfU4SBDrcrGkX6mBQTiBPBHtIlGE/pGFQv0tMBvyhpGkU4aIQR0zPBrYvwG0hPD6PV+VTBP8a1GEEaZiPz8AQBvXy6GknSu2v4qgTBDqy+G0DkPAwXZbQBTaXFHUvdIEwSMIUBThr6GEBWZFQwSuVB/EwlGEYf2/P+3UNBvYL3GkNWN9PmkJNB3l5qG0Mjt0PKYuVBzCEvGkzOPpvBUDWBLXT7GEaeixPh/1NB/XiBHUJgvvvijHNBT1F1GUkxh6vx3PVBft/3GUi8VCw+wwWBHBoDHU5+Q9vWm4SB7T3HHUPnFHwa62OBHIyLHkvaPCwFmcNBz/6AHEjhtFw out_183_mFAP2b_singleloop_p01wA5_mFAP2b_0001_0001
EEtIOBDAAbGUNepDQMIQKBvz3TGkpbSGQ8n6FBT14PG0OffCQ/pGHBDBWMGU6mE8PJMINBnFPKGEtVXIQ6vZJBnv8BGEoHeJQPOmIB35xvFEzAgIQcx7FBDm+CGETrxLQE+4EBjYNlFU9SCKQhoNDBHEjyFktDDMQ/y7EBPBPLGU6hmNQIeF/ATGFvFUfFFOQN/PBBX9fJG0p0oPQ5xP9AD3z/FU5j3PQ4PVQBPc9XGET3kAQV+RIBTXUYGUiTvIQo3vPBnN7MGEHQ+JQFkoPBDpdGGkT7sFQgpmKBLYEpF0LQhFQAumDBLAFWFkuKvJQ7CAHB/E4SGkGNbNQmT16AXv8fFER+SOQ30fABnz9PGkpqhQQb3g3ALRo9F08ovQQ out_183_mFAP2b_singleloop_p01wA5_mFAP2b_0001_0001
EfU4AB7kYQG0LdTEQXkt4AXjXMGUhrHBQRLyvAjrHIGE99zEQbnvqAT2OOGkCXvHQBuS0ATsLVG0Es+6PhturAP7JRGE9jOtP1quoA7ZAIGEXdUwPWeRoAb+QXGEl8UtvIFOAB3MzTGUKc9HQG3i7ATwzFG0bFP9PZLz6Af+pYGktlp0Psk4wAbJjbGUU23/P out_183_mFAP2b_singleloop_p01wA5_mFAP2b_0001_0001
EZ78tA/9T7F0IbnEQIMvlAHiPxFkLz5HQld8eAb7YgFEO6zEQ7j4iAH8OZF0qWjAQ91wqAvoVnF0UobKQlSXyAfMJyFkxCICQvEFgAjik9FUGOkIQpDjkAbn9fF0YtpLQ7kyuALGvzFE0plLQpNjwAnYObFU2b1JQ out_183_mFAP2b_singleloop_p01wA5_mFAP2b_0001_0001
EkLlMADsGaFk9q+GQpblAAvC/HFkf72EQAbT2/aya4E0oDrIQKpSy/iHu+E0ne/KQ/ufQ/quiPFkGhECQlv5f/CaFeFEkHm6PBXuk+g37jFUfYtxPlGFs/YpPdFU0yC4P9PmK+oCfwFE3RquvgDyGALbFiFU+uFJQUuiKAfIw/EEmj7BQ2U/B+2IKYF0V56EQBuzQ++ZtBF0GSsAQg+10/6u5VFUp73xPnMDv/iEzsFkAWX9PsDue/4e40FEotj3vjtLP/WKj1FEq68zv out_183_mFAP2b_singleloop_p01wA5_mFAP2b_0001_0001
Enpkx/ykDkEUGB8HQlnWl/6RsTEUWt5JQEqHr+EU3PEUxp2JQbI6e/sETSEEY5jHQH/D9/erk9DUckUJQ5PLWArQ1/D0P61JQ+fOiAP7YDEEgvhHQhJMeADwC7DkFTaMQRwGtAPybEEUwZPIQSq9pAL7E9DENL5MQGZ+wAHWACEU2fzKQNfk2/+ZzfEE6yFEQysXu/6dLZEUzQ5LQ3sT4/aaq0DkwQeGQ7jwv/azCkDUiKjKQHWVeADsSFEUmIeDQcAHTA7Cl1DUt5DOQy+nyA/MLHEURXLFQJmAtAnXP5Dks+6OQp4i5AH61CEkdsLLQ out_183_mFAP2b_singleloop_p01wA5_mFAP2b_0001_0001
EJX7Y/oE3JEk2qJMQWGLFAFnFGEkt8YMQ0kSMAJfNpDEmmdKQd/UCAdWVHDEW7SKQws5KAhaJAEEjQRPQFYThAN1w3DU31uPQcQmjAFrZuDUHMVRQqQGvAN00fDUmMiRQYvYxA5HkVDkNY9SQqvim+882HE0ShxNQIdkNAh2zUEUVx3LQC8CGA54BNEkOfTQQ5AGCAtSrjD0Yv2PQUQ0jAhFbcDU38hOQjl7lAhrzJEkGbHPQg1MiAR7lFE0mE7RQRcccAZ0XVDkwyrRQnQnwAJTeDD07h7QQ/oi0AFKA5D0dXNRQg3E5ARKEMDErSDTQ6lJwAR+1vDUivhTQhafsAli09CU0FRTQ out_183_mFAP2b_singleloop_p01wA5_mFAP2b_0001_0001
EzVldARMoxDk0lAJQvCcjAxe3RDEGvbGQHLqsAV2J6C0LCjIQOucxAdx8JDU4WdKQjYRnABzPnDU+FRBQVT8cABmQ9DkonN8PSYwLAROTeDUYWi4PsV2PA9JtBD0PlKoPSsww/8Z0jDU/Pr8PwAPiAh+YHEE5lJJQ+pkaAVxg6CkuDbFQazWtAxGE/D0qeNCQg29qARFXPDk8ZX9P2NdVAZZuKE0pQoAQ1i+hApoHGEEjqUyPH2jR/QJXQDE6Mj6Pf8gr/Ioa7DUoZ9AQ out_183_mFAP2b_singleloop_p01wA5_mFAP2b_0001_0001
EKJHvAtjJUCkZTDHQHRF3ABn3wBkR3wIQ48F0AFjGgBEp4qLQ0IB7ANltcBU5taNQdzEBBFJEMCkfQiIQLu1CBVreRCkFHXDQaAyBBJBEsBU/36/PjrgFBVWX0CEWkPCQs4WrAB9MKCUgnsDQ7OG3AV5qzAkSLbHQjqGBBpjRrCU7xgJQjl9DBtEvvBkuokJQoTyGBh7q5CEhFB9PMtRGBlVtJDE9tHFQ out_183_mFAP2b_singleloop_p01wA5_mFAP2b_0001_0001
LkVvpAVSpVBEbOLMQbozlApotFBEdA4OQ+wslA5MUN/T3QjPQ6vkoAh+HE9D5Y5NQ/LBVA55wpBEaqOPQ1CCQA1n5AC0ipDRQEN7cAdCqvB0gV6RQYsw+/UKCTCkjlSRQqSdkA9H0YBUUmpKQQeHrAt2llBUURJQQYzGTA1CORC0ht+NQjJVJAdxk6AkJ5jOQ out_183_mFAP2b_singleloop_p01wA5_mFAP2b_0001_0001
E5eXiAlIVk+TJv/QQX+ThAxiWW3rL7aRQJxpWAhRht9rxUYQQDkmGA5Jz17LSipPQQxjXAJhU747XPxSQwDyYAJfDH/7+QYTQaryMABffdA8mv/SQohhjA90+c/7WlUUQKEhgAdSXBA0QWpRQJSTpAt5qI878BhRQMJ3eAdAVI8TZGdTQQSyGA9gxA3zkEqSQeiSkA1KnnAc92wUQ0NNoAtgM39L8ZmUQ out_183_mFAP2b_singleloop_p01wA5_mFAP2b_0001_0001
ERYjeApejIA8VsHQQX1yUAVP7ABMazQOQtOy5/wRNMB8nhvOQqk8h/4P3jBMKW7MQGiYgAFMyKCMHwpOQXkSrAVoK7BMz+hPQPsXpAN9RwAcEprQQbzLfABOeJA8XtHQQWbpXAlx2mAcRBQMQ3MdYA1eneCcjmEQQiFdgAFdAdCsySxMQkhVvA1QWYCMRSRQQMFOwANnPqB8kXyNQHMHoARCjHB8bUtRQt6QwAZKnEAM27oQQ out_183_mFAP2b_singleloop_p01wA5_mFAP2b_0001_0001
E8v8r/kQJ7ActVmQQcnSI9mzmABs3v8QQbrvY/C4eNAMRz7PQQ3gAAHpMkAcqMYPQDnii+KEufA8mNXSQKz12/GJQjA8Of1SQHcF6/ySWZA87zTUQrO/o/S0bP+r0kwUQC7j49uls39rbJaVQvWnI/QeFBA8ZTrVQxH8k+kiOz5jirxVQtmpAApn8pAc4tTRQu86r+imyBCM2L6QQ0+Eq+Iq5EBMUBETQNl0d9kjw6+bEnbSQ3IgEAXvlf/rDeXSQkCaCAbzvgBMg5jSQLmxNA7M9cAs7CnUQQTIo/iZRMBsYFzUQBBc6/qHbU6LzhkUQGyLq+koC8AsHUZVQmBYw/Eifz/LUdKWQ5dZk+mbsF+jOfkVQYXSl/szS06DV0QWQ out_183_mFAP2b_singleloop_p01wA5_mFAP2b_0001_0001
LtJjo+SdqQ+bJ54OQ6+Ii/q1KF57ICPNQF1nT/aKjk7LQsRKQBE3i/yjfO7DzklIQatUN/SLwf+Djk+NQjDqU/ibmF/zb8dQQWt+o+Yb1i/zoFORQ6LIBADtEL/zXmERQ6vKX+s3sCAkuikSQpVzCAftot/jsCbSQdIOh/m/WFA047KTQUmjk/WrkWAUmChUQlZUK/MkL09bc9PPQ5IGCAbnyw6LXVmNQaDao+4U66+TVuWNQpnlr/avu3/TA/5MQFcop/4Eie/j3svQQBwfPAvM+z+TGyeQQ4/nj/4tLOAUDXKTQjtfSAfU1x/zPc5SQvK7AAjlhQAEolyUQ out_183_mFAP2b_singleloop_p01wA5_mFAP2b_0001_0001
ETxDi+ysbP/7WVqJQmw8A8O9bAAco3yFQCxDp/esSAAcDhdCQWCMFAv5hfAMiBOEQuyDJ/I3KZB8QckFQnCFi/MAczBcaJEAQwz3M+M02ICsOJm4P/ggEA1PC0BcCqY7PNe/U/II4RCs2nOSv1GtBARxKJC8WfWhP2K+48+lxQA8ZaJLQZ1XL/c4el+bHV+DQ++nw/UYRaBMx/EIQnPVb9iTbEC8FPFHQT4aU/CxYKCs5/X5PVObUANeBiBst9J+PqSPm+gGTeCsCxj2v out_183_mFAP2b_singleloop_p01wA5_mFAP2b_0001_0001
EhmPm/mi55+7W7R7PWEgFAn+iw+r0bPwP4fqSA3wpx3LTf6zPt5lhAn5Gw2z9UldPzvon+eRZJ+b3O24PKIBAAPdgz+bRCUwv67nPA7pOQAsfRnyP out_183_mFAP2b_singleloop_p01wA5_mFAP2b_0001_0001
E04PLAvC658z16R9PLIuVAjIFAAUr6a/Pyi5PAH82CBEFPE2PqVZBArio1AUf9PZPl2lPAb3OgA0pUOFQteUz/O3TyA0e2fFQf7B8/OM307TgGvAQQ8fjAzSws/z2GK/PV3uYAzkvZBU1jJGQcusTALCQg/zcjGIQDVVl/2Dv4/jpfEGQ out_183_mFAP2b_singleloop_p01wA5_mFAP2b_0001_0001
EvvSbAHiUFCUtcV2POZ/XAz6BnCE2Gnbv6daLAvzQMDkpe/vPcnzIADXZPDUtlu9P2QumALdi3C0LVUyv19RtAb6YGDU5a8tPQ9jsA/qIUCU7LI7voARjAD1WJCU3p48PEWxOAPc4ZCEyIu2v1YQlAzLHSDUwGn6vyCj0Av4m9C0QXOpP5zH0ADuYgC0hNN+vLlonA7oBJCkQa4AwDmHuAzfMzBkZPZzv out_183_mFAP2b_singleloop_p01wA5_mFAP2b_0001_0001
ExDpDAbHcoDkXBzrvk3Ev/WD6GEk86gYPORjGA7TqZE0nWWqP3OZIALlVhEU1Bn7Pphv0+WEqMEUXcW3vxea/+c8TeE0wPtvvCB4T/sv3fEU8jNzPUW/a/EWprEUbhP7vdwLGAfU2jDkGI26vgThe/iEFDEEc1E4PVxAR+MuI9DE79d5vIJOZ/WhoREUV0F/vZ85w/Iat3EELdN5vH2CJ/E1xpEkFibBw out_183_mFAP2b_singleloop_p01wA5_mFAP2b_0001_0001
E2kQRAvo+gEE13qzvRv/cAnBI1Ek0W7yvx4VqAzThxE0B/7svYCXvA3IgjEEai/3vwLraA3moBFEaWAAw0kMDAX+WHF06TABwDxNkALAtVF0DUy/vczm9/uZjPFUPklGwJLRRALNXYEkC7q8vHOcWAH53+EUZnlfPo/vfAPnl3E0xVVDwrzU8/a7jTFUKTU8vm6dy/+uS5E0XTVAww6SjAL5WeFUHjpDwtnksA7LQRFkZVu+vhMthAv/5fFUwCL5vmPVX/qpQTFUMT/Gw7UNDAXxVDFkGDwIwxOLIA7l9dFknRTHw out_183_mFAP2b_singleloop_p01wA5_mFAP2b_0001_0001
EDYxuALWQ+EUGSEwPiIG6A3Zz8E0hrd1PFbZ/AvHvSFUW6L2PPl97A/43gFEQyB9PfMe7ArlnxEUyJyAQ8YdDBPMAxEE1a/CQ+tAHBjIPkEEm6a+PbJbDBvtKnEkG2RIQAOLqATZOJF0qjk3PzBG+AD5RzEEqo/ZPTts4Ar/KhEkiSaAQjJe2AH7u5EULRuDQp9CFB7rOBFUoKNDQQBFLBTTzjEUY0xAQvjBHBzOzrEkGCI1Py2eFB3W+TEEVZu9PBgfHBHdvmE0JGEJQU91BB7s7WEUWFLIQ+c6ABjNxwEEBMmJQ out_183_mFAP2b_singleloop_p01wA5_mFAP2b_0001_0001
E/UDEB757VF0gArcPEYlGBXO0qFEv0NBPhrnMBf8SpF0fqxjPKxAPBvyhYF03P1YvRATFBj8n1F0Wgs6vc3UHBT3xoF0lKpBwY1k+A7wW4FU9OB8vUNeFBHsyJF0eU4uvGPCFBHu30FkW1+0P0SNHBjGpCGUjkA7vpckHB7QJaFEO6fAwvE68ATvAAGUQc1Bwtre7A/mIBGUPRGzvi7t6ATFvoFEmfy7v out_183_mFAP2b_singleloop_p01wA5_mFAP2b_0001_0001
LXPKPBDqG7F0gArwPe++UB3Mz6F057nyPiWkXB757HGET3k4P/UDVBzLdQGUGEY4PyL9MBPzMEG00NJ0PU5vWB3bD2F0QZNpvtGKWBHR2uFUKGN7P out_183_mFAP2b_singleloop_p01wA5_mFAP2b_0001_0001
E5lucBT2OHGkSMI7PyL9fBDVjQG0coF+PVjnhBPepOGUhrHEQpbyiBblDGG0eU4EQ6f3hB7quTGUBKyxPbKVgB3SBWGUbACxvO5fjBPpidGUxm23P8naeBjWk/FEnED7PveRdBHMPXGE1ns/PWGOjBzjHNGU0FosPggidBvNDaGkz2Rqv2n0kBLvqfG0YgriPq7rkBL4ybGkilB/P8BKiB70MkGUvMm5P out_183_mFAP2b_singleloop_p01wA5_mFAP2b_0001_0001
EjsthBXO0WGUJGkHQ99TjBvIbWGkWkNKQLymlBHueeGEqG/JQuzHlB7P1nG0jCXJQ3kohBX46ZGkoFpMQmbdeBvsETG0uacNQ2QdZB3aOXGEG6DMQ3J6dB3hRTG06xOQQLHqgBz1jdGkCXvGQz5HkB7WYOGEmNbKQDN5gBbR2hGE9FPMQt17iBPUZaG081WOQv/AfBXeALGUq4wMQfnHWB/TRSGktkpMQER8ZB328WG0BL5JQY2sYB3cbfGEO4qMQi5faBH/WOGEpjhQQu/SdBTgfbGE6CkQQA+wgBf7FQG0wBsQQ out_183_mFAP2b_singleloop_p01wA5_mFAP2b_0001_0001
E4PFoBnuJbGEaRmKQCBWqB7luiGkuJhKQWO0rB/mEjGU0iMNQaRGsB3jCbGEEYlOQFuOsB3NJgGE+TNIQXe5qBrWdhGEO47CQstxsBn/2fGknEr8PInjuB/++YGEmWA9PzWasBbeLmGkA+hwPSMYoBf8STGk/UDLQ3+jpBPKtqGU1WHKQ9a8sB3g8XGkwKZIQGm9tBPTblGU/3SIQfZDqBzvhpG0/aqCQx/TpBHBjbG081lCQsImtBHyglGUovjovqF6qBnWxrGkdviwP out_183_mFAP2b_singleloop_p01wA5_mFAP2b_0001_0001
EFDysB/nasGkR2+NQ357tBPc9sGEpwVQQGZrwB7P1nG0GvcQQShbyBT14pGUbnPPQkCHuBzLd4G0Mz0QQ/a5uBr2o5GUSKSSQg/quBbD7EHkxPxSQmarvBHR9FHkPxIUQfqOuBDuSEH0S/QVQAIsrBT4qBHUq3MVQP8YvBncSFHE3wcWQCBmsB/89yGUHaxMQninsBvQsoG0ioBRQmkQsBH/h8GEG/qQQ7mnvB7Qn8GkpsPQQr+9wBjQF3GEyiaSQKyltBfRm0G0PS5SQd1ksBHubHHEJUwSQW41vB3cJKHU6MISQIWoxBvG6HHUh3PUQFywqB/DBBHkPsTUQn5nqBPSOAH01gEWQP6VxBfQQHHkIigWQZ/TuBTNFEHkX3SXQ out_183_mFAP2b_singleloop_p01wA5_mFAP2b_0001_0001
E99DxB/TNhGkR2eRQXPqzBzeUcG0d+uRQamJ1B7kYiGkAr0SQmu5zBbQgnGUzMrTQ14VzB/RhQGUwKHSQrlMyBHRzJGE6T/QQ4+7xBzGB8FEcUVRQtQywBDB/1FE7YWSQi/CzBH8kuFk3heQQFDivBbmZfGEAAISQzj10BfMtcGkIW0QQs8AyBLR1PG0tS+SQn7R1BnSPNGUYkZSQVNfzBL9iKG0oeHQQIuNwBnY4MGEOcwQQlX+yB/EseFkASnQQsb9zBHVJ0FkdDUPQ out_183_mFAP2b_singleloop_p01wA5_mFAP2b_0001_0001
L/Uz3BXO0hGkEDySQ03f5BXO0mGUdTyTQShb7B77neG0OfXUQIwK8B33PfGkvfiVQy+P8B3qdXGUdkrTQRLC7BrbSwGEShLTQMfP5Bznb5GkQIrSQCzx6Bvs2CHEo9GSQNTM9BPTbCHk+lESQi5g5BzQgKHE75tRQ5Qr4BD/pdGERLCSQsoO4BfB2pGUSolUQyfP8B7PgtG0D5VSQTNZ8Br6lzGk6M7TQ0d/3BfRN8GUg1fTQ9o63B/FU2GEel5RQ out_183_mFAP2b_singleloop_p01wA5_mFAP2b_0001_0001
L+TNOB325FEUHahMQ6mETBf8SPEU6mkMQ++JXBvHFOEULymKQmuJbBLEYZEUIwaLQmuJgBz0NbEUGE4JQOJGaBfR2iEkqx7NQbnvdBHuewEEmuZPQqxLVBfR2cEE8nqOQtd+SBzKHiE0OfXQQAAgLBHYl3DEtILKQepbNBrED6D0hWEHQXPqKBHXPmDEBW5CQO0iMBHZ7oDk9ow7PPK8FBjqxPD0FZ7DQW5QDBjAr8CEqGv/Pnv/DBnuJNDU6mkIQ03vGBDW5gDUjXqKQHv0+ArFZ3C03PFJQMrAMBjOsFEUZeZOQOUjgBTQfSEEmggHQm6jgBXbUsE0TYMJQ5p+hBj/pUEUk28KQFSueBzoy+EkenLOQ6avgBDfjnEkry1PQax8bB7u11EkIQqQQkSCRBX2cFEknsEGQvPKFBTtbeDE0BrMQ out_183_mFAP2b_singleloop_p01wA5_mFAP2b_0001_0001
