# Supplementary material for: Incorporation of sensing modalities into de novo designed fluorescence-activating proteins
Source: Nat Commun. 2021 Feb 8;12:856. doi: 10.1038/s41467-020-18911-w (PMC7870846; doi:10.1038/s41467-020-18911-w)
Supplement: Supplementary file 24 — Source Data [file 41467_2020_18911_MOESM24_ESM.xlsx › raw_data_graphs/Supplementary_Figure_6b,c,d/1/silent_197.out]

SEQUENCE: SRAAQLLPGTWQVTMTNEDGQTSQGQWHFQPRSPYTMDIVAQGTISDGRPIVGYGKATVKTPDTLDIDITYPSLGNIKAQGQITMDSPTQFKWDAQFKQNDNPRYHGSTNILTGTLQRQEZ
SCORE:     score     fa_atr     fa_rep     fa_sol    fa_intra_rep    fa_intra_sol_xover4    lk_ball_wtd    fa_elec    pro_close    hbond_sr_bb    hbond_lr_bb    hbond_bb_sc    hbond_sc    dslf_fa13      omega     fa_dun    p_aa_pp    yhh_planarity        ref    rama_prepro    bref_irms    cen_irms    final_chainbreak    final_looprelax_score    irms       time                                       description
REMARK BINARY SILENTFILE
SCORE:  -489.939   -713.838     99.484    407.640           1.605                 22.771         -7.871   -257.311        2.302        -24.864        -80.101        -21.604     -38.866        0.000      4.132    132.811    -41.355            0.040     19.116          5.970        3.164       3.164               0.034                 -489.939   3.178   2589.000 out_197_mFAP2b_singleloop_p01wA5_mFAP2b_0001_0001
RES_NUM A:1-120 B:121 out_197_mFAP2b_singleloop_p01wA5_mFAP2b_0001_0001
FOLD_TREE  EDGE 1 120 -1  EDGE 1 121 1  out_197_mFAP2b_singleloop_p01wA5_mFAP2b_0001_0001
RT 0.092238 0.94843 0.303269 0.768097 -0.261588 0.584465 0.633655 0.17903 -0.752615 12.785 -5.805 20.9455   out_197_mFAP2b_singleloop_p01wA5_mFAP2b_0001_0001
ANNOTATED_SEQUENCE: S[SER:NtermProteinFull]RAAQLLPGTWQVTMTNEDGQTSQGQWHFQPRSPYTMDIVAQGTISDGRPIVGYGKATVKTPDTLDIDITYPSLGNIKAQGQITMDSPTQFKWDAQFKQNDNPRYH[HIS_D]GSTNILTGTLQRQE[GLU:CtermProteinFull]Z[HBI] out_197_mFAP2b_singleloop_p01wA5_mFAP2b_0001_0001
CHAIN_ENDINGS  120 out_197_mFAP2b_singleloop_p01wA5_mFAP2b_0001_0001
LwfKMBvxLBIEoaMYQDCMMBf9IAIEZ78WQ67nRBLFu8HE99bWQ357UBT0i4H0hWMXQlDNIBf9o3HkoFpWQaRzJBLuEuHUisOXQiTgIBXhVCIUaeVYQPryOBPHFEIkmJTYQBdLNBHFt7HUsJcYQAQKLBfY1DIkXmbWQ8c2HBTql2Hk9kkVQqwTEBf965HUlcBXQj69HBj68tHkmlDYQ out_197_mFAP2b_singleloop_p01wA5_mFAP2b_0001_0001
HTihSB3NJ+H0kYIVQ/UjXBHCs6HkEDiUQkC3XBvcouHUgVmUQFDCcBjVOqHkvf6UQ5QLYB/9T+HUf/ETQMIGZBrvIFI0+04SQYj7aBnojGI0+UfRQWe1WBDpuFIkFZdQQE3JTBLlbJIU74FQQcVETBnyJOI0RprQQQLqPBv9VIIUwIROQEtoPBzKnAIEsyhUQMv1aBzTP+H0KDGVQs4sUB/UH8HU8bgSQiekbBThJ6H0cVoSQSlHcBXAgGIU1EmTQMEWVB/rOHIkbFFTQ9yXeBTLFEIki8ORQtEHcBL7vKIkO0dRQvLxWBTIKCIkAn8PQgGvVBHkAPIUqOaRQxaVQBLW6QIU61ZQQ1isPBPhpEI06fUNQZx7MBrfFLIENqtNQ out_197_mFAP2b_singleloop_p01wA5_mFAP2b_0001_0001
H3kYTBPzMpH0yhWUQiBhTB/RhdHUO0aUQXPKVBPIwZHkVO0VQEtoYBfR2SHkQg9VQiWEOBntzYHkArEUQnEDQBnCXtHklDFUQRXgWBforaHUCZtTQb8SOB7QLQH0IbHUQam5MB/TNbHkrHFTQEYFLBvcobHkvfyUQ out_197_mFAP2b_singleloop_p01wA5_mFAP2b_0001_0001
HPK8SBntzeHU2O3WQqGPUBjqxbHUbnHYQrcIaBnCXdHE8nSYQQgVcBb5QXHEDCsYQ8S3QBvHFiHUzMnYQXPKQBD/pkH0yhuWQ2rZTB/GRTHEgVLYQ9owRB7OffHknvHZQmupMBD/pgHk9ogYQ03vRBz1jqHEAAkYQ out_197_mFAP2b_singleloop_p01wA5_mFAP2b_0001_0001
H++pcB77nlHEoaAYQuzHhBra8nHkvfKYQy2JjB/RhjHEoaUXQnvflB/mEiHUdTqXQPffhBnBB0Hka8OYQQlmfBvT+4HUJMyYQKacgBLWb0HU/QeZQv6uiBXi/0HUR8sZQvo3cBf95vHUElzZQsHlaBrZmqHUiBZXQOInhB7fLkHEs9oYQm17gBPN23HUychXQgXljBDS11HkXDVYQVuZbB/PX3HE1KrYQFDKgB7NyAIEf3yYQxcfdBHUxsHkInQaQh7OZBzXmvHk6dmZQ out_197_mFAP2b_singleloop_p01wA5_mFAP2b_0001_0001
H46RiBTgVhHEv0FWQ46BkBT2OdHUIwCVQqxLkBblDRHUO0CVQCBWmBfTiMH0P14UQ78NjB76RhHkpbqTQGdClBHFXdH054kSQ7Z0nB3RIhHUdL5SQiFLkB/nyhH0fNPRQaRWgBntziHUwK3VQXrCmBzDSgHUSxNVQWwNjBHe+pHklbqTQa4MhBXPfeH0d9cTQeWBlBvntUHUKnjSQIELpBrrXeH0XqJSQdkboBH48dHUlH3TQwy2nBLT1pHkOK7SQw1glBvY7eHkEddQQyxPkBvjdqHEwNSRQwqLiBjHYfHkrJARQ out_197_mFAP2b_singleloop_p01wA5_mFAP2b_0001_0001
Ham5hBjArLH0xLNVQQg1hBTf//G0xLNVQHaRjBntz5GkWkVWQMdTkBLaRxGkpbCWQGZ7dBPc97GktzHVQnxPbBvrc9G0GhyTQrpjVB7496G0qN5TQiJydBLxv1GUkjySQrcIgBvcoPHkBBWVQ8T1iBL3I9GUxiTUQGJkbBDTEAH0m42VQ2X5dBnNizGENWWVQItqbBDaoFHUHXeTQm7nTB70A8GkbF7SQFixTBLPXAHEt0nUQRcHVBfowyGk0IOUQo72bBz2j2GE5z0RQpnSdBTOrtG0ksITQko/gBPtf3GkuksSQ out_197_mFAP2b_singleloop_p01wA5_mFAP2b_0001_0001
LEtojBLFu9GkQglXQf/0kBf9o3GUHaVYQUNenBjAryGEYlHYQJbHpB3Mz3GUPKkXQdTSlBjVOAHkCX3YQHx9iBjMqHHEAlxYQKvkiBfpHIHUJfCYQXTmjBvKp9GkjYoXQ/pajBjzaxGEm4fYQvmNnB3PMEHkbexYQo1alBT8l8GUaFXZQqCajBfjmPHUMQ/YQQKLhB7ezEHkydBZQaU3jBzEaOHEtFuXQEvdgBrcZJH0T+2XQ out_197_mFAP2b_singleloop_p01wA5_mFAP2b_0001_0001
LSh7nBPIwoGkoFVYQ14VqBblDjGkqxHYQ35rpBrw1aGUdTKXQrcYnBXNeXGEsyBXQgqhmB3jClGUbnnYQk5OrB/hFfGkBYjYQMuzrBLGxoGkqo3XQ out_197_mFAP2b_singleloop_p01wA5_mFAP2b_0001_0001
EqGvrBvz3WG0isdWQJGUrBPc9NGkpbiVQW5grBf8SRGkVOEUQHvUtBzeUXG0gArTQWOUtBX46EGU6m0VQm4BtBT5WBGUaHMXQnHusBDFA3F0755UQpwltBb78ZGEEYlWQYHTpB/m2KGUoBsVQQZWvBfhwHG0OMqVQ2lurB3sA3FUL1PXQJFHuBrASqFEF/HVQ3O7sBjdn7FU7x3TQXsrqBf/cxFUqBFVQ out_197_mFAP2b_singleloop_p01wA5_mFAP2b_0001_0001
EEYlpBDrcNGUy2RTQIFepBjpbPGEUN2RQktzpBHtIFGEnEDRQktzoB/9T5F0w1bRQsyxmBD/pUGUHahRQnMnmB/dkfGUPdHSQb7XmBT/vhGkK2aTQb7omB/nwpGkzLdRQ2fVmBL8WsGkevnTQVVimB70bxG0X0bSQtgwmB/8zsGkHjKQQKrnmBj/P8GUy5ISQDP2mBrSa3GU4FtPQQOzmB3aC/GUuB0QQSMIoBPy2IG03PtTQiRGrBXn0UGU2HlRQ52JlB7suPG0fA6RQb8jmBHoNVGEaScQQ00QmBHtybGEPXNUQ/pJmBzItvGEiviUQW5ymBj85mGELP0OQCojmB7QVCH0yp5SQoM9mBLNf5GEsVoNQ7T4mBTCfHH0YohQQ out_197_mFAP2b_singleloop_p01wA5_mFAP2b_0001_0001
EEtIrBzgAGG0LdzPQMIgrBTgV6F0257NQUN+oBHtI5FkQgVMQ8nKoBbktEG0xLNLQaR2tBnsd+FUHaBMQapWuBbnfsFUed/JQHOdvBfCJYF0MwQLQD2kxBH1mYFk4fiMQrjDuBjUUGFELe6KQuz3rBrbSNGkVOUPQsK1rBDuurFUoJFPQ61pvBDYdAGUYEJNQ0+dtBjokGGknK6KQqYyvBvfHyFUHegIQirdsBjVfoF0yMBJQusruBnQn4Ek+/tLQjyWsBvleGFkog2JQ out_197_mFAP2b_singleloop_p01wA5_mFAP2b_0001_0001
EoFpnBTLymFU46RMQkCHlBTgVmFUhr3KQKc9kBDqGVFU5QrIQHahlB3NJCFEVjHJQEY1iBz0NjFEmu5MQVRLgB/hujFUySdLQqbAjBbn+zFky6EPQQgVoB/RhZFEFuONQej0kBnDw1F0d64JQf+BjBPvnTFE070NQngKdBLOhhF0Q84MQ9OHgBjRLXFUG39JQtM3fBDbNzFUZoeKQipZhBbCmxFk3FQQQna3iBfUwBGEkrNOQ7n4kBrPkyFki2CQQ out_197_mFAP2b_singleloop_p01wA5_mFAP2b_0001_0001
EhALkBf++bFk/UjEQWO0jBj/UNFkTiBAQtI7gBz1jOFkpbS8PSMofBzKHgFUwKH7P78tlBnsdSFUIwK1P/teoBf4vQFEe3/5P4kNlBna4CFUHL+qvW5wjBb78rF0IbHEQEgQkBTiH9EUsvXBQc2WlBbYviFUrMUvPUhOpBHg7eFEv9i6PhdjmBPJsGFEkaU5vg/JjBPiWEFU+39yviCklBfmiyEkKY8Iv out_197_mFAP2b_singleloop_p01wA5_mFAP2b_0001_0001
EWOUfBvHF8EEEYl6PR2uZBjpb8EU5QL2PhrnYBvd+sEkuJxoviWkbBrFZdEEAAAwvVj3VB7Of3EEDCMAQ1cHWBvsHGFEAGLFQUC1QB3oFAF0II6IQkYHSB7gHQFkBgzLQampgBT14tEE7Rh7PVdzYB7hbMFESPUwPEKWWBbIcnEETffBQsw0RBTe34EEAIS9PIrzVBbMtWFksPDEQ0Q4ZBzesDF0dzLHQyMAPBTxTNF09KSNQfAMSBPl9gFUmaRLQP/4VBDHuLFEWJpMQ out_197_mFAP2b_singleloop_p01wA5_mFAP2b_0001_0001
EoFZUBHDCyEEv0N4vktTSB7QLkEULyWAwXPKMBT2OjEEoa8/vO0iJBntzzEkQgV+v14FUBnBBsEkAr8FwRL1ZB78DtEkFbJGwdSNSBrObcEkHdIJwfUYSB7lu/E0HFu0v4G7TBngIUEEQ5k/vFobSBLn07EEtFuGwRvSbB/rskEEQARDwqPhTB7tAiEUUYFLwXK5NBjkYbEUMOHJwMm5TBLvpME0OIwIw out_197_mFAP2b_singleloop_p01wA5_mFAP2b_0001_0001
E99zJBPJGQE025bAwPK8DB/mEPEklDNAwamZBBjpbQE0fqxFwIFOEBPIwQEkvf6IwnEDCBT2O3D0NJG6vXtKDBLKGMDUIJE/vfyhDBDh4GDUN8gEwSjsDBz7asC0aSD4vEtIMB3MzCEEnEDBwZdfCBHn2cEURk57vsPf7AvB75DkABu4vt77DBfm13D01Z3ovMecEBPJnNCEc4d6v3vZDBfetyCEd2J8O out_197_mFAP2b_singleloop_p01wA5_mFAP2b_0001_0001
L1NJ4A/89PEUiBBGwQgVyAb5QREk/UjJwwfq0APdT+DEYljLwoFZyAjWkBEESh7NwO1TmAPg1REUk8+IwCK5eATu2XEEfgYLwefEhA/nnuEk1+QMwndwlA3Tr6EUmTyKwUGPbAPa9zE0GBbOwe++zArvfQEUiBhCwuqr0AbV+fE0gVkKw/1rkAvuUdEktbyGwmSsjAncLCEkF9RIwP0GOAnPlVEU3f3KwGkVhAPuJNE0yRCNw out_197_mFAP2b_singleloop_p01wA5_mFAP2b_0001_0001
LGZ74ALv0ZDkSMoKwQgV7A/TN2CU5QbMw2OfDBf8S3CkVOUNwzhWFBjpbaCkWktOwHK84ADLYLCkPSELwhDCtAbq+DCkCtnKwIh5mAHQdNCUJEZMwb1LqATM2pBEqzgIw/pG7Ab5QXD0FZrIw/RS2AHIE5CELfMOwVHA9ALaFKCkk5IJwvtE8AzWqiBURdSMw out_197_mFAP2b_singleloop_p01wA5_mFAP2b_0001_0001
LGEYGBT0iYDkCXfMwjs9LBXNedD025LNwHv0PBPHaFDkX6WLwdolUBLwKDD0HF+LwcSsEBrw1vDU14VLw5/BNB7YS/DUSwINwW/mMBbDVSDEvZOPw out_197_mFAP2b_singleloop_p01wA5_mFAP2b_0001_0001
ELH6NBTLyyCEBWJJwEtoRB/mEbCEBW5GwgqxUBT2O7C0kYwDwqxrSBzfqdDksdeCwoF5OBf++5BEsyBDwIE3LBvFxyA0whhFwdZaJBr8E2/zkeVBw7QTGB7R2ZAkcK77vMwzKB/taj8jzUbBw2O/JBvco1CE/pmIwthRUB/OUICEikuIwTnXMBP0rOCUqRaAwI9+RB/YNcBUxMlAwiQpOB7oUMAEaJ5HwrxsIBPH9MBUPBCIwUHWJBHj7urjkWb9vvJZNBPOTe6z9COEw out_197_mFAP2b_singleloop_p01wA5_mFAP2b_0001_0001
ElDtZBDrcwCUf/UCwy25cBfnvPDEAAA/vv0NeB7P1ED0d++tvHv0dB757fC04luJPb8ChBjU4WDkSMoCw8VjiBH4UvCE570Cwa2XgBTadlDUs8JIw8SXbBLwKTC0LdTDwFzqaBHZqtDUosn+vFnPiBjfWvDUSUqAwUxUhBHg2VCUIQADw7eNiBLNlqD0lXRJwOFeeBjfkBEECuEIwKIXeB3Z9MDEmCKJw out_197_mFAP2b_singleloop_p01wA5_mFAP2b_0001_0001
EAAAgBvcolDklDtoP8S3gBvz3fDU6mE9P5l+iBrbSAEE+TNAQHaBjB/naSE0xLd8PzMzcBvz3jDEsyBCQ1FraB/rFGEkri1BQ357fBjqxBEUc9ogvi6whBzfNADUc9z9P7l0dBDkkcDUNYHGQmtwZBj9wNDEbZsAQrKZZB3H+IEEV7gFQ out_197_mFAP2b_singleloop_p01wA5_mFAP2b_0001_0001
EY6mkBnuJ1DkR2OEQnvfmB3NJKEE/pmGQAAwmBjWkHEkQgVKQmupmBvIbrDEBWZLQlYQpBf++JEkoF5DQRuLpBP5sSEEIEU8Pz/3rBD/EWEU/LY2PrfctBH+JHE0SPBzP8TbsBv0XqEE2XHxPU4akBvd+WDUHaxFQbtvlBX3OaE0ZI2FQvhCqBTpbzDEX0yDQPKpqBH+uTEkZVNGQ/kLoB37FiEU1Jm8PCDFoB3VwHEEhnf2PJzKuBDuBuEEmnmgPh+DrBbPP2EU0+O0P out_197_mFAP2b_singleloop_p01wA5_mFAP2b_0001_0001
Lx1DnB7luZEEUNuLQ7RRnBb78ZEkSMoOQwKnnBvyhwEUMIwPQbnvoBHue+EU5QbOQsyBnBHDCoEkCXvKQj59oBn2LQEEJzPPQY9elBPtxSEENrfPQ out_197_mFAP2b_singleloop_p01wA5_mFAP2b_0001_0001
Ef/0mBPzMzEUiBJRQ/pGnBLwKHFEBW5RQ/pmkBnX6MFUKctSQQ1IjBzJx+E0FZLTQlDdpBb5QFF0Jx4SQm+PsBfy+CFUiBRSQAjZuBPel+EU4aUTQX6SuB3e2tEUj59TQXxUwBXI2MFUfrfTQqG/lBbmZmEEaRmRQFzanBL1NUFkfLMRQ42HpBrFk3EESriTQg8epB3xdTFEhOhTQF2vsBH8CSFElrwRQloQsBv551E0VajRQcRwxBbxQKFEpALUQcKXwBfsmaFU428SQ out_197_mFAP2b_singleloop_p01wA5_mFAP2b_0001_0001
EoFJkBPy2hFEBW5SQ14FiBzfqpFEv01TQ5QbjBvxL3FUc94UQ++JlBT2OCGEEYlUQkCXfB3251FEVjPTQBR0aBPv1oFUTDnSQzy0aB3chUFUTDPSQsUgVBr6fwFkc2USQS04VBH2uOFUZ4tRQOSqSBLLjfFUKExRQOz+SBrZ7BGkFqfSQlAeNBv7lhF0vRYRQKfwNBDM5CGEGvGSQatHLBvTQ1FkiQkRQ1NZlBXjXsF0FZbSQaSIhBrp4bFEReTUQ1+ZgBf7kAG0X4fSQ5TkdBPRZ/FUvtCUQwaKeB7nEKFkArUSQSq1UBLMl/EE9uVRQhyBVBT7bIGUbY7SQGeNLBHVWUFkzZ8QQxK0LBrrUKGk10PSQ80GHB/WU3FUcCTRQ out_197_mFAP2b_singleloop_p01wA5_mFAP2b_0001_0001
EtIriBPzMzF0eUIWQaR2jB/na+FEAAQXQPKshB76RGG0HF2XQGE4eBLbnCGEaRCYQCsykBnYQuFEEYJYQ0vqmB3qxcFknewXQOfZpB7iafFkleoXQpiImB/XWIFE6rVXQ4NeqBjeSNF0OMKXQZYioB3rI/EUg2+WQ7RRhBvconFECsSWQE2glBXwFEG0Xr5WQZZGjBPw8mF0U0XYQrW2lBr+y2FE/liYQJ4KkBLWrAFEufTXQ5tlsBjrgKFkMe9WQ2LzoBnDjvE0BGpWQ out_197_mFAP2b_singleloop_p01wA5_mFAP2b_0001_0001
EzhWiBXjXQGU2ODYQVjXgBntzXGknvTYQFDChBrvfcGEVj/YQO0SjBzgAgG025HZQhrHgBb78gGU3koXQ7gSeB7rzdGkRyRWQ257gBfPMaGE3+WVQwyCZBL5keGknJ6VQpHJgBLKcXG0kZGUQdbbXB333bG0jspUQNlFbB3EWYGE+GwTQe+OkBDAATGkYQ4XQxO9cB/LjTGEeiXYQjmEiBroXkG0RVgXQifsdBreBnG0gJBYQm9BjBD9jZGUmopVQwkJWBLWVhGUXonWQnPmhBjklUG00RYTQGkPTB7wkcGkM8XUQzi3ZB3gRWG0bnwSQ out_197_mFAP2b_singleloop_p01wA5_mFAP2b_0001_0001
Env/dBntzcGEqGbZQ8SXeBvcohGkTiFaQ357ZBPc9pGkDtMaQlYQVBzgAnGUbnPaQep7dBrEDZGUPKoaQ6DmdBP9WdGEMQWbQYfRhBTjBjG0d9mbQMqajBrwLeG0JxrbQiN/gBHqVtGUopwbQPKcaBXNeZGU46RZQuSGhB7HvlG07HIaQtysgBHcyTGECQmaQIjaaBbDLUGUDQiaQY4ycBDhpWG0PUrbQuZRaB/yDjGEbzXbQ9AiiBXngxG0XF8bQPZWeB/dFxG0UwrbQ out_197_mFAP2b_singleloop_p01wA5_mFAP2b_0001_0001
EmuJbBnCX0G0IbPaQgVOXBfnv8G0xLVaQfU4UBjVO8GU14BbQsHlXBLv04GkYQgbQZQgaBPc9GH0HFOaQZPFgBrn0DH05IZaQKgVgBT4M4GU22KaQI2JbB3wK0GUQVPaQVoFUB7h67G06t8ZQcg8YBb4XNH0huiaQUqDaBbByJHE43sZQBJagBfdyEH0Ft7aQeIghBbtMJH0POJaQauuhBLzZ0GE+lgaQLl8gB73b3GE2opZQ out_197_mFAP2b_singleloop_p01wA5_mFAP2b_0001_0001
L357PB325/GEaRGbQWOUNBvcoAH0z3vbQfUYLBXiBMHkDt4bQpbSLBHYlPHkQgdcQcSsIBntz4GEFuybQkXRKBPmCtGkEXubQnnxNBbwfpGkpgScQm/MPBryYeGELnOcQSF7SBjkQZGkzelcQwGxVBbYMeG06/CdQcCoTBzSEPG0sPdcQGE4NBLwKCHkqxraQCpMQBP7a+GkyhIcQLi7FBTjg6G0UfZbQ6BmGB7d25G0P+QcQkRcMBfUyrGERZQbQHRsGBLDDoGUbTubQAuqLBHyjqGkiswcQc/bRBzKLuG0x1ScQQMLNBfLwZGk9t4bQMuJVBvIDmGUhzIdQcVjYBHAIaGUHwTdQLBPRBLGxLGULpFcQ7IWWBv8sKGEPVtcQ out_197_mFAP2b_singleloop_p01wA5_mFAP2b_0001_0001
LkC3JB/owRH0d+WbQ46xHBb6mcHkYQcbQBr8IBfSMiHEsyxaQcSMKBPIwcHkpbSaQgVuBB77ncHEVjjbQs499AP1jbHEzc8aQ2O/JBzeUOHkQg5aQL62JBn3XgHkWA3bQMCYABbtkjH0F30bQDcxABXnvVHkmf3bQHdZ4A3iEWHEk7/aQ out_197_mFAP2b_singleloop_p01wA5_mFAP2b_0001_0001
LXkNIBHsysHEmutaQpw1IBnDtyH0HFGaQueUFBXMIuHERLiZQlYQGBLbnwH0bS8YQcSMHB/mE+HUwKTaQFbYIBf1p+HU/dCbQiCDHBDIrzHEiNTbQNeNIBb0usHkfLuaQkhENBn3iyHkjb8ZQV4+CBPQS/HULdMaQ1iaJBPPACIUZaAaQv58FBHcfCIENcRbQcDmMB3qaAIk+oHbQJLyCBz4ezH0FGbbQ3snJBbp4xHU2kubQ out_197_mFAP2b_singleloop_p01wA5_mFAP2b_0001_0001
EsHFBBf++nHkWktZQ7Rh7APdTjHkDtMZQQ144ADrcXHkmZWZQ99TwA77nTHEEYJZQ2jCxAThrpHEsyJZQUajyAvmr1HkvrCZQk8EyAXLi8HURglZQXqh0A3cz5HEaXaYQZLizADusDIkG4fZQZ8A2ALkTCI0ItUYQ38g1AzUtFIUQT3YQCu/2APrHLIUDrxYQf/UABjU4lHEoaMaQTq6/AfLdjHk4kuYQ+HqsALGpoHECrnZQzOAsA3HjmHEdrwYQPpjwATYV5HUTXFaQFx80A7xn0H0Mp+XQCpKzAbbYGIEwT7ZQlzk3AnM5DI0MspXQWrD2Ajx6MIU1mMZQ out_197_mFAP2b_singleloop_p01wA5_mFAP2b_0001_0001
EqGPABT0iRH0yhqZQ357+A3jCGH0Gv0ZQ5luEBnDt/G0JxwZQGE4IBHXPDHkQgBaQMIw6ArFZEHkU4iaQInUxALCsKHU/3paQnI/3AbQl4GkvkqaQDCsDBT2OVHUGE0ZQtsQ5ADHrCHU56dZQ7haABTN1GH06R5aQGU+sAvolKHkwQQaQAOD1AT0n3G0iHLbQvb/+AzJmzG09SmaQVCzxA/lH2G0z8TaQ out_197_mFAP2b_singleloop_p01wA5_mFAP2b_0001_0001
EFDiEBzKH2GE7RdZQ4PVJBXjXvGEBWZZQU4aIBjrHjGEoaYZQFueEBnuJfGECsGZQzhWMBTgVzGU46xYQv3VRBDxitGEM4lYQGEhUBzTN0G0NT2XQL9KXBH85+GksZYYQ7RBBBrZmzGE99PZQ/z1LBrGqwG0LZ1ZQuGbNBr1s7GUPc2YQ+hrJBfV9yGkESWYQIuaQBDpXlG0KAcYQIrDUBDrNtG0TjAZQRQQZBn2MEHEqGDYQyL7ZBzt17G0aZwYQxb9TBXmPDH0VGoYQ out_197_mFAP2b_singleloop_p01wA5_mFAP2b_0001_0001
EEtIMBvHFdGUPKsZQ/pGMBrbSRG04lqZQaR2PB7QLNGU5QHZQlDNUBfTiRGEoaAZQrcoNB33PMG0isVaQI/WJBXmiNGUEk5aQHKoEBPhAOG0iLwaQwb3KBXTmNGEylebQ5lOPBjqxgGk8S7ZQhFDIBfznOGk4cjZQnbURBTe5PGUm1gaQwebOBrKwDGEdDRaQ out_197_mFAP2b_singleloop_p01wA5_mFAP2b_0001_0001
EIwKOB77nEGE7RxYQvJRRBblDAGEmuNYQyLdSB757nFkuJRYQam5OB33PbFU2ObYQzMTOBrEDCGksdGXQFPeNBbEEOGUc/4WQeGfRB7G06FUdQ7VQXFDKBjQ2QGUvetVQx1jKBTgVBGEZ74YQUeKVBvA9DGkh0MYQAZYKBXbs8FEZpJXQ1rSRBbApRGkUlyWQtIhLBbBdRGEYxwXQnUTPBjn19FE4hBVQfSASBbcrpFUKqCWQ1aaVB3JRBGUg43VQmhqJBDOgZGE+1oVQ/rHGBb2TNGE7L2VQHv2LBLRxNG0uQzUQ out_197_mFAP2b_singleloop_p01wA5_mFAP2b_0001_0001
EKcdXB7OfhF0MzIYQtI7YBX3kKF0eUIYQO0CbBvcoDFU3k4WQf/UeB3MzOF01jSWQ6mEdBLEYFF0jCrYQBtoeBbAztEkAfoYQqvvaBP8yKFEGmWZQgqRaB/S3sFksdCYQgQXVB7pLBFkcpPYQBhSgBnWcOFUyzlYQK0ygBnrPqEk4DBZQTDLgB3mQqE0/NJYQquFbBbc4jE0UdtYQqIrdB3jNHFENVvZQ3qIXBD8QBFk00bZQMDvZBvLwbFkP3XZQ out_197_mFAP2b_singleloop_p01wA5_mFAP2b_0001_0001
EsyBZBbQgxE0jCXWQ++paBb5QpEUjXCVQ46ReBrFZVEUiBJVQIFOdBnDtGE0w17VQXktVBrw1jEEEYNUQBWZWBHZ7oEECs6WQ509cB7kr1EEYNiUQjs9WBXjXeE0HFOTQv0NTBLGEyEE/pGUQ35bTBb5QXEET3sUQ out_197_mFAP2b_singleloop_p01wA5_mFAP2b_0001_0001
EqxLhBLxgUE0JxQUQaRGjBf9oCEEEYNUQ0iMkBra86Dka8ySQO0ClBPy2LEU6mESQ35blBvyhIE0eUIVQ9umnBfQQwD0MgQVQElwpBPcd+Dk5qPWQux/pBrYNSE0PQnWQyhXrBDanfDU1IsWQiBhhBTKchEUdTqTQ0VFiB/aSoDkWkiUQ/bqkBjLqLEUBZIWQLEWmBjBXXEkTdxUQrkioB75srDkTFSUQINvmBXBOSDEo0mVQKG1sBPjmmD0ymVXQ/xHrBjDfBDka6XWQ out_197_mFAP2b_singleloop_p01wA5_mFAP2b_0001_0001
LHvUkBjWkRD01jaSQqGflBrZmFD0coFRQueUkBDW5cCkpbaQQrcojBHYl7BkBBGRQ2OfjBLwK7CkEDCTQFgonBbigAD0nUMRQjtNlBvz6fDEDwYQQ out_197_mFAP2b_singleloop_p01wA5_mFAP2b_0001_0001
LMIQkB3MzcCk8SHOQ5QLjBfTixBEqGfMQqGPhBj/UHCU0iMKQc94hBblDlC0MzsIQqGflBjrH9AkEDSLQQoInB3krcA09uZNQxnakB7v1l/DYqrJQZ78kBnCX3CEBWJNQ+zAiB3e1HB0MoyNQn9rmBL6FmB0Fc/JQJ9CmBfwd3/DPKnOQG3EmB7M4c+jvL3IQlzKjBfIAKAksdDIQSbPjBXXqU+TWj/KQ out_197_mFAP2b_singleloop_p01wA5_mFAP2b_0001_0001
L46xdBzLdjBEaR2JQktzZBrw17BUdTiHQiWEYB/TN2AEW5wDQy2ZZBf8SX/DtIbEQzhWUBrw1LC0NJ2IQNOnRBDv7PBUz3IKQAtGVBz/wpCUHGwKQeU/LBfjRkBUvArKQ789cBXjXyAEpwFLQ8fkbB74hWC0HLAFQvg0RBrkkYCEA9iGQWNnTBXqXAB0jaBMQ3jvRBr6rYAEeA2IQE0WRBrS2yCkVInLQYwFXB3VLFDkXs6JQ+ffXBPAlaCED4KMQuJGKB3QuuAEMKlLQM0+JB7tjyB0gdyIQXHyLBzQcNCEVn9LQ out_197_mFAP2b_singleloop_p01wA5_mFAP2b_0001_0001
L2jCVBvIbPBka8S/PDXvSBHYlTAkR2O3PnEDXBXiBx+z4lutPzMTWBzgAr4zMzMrP3ySOB7Mn/+j/0u8Pt2MKBTZPVAkYTPAQIFOUBPzMHCkZmZ+Pz9DRBTVF4AEdgnfPQQ6PBjI3p9DqFrBQJSrMBvcnL9zqwz1PGE3JBPWQCBUNzS7P out_197_mFAP2b_singleloop_p01wA5_mFAP2b_0001_0001
LEtobB/na8/zisdePEtIgBf9og+zfqxrv2jChBjVO02D/pGxPiBBiBjWkt973P1YPTiBfBTLy28Dv0N+vj0YdBn0+s/znCQDwSOZfBXVw+AE1i+CwfJAaB3w5I/ThThGwZ78bBLwK/AUO0ikPoL0hBbec5/TmIZtvkm0bBLNixy7Zcy9v4bRhBfH7K5zxVpAw out_197_mFAP2b_singleloop_p01wA5_mFAP2b_0001_0001
LlD9gBThrH6zyhW/PDC8hBT0iM9bktTDQT3kgB77nK+LtIbIQZQghBjAr8/7yh2JQMdDgBb5QL+jWkNBQ/hBkBPilb87fiUEQZj3hBH1Nh/7zcQBQ out_197_mFAP2b_singleloop_p01wA5_mFAP2b_0001_0001
EPK8cB325767z3PJQBrcaBT2Of8b3k4LQjsdcBrEDC7jTiBOQtd+cBDVjH/zMzcNQfUYUB7P1477xLtLQzzkRBHwDE/LrzBKQTs0RBn+13AsJ+SLQvdaPB3nr3Asxk9NQ6LIKBD+cABcfudOQkKuGBXf2KBM4ieMQ8nXIBjU9+Ac7leQQKcdbB33P16D99DIQPMhbBHQkQ/rQjhMQuhaTB7IRt7zUm3KQeCqSBnO7D8r0YtNQgTfTBDL3K/7MLEIQGoYNBXPSg+LDxxJQXDAWBXBVLB8hYfLQRIsPBLgFmBsS/DKQna4RB7+rvA8HAjPQBnDIBzUKMBc7dkKQB9wCB3FqRBc1E3MQ/X+KB7d/2AsDmPRQWgbEBvnlFBsh4qQQ out_197_mFAP2b_singleloop_p01wA5_mFAP2b_0001_0001
ETihdBzLdTy7P1QQQgVOfBLxgg9T14VRQWOUbBX3kAA0LdrRQyLdWBTLym/j78tRQ/pmfB757n2rpbiSQlzQgBvhQ5+71j7RQgFXdBPLd5+726oQQIWfdBvZryzL1MPQQ98ihBrrJq+Dk7ERQwO6bB3yGxzbZWITQQKchBPHCw5Df2MTQrYNfBztwOA8PaoSQebaiBr2uN/rbvwRQiXOZB350k/7hnyQQ2ZnfBHXKFAMtE4PQ out_197_mFAP2b_singleloop_p01wA5_mFAP2b_0001_0001
EPffdB/RhLBkuJBSQb8SaB7QLKC0isdSQzhWbBzfqVCE7R5TQIFufBTf/kCkR2OUQhrnbBjVO0CUGEwRQ624aBPjKyC0UkYQQlkXYB/z2YDk1hTSQfHHdBXfxZDkSccPQ03vgBzgATB0Ld7RQwMFWB/ywBC0+PYSQLBjfBDAv6CUEG6RQ6yoWBH4xvCkvlLQQ/O4cBro9VCkcw+PQn/eZBvip2DERuzRQgoDZB3VKcDEOJYTQnaOUBLtFSD0AtHSQkBlcBXexYDEL4UNQPIogBjhHdDkUw1PQrcFbBzs20D0/6HQQ out_197_mFAP2b_singleloop_p01wA5_mFAP2b_0001_0001
ERLSXBThrPCUf/sUQlYQXBLEYdCEZ7EWQhrHSBX461CkYQQWQMdzNB7OfjCEueEWQpbSXBfR2uBkqxDXQ7zLXB3OIICkKbPYQXXLcBbDX2AE8RzWQ2jCUB/naAC0xLVUQgexaB7CRxCUXBQWQg6qTBTPRKBU2v7WQBNHXBD+jaBkmslYQ8jnTBTfsbCkSHUYQiwvaBTWebC0uMVYQ1VKcB7hqAAkrwfXQoZzfB7zFcBkkh8WQIRFcBvmCeAULEyVQ out_197_mFAP2b_singleloop_p01wA5_mFAP2b_0001_0001
Ee+eSBHXPeDU5QrWQEYlNB34l2DUMI4WQW5QOBzfqPEkpbqXQlDtSBHueWEE/p+XQNeJWBDrcsDUHaxWQkJqKBrMziDkpcZXQbc3LBrH6+DEFQ6VQ out_197_mFAP2b_singleloop_p01wA5_mFAP2b_0001_0001
EMIwJBXiBZEU0iAYQShrJBrbSsEUgVaYQ14lEBDW54E057TYQxggABf++vEk8SHYQdTCKBf++lE03PJZQosFFB7nTZE0lqWZQxQwABz9+jEkXSoZQPC1EBP5MDEESSQZQLca4AzD2YEUP0zZQoMQABrLSwD0J2bZQ7K83Ajk4CE0JmtZQrl2uALrtvDEDK5ZQHaRGBfSMSEkrHtXQZs/MBfae2E0UZQYQFAVKBrhT0Ek6FdZQWIlNBn/PcEE/0OZQei8ABfUR1EEWBtZQkoMIBDxW1D0UKCZQYsoxA/dUhEkzrBaQ61AABn7DODk/CXZQTBgvAnIYSDkLdwZQ out_197_mFAP2b_singleloop_p01wA5_mFAP2b_0001_0001
LhrnEBzgANFkYQgYQoFZ/AjU4YFEv0dYQKxAABfTivF0NJuYQpw1DBb781FUbnDZQOJGIBnBBUFE7RpYQm5N5AH1nQFksGwYQD+r8APrfZFEya5XQ out_197_mFAP2b_singleloop_p01wA5_mFAP2b_0001_0001
E2Of3A33P7F00NlYQ46R2A34lIGEoa0YQ03PzAvIbQGUy2RYQpbSuAvyhNGka8iXQEtIuAHXPJGET3YZQiS2xArh/DGk44BaQAe4pAHZXFGE4zlaQ+sjuA7BRBGEYlPbQeBA3ADYvIG0m3gbQ9owxATgV0FEXPSYQLx89AbMSLGk4FBZQMBrmADNfFGkg+OZQ7nbsA77nRGUx5fZQQ8e5A3NfHGEaaLaQ0LDzAru92FUYk8ZQ/ikiATb+AGkpgeaQbj7nArX0NGUIUpaQGgLyAH48yFkh6JbQivNoAvxaAGUDNnbQxLA6AfdyFGUUR8bQzSvzAnE7PG0okmbQN4R9A/9yJGkShLbQ out_197_mFAP2b_singleloop_p01wA5_mFAP2b_0001_0001
EnED2AvyhaG00NZYQ357yAD/piGEaR2XQAAAxAPeptGkBBOYQbnv1A/S3wGUjXuYQ7Rh7APepjGEue0WQShr6AnsdcGkR2yYQS8TrAX4TgGUPFaXQGZ74ArbSpGEEYFWQEYl8A757bGkTiZWQKcdBB/9TmGkvfSXQ out_197_mFAP2b_singleloop_p01wA5_mFAP2b_0001_0001
E+TNqALbnzGUbnvXQIwKoAbkt+GUbnDYQ/pGqA757FH0gA7WQzMzpAzLdCHEmuxVQ7RhZAnYQAHEBWVYQdGFKA7an9GEdTqXQ5IBWATdJ5GUoa8YQx1jmAbPKwGkqx7WQDVrtAnz7AHkVKdYQ5VbXAPsnIH0ZleYQwtDMAL8OCHk0n5WQEA8FA7UZ6GkK1IZQo33gAnuO7GU8/UZQr18XAvLzwGUxhzYQ out_197_mFAP2b_singleloop_p01wA5_mFAP2b_0001_0001
Epw1rA/mEQHEnELXQGZ7tAXNeXHU0iEWQJGEkA3MzbH0xLVVQQgVYAzgAfHET38VQU460AXNegHU14lWQ1EX2AnapoHUZglVQjir/AD+6bHUJ+7WQdoFsA34lSHkDtEYQ2moyAfwTTHEcHUVQicPxA/Y5jHkFVcXQttc7Av16uHkQ/8VQBwruAzJDsH0DKTVQinF6ADp0kHkV7uUQNRVCB3UKiHE05TXQ62nBB/jpYH0DuCWQQJ2+ATjrVH0tHsXQ out_197_mFAP2b_singleloop_p01wA5_mFAP2b_0001_0001
LNepkAf9obHkCX/TQepbYAb6mfHkBBGTQXPKeAz1jqHUiBhSQ8naQADVjxH0kYYSQR2OVAblDYHEsy5RQFGfMAHPVNHUePPSQa0MKAvHFGHUlG/QQIgTx/2LIKHkrcDQQha6m/2QRCH0mX7NQyLdrA7luYH03PlTQvfuJA7oggHUb4qTQD4QiAnDzWH0ykaRQCPoKA/zybHUDXLRQm4A6/mJJOHk5zuSQchpXA/nnJH0Rr7SQ1CTGAzZ79GEHESRQI8NZA/H4FH0GEcQQ7n27/aJlRHUlhMPQNu4I/W2oLHU3woQQIRo++SuRFH0WMwMQykbZ/6mX7GkOpwOQk4tAA7RpAH0QqwMQ out_197_mFAP2b_singleloop_p01wA5_mFAP2b_0001_0001
LlYQpAnX6rHERLKSQdoFtADAA2H0MzkRQDXP3AHtI4HkR2WSQBrc7AjWkwHUep7SQsHFwAXMI1H0w1DQQvBF6ALyQvHUP72PQH+MnAHGavH0UTlOQVjXuA3islHEoaUSQg58mADyF8HEzAuRQZa8wAzU38HkBjPPQ5rH/AvCuyHEhrjOQ22bpAbL3uHEzxeMQXSlfAHd9zHkgjxOQE+7lAzeenHknJXPQ out_197_mFAP2b_singleloop_p01wA5_mFAP2b_0001_0001
LBrc8AjVuAI0P1QSQ9oQDBrbyBIEnE7SQnvfHBz0N7HUPKkSQTihLBLaR6HE7RRTQIFuEBPyWHIkZmZSQmmv+A/gBKI0+EJSQ4Ip3ADrkFIk1roRQteX8AXLyAIkL5QSQ50nCB353BIkxtAUQktKHB3n9GIUARfRQaZKHBnBgJIEX4ITQrDt/AfBSNIk6VaRQVPu7Az22LIUCXETQ8mi4AzybFI02JjQQTiYvAH8OGIU7Z9RQ out_197_mFAP2b_singleloop_p01wA5_mFAP2b_0001_0001
EzMzGBnsd1H0GvcRQIwqKBfTitHUepDRQIwKIBjrHjHUepjQQoFZKBntzdHEEYVPQ0iMOBrvfyHEAAAQQU1FLB7Hm2HUgJeNQ8BQGBzoA1HkG5LNQSttNBb1t7H0Cy4LQ8naDBPc91HkZm5QQT3ENB/XdrHEPa7RQOyGRBf90sHkw3bPQjVSQBDeK5Hk31bQQ out_197_mFAP2b_singleloop_p01wA5_mFAP2b_0001_0001
EqxrDB/89fH0w1LRQdTCBB3MzVH0z33QQXkt9ADAAQHkBBGSQfU43APy2UHU3k4SQ14l4AzKHXHECsyPQbdI8AT2xbHUWpWNQvoDzAz7dMHURfNPQdTCCB/89kH0eU4RQjl9DBDzcQHktzaQQXU4yAT1TcHkjJWQQgxL8AHbejH0eVpNQtsZsAXF5NHUxt3NQv5BwA/v/IHUtShQQfAq4ALx7GHUEvSOQ out_197_mFAP2b_singleloop_p01wA5_mFAP2b_0001_0001
EvJx/AbQgFH0gALSQhrH7A34l+GkQgNTQNzMyAHtI3GkBBuSQ99TzAHDCyGU5QrRQgqxBBb5Q3GEue0TQHZOGBr217GktXnUQ0N5JBjIsyGUeFCVQdr8DB3+TBHEUx0VQpwVCBDBWCHkrHdRQ4bi3Aj9pDH0Jf+TQVZoDBjLOzGEBs/SQpdm/Ab0hxGkcpaUQVneIBvlfBHUmFBUQuhHNBfZ01G0MFoVQogeLBn6vuGEfbJUQthqHBLT+sG056nVQu/KHB3HsEHkBebWQCsrBBfnk7GEeDbWQCJTBBv1jHHE+WfVQ out_197_mFAP2b_singleloop_p01wA5_mFAP2b_0001_0001
ECsypAHZ71GkU4iTQ8S3gArbSuGkDtYTQ789jA/mEkG04lGUQpbSkAT14jG03PVVQDCsMAfTiyGU2O/TQMPly/Kq8qGkWVxTQsFX5/m7nhGktrgTQDKs7+6btuG0zo1TQ67npAf9o6GUwKXUQ6mWfAv6zsGkflUSQvF2IAfpG6GUMRlTQdC4OAvqszG0P4DVQ out_197_mFAP2b_singleloop_p01wA5_mFAP2b_0001_0001
EiBBnA757bGEv0VTQOJGsA7kYSG0eU4TQqxLmAThrHG0xL1TQIwKiA3NJEGkpbySQlDt2APzMRGUy2JTQaun9ALKYaGEdTfTQwA77ALPHHG05VhTQhxJDB/jhbGU8/pSQoa8lATKccG03PVSQJYatArIkTGkkl8UQ45O1ALEdRGUwwFSQ4QZABr5FZGUH7bUQF3H5A7mohG0exeTQR8uBBPrWGGkFs/SQQxq2AjDnAGksdPTQeET9A3m9GGEkBmUQPhlFBnWDiGks0+SQ/isBBHgCdG0L2qRQ3xaFBbCXUGEnsrSQ out_197_mFAP2b_singleloop_p01wA5_mFAP2b_0001_0001
E/pGmADBWCGEVj/UQT3khAb5QvF0LdLVQmuJqA76RfFUiBpVQZ78sAHtIfFUf/0WQ14lQATgVwF03PNWQFm5FAb/JaFUC2kWQilVQAX4QKFEZ2cWQT8/m/C/lZF0/hAXQ3kYpAXiBGG0w1zVQA+0cADOwpFkGROUQi3FEAbTz6F07bzVQKsaWADc03FEd9HXQ out_197_mFAP2b_singleloop_p01wA5_mFAP2b_0001_0001
EdTiuAfSMSFklDtUQFDC3ALFuCFEoaEVQaR2yA/owrE0bSEVQb8SuAT0ikE0GvEUQBWZABXiBDFk8SHUQX8mCBrb+YFE/k9TQEl5EBzEK0E00KqUQBBbEBHOgjFE24OVQWO0rA/mETFkCXvTQwf05AnQcGFkNxEWQRiX+A7Ud9EkOQITQg1R/AXxhiFEHAfTQ4O/FBbW5XFEjLUTQtqSIBPlf0EkEV+TQWZdDBfkzjEk52vUQfgLGB7Zz5EE4woVQeDAGBr8NzFU26/UQTQiHB3v3ZFUBVtVQVDFBBfIKlF0Yo5VQ out_197_mFAP2b_singleloop_p01wA5_mFAP2b_0001_0001
EhAr0AzeUgEECsKWQkCXxAzKHKE0NJWWQ2jC7AXO02D0yhOWQqxrBBzgA/DE+T1WQgVOsAHueGE0jCvXQKH4iAP/mTEkKP4XQ77ApAn8tdD0p05XQnvf4AfTinEkqx7WQOIqrAXpEGEk83jVQKK+xAzl1KE0XSQYQtD9kALVciEUaQ8XQthblAHFHZDEXTcYQ/s+vA76PJD0hX0XQ1DPjAHUGVD0VOIXQ out_197_mFAP2b_singleloop_p01wA5_mFAP2b_0001_0001
EOJG6Ab6mUDEuecVQdTiBBb5Q3C0KHSVQUNeABTKcJC00NxVQLHa8ALwKfB00NBVQtd+CBHue0CU0i0TQUVgEBf+mdDUG5JTQ+pjABzkw3DkA/nSQ5BxJB3kYoD0JRBTQMe4BBvlIOE0GV9RQoJILBT2lGEk8OWSQuCNHBLafTE0zA0RQmBmIB7jnlEU1FIRQwKHzALGEQDUep7UQMU3EB7b0CDUV14VQFUY/AnfSnCEH5STQwcUGBDlVeC0sYtTQfK14AzNUvD04DvSQnp1MBDLnTDUbAcTQvlh9A3yOYEkI+iRQkiTPBbR9KEUYhOSQRAbMBjkOlEEnW8QQ out_197_mFAP2b_singleloop_p01wA5_mFAP2b_0001_0001
LCB2BBrFZ7BUHaBXQfUYBBTKclA0FZjXQTiBEB/S3E/jEDqWQjX6BBLFue7Tc9gWQXkNEB/9TtAEW5cYQ8ZdDBL8tECkv1oYQP6EEBfRicC0YJ/XQVq3BB/Zh8BEI4/WQT6P6AnzsVAEM4rXQSvcIBj+9aAk1sZYQIaYCB/KGBAUyA0YQcJbGBXTYOCUR+AZQ+E++AnKNJCUKN3YQT7PIBLSIhCEmj1XQGz1BBDOQ6CE/vAYQ out_197_mFAP2b_singleloop_p01wA5_mFAP2b_0001_0001
LU4aIBHsyx/DEY9VQiBBLBHsyh9z4lGVQgVuHBrFZ77j9o4TQzMzIBbmZG8r8SPTQy2ZQB3ist+z4lmUQzI2PB71zdAUR+vTQ6mEKBb6m0AUIwCWQYAnLBju5XzLvEsVQGbOSBT8CL8jFmCUQmWBTBHgGK/jxXaVQof0RBLFkOAU2P7SQ out_197_mFAP2b_singleloop_p01wA5_mFAP2b_0001_0001
LCsyDBLGEo+j/UjTQTihABjqxL+zP1YSQBW51A/mEj8z3P1SQamZuAblDN8jZmBSQAAgABDW5YA0NJmRQ+UMGBTyB3A0ebKRQFbzFBr9dFCkEyaQQTx7IBH/rj/jQgWQQyL9CBfnvHAkYQIUQovXCBLITf6zWOyRQUZ09AbABJB0eMPSQWp+7ArLHTA05euQQ1QjIBjJFDB0AgDSQdizJBPjSQCE+UKQQbu7DBT25cC08/CRQa1bDB7PDBCUCWBPQUP9MBv22GAEJ0EQQc3qGBvynL/jEW9OQirOJB/djd9zXu7QQ out_197_mFAP2b_singleloop_p01wA5_mFAP2b_0001_0001
LQ140AvHFu6jDtIUQMIwqATf/U174luUQlYQkAz1jS+DqGPVQWO0UA76RR+z1jKVQkCX7ALwKH7zkYwUQBWNsAXOz78LIyjVQFjAmA/OEY8bMg/TQ out_197_mFAP2b_singleloop_p01wA5_mFAP2b_0001_0001
LRLypAjpbKAUiBxVQuz3kA7P1YBECsSWQ6mEdAb6mEC0IbPVQ2OfLAzeUUCU3kgVQZQgbAbmZGBknvfXQWtwjArPwnA0jiWYQJ1PrAL4xRBE5ZlYQDrngAzxQ++DRNnYQfU4xALGEIAEAAwVQqiOrAXp5BCU7ynWQSiUPALzoXAEjsPXQ+CKTAvZkACkO/wXQ0SVkAfVQP+zlCBZQRI/UAHS589zbKaYQ out_197_mFAP2b_singleloop_p01wA5_mFAP2b_0001_0001
EFDCjAjqxHC01jCUQKc9aAzLdfC0d++SQueUeA/TNODktzPTQZQgnA7QLaDkvfyTQThmhA/S3TCk8DlRQsQ/sATevkCEcUYRQZAOhAXEZHBkZeXRQZABxArQ1gC0/26PQLHaqAHZ70Bk++5TQ/ABKAz9YXCEbiBTQF+OZArYVjCUy80QQ/LdyADYYTCkTECSQ0uUtAvfYGDUioqRQhgKkAz3H4AkboXQQPhASAnEExAki6dRQbIOmAPS3nAkXJHSQnZI5A/sdtC0/8yPQWtzrAnG9yCEHflOQPVBxAbWm+BkV5UPQ out_197_mFAP2b_singleloop_p01wA5_mFAP2b_0001_0001
ER2OPATf/oDUKc1SQxgATArFZLEUf/8SQamZWAfR2WEkSMoRQnEDMADAASE0eUoQQKc9AATLyWEUktrTQAZS9/imjREEb1IVQzzwa/OPAhE0Q0vVQG/aT/eT1eEU6nPXQxMJ08szewEk8D0XQhrHBAPHadD0codSQS31gALa2NEkXchTQX/oj/yy7SEkchMTQxOWDAvAFoEEdvmTQ8kGOAjycTEEDloVQVyby/u6FBEE04QVQe4Ue904TeEEXaTVQtxPn/GLUxEUzOhVQiKg5/esifEUu3rXQ1UWs+WMiPEk1ZfXQqxGq9k//uEU05ZYQ1alc/wNOwE0s1aXQtSL4+eiF/EET7kXQ out_197_mFAP2b_singleloop_p01wA5_mFAP2b_0001_0001
EcSMiAnX6mEkZmpRQzMzjAb5Q1EUc9gQQFDCgAfTiLFUxg4QQ3kYkAjWkVF0FZzRQ2OfvAPy21EEpwFQQUNemAvxLpE0kYgSQZZBeAneXvE0GSXPQQgVwArvfAFUgVeOQsHFyAvz3lEEVjnPQVjX0ALbn7E01j6QQ out_197_mFAP2b_singleloop_p01wA5_mFAP2b_0001_0001
E2OfPAHtITFEueMQQKxgGALaRoFkCXfQQiBBMAXMI4FEYlzOQGZ7GALFu0FE+TdMQ4P1Y/GtInFUeprQQ7lAL+KJJ9F0eO2QQsvNA/60+EGEBJJSQvFUn+eMGBG0R/QTQOQad/eK/OGEJ/8RQGZ7IA/89JFEmu5OQknZNAri/tF0rNbRQx5wK/KDldFERPkRQxip4+Oc9eFUF0pPQsZ+Z/g5U6Fkje1QQRT04+K1lDGkz8/PQdY9l/CRGUG0JCvSQAYWi/io1RG0FzBRQ out_197_mFAP2b_singleloop_p01wA5_mFAP2b_0001_0001
LfU4WAf9oEG0hWkPQktzdAXNeMG0yhmNQGZ7kA34lVGEaR2OQc9oiAjqxYGEYljQQaR2aADVjFGkTixQQri6PAXUnPGElxiMQuG/jAHFmIGk8vHMQ out_197_mFAP2b_singleloop_p01wA5_mFAP2b_0001_0001
EW5QsA7QLaGUJGUNQ/pGyADBWjGkBBWOQZQg9AvyhkGkQgVNQ4PVABjrHgGUxgQLQXPKsATLytGUeprNQeZhrAjBgwGUw1uKQGM0kAHqq6G02uLKQdLMWAnf56Gk9oxKQYSzpAHdDDHEuJFJQUNetAvxLXG025bLQ8GzyADXhiG0cOQQQ3kQwAvMc0GEeOnOQUxGkAH6gtGEPdgOQnp8nAPWzpG0sPqJQe4pzALc6xGkSQAKQdJxlA/1wJHE6SsIQPU0xA7D9CHk7UtIQ out_197_mFAP2b_singleloop_p01wA5_mFAP2b_0001_0001
EktzBBf9oqGkZm5OQlDNHB7QLuGUepLOQoacHB/TN6GEZ7sNQ/pGGB/9TAHk9ogPQT3kLBbmZrGkDtIQQEtrMBPxFgGEz6RQQA3WQBP/VwGUzQmPQixgQBrreeGUbIaRQ/UDAB/natGEShTQQ+0XIBLxMqGU8VVMQusTKBvXWuGUw7GRQcMjOBP5MdGUdZuOQpJKJBPtpbG0qpbQQulbTB/BvuGkwpiQQfBmPB3tp4G069fPQN9hRBbKKtGk4JrNQs0fRB7cZWGUH6eRQifwOBndPhGU/iVSQjfJUBzv+iG0+pNRQ out_197_mFAP2b_singleloop_p01wA5_mFAP2b_0001_0001
ERLSJBT0i9GEYlTLQXPqJBXiBJHUJGkKQbnPPBrFZMHEaRmJQ03vRBnX6GH0d++HQ3kYFBPzMMHEUNeIQncIABPInKHU4ulJQtJAGBXmAYHUgNZHQtIbKBrGv3G04l+JQjmyIB3F1NHk4LVMQLT0FBb9MHHkZjZFQ1U4+AbNaQH06w5KQYk8CBbyIaHEBnfEQJz7JBX6ZZHEUnoFQ3ZjFBT7/cH0gzeJQ out_197_mFAP2b_singleloop_p01wA5_mFAP2b_0001_0001
E5lORBPHaVHUGEoKQIwqWBbmZZHUzMDKQHaxXB3MzdHUiBhGQwKnUBnBBkHUGEYEQCB2XB/naiHk9oAMQVcadBryFnH09NAMQoJJeBTjBxHkeboOQkpRiBbEZ2HkQu3NQam5OBvyhZHk789LQJ7dZBXjwSHkLIPKQ+86WBjF+fH0G3/NQ4ZLVBvMCpH0zNhLQneNeBrb7qH0XCGKQPJMgBzBwgHEOuTMQlMyiBzgm8HkR+TPQk4QiBDmw5Hk9v2LQuKujBXiHwHEPq+NQ out_197_mFAP2b_singleloop_p01wA5_mFAP2b_0001_0001
LGZbcBntzaHkpbSEQEYleBbktfH0Gv0+PEtohBXMInHEDCsAQ789hBfTivHU3kY8PQgVgB7luXHUjX60PyKpcBjjUQHUqpfjPVAjYBbGCUHUKgipvJHydB3w5GH02tAKPDCseBb5QVHEv0NGQI2bbB3SdkHU4DG7Ppl4hBTp0SHEVvO6PWRUhBPcMcHkYJZDP out_197_mFAP2b_singleloop_p01wA5_mFAP2b_0001_0001
LRLSjBT14jH0w1jEQtdulBntzpHEW5wFQktjmBLEYnH0kYwJQ7RhlBntzfHEoa8KQZ78nB/mEmHkTiBCQYS/oB32IcH0lZtDQfU4iBDW5cH0OffGQ4HUlBXdVyHEgUVFQcAhpBHR1rH0ctjBQfUFnB3GClHES4I8PMkGpBP6zXHkKBhAQ out_197_mFAP2b_singleloop_p01wA5_mFAP2b_0001_0001
Lf/koBnX6sH0P14KQ35rpB7P1qHUiBhNQCBmqBHXPfHUGE4NQzMDrBT14bHEoaEQQiBBsBLFuyHEtIrNQd0MrBfsz7HE3x2LQhXwpBzCh2HEXKlJQ0jkoBzr/sHUGF3KQ2sLoBDLzsHUN5CPQU13tB7RwuH00fBNQ+lUsBzoP1HkxdwPQ+d+sB3YJAIkqpMLQNZ7pBDyvAIElL9MQ+zQrBvkT0H0HwGIQXVPoBrS/7HEm+yIQ out_197_mFAP2b_singleloop_p01wA5_mFAP2b_0001_0001
EiWErBbPKZH0istLQOJ2rBLwKOHkArMMQR2OqBz1jGH0xLdKQKcNrBjU49GE7RxJQLy2uBzLdMHkoFpLQCacvBbGhPHk3h8IQ/AmwBvn+SHkFbjNQlDtqBLbnbHEnEzJQJ9brBnhQMHU+SSOQAXUvBjBAEH0u/4LQGz1tBrWESHkxiGIQzisyBb5fRH0ThHNQKgKwBvOoQH0agmPQlYLwBnzcbHkvBUNQ out_197_mFAP2b_singleloop_p01wA5_mFAP2b_0001_0001
E35rnBrbSJHkvf6JQv09lBzgACH0P1YIQBr8iB7P1DHkqxrIQjs9hBra8MHU2OfIQ5QrmBbPKCHEue0CQ4ZBlBf+R6GEpp/+PK94lBDSj5G0Ec/tPoEFoBn/p1GUx+xaPnjJkBv8V9GECgauv789mBz1jQHEW5gKQ6nTmBTQ45GUgUGJQE9xoBDzOAH0X3RCQA5VmB3IKKHEehOBQU97iB3p68GEiE/+P+MLlBLDZyGEjLUBQ+/kkBbdI9GEwGZ7v/qViBfCgAHkOPdhv out_197_mFAP2b_singleloop_p01wA5_mFAP2b_0001_0001
EAAghB3256GUiBBJQEtIdBDrc6GktzHJQqGvaB3isxG0IbnGQXPKdBrbSpG0HFuFQhALbBPHa4GEUN+LQVL8bB3s/AHUThHOQpTSgB3zVCHUv9ZPQzPqXBzbCHHEwP+OQGZggB7R1JHkyytQQ2hAYB/nVOHUhKfQQmVtcBD6zPHkqRGRQO0iiBjU4zGUepLJQOPjbBThFCH04NbIQUI0cBnOBxGkG3tMQex/WBLGV3GUiPwLQwq8hBfmi9G0lU0OQiD6TB/i4FHU3WBOQw1XiBTF7KH0/FORQtgfUBDj7SHU+GyQQE7DdB3SnVHkpl5RQ out_197_mFAP2b_singleloop_p01wA5_mFAP2b_0001_0001
E8S3VBbQgzGEXPqEQfU4SBDrcrGkX6mBQTiBPBHtIlGE/pGFQv0tMBvyhpGkU4aIQR0zPBrYvwG0hPD6Po9VTBDNa1G0dHWiPYrAQBr1l6Gk0l82vJ/gTBbIq+GUBzRAwCiYQBzYyEHEeoTEwSMIUBThr6GEBWZFQwSuVB/EwlGEYf2/PDHVNBnyL3GE7QN9PDWJNBTw5qGkMWu0PTsxVB3kEvG0R71ovkKAWBHgZ7G0DhdxPaswNBXOSBH0J9RwvirLNBTJx0GkR/p6vvmbVBvU63GE2jQCw3goWB3E1DHEYFV9viO2SBP5VHHELmPHwdYpOBvOKLH0HshCwKvhNBz3BAHkN24Fw out_197_mFAP2b_singleloop_p01wA5_mFAP2b_0001_0001
EEtIOBDAAbGUNepDQMIQKBvz3TGkpbSGQ8n6FBT14PG0OffCQ/pGHBDBWMGU6mE8PJMINBnFPKGEtVXIQ2tZJB/d6BGE/AdJQPVuIBHZivFk+8gIQpGzFBrd/CGUbItLQyH+EBz78kF0iUBKQAjIDBfDdyF0xt+LQhzoEBblVLGE8yeNQMju+APYCvFkX49NQ5m2ABLKoJGUsNePQ8Xk8APh8/FUbNtPQ4PVQBPc9XGET3kAQV+RIBTXUYGUiTvIQseuPBHy6MGk82+JQm+pPBT1fGGUGbtFQAf2KB73toF06ooFQBewDBzXtVF0FHvJQlGqGBHtBTGkhPTNQx7j6AXA0fFk76LOQW18/AXdKQGEIIbQQJBr2Ajxz9F02TpQQ out_197_mFAP2b_singleloop_p01wA5_mFAP2b_0001_0001
EfU4AB7kYQG0LdTEQXkt4AXjXMGUhrHBQRLyvAjrHIGE99zEQbnvqAT2OOGkCXvHQBuS0ATsLVG0Es+6Pkv+qAr4aRGE+2KwPxX6iAPtbOGETZf4PTnBsAbckRGEPfCzvIFOAB3MzTGUKc9HQG3i7ATwzFG0bFP9Pxno6ALdGYGEWMgzP8inxADz5bGkUw2/P out_197_mFAP2b_singleloop_p01wA5_mFAP2b_0001_0001
EZ78tA/9T7F0IbnEQIMvlAHiPxFkLz5HQwvXYAbj/qFUkQdEQyJ9aAbeFiF0uPHAQ+OOqAL3xdFExVZJQlSXyAfMJyFkxCICQETFjAXC38FkV6bJQOh8jA7raWFU5OmKQQKywA7JtiFkpXsKQguJtA/BRSF0Fr3HQ out_197_mFAP2b_singleloop_p01wA5_mFAP2b_0001_0001
EH/LFArptvF0g4aGQo5Nj/yczqF0/wfDQUQtx+e4lXF0Ww7FQRCW3+EGSNF0PiUDQp17H+OQF+F04sbDQrjbM/SiqIG0JRaAQUI9N/Gy4GGE2uoxP0Ewl+Ql+DGE190tur7D8/OPoIG0vgFBvU/IEA7y42Fkv+AJQCtqr/yJ2mFUpKx+PlOxW9ELiBGEaqhHQjVrS/wpf5F0YJnBQta02/KUQKGETXvBQQuQc9GTjPGkpiPBQo0g+/+klHGU5U+3vF6xKAD1+KGU2iTwP out_197_mFAP2b_singleloop_p01wA5_mFAP2b_0001_0001
EbUQN/+l2SFEikeJQG0j59mOrAFUVY3KQ6Yus/g8ADFEM2ILQByGCABWNzEkBVFLQNAA3++Y1rEkOEZJQQqw8/WNBoEkT8+IQmKBIA/AssEk15GFQFw5KAbMxfE0mvBLQwNpdAH6LpE00jWEQucQgAX/OcE0S6pKQlg8kA3R9gEEpcOIQkmHs/6LFcFkozcKQYJkC/Cvx/EUyo3MQmIoV9gp9rEULG4GQiN+u8qLXeE0cjgKQ//p8/SbLzEkJV3BQUnfDAP1CcE0qk8MQxWgiAXe7sE0h6gAQUlFlAr5uVEEyvRMQZ7dtA/UNeEUpH3HQ out_197_mFAP2b_singleloop_p01wA5_mFAP2b_0001_0001
EMfZ7/8/0WF0FsbLQPojUAZMbbF0s3hLQuJoeAt3HSFk7EDOQCwEpABM7PFEwfOOQnUhYA5PjzFkDbZLQVh+SA16u9F019tIQyzKXAZt2KGU4/vIQtgvRAdg8PGEM/IEQn2RVAl8tbGEBxLEQIzVm/8PBjF0u/lLQXoLcA1F7TFkplzJQOoGPAx0i7FUe+7MQrkqkAtu12FUT0zLQxUmcAVxa2F0riSGQiTJCAFy86FUhSRIQQbfNAN6lOGkMoTKQMn/jAlhUMG0idMJQjEpbAhFaMGk2cBBQYxBBAJYYOGUpILDQT7fRANIyeGUpPkAQkE8LAR0GfG0C9AHQihZiAFIRdGEoAAFQ out_197_mFAP2b_singleloop_p01wA5_mFAP2b_0001_0001
ECeMRAJerMFUvf/PQ5AxYANhqDF0oTQRQXQlhAZq9tE071ARQ9NeoA1iDnE0u4xRQ5qWGA5ffBFU1WQSQ6UG+/cNjWFkeI3SQb3YR/c4vTFky+zTQUu5K+q9vHFU9CiTQbPoU/ks0eF0zc8UQ0HVBAJ41OFksAuPQAKXiABNbOFkpOrRQRNRx/IBJ6EkC5wRQ1xLLA1O92EEceETQo+TMA1gldF0OoaTQYuM0/E6QhFUfxDSQ0pno942ndFU4GnVQrbSz/0oXoF0rcIVQ out_197_mFAP2b_singleloop_p01wA5_mFAP2b_0001_0001
Ez8ecAFTRjEUUw4PQH4/hAR1rNEkNYTPQbEgdApm27Dk4XvQQocEkAF8ZbDET+8QQ+2CuA1RjNE03K7OQMimxA5lobEUf5pMQKe6tA1ENZEkMWYKQr/s4AdpUqEUCiONQTc7RARoRqEUOfoOQtvfcAt1SIE012cNQYt6xAhy8SEkNTYQQ7XvwAxNg6D0zjiOQVTX7AVDK0EUe5yLQJ9d7Al1trEkkDGPQ out_197_mFAP2b_singleloop_p01wA5_mFAP2b_0001_0001
LJc+LA5DzCEEvYbRQIyxCAdsGoDUioZSQWp7f/44IQD0FNyRQRW388AxtFDE5EeSQkq62/cGCAEUn5pTQ+bCOA92rHEkHBhUQXOTdAtOC4DE/opUQvfyMA9zHZEEa9BVQK11EABYFRE04dRRQ9VBPAdTARD0u/rSQQbxj/s62NEk+VXTQbwli/EuOrDkXYQUQ out_197_mFAP2b_singleloop_p01wA5_mFAP2b_0001_0001
Ef66i/wweHDURKfQQyfdC7A9BzCElChPQWNvC/YrwWCUsESNQ/WTU/cs8lC0l/ELQekJd/yASUDUwJaOQn3rDAX23ADU89XNQNkIEA/ZcbCUAzkMQkalUAbPmZDEf9XNQ7lA+/MDRPDUgD/PQLW1C/aeYeC0dqcQQrdam/ieYrDUFB+PQhnX8+uDvlDULbyMQaOThA35YODE6VtMQOTfTAHdr3DkDiCOQ out_197_mFAP2b_singleloop_p01wA5_mFAP2b_0001_0001
Ei2ZM/0vHbBUGY3NQnkUp/kLTfAEqR+LQRQLC/YECgA06GVJQgr3i/0H7KAkJ/dGQxeNl/A2+R+Do2ZNQ6/Im/Ey0++zloJQQ4r/5+4bMzAkj+OQQt1UN/crrZBE7n0NQrwkFABHNwAUy9qLQ3yla+0Ukk8DIczMQ6Xq//Y5h07jKC0MQ8UuN/wiTy8DojvQQM+sDA1OtI/znHgQQuzhH/Ca4mAEBaZQQ2vjX/8M3ZB0DeDRQ out_197_mFAP2b_singleloop_p01wA5_mFAP2b_0001_0001
ElvMP/iJd4AUoPcJQop0z/2v6xA0ZbQGQNuVm/aFlyBExQBCQHaXt/SLNlBEjpf6P44BRAfIIBBU4S6HQpSAaALJz//DBd6JQC6poA7KNMAEibWKQRQ5uAH9Ml/Dy7BIQIDf5Azhv//j07fHQ/+4+A77bmAEp+pJQ8Jc+APGPM/zLXHDQ30Rj/CUKQBEtELLQbSSx/q0xi/TLFoEQXddSAjGBAC05D4IQbiObAnatABki6XEQBNeXA/lN+9jmbIJQdA5RAfDUGAEFY1LQY+OrAXaqL/zdUDMQ1TRqAHdgPB01DwKQ0vArArgdp+DIsCFQelG7AH2H6AkvNVLQ+daDBLaYwAE6gcJQ8IS6A3K7Q+DvtLAQT6LDBzUHg/zrcsCQ out_197_mFAP2b_singleloop_p01wA5_mFAP2b_0001_0001
Ltl3F/qRXcCkJsyDQ46LX+6tD/CEVdMAQnBdp/4fvEDEdYy/PmLt6/QA3QDku772Pq4KY/W05oDkwG9BQep7FADlJqDkU1/AQp50TALHkZD035yEQbZ8NA/737D0rRp4PBq0kAb9saD0T86DQtT4hAnxA9D0Gvy1P9nyoAr0gsDEB/c+PaAqzADYptDU3gt8PV8Zx+y5DfC0J6uHQvTJE/2WM3CUORX4PRIwM/i/9tDE5oNGQqse2+qgzBE0pPo/P80hNA/YoLDERDPIQImBDAbDcEEEyKsqPp6RqAfKrNDEM45GQW1BlA3fdFEUGvnWvdMQ3Arp/eDUMoNBQ out_197_mFAP2b_singleloop_p01wA5_mFAP2b_0001_0001
E0mL//0967C0D7UEQTPwWAxZ+AD0uDnEQ4h0gAlAunCUDpKAQF5PcAtKrCCksJW+PO9JfANReyCUFZCJQcGerAFr/1CE5RUJQ/QywABpocD0ZtNJQguEzApqvXCEXXsJQ8GK7AlE+VD0zIhJQcAw8AdwdsCkx5zJQsZMv/0ecxCkyalHQfb4aAdUmiDkSCGEQ+1wXAdzqFDEv2mKQJSoaAhPQRC0icYJQHQatA9cm5D02iGJQZJuyAJJEqBUgR5JQmfYABx7qwDk23fJQ out_197_mFAP2b_singleloop_p01wA5_mFAP2b_0001_0001
Ep1foAhb+7C0jKA7P9XKuAddynC0nnkoPquhpABb80CERvo4vxbmtApDdoCkzUhAwGadqAtsIaDkyLJ9PKXm2A9vhwC0P31pPvDutAtUIFCU8R3rP out_197_mFAP2b_singleloop_p01wA5_mFAP2b_0001_0001
EuJ/gApvOODES0V4vTzSYARwHfDE6dCBwCFnTAJFWHEkxFaAwR5iYA9n5QEkQJk4vj75DAJo5GD0cXUCwfRcm/8bYTD0QI19vL2hbAB08VDEdvfhvEvxhAJJ1aDU/EVEwX7v+/kM2MDEqgdGwc4uGAR1qkC0Zy5Bw7/dz/cCWZDUwdE2v out_197_mFAP2b_singleloop_p01wA5_mFAP2b_0001_0001
EnvDKAZ/0QE04XhEw/3rDApTQnEk7xUEwsysN/0HJpE0F9+DwwRyG+sRS6EUVv4EwNO8LAxSnzEUWmnIwrl0DA5Z7pEkQuALwVnIiARkczEkfSsIwVwIHAl7RIEE5w3HwGjoKAxFfuEkxZwAwROWGApQHEF0CxhIweb7o/Q6XqEkrZ/Kw2F6kAlhQ8EkDMcKwYvPlAB296EEGYxFwqh+kARt/iEECXzIw out_197_mFAP2b_singleloop_p01wA5_mFAP2b_0001_0001
EunUa94AbXEUzNrCwDNxs/aC3WEELwZCw1qI9/ipJlEUSk07vZDcp/GDomEkEITtvBtk8/CAFAEkO8rBwXa/z/KYokDkfEgGw8dWj/OS4zDUKBSJwsZB//WCW8CUpIIGwPzFF/sq/JEkwS2Bwzfk5/qQJdEEXZJGwx8At/aH1xDUblb8vjvcPAvzNAE0WR6AwDhE6/2NhoCElpmIwBmMGA/XYxC0c4wCw out_197_mFAP2b_singleloop_p01wA5_mFAP2b_0001_0001
E0BpQADKqvEE4Aw9vIFMaA3629EkXPpzv6kwoAfB83E09xnvvKxKtAr6GqE0Z5W5vAzqYAPFZVF08cY5v0jhiAfu0YFEG65BwAeZBAjX/bF09ut6v9jmjATnDwFU62fDwrE9XA7swtEESkcCw90bRArQH8EEPYTlPxdDgArUmfFEc0ftvAGFdAjlUQFEOVJFwBUiqADxGSFEv1gBwodnAAvWqsFEeNP9vRGGy/GCIaFkNtfsvavqz/Ch6RF0a3XAwFZFoATbMxFkcnOHw8I1nAHbx4FEsXXAw5cXXAHX+2F0ZTDEw out_197_mFAP2b_singleloop_p01wA5_mFAP2b_0001_0001
EiNutAbQfCFkp2fvPyXB5AzjD/Ek3Ha0PZeH/AnxGUFUJp61PXKL8APwTiFkHUH9PKfQ6Ar3lyEk2dWAQwR3CBrrbwEkUzdCQDMKGBPQGjE0j1J9PtpwCBvwOmEkxX/HQX1jpAjWKNFEBdS4PScf8AHGo1E0SAGQvX0F3AfrhiEU0cj/PJch1AHqg6EE5ibDQmqsEBLfOAFETUuCQNBPKB/NkhE0KEFAQuuOGB3/6qEk+NuyPHWYEB/3QTEkkpX8P2i1GBnRtkEEJ1vIQIp7ABLVbWEEkEvHQzFcAB7DPwEUXjWJQ out_197_mFAP2b_singleloop_p01wA5_mFAP2b_0001_0001
E/UDEB757VF0gArcPEYlGBXO0qFEv0NBPhrnMBf8SpF0fqxjPKxAPBvyhYF03P1YvRATFBj8n1F0Wgs6v8UVHBn6yoF0MJpBwlxk+APwU4F0VuB8vUNeFBHsyJF0eU4uvGPCFBHu30FkW1+0Pt9MHB7bpCGUuPA7vxGrHBTvOaFk69dAw9A68Anf//Fkur1Bw06d7ADNHBGkGUHzvEiu6AnZsoFU4Tz7v out_197_mFAP2b_singleloop_p01wA5_mFAP2b_0001_0001
LXPKPBDqG7F0gArwPe++UB3Mz6F057nyPiWkXB757HGET3k4P/UDVBzLdQGUGEY4PyL9MBPzMEG00NJ0PU5vWB3bD2F0QZNpvtGKWBHR2uFUKGN7P out_197_mFAP2b_singleloop_p01wA5_mFAP2b_0001_0001
E5lucBT2OHGkSMI7PyL9fBDVjQG0coF+PVjnhBPepOGUhrHEQpbyiBblDGG0eU4EQ6f3hB7quTGUBKyxPfKVgBbPBWG0YCCxvj4fjBbridGE7j23P8naeBjWk/FEnED7PveRdBHMPXGE1ns/PzGOjBzkHNGE+MosPu4hdBTFBaGECzQqvMn0kBXxqfGkKVriP96rkB/8ybG03kB/P1AKiBL2MkGUhJm5P out_197_mFAP2b_singleloop_p01wA5_mFAP2b_0001_0001
EjsthBXO0WGUJGkHQ99TjBvIbWGkWkNKQLymlBHueeGEqG/JQuzHlB7P1nG0jCXJQ3kohBX46ZGkoFpMQTjdeBfeETGUrecNQvLdZB/hOXGkrNEMQDt6dBHiQTGUn0OQQLHqgBz1jdGkCXvGQz5HkB7WYOGEmNbKQ9I5gBjJ2hGE1DPMQq27iBbnZaGE50WOQuBBfBXbALGkGzwMQCoHWBrQRSGU16pMQO47ZBjh9WGkPd5JQW2sYB3ZbfGU6VrMQXigaB/0VOGUtnhQQfoTdBjVebGEgKkQQ3TxgBrtEQGkt+rQQ out_197_mFAP2b_singleloop_p01wA5_mFAP2b_0001_0001
E4PFoBnuJbGEaRmKQCBWqB7luiGkuJhKQWO0rB/mEjGU0iMNQaRGsB3jCbGEEYlOQFuOsB3NJgGE+TNIQ3j5qBLeehGkM37CQkxxsBLV3fGEAGr8PC0juBr8/YG03OB9PIPasBHbKmG0oLgwPSMYoBf8STGk/UDLQ3+jpBPKtqGU1WHKQbQ8sBnP8XGEYDZIQls9tBDvalG0z/SIQnxDqBXXjpGEzgqCQ43TpBTElbG0+rlCQU/ltBfJflGE3Ynovx25qBL0vrGkhkfwP out_197_mFAP2b_singleloop_p01wA5_mFAP2b_0001_0001
EFDysB/nasGkR2+NQ357tBPc9sGEpwVQQGZrwB7P1nG0GvcQQShbyBT14pGUbnPPQkCHuBzLd4G0Mz0QQQa5uBn2o5G0YKSSQt/quBLE7EHEsPxSQBarvBLR9FH0TxIUQkoOuBv3SEHUJ/QVQZFsrBDNrBHkI3MVQq5YvBbkSFHk5wcWQCBmsB/89yGUHaxMQninsBvQsoG0ioBRQwkQsBv/h8GU2+qQQTnnvBTQn8GU1sPQQn99wBDNF3G0NjaSQiwltBLUm0GUOS5SQ81ksBjybHHkrTwSQj51vB/aJKH08MISQAWoxBf+5HHk43PUQ/vwqBXaBBHEkrTUQ71nqBHuOAHkKgEWQJ4VxBzPQHHEeigWQ07TuBTcFEH0P3SXQ out_197_mFAP2b_singleloop_p01wA5_mFAP2b_0001_0001
E99DxB/TNhGkR2eRQXPqzBzeUcG0d+uRQamJ1B7kYiGkAr0SQmu5zBbQgnGUzMrTQ14VzB/RhQGUwKHSQklMyBLRzJGE7T/QQC97xBXJB8FEyUVRQxRywB/N/1F0UaWSQ84CzB70kuFURheQQFDivBbmZfGEAAISQzj10BfMtcGkIW0QQw8AyBLR1PGUvS+SQo7R1BjSPNG0VkZSQ6NfzB34iKGU2eHQQluNwBTc4MGkzbwQQeP+yBf+reF0iRnQQ3S9zBrFJ0F0lAUPQ out_197_mFAP2b_singleloop_p01wA5_mFAP2b_0001_0001
L/Uz3BXO0hGkEDySQ03f5BXO0mGUdTyTQShb7B77neG0OfXUQIwK8B33PfGkvfiVQy+P8B3qdXGUdkrTQRLC7BrbSwGEShLTQNfP5BTob5GEZIrSQEzx6Bzt2CHE79GSQPTM9BfUbCHUUmESQk5g5BPSgKHUT6tRQ5Qr4BD/pdGERLCSQsoO4BfB2pGUSolUQofP8BDQgtGk/4VSQdNZ8BL6lzGU4M7TQ0d/3BLRN8GUr1fTQAp63BTHU2G0il5RQ out_197_mFAP2b_singleloop_p01wA5_mFAP2b_0001_0001
L+TNOB325FEUHahMQ6mETBf8SPEU6mkMQ++JXBvHFOEULymKQmuJbBLEYZEUIwaLQmuJgBz0NbEUGE4JQOJGaBfR2iEkqx7NQbnvdBHuewEEmuZPQqxLVBfR2cEE8nqOQtd+SBzKHiE0OfXQQAAgLBHYl3DEtILKQepbNBrED6D0hWEHQXPqKBHXPmDEBW5CQO0iMBHZ7oDk9ow7PPK8FBjqxPD0FZ7DQW5QDBjAr8CEqGv/Pnv/DBnuJNDU6mkIQ03vGBDW5gDUjXqKQHv0+ArFZ3C03PFJQMrAMBjOsFEUZeZOQOUjgBTQfSEEmggHQm6jgBXbUsE0TYMJQ5p+hBj/pUEUk28KQFSueBzoy+EkenLOQ6avgBDfjnEkry1PQax8bB7u11EkIQqQQkSCRBX2cFEknsEGQvPKFBTtbeDE0BrMQ out_197_mFAP2b_singleloop_p01wA5_mFAP2b_0001_0001
