# Supplementary material for: Incorporation of sensing modalities into de novo designed fluorescence-activating proteins
Source: Nat Commun. 2021 Feb 8;12:856. doi: 10.1038/s41467-020-18911-w (PMC7870846; doi:10.1038/s41467-020-18911-w)
Supplement: Supplementary file 24 — Source Data [file 41467_2020_18911_MOESM24_ESM.xlsx › raw_data_graphs/Supplementary_Figure_6b,c,d/1/silent_168.out]

SEQUENCE: SRAAQLLPGTWQVTMTNEDGQTSQGQWHFQPRSPYTMDIVAQGTISDGRPIVGYGKATVKTPDTLDIDITYPSLGNIKAQGQITMDSPTQFKWDAQFKQNDNPRYHGSTNILTGTLQRQEZ
SCORE:     score     fa_atr     fa_rep     fa_sol    fa_intra_rep    fa_intra_sol_xover4    lk_ball_wtd    fa_elec    pro_close    hbond_sr_bb    hbond_lr_bb    hbond_bb_sc    hbond_sc    dslf_fa13      omega     fa_dun    p_aa_pp    yhh_planarity        ref    rama_prepro    bref_irms    cen_irms    final_chainbreak    final_looprelax_score    irms       time                                       description
REMARK BINARY SILENTFILE
SCORE:  -489.460   -693.481     94.797    398.123           1.589                 21.375         -6.693   -260.062        2.191        -25.057        -77.340        -25.659     -36.349        0.000      3.440    128.976    -40.869            0.037     19.116          6.406        3.055       3.055               0.024                 -489.460   2.350   1764.000 out_168_mFAP2b_singleloop_p01wA5_mFAP2b_0001_0001
RES_NUM A:1-120 B:121 out_168_mFAP2b_singleloop_p01wA5_mFAP2b_0001_0001
FOLD_TREE  EDGE 1 120 -1  EDGE 1 121 1  out_168_mFAP2b_singleloop_p01wA5_mFAP2b_0001_0001
RT 0.092238 0.94843 0.303269 0.768097 -0.261588 0.584465 0.633655 0.17903 -0.752615 12.785 -5.805 20.9455   out_168_mFAP2b_singleloop_p01wA5_mFAP2b_0001_0001
ANNOTATED_SEQUENCE: S[SER:NtermProteinFull]RAAQLLPGTWQVTMTNEDGQTSQGQWHFQPRSPYTMDIVAQGTISDGRPIVGYGKATVKTPDTLDIDITYPSLGNIKAQGQITMDSPTQFKWDAQFKQNDNPRYHGSTNILTGTLQRQE[GLU:CtermProteinFull]Z[HBI] out_168_mFAP2b_singleloop_p01wA5_mFAP2b_0001_0001
CHAIN_ENDINGS  120 out_168_mFAP2b_singleloop_p01wA5_mFAP2b_0001_0001
LwfKMBvxLBIEoaMYQDCMMBf9IAIEZ78WQ67nRBLFu8HE99bWQ357UBT0i4H0hWMXQlDNIBf9o3HkoFpWQDvzJB/SEuHEjgOXQiTgIBXhVCIUaeVYQPryOBPHFEIkmJTYQBdLNBHFt7HUsJcYQAQKLBfY1DIkXmbWQ/71HBnnm2H0tkkVQO6TEBLV65HEcmBXQQp4HBHF0tHEIGDYQ out_168_mFAP2b_singleloop_p01wA5_mFAP2b_0001_0001
HTihSB3NJ+H0kYIVQ/UjXBHCs6HkEDiUQkC3XBvcouHUgVmUQFDCcBjVOqHkvf6UQ5QLYB/9T+HUf/ETQhIGZBnvIFIE/04SQVj7aBjojGIE9UfRQHe1WBrouFIkHZdQQ92JTBzkbJIk44FQQoVETBjyJOIUGprQQ9KqPBD9VII0yIROQEtoPBzKnAIEsyhUQMv1aBzTP+H0KDGVQl4sUBbVH8HE9bgSQZekbB7gJ6H0bVoSQ8lHcBDAgGIEyEmTQuEWVBLsOHIUhFFTQ/yXeBbLFEI0e8ORQdEHcBH7vKIkK0dRQSLxWBrHKCIESn8PQ1GvVBPkAPI0bOaRQDbVQBDW6QIUr1ZQQUisPBXgpEI0KgUNQMx7MBDfFLIkIqtNQ out_168_mFAP2b_singleloop_p01wA5_mFAP2b_0001_0001
H3kYTBPzMpH0yhWUQiBhTB/RhdHUO0aUQXPKVBPIwZHkVO0VQEtoYBfR2SHkQg9VQiWEOBntzYHkArEUQnEDQBnCXtHklDFUQRXgWBforaHUCZtTQb8SOB7QLQH0IbHUQam5MB/TNbHkrHFTQEYFLBvcobHkvfyUQ out_168_mFAP2b_singleloop_p01wA5_mFAP2b_0001_0001
HPK8SBntzeHU2O3WQqGPUBjqxbHUbnHYQrcIaBnCXdHE8nSYQQgVcBb5QXHEDCsYQ8S3QBvHFiHUzMnYQXPKQBD/pkH0yhuWQ2rZTB/GRTHEgVLYQ9owRB7OffHknvHZQmupMBD/pgHk9ogYQ03vRBz1jqHEAAkYQ out_168_mFAP2b_singleloop_p01wA5_mFAP2b_0001_0001
H++pcB77nlHEoaAYQuzHhBra8nHkvfKYQy2JjB/RhjHEoaUXQnvflB/mEiHUdTqXQPffhBnBB0Hka8OYQEcmfBfX+4HUILyYQLOcgB3Xb0HkWQeZQdsuiB/g/0HkG9sZQUJ3cB3A6vHEHjzZQsHlaBrZmqHUiBZXQOInhB7fLkHEs9oYQ957gBnL23HEDchXQwWljBzQ11HUfEVYQymZbB7YX3HUiIrYQs/JgBXPyAIkt2yYQmzedBTWxsHkWlQaQQgOZBrdmvHkyamZQ out_168_mFAP2b_singleloop_p01wA5_mFAP2b_0001_0001
H46RiBTgVhHEv0FWQ46BkBT2OdHUIwCVQqxLkBblDRHUO0CVQCBWmBfTiMH0P14UQ78NjB76RhHkpbqTQ8cClBTEXdH044kSQ3Z0nBXQIhHUYL5SQYFLkBDnyhHkeNPRQaRWgBntziHUwK3VQXrCmBzDSgHUSxNVQiwNjBHe+pH0jbqTQW4MhB7PfeHUg9cTQLWBlB/mtUHkLnjSQ+DLpBjpXeHESqJSQakboBr28dHkgH3TQ3y2nBrR1pHEHK7SQf1glBPX7eHkCddQQyxPkBzidqHksNSRQiqLiBLHYfHEtJARQ out_168_mFAP2b_singleloop_p01wA5_mFAP2b_0001_0001
Ham5hBjArLH0xLNVQQg1hBTf//G0xLNVQHaRjBntz5GkWkVWQMdTkBLaRxGkpbCWQGZ7dBPc97GktzHVQnxPbBzrc9G0GhyTQIqjVBX096GEiN5TQOLydBv0v1GUajySQrcIgBvcoPHkBBWVQ8T1iBL3I9GUxiTUQGJkbBDTEAH0m42VQ2X5dBnNizG0MWWVQnrqbB7aoFH0UXeTQD8nTBbwA8GETF7SQVhxTBHIXAHkr0nUQQeHVBHjwyGkeIOUQY92bBb6j2G0uz0RQ1qSdB7QrtGkNsITQQp/gBP0f3GErksSQ out_168_mFAP2b_singleloop_p01wA5_mFAP2b_0001_0001
LEtojBLFu9GkQglXQf/0kBf9o3GUHaVYQUNenBjAryGEYlHYQJbHpB3Mz3GUPKkXQdTSlBjVOAHkCX3YQKz9iB3UqHHUXkxYQK1kiBP2HIHEZeCYQnRmjBfJp9GEwXoXQ/pajBjzaxGEm4fYQ/nNnBfIMEHU1exYQ8yalBb9l8GEfFXZQSFajBXpmPHk1P/YQaKLhBPszEHkhcBZQkg3jB7/ZOHU7EuXQr2dgBvFaJHEh72XQ out_168_mFAP2b_singleloop_p01wA5_mFAP2b_0001_0001
LSh7nBPIwoGkoFVYQ14VqBblDjGkqxHYQ35rpBrw1aGUdTKXQrcYnBXNeXGEsyBXQgqhmB3jClGUbnnYQk5OrB/hFfGkBYjYQMuzrBLGxoGkqo3XQ out_168_mFAP2b_singleloop_p01wA5_mFAP2b_0001_0001
EqGvrBvz3WG0isdWQJGUrBPc9NGkpbiVQW5grBf8SRGkVOEUQHvUtBzeUXG0gArTQWOUtBX46EGU6m0VQd6BtBrAXBG0zHMXQ0FusBT8/2FU765UQpwltBb78ZGEEYlWQYHTpB/m2KGUoBsVQJZWvBHfwHG0PLqVQDAvrBXN+2FUO0PXQYDHuBL4RqF0EAIVQpL7sBrJn7F0py3TQtqrqBn7cxFkoDFVQ out_168_mFAP2b_singleloop_p01wA5_mFAP2b_0001_0001
EEYlpBDrcNGUy2RTQIFepBjpbPGEUN2RQktzpBHtIFGEnEDRQktzoB/9T5F0w1bRQsyxmBD/pUGUHahRQHNnmB/fkfGEtcHSQJ8XmBjFwhGEi1aTQQ8omB3nwpGExKdRQBhVmBHDXsGUUunTQlWimB73bxGU9ybSQihwmBr4zsGU7hKQQzsnmBnBQ8Gk13ISQQQ2mBXNa3GkcCtPQ4PzmBnYC/GUo/zQQSMIoBPy2IG03PtTQiRGrBXn0UGU2HlRQ72JlBzuuPGE6A6RQB8jmBrkNVGkZScQQY1QmB71ybGU5WNUQYrJmBvStvG0NuiUQ25ymB315mGkXN0OQAqjmBbVVCHEjn5SQ1N9mBjEf5G0CSoNQ2V4mBD/eHHE4lhQQ out_168_mFAP2b_singleloop_p01wA5_mFAP2b_0001_0001
EEtIrBzgAGG0LdzPQMIgrBTgV6F0257NQUN+oBHtI5FkQgVMQ8nKoBbktEG0xLNLQaR2tBnsd+FUHaBMQNqWuB7ifsF0Se/JQ0PdvBzEJYFk8xQLQH5kxB78mYFUVfiMQokDuBjWUGFEQj6KQuz3rBrbSNGkVOUPQsK1rBDuurFUoJFPQv1pvBrbdAGUaEJNQY+dtBnmkGG08J6KQMZyvB7aHyFEregIQgsdsBzIfoFUzNBJQOuruBDXn4EUzFuLQYyWsBHjeGFEgn2JQ out_168_mFAP2b_singleloop_p01wA5_mFAP2b_0001_0001
EoFpnBTLymFU46RMQkCHlBTgVmFUhr3KQKc9kBDqGVFU5QrIQHahlB3NJCFEVjHJQEY1iBz0NjFEmu5MQmuLgBHx0iF03acLQYJ8iB35g0F0N8APQQgVoB/RhZFEFuONQej0kBnDw1F0d64JQX7EjBbI5TFEFq4NQXbLdB/lngFkrE4MQb2KgBfz6VFE0+/JQDTyfBrzAyFkGDaKQ4ZVhB7NIyFU+HOQQ2KwiBXn5BGEpAGOQSP0kBrRvzFU+SBQQ out_168_mFAP2b_singleloop_p01wA5_mFAP2b_0001_0001
EhALkBf++bFk/UjEQWO0jBj/UNFkTiBAQtI7gBz1jOFkpbS8PSMofBzKHgFUwKH7P78tlBnsdSFUIwK1P/teoBX7vQFk23/5PJlNlBnY4CF0vI+qvW5wjBb78rF0IbHEQEgQkBTiH9EUsvXBQQ2WlBnXviFUzJUvP1WOpB3w7eFUdEl6PydjmBPHsGFk+ZU5vx/JjBHeWEFEY39yv/CklBPliyEkJE7Iv out_168_mFAP2b_singleloop_p01wA5_mFAP2b_0001_0001
EWOUfBvHF8EEEYl6PR2uZBjpb8EU5QL2PhrnYBvd+sEkuJxoviWkbBrFZdEEAAAwvVj3VB7Of3EEDCMAQGPKWBLx9FFUCwMFQAZ2QB/zEAFUPg6IQk3ISB/uHQFEaxzLQampgBT14tEE7Rh7PVdzYB7hbMFESPUwPMGUWBLsYnE06idBQMv0RBfaD5EkMrT9Pv75VBnMmWFEGxGEQ1b6ZBzgSDFUfVNHQ02APBLdZNFEoKSNQYFPSBDM9gFkqcRLQJx5VB3MqLF0d3pMQ out_168_mFAP2b_singleloop_p01wA5_mFAP2b_0001_0001
EoFZUBHDCyEEv0N4vktTSB7QLkEULyWAwXPKMBT2OjEEoa8/vO0iJBntzzEkQgV+v14FUBnBBsEkAr8FwRL1ZBr8DtEEHbJGwZSNSBzObcE0HdIJwfUYSB7lu/E0HFu0v4G7TBngIUEEQ5k/vHobSBPn07E0rFuGwOvSbB3zskE0w+QDwmPhTBDuAiEkUYFLwTK5NB7kYbE0LOHJwFm5TBPvpMEkPIwIw out_168_mFAP2b_singleloop_p01wA5_mFAP2b_0001_0001
E99zJBPJGQE025bAwPK8DB/mEPEklDNAwamZBBjpbQE0fqxFwIFOEBPIwQEkvf6IwnEDCBT2O3D0NJG6vWJLDBTBGMDU/qD/vaAjDBH93GDUBpgEw1esDBzJbsCEHkC4vEtIMB3MzCEEnEDBwZdfCBHn2cEURk57vPHf7ALj55D0gqu4vCp7DBrN33DkWU2ovFocEB/TnNCUo1c6vpCZDBfCuyCUwwm+O out_168_mFAP2b_singleloop_p01wA5_mFAP2b_0001_0001
L1NJ4A/89PEUiBBGwQgVyAb5QREk/UjJwwfq0APdT+DEYljLwoFZyAjWkBEESh7NwO1TmAPg1REUk8+IwsD2hAn/i6DU/plHwSMYMAX749DE1nKGw0OlHAH8AHEUGb8Bw1Ss+/OBSwDUMzpIwe++zArvfQEUiBhCwuqr0AbV+fE0gVkKwWH/hAnXFVEk5T1KwoIjkAvS1eE0biMHwNHXmAjPoyDEZn/DwEW8iA3aqgDUmgOJw out_168_mFAP2b_singleloop_p01wA5_mFAP2b_0001_0001
LGZ74ALv0ZDkSMoKwQgV7A/TN2CU5QbMw2OfDBf8S3CkVOUNwzhWFBjpbaCkWktOwHK84ADLYLCkPSELwTbBtAbxrDCkTGqKwRw0mAbBeTCkXlOMwf3OqADuMcBUa4xIw/pG7Ab5QXD0FZrIw/RS2AHIE5CELfMOwky58Af+RKCUKDIJwFhL8Ar5tiBkVfRMw out_168_mFAP2b_singleloop_p01wA5_mFAP2b_0001_0001
LGEYGBT0iYDkCXfMwjs9LBXNedD025LNwHv0PBPHaFDkX6WLwdolUBLwKDD0HF+LwcSsEBrw1vDU14VLw5/BNB7YS/DUSwINwW/mMBbDVSDEvZOPw out_168_mFAP2b_singleloop_p01wA5_mFAP2b_0001_0001
ELH6NBTLyyCEBWJJwEtoRB/mEbCEBW5GwgqxUBT2O7C0kYwDwqxrSBzfqdDksdeCwoF5OBf++5BEsyBDwLJ3LBPNwyA0mhhFwPXYJBP5x2/TlgVBwKGSGBHSpaAknr77vw7uKBfuEk8DUIbBw2O/JBvco1CE/pmIwthRUB/OUICEikuIwzjXMBTwrOCknUaAwv8+RBzROcB0lJlAwJvpOBjjCMAkpk3HwmDuIB7e7MBEmxCIwLxPJBPcLAwTc+a9vCxTNBjnpc6D5qNEw out_168_mFAP2b_singleloop_p01wA5_mFAP2b_0001_0001
ElDtZBDrcwCUf/UCwy25cBfnvPDEAAA/vv0NeB7P1ED0d++tvHv0dB757fC04luJPb8ChBjU4WDkSMoCwKUjiB7oUvCUVC1Cwf2XgBjXelD0e7JIw8SXbBLwKTC0LdTDwFzqaBHZqtDUosn+vXoPiBX/VvDkKRqAwQuUhBnW2VCUZ//CwAfNiBnKmqD0XWRJwCIeeB3DlBEkZqEIwtFXeBn3+MDk8CKJw out_168_mFAP2b_singleloop_p01wA5_mFAP2b_0001_0001
EAAAgBvcolDklDtoP8S3gBvz3fDU6mE9P5l+iBrbSAEE+TNAQHaBjB/naSE0xLd8PzMzcBvz3jDEsyBCQRHraBvuFGEEok1BQ357fBjqxBEUc9ogvi6whBzfNADUc9z9Pfl0dBfUkcDU4XHGQ3swZBzIxND0LYsAQ+EZZBr59IEEn7gFQ out_168_mFAP2b_singleloop_p01wA5_mFAP2b_0001_0001
EY6mkBnuJ1DkR2OEQnvfmB3NJKEE/pmGQAAwmBjWkHEkQgVKQmupmBvIbrDEBWZLQlYQpBf++JEkoF5DQZuLpBT+sSEkEFU8P+/3rBHEFWEkrOY2PUectB7+JHE0K3AzP7VbsB7+XqEUX6HxPU4akBvd+WDUHaxFQbtvlBX3OaE0ZI2FQhhCqBLobzDkezyDQXKpqB76uTEk7VNGQTlLoBnBGiEEcMm8PBDFoBDewHEUAnf2PR1KuBz4BuE0P9ogPtBErB7cP2EU32P0P out_168_mFAP2b_singleloop_p01wA5_mFAP2b_0001_0001
Lx1DnB7luZEEUNuLQ7RRnBb78ZEkSMoOQwKnnBvyhwEUMIwPQbnvoBHue+EU5QbOQsyBnBHDCoEkCXvKQj59oBn2LQEEJzPPQY9elBPtxSEENrfPQ out_168_mFAP2b_singleloop_p01wA5_mFAP2b_0001_0001
Ef/0mBPzMzEUiBJRQ/pGnBLwKHFEBW5RQ/pmkBnX6MFUKctSQQ1IjBzJx+E0FZLTQlDdpBb5QFF0Jx4SQ19PsBX29CFkiBRSQ1hZuBntk+EkRbUTQa0SuB/S2tEEd99TQ/0UwBL50MFkcofTQqG/lBbmZmEEaRmRQFzanBL1NUFkfLMRQJ0HpBPgk3E0GtiTQ5/epBjGeTFUqMhTQK4vsBbmBSFkTpwRQzkQsBri41EERcjRQ5UwxBnoPKFky9KUQASXwBf/kaF09w8SQ out_168_mFAP2b_singleloop_p01wA5_mFAP2b_0001_0001
EoFJkBPy2hFEBW5SQ14FiBzfqpFEv01TQ5QbjBvxL3FUc94UQ++JlBT2OCGEEYlUQkCXfB3251FEVjPTQVb0aBzy1oF0Y+mSQou0aBrcgUFUyMPSQ05gVBnUhwF0jbUSQnA5VBXYuOF0l2tRQm3qSB/JkfF0ZswRQlv/SBf28BGEp5eSQv8eNBL7nhFUXoXRQNyxNBbJ7CGUAtFSQYAJLBrxT1Fk7RjRQ1NZlBXjXsF0FZbSQaSIhBrp4bFEReTUQn/ZgBLTlAG0W7fSQpJkdB7cY/FkuuCUQFBKeBLhCKFUSGVSQuw1UBnFk/Ekm0VRQfuCVBrkdIGkJl6SQYaOLBjAYUFkwy7QQDv1LB/OXKGkLiOSQyYIHBbsY3FU31RRQ out_168_mFAP2b_singleloop_p01wA5_mFAP2b_0001_0001
EtIriBPzMzF0eUIWQaR2jB/na+FEAAQXQPKshB76RGG0HF2XQGE4eBLbnCGEaRCYQCsykBnYQuFEEYJYQTuqmB/hxcFEbewXQGeZpBnHafFEBfoXQLfImBXWWIFU8qVXQHLeqBf/RNFUSMKXQLUioBDcI/EEu1+WQ7RRhBvconFECsSWQE2glBXwFEG0Xr5WQXZGjBL48mFUk0XYQ5X2lBX9y2F0zliYQ2zKkBzirAFkHeTXQ+qlsBD/fKFEle9WQLGzoBv0ivEkyEpWQ out_168_mFAP2b_singleloop_p01wA5_mFAP2b_0001_0001
EzhWiBXjXQGU2ODYQVjXgBntzXGknvTYQFDChBrvfcGEVj/YQO0SjBzgAgG025HZQhrHgBb78gGU3koXQNvSeBXnzdGEKxRWQxG8gBrgMaGUO/WVQ3CDZBbbkeGEEG6VQGbJgBTYcXGEBZGUQi4bXB3W3bG0EopUQmNGbB75VYGUAEwTQe+OkBDAATGkYQ4XQxO9cB/LjTGEeiXYQilEiBD3XkGkbXgXQpWsdBvUBnGk7IBYQzJCjBXikZGU6qpVQ+rJWB7mUhGkmjnWQmnmhBPEmUGEeSYTQZCQTBr7jcGEx1XUQWV4ZBnTRWG0wjwSQ out_168_mFAP2b_singleloop_p01wA5_mFAP2b_0001_0001
Env/dBntzcGEqGbZQ8SXeBvcohGkTiFaQ357ZBPc9pGkDtMaQlYQVBzgAnGUbnPaQep7dBrEDZGUPKoaQ4FmdBH9WdGUNQWbQ2gRhB3hBjG0T9mbQVsajBzwLeGULwrbQtO/gBrlVtGkPqwbQPKcaBXNeZGU46RZQuSGhB7HvlG07HIaQWysgBXayTGk6PmaQViaaBPFLUG0JQiaQs6ycBDhpWGUSUrbQFcRaBrzDjGkkzXbQbCiiBzhgxG06F8bQZaWeBfYFxG0mxrbQ out_168_mFAP2b_singleloop_p01wA5_mFAP2b_0001_0001
EmuJbBnCX0G0IbPaQgVOXBfnv8G0xLVaQfU4UBjVO8GU14BbQsHlXBLv04GkYQgbQZQgaBPc9GH0HFOaQWQFgBPh0DHEeHZaQReVgBvzM4GU10KaQ91JbBrmK0G0ZWPaQVoFUB7h67G06t8ZQ0l8YBrzXNHkTviaQnjDaB3KyJH0K4sZQEOagBDRyEHEjr7aQJIghBPnMJHEYMJaQYzuhBLvZ0G0NigaQkZ8gBv3b3GEGmpZQ out_168_mFAP2b_singleloop_p01wA5_mFAP2b_0001_0001
L357PB325/GEaRGbQWOUNBvcoAH0z3vbQfUYLBXiBMHkDt4bQpbSLBHYlPHkQgdcQcSsIBntz4GEFuybQkXRKBPmCtGEFXubQKoxNBzwfpGUngScQ1/MPB3yYeG0KnOcQnF7SBzkQZGkyelcQbHxVB3YMeGE3/CdQcCoTB3SEPGEuPdcQGE4NBLwKCHkqxraQCpMQBP7a+GkyhIcQMi7FBPjg6GkUfZbQ5BmGB/d25GkP+QcQKRcMBPUyrG0PZQbQJRsGBDDDoG0fTubQFvqLBTzjqGUiswcQFAcRB7KLuGUq1ScQNMLNBnLwZGk/t4bQHvJVBTJDmGEczIdQLWjYBjAIaGUDwTdQ6APRBDGxLGkOpFcQ9IWWBz8sKGEQVtcQ out_168_mFAP2b_singleloop_p01wA5_mFAP2b_0001_0001
LkC3JB/owRH0d+WbQ46xHBb6mcHkYQcbQBr8IBfSMiHEsyxaQcSMKBPIwcHkpbSaQgVuBB77ncHEVjjbQo499A75jbHUxc8aQ2O/JBzeUOHkQg5aQL62JBn3XgHkWA3bQbCYABrrkjHES30bQ0bxABTlvVHUaf3bQCBZ4AjFFWHUJ8/aQ out_168_mFAP2b_singleloop_p01wA5_mFAP2b_0001_0001
LXkNIBHsysHEmutaQpw1IBnDtyH0HFGaQueUFBXMIuHERLiZQlYQGBLbnwH0bS8YQcSMHB/mE+HUwKTaQnjYIBf7p+HUwdCbQAPDHBnPrzHk3NTbQ7XNIB36usHETLuaQkhENBn3iyHkjb8ZQ22+CB/LS/Hk6dMaQJeaJBLPACIE1ZAaQeE9FBnffCIEOcRbQvMmMB3uaAIk6nHbQFbyCBzFfzHEVIbbQ9EoJBbt4xH0BkubQ out_168_mFAP2b_singleloop_p01wA5_mFAP2b_0001_0001
EsHFBBf++nHkWktZQ7Rh7APdTjHkDtMZQQ144ADrcXHkmZWZQ99TwA77nTHEEYJZQ2jCxAThrpHEsyJZQUajyAvmr1HkwrCZQWYFyATIi8HUiglZQTPh0A7fz5H0KXaYQxnizAfssDIkX4fZQ3hA2ArlTCIU5sUYQ89g1AvUtFI0QT3YQrv/2AHrHLIUDrxYQf/UABjU4lHEoaMaQTq6/AfLdjHk4kuYQ4HqsA/FpoH0BrnZQ4OAsA/HjmHkcrwYQcakwAzSV5HkwXFaQgA80AX3n0HEVo+XQSbLzAnYYGIUNU7ZQoDk3ATP5DIkTrpXQUq+1ATD7MIUtiMZQ out_168_mFAP2b_singleloop_p01wA5_mFAP2b_0001_0001
EqGPABT0iRH0yhqZQ357+A3jCGH0Gv0ZQ5luEBnDt/G0JxwZQGE4IBHXPDHkQgBaQMIw6ArFZEHkU4iaQXpUxALFsKHUE4paQrE/3AHRl4GUqkqaQDCsDBT2OVHUGE0ZQtsQ5ADHrCHU56dZQeiaABjK1GH06R5aQts/sArAoKHEENQaQJKD1A/0n3GkdHLbQDW/+APImzG00SmaQS9yxAfpH2Gku8TaQ out_168_mFAP2b_singleloop_p01wA5_mFAP2b_0001_0001
EFDiEBzKH2GE7RdZQ4PVJBXjXvGEBWZZQU4aIBjrHjGEoaYZQFueEBnuJfGECsGZQzhWMBTgVzGU46xYQWMWRBDhjtGU+6lYQ3QhUBvAO0GkYX2XQtXMXBPP5+GU5cYYQ7RBBBrZmzGE99PZQ/z1LBrGqwG0LZ1ZQvsaNBTGt7Gkqa2YQTrrJBDd8yGUXRWYQ2dbQBnEYlGkpEcYQM5DUB3UPtG07mAZQQwRZBv+LEHUtJDYQ2t8ZBjsz7GEDZwYQcZ/TBXhPDHk9NoYQ out_168_mFAP2b_singleloop_p01wA5_mFAP2b_0001_0001
EEtIMBvHFdGUPKsZQ/pGMBrbSRG04lqZQaR2PB7QLNGU5QHZQlDNUBfTiRGEoaAZQrcoNB33PMG0isVaQv+WJBzkiNGUCk5aQ1JoEBHgAOG0dLwaQ9a3KBHQmNGExlebQ5lOPBjqxgGk8S7ZQhFDIBfznOGk4cjZQRbURBPf5PGEp1gaQZfbOB7KwDGEcDRaQ out_168_mFAP2b_singleloop_p01wA5_mFAP2b_0001_0001
EIwKOB77nEGE7RxYQvJRRBblDAGEmuNYQyLdSB757nFkuJRYQam5OB33PbFU2ObYQzMTOBrEDCGksdGXQxGeNBbDEOGElA5WQBLfRB/n06FkNQ7VQ+YCKBnK2QG0PmtVQx1jKBTgVBGEZ74YQUeKVBvA9DGkh0MYQmbYKBbEs8F0woJXQ4fSRBrBpRGEIfyWQKahLBHBdRG0E2wXQDZTPBrH29FkohBVQBdASB/+rpFEGpCWQtcaVB7lRBG0543VQnxpJBrHgZGk59oVQVEHGBPuTNGE+a2VQvn1LBXKxNG08UzUQ out_168_mFAP2b_singleloop_p01wA5_mFAP2b_0001_0001
EKcdXB7OfhF0MzIYQtI7YBX3kKF0eUIYQO0CbBvcoDFU3k4WQf/UeB3MzOF01jSWQ6mEdBLEYFF0jCrYQAtoeBbAztEkAfoYQrvvaBX8yKFEGmWZQgqRaB/S3sFksdCYQgQXVB7pLBFkcpPYQBhSgBjWcOFEyzlYQK0ygBnrPqEk4DBZQSDLgBvmQqEEAOJYQouFbBfc4jEEVdtYQrIrdB/jNHFENVvZQ4qIXBP8QBFk00bZQODvZB3LwbFkP3XZQ out_168_mFAP2b_singleloop_p01wA5_mFAP2b_0001_0001
EsyBZBbQgxE0jCXWQ++paBb5QpEUjXCVQ46ReBrFZVEUiBJVQIFOdBnDtGE0w17VQXktVBrw1jEEEYNUQBWZWBHZ7oEECs6WQ509cB7kr1EEYNiUQjs9WBXjXeE0HFOTQv0NTBLGEyEE/pGUQ35bTBb5QXEET3sUQ out_168_mFAP2b_singleloop_p01wA5_mFAP2b_0001_0001
EqxLhBLxgUE0JxQUQaRGjBf9oCEEEYNUQ0iMkBra86Dka8ySQO0ClBPy2LEU6mESQ35blBvyhIE0eUIVQkwmnBjmQwD05eQVQEmwpBjmd+DUGqPWQj0/pBPgNSEUrOnWQKgXrBzUnfDkWJsWQiBhhBTKchEUdTqTQ0VFiB/aSoDkWkiUQScqkBv3pLEkUZIWQkCWmBbMXXEUDexUQbmioB3BurDU0DSUQPQvmB/+NSD0MymVQ/D1sBfVmmDktnVXQ8uHrB76eBD0h7XWQ out_168_mFAP2b_singleloop_p01wA5_mFAP2b_0001_0001
LHvUkBjWkRD01jaSQqGflBrZmFD0coFRQueUkBDW5cCkpbaQQrcojBHYl7BkBBGRQ2OfjBLwK7CkEDCTQFgonBbigAD0nUMRQjtNlBvz6fDEDwYQQ out_168_mFAP2b_singleloop_p01wA5_mFAP2b_0001_0001
LMIQkB3MzcCk8SHOQ5QLjBfTixBEqGfMQqGPhBj/UHCU0iMKQc94hBblDlC0MzsIQqGflBjrH9AkEDSLQmjInBXKocAUUvZNQmnakBjs6l/jUjrJQZ78kBnCX3CEBWJNQ+zAiB3e1HB0MoyNQPBsmB3qGmBk+g/JQBfCmBD794/zyJoOQ52EmB3C9c+jxE3IQ72KjB7NFKAkRWDIQeXPjBnttU+jeX/KQ out_168_mFAP2b_singleloop_p01wA5_mFAP2b_0001_0001
L46xdBzLdjBEaR2JQktzZBrw17BUdTiHQiWEYB/TN2AEW5wDQy2ZZBf8SX/DtIbEQzhWUBrw1LC0NJ2IQy2mRBLX4PB0nfIKQWvGVB7WspCEDYwKQC69LBrg3jB0hpoKQ789cBXjXyAEpwFLQ8fkbB74hWC0HLAFQev0RBzPpYC0HEjGQDqkTB3krABU7yBMQe5xRBztfYA0/E2IQg1WRBnYxyCEAanLQvDGXBfsHFD0nQ7JQYTfXBvGcaCU1ELMQfiEKBLASuAkGkiLQKn/JBTWyxBkLWvIQABuLBbdTNC0Hy6LQ out_168_mFAP2b_singleloop_p01wA5_mFAP2b_0001_0001
L2jCVBvIbPBka8S/PDXvSBHYlTAkR2O3PnEDXBXiBx+z4lutPzMTWBzgAr4zMzMrP3ySOB7Mn/+j/0u8P88LKBbMNVA00jNAQIFOUBPzMHCkZmZ+Pz9DRBTVF4AEdgnfPR95PBrACr9zZDsBQFUsMB/wjK9Dqk11PSsuJBPHdABUF0C7P out_168_mFAP2b_singleloop_p01wA5_mFAP2b_0001_0001
LEtobB/na8/zisdePEtIgBf9og+zfqxrv2jChBjVO02D/pGxPiBBiBjWkt973P1YPTiBfBTLy28Dv0N+vQnYdBrC+s/DF/PDwc0YfBjSx+AUUc+Cw2+/ZBDd1I/DSQhGwZ78bBLwK/AUO0ikPoL0hBbec5/TmIZtvHt0bBTUD1y75Zy9vedRhBXkcL5TsZpAw out_168_mFAP2b_singleloop_p01wA5_mFAP2b_0001_0001
LlD9gBThrH6zyhW/PDC8hBT0iM9bktTDQT3kgB77nK+LtIbIQZQghBjAr8/7yh2JQMdDgBb5QL+jWkNBQ/hBkBPilb87fiUEQZj3hBH1Nh/7zcQBQ out_168_mFAP2b_singleloop_p01wA5_mFAP2b_0001_0001
EPK8cB325767z3PJQBrcaBT2Of8b3k4LQjsdcBrEDC7jTiBOQtd+cBDVjH/zMzcNQXuYUB/vsH87/nrLQmVzRBLF5J/rTT5JQi86LBrqpx+7cVtJQvyRJB3YdR/bKDQMQw2JEBft2o+bXxyMQ8lLBB7LP+8rWL9KQOcHCBzyJL/bXDLPQKcdbB33P16D99DIQPMhbBHQkQ/rQjhMQ0ERTBDrGm7z8V6KQ4roSB/V5g8bpyqNQvpkSBvbhkAMEQtKQrreTB3tAB/LmexHQLJSKBv49EAcI8OIQXlDLB7jR66LkrGJQ8BcLBbVBFAM0vtNQGSvCBvTzJ8rbxIJQQqr6AzLYB87tMXLQ4vZEBvV7BAMWvSQQioj8A/Yvs+ryDlPQ out_168_mFAP2b_singleloop_p01wA5_mFAP2b_0001_0001
ETihdBzLdTy7P1QQQgVOfBLxgg9T14VRQWOUbBX3kAA0LdrRQyLdWBTLym/j78tRQ/pmfB757n2rpbiSQy2QgB3CQ5+L6j7RQMHXdBLuf5+rp7oQQqUfdBPIA2z7LMPQQ98ihBrrJq+Dk7ERQ8M6bBXRyyzrwVITQyIchBDuMw5zE3MTQmmNfBj2wOAsxaoSQ3eaiBjCrN/7iuwRQLaOZBnw3k/rmpyQQtZnfBbKMFAsgG4PQ out_168_mFAP2b_singleloop_p01wA5_mFAP2b_0001_0001
EPffdB/RhLBkuJBSQb8SaB7QLKC0isdSQzhWbBzfqVCE7R5TQIFufBTf/kCkR2OUQhrnbBjVO0CUGEwRQtl3aBfxNyCEymYQQ0oYYBD/4YD0wxTSQ2dGdBnPxZDE6XcPQ03vgBzgATB0Ld7RQwMFWB/ywBC0+PYSQiQjfB32q6C0k45RQ1RnWBbo9vC0B3LQQmw1cBTh9VC0wi+PQUEgZBnhr2DEj9zRQFuFZB73JcD0/WYTQoNPUBPSMSDkLLISQKajcBHqzYDUc3UNQJ8ngBj9+cDEMP1PQg+FbBb250D0ICIQQ out_168_mFAP2b_singleloop_p01wA5_mFAP2b_0001_0001
ERLSXBThrPCUf/sUQlYQXBLEYdCEZ7EWQhrHSBX461CkYQQWQMdzNB7OfjCEueEWQpbSXBfR2uBkqxDXQCyLXBnOIICUKbPYQXYLcB7TX2A0PSzWQ2jCUB/naAC0xLVUQgexaB7CRxCUXBQWQH7qTBHDRKBknv7WQILHXBL9jaBUmslYQZhnTB/YsbCELHUYQ8tvaBDcebC01MVYQ1WKcBTyqAAU/wfXQ/ZzfBrQGcBUHi8WQfTFcBD3CeA0eEyVQ out_168_mFAP2b_singleloop_p01wA5_mFAP2b_0001_0001
Ee+eSBHXPeDU5QrWQEYlNB34l2DUMI4WQW5QOBzfqPEkpbqXQlDtSBHueWEE/p+XQNeJWBDrcsDUHaxWQkJqKBrMziDkpcZXQbc3LBrH6+DEFQ6VQ out_168_mFAP2b_singleloop_p01wA5_mFAP2b_0001_0001
EMIwJBXiBZEU0iAYQShrJBrbSsEUgVaYQ14lEBDW54E057TYQxggABf++vEk8SHYQdTCKBf++lE03PJZQlAGFBDURZEkMpWZQj2vABrC7jE0eJoZQOX2EBf9JDEU/WQZQXLa4A/8vYEE7pzZQLzRABv6HwDUY5bZQF793Ar3xCE06htZQy44uAr6bvD0WE5ZQHaRGBfSMSEkrHtXQZs/MBfae2E0UZQYQ9gUKBrlT0E0LGdZQyYlNBXmRcEUu1OZQqV7AB32N1EErzsZQfiOIB/VT1D06UCZQhSnxA/GNhEEmbBaQrODAB/q4NDk5KXZQ45hvALsJSDE9LwZQ out_168_mFAP2b_singleloop_p01wA5_mFAP2b_0001_0001
LhrnEBzgANFkYQgYQoFZ/AjU4YFEv0dYQKxAABfTivF0NJuYQpw1DBb781FUbnDZQOJGIBnBBUFE7RpYQm5N5AH1nQFksGwYQD+r8APrfZFEya5XQ out_168_mFAP2b_singleloop_p01wA5_mFAP2b_0001_0001
E2Of3A33P7F00NlYQ46R2A34lIGEoa0YQ03PzAvIbQGUy2RYQpbSuAvyhNGka8iXQEtIuAHXPJGET3YZQlS2xAzh/DG044BaQ+d4pADZXFG03zlaQHtjuAXCRBGkYlPbQnBA3AvYvIGUl3gbQ9owxATgV0FEXPSYQLx89AbMSLGk4FBZQNBrmA/MfFG0g+OZQ3nbsA77nRGEx5fZQN8e5AHOfHGkaaLaQCMDzA3u92FkYk8ZQKjkiA3a+AGEqgeaQ+i7nAjX0NGUHUpaQSgLyA748yFEj6JbQxvNoAXyaAGUENnbQCMA6AjeyFGUTR8bQ6SvzAXF7PGUmkmbQQ4R9Aj+yJGkQhLbQ out_168_mFAP2b_singleloop_p01wA5_mFAP2b_0001_0001
EnED2AvyhaG00NZYQ357yAD/piGEaR2XQAAAxAPeptGkBBOYQbnv1A/S3wGUjXuYQ7Rh7APepjGEue0WQShr6AnsdcGkR2yYQS8TrAX4TgGUPFaXQGZ74ArbSpGEEYFWQEYl8A757bGkTiZWQKcdBB/9TmGkvfSXQ out_168_mFAP2b_singleloop_p01wA5_mFAP2b_0001_0001
E+TNqALbnzGUbnvXQIwKoAbkt+GUbnDYQ/pGqA757FH0gA7WQzMzpAzLdCHEmuxVQ7RhZAnYQAHEBWVYQcGFKA7Zn9G0fTqXQpJBWAHeJ5GEra8YQx1jmAbPKwGkqx7WQDVrtAnz7AHkVKdYQXVbXAbsnIH0WleYQ5BDMA/QPCHUfp5WQzA8FAvVZ6GEN1IZQA43gAPwO7GE+/UZQ928XAXMzwG02hzYQ out_168_mFAP2b_singleloop_p01wA5_mFAP2b_0001_0001
Epw1rA/mEQHEnELXQGZ7tAXNeXHU0iEWQJGEkA3MzbH0xLVVQQgVYAzgAfHET38VQU460AXNegHU14lWQAYX2AbPpoHkZflVQqar/Ab56bHkCB8WQdoFsA34lSHkDtEYQ2moyAfwTTHEcHUVQFUPxATk5jHUzTcXQ1Ad7Abq6uH0T+8VQeJsuAbBDsHk+GTVQ5CG6AbS0kH0s7uUQLNVCBTQKiHUv8TXQi3nBBvTpYHUMyCWQ7y1+A3mrVHEbLsXQ out_168_mFAP2b_singleloop_p01wA5_mFAP2b_0001_0001
LNepkAf9obHkCX/TQepbYAb6mfHkBBGTQXPKeAz1jqHUiBhSQ8naQADVjxH0kYYSQR2OVAblDYHEsy5RQvQfMAHNVNH0jPPSQeGNKAfEFGHkuG/QQ3wTx/SBIKH0CdDQQ4m6m/iARCHktZ7NQyLdrA7luYH03PlTQvfuJA7oggHUb4qTQS3QiADHzWH0dkaRQIIoKALyybHUTXLRQLMB6/+DJOHE+zuSQuvpXALpnJH0Zr7SQAjTGADV79G0VESRQpMOZAnK4FHkDEcQQPn27/y9kRHE/gMPQLc5I/yroLH0hxoQQIPo++SZRFHEtOwMQmdcZ/iXX7GkkswOQt7tAAbBpAHE2rwMQ out_168_mFAP2b_singleloop_p01wA5_mFAP2b_0001_0001
LlYQpAnX6rHERLKSQdoFtADAA2H0MzkRQDXP3AHtI4HkR2WSQBrc7AjWkwHUep7SQsHFwAXMI1H0w1DQQbAF6A/vQvH0M72PQ78MnAbIavHUNTlOQVjXuA3islHEoaUSQg58mADyF8HEzAuRQMc8wAzU38HkIjPPQUTH/AretyHUOgjOQr1bpAvN3uH0rxeMQASlfADh9zHUbjxOQD77lAPhenH0YJXPQ out_168_mFAP2b_singleloop_p01wA5_mFAP2b_0001_0001
LBrc8AjVuAI0P1QSQ9oQDBrbyBIEnE7SQnvfHBz0N7HUPKkSQTihLBLaR6HE7RRTQIFuEBPyWHIkZmZSQsmv+ArdBKIkwCJSQBOp3A3ikFIUKroRQNnX8APIyAIEh6QSQ50nCB353BIkxtAUQKzKHBzn9GIU8RfRQ4TKHBHEgJIUD5ITQMGt/Aj4RNI0LSaRQXJu7AT62LI0pTETQIui4A/jbFIkQJjQQQmYvAD0OGIExY9RQ out_168_mFAP2b_singleloop_p01wA5_mFAP2b_0001_0001
EzMzGBnsd1H0GvcRQIwqKBfTitHUepDRQIwKIBjrHjHUepjQQoFZKBntzdHEEYVPQ0iMOBrvfyHEAAAQQu1FLBfBm2HkuIeNQ/CQGBXcA1HEr3LNQNttNBPwt7HUUx4LQ8naDBPc91HkZm5QQT3ENB/XdrHEPa7RQwzGRBP/0sHEq4bPQpTSQBLhK5Hks1bQQ out_168_mFAP2b_singleloop_p01wA5_mFAP2b_0001_0001
EqxrDB/89fH0w1LRQdTCBB3MzVH0z33QQXkt9ADAAQHkBBGSQfU43APy2UHU3k4SQ14l4AzKHXHECsyPQ5dI8A7zxbH0GpWNQBnDzAL8dMH0zfNPQdTCCB/89kH0eU4RQjl9DBDzcQHktzaQQRV4yA32TcH0cJWQQpXL8AfaejHEkSpNQFrZsAzF5NHUSu3NQr3BwAPy/IHkEThQQ09p4ADw7GHE1vSOQ out_168_mFAP2b_singleloop_p01wA5_mFAP2b_0001_0001
EvJx/AbQgFH0gALSQhrH7A34l+GkQgNTQNzMyAHtI3GkBBuSQ99TzAHDCyGU5QrRQgqxBBb5Q3GEue0TQ4NOGBXz17GU8bnUQPO5JBjLsyGUeFCVQaR8DBb/SBHUC40VQpwVCBDBWCHkrHdRQ4bi3Aj9pDH0Jf+TQbkoDBnjOzGEvr/SQXbm/ADhhxGETmaUQuWeIB3GgBHk9NBUQMaHNBbZ01G0JIoVQzreLBHpwuG0qZJUQqnqHBHy9sGEv2nVQTdKHB7ErEHU2nbWQgXrBBbDj7GUAGbWQSnSBB/yiHHEigfVQ out_168_mFAP2b_singleloop_p01wA5_mFAP2b_0001_0001
ECsypAHZ71GkU4iTQ8S3gArbSuGkDtYTQ789jA/mEkG04lGUQpbSkAT14jG03PVVQDCsMAfTiyGU2O/TQetjy/2g9qGkpIxTQ4rT5/aJphG0IPgTQfEp7+mnuuGUri1TQ67npAf9o6GUwKXUQ6mWfAv6zsGkflUSQHa3IA3NH6GEtYlTQhO3OAfarzGUA6DVQ out_168_mFAP2b_singleloop_p01wA5_mFAP2b_0001_0001
EiBBnA757bGEv0VTQOJGsA7kYSG0eU4TQqxLmAThrHG0xL1TQIwKiA3NJEGkpbySQlDt2APzMRGUy2JTQTKu9AfEPaGEUAhTQX7y7A7c/GGUesfTQFSKDBPSjbGUzErSQoa8lATKccG03PVSQJYatArIkTGkkl8UQqeQ1AX4pRGU3yFSQEhfABvCrYGkW4cUQViR5AbRhhGUk8iTQ+7qBBj/OGGklD+SQlLe2A/bmAG0wmMTQjeJ9Ab+oGGUDXkUQ7noFBjH9hGEIHBTQo7pBBTkWdGU7ssRQMwZFB/qWUG0jUqSQ out_168_mFAP2b_singleloop_p01wA5_mFAP2b_0001_0001
E/pGmADBWCGEVj/UQT3khAb5QvF0LdLVQmuJqA76RfFUiBpVQZ78sAHtIfFUf/0WQ14lQATgVwF03PNWQ2YyFAnULaFUKVkWQUYlPA/IJKFUiOWWQwa+n/q0vZFUwvFXQ3kYpAXiBGG0w1zVQA+0cADOwpFkGROUQLXJEAzm56FEEqzVQewcWATRt3FEqIIXQ out_168_mFAP2b_singleloop_p01wA5_mFAP2b_0001_0001
EdTiuAfSMSFklDtUQFDC3ALFuCFEoaEVQaR2yA/owrE0bSEVQb8SuAT0ikE0GvEUQBWZABXiBDFk8SHUQjomCBXw+YF0re9TQWy5EBXuL0EkMPqUQKAbEBvqhjFUhuOVQWO0rA/mETFkCXvTQwf05AnQcGFkNxEWQ6sX+Aj6b9EE0RITQPrQ/AbPhiF0R8eTQKu+FBb65XFE8AUTQ43SIBLNh0E0ZZ+TQY1dDBz/0jE09/vUQXoLGBPe25EkozoVQyx/FBDjPzFUBs/UQygiHBzE6ZFUDItVQZPFBB/WLlF0Oi5VQ out_168_mFAP2b_singleloop_p01wA5_mFAP2b_0001_0001
EhAr0AzeUgEECsKWQkCXxAzKHKE0NJWWQ2jC7AXO02D0yhOWQqxrBBzgA/DE+T1WQgVOsAHueGE0jCvXQlL1iAbRfTEES/3XQo/FpAHhpdDE6F6XQnvf4AfTinEkqx7WQOIqrAXpEGEk83jVQSw8xA3F9KEkOSQYQRr2kAnCXiEEmf7XQxhglATuCZDE5bcYQ9BGwAfIXJD0+00XQygVjAj0yUD00fIXQ out_168_mFAP2b_singleloop_p01wA5_mFAP2b_0001_0001
EOJG6Ab6mUDEuecVQdTiBBb5Q3C0KHSVQUNeABTKcJC00NxVQLHa8ALwKfB00NBVQtd+CBHue0CU0i0TQqDgEBrVndDE+3JTQ3IjABrYy3D0kJoSQKtwJBj5XoDkdDBTQZq3BBvsJOEEwe9RQBiHLBrtlGEERAWSQZLMHB3/fTEUv9zRQu2kIB3WolEUqBIRQwKHzALGEQDUep7UQMU3EB7b0CDUV14VQPeY/AT6QnCEn5STQ4lUGBP7WeCkGZtTQhN04Ar1WvDEWYvSQBh1MBTXlTDEnpbTQFmf9APeQYEk/QjRQA4SPB3u8KEEvIOSQ01ZMBzWQlE0eS8QQ out_168_mFAP2b_singleloop_p01wA5_mFAP2b_0001_0001
LCB2BBrFZ7BUHaBXQfUYBBTKclA0FZjXQTiBEB/S3E/jEDqWQjX6BBLFue7Tc9gWQXkNEB/9TtAEW5cYQIYdDBL4tECk31oYQp0EEBPUicCUpJ/XQ1t3BBLVg8BkO4/WQT6P6AnzsVAEM4rXQpvcIBfV+aA0ysZYQHbYCBv5FBA0uA0YQjIbGBLXYOCEP+AZQkC++AH3MJCEiN3YQ00PIBfWJhCERk1XQHm1BBjtP6C09vAYQ out_168_mFAP2b_singleloop_p01wA5_mFAP2b_0001_0001
LU4aIBHsyx/DEY9VQiBBLBHsyh9z4lGVQgVuHBrFZ77j9o4TQzMzIBbmZG8r8SPTQy2ZQB3ist+z4lmUQHL2PBbi4dAUSEwTQ6mEKBb6m0AUIwCWQYAnLBju5XzLvEsVQtQOSBHILL8DChCUQPeBTBDl7J/TuXaVQ7f1RBfg0OAE0b7SQ out_168_mFAP2b_singleloop_p01wA5_mFAP2b_0001_0001
LCsyDBLGEo+j/UjTQTihABjqxL+zP1YSQBW51A/mEj8z3P1SQamZuAblDN8jZmBSQAAgABDW5YA0NJmRQGVMGB3+B3AUzbKRQXczFBX0eFCEB1aQQDu7IBj8uj/DKeWQQyL9CBfnvHAkYQIUQovXCBLITf6zWOyRQVX09A38AJBEZMPSQBr+7APGHTAkweuQQ1SjIBLUDDBEdgDSQ7jzJBTbTQCEKYKQQIy7DBPM6cCkiEDRQ50bDBnIFBCU5bBPQMM9MBja4GAkQyEQQWyqGBvtuL/DnR9OQmnOJBrqkd9Dcq7QQ out_168_mFAP2b_singleloop_p01wA5_mFAP2b_0001_0001
LQ140AvHFu6jDtIUQMIwqATf/U174luUQlYQkAz1jS+DqGPVQWO0UA76RR+z1jKVQkCX7ALwKH7zkYwUQBWNsAXOz78LIyjVQFjAmA/OEY8bMg/TQ out_168_mFAP2b_singleloop_p01wA5_mFAP2b_0001_0001
LRLypAjpbKAUiBxVQuz3kA7P1YBECsSWQ6mEdAb6mEC0IbPVQ2OfLAzeUUCU3kgVQZQgbAbmZGBknvfXQEuwjA3BxnAEsiWYQrDQrATqxRBE/YlYQJdngAP6V++TpOnYQfU4xALGEIAEAAwVQqiOrAXp5BCU7ynWQVoUPAPWoXAEusPXQe7JTAzUkACE2+wXQoEVkAvqWP+THEBZQuW+UAbnG99jnMaYQ out_168_mFAP2b_singleloop_p01wA5_mFAP2b_0001_0001
EFDCjAjqxHC01jCUQKc9aAzLdfC0d++SQueUeA/TNODktzPTQZQgnA7QLaDkvfyTQThmhA/S3TCk8DlRQNwysAnJdmC0L3WRQ26rhAv3JHBUF6YRQ3DkwAzgGkC0XH2PQLHaqAHZ70Bk++5TQ/ABKAz9YXCEbiBTQL4zYADZKiC0t70QQGViyAftaVC0tu+RQ4a5sArk6HDU/nqRQWCokAH/43A05CZQQepMTAD4TuAkpXgRQmv5mAXC+pA0kmISQpPj4A/g5xCUkLsPQXfErAbo81CEIekOQd+ywA3hzCCUcINPQ out_168_mFAP2b_singleloop_p01wA5_mFAP2b_0001_0001
ER2OPATf/oDUKc1SQxgATArFZLEUf/8SQamZWAfR2WEkSMoRQnEDMADAASE0eUoQQKc9AATLyWEUktrTQ4us9/OmzREUbIJVQaMTb/yQOhE0q1vVQcfAW/aPofEEi9PXQB1Yk8mJZxE0bwzXQhrHBAPHadD0codSQS31gALa2NEkXchTQnmlj/++uSEE9INTQXbNDAvHFoEUn4lTQnDWOAze7TEk5WoVQM4Kz/ObUBEUAGSVQr9Wb9YeFeEU++UVQ4Dzm/yJhxE0zOfVQKTE7/epogEkRzqXQrqMz+CDYQE0w1hXQRePk8QDTwEkE2ZYQ8JUa/AT3wEkLzbXQhtG8+iS9/EkLliXQ out_168_mFAP2b_singleloop_p01wA5_mFAP2b_0001_0001
EcSMiAnX6mEkZmpRQzMzjAb5Q1EUc9gQQFDCgAfTiLFUxg4QQ3kYkAjWkVF0FZzRQ2OfvAPy21EEpwFQQUNemAvxLpE0kYgSQZZBeAneXvE0GSXPQQgVwArvfAFUgVeOQsHFyAvz3lEEVjnPQVjX0ALbn7E01j6QQ out_168_mFAP2b_singleloop_p01wA5_mFAP2b_0001_0001
E2OfPAHtITFEueMQQKxgGALaRoFkCXfQQiBBMAXMI4FEYlzOQGZ7GALFu0FE+TdMQ4P1Y/GtInFUeprQQ/eNL+OzI9FUen2QQIgF++Cn1EGkjhKSQV+Fk+yOzAGERwRTQpssb/iP5OGUt5/RQGZ7IA/89JFEmu5OQknZNAri/tF0rNbRQqSwK/eQhdFk0EkRQ01l4+SfBfFExipPQ4k7Z/opX6F0Bn0QQir36+i2qDGUrLBQQIZsk/S+6TGk7tySQW5rh/Kj3RG0iJFRQ out_168_mFAP2b_singleloop_p01wA5_mFAP2b_0001_0001
LfU4WAf9oEG0hWkPQktzdAXNeMG0yhmNQGZ7kA34lVGEaR2OQc9oiAjqxYGEYljQQaR2aADVjFGkTixQQri6PAXUnPGElxiMQuG/jAHFmIGk8vHMQ out_168_mFAP2b_singleloop_p01wA5_mFAP2b_0001_0001
EW5QsA7QLaGUJGUNQ/pGyADBWjGkBBWOQZQg9AvyhkGkQgVNQ4PVABjrHgGUxgQLQXPKsATLytGUeprNQ5vhrAzOgwG0N2uKQ0l0kAP5q6GU9uLKQpENWAb256GE0rxKQ0rzpAblDDHkfGFJQUNetAvxLXG025bLQ8GzyADXhiG0cOQQQ8ZQwAjKc0GkcSnOQzqGkALygtGEGZgOQ3I9nA/nzpG0jMqJQXUqzAbt6xGUDVAKQ9kxlAL/wJHEVPsIQ6r0xAPG9CHUaPtIQ out_168_mFAP2b_singleloop_p01wA5_mFAP2b_0001_0001
EktzBBf9oqGkZm5OQlDNHB7QLuGUepLOQoacHB/TN6GEZ7sNQ/pGGB/9TAHk9ogPQT3kLBbmZrGkDtIQQvTlMB/0EgGEVjTQQxJZQBrUHwG0I2jPQYgdQBTKgeGEeJbRQ/UDAB/natGEShTQQ+0XIBLxMqGU8VVMQ2/WKBrziuGkllGRQWmXOB7u9cGEt0xOQArBJBbOzbG0K0eQQHGeTBzbguGkCZhQQtGtPBfLc4G0+IbPQN1gRBLZvsGUUhpNQH4XRBneZWG0FDhRQqYyOB7/ehG0peWSQ3LIUBPC1iGE1GNRQ out_168_mFAP2b_singleloop_p01wA5_mFAP2b_0001_0001
ERLSJBT0i9GEYlTLQXPqJBXiBJHUJGkKQbnPPBrFZMHEaRmJQ03vRBnX6GH0d++HQ3kYFBPzMMHEUNeIQncIAB7KnKHUIvlJQqKAGBjlAYHEZMZHQtIbKBrGv3G04l+JQjmyIB3F1NHk4LVMQfS0FB/7MHH00jZFQ9z3+ALCbQHUIh5KQUl8CBrxIaHk6lfEQG07JBj3ZZH0zloFQgbjFB/7/cHkvyeJQ out_168_mFAP2b_singleloop_p01wA5_mFAP2b_0001_0001
E5lORBPHaVHUGEoKQIwqWBbmZZHUzMDKQHaxXB3MzdHUiBhGQwKnUBnBBkHUGEYEQCB2XB/naiHk9oAMQNcadBPzFnHE1NAMQTJJeBDlBxHEFboOQzpRiBfDZ2H0Vu3NQam5OBvyhZHk789LQJ7dZBXjwSHkLIPKQQ96WBXF+fHEI3/NQrZLVBfMCpHU6NhLQYeNeBfb7qHUICGKQRJMgBzCwgHEPuTMQyMyiBPgm8HUQ+TPQX5QiB/jw5HU7v2LQqKujBbgHwH00q+NQ out_168_mFAP2b_singleloop_p01wA5_mFAP2b_0001_0001
LGZbcBntzaHkpbSEQEYleBbktfH0Gv0+PEtohBXMInHEDCsAQ789hBfTivHU3kY8PQgVgB7luXHUjX60PVMpcBDXUQHETVhjPk6iYBvsBUHUDggpv8PydBDp5GHUsWFKPDCseBb5QVHEv0NGQI2bbB3SdkHU4DG7PKo4hB3y0SHUPrO6PPOUhBLdMcH0NCLDP out_168_mFAP2b_singleloop_p01wA5_mFAP2b_0001_0001
LRLSjBT14jH0w1jEQtdulBntzpHEW5wFQktjmBLEYnH0kYwJQ7RhlBntzfHEoa8KQZ78nB/mEmHkTiBCQtR/oB/0IcH0eYtDQfU4iBDW5cH0OffGQ4HUlBXdVyHEgUVFQzAhpB/P1rHUlujBQpUFnBzJClH0m3I8Pc8FpBHCzXHUJNhAQ out_168_mFAP2b_singleloop_p01wA5_mFAP2b_0001_0001
Lf/koBnX6sH0P14KQ35rpB7P1qHUiBhNQCBmqBHXPfHUGE4NQzMDrBT14bHEoaEQQiBBsBLFuyHEtIrNQU0MrBDtz7HEGy2LQ7XwpBvDh2HEMKlJQmjkoBXt/sH0nE3KQ2sLoBDLzsHUN5CPQR13tBLSwuHknfBNQHmUsBHoP1HkzdwPQvd+sB7ZJAIkUqMLQrY7pBjxvAI02L9MQx0QrB/kT0HUawGIQJWPoBPU/7H089yIQ out_168_mFAP2b_singleloop_p01wA5_mFAP2b_0001_0001
EiWErBbPKZH0istLQOJ2rBLwKOHkArMMQR2OqBz1jGH0xLdKQKcNrBjU49GE7RxJQLy2uBzLdMHkoFpLQmZcvBz9gPHUKh8IQ+AmwBLv+SHkhZjNQlDtqBLbnbHEnEzJQJ9brBnhQMHU+SSOQXXUvBrCAEH0bB5LQG31tB3cFSHEmoGIQxisyBrAgRH0zfHNQegKwBrcoQHkZfmPQNYLwB/5cbHUe+TNQ out_168_mFAP2b_singleloop_p01wA5_mFAP2b_0001_0001
E35rnBrbSJHkvf6JQv09lBzgACH0P1YIQBr8iB7P1DHkqxrIQjs9hBra8MHU2OfIQ5QrmBbPKCHEue0CQLZBlBbBS6GEAp/+Pr94lBrOj5GkDh/tPXDFoB7op1GEfazaPRnJkB7JW9Gk9oauv789mBz1jQHEW5gKQ6nTmBTQ45GUgUGJQ58xoBLwOAHUR3RCQt5VmBnJKKHE0hOBQG97iBLz68GkF/++PVKLlBzGZyGUoMUBQnElkBvnI9GECIZ7vEwViBjfgAHU1+dhv out_168_mFAP2b_singleloop_p01wA5_mFAP2b_0001_0001
EAAghB3256GUiBBJQEtIdBDrc6GktzHJQqGvaB3isxG0IbnGQXPKdBrbSpG0HFuFQhALbBPHa4GEUN+LQSQ8bBfo/AHU9hHOQbWSgBjiVCHkr+ZPQWYqXB/gCHHErQ+OQBeggBH90JH0iztQQkuAYB7pVOHUQLfQQCjtcB/uzPHEjSGRQO0iiBjU4zGUepLJQOPjbBThFCH04NbIQ9E0cBXKBxGkV2tMQ4w/WBnOV3G0zPwLQGs8hBnNi9GUUV0OQhL6TBjy4FHUjXBOQ86XiBHm6KHU3GORQLwfUB/s7SHkzHyQQ0LEdBHFnVHUwm5RQ out_168_mFAP2b_singleloop_p01wA5_mFAP2b_0001_0001
E8S3VBbQgzGEXPqEQfU4SBDrcrGkX6mBQTiBPBHtIlGE/pGFQv0tMBvyhpGkU4aIQR0zPBrYvwG0hPD6P09VTB/Ya1Gkr8WiPWvAQBLGp6GUR642vY7gTBfys+GksGRAwIIZQBL07EHE31QEwSMIUBThr6GEBWZFQwSuVB/EwlGEYf2/PPDVNBDsL3G0QSN9PvZJNBnt5qGUTJu0PT1wVBfaEvGU9g8ovM/AWBT6X7GET0exPl6xNBDOWBHUTBLwv2tKNB3Z20GEGJo6vR/YVBDT83G0FuRCwUbqWBzzyDHErhT9vLu2SB/seHHklBNHwfXsOBbSULHk3KdCwVfgNBD5PAHU6I2Fw out_168_mFAP2b_singleloop_p01wA5_mFAP2b_0001_0001
EEtIOBDAAbGUNepDQMIQKBvz3TGkpbSGQ8n6FBT14PG0OffCQ/pGHBDBWMGU6mE8PJMINBnFPKGEtVXIQ/4ZJBXTCCGEzxgJQpOoIBLHwvF0rnmIQAH6FB7ZRDGkjPzLQYd6EBfKclFU3VKKQp4MDBDBKzFkoDIMQb23EBDAtLG0IikNQlZB/An7CwFUJFKOQEwKBBnZJKGUe0mPQ+KH9AD0jAGUr94PQ4PVQBPc9XGET3kAQV+RIBTXUYGUiTvIQ8MzPBzL8MGEKx8JQ0HlPBTXYGG0hxrFQDUqKBrGuoF0C/xFQ4SpDBXAPWFEQD6JQgW7GBPvVTGEbfWNQ4py6AHr7gFkGpaOQ/zYABL6vQG0cRfQQwIW3AHVO/F0SSwQQ out_168_mFAP2b_singleloop_p01wA5_mFAP2b_0001_0001
EfU4AB7kYQG0LdTEQXkt4AXjXMGUhrHBQRLyvAjrHIGE99zEQbnvqAT2OOGkCXvHQBuS0ATsLVG0Es+6P4ykrA77MRGE1U1tP+uRoAnFMIGkXiNxPMGToAflNXGkSVctvIFOAB3MzTGUKc9HQG3i7ATwzFG0bFP9P4cx6AP9iYGkipa0PA1BxAb4nbGko93/P out_168_mFAP2b_singleloop_p01wA5_mFAP2b_0001_0001
EZ78tA/9T7F0IbnEQIMvlAHiPxFkLz5HQ3c+aAHOflFEs/gEQwWOgA35MbF0P6iAQA3vqAHU0hFk1g8JQlSXyAfMJyFkxCICQHekhAXFy9F0RUDJQ4jekALwXaFUaBJLQsPMwAnEiqFkvTQLQLfKvAT3fVFUH13IQ out_168_mFAP2b_singleloop_p01wA5_mFAP2b_0001_0001
EGQwGA7uEnFkr0GGQGTiq/imtdFU3VCDQCa6F++nJZF02gtGQGXk89k+MlFUJoOJQYr1Z/+clsFUHI98PEFUI+gEPjFE9sPzP13/8+4jzxF0Lm9uv1kEs98IRCGE3BjvvFdEm/cISpFUEFo7vPLaDAP+9uFEv/wIQzQg1/mYoOFEHLVBQuQu4/2gmwF0pnF4PFa9A/eqd7F0CwIAQj1Ti/M9wgFEo4M6P3ZhT+WiBUFk0r3pPUtyt/8FIyFESjABwUVjv/8qBaF0fyL7v out_168_mFAP2b_singleloop_p01wA5_mFAP2b_0001_0001
EUgrD/ISrHF0BgnFQJ1l5/4MzCFUAVNIQVS7MAhir3EUjtyEQroFHA5jiuE0yprAQzykw/IGu0EE7YpKQc0dX/IbvfEEUU+JQDMR0/gBoNE0YngJQwu2A/i5EeEEFUzJQkGIh/UVo0DkO94IQ1fpj/q7yKEU52LJQWDSr+6syxDU5muIQ/IiZ+skg9EkfexCQcq5DAJDyRFEq74IQoAOHAhLZxEUcLsLQpXlX/UfR9EEN9BMQ+ygLApmvOEUh8oJQnaCk/+FOsEEwXKKQxny0/UmaYD0c5hIQenMDA76sJEkAsDJQWC3T/OdYTD0SPPIQ out_168_mFAP2b_singleloop_p01wA5_mFAP2b_0001_0001
Ef5ngAF/g4EU0wVGQMJCpARWQtEkcNcDQLQ6oARKWVEEFwnEQpzCoAFyuOEUMpnIQA6/zA5rm2Ekgp0EQJ0x1AZsVNFUib0CQPtdABtxTVFEEhOEQejWBB1dDsFUyyPCQsgwGBJNN0FUOmrDQDjkiApHLBF0yfzIQoGpnAdAQvEEG7U+PwtD1A96o2EUl2kIQRLQ6ANHhsEk7DIDQlYy0A1IyNF0fP+8PA93vAVX9XFUEdnEQBs/ABNN7UFkQ0RIQqecDBBK3KFElOaCQcV6ABpWhsF0xF17PNBt8AVHm2F0ft/DQe8LHBJppBGU0STCQT0LHBRHI0Fkx1sHQ96kJBJFvqFkiJBCQ out_168_mFAP2b_singleloop_p01wA5_mFAP2b_0001_0001
E8CypAVTcIEEV4aAQxHXpA1LeiDE4e+AQ967zApK/QD0mlEDQEJH0Al6b1C0qwlGQH7mmAZheNDE94d2PrRvkApEhdC0qfy3PTi+gAFCxKCUSylqvw85TANZlcC0oy73vAyolA9iPNBED0dzvfuwqA1/3OEkSif5PJHIjA9ZdaDEds2DQ7K0eA1HKcD07p1vPL3EtA9kGTDk2mdkPBnNsANJ5NCEuOH6P5tRdARuMXC0TA79PqAfjAFTfxAkxxn8vvLTrAtbfyAUTLahv out_168_mFAP2b_singleloop_p01wA5_mFAP2b_0001_0001
EOrv8AVJKhD0N74AQcOqDBdvIQDEjEICQxH8EBhuSVD05iBIQm5BIBdbi8Ckt9JJQPu5HBlonlD08Tb9P9IwHBJeDXD0ZFvnPBgnFBxhx0CExmOYvkp+JB1/bwD01yIyvvUG8ABY45DUxVn8Ps0qDBFu6tCURgQBQY6VHB9KHEEEsUq9PrU2LBFFyeD075WAQU6/JBVeYoD0wJ08v6OqLBx47FE04I0qv out_168_mFAP2b_singleloop_p01wA5_mFAP2b_0001_0001
LU4iCBNAm1DEzSRJQ8nhDBtFs+DkQoFMQSWm/AZBOlD04e5NQPKaABRWXlD066KQQaD2CBhnPXEUVcqMQqTIHBpy8kEkXyVLQh1SLBhHjcEkGRtKQeoMGBl2r3EUld+KQjY9/AFlKEEEaSPIQF8nHBN6f1DUwDkMQRs39AFGhcEU9O9LQkk+CBFK9ZEkDQ0OQ out_168_mFAP2b_singleloop_p01wA5_mFAP2b_0001_0001
E6R43AVPXPDEK3rMQ38wvABpG4C0dYMOQ1BztAZ+JMCUxI+MQ9iklAF2uEC0iwsLQYMclABCkRDk/TVOQnswmAFPX7DUCPyPQDR1mAt1q8D06MIRQxtznAtGyOEUIDTOQKDo3ANT2OD0XqqKQRGtyAdiMzCEYNHQQBskiAtUBYDUw/TMQp9peAVSs+CEfKWPQ9ntoAFgIdEk46JPQGDtnANigNEkAiTMQ out_168_mFAP2b_singleloop_p01wA5_mFAP2b_0001_0001
EFYZ1AZdMeBUAQXNQWIo0Ad+QIAk5iPMQQYKqAlMv6+z6uCNQjrTmA15sO8jI7qLQS/U+Ahqi1+zhidNQn1KDBlQVgAEjc2NQgZ0/A5GIsB0DqvOQsQg1A9jPeB0oJYNQXsU1A9w9LAkcYDKQtrC8AFCdt9DEIWPQLDlAB1A8g8TQmGMQE2KGBJJ6MAkX1VPQtuVFB1ZbsAUHY+LQuE9+AVhzqBkC4dQQfc4BB9YxTCkxMGOQ out_168_mFAP2b_singleloop_p01wA5_mFAP2b_0001_0001
EuHmlA5+wz/zGVRPQg7JXAJqQs+DPYIQQDt9FAtDeu+jKkGOQB9+v/oW/97zjMCOQzsJPApjuHAE60VRQ4fL3/EuPD/TaWBSQCxXr/4b6RAUXwPTQPgWc+sIfV/zdY8TQReTs+korp8juX1UQgA8w/oA0s4Dj8HVQt3CP/ilxx4TXmaVQR/JpAhfjpAUzvJQQjS/ZAV/Kg6jlpbQQya1bABFzLAEccFSQcSILA113IBUTvCRQx6KY/IPfG/jEbVRQDR09/IYO87zNcTSQmJTDARGtTAkuR7TQlwWi/U//SBkFd+SQsVOM/2AYBA0TwvTQdUsFAh67K8TPfrUQwalz/8anV8L4pyVQSxo0/C+sN8TMUMVQaPwJ/qERU87JSFWQ out_168_mFAP2b_singleloop_p01wA5_mFAP2b_0001_0001
LI5EHAV/uWAkDzVMQdRRs/EgxlA0+EZKQeCU6/AehOA0HgIHQjN4k/coSkAUW2ODQSrNb/4WmBC0gSdKQqEiF/YMrRCEosONQbd3n/81C1C0O8QOQpzEx+yrG6BUCIvOQMl7b/gguDDkIfZQQMkVM/G4uLCUUkoQQ3AsF9+w6uC0GhJRQR7Js+Woi9CkJNaSQkb/TAtnl9AkifWMQpnJC/YpU6/j1b5KQmVt2/cf/VCk8soJQdK/M9wwZFC05sMJQEbIAAZYQFD03IFNQSrpZ/+seCBk+H7NQOkiu/kogfDERgzQQKCju/igA3BEdfORQaN9W+gHkVD0t0nSQ out_168_mFAP2b_singleloop_p01wA5_mFAP2b_0001_0001
EuFOPAx3WE/jG+tGQyscYAJnaZ+zdGiBQ6SwIARRzM7DOmR8Pb0O//AqyW87Kx8/PKBmmA5mAM7j9KMCQ6UmsAdXcM5zq8I6P/vPyAxDUb+DG4dyP1U1tAJT2k9L/0gvPqHt2A1rFA9TglcuvFYJ0A12SG87jbOxvuLwWAlJsd+TGoCJQouLcAxlUHAEWlu+PFL2rAlA6o9DinAFQVOxkAte9U8LeC3DQClcqAZ6/w/LI8myPAzp7A9kZp+jRoI5v7Ic2AxWOR+ruao6v out_168_mFAP2b_singleloop_p01wA5_mFAP2b_0001_0001
EhUsFABnwV9zRQZpPNezw/IYZT3T1+eyvLcSq9MNRX8jEW2xvQwvP/iQvy4jlrZ7vIPwMAhj7Y/TSPWOO7jq9/kAqn5DZgS9vv75x/Ik719bZmjtv out_168_mFAP2b_singleloop_p01wA5_mFAP2b_0001_0001
E/qMW+ac48+D75lqPyGnx/qaaCA0dD4uPfIFz/KRMcBkbYIgv6YCK/eP93BEI8s0vED3+/C8xEAUMmY/PzZGVAD2OaAU+VNAQtFrA/QvFi/jzzl3PrT+DArPtz+j/TwavFeD5/qy7M+D5ogBQw6Vr/SLZzAk8r0BQOKgVA/dgNBUjqUCQ out_168_mFAP2b_singleloop_p01wA5_mFAP2b_0001_0001
ESMHLAXKrECUSmcfPoasNA/5TwCk6l0rvOCDDAHBeQD0Ai/wPiIW//G9jHDkrJ89PPjwiA3nt7CkY5jwva5GoAvQg3CUslnzPfvBoAfpSeC03qa8v9O/WADrhuB0SYmyPuc/FAbPwyCU3dw6v9efjAr2ucDEQi+1vhnkuAbqGIDk7DczP2HcwA/50mCkqDQ9vKTCkAHGshC0T5DCwUvYnA/Wg6BUzvt5v out_168_mFAP2b_singleloop_p01wA5_mFAP2b_0001_0001
Enck7/Ck51DkRxgMPz7jn/iS2LE0w5+0PhelBAPd7fEUd4a1Pl/qAA37dsEEFoS+PTP3F+k35QEkltzoPHati/QoS8Dks/vrPRR5x/YFLxD0D1o7Ptmhr/A2joD0y0D0v9ryAArsE7DEgkR3vMwgk/2vTGE0BAv+P6DFl9oV2VE0LkS0vOIqE/YDQeE0ixV1PzZS//c2XPDEMED0vw5Bd/AzpyD0Ao48v out_168_mFAP2b_singleloop_p01wA5_mFAP2b_0001_0001
Ea3XOA7N5iEkLZNlvh/eaADYo2EkqBQsv//GpAz+QyE0kg3ivLWhtA3GCjE08VjzvlW3WADJPAF0YmQ+vQmj+/aRFGFEfEz/vf3giAvHwTF0vh5/vsjCz/WtyLFEGImFwDRvPALFLXE019V2vn0EVAP2LCFUYAgrPzyuaATMV0E0ibKCwjdh2/iUoTF0Fcs6v2yhq/mhr4EkN4U9v4RIhA3LWaFUNM7DwBP4qAzwHPFE+lI/vM4mgALIzfFElw45vJENC/KGvPFkkm0FwJ/x5/aDO+E05iGIw2J8CADBiZFER63Gw out_168_mFAP2b_singleloop_p01wA5_mFAP2b_0001_0001
ENgPuAzKu/E0acJyPMIp5AjSf9EUc4i2PrqL/AzjMTFEm4v2P9ZB8AjpohFkC6R9PNjU7AnhMyEUjLBBQludDBvN+wEELI/CQ44wGBX6ujEUTTK+PE8lDBvMQnEEKESIQmAJqAPvzLFU03h4PWVN9AnNwzEE0NvfP8qT4Azo5hEkJzsAQpMr2Anyi6EUL4DEQuELFBD/ABFU3DHDQ424KBLb3iE0/neAQioqGB3zNrEE+nk0PL4GFBXRpTEU4Hp9P/9tHBDSZmEUv3+IQ3+4BBv3MXEk9MOIQb1QBB7AMxEUqNpJQ out_168_mFAP2b_singleloop_p01wA5_mFAP2b_0001_0001
E/UDEB757VF0gArcPEYlGBXO0qFEv0NBPhrnMBf8SpF0fqxjPKxAPBvyhYF03P1YvRATFBj8n1F0Wgs6vwwYHBv26oFEA+oBwjYk+AbuF4FUuZF8vUNeFBHsyJF0eU4uvGPCFBHu30FkW1+0POfKHB35rCGUr096vPIyHBDQYaFUysdAwJo58ADrw/FEyf3BwxRY7ALr8AGE8LPzv5Gz6AnaYoFE3a57v out_168_mFAP2b_singleloop_p01wA5_mFAP2b_0001_0001
LXPKPBDqG7F0gArwPe++UB3Mz6F057nyPiWkXB757HGET3k4P/UDVBzLdQGUGEY4PyL9MBPzMEG00NJ0PU5vWB3bD2F0QZNpvtGKWBHR2uFUKGN7P out_168_mFAP2b_singleloop_p01wA5_mFAP2b_0001_0001
E5lucBT2OHGkSMI7PyL9fBDVjQG0coF+PVjnhBPepOGUhrHEQpbyiBblDGG0eU4EQ6f3hB7quTGUBKyxPfKVgBDPBWG0nCCxve4fjBvridGklj23P8naeBjWk/FEnED7PveRdBHMPXGE1ns/P2GOjB3kHNGU0NosPBeidBDCDaGET9RqvHn0kBnxqfGk1TriP46rkBj9ybG0ykB/PsAKiBT2MkG0IJm5P out_168_mFAP2b_singleloop_p01wA5_mFAP2b_0001_0001
EjsthBXO0WGUJGkHQ99TjBvIbWGkWkNKQLymlBHueeGEqG/JQuzHlB7P1nG0jCXJQ3kohBX46ZGkoFpMQpLdeBTKFTGEkScNQ0UdZBX6OXG0TgDMQtX5dBvoSTGk9sOQQLHqgBz1jdGkCXvGQz5HkB7WYOGEmNbKQjV5gBrh2hG0WKPMQtz7iBjsYaGEJ4WOQfvAfB7wALGUn4wMQ1fHWBbISSG0aFpMQet8ZBX48WGE3y4JQn7sYBTHcfGUoVqMQz7eaBPbYOG0zbhQQMOSdBPygbG0v5jQQIewgB3/GQGUQDsQQ out_168_mFAP2b_singleloop_p01wA5_mFAP2b_0001_0001
E4PFoBnuJbGEaRmKQCBWqB7luiGkuJhKQWO0rB/mEjGU0iMNQaRGsB3jCbGEEYlOQFuOsB3NJgGE+TNIQGk5qBThehG0J37CQnyxsBfl3fG0OGr8PH2juBHRAZGEaKB9PuPasBbyKmGELXgwPSMYoBf8STGk/UDLQ3+jpBPKtqGU1WHKQ+P8sB3O8XGkDDZIQ3s9tBftalGkJATIQFwDqB3XjpG0TjqCQd5TpBPClbGkNplCQZAmtBrpflGku/movf25qBzHwrGUl3fwP out_168_mFAP2b_singleloop_p01wA5_mFAP2b_0001_0001
EFDysB/nasGkR2+NQ357tBPc9sGEpwVQQGZrwB7P1nG0GvcQQShbyBT14pGUbnPPQkCHuBzLd4G0Mz0QQ5Z5uBj2o5G0bKSSQC/quB/D7EHUwPxSQvZrvBnR9FHETxIUQjoOuBj5SEHEQ/QVQUFsrBrPrBHEc3MVQ/5YvBvmSFHk6wcWQCBmsB/89yGUHaxMQninsBvQsoG0ioBRQ2kQsBDAi8Gku+qQQgnnvBDQn8GU7sPQQR99wBjNF3GEYjaSQIwltBrTm0G0LS5SQK1ksB/wbHHk6TwSQd41vBjbJKHU7MISQzVoxBX+5HHEu3PUQpvwqBncBBHE8rTUQC2nqBvxOAH0jgEWQi4VxBbRQHHUVigWQW8TuBjfFEHkW3SXQ out_168_mFAP2b_singleloop_p01wA5_mFAP2b_0001_0001
E99DxB/TNhGkR2eRQXPqzBzeUcG0d+uRQamJ1B7kYiGkAr0SQmu5zBbQgnGUzMrTQ14VzB/RhQGUwKHSQzlMyB/QzJGk4T/QQ577xB7KB8FUAVVRQBQywBnW/1FkiaWSQT3CzBDwkuFkuheQQFDivBbmZfGEAAISQzj10BfMtcGkIW0QQn8AyBHR1PGkrS+SQm7R1BvSPNGkbkZSQ5OfzBT1iKGUCfHQQRvNwBre4MGUTbwQQ8M+yBT6reFkLSnQQvR9zBL7I0FUfBUPQ out_168_mFAP2b_singleloop_p01wA5_mFAP2b_0001_0001
L/Uz3BXO0hGkEDySQ03f5BXO0mGUdTyTQShb7B77neG0OfXUQIwK8B33PfGkvfiVQy+P8B3qdXGUdkrTQRLC7BrbSwGEShLTQMfP5B/nb5GUTIrSQEzx6BXu2CHkE+GSQRTM9BzVbCHEqmESQj5g5BrSgKHUc6tRQ5Qr4BD/pdGERLCSQsoO4BfB2pGUSolUQvfP8B/PgtGkC5VSQWNZ8Bj6lzG05M7TQad/3B3PN8GEf1fTQXp63B7GU2GkSl5RQ out_168_mFAP2b_singleloop_p01wA5_mFAP2b_0001_0001
L+TNOB325FEUHahMQ6mETBf8SPEU6mkMQ++JXBvHFOEULymKQmuJbBLEYZEUIwaLQmuJgBz0NbEUGE4JQOJGaBfR2iEkqx7NQbnvdBHuewEEmuZPQqxLVBfR2cEE8nqOQtd+SBzKHiE0OfXQQAAgLBHYl3DEtILKQepbNBrED6D0hWEHQXPqKBHXPmDEBW5CQO0iMBHZ7oDk9ow7PPK8FBjqxPD0FZ7DQW5QDBjAr8CEqGv/Pnv/DBnuJNDU6mkIQ03vGBDW5gDUjXqKQHv0+ArFZ3C03PFJQMrAMBjOsFEUZeZOQOUjgBTQfSEEmggHQm6jgBXbUsE0TYMJQ5p+hBj/pUEUk28KQFSueBzoy+EkenLOQ6avgBDfjnEkry1PQax8bB7u11EkIQqQQkSCRBX2cFEknsEGQvPKFBTtbeDE0BrMQ out_168_mFAP2b_singleloop_p01wA5_mFAP2b_0001_0001
