# Supplementary material for: Incorporation of sensing modalities into de novo designed fluorescence-activating proteins
Source: Nat Commun. 2021 Feb 8;12:856. doi: 10.1038/s41467-020-18911-w (PMC7870846; doi:10.1038/s41467-020-18911-w)
Supplement: Supplementary file 24 — Source Data [file 41467_2020_18911_MOESM24_ESM.xlsx › raw_data_graphs/Supplementary_Figure_6b,c,d/1/silent_140.out]

SEQUENCE: SRAAQLLPGTWQVTMTNEDGQTSQGQWHFQPRSPYTMDIVAQGTISDGRPIVGYGKATVKTPDTLDIDITYPSLGNIKAQGQITMDSPTQFKWDAQFKQNDNPRYHGSTNILTGTLQRQEZ
SCORE:     score     fa_atr     fa_rep     fa_sol    fa_intra_rep    fa_intra_sol_xover4    lk_ball_wtd    fa_elec    pro_close    hbond_sr_bb    hbond_lr_bb    hbond_bb_sc    hbond_sc    dslf_fa13      omega     fa_dun    p_aa_pp    yhh_planarity        ref    rama_prepro    bref_irms    cen_irms    final_chainbreak    final_looprelax_score    irms       time                                       description
REMARK BINARY SILENTFILE
SCORE:  -484.034   -698.324     96.877    399.956           1.646                 21.407         -5.443   -256.639        2.242        -25.208        -76.862        -23.385     -40.346        0.000      3.940    132.137    -40.478            0.183     19.116          5.147        3.209       3.209               0.015                 -484.034   2.236   1739.000 out_140_mFAP2b_singleloop_p01wA5_mFAP2b_0001_0001
RES_NUM A:1-120 B:121 out_140_mFAP2b_singleloop_p01wA5_mFAP2b_0001_0001
FOLD_TREE  EDGE 1 120 -1  EDGE 1 121 1  out_140_mFAP2b_singleloop_p01wA5_mFAP2b_0001_0001
RT 0.092238 0.94843 0.303269 0.768097 -0.261588 0.584465 0.633655 0.17903 -0.752615 12.785 -5.805 20.9455   out_140_mFAP2b_singleloop_p01wA5_mFAP2b_0001_0001
ANNOTATED_SEQUENCE: S[SER:NtermProteinFull]RAAQLLPGTWQVTMTNEDGQTSQGQWHFQPRSPYTMDIVAQGTISDGRPIVGYGKATVKTPDTLDIDITYPSLGNIKAQGQITMDSPTQFKWDAQFKQNDNPRYH[HIS_D]GSTNILTGTLQRQE[GLU:CtermProteinFull]Z[HBI] out_140_mFAP2b_singleloop_p01wA5_mFAP2b_0001_0001
CHAIN_ENDINGS  120 out_140_mFAP2b_singleloop_p01wA5_mFAP2b_0001_0001
LwfKMBvxLBIEoaMYQDCMMBf9IAIEZ78WQ67nRBLFu8HE99bWQ357UBT0i4H0hWMXQlDNIBf9o3HkoFpWQQJzJBn1EuH00vOXQiTgIBXhVCIUaeVYQPryOBPHFEIkmJTYQBdLNBHFt7HUsJcYQAQKLBfY1DIkXmbWQ/l2HBbZl2HUClkVQCuTEBfI75H03ZBXQQi/HBHg/tHkluDYQ out_140_mFAP2b_singleloop_p01wA5_mFAP2b_0001_0001
HTihSB3NJ+H0kYIVQ/UjXBHCs6HkEDiUQkC3XBvcouHUgVmUQFDCcBjVOqHkvf6UQ5QLYB/9T+HUf/ETQuIGZBjvIFIU/04SQ9j7aBbojGIE/UfRQse1WBjpuFIUHZdQQE4JTBXmbJIk94FQQWXETBzzJOI0SprQQ/LqPBb/VIIE3IROQEtoPBzKnAIEsyhUQMv1aBzTP+H0KDGVQh4sUBrVH8Hk9bgSQTekbBrgJ6HEbVoSQ+lHcB//fGIU1EmTQ7EWVBPsOHIEdFFTQKzXeBrKFEIUg8ORQ5FHcBz6vKIEQ0dRQZLxWBzIKCIkFn8PQpIvVB3kAPIkqOaRQLdVQB3X6QIk71ZQQ3isPB/ipEIEDgUNQny7MB7hFLIUUqtNQ out_140_mFAP2b_singleloop_p01wA5_mFAP2b_0001_0001
H3kYTBPzMpH0yhWUQiBhTB/RhdHUO0aUQXPKVBPIwZHkVO0VQEtoYBfR2SHkQg9VQiWEOBntzYHkArEUQnEDQBnCXtHklDFUQRXgWBforaHUCZtTQb8SOB7QLQH0IbHUQam5MB/TNbHkrHFTQEYFLBvcobHkvfyUQ out_140_mFAP2b_singleloop_p01wA5_mFAP2b_0001_0001
HPK8SBntzeHU2O3WQqGPUBjqxbHUbnHYQrcIaBnCXdHE8nSYQQgVcBb5QXHEDCsYQ8S3QBvHFiHUzMnYQXPKQBD/pkH0yhuWQ2rZTB/GRTHEgVLYQ9owRB7OffHknvHZQmupMBD/pgHk9ogYQ03vRBz1jqHEAAkYQ out_140_mFAP2b_singleloop_p01wA5_mFAP2b_0001_0001
H++pcB77nlHEoaAYQuzHhBra8nHkvfKYQy2JjB/RhjHEoaUXQnvflB/mEiHUdTqXQPffhBnBB0Hka8OYQ3nmfBrS+4H0bMyYQvccgBPSb0HUIReZQ59uiB7a/0HUF8sZQxu3cB/65vHkclzZQsHlaBrZmqHUiBZXQOInhB7fLkHEs9oYQX07gBrN23HEAdhXQuXljBbS11HUDDVYQYwZbBfQX3HUXLrYQtEKgBTNyAIU23yYQckfdB3PxsHkbnQaQjAPZBHYmvHkjemZQ out_140_mFAP2b_singleloop_p01wA5_mFAP2b_0001_0001
H46RiBTgVhHEv0FWQ46BkBT2OdHUIwCVQqxLkBblDRHUO0CVQCBWmBfTiMH0P14UQ78NjB76RhHkpbqTQDdClB3EXdHk54kSQ4Z0nBvRIhHEaL5SQbFLkBXnyhH0eNPRQaRWgBntziHUwK3VQXrCmBzDSgHUSxNVQawNjBHe+pHElbqTQZ4MhBfPfeHke9cTQcWBlBjntUHUMnjSQEELpBbrXeHUUqJSQekboBP48dHkiH3TQty2nBHT1pHEJK7SQn1glB/X7eHkDddQQqxPkBLjdqHEtNSRQpqLiB3GYfHksJARQ out_140_mFAP2b_singleloop_p01wA5_mFAP2b_0001_0001
Ham5hBjArLH0xLNVQQg1hBTf//G0xLNVQHaRjBntz5GkWkVWQMdTkBLaRxGkpbCWQGZ7dBPc97GktzHVQxxPbB7qc9GkEhyTQUpjVBL996GUxN5TQ7HydB3rv1G0yjySQrcIgBvcoPHkBBWVQ8T1iBL3I9GUxiTUQBJkbBjTEAHEj42VQzX5dBvNizGUSWWVQ/uqbBHYoFHEyWeTQV7nTBj4A8GkgF7SQ9ixTBnWXAH0n0nUQNaHVB7twyGUOJOUQF62bB3wj2GkG00RQXkSdBPKrtGUGtITQ8n/gBLkf3GE3ksSQ out_140_mFAP2b_singleloop_p01wA5_mFAP2b_0001_0001
LEtojBLFu9GkQglXQf/0kBf9o3GUHaVYQUNenBjAryGEYlHYQJbHpB3Mz3GUPKkXQdTSlBjVOAHkCX3YQGx9iBjMqHHEAlxYQ6ukiBToHIH0JfCYQNTmjBjJp9GkpYoXQ/pajBjzaxGEm4fYQvmNnB7PMEHkbexYQp1alBT8l8GUaFXZQvCajBzjmPH0IQ/YQVKLhBXfzEHk2dBZQ/T3jBrDaOHUmFuXQwudgBvaZJHkZ+2XQ out_140_mFAP2b_singleloop_p01wA5_mFAP2b_0001_0001
LSh7nBPIwoGkoFVYQ14VqBblDjGkqxHYQ35rpBrw1aGUdTKXQrcYnBXNeXGEsyBXQgqhmB3jClGUbnnYQk5OrB/hFfGkBYjYQMuzrBLGxoGkqo3XQ out_140_mFAP2b_singleloop_p01wA5_mFAP2b_0001_0001
EqGvrBvz3WG0isdWQJGUrBPc9NGkpbiVQW5grBf8SRGkVOEUQHvUtBzeUXG0gArTQWOUtBX46EGU6m0VQP5BtB37WBGUjHMXQ/GusB/BA3FES65UQpwltBb78ZGEEYlWQYHTpB/m2KGUoBsVQOZWvBrgwHG04LqVQ3murBzvA3FUn1PXQhEHuBv9RqFUb/HVQvN7sBnWn7FkLy3TQyrrqBH+cxFkWCFVQ out_140_mFAP2b_singleloop_p01wA5_mFAP2b_0001_0001
EEYlpBDrcNGUy2RTQIFepBjpbPGEUN2RQktzpBHtIFGEnEDRQktzoB/9T5F0w1bRQsyxmBD/pUGUHahRQbNnmBPhkfGkXcHSQn+XmBnJwhGEO1aTQt6omBjnwpGUCKdRQIjVmBrHXsGEotnTQQWimB35bxGE/xbSQgdwmBb1zsGEChKQQOrnmB7CQ8GEb2ISQ9K2mBbJa3GEy/sPQxLzmB7WC/GEC+zQQSMIoBPy2IG03PtTQiRGrBXn0UGU2HlRQ92JlB/vuPGUKB6RQw7jmBjiNVGUZScQQp5QmBz7ybG02WNUQ5uJmBTZtvGketiUQ40ymBzw5mGU/L0OQXpjmBfYVCH07l5SQjG9mBP+e5GUIPoNQqQ4mBz8eHHU7jhQQ out_140_mFAP2b_singleloop_p01wA5_mFAP2b_0001_0001
EEtIrBzgAGG0LdzPQMIgrBTgV6F0257NQUN+oBHtI5FkQgVMQ8nKoBbktEG0xLNLQaR2tBnsd+FUHaBMQjpWuBnmfsF0nd/JQfOdvBDDJYFkgwQLQ42kxBf2mYFEcfiMQvjDuBjVUGF0cf6KQuz3rBrbSNGkVOUPQsK1rBDuurFUoJFPQ41pvBrYdAG0YEJNQv+dtBLokGGkfK6KQuYyvB/eHyFEMegIQtrdsB/SfoF0ANBJQ7sruBjSn4E0ZBuLQPyWsBDmeGFUgi2JQ out_140_mFAP2b_singleloop_p01wA5_mFAP2b_0001_0001
EoFpnBTLymFU46RMQkCHlBTgVmFUhr3KQKc9kBDqGVFU5QrIQHahlB3NJCFEVjHJQEY1iBz0NjFEmu5MQ6QLgB7kvjFU7TdLQlgAjBj+9zFEU/EPQQgVoB/RhZFEFuONQej0kBnDw1F0d64JQB7BjB7bnTF0d30NQyfKdB7QihFUZ94MQ6KHgBnvMXF0009JQuS3fB7yOzFk3teKQauZhBrZlxF0GIQQQAj3iBrIwBGUZ0NOQ3s4kBr3iyFUQ4CQQ out_140_mFAP2b_singleloop_p01wA5_mFAP2b_0001_0001
EhALkBf++bFk/UjEQWO0jBj/UNFkTiBAQtI7gBz1jOFkpbS8PSMofBzKHgFUwKH7P78tlBnsdSFUIwK1P/teoBr7vQFU53/5PLlNlBXY4CF0dI+qvW5wjBb78rF0IbHEQEgQkBTiH9EUsvXBQO2WlBjXviF0dJUvPwiOpB3h7eFU5ni6P0djmBDHsGFE6ZU5vz/JjBndWEFkT39yvDDklBHliyEkQ66Iv out_140_mFAP2b_singleloop_p01wA5_mFAP2b_0001_0001
EWOUfBvHF8EEEYl6PR2uZBjpb8EU5QL2PhrnYBvd+sEkuJxoviWkbBrFZdEEAAAwvVj3VB7Of3EEDCMAQ7BNWB/lzFFEgZOFQlT8QB3vu/Ek6n8IQFdNSB7m+PFEJ60LQampgBT14tEE7Rh7PVdzYB7hbMFESPUwPQASWBPWVnE0PlbBQfv0RBvcP5EkLSV9PSl7VBPHeWFk/tKEQTk+ZBT7FDFkuPMHQ8MHPBHqJNFkACUNQUiPSBTtygFUhzRLQp9/VBf3wLFEEeqMQ out_140_mFAP2b_singleloop_p01wA5_mFAP2b_0001_0001
EoFZUBHDCyEEv0N4vktTSB7QLkEULyWAwXPKMBT2OjEEoa8/vO0iJBntzzEkQgV+v14FUBnBBsEkAr8FwTL1ZBX4DtEkebJGwXRNSBTRbcEULdIJwfUYSB7lu/E0HFu0v4G7TBngIUEEQ5k/v0obSBvo07EEVFuGwruSbBz5tkEEZxQDwkOhTBfwAiEEYYFLwOJ5NBvqYbE0GOHJwWk5TBPwpMEkeIwIw out_140_mFAP2b_singleloop_p01wA5_mFAP2b_0001_0001
E99zJBPJGQE025bAwPK8DB/mEPEklDNAwamZBBjpbQE0fqxFwIFOEBPIwQEkvf6IwnEDCBT2O3D0NJG6vpRLDBr+FMDUCiD/vYhkDBrf5GDUXfgEwbJrDB3TZsCEggC4vEtIMB3MzCEEnEDBwZdfCBHn2cEURk57vvEf7AHH55DE12u4vfj7DBTs33D0x/1ovAObEBLRlNC0ntc6vAnWDBT6qyCUVyZ+O out_140_mFAP2b_singleloop_p01wA5_mFAP2b_0001_0001
L1NJ4A/89PEUiBBGwQgVyAb5QREk/UjJwwfq0APdT+DEYljLwoFZyAjWkBEESh7NwO1TmAPg1REUk8+Iw1gqhAvdW5DUbfBIwDovLAbJ17DkO+5Gw5wpFAHgEKEkuUeDw9em//eOYlDkfDvIwe++zArvfQEUiBhCwuqr0AbV+fE0gVkKwfKCiAb2fWEk7syKw98okAHN4dEU7O7GwrD0lAL1nvD0OUaEwgJGjALnBhDECqiJw out_140_mFAP2b_singleloop_p01wA5_mFAP2b_0001_0001
LGZ74ALv0ZDkSMoKwQgV7A/TN2CU5QbMw2OfDBf8S3CkVOUNwzhWFBjpbaCkWktOwHK84ADLYLCkPSELwI1BtAHc4DCUqfoKwG25mAD9+NCUFHZMw24KqAHhQoB0H8iIw/pG7Ab5QXD0FZrIw/RS2AHIE5CELfMOwIC+8ArkJKCUcnIJw49G8AjeriBU+ISMw out_140_mFAP2b_singleloop_p01wA5_mFAP2b_0001_0001
LGEYGBT0iYDkCXfMwjs9LBXNedD025LNwHv0PBPHaFDkX6WLwdolUBLwKDD0HF+LwcSsEBrw1vDU14VLw5/BNB7YS/DUSwINwW/mMBbDVSDEvZOPw out_140_mFAP2b_singleloop_p01wA5_mFAP2b_0001_0001
ELH6NBTLyyCEBWJJwEtoRB/mEbCEBW5GwgqxUBT2O7C0kYwDwqxrSBzfqdDksdeCwoF5OBf++5BEsyBDw8t2LBv90yAkbihFwGOZJB72e2/jPgVBw7aTGBPJSaAEW157vwYwKBv6pj8T6IcBw2O/JBvco1CE/pmIwthRUB/OUICEikuIwp2XMBXFsOCUsEaAwy++RB3fJcB0ualAwS0oOB/fQMAkmw4Hw43sIBrEFNBU7NCIwkFSJBXzmCuDoGd9vKzUNBPXOd6jxZPEw out_140_mFAP2b_singleloop_p01wA5_mFAP2b_0001_0001
ElDtZBDrcwCUf/UCwy25cBfnvPDEAAA/vv0NeB7P1ED0d++tvHv0dB757fC04luJPb8ChBjU4WDkSMoCwnYjiBDPVvCEOy0CwT2XgBT+blD0g+JIw8SXbBLwKTC0LdTDwFzqaBHZqtDUosn+vJlPiB3PXvDk+YqAw51UhBTr2VCkngADw0eNiB/wjqDkaZRJw/AeeB/ojBE0ezEIw0LXeBLN7MDEECKJw out_140_mFAP2b_singleloop_p01wA5_mFAP2b_0001_0001
EAAAgBvcolDklDtoP8S3gBvz3fDU6mE9P5l+iBrbSAEE+TNAQHaBjB/naSE0xLd8PzMzcBvz3jDEsyBCQsJraBTzFGEk4n1BQ357fBjqxBEUc9ogvi6whBzfNADUc9z9Pyk0dBf6jcDUVXHGQorwZBrbxNDEHWsAQ03ZZBPK/IEk7LhFQ out_140_mFAP2b_singleloop_p01wA5_mFAP2b_0001_0001
EY6mkBnuJ1DkR2OEQnvfmB3NJKEE/pmGQAAwmBjWkHEkQgVKQmupmBvIbrDEBWZLQlYQpBf++JEkoF5DQtuLpBbLtSEkiHU8PXA4rBfAFWEUUPY2PifctBD4JHEUNfBzPaVbsB/vXqEUfJHxPU4akBvd+WDUHaxFQbtvlBX3OaE0ZI2FQ9gCqBHlbzD0LxyDQsKpqBnyuTEkUXNGQpnLoBzWGiEEQUm8PjBFoB35wHEUeof2Pw0KuBPeBuEEDglgPiAErBXRP2E0emO0P out_140_mFAP2b_singleloop_p01wA5_mFAP2b_0001_0001
Lx1DnB7luZEEUNuLQ7RRnBb78ZEkSMoOQwKnnBvyhwEUMIwPQbnvoBHue+EU5QbOQsyBnBHDCoEkCXvKQj59oBn2LQEEJzPPQY9elBPtxSEENrfPQ out_140_mFAP2b_singleloop_p01wA5_mFAP2b_0001_0001
Ef/0mBPzMzEUiBJRQ/pGnBLwKHFEBW5RQ/pmkBnX6MFUKctSQQ1IjBzJx+E0FZLTQlDdpBb5QFF0Jx4SQl+PsBDx+CFUiBRSQ8iZuBrbl+EU4aUTQ15SuBne2tEEx59TQyxUwBXC2MF0QrfTQqG/lBbmZmEEaRmRQFzanBL1NUFkfLMRQ02HpBXGk3EEVriTQl8epBXydTFEeOhTQL2vsBb6CSFElrwRQdoQsBT451E0VajRQ3RwxBnqQKFEaALUQRLXwBrkmaFke28SQ out_140_mFAP2b_singleloop_p01wA5_mFAP2b_0001_0001
EoFJkBPy2hFEBW5SQ14FiBzfqpFEv01TQ5QbjBvxL3FUc94UQ++JlBT2OCGEEYlUQkCXfB3251FEVjPTQcJ0aBns1oFk6GnSQS50aBLZiUFkr5OSQv1fVB7oewFUMNVSQVt4VBTTvOFkK4tRQj0pSB/SifFEeXxRQ3+9SBjE6BGkJUgSQePdNBbIkhFEO0YRQbXvNBHZ3CGkVoHSQOnGLBDJN1F0DGlRQ1NZlBXjXsF0FZbSQaSIhBrp4bFEReTUQQ+ZgBHqkAGUL2fSQbbkdBr3Z/F0AtCUQa0KeBPlGKFksRUSQrp1UBbPm/E0qnVRQV9AVBXaaIGEgF8SQCuMLBz0UUF0r58QQJzyLBrVSKG068QSQSgFHBjZQ3F0/DURQ out_140_mFAP2b_singleloop_p01wA5_mFAP2b_0001_0001
EtIriBPzMzF0eUIWQaR2jB/na+FEAAQXQPKshB76RGG0HF2XQGE4eBLbnCGEaRCYQCsykBnYQuFEEYJYQkuqmBfjxcFEdewXQ7dZpBHUafFkndoXQIgImBvPWIFkTsVXQXLeqBnKSNFkVLKXQIVioBzbI/EUb2+WQ7RRhBvconFECsSWQE2glBXwFEG0Xr5WQYZGjBz28mFkh0XYQsX2lBn9y2Fk1liYQS1KkBjSrAFE0gTXQDrlsBXRgKFUxc9WQnHzoBHxivEkMGpWQ out_140_mFAP2b_singleloop_p01wA5_mFAP2b_0001_0001
EzhWiBXjXQGU2ODYQVjXgBntzXGknvTYQFDChBrvfcGEVj/YQO0SjBzgAgG025HZQhrHgBb78gGU3koXQNmSeBPqzdGU3xRWQD/7gBPhMaGEg+WVQw3CZBLjkeGkyI6VQNPJgBXbcXGk3YGUQHlbXBHh3bGkYrpUQ4zFbBzBWYGE3FwTQe+OkBDAATGkYQ4XQxO9cB/LjTGEeiXYQLmEiB/tXkGkEWgXQQcsdB/aBnGETJBYQ6CCjBHfkZGkkopVQ1lJWBnwUhGkennWQNZmhBbFmUGUKRYTQbtPTB3JkcGUs6XUQG13ZBfdRWG0DmwSQ out_140_mFAP2b_singleloop_p01wA5_mFAP2b_0001_0001
Env/dBntzcGEqGbZQ8SXeBvcohGkTiFaQ357ZBPc9pGkDtMaQlYQVBzgAnGUbnPaQep7dBrEDZGUPKoaQlDmdBT9WdGEMQWbQJfRhBbjBjG0f9mbQFqajBbxLeGUGxrbQGN/gBrpVtGEypwbQPKcaBXNeZGU46RZQuSGhB7HvlG07HIaQxysgBXcyTGUDQmaQQjaaBHDLUGECQiaQ93ycBDhpWGUPUrbQWZRaB7yDjGkZzXbQeAiiB/mgxGUjF8bQKYWeBLdFxG0iwrbQ out_140_mFAP2b_singleloop_p01wA5_mFAP2b_0001_0001
EmuJbBnCX0G0IbPaQgVOXBfnv8G0xLVaQfU4UBjVO8GU14BbQsHlXBLv04GkYQgbQZQgaBPc9GH0HFOaQmPFgBPm0DH0lIZaQ3fVgBv3M4GEV2KaQr2JbBvtK0G0kVPaQVoFUB7h67G06t8ZQnh8YBb3XNHksuiaQ3oDaBfDyJHE83sZQDKagB3ZyEH0ws7aQZIghBrsMJH04NJaQCwuhB7yZ0GE+kgaQRi8gBT5b3GEIopZQ out_140_mFAP2b_singleloop_p01wA5_mFAP2b_0001_0001
L357PB325/GEaRGbQWOUNBvcoAH0z3vbQfUYLBXiBMHkDt4bQpbSLBHYlPHkQgdcQcSsIBntz4GEFuybQhXRKBTmCtGUCXubQynxNBHwfpGUlgScQT/MPBHyYeGEHnOcQ1D7SBviQZGU3elcQZExVBbVMeGUHADdQvAoTBDREPGUvPdcQGE4NBLwKCHkqxraQCpMQBP7a+GkyhIcQFi7FBjjg6G0VfZbQCCmGBrd25GkQ+QcQXRcMBzUyrG0NZQbQERsGBLDDoG0ZTubQguqLBTyjqG0fswcQz/bRB7JLuGUr1ScQlMLNB3LwZGUzt4bQDsJVBvFDmG0uzIdQNSjYBL8HaGkZwTdQOAPRBXFxLGkGpFcQWGWWBD6sKGEXVtcQ out_140_mFAP2b_singleloop_p01wA5_mFAP2b_0001_0001
LkC3JB/owRH0d+WbQ46xHBb6mcHkYQcbQBr8IBfSMiHEsyxaQcSMKBPIwcHkpbSaQgVuBB77ncHEVjjbQC599AvcjbHE9c8aQ2O/JBzeUOHkQg5aQL62JBn3XgHkWA3bQ/AYABf2kjHkF20bQQdxABPyvVHEmg3bQa7Y4AfxEWHUg9/aQ out_140_mFAP2b_singleloop_p01wA5_mFAP2b_0001_0001
LXkNIBHsysHEmutaQpw1IBnDtyH0HFGaQueUFBXMIuHERLiZQlYQGBLbnwH0bS8YQcSMHB/mE+HUwKTaQDXYIBnyp+HUGeCbQf+CHBTDrzHEVNTbQegNIBbyusHEXLuaQkhENBn3iyHkjb8ZQC5+CBPSS/HE1cMaQDlaJBTPACIUqaAaQpz8FBjZfCIUOcRbQs+lMBTqaAI0epHbQHGyCBPwezHkUFbbQjlnJBbl4xHk9kubQ out_140_mFAP2b_singleloop_p01wA5_mFAP2b_0001_0001
EsHFBBf++nHkWktZQ7Rh7APdTjHkDtMZQQ144ADrcXHkmZWZQ99TwA77nTHEEYJZQ2jCxAThrpHEsyJZQJajyAblr1HUMrCZQ01EyALRi8HEWflZQdwh0AfTz5HUuWaYQWEizAfwsDI0r2fZQNCB2ADfTCI09rUYQI8g1ALTtFIktR3YQBt/2AHpHLI0ApxYQf/UABjU4lHEoaMaQTq6/AfLdjHk4kuYQCLqsAfLpoHUMrnZQCMAsAzDjmHEurwYQidjwAfkV5HkeWFaQR880ADjn0H0Zo+XQ0cKzAngYGIkCS7ZQW+k3APE5DI0pppXQDvs1AvA8MIk/PMZQ out_140_mFAP2b_singleloop_p01wA5_mFAP2b_0001_0001
EqGPABT0iRH0yhqZQ357+A3jCGH0Gv0ZQ5luEBnDt/G0JxwZQGE4IBHXPDHkQgBaQMIw6ArFZEHkU4iaQMnUxAPCsKHU/3paQfI/3AbQl4GkvkqaQDCsDBT2OVHUGE0ZQtsQ5ADHrCHU56dZQ8haABPN1GH06R5aQloDtA3muKHUWCQaQ5ND1AT0n3GkiHLbQkb/+AvJmzGk9SmaQMCzxADmH2G0z8TaQ out_140_mFAP2b_singleloop_p01wA5_mFAP2b_0001_0001
EFDiEBzKH2GE7RdZQ4PVJBXjXvGEBWZZQU4aIBjrHjGEoaYZQFueEBnuJfGECsGZQzhWMBTgVzGU46xYQU0VRBHpitGUu3lYQKMhUBHiN0GEvV2XQInKXBPX6+GUgcYYQ7RBBBrZmzGE99PZQ/z1LBrGqwG0LZ1ZQCLbNB7ys7G0fc2YQcgrJB3e9yGEMSWYQ6kaQBDsXlGU/9bYQ2jDUB3ENtGEJjAZQF9PZBzfNEHknKDYQSu6ZB3W27GEidwYQn38TBbtPDH0pHoYQ out_140_mFAP2b_singleloop_p01wA5_mFAP2b_0001_0001
EEtIMBvHFdGUPKsZQ/pGMBrbSRG04lqZQaR2PB7QLNGU5QHZQlDNUBfTiRGEoaAZQrcoNB33PMG0isVaQD/WJBDmiNGEEk5aQEKoEBLhAOGkhLwaQlb3KBjSmNGEylebQ5lOPBjqxgGk8S7ZQhFDIBfznOGk4cjZQjbURBfe5PGEn1gaQ5ebOBvKwDG0cDRaQ out_140_mFAP2b_singleloop_p01wA5_mFAP2b_0001_0001
EIwKOB77nEGE7RxYQvJRRBblDAGEmuNYQyLdSB757nFkuJRYQam5OB33PbFU2ObYQzMTOBrEDCGksdGXQrZeNBvFEOGU/94WQrAfRBzcz6F0xQ7VQzFDKB3T2QGENftVQx1jKBTgVBGEZ74YQUeKVBvA9DGkh0MYQuVYKBj4s8FUMqJXQK5SRBLwoRGEngyWQrghLBjUdRGktwwXQ9OTPBr+09FEMiBVQFFASBfwqpFEhrCWQdYaVBLmQBGEA43VQkqqJBPSgZGkP1oVQKqHGBLMUNGEuP2VQGi2LB7CxNGkdQzUQ out_140_mFAP2b_singleloop_p01wA5_mFAP2b_0001_0001
EKcdXB7OfhF0MzIYQtI7YBX3kKF0eUIYQO0CbBvcoDFU3k4WQf/UeB3MzOF01jSWQ6mEdBLEYFF0jCrYQFtoeBjAztEEAfoYQovvaB37yKFEGmWZQgqRaB/S3sFksdCYQgQXVB7pLBFkcpPYQAhSgBzWcOFkyzlYQM0ygBvrPqEE4DBZQWDLgBLnQqEU/NJYQwuFbBXc4jEEUdtYQoIrdBjjNHFENVvZQ3qIXBj7QBFU00bZQHDvZBXLwbFEQ3XZQ out_140_mFAP2b_singleloop_p01wA5_mFAP2b_0001_0001
EsyBZBbQgxE0jCXWQ++paBb5QpEUjXCVQ46ReBrFZVEUiBJVQIFOdBnDtGE0w17VQXktVBrw1jEEEYNUQBWZWBHZ7oEECs6WQ509cB7kr1EEYNiUQjs9WBXjXeE0HFOTQv0NTBLGEyEE/pGUQ35bTBb5QXEET3sUQ out_140_mFAP2b_singleloop_p01wA5_mFAP2b_0001_0001
EqxLhBLxgUE0JxQUQaRGjBf9oCEEEYNUQ0iMkBra86Dka8ySQO0ClBPy2LEU6mESQ35blBvyhIE0eUIVQ3umnBDPQwDUSgQVQymwpBj0d+D0npPWQKy/pBTlNSE0FPnWQkmXrBzHofDEPGsWQiBhhBTKchEUdTqTQ0VFiB/aSoDkWkiUQ9bqkB3MqLEEAZIWQREWmB3AXXEkQdxUQ3iioBTXsrDkIFSUQVNvmBHNOSDkA2mVQTM1sBrinmDEQjVXQv3HrB7vfBD0w3XWQ out_140_mFAP2b_singleloop_p01wA5_mFAP2b_0001_0001
LHvUkBjWkRD01jaSQqGflBrZmFD0coFRQueUkBDW5cCkpbaQQrcojBHYl7BkBBGRQ2OfjBLwK7CkEDCTQFgonBbigAD0nUMRQjtNlBvz6fDEDwYQQ out_140_mFAP2b_singleloop_p01wA5_mFAP2b_0001_0001
LMIQkB3MzcCk8SHOQ5QLjBfTixBEqGfMQqGPhBj/UHCU0iMKQc94hBblDlC0MzsIQqGflBjrH9AkEDSLQuVInBLAecAkVwZNQHnakBbcJm/TWOrJQZ78kBnCX3CEBWJNQ+zAiB3e1HB0MoyNQBMsmBH7ImBUiv/JQNjBmBven7/Tb4pOQV2EmB/eLd+TDw2IQ5ALjB7WUKAEOADIQKMPjBXu3U+jJ0+KQ out_140_mFAP2b_singleloop_p01wA5_mFAP2b_0001_0001
L46xdBzLdjBEaR2JQktzZBrw17BUdTiHQiWEYB/TN2AEW5wDQy2ZZBf8SX/DtIbEQzhWUBrw1LC0NJ2IQ/GnRBXs6PB0WwIKQutGVBbkvpC0oLwKQZt+LBbiFkBkf+pKQ789cBXjXyAEpwFLQ8fkbB74hWC0HLAFQRl0RBzAmYC0L/iGQYHmTBXHjABkFqBMQLuwRBP1lYA0tI2IQh0WRBDy0yC0xNnLQW2FXBHOKFDUi36JQGcfXB7QiaC0/7KMQZfFKBvlhuA00DkLQnM/JB7LLyBEjExIQSPwLBXrYNCk1U8LQ out_140_mFAP2b_singleloop_p01wA5_mFAP2b_0001_0001
L2jCVBvIbPBka8S/PDXvSBHYlTAkR2O3PnEDXBXiBx+z4lutPzMTWBzgAr4zMzMrP3ySOB7Mn/+j/0u8PB/LKBrRNVAU3nNAQIFOUBPzMHCkZmZ+Pz9DRBTVF4AEdgnfP+95PBDT/q9TLBsBQsRsMBXNmK9Dbg11Pp/dHBvhJUAErFA7P out_140_mFAP2b_singleloop_p01wA5_mFAP2b_0001_0001
LEtobB/na8/zisdePEtIgBf9og+zfqxrv2jChBjVO02D/pGxPiBBiBjWkt973P1YPTiBfBTLy28Dv0N+vL4YdBLC/s/zlDQDw6TZfBjNw+AUbj+CwzNAaBTo6I/zoVhGwZ78bBLwK/AUO0ikPoL0hBbec5/TmIZtvyk0bBXukwyrFdy9vcbRhBH/xK5TtUpAw out_140_mFAP2b_singleloop_p01wA5_mFAP2b_0001_0001
LlD9gBThrH6zyhW/PDC8hBT0iM9bktTDQT3kgB77nK+LtIbIQZQghBjAr8/7yh2JQMdDgBb5QL+jWkNBQ/hBkBPilb87fiUEQZj3hBH1Nh/7zcQBQ out_140_mFAP2b_singleloop_p01wA5_mFAP2b_0001_0001
EPK8cB325767z3PJQBrcaBT2Of8b3k4LQjsdcBrEDC7jTiBOQtd+cBDVjH/zMzcNQfUYUB7P1477xLtLQHTiRBXeHL/LzaMKQMWbRBfSk2A8DpvLQW41OBnXYrAMHGWOQdVgJB/5ouAMmXxOQcTNGBnTj9AcqCxMQGelHBTcMjAcsomQQKcdbB33P16D99DIQPMhbBHQkQ/rQjhMQwyaTBz36c7jeFvKQeurSBPBeh7r2qtNQ05mTBjF+h/bCVTIQGVbNB7I2j+7ENyJQVchVBLiWMBsSWFMQzDPPBTMLnBcKWoKQlOORBPGnfA8SM8PQvmqHBjFeGBsUt5KQdkNCBbFNABcC+FNQB1GKBnFvXAMnEYRQ52mDBblrlAscHxQQ out_140_mFAP2b_singleloop_p01wA5_mFAP2b_0001_0001
ETihdBzLdTy7P1QQQgVOfBLxgg9T14VRQWOUbBX3kAA0LdrRQyLdWBTLym/j78tRQ/pmfB757n2rpbiSQBqQgBj9R5+bpj7RQouWdBnhZ5+LP7oQQ9dfdBfalwzLGLPQQ98ihBrrJq+Dk7ERQNU6bBbRGsz7SYITQnOchBndiv5Tu0MTQo9MfBrZwOAsRaoSQpQaiBbH3N/LduwRQg5NZBbMlk/7JpyQQwymfBvuMFAsgG4PQ out_140_mFAP2b_singleloop_p01wA5_mFAP2b_0001_0001
EPffdB/RhLBkuJBSQb8SaB7QLKC0isdSQzhWbBzfqVCE7R5TQIFufBTf/kCkR2OUQhrnbBjVO0CUGEwRQk14aBrmKyCkXkYQQtlXYBT22YDUGiTSQqGHdBrfxZDkOccPQ03vgBzgATB0Ld7RQwMFWB/ywBC0+PYSQcBjfBr7u6CE2F6RQTxoWBnDyvC0BmLQQeM4cBDp9VCkNw+PQwAfZB3kp2DUhuzRQtqDZBXVKcDkcJYTQdbOUBH0FSDkgtHSQu/kcBPhxYDkK4UNQ+HogB/ZHdD0xv1PQAdFbBPw20DEI7HQQ out_140_mFAP2b_singleloop_p01wA5_mFAP2b_0001_0001
ERLSXBThrPCUf/sUQlYQXBLEYdCEZ7EWQhrHSBX461CkYQQWQMdzNB7OfjCEueEWQpbSXBfR2uBkqxDXQSwLXBXOIICUKbPYQTZLcBLjX2AEiSzWQ2jCUB/naAC0xLVUQgexaB7CRxCUXBQWQr7qTB33QKBEav7WQZJHXBb8jaB0lslYQCfnTBPTsbCUEHUYQkrvaBThebCU8MVYQwXKcBbBrAAURxfXQUazfBLrGcBEni8WQrVFcBDGDeAkwEyVQ out_140_mFAP2b_singleloop_p01wA5_mFAP2b_0001_0001
Ee+eSBHXPeDU5QrWQEYlNB34l2DUMI4WQW5QOBzfqPEkpbqXQlDtSBHueWEE/p+XQNeJWBDrcsDUHaxWQkJqKBrMziDkpcZXQbc3LBrH6+DEFQ6VQ out_140_mFAP2b_singleloop_p01wA5_mFAP2b_0001_0001
EMIwJBXiBZEU0iAYQShrJBrbSsEUgVaYQ14lEBDW54E057TYQxggABf++vEk8SHYQdTCKBf++lE03PJZQfBGFBXNRZEkIpWZQ0uvABb/6jEEJHoZQ0h2EBPrJDE0GZQZQo9Z4ATyvYEUenzZQm+RABDHHwD0X7bZQiA+3AzhxCEUphtZQ4/4uADAbvDk9D5ZQHaRGBfSMSEkrHtXQZs/MBfae2E0UZQYQjfUKB3lT0EkMGdZQhZlNB/qRcEkw1OZQbG7ABL8N1E0nvsZQ/zOIBvqS1DU1YCZQI3mxAH/MhEkWXBaQjhDABXl3ND0kOXZQC4fvADrNSDUU5vZQ out_140_mFAP2b_singleloop_p01wA5_mFAP2b_0001_0001
LhrnEBzgANFkYQgYQoFZ/AjU4YFEv0dYQKxAABfTivF0NJuYQpw1DBb781FUbnDZQOJGIBnBBUFE7RpYQm5N5AH1nQFksGwYQD+r8APrfZFEya5XQ out_140_mFAP2b_singleloop_p01wA5_mFAP2b_0001_0001
E2Of3A33P7F00NlYQ46R2A34lIGEoa0YQ03PzAvIbQGUy2RYQpbSuAvyhNGka8iXQEtIuAHXPJGET3YZQ8R2xAbg/DG024BaQ0d4pAbYXFGU3zlaQIsjuAP/QBGkVlPbQ5AA3ALUvIGUq3gbQ9owxATgV0FEXPSYQLx89AbMSLGk4FBZQ1ArmADOfFGEf+OZQvobsA77nRGU05fZQP8e5ATLfHG0YaLaQ7JDzA/r92FEUk8ZQ7hkiALc+AGkngeaQ2k7nATX0NGELUpaQ3eLyA3y8yFUa6JbQbuNoAbuaAGU/MnbQwKA6ATYyFGUWR8bQlSvzAvA7PGkwkmbQ53R9Ar6yJG0XhLbQ out_140_mFAP2b_singleloop_p01wA5_mFAP2b_0001_0001
EnED2AvyhaG00NZYQ357yAD/piGEaR2XQAAAxAPeptGkBBOYQbnv1A/S3wGUjXuYQ7Rh7APepjGEue0WQShr6AnsdcGkR2yYQS8TrAX4TgGUPFaXQGZ74ArbSpGEEYFWQEYl8A757bGkTiZWQKcdBB/9TmGkvfSXQ out_140_mFAP2b_singleloop_p01wA5_mFAP2b_0001_0001
E+TNqALbnzGUbnvXQIwKoAbkt+GUbnDYQ/pGqA757FH0gA7WQzMzpAzLdCHEmuxVQ7RhZAnYQAHEBWVYQ+GFKA7Fo9GkqRqXQGpAWA75I5G01Y8YQx1jmAbPKwGkqx7WQDVrtAnz7AHkVKdYQwsbXAzknIH0ZneYQrYGMArvOCHkhi5WQxg7FArxY6GkazIZQon3gAbqN7Gk2+UZQ9+7XAjvywG0+dzYQ out_140_mFAP2b_singleloop_p01wA5_mFAP2b_0001_0001
Epw1rA/mEQHEnELXQGZ7tAXNeXHU0iEWQJGEkA3MzbH0xLVVQQgVYAzgAfHET38VQU460AXNegHU14lWQFzW2A/kpoHUUhlVQ2pr/ATC7bH0d77WQdoFsA34lSHkDtEYQ2moyAfwTTHEcHUVQXkPxAjO5jHkRWcXQAcc7APA7uHEJA9VQeYruAfRDsHk6MTVQNOF6A/90kHEA7uUQ7UVCBHZKiHEH3TXQV2nBBHzpYHEPqCWQ6d2+A7frVHESEsXQ out_140_mFAP2b_singleloop_p01wA5_mFAP2b_0001_0001
LNepkAf9obHkCX/TQepbYAb6mfHkBBGTQXPKeAz1jqHUiBhSQ8naQADVjxH0kYYSQR2OVAblDYHEsy5RQeqbMAb4VNH0rNPSQ3gHKA/EGGHk2D/QQt/Vx/mrMKHUtKDQQd87m/2bXCHUuc6NQyLdrA7luYH03PlTQvfuJA7oggHUb4qTQnHRiAn8xWHEgraRQxdqKA7YzbHU5RLRQ7O65/i8KOHkBxuSQcukXAPVnJH07p7SQp6FGAzO99G0K/RRQnRKZAz21FHUBOcQQTjG8/eIpRHUPUMPQj43I/yOvLHk5QoQQ5xR/+6NaFHUx9uMQ92FZ/uSe7G09YvOQSCwAAXwtAH0uIwMQ out_140_mFAP2b_singleloop_p01wA5_mFAP2b_0001_0001
LlYQpAnX6rHERLKSQdoFtADAA2H0MzkRQDXP3AHtI4HkR2WSQBrc7AjWkwHUep7SQsHFwAXMI1H0w1DQQWBF6AjxQvHkO72PQx9MnAvGavHkSTlOQVjXuA3islHEoaUSQg58mADyF8HEzAuRQ6a8wAzU38HkDjPPQ3pH/AP/tyHUoqjOQg2bpAHM3uHExxeMQQSlfAPe9zHEfjxOQM97lAffenHUjJXPQ out_140_mFAP2b_singleloop_p01wA5_mFAP2b_0001_0001
LBrc8AjVuAI0P1QSQ9oQDBrbyBIEnE7SQnvfHBz0N7HUPKkSQTihLBLaR6HE7RRTQIFuEBPyWHIkZmZSQqmv+A7eBKI0mDJSQAMp3A/lkFIEcroRQ0jX8AfJyAIkD6QSQ50nCB353BIkxtAUQBxKHBzn9GIUlRfRQ/VKHBLDgJIUy4ITQNFt/A77RNIUmTaRQsLu7AD52LIU8UETQXri4AjpbFIkgJjQQskYvAL3OGIEOZ9RQ out_140_mFAP2b_singleloop_p01wA5_mFAP2b_0001_0001
EzMzGBnsd1H0GvcRQIwqKBfTitHUepDRQIwKIBjrHjHUepjQQoFZKBntzdHEEYVPQ0iMOBrvfyHEAAAQQZ1FLBzGm2HkXJeNQBCQGBjnA1HU+4LNQattNBnzt7HEyx4LQ8naDBPc91HkZm5QQT3ENB/XdrHEPa7RQfyGRBz90sH063bPQOVSQBneK5Hk11bQQ out_140_mFAP2b_singleloop_p01wA5_mFAP2b_0001_0001
EqxrDB/89fH0w1LRQdTCBB3MzVH0z33QQXkt9ADAAQHkBBGSQfU43APy2UHU3k4SQ14l4AzKHXHECsyPQ5dI8A7zxbH0GpWNQAnDzAP8dMHE0fNPQdTCCB/89kH0eU4RQjl9DBDzcQHktzaQQRV4yA32TcH0cJWQQYcM8AfWejHkUYpNQErZsAzF5NHkSu3NQq3BwAPy/IHkEThQQz9p4ADw7GHU1vSOQ out_140_mFAP2b_singleloop_p01wA5_mFAP2b_0001_0001
EvJx/AbQgFH0gALSQhrH7A34l+GkQgNTQNzMyAHtI3GkBBuSQ99TzAHDCyGU5QrRQgqxBBb5Q3GEue0TQSSOGBr017GESanUQ7K5JB7IsyGEtGCVQOb8DBLiTBHEq00VQpwVCBDBWCHkrHdRQ4bi3Aj9pDH0Jf+TQFgoDBLaOzGE2r/SQQcm/ArohxGEinaUQufeIBzzfBHUXKBUQ7ZHNBHY01GkPIoVQlkeLBPOwuGEJcJUQsfqHBnD+sGU75nVQYqKHBPprEH0PjbWQqcrBBn6j7GEmEbWQW2SBB7XjHH0LbfVQ out_140_mFAP2b_singleloop_p01wA5_mFAP2b_0001_0001
ECsypAHZ71GkU4iTQ8S3gArbSuGkDtYTQ789jA/mEkG04lGUQpbSkAT14jG03PVVQDCsMAfTiyGU2O/TQmQky/GN9qGUONxTQO6U5/2tohGkHZgTQfKq7+2LuuGUMl1TQ67npAf9o6GUwKXUQ6mWfAv6zsGkflUSQv72IAzAH6G0/VlTQQh3OAb3rzGEY5DVQ out_140_mFAP2b_singleloop_p01wA5_mFAP2b_0001_0001
EiBBnA757bGEv0VTQOJGsA7kYSG0eU4TQqxLmAThrHG0xL1TQIwKiA3NJEGkpbySQlDt2APzMRGUy2JTQo9s9AfzQaG0+rgTQ0c07An4AHG0YAgTQNbJDBPpkbGUnqqSQoa8lATKccG03PVSQJYatArIkTGkkl8UQALQ1AbenRGETyFSQgNfABbFvYG0xlcUQnRP5A/ZihGkvbiTQPsrBBDaQGG0UX+SQpig2ATgmAGEJJNTQ4SL9Af0sGGkVrkUQ9WnFB/3/hGUieATQYwoBBHlVdG0aQsRQKbZFBHrYUGUrGqSQ out_140_mFAP2b_singleloop_p01wA5_mFAP2b_0001_0001
E/pGmADBWCGEVj/UQT3khAb5QvF0LdLVQmuJqA76RfFUiBpVQZ78sAHtIfFUf/0WQ14lQATgVwF03PNWQyFzFADMLaFUXYkWQGElPArBJKF0JGWWQXHDo/aivZF05AGXQ3kYpAXiBGG0w1zVQA+0cADOwpFkGROUQSBJEAn/46FkrozVQrjcWAD+t3FkkHIXQ out_140_mFAP2b_singleloop_p01wA5_mFAP2b_0001_0001
EdTiuAfSMSFklDtUQFDC3ALFuCFEoaEVQaR2yA/owrE0bSEVQb8SuAT0ikE0GvEUQBWZABXiBDFk8SHUQZymCBHm+YFE0h9TQwr5EB75K0E0BNqUQ90aEBLQhjF0D0OVQWO0rA/mETFkCXvTQwf05AnQcGFkNxEWQnnX+Abnc9EkBRITQPXR/AzWhiFUD8eTQFE/FBzi5XFUGIUTQWxSIBjZg0EEQX+TQdndDBXS0jEkd7vUQdkLGBr805EERyoVQCw/FB7BPzFkyz/UQbJiHB7X5ZFUHRtVQ53EBBjJLlFUzj5VQ out_140_mFAP2b_singleloop_p01wA5_mFAP2b_0001_0001
EhAr0AzeUgEECsKWQkCXxAzKHKE0NJWWQ2jC7AXO02D0yhOWQqxrBBzgA/DE+T1WQgVOsAHueGE0jCvXQqX2iAvaiTEEvF4XQ67DpALTrdDU4+5XQnvf4AfTinEkqx7WQOIqrAXpEGEk83jVQCV9xAvC6KE0SSQYQPC4kAHYbiEknv5XQifelAbeEZD0aYcYQUDDwAzKUJD0/o0XQk4SjAfu6UDUsYIXQ out_140_mFAP2b_singleloop_p01wA5_mFAP2b_0001_0001
EOJG6Ab6mUDEuecVQdTiBBb5Q3C0KHSVQUNeABTKcJC00NxVQLHa8ALwKfB00NBVQtd+CBHue0CU0i0TQTBhEBHEmdDk67JTQfkkABz7/3DU8toSQx9xJBDMHoD05qATQf15BBzJQOEU1G+RQZiJLB3/cGEkSrVSQMoOHBzqeTEk7I0RQRAoIBPqmlEkFQIRQwKHzALGEQDUep7UQMU3EB7b0CDUV14VQ26X/AXcWnCU33STQ+FUGBfOSeCksXtTQAo24AHhwvDkKTwSQiZ2MBzFJTD0r3aTQDqk9A/wcYE0iSkRQrGVPB/6tKEkLdNSQx2cMB3LLlE0pX8QQ out_140_mFAP2b_singleloop_p01wA5_mFAP2b_0001_0001
LCB2BBrFZ7BUHaBXQfUYBBTKclA0FZjXQTiBEB/S3E/jEDqWQjX6BBLFue7Tc9gWQXkNEB/9TtAEW5cYQjVdDBjytEC0C2oYQu4EEBjgicCkhK/XQ+s3BBPQi8BkU4/WQT6P6AnzsVAEM4rXQKwcIBP2+aAUvsZYQgcYCBDhFBAEqA0YQxBbGBnJYOCk++AZQc49+ALoMJCkEN3YQD6PIBnuIhCkll1XQSw1BBvWQ6C0mwAYQ out_140_mFAP2b_singleloop_p01wA5_mFAP2b_0001_0001
LU4aIBHsyx/DEY9VQiBBLBHsyh9z4lGVQgVuHBrFZ77j9o4TQzMzIBbmZG8r8SPTQy2ZQB3ist+z4lmUQtK2PBXt3dAEODwTQ6mEKBb6m0AUIwCWQYAnLBju5XzLvEsVQjSOSBXrJL8T7hCUQ4cBTBng9J/DvXaVQG70RBLiuOAUvW7SQ out_140_mFAP2b_singleloop_p01wA5_mFAP2b_0001_0001
LCsyDBLGEo+j/UjTQTihABjqxL+zP1YSQBW51A/mEj8z3P1SQamZuAblDN8jZmBSQAAgABDW5YA0NJmRQblMGBnrb3A02FLRQcjzFB7CpFCkJWbQQk2+IB731k/jgiXQQyL9CBfnvHAkYQIUQovXCBLITf6zWOyRQIUw9ATo5IBUpAPSQ/FC8AP+7SAkVMuQQdlhIB7ZsDB01bESQCwzJBvymQCE0WLQQpy5DBTQBdC0vTDRQy3dDBvmHBCk46BPQ6cANBDLuHAEWUGQQI2vGBz8XM/zG5+OQvuRJBPuCg9DM18QQ out_140_mFAP2b_singleloop_p01wA5_mFAP2b_0001_0001
LQ140AvHFu6jDtIUQMIwqATf/U174luUQlYQkAz1jS+DqGPVQWO0UA76RR+z1jKVQkCX7ALwKH7zkYwUQBWNsAXOz78LIyjVQFjAmA/OEY8bMg/TQ out_140_mFAP2b_singleloop_p01wA5_mFAP2b_0001_0001
LRLypAjpbKAUiBxVQuz3kA7P1YBECsSWQ6mEdAb6mEC0IbPVQ2OfLAzeUUCU3kgVQZQgbAbmZGBknvfXQ+ywjA7X2nAUjjWYQQcQrAjV3RBkIXlYQhQngAbBp++jQTnYQfU4xALGEIAEAAwVQqiOrAXp5BCU7ynWQdRVPAfRlXAk4tPXQaIJTALzjACEP8wXQT6UkAzHxP+jeJBZQPe9UAvFr99jVTaYQ out_140_mFAP2b_singleloop_p01wA5_mFAP2b_0001_0001
EFDCjAjqxHC01jCUQKc9aAzLdfC0d++SQueUeA/TNODktzPTQZQgnA7QLaDkvfyTQBW5hA/89XCUJGkRQrZxsATNgpC08tcRQ5LmhAHODUB0k4ORQpH5wATgHrCkz/BQQLHaqAHZ70Bk++5TQ/ABKAz9YXCEbiBTQyHiaAnE2pCU2J3QQQX8xADxJXCUNBDSQPilsAbMyJDUk00RQ5GnkAz90KBknEPQQPY1SADmR9AUKmSRQHRfmAjTmxAE0I8RQOYw4AnzQ5CUbqAQQ5HfrADGf+CkGp1OQUsQxADU8KCkrNRPQ out_140_mFAP2b_singleloop_p01wA5_mFAP2b_0001_0001
ER2OPATf/oDUKc1SQxgATArFZLEUf/8SQamZWAfR2WEkSMoRQnEDMADAASE0eUoQQKc9AATLyWEUktrTQVet9/SD0REk8IJVQzTib/2tRhE0k5vVQk4KW/O4pfEUsAQXQwBFm8uMZxE001zXQhrHBAPHadD0codSQS31gALa2NEkXchTQzglj/6nuSEEFKNTQWLNDAvHFoEUE3lTQCQXOAvE5TEU9ToVQYvFz/m3VBEE4HSVQ73GY9MVNeEks/UVQZwCn/S3jxE0HZfVQGoI7/68qgEUL6qXQxQoz+62YQEEBzhXQleHk8g6RwEEj4ZYQAVPa/ot2wEkN1bXQ0+G8+aK+/EUTwiXQ out_140_mFAP2b_singleloop_p01wA5_mFAP2b_0001_0001
EcSMiAnX6mEkZmpRQzMzjAb5Q1EUc9gQQFDCgAfTiLFUxg4QQ3kYkAjWkVF0FZzRQ2OfvAPy21EEpwFQQUNemAvxLpE0kYgSQZZBeAneXvE0GSXPQQgVwArvfAFUgVeOQsHFyAvz3lEEVjnPQVjX0ALbn7E01j6QQ out_140_mFAP2b_singleloop_p01wA5_mFAP2b_0001_0001
E2OfPAHtITFEueMQQKxgGALaRoFkCXfQQiBBMAXMI4FEYlzOQGZ7GALFu0FE+TdMQ4P1Y/GtInFUeprQQtUPL+6vI9FUCr2QQ8JK++GR1EGEMmKSQSFNk+uoyAGUN0RTQ6Mvb/+64OGUIAASQGZ7IA/89JFEmu5OQknZNAri/tF0rNbRQBNwK/6tgdFEVDkRQGUl4+SECfFkTgpPQ9L7Z/QqX6F0rr0QQ4m26+KBrDGUEQBQQ9Ouk/Sd6TGkQ1ySQposh/+b3RG0gQFRQ out_140_mFAP2b_singleloop_p01wA5_mFAP2b_0001_0001
LfU4WAf9oEG0hWkPQktzdAXNeMG0yhmNQGZ7kA34lVGEaR2OQc9oiAjqxYGEYljQQaR2aADVjFGkTixQQri6PAXUnPGElxiMQuG/jAHFmIGk8vHMQ out_140_mFAP2b_singleloop_p01wA5_mFAP2b_0001_0001
EW5QsA7QLaGUJGUNQ/pGyADBWjGkBBWOQZQg9AvyhkGkQgVNQ4PVABjrHgGUxgQLQXPKsATLytGUeprNQuIirAbdgwGku2uKQ650kAPEr6GE3uLKQN2NWAvE66GEcwxKQ02zpAvpDDHUrAFJQUNetAvxLXG025bLQ8GzyADXhiG0cOQQQ1NQwAHIc0G02WnOQmjGkAbpgtGUgUgOQMy9nAv4zpG00IqJQmyqzAvH7xGkwaAKQnsxlA/AxJHU6IsIQ9z0xAnI9CHkqFtIQ out_140_mFAP2b_singleloop_p01wA5_mFAP2b_0001_0001
EktzBBf9oqGkZm5OQlDNHB7QLuGUepLOQoacHB/TN6GEZ7sNQ/pGGB/9TAHk9ogPQT3kLBbmZrGkDtIQQN/kMBvyEgGkmoTQQ3QZQBDlGwGEeujPQl5bQBjBgeGUWgbRQ/UDAB/natGEShTQQ+0XIBLxMqGU8VVMQoKXKBXbjuGkakGRQ0RYOBvj9cGk4PyOQyGBJBPXzbG0npeQQ6NeTBXsfuGUCVhQQLdtPB3eb4GUh5aPQIxgRB3CusGUScpNQuEWRBjTZWGEnehRQ/wvOB3/ehG0utWSQ73GUB7t0iGkBuNRQ out_140_mFAP2b_singleloop_p01wA5_mFAP2b_0001_0001
ERLSJBT0i9GEYlTLQXPqJBXiBJHUJGkKQbnPPBrFZMHEaRmJQ03vRBnX6GH0d++HQ3kYFBPzMMHEUNeIQmcIABvGnKHkvulJQMJAGBzmAYHEIOZHQtIbKBrGv3G04l+JQjmyIB3F1NHk4LVMQjT0FBP+MHHkKjZFQDU4+ATLaQHU6w5KQ3j8CBzyIaHEonfEQny7JB77ZZH0JooFQ9YjFB76/cHE8zeJQ out_140_mFAP2b_singleloop_p01wA5_mFAP2b_0001_0001
E5lORBPHaVHUGEoKQIwqWBbmZZHUzMDKQHaxXB3MzdHUiBhGQwKnUBnBBkHUGEYEQCB2XB/naiHk9oAMQccadBLyFnH0GOAMQsJJeB3iBxHkmboOQlpRiBDEZ2H0Xu3NQam5OBvyhZHk789LQJ7dZBXjwSHkLIPKQs86WBvF+fH0F3/NQGaLVB/MCpHktNhLQCfNeB/a7qHUhCGKQNJMgB/AwgHkduTMQlMyiBfgm8HkY+TPQk4QiBrlw5HkEw2LQwKujBDiHwH0Wq+NQ out_140_mFAP2b_singleloop_p01wA5_mFAP2b_0001_0001
LGZbcBntzaHkpbSEQEYleBbktfH0Gv0+PEtohBXMInHEDCsAQ789hBfTivHU3kY8PQgVgB7luXHUjX60P2JpcBHrUQH0ZoejPFBjYBzUCUHECDjpvDEydBH45GHEo8yJPDCseBb5QVHEv0NGQI2bbB3SdkHU4DG7PIk4hBfj0SH0zxO6PPTUhBvbMcHUMthDP out_140_mFAP2b_singleloop_p01wA5_mFAP2b_0001_0001
LRLSjBT14jH0w1jEQtdulBntzpHEW5wFQktjmBLEYnH0kYwJQ7RhlBntzfHEoa8KQZ78nB/mEmHkTiBCQVT/oBf5IcHEMbtDQfU4iBDW5cH0OffGQ4HUlBXdVyHEgUVFQ8/gpBzS1rHU0rjBQPUFnBrCClHUQ5I8PC8GpBbb0XHky7gAQ out_140_mFAP2b_singleloop_p01wA5_mFAP2b_0001_0001
Lf/koBnX6sH0P14KQ35rpB7P1qHUiBhNQCBmqBHXPfHUGE4NQzMDrBT14bHEoaEQQiBBsBLFuyHEtIrNQIzMrBDyz7HkM02LQCWwpBrOh2HE3LlJQdlkoBXs/sHkNE3KQ2sLoBDLzsHUN5CPQ703tBXUwuHUzdBNQVnUsBTiP1HUEewPQDc+sBLeJAIkjsMLQpX7pB3xvAIklP9MQHyQrBP+T0HE9vGIQESPoBzc/7HU2CzIQ out_140_mFAP2b_singleloop_p01wA5_mFAP2b_0001_0001
EiWErBbPKZH0istLQOJ2rBLwKOHkArMMQR2OqBz1jGH0xLdKQKcNrBjU49GE7RxJQLy2uBzLdMHkoFpLQjZcvBn8gPHEEh8IQ+AmwBLw+SH0TZjNQlDtqBLbnbHEnEzJQJ9brBnhQMHU+SSOQaXUvBzCAEH0qB5LQUD2tBzwISH0R6GIQxisyBrBgRHkmfHNQhgKwBneoQHUQfmPQKYLwB36cbHUB+TNQ out_140_mFAP2b_singleloop_p01wA5_mFAP2b_0001_0001
E35rnBrbSJHkvf6JQv09lBzgACH0P1YIQBr8iB7P1DHkqxrIQjs9hBra8MHU2OfIQ5QrmBbPKCHEue0CQPbBlB74R6GU3q/+PP+4lB7Oj5Gk8e/tPtEFoBX1p1Gk3kxaPjlJkBPEW9GETUauv789mBz1jQHEW5gKQ6nTmBTQ45GUgUGJQa9xoBn4OAHEk3RCQp3VmBbHKKHE0gOBQI+7iBfd68Gk8G/+PFQLlBL+YyGUOMUBQyBlkBPnI9GU/DZ7vutViBzPgAHkjochv out_140_mFAP2b_singleloop_p01wA5_mFAP2b_0001_0001
EAAghB3256GUiBBJQEtIdBDrc6GktzHJQqGvaB3isxG0IbnGQXPKdBrbSpG0HFuFQhALbBPHa4GEUN+LQNM8bBHs/AHkahHOQVUSgBryVCHka9ZPQARqXBvaCHH0bQ+OQMaggB/P1JHEsytQQ2jAYBLmVOHU7KfQQHYtcB33zPHU2RGRQO0iiBjU4zGUepLJQOPjbBThFCH04NbIQvH0cB3NBxGE+2tMQYx/WBnHV3GUlPwLQUr8hBfli9Gk0T0OQWE6TBPi4FH05XBOQD3XiB/C7KH0tFORQ8ifUB/g7SHEnHyQQN+DdBDQnVHk4l5RQ out_140_mFAP2b_singleloop_p01wA5_mFAP2b_0001_0001
E8S3VBbQgzGEXPqEQfU4SBDrcrGkX6mBQTiBPBHtIlGE/pGFQv0tMBvyhpGkU4aIQR0zPBrYvwG0hPD6Pa9VTBr+Z1GkZHViP7rAQBrMm6G06L82v88gTBX7p+GEv2RAwtpYQBrkzEHk7RTEwSMIUBThr6GEBWZFQwSuVB/EwlGEYf2/PpLVNBb6L3GkTPN9PoRJNBbz5qGUulu0PicxVBDJEvGEym3ovJZAWB74Y7GE5LdxP+DxNB78SBHU3FRwvpXLNBT/x0GUTip6v/5aVBfw53GU28QCwq/oWB7vzDHkiZV9vEU2SB7pWHHkVXPHw3HqOBvvLLHk1BhCw/XhNBPGEAHE4Z4Fw out_140_mFAP2b_singleloop_p01wA5_mFAP2b_0001_0001
EEtIOBDAAbGUNepDQMIQKBvz3TGkpbSGQ8n6FBT14PG0OffCQ/pGHBDBWMGU6mE8PJMINBnFPKGEtVXIQ21ZJBzuACGUCCgJQBbqIBrirvFk75lIQqo3FBDxODGUTmxLQ3y7EBLvUlF0K0IKQ0XLDBLHCzFU88FMQtgyEBfaqLGkcciNQRx6+A/g4vFU0FHOQwmDBBTjFKG061jPQ5268A7reAGEDj1PQ4PVQBPc9XGET3kAQV+RIBTXUYGUiTvIQNRyPB767MGkAM9JQ9FmPBH2ZGGU1FsFQjquKBHhqoF0SuxFQ34rDBvEGWFUGY4JQAO1GBHKUTG0rvUNQ0gt6ATNvgF0vSXOQFcPABLHsQGESndQQ83G3AvIC/FkqOuQQ out_140_mFAP2b_singleloop_p01wA5_mFAP2b_0001_0001
EfU4AB7kYQG0LdTEQXkt4AXjXMGUhrHBQRLyvAjrHIGE99zEQbnvqAT2OOGkCXvHQBuS0ATsLVG0Es+6PMMvrATyJRGU4tMtPWucpAn3wHG0VB8tPxvknADIgXGEEKtqvIFOAB3MzTGUKc9HQG3i7ATwzFG0bFP9PZQz6A7TqYGUwTq0PaI4wAv6ibG0s13/P out_140_mFAP2b_singleloop_p01wA5_mFAP2b_0001_0001
EZ78tA/9T7F0IbnEQIMvlAHiPxFkLz5HQoNwZAfDVoFkiPXEQFLzcAD9WYFErWlBQ7SpqAjswfFkyarJQlSXyAfMJyFkxCICQ00SiA7jd9FUS1PJQtvbkALfaYFkjv5KQuBwwAX/rmFEBO+KQiLRuAX7pTF0sqZIQ out_140_mFAP2b_singleloop_p01wA5_mFAP2b_0001_0001
EgeOHAblvyFEz2eEQxHJr/ePAtFkX18AQ8WiW+GsmiF0AqEEQKZk48Ad+nFU2wWIQKQ+U/6IXAGU2e87Pw425/6NAFGUTxnvPlYsm/uXIOG0YW/pvexaj6MpdOGkjjzwv7r3AAfrmVGkKNuzvOuUFAL48+FEDhFHQgVw2/yzchFk8RD8Pt2IF/ORnGGkJK2AQ1N/s9Imn8F0PcX3P3BuBA32c9FEfCOlvA13KAftBIGkyqL4PWr82/Kr0bGk86H6vK9cQALiBVGkejRwv out_140_mFAP2b_singleloop_p01wA5_mFAP2b_0001_0001
EO8v9+0RsTFUIIgBQ10Qw/g3DHFE25LEQ3eMNA1JIIF0deIBQZFcNA9/bLFU2rj4Pw2+h/QDwvEkd6uEQL4Ci+ykGtE0DqdHQXtWu/+p3uEUQUmEQIO9q+On2oEUJzcKQxCvKArEcsEUs1GHQeByx/aZZmEEyUtLQlFmLADvMoEU2cQKQy31l+QaCRFU2ML7PWvO1/k0oNFUgwFIQcQtf/oAfoEUkCyAQ2C15/Ez1mEkQ7/GQBi/s/+FNyE0rjUAQgcoF/s8bnEUrKmLQBoeZATv3tEkiszEQLjFz/uODjEkWI2NQe6/aA7ATmEE20PLQ out_140_mFAP2b_singleloop_p01wA5_mFAP2b_0001_0001
Ec/2eAhdTFFUBRAEQDI5pAlTBDF0jZfBQO8LrAx2nsEEupW+PJWEwARkreEk/6pBQj4wyAxP1HFk42hFQKgDzAJw7eFUYgdHQ/QE8AdkdiF0bjuJQfAX8AF7h5FEkosKQVjhCBdiJ9FkQlrMQqywdAVZuEF0BCBIQQOdqA1MfOFUugb8Pk/zxAt2j9EE9sgIQW6g6AxTLEFUkAwDQj9N0AtClpFU9aDEQCzdrARc6iFEqgrIQkD96At75XFk/TcLQ0Z2BBJZoeF0DfyIQIZm9AJeFCG0kDAJQ5Yu0A91k9F0rvnLQcDfCBVNTGGEjhRNQOn8BBF9jzFkXFSOQo8FGBRpv5Fkle1LQ out_140_mFAP2b_singleloop_p01wA5_mFAP2b_0001_0001
EuPymARERpEE/npxPwcbmAxNBUEE+qB0O1YaxABd6NEUrNkwvU7A3AhWJbEEDG94v/jKcApfMTEkGo74vNdWFAlmAXEEbcZyvlVoq/gnqVEU3GS+vKY/0/cjTaEknwwDwrno29s/SPEEFUt7vypmjAdbw1EU8v3cPlSKkAVDiIE0L5W0Pmr9fABhNfEkMa9+vHrvcAVhmDEk3v08vjiMBAJN7KEkVExbPpVTEAJH7mEE3WXlv1tPG/uiGOE02urAwOX+59mLsLE0JpOwv out_140_mFAP2b_singleloop_p01wA5_mFAP2b_0001_0001
EH0c0ANnlzD0N8uqvM1U+ABytiDE0Ve2vRSG8ANjK9CkMlr+vMesBBFPilCkeX1Aw0zADBR7tVDkx9jkPI8BFBtVW7D0pWx3PvlSIBJlTKEEhA1vPa9JDBZDl/D0xSzAQ/GzvAt/LgDU6AbmPCfCBBBE07D0GcA8vYuBBBhxh/CE5bB2Pj3aGB5JAFDUB9Unvk2WEBZABMEUEpFDQTghABRYYqDkYlOCQ out_140_mFAP2b_singleloop_p01wA5_mFAP2b_0001_0001
Lmv+xAJ503CUu50AweOtuAR0KUCEtnNEwWkeyAdfwTBE501BwWYv1AteuZAkkpvEwvXKzAh1LZCUtM8IwrFouAlo7/CUBgZKw1xFlA94EGDU6oTKw9Zv0AJcAXDEAulLwddasAZCBNDUiBK/vgs/lAZv0TCECybEwB917AdOQcCUfk2IwJfWxAB1H5BElkGKw out_140_mFAP2b_singleloop_p01wA5_mFAP2b_0001_0001
EkrAyApvJNBUJFG5vhYl1ApmRAAEhfIuvLHCsABEiV+D7RCoOgAalAVweP/jkGq0PDNn8AFXuXA0AL2zPogWBBBWpY+zJKQ6Pe3P+ABsoP3jYol7P97ZGBN3Ey+DmKe8PCvGvA5eq+BkR/kxvd/R6AVvSz+jIcF5vXqJBBddDJBUH+FuPuYr3A5YWyA04/S8P3ToIBd7lk8jF/X/PWuCIBx6lSAUH/Q7P out_140_mFAP2b_singleloop_p01wA5_mFAP2b_0001_0001
EdrXrAJeQe1rdNNwvBgOiAx9lr97YG9nvG1LgAJHxL+LSN85PVzsOAhk54+riOQ9PEXjlA52kPA8hwZ2v9KYsAlFjq/rgINAwm1ryAhTxo8rh4Q8ve4XrABpeN2bCSlwvMyMWAFm7A87Q33zvDv2pA1Pk3AcpSAjvS70cAZTpzA84ir5vU4gxAh3xqAsBpdBw/dWnAhhLJ/rabqDwXFJ6AZOUC+7P7k4v9Eb0ApZ4B0j+XcBw out_140_mFAP2b_singleloop_p01wA5_mFAP2b_0001_0001
E2CaoA5BMX9Lb2LAQrgqnAJpSD+7EU9FQ00LdA9RXR5b0cLIQpdLVAtMCE87wyVKQ6/FyAdSti8rfyVIQPgN0A90Nc9zcKeIQHSF/AJY3T+De/gJQJzvABtT7kAEhQbJQZIhFBRmdHBE2BEKQcseJBF94VAUBJ1KQ6uNGB9qlNC0ip6JQVcWvAZyRD87NWL9PNeFmAFhDFAsQ9wGQTwIyAJHEC+rSZYKQQcy4AN9RM+rcElGQegizAVB9k+TZl8EQgkXuApuUq+D3jyJQt6p/AhB+S9D3ilLQingCBdoZh8DvHUIQd+l7AliHNBUHD2IQbm8IB55yr+D5T8KQChDNB9YxvAEgsTLQ8vKDB1gpgCUh4UJQQbyJBBbhaCU7LZKQ out_140_mFAP2b_singleloop_p01wA5_mFAP2b_0001_0001
LJjwWAFLkY9zEwhFQXiTGAdeig/zCDgHQHZhg/gmlO+je1DHQ8npw9ImN8+zP8/IQzJ2GAJrCFBERBcEQdw+aAlnr4B0RPXFQCrpjANmaJCkdADBQ25jgAVS8GCkh2QJQcI2sAN2/gCE/F5BQBSwpA5UheC0C5rJQuh4vABxhrC0H/EHQzmC5AZ6ADDUp26HQVacdAxvhC+jLm6BQr/XJANDH6/jZA3JQ+wcFAdGi4A0NKKAQHgXy/o6HsBEBtmFQvLPhAtPFBCELd+5POucXAF7R5B0yY9KQt2rxA5JRrCkFOA9PeALsAlP1mCEyytLQ2wT4ABjSTDETBlJQ out_140_mFAP2b_singleloop_p01wA5_mFAP2b_0001_0001
EbIbY/If0q4TmyXDQAGYx+2UvF8rRzhCQ8Jww/mDHr7Dx7hBQe5nKAHL4c5jN4GDQFoFP/Oy1z+7ooVHQc2xg+M91fA87OLIQvK3z+QH8kBc4G+EQi9tk/EGZrAMkkLKQwuHr/wd/LCMXG3GQddA6/w7g2BM72qJQjAs1/cvMo2r8/FBQ2Pcn+y5VV+L1dD+P3fRT/S03J97lqdJQue02/OsMu/rTytGQ6O6Y9+xXtBsIWdBQLRis/gRBGA8SN9LQoNwz/MkPpCsI0vEQ out_140_mFAP2b_singleloop_p01wA5_mFAP2b_0001_0001
EYSnm/+V7I/DWdz9PmolDAXdJhAE/iT6PxVrIAvMPjB0locBQKkTUAPtaQCkcedAQ44Yc+2sih/zpLM8PzvP8/Oq1BBUJ+ZsPrlJSAz1Y9/D7dN4P out_140_mFAP2b_singleloop_p01wA5_mFAP2b_0001_0001
EUSz//2yEWB0n7NGQc5VEAjoDHCkW5XJQqhw5/eWs0CkLT2IQlWZCA/vMSD0A6UKQc8Hz/GSwrBk8m3LQE33T+aKdvBUzeoLQ4dyr/CO9jAUXCuGQJNmVATa0HC0DwsJQWFV9/KbfICE+QmNQb+E9/6dzpAkG6MMQcU2o9A6u2A0vAKLQ out_140_mFAP2b_singleloop_p01wA5_mFAP2b_0001_0001
ECxmg/2tS6C0sCeFQwrf+++MRkDUwGEEQfodj/yn+0DUT5z9PKJNI/i6DKEE1UK5PDEah/k8/iDUlDeDQ7m/s/cytDDEKUE/PzrY2/cHrXDUswYIQRDHS/mC0gC0d4KDQN2DP/SBo6DkB1QHQdh5s/o1GBEUMOKCQ2ceJ/k6w9CkB3l6Pl0gMAB/7WDUj4IIQTt7t/gumvDEGc4JQDEQr/otW4CEhuCJQ out_140_mFAP2b_singleloop_p01wA5_mFAP2b_0001_0001
Exr1CAjIGgDUzBR6PEV9OAj7/uDESaLgPWdUYAbasNEUtrgrPwMcgAjxSSEUKYc7PYSUgA/VqPDkzYWmv5zQYAD/fnCUQl21vYOIFATx/jCkP7R5vQMHjAPeHJCkTSt4vsckHAbENFD0orE+PvhGEAP5axDkdwkzvPjtkAXADHDU2L3yPdD9lArY5eDEJ+f2vv/xgAj4VbB0YwG8vyexqAHJVNCk6LW1v out_140_mFAP2b_singleloop_p01wA5_mFAP2b_0001_0001
Eg7oWAPRabE0TkZyv6GVeAfiXxEkI/rwvFISrAbigxE069Psv77AxAz7ymEE5BB5vSP8XAblo+E049N+v18H//G/a/EkNpV/vuYkgAzQHVFUQnd9vSWto/WWwJFk7g5zvJD3PAf/fWEEZHH8vsYHXA7/q4EUb4yqPkIFeA3e92EEjXtCw0Luy/q7OvE0UEIAwvMp2/uaSIFUNcRDw0adcADiReFk0EQCwnrQpAvgPUFklnC9vX9AbATT9cFkjYm0vTFFS+ibuJFUlYq2vU11z/OoMaFEM0Hyv2yzv/iS0AFURrhiP out_140_mFAP2b_singleloop_p01wA5_mFAP2b_0001_0001
EcFJvAfMt9EE75exPQ7Y6AbI/8EU1nn3PLDS/APUTTFEQ9F3Pjth7Afh3hFUomA9PD/h7A7rQzEEQkgBQ6KeDBzofyEkMgwDQwz/GBvPKlE0Y4EAQ0KXDBbrLpEUiJsIQ76JqAbFvHFEOip4PXpp+A/66yEEOdcoPE4e4A/i8iEkNlaBQ0dp2Abtg8EkUISEQNuHFBjroCF0O74DQbUDLBTjnkEE3IrBQhKEHB7tWsE0xaN4P5AaFBj59UEUR+n/P3uaHBTkpoEEMWfJQ5/tBBXHCZEEWDoIQG13ABHoLzEEPJ+JQ out_140_mFAP2b_singleloop_p01wA5_mFAP2b_0001_0001
E/UDEB757VF0gArcPEYlGBXO0qFEv0NBPhrnMBf8SpF0fqxjPKxAPBvyhYF03P1YvRATFBj8n1F0Wgs6vDFcHBrsCpFExxoBwAGk+AjI33FUo/I8vUNeFBHsyJF0eU4uvGPCFBHu30FkW1+0PIEIHB7PuCGUNf76vj4MHB3/IaFkJ1uAwtV58ADSi/FEJR5Bwt6S7AjZyAG0A8Wzvbr36AXHFoFExW/7v out_140_mFAP2b_singleloop_p01wA5_mFAP2b_0001_0001
LXPKPBDqG7F0gArwPe++UB3Mz6F057nyPiWkXB757HGET3k4P/UDVBzLdQGUGEY4PyL9MBPzMEG00NJ0PU5vWB3bD2F0QZNpvtGKWBHR2uFUKGN7P out_140_mFAP2b_singleloop_p01wA5_mFAP2b_0001_0001
E5lucBT2OHGkSMI7PyL9fBDVjQG0coF+PVjnhBPepOGUhrHEQpbyiBblDGG0eU4EQ6f3hB7quTGUBKyxPbKVgB3SBWGEaACxvO5fjBPpidGEzm23P8naeBjWk/FEnED7PveRdBHMPXGE1ns/PWGOjBzjHNG0vFosPGujdBPOHaGUaSUqv2n0kBLvqfG0fgriPr7rkBH4ybGEjlB/P8BKiB70MkGExMm5P out_140_mFAP2b_singleloop_p01wA5_mFAP2b_0001_0001
EjsthBXO0WGUJGkHQ99TjBvIbWGkWkNKQLymlBHueeGEqG/JQuzHlB7P1nG0jCXJQ3kohBX46ZGkoFpMQhndeBvWETGE1gcNQtMdZBrLOXGECQEMQdz6dB7hQTGku1OQQLHqgBz1jdGkCXvGQz5HkB7WYOGEmNbKQuG5gBPF2hG0qCPMQL37iB3xZaG0T0WOQpJBfBzSALG0m2wMQEsHWBH1QSG0t+pMQs37ZBDG9WGUjf5JQezsYBvDbfGU7WrMQzrgaBTvVOGklphQQFrTdB/VebGU7KkQQPYxgBv3EQG0w/rQQ out_140_mFAP2b_singleloop_p01wA5_mFAP2b_0001_0001
E4PFoBnuJbGEaRmKQCBWqB7luiGkuJhKQWO0rB/mEjGU0iMNQaRGsB3jCbGEEYlOQFuOsB3NJgGE+TNIQkj5qBXaehGEQ37CQ+wxsBLN3fGk2Fr8PTzjuBT0/YGkhQB9PaOasBDQKmGE3GgwPSMYoBf8STGk/UDLQ3+jpBPKtqGU1WHKQ/Q8sBjQ8XGkxDZIQOs9tB/walGEZ/SIQdxDqBjTjpGUffqCQc3TpBnAlbGEjtlCQZ+ltBj7elGUljnovK25qBnpvrGk3cfwP out_140_mFAP2b_singleloop_p01wA5_mFAP2b_0001_0001
EFDysB/nasGkR2+NQ357tBPc9sGEpwVQQGZrwB7P1nG0GvcQQShbyBT14pGUbnPPQkCHuBzLd4G0Mz0QQYa5uBn2o5GkXKSSQ3/quBLE7EHUrPxSQCarvB/Q9FH0UxIUQfoOuB72SEH0H/QVQYFsrBvLrBHkC3MVQe5YvBjjSFHE6wcWQCBmsB/89yGUHaxMQninsBvQsoG0ioBRQvkQsBr/h8G04+qQQPnnvBbQn8GkzsPQQv99wBHNF3GEKjaSQtwltBLUm0GEPS5SQH2ksBzybHHUnTwSQz51vB7aJKHU+MISQ/VoxBr+5HH083PUQDwwqBHZBBHkcrTUQ21nqBXsOAH0CgEWQ83VxBTPQHH0higWQl7TuB7aFEHUO3SXQ out_140_mFAP2b_singleloop_p01wA5_mFAP2b_0001_0001
E99DxB/TNhGkR2eRQXPqzBzeUcG0d+uRQamJ1B7kYiGkAr0SQmu5zBbQgnGUzMrTQ14VzB/RhQGUwKHSQGlMyBnRzJGkAU/QQo87xBDKB8FU2UVRQ0QywB/N/1F0OaWSQL5CzBL2kuFkgheQQFDivBbmZfGEAAISQzj10BfMtcGkIW0QQD9AyBTR1PG02S+SQs7R1BLSPNGUKkZSQGNfzBX5iKGE0eHQQBuNwB7c4MGUGcwQQzP+yBv/reFEyRnQQgT9zBfHJ0FkUBUPQ out_140_mFAP2b_singleloop_p01wA5_mFAP2b_0001_0001
L/Uz3BXO0hGkEDySQ03f5BXO0mGUdTyTQShb7B77neG0OfXUQIwK8B33PfGkvfiVQy+P8B3qdXGUdkrTQRLC7BrbSwGEShLTQNfP5BXob5GEaIrSQEzx6Bzt2CHU79GSQQTM9BjUbCHUWmESQk5g5BHSgKHER6tRQ5Qr4BD/pdGERLCSQsoO4BfB2pGUSolUQnfP8BHQgtGE/4VSQeNZ8BH6lzGE4M7TQ2d/3BPRN8G0s1fTQ+o63BXHU2GUkl5RQ out_140_mFAP2b_singleloop_p01wA5_mFAP2b_0001_0001
L+TNOB325FEUHahMQ6mETBf8SPEU6mkMQ++JXBvHFOEULymKQmuJbBLEYZEUIwaLQmuJgBz0NbEUGE4JQOJGaBfR2iEkqx7NQbnvdBHuewEEmuZPQqxLVBfR2cEE8nqOQtd+SBzKHiE0OfXQQAAgLBHYl3DEtILKQepbNBrED6D0hWEHQXPqKBHXPmDEBW5CQO0iMBHZ7oDk9ow7PPK8FBjqxPD0FZ7DQW5QDBjAr8CEqGv/Pnv/DBnuJNDU6mkIQ03vGBDW5gDUjXqKQHv0+ArFZ3C03PFJQMrAMBjOsFEUZeZOQOUjgBTQfSEEmggHQm6jgBXbUsE0TYMJQ5p+hBj/pUEUk28KQFSueBzoy+EkenLOQ6avgBDfjnEkry1PQax8bB7u11EkIQqQQkSCRBX2cFEknsEGQvPKFBTtbeDE0BrMQ out_140_mFAP2b_singleloop_p01wA5_mFAP2b_0001_0001
