# Supplementary material for: Incorporation of sensing modalities into de novo designed fluorescence-activating proteins
Source: Nat Commun. 2021 Feb 8;12:856. doi: 10.1038/s41467-020-18911-w (PMC7870846; doi:10.1038/s41467-020-18911-w)
Supplement: Supplementary file 24 — Source Data [file 41467_2020_18911_MOESM24_ESM.xlsx › raw_data_graphs/Supplementary_Figure_6b,c,d/1/silent_154.out]

SEQUENCE: SRAAQLLPGTWQVTMTNEDGQTSQGQWHFQPRSPYTMDIVAQGTISDGRPIVGYGKATVKTPDTLDIDITYPSLGNIKAQGQITMDSPTQFKWDAQFKQNDNPRYHGSTNILTGTLQRQEZ
SCORE:     score     fa_atr     fa_rep     fa_sol    fa_intra_rep    fa_intra_sol_xover4    lk_ball_wtd    fa_elec    pro_close    hbond_sr_bb    hbond_lr_bb    hbond_bb_sc    hbond_sc    dslf_fa13      omega     fa_dun    p_aa_pp    yhh_planarity        ref    rama_prepro    bref_irms    cen_irms    final_chainbreak    final_looprelax_score    irms       time                                       description
REMARK BINARY SILENTFILE
SCORE:  -481.385   -695.796     95.074    399.436           1.641                 22.903         -6.878   -260.095        2.308        -23.195        -75.046        -25.957     -33.637        0.000      4.378    130.721    -40.973            0.030     19.116          4.584        4.472       4.472               0.014                 -481.385   3.151   1581.000 out_154_mFAP2b_singleloop_p01wA5_mFAP2b_0001_0001
RES_NUM A:1-120 B:121 out_154_mFAP2b_singleloop_p01wA5_mFAP2b_0001_0001
FOLD_TREE  EDGE 1 120 -1  EDGE 1 121 1  out_154_mFAP2b_singleloop_p01wA5_mFAP2b_0001_0001
RT 0.092238 0.94843 0.303269 0.768097 -0.261588 0.584465 0.633655 0.17903 -0.752615 12.785 -5.805 20.9455   out_154_mFAP2b_singleloop_p01wA5_mFAP2b_0001_0001
ANNOTATED_SEQUENCE: S[SER:NtermProteinFull]RAAQLLPGTWQVTMTNEDGQTSQGQWHFQPRSPYTMDIVAQGTISDGRPIVGYGKATVKTPDTLDIDITYPSLGNIKAQGQITMDSPTQFKWDAQFKQNDNPRYHGSTNILTGTLQRQE[GLU:CtermProteinFull]Z[HBI] out_154_mFAP2b_singleloop_p01wA5_mFAP2b_0001_0001
CHAIN_ENDINGS  120 out_154_mFAP2b_singleloop_p01wA5_mFAP2b_0001_0001
LwfKMBvxLBIEoaMYQDCMMBf9IAIEZ78WQ67nRBLFu8HE99bWQ357UBT0i4H0hWMXQlDNIBf9o3HkoFpWQdXwJBTbHuHUf2PXQiTgIBXhVCIUaeVYQPryOBPHFEIkmJTYQBdLNBHFt7HUsJcYQAQKLBfY1DIkXmbWQDp5HBvsf2H0KnkVQM3SEBn0+5HkGfAXQnYaIBvcquHEWzFYQ out_154_mFAP2b_singleloop_p01wA5_mFAP2b_0001_0001
HTihSB3NJ+H0kYIVQ/UjXBHCs6HkEDiUQkC3XBvcouHUgVmUQFDCcBjVOqHkvf6UQ5QLYB/9T+HUf/ETQSBGZBrwIFI0304SQGO7aBzsjGIk5TfRQCD1WBXiuFIUDadQQLSJTBfWbJI026FQQGsDTBrlJOIEUqrQQWhpPBflVIIEQQROQEtoPBzKnAIEsyhUQMv1aBzTP+H0KDGVQ36sUBDMH8H0pbgSQthkbB/oJ6Hk1VoSQ3jHcBHDgGIEDDmTQU9VVBjpOHIkrHFTQshXeBrXFEI065ORQElGcBLCwKIkVydRQgzwWB//JCIUaq8PQ7guVBXeAPIUTOaRQQqUQBLD6QIEq3ZQQU8rPBnHpEI01oUNQWA7MBjBFLIEIztNQ out_154_mFAP2b_singleloop_p01wA5_mFAP2b_0001_0001
H3kYTBPzMpH0yhWUQiBhTB/RhdHUO0aUQXPKVBPIwZHkVO0VQEtoYBfR2SHkQg9VQiWEOBntzYHkArEUQnEDQBnCXtHklDFUQRXgWBforaHUCZtTQb8SOB7QLQH0IbHUQam5MB/TNbHkrHFTQEYFLBvcobHkvfyUQ out_154_mFAP2b_singleloop_p01wA5_mFAP2b_0001_0001
HPK8SBntzeHU2O3WQqGPUBjqxbHUbnHYQrcIaBnCXdHE8nSYQQgVcBb5QXHEDCsYQ8S3QBvHFiHUzMnYQXPKQBD/pkH0yhuWQ2rZTB/GRTHEgVLYQ9owRB7OffHknvHZQmupMBD/pgHk9ogYQ03vRBz1jqHEAAkYQ out_154_mFAP2b_singleloop_p01wA5_mFAP2b_0001_0001
H++pcB77nlHEoaAYQuzHhBra8nHkvfKYQy2JjB/RhjHEoaUXQnvflB/mEiHUdTqXQPffhBnBB0Hka8OYQ3NnfBPD+4HEnQyYQsWdgB/tb0HkIUeZQrBwiBr2A1H0T4sZQZP6cBP05vHUBvzZQsHlaBrZmqHUiBZXQOInhB7fLkHEs9oYQai7gBLU23H0EghXQyaljBvX11HEb+UYQsQabBzMW3HUAWrYQAMKgBzJyAI0l5yYQ04idB7ixsHUlwQaQCPRZBndlvHkftmZQ out_154_mFAP2b_singleloop_p01wA5_mFAP2b_0001_0001
H46RiBTgVhHEv0FWQ46BkBT2OdHUIwCVQqxLkBblDRHUO0CVQCBWmBfTiMH0P14UQ78NjB76RhHkpbqTQbgClBjXXdHkQ5kSQPa0nBLIJhHExL5SQxFLkBfqyhH0hNPRQaRWgBntziHUwK3VQXrCmBzDSgHUSxNVQRsNjBDe+pH0LcqTQB6MhBHBfeHEl8cTQjgBlB75tUHkCojSQyGLpB/vYeHE8qJSQ/mboBz59dHEII3TQSs2nBHK2pH0AK7SQb4glB3o7eHUXddQQQrPkBTndqH0QNSRQ8sLiBXwXfHkuJARQ out_154_mFAP2b_singleloop_p01wA5_mFAP2b_0001_0001
Ham5hBjArLH0xLNVQQg1hBTf//G0xLNVQHaRjBntz5GkWkVWQMdTkBLaRxGkpbCWQGZ7dBPc97GktzHVQlwPbBXxc9GUVhyTQsojVBf+96GkBO5TQkHydBn6v1GkLjySQrcIgBvcoPHkBBWVQ8T1iBL3I9GUxiTUQmJkbBvPEAHk/42VQKY5dBnMizG0oVWVQ/rqbB3goFH01XeTQ25nTBj+A8G08F7SQxhxTB7RXAHUf1nUQZbHVBzswyGUrIOUQ642bBTEk2G0pz0RQ0lSdBXWrtGEtrITQjn/gBz2f3GkPksSQ out_154_mFAP2b_singleloop_p01wA5_mFAP2b_0001_0001
LEtojBLFu9GkQglXQf/0kBf9o3GUHaVYQUNenBjAryGEYlHYQJbHpB3Mz3GUPKkXQdTSlBjVOAHkCX3YQei9iBXRpHHEipxYQNTkiBnXHIHUOkCYQGGmjBzlp9GUtaoXQ/pajBjzaxGEm4fYQudNnBvENEH0kbxYQ1IblBn0l8GE3EXZQopZjBfllPH0dW/YQ5ELhBffxEHUbjBZQUq2jB/jaOHEoQuXQBPdgB/WYJHkpN3XQ out_154_mFAP2b_singleloop_p01wA5_mFAP2b_0001_0001
LSh7nBPIwoGkoFVYQ14VqBblDjGkqxHYQ35rpBrw1aGUdTKXQrcYnBXNeXGEsyBXQgqhmB3jClGUbnnYQk5OrB/hFfGkBYjYQMuzrBLGxoGkqo3XQ out_154_mFAP2b_singleloop_p01wA5_mFAP2b_0001_0001
EqGvrBvz3WG0isdWQJGUrBPc9NGkpbiVQW5grBf8SRGkVOEUQHvUtBzeUXG0gArTQWOUtBX46EGU6m0VQn4BtBX5WBGkaHMXQmHusB/EA3FU855UQpwltBb78ZGEEYlWQYHTpB/m2KGUoBsVQQZWvBfhwHGUOMqVQuBvrBXk92FUkyPXQIFHuBnASqFkF/HVQ2O7sBbdn7Fk7x3TQWsrqBb/cxFUrBFVQ out_154_mFAP2b_singleloop_p01wA5_mFAP2b_0001_0001
EEYlpBDrcNGUy2RTQIFepBjpbPGEUN2RQktzpBHtIFGEnEDRQktzoB/9T5F0w1bRQsyxmBD/pUGUHahRQCMnmBrbkfG02dHSQB3XmBv3vhG0v2aTQH+omBjowpGEJNdRQEcVmBzzWsGUwwnTQ3VimBXxbxG0J2bSQ0nwmB7C0sGkwkKQQ4tnmBL9P8GEY8ISQYY2mB3Za3GUwKtPQeVzmB7dC/GUpE0QQSMIoBPy2IG03PtTQiRGrBXn0UGU2HlRQ32JlBvquPG0BA6RQ58jmBDsNVGkaScQQPtQmBTiybGUUXNUQtjJmBv8svGU5wiUQHCzmBvF6mGEtR0OQGpjmBTLVCHEws5SQdZ9mBvYf5GUBboNQCd4mBbGfHH08rhQQ out_154_mFAP2b_singleloop_p01wA5_mFAP2b_0001_0001
EEtIrBzgAGG0LdzPQMIgrBTgV6F0257NQUN+oBHtI5FkQgVMQ8nKoBbktEG0xLNLQaR2tBnsd+FUHaBMQHsWuB/XfsF0Rg/JQaRdvBTDJYFUj2QLQ75kxBTGnYFUMliMQ2mDuB3QUGFEso6KQuz3rBrbSNGkVOUPQsK1rBDuurFUoJFPQU1pvBXkdAGUfEJNQV9dtBzhkGGUVI6KQ/byvB/JHyFkJhgIQNvdsB30eoFU1OBJQRwruBLXn4Ek7MuLQQ1WsBbUeGFE4r2JQ out_154_mFAP2b_singleloop_p01wA5_mFAP2b_0001_0001
EoFpnBTLymFU46RMQkCHlBTgVmFUhr3KQKc9kBDqGVFU5QrIQHahlB3NJCFEVjHJQEY1iBz0NjFEmu5MQTRLgBvlujFU2SdLQ8bAjBHl+zF0C7EPQQgVoB/RhZFEFuONQej0kBnDw1F0d64JQS+BjBHunTFUk70NQkgKdB7RhhF0U84MQuOHgBzWLXFE+29JQDN3fB/fNzFEtoeKQ0pZhBHAmxFk/FQQQFb3iBzTwBG0DsNOQMo4kBvKkyFko2CQQ out_154_mFAP2b_singleloop_p01wA5_mFAP2b_0001_0001
EhALkBf++bFk/UjEQWO0jBj/UNFkTiBAQtI7gBz1jOFkpbS8PSMofBzKHgFUwKH7P78tlBnsdSFUIwK1P1teoB/KzQFkhTA6Pl4NlBfJ2CF0bc7qvW5wjBb78rF0IbHEQEgQkBTiH9EUsvXBQWoWlBXguiFUG5QvPfKNpB3oAfFkxpx6P/wjmBX5pGFUdvT5vPTKjBDyREFUlL9yvdkklB/KhyEEJZ3Gv out_154_mFAP2b_singleloop_p01wA5_mFAP2b_0001_0001
EWOUfBvHF8EEEYl6PR2uZBjpb8EU5QL2PhrnYBvd+sEkuJxoviWkbBrFZdEEAAAwvVj3VB7Of3EEDCMAQIeMWBbp1FFUdEOFQCQ6QBvO3/EU237IQu/KSBDcHQFU8K0LQampgBT14tEE7Rh7PVdzYB7hbMFESPUwPNbSWBfAWnE0e+bBQSv0RBPCN5E0R9U9P5I8VBD5fWFU41JEQXX9ZBb1FDFEW9MHQr2DPBbVWNFkS8SNQnXOSBfM7gF0Z7QLQr18VB7d2LF0gOqMQ out_154_mFAP2b_singleloop_p01wA5_mFAP2b_0001_0001
EoFZUBHDCyEEv0N4vktTSB7QLkEULyWAwXPKMBT2OjEEoa8/vO0iJBntzzEkQgV+v14FUBnBBsEkAr8FwUL1ZBL2DtEUqbJGw2QNSBjSbcEENdIJwfUYSB7lu/E0HFu0v4G7TBngIUEEQ5k/vLpbSBbp07EEKFuGwBvSbBrfskEErBRDwDOhTBrxAiE0ZYFLwsI5NBjtYbEEEOHJwfj5TBvwpME0lIwIw out_154_mFAP2b_singleloop_p01wA5_mFAP2b_0001_0001
E99zJBPJGQE025bAwPK8DB/mEPEklDNAwamZBBjpbQE0fqxFwIFOEBPIwQEkvf6IwnEDCBT2O3D0NJG6vnOLDBn/FMDkTlD/vSYkDBji5GDkghgEwpKrDBbTZsC0XlC4vEtIMB3MzCEEnEDBwZdfCBHn2cEURk57vqFf7AXR55DUVyu4vhl7DBHh33DESH2ovwNbEBLRlNCUs0c6vJtWDBT4qyCE9uJ+O out_154_mFAP2b_singleloop_p01wA5_mFAP2b_0001_0001
L1NJ4A/89PEUiBBGwQgVyAb5QREk/UjJwwfq0APdT+DEYljLwoFZyAjWkBEESh7NwO1TmAPg1REUk8+Iw3S9hA/pe7DENdTHw8NANATrAAEErEkFwiuI//CDTDE0p9dIwwf7IArW68DE6p2Awe++zArvfQEUiBhCwuqr0AbV+fE0gVkKwZj9hAL3KUE0Ld2Kw3IfkAn4YfEkaOYHwlW2mAD9G0D0FN0DwmXniAzX1gD0A+CJw out_154_mFAP2b_singleloop_p01wA5_mFAP2b_0001_0001
LGZ74ALv0ZDkSMoKwQgV7A/TN2CU5QbMw2OfDBf8S3CkVOUNwzhWFBjpbaCkWktOwHK84ADLYLCkPSELwvWCtAHUGECEpumKwMv3mAvhvNCUYaXMwScOqATy7pBEkxfIw/pG7Ab5QXD0FZrIw/RS2AHIE5CELfMOw2qC9AjQAKCkIQJJwm7B8AvCpiB0E2SMw out_154_mFAP2b_singleloop_p01wA5_mFAP2b_0001_0001
LGEYGBT0iYDkCXfMwjs9LBXNedD025LNwHv0PBPHaFDkX6WLwdolUBLwKDD0HF+LwcSsEBrw1vDU14VLw5/BNB7YS/DUSwINwW/mMBbDVSDEvZOPw out_154_mFAP2b_singleloop_p01wA5_mFAP2b_0001_0001
ELH6NBTLyyCEBWJJwEtoRB/mEbCEBW5GwgqxUBT2O7C0kYwDwqxrSBzfqdDksdeCwoF5OBf++5BEsyBDwip2LBHv1yA0jihFwjgZJBTeY2/THgVBw5oUGBXGOaAk7E47vZ9vKBjbSj8zcHdBw2O/JBvco1CE/pmIwthRUB/OUICEikuIwt5XMBvIsOCUHCaAwH/+RBTuIcBkgdlAwJpoOBLAUMA0xD5HwQmsIB/mGNBkzECIwf2RJB/vH0rzjLf9v6oTNBH1kc6zaEREw out_154_mFAP2b_singleloop_p01wA5_mFAP2b_0001_0001
ElDtZBDrcwCUf/UCwy25cBfnvPDEAAA/vv0NeB7P1ED0d++tvHv0dB757fC04luJPb8ChBjU4WDkSMoCw/fjiBzOWvC0cX0CwB2XgBf/XlD0hDKIw8SXbBLwKTC0LdTDwFzqaBHZqtDUosn+vyfPiBfVZvDE+lqAwuDVhBTy3VC08uCDwheNiBjxfqDEdeRJwU1deBvRhBEEjCFIw/VXeBnH1MDkkAKJw out_154_mFAP2b_singleloop_p01wA5_mFAP2b_0001_0001
EAAAgBvcolDklDtoP8S3gBvz3fDU6mE9P5l+iBrbSAEE+TNAQHaBjB/naSE0xLd8PzMzcBvz3jDEsyBCQaIraB3wFGEUKm1BQ357fBjqxBEUc9ogvi6whBzfNADUc9z9PKl0dBPIkcD0nXHGQSswZBvRxNDUNXsAQgGZZB749IEUb9gFQ out_154_mFAP2b_singleloop_p01wA5_mFAP2b_0001_0001
EY6mkBnuJ1DkR2OEQnvfmB3NJKEE/pmGQAAwmBjWkHEkQgVKQmupmBvIbrDEBWZLQlYQpBf++JEkoF5DQnqLpB3fqSEEbnT8P063rBPMDWE0AJX2POXctBvPIHE0rR+yPxRbsBnfWqEkvaIxPU4akBvd+WDUHaxFQbtvlBX3OaE0ZI2FQVoCqBDNczDkIPzDQVGpqBPfwTE0JFNGQ1XLoBn+CiE0T4k8P2GFoBrOsHEk1wf2PUwKuBP0AuEEKDrgPL/DrBD1N2E0pkR0P out_154_mFAP2b_singleloop_p01wA5_mFAP2b_0001_0001
Lx1DnB7luZEEUNuLQ7RRnBb78ZEkSMoOQwKnnBvyhwEUMIwPQbnvoBHue+EU5QbOQsyBnBHDCoEkCXvKQj59oBn2LQEEJzPPQY9elBPtxSEENrfPQ out_154_mFAP2b_singleloop_p01wA5_mFAP2b_0001_0001
Ef/0mBPzMzEUiBJRQ/pGnBLwKHFEBW5RQ/pmkBnX6MFUKctSQQ1IjBzJx+E0FZLTQlDdpBb5QFF0Jx4SQS+PsBzY+CFkiBRSQ8iZuBXhl+EUNbUTQr8SuBbl2tEkU69TQAvUwBDg2MF0nrfTQqG/lBbmZmEEaRmRQFzanBL1NUFkfLMRQt1HpBDRk3EEEsiTQ99epBr6dTFUuNhTQD2vsBTRCSFUqpwRQinQsBbJ51Ek9bjRQOPwxBDcRKFE/ALUQJGXwBvAnaFkp28SQ out_154_mFAP2b_singleloop_p01wA5_mFAP2b_0001_0001
EoFJkBPy2hFEBW5SQ14FiBzfqpFEv01TQ5QbjBvxL3FUc94UQ++JlBT2OCGEEYlUQkCXfB3251FEVjPTQYI0aBPs1oFEbHnSQ1G0aBnxfUFkpdPSQrogVBryhwF0TmUSQCN4VBn2tOF0BOuRQlRqSBHUkfFUMAxRQov/SBDd9BGUJ/eSQySeNBfeohF07/XRQNuxNBn87CGEX2FSQHoILBnDV1F0+jjRQ1NZlBXjXsF0FZbSQaSIhBrp4bFEReTUQK+ZgBrnkAG031fSQfckdBD9Z/FU6sCUQiSJeBLWBKFkPYVSQNs0UB7Lj/EkzSWRQo+CVB7TeIGk1j6SQIgNLB3UYUF0aR8QQa41LB3UYKG0gnOSQR+HHB3Ua3FUpKSRQ out_154_mFAP2b_singleloop_p01wA5_mFAP2b_0001_0001
EtIriBPzMzF0eUIWQaR2jB/na+FEAAQXQPKshB76RGG0HF2XQGE4eBLbnCGEaRCYQCsykBnYQuFEEYJYQqyqmBf7xcF0+ewXQShZpBjWbfFEqdoXQIpImBXaWIFE0tVXQBTeqB3YTNFkCMKXQPgioB/IJ/EkB4+WQ7RRhBvconFECsSWQE2glBXwFEG0Xr5WQbZGjBfh8mFE4zXYQZU2lBHBz2FUUmiYQMALkBT9qAFU7iTXQTzlsBX/hKFEUd9WQcWzoBrejvE0cIpWQ out_154_mFAP2b_singleloop_p01wA5_mFAP2b_0001_0001
EzhWiBXjXQGU2ODYQVjXgBntzXGknvTYQFDChBrvfcGEVj/YQO0SjBzgAgG025HZQhrHgBb78gGU3koXQmySeBPmzdGU5wRWQeK8gBL2MaG0j+WVQPFDZBjDkeGU9F6VQSgJgB3tcXG0HYGUQz9bXB7+2bGUvnpUQzWGbB34VYG0RDwTQe+OkBDAATGkYQ4XQxO9cB/LjTGEeiXYQTlEiBf6XkGU8XgXQjUsdBXSBnGkyIBYQ7NCjBHKlZGkHqpVQRrJWBD9ThGkzjnWQZumhBDsmUGkQRYTQwGQTBjRjcGUk1XUQxg4ZBzSRWGE3iwSQ out_154_mFAP2b_singleloop_p01wA5_mFAP2b_0001_0001
Env/dBntzcGEqGbZQ8SXeBvcohGkTiFaQ357ZBPc9pGkDtMaQlYQVBzgAnGUbnPaQep7dBrEDZGUPKoaQwsldBn+WdGE/PWbQcSRhB/IBjGUaAnbQZZajBHCLeGE41rbQlD/gBbOVtGkRtwbQPKcaBXNeZGU46RZQuSGhB7HvlG07HIaQ72sgBXwyTGEZRmaQdsaaBTuKUG02OiaQkKycBrmpWGUhTrbQhJRaBzGEjG0IxXbQP2hiBD6fxG0CL8bQ6LWeBzTFxG0byrbQ out_154_mFAP2b_singleloop_p01wA5_mFAP2b_0001_0001
EmuJbBnCX0G0IbPaQgVOXBfnv8G0xLVaQfU4UBjVO8GU14BbQsHlXBLv04GkYQgbQZQgaBPc9GH0HFOaQMQFgBTi0DHktHZaQJfVgBv2M4G0w0KaQA4JbBbmK0Gk9VPaQVoFUB7h67G06t8ZQ6k8YBf0XNHELviaQvkDaBPJyJHkH4sZQ0MagBTOyEH02r7aQKIghBXrMJHk8MJaQ/zuhB/wZ0GUKigaQQb8gBL/b3GkDmpZQ out_154_mFAP2b_singleloop_p01wA5_mFAP2b_0001_0001
L357PB325/GEaRGbQWOUNBvcoAH0z3vbQfUYLBXiBMHkDt4bQpbSLBHYlPHkQgdcQcSsIBntz4GEFuybQzXRKBDmCtGEUXubQ/WxNBTofpGEViScQ0zMPBTtYeG0qoOcQo06SBTfQZGkGhlcQ4rwVBnQMeGkTDDdQl3nTBTQEPG0pRdcQGE4NBLwKCHkqxraQCpMQBP7a+GkyhIcQ4i7FBfhg6GEOfZbQDBmGB3f25G0K+QcQLfcMBzXyrGUcaQbQqQsGBDFDoGU2RubQPOqLBHejqGURtwcQatbRBbGLuGEp5ScQZILNBLIwZG0nu4bQAPJVB3+CmG0J3IdQF3iYBb4HaG0F0TdQQ+ORBfFxLGkQqFcQ46VWBX6sKGUvXtcQ out_154_mFAP2b_singleloop_p01wA5_mFAP2b_0001_0001
LkC3JB/owRH0d+WbQ46xHBb6mcHkYQcbQBr8IBfSMiHEsyxaQcSMKBPIwcHkpbSaQgVuBB77ncHEVjjbQF499ArhkbHUhc8aQ2O/JBzeUOHkQg5aQL62JBn3XgHkWA3bQYEYAB7ckjHU640bQ3ZxABrTvVHEzd3bQTqe4ALn/VH0cw/aQ out_154_mFAP2b_singleloop_p01wA5_mFAP2b_0001_0001
LXkNIBHsysHEmutaQpw1IBnDtyH0HFGaQueUFBXMIuHERLiZQlYQGBLbnwH0bS8YQcSMHB/mE+HUwKTaQxwYIBzEq+HUZdCbQXcDHB/erzHUhOTbQLTNIBzAvsHk0LuaQkhENBn3iyHkjb8ZQk0+CBbFS/HUDfMaQ7WaJBHPACIk9YAaQOY9FB/nfCIkJcRbQKcmMBzwaAIkRmHbQYryCBTgfzH0nKbbQyboJB/74xH0xjubQ out_154_mFAP2b_singleloop_p01wA5_mFAP2b_0001_0001
EsHFBBf++nHkWktZQ7Rh7APdTjHkDtMZQQ144ADrcXHkmZWZQ99TwA77nTHEEYJZQ2jCxAThrpHEsyJZQcajyAnnr1H0HsCZQ65CyArVi8HUuflZQ+pj0ArVz5H0JZaYQIGgzAzzsDIU+3fZQm5C2APhTCIEVvUYQK4g1AfWtFIUgU3YQzm/2AjtHLIUvsxYQf/UABjU4lHEoaMaQTq6/AfLdjHk4kuYQ4FqsAjCpoHU7qnZQsQAsAnKjmHkRrwYQuBgwADpV5HEtVFaQ/VA1Afjn0HkMu+XQ08GzA3kYGIk5S7ZQtVo3AbG5DIUwypXQ5QP2AXH6MIUWxMZQ out_154_mFAP2b_singleloop_p01wA5_mFAP2b_0001_0001
EqGPABT0iRH0yhqZQ357+A3jCGH0Gv0ZQ5luEBnDt/G0JxwZQGE4IBHXPDHkQgBaQMIw6ArFZEHkU4iaQ63UxArYsKHkk4paQCr+3AvVl4G0HkqaQDCsDBT2OVHUGE0ZQtsQ5ADHrCHU56dZQEmaABj40GH06R5aQlr7sAjahKHEqZQaQ8wC1Aj5n3G07GLbQ/w++AH+lzGE5RmaQYcyxAbAI2G0L8TaQ out_154_mFAP2b_singleloop_p01wA5_mFAP2b_0001_0001
EFDiEBzKH2GE7RdZQ4PVJBXjXvGEBWZZQU4aIBjrHjGEoaYZQFueEBnuJfGECsGZQzhWMBTgVzGU46xYQLHWRB/UjtGkR6lYQk7gUBrON0GkoQ2XQZFIXBvD++GkgPYYQ7RBBBrZmzGE99PZQ/z1LBrGqwG0LZ1ZQRzaNBLCt7G0Db2YQ9orJBPr8yG0iRWYQKUbQBbwXlGEFGcYQa+DUB/ePtGkPlAZQxzMZBrCREHkK5CYQkY4ZBPw97GEoWwYQ7X5TBjVSDHkmynYQ out_154_mFAP2b_singleloop_p01wA5_mFAP2b_0001_0001
EEtIMBvHFdGUPKsZQ/pGMBrbSRG04lqZQaR2PB7QLNGU5QHZQlDNUBfTiRGEoaAZQrcoNB33PMG0isVaQM/WJBrmiNG0Ek5aQ/JoEBDcAOGUlLwaQMc3KBXZmNGUxlebQ5lOPBjqxgGk8S7ZQhFDIBfznOGk4cjZQrbURBLe5PGEm1gaQpebOBnKwDGUdDRaQ out_154_mFAP2b_singleloop_p01wA5_mFAP2b_0001_0001
EIwKOB77nEGE7RxYQvJRRBblDAGEmuNYQyLdSB757nFkuJRYQam5OB33PbFU2ObYQzMTOBrEDCGksdGXQWVeNBLFEOGUl+4WQDDfRBDuz6FUpQ7VQxdCKBjP2QG0JmtVQx1jKBTgVBGEZ74YQUeKVBvA9DGkh0MYQEXYKBnss8FU3pJXQVySRBXsoRGElZyWQu3hLB/ZdRGEx0wXQRRTPBXP19F0DiBVQlKASBfCrpFk9qCWQcZaVBz0QBGUN43VQ1BqJBzNgZGkN8oVQuFHGBXLUNGEge2VQkd1LBf4wNGUNUzUQ out_154_mFAP2b_singleloop_p01wA5_mFAP2b_0001_0001
EKcdXB7OfhF0MzIYQtI7YBX3kKF0eUIYQO0CbBvcoDFU3k4WQf/UeB3MzOF01jSWQ6mEdBLEYFF0jCrYQ7qoeB39ytE0OfoYQtwvaBvGzKFUEmWZQgqRaB/S3sFksdCYQgQXVB7pLBFkcpPYQYhSgB3QcOFUpzlYQIzygB/oPqE0GEBZQ5BLgBrcQqEEPOJYQxrFbBnf4jE0sdtYQuJrdBbuNHFULVvZQJrIXBfMRBFU80bZQvFvZB3XwbFkD3XZQ out_154_mFAP2b_singleloop_p01wA5_mFAP2b_0001_0001
EsyBZBbQgxE0jCXWQ++paBb5QpEUjXCVQ46ReBrFZVEUiBJVQIFOdBnDtGE0w17VQXktVBrw1jEEEYNUQBWZWBHZ7oEECs6WQ509cB7kr1EEYNiUQjs9WBXjXeE0HFOTQv0NTBLGEyEE/pGUQ35bTBb5QXEET3sUQ out_154_mFAP2b_singleloop_p01wA5_mFAP2b_0001_0001
EqxLhBLxgUE0JxQUQaRGjBf9oCEEEYNUQ0iMkBra86Dka8ySQO0ClBPy2LEU6mESQ35blBvyhIE0eUIVQ6smnBb0PwDU2hQVQ9uwpBrqf+DknjPWQ4r/pBjSOSEEKOnWQEIYrBDbsfDE3zrWQiBhhBTKchEUdTqTQ0VFiB/aSoDkWkiUQmbqkBzkqLE0oYIWQNGWmBvzWXEEXcxUQzXioBvjorD0gFSUQsLvmBLNPSDUW/mVQv11sB3btmDkTLVXQQkIrBvUkBDEohXWQ out_154_mFAP2b_singleloop_p01wA5_mFAP2b_0001_0001
LHvUkBjWkRD01jaSQqGflBrZmFD0coFRQueUkBDW5cCkpbaQQrcojBHYl7BkBBGRQ2OfjBLwK7CkEDCTQFgonBbigAD0nUMRQjtNlBvz6fDEDwYQQ out_154_mFAP2b_singleloop_p01wA5_mFAP2b_0001_0001
LMIQkB3MzcCk8SHOQ5QLjBfTixBEqGfMQqGPhBj/UHCU0iMKQc94hBblDlC0MzsIQqGflBjrH9AkEDSLQfrInB78tcA0tuZNQ4nakBvTyl/DSvrJQZ78kBnCX3CEBWJNQ+zAiB3e1HB0MoyNQF7rmBPYFmBEsY/JQN7DmBL66z/TtxkOQP3EmBX10c+zlQ3IQQxKjBLm8JAk3iDIQ8dPjBjCoU+Dnr/KQ out_154_mFAP2b_singleloop_p01wA5_mFAP2b_0001_0001
L46xdBzLdjBEaR2JQktzZBrw17BUdTiHQiWEYB/TN2AEW5wDQy2ZZBf8SX/DtIbEQzhWUBrw1LC0NJ2IQV9mRBPT5PBEYmIKQsuGVB7ptpC0CTwKQFs+LBzFIkBEhBqKQ789cBXjXyAEpwFLQ8fkbB74hWC0HLAFQXr0RBT8nYCEICjGQ6FmTBDtZAB02ZBMQgOwRBTboYAkcz1IQH1WRBXwyyCkEVnLQV+FXBztIFDEgG7JQ5WfXBzleaCkRBLMQgWFKBXIjuAEK/jLQyC/JBDxVyBElNxIQyjwLBTAYNCEJj8LQ out_154_mFAP2b_singleloop_p01wA5_mFAP2b_0001_0001
L2jCVBvIbPBka8S/PDXvSBHYlTAkR2O3PnEDXBXiBx+z4lutPzMTWBzgAr4zMzMrP99TOB/TN++j9ow8PFENKBD6eTAkqaUAQIFOUBPzMHCkZmZ+Pz9DRBTVF4AEdgnfPSo7PBL2mi9D2HoBQs6rMBfXbM9zbHs1PNJwIBXYNxAk8Yf6P out_154_mFAP2b_singleloop_p01wA5_mFAP2b_0001_0001
LEtobB/na8/zisdePEtIgBf9og+zfqxrv2jChBjVO02D/pGxPiBBiBjWkt973P1YPTiBfBTLy28Dv0N+vi/YdBrd/s/DjFQDwSqZfBX4u+A0ut+CwwLAaBnx+I/zaQhGwZ78bBLwK/AUO0ikPoL0hBbec5/TmIZtvKh0bBDOouybeey9vkaRhB7ffK5ziSpAw out_154_mFAP2b_singleloop_p01wA5_mFAP2b_0001_0001
LlD9gBThrH6zyhW/PDC8hBT0iM9bktTDQT3kgB77nK+LtIbIQZQghBjAr8/7yh2JQMdDgBb5QL+jWkNBQ/hBkBPilb87fiUEQZj3hBH1Nh/7zcQBQ out_154_mFAP2b_singleloop_p01wA5_mFAP2b_0001_0001
EPK8cB325767z3PJQBrcaBT2Of8b3k4LQjsdcBrEDC7jTiBOQtd+cBDVjH/zMzcNQfUYUB7P1477xLtLQgsjRBjlQH/LRaGKQjIsRBDzp3AcaAfLQ0zUPBfvvyAck+JOQC/BKB76r3AsN6rOQIgkGBbYdCB88WuMQKUUIBzpDyAsFwlQQKcdbB33P16D99DIQPMhbBHQkQ/rQjhMQYqaTBvhYm7DV0zKQTxqSB3g+27LUmtNQcYhTBbYZU/L1EKIQIGZNBXaQi+Ld7yJQ7m1VBbukMBcuKsLQzkdPB3xrmB8+qUKQSf1RBTWTqAMkLuPQTt3HBDW7GBcZM0KQk2mCBz3YGBMXPINQku9KBrlypAsQIWRQRyXEBPd01A8WtyQQ out_154_mFAP2b_singleloop_p01wA5_mFAP2b_0001_0001
ETihdBzLdTy7P1QQQgVOfBLxgg9T14VRQWOUbBX3kAA0LdrRQyLdWBTLym/j78tRQ/pmfB757n2rpbiSQCmQgBvjS5+Lkj7RQlkWdBTHY5+be7oQQJifdBnYBwzLJKPQQ98ihBrrJq+Dk7ERQfW6bB/jAqzrFZITQcQchB7PVv5T/zMTQwyMfBXRwOAcVaoSQHMaiBPe6N/b8twRQJsNZBrGek/bFqyQQ7gmfBLFOFAMlH4PQ out_154_mFAP2b_singleloop_p01wA5_mFAP2b_0001_0001
EPffdB/RhLBkuJBSQb8SaB7QLKC0isdSQzhWbBzfqVCE7R5TQIFufBTf/kCkR2OUQhrnbBjVO0CUGEwRQU54aBLdKyCUQkYQQkiXYB3v2YDUXhTSQiIHdBngxZDkbccPQ03vgBzgATB0Ld7RQwMFWB/ywBC0+PYSQuAjfB7Hv6C0dG6RQz1oWBngxvCEPlLQQ0T4cBnp9VCE2w+PQl9eZB7ep2DE0tzRQjkDZBrWKcD0zIYTQHZOUBrgFSDkHsHSQcElcBDbxYDEN4UNQfIogBvzHdD0Tx1PQXbFbB3m20DEz6HQQ out_154_mFAP2b_singleloop_p01wA5_mFAP2b_0001_0001
ERLSXBThrPCUf/sUQlYQXBLEYdCEZ7EWQhrHSBX461CkYQQWQMdzNB7OfjCEueEWQpbSXBfR2uBkqxDXQNrLXBrNIIC0JbPYQAcLcBnPY2AUXTzWQ2jCUB/naAC0xLVUQgexaB7CRxCUXBQWQU9qTBHXQKBEyu7WQTEHXBL6jaB0kslYQLYnTBXCsbCUwGUYQnkvaBvwebCkPNVYQeaKcBftrAAUGyfXQSbzfBf4HcBUEk8WQCcFcB/xDeA0kFyVQ out_154_mFAP2b_singleloop_p01wA5_mFAP2b_0001_0001
Ee+eSBHXPeDU5QrWQEYlNB34l2DUMI4WQW5QOBzfqPEkpbqXQlDtSBHueWEE/p+XQNeJWBDrcsDUHaxWQkJqKBrMziDkpcZXQbc3LBrH6+DEFQ6VQ out_154_mFAP2b_singleloop_p01wA5_mFAP2b_0001_0001
EMIwJBXiBZEU0iAYQShrJBrbSsEUgVaYQ14lEBDW54E057TYQxggABf++vEk8SHYQdTCKBf++lE03PJZQ09EFBnFZZEk4tWZQakyAB/WGkE0w/oZQWiwEBfDWDE0KvPZQmud4Ab1CZEEml0ZQPDLABfXvwD0SXbZQk/33Aj6IDEUPxtZQ6HxuA7EZwDkRZ5ZQHaRGBfSMSEkrHtXQZs/MBfae2E0UZQYQhJWKBPXT0EURFdZQXhkNBvNMcEEQzOZQTxBBBz9V1E01MuZQMtFIBvem1DkFGBZQOywxAbtihEkT+CaQTlx/A74mODkmGWZQPQbvA/M8SDEpGxZQ out_154_mFAP2b_singleloop_p01wA5_mFAP2b_0001_0001
LhrnEBzgANFkYQgYQoFZ/AjU4YFEv0dYQKxAABfTivF0NJuYQpw1DBb781FUbnDZQOJGIBnBBUFE7RpYQm5N5AH1nQFksGwYQD+r8APrfZFEya5XQ out_154_mFAP2b_singleloop_p01wA5_mFAP2b_0001_0001
E2Of3A33P7F00NlYQ46R2A34lIGEoa0YQ03PzAvIbQGUy2RYQpbSuAvyhNGka8iXQEtIuAHXPJGET3YZQMS2xA/g/DGk34BaQKb4pAjTXFGExzlaQmrjuAfBRBGkWlPbQY//2AravIGkV3gbQ9owxATgV0FEXPSYQLx89AbMSLGk4FBZQ/ArmAnNfFG0f+OZQZobsA77nRGEz5fZQG6e5AbPfHG0iaLaQ6ODzAnu92FURk8ZQzjkiA3P+AGkggeaQ8Z7nAzQ0NGE7TpaQufLyAL38yFEs6JbQxuNoA7yaAGkFNnbQqKA6AfjyFGUHR8bQyPvzAbH7PGkMkmbQg1R9AT/yJGk9gLbQ out_154_mFAP2b_singleloop_p01wA5_mFAP2b_0001_0001
EnED2AvyhaG00NZYQ357yAD/piGEaR2XQAAAxAPeptGkBBOYQbnv1A/S3wGUjXuYQ7Rh7APepjGEue0WQShr6AnsdcGkR2yYQS8TrAX4TgGUPFaXQGZ74ArbSpGEEYFWQEYl8A757bGkTiZWQKcdBB/9TmGkvfSXQ out_154_mFAP2b_singleloop_p01wA5_mFAP2b_0001_0001
E+TNqALbnzGUbnvXQIwKoAbkt+GUbnDYQ/pGqA757FH0gA7WQzMzpAzLdCHEmuxVQ7RhZAnYQAHEBWVYQYIFKArvp9GUSNqXQ2a/VALjH5GEcU8YQx1jmAbPKwGkqx7WQDVrtAnz7AHkVKdYQ3kcXAbSnIHUUseYQ/iEMAfnSCHUaq5WQxT6FADbX6G0GvIZQOA3gADDL7GEK8UZQg45XArqxwGkqUzYQ out_154_mFAP2b_singleloop_p01wA5_mFAP2b_0001_0001
Epw1rA/mEQHEnELXQGZ7tAXNeXHU0iEWQJGEkA3MzbH0xLVVQQgVYAzgAfHET38VQU460AXNegHU14lWQDIY2ATzooH06clVQ2Gr/A/t6bHkSI8WQdoFsA34lSHkDtEYQ2moyAfwTTHEcHUVQ7+OxArA6jHUlQcXQvwd7A/N6uH0778VQQJtuAfsCsHkQ/SVQZHH6AzZzkHkn8uUQEDVCB3EKiH0DEUXQE5nBB/qoYHEj8CWQ860+A/vrVHUtUsXQ out_154_mFAP2b_singleloop_p01wA5_mFAP2b_0001_0001
LNepkAf9obHkCX/TQepbYAb6mfHkBBGTQXPKeAz1jqHUiBhSQ8naQADVjxH0kYYSQfUYUAfVpXHUbe9RQd4hCA3T4aHEgYARQMWW8/KAKSHkTh9PQDJdR/uZYVHEaLDOQy3O/+aW6MH0YKCMQyLdrA7luYH03PlTQvfuJA7oggHUb4qTQ/mSQAPJ3PHkRYYSQ13ehAvMpWH0QDYRQsxBHATGNiHUr/eQQgJ5n/G6ZcH0tlkRQ6IJz/OpzKHEOmfQQv4qMAvvmQHE1B0OQexth/+sscHEWnANQF3jD+0I8WHUkdLPQjJrf+8lWPHktszKQoNxW+2rHGH0Ae+MQiudq/CNgLHU/o8KQ out_154_mFAP2b_singleloop_p01wA5_mFAP2b_0001_0001
LlYQpAnX6rHERLKSQdoFtADAA2H0MzkRQDXP3AHtI4HkR2WSQBrc7AjWkwHUep7SQsHFwAXMI1H0w1DQQVKF6ArARvHkg72PQ9FNnAr2ZvHkFUlOQVjXuA3islHEoaUSQg58mADyF8HEzAuRQhO8wAzU38H0SiPPQ6lH/AnKuyHEKnjOQm+bpAP82uHUjyeMQsUlfA7C9zHUDkxOQBS8lAnOenHEJLXPQ out_154_mFAP2b_singleloop_p01wA5_mFAP2b_0001_0001
LBrc8AjVuAI0P1QSQ9oQDBrbyBIEnE7SQnvfHBz0N7HUPKkSQTihLBLaR6HE7RRTQIFuEBPyWHIkZmZSQLmv+A/2BKIUjTJSQbQo3AbYlFIU05oRQsmX8ATcyAIE5xQSQ50nCB353BIkxtAUQ/IKHBPo9GI03KfRQn9KHBTxfJIk0zITQZps/AXpSNIE9oaRQqRv7Aj42LIUfrETQn6f4ArQdFIk/VjQQ3MYvA7bPGIkf39RQ out_154_mFAP2b_singleloop_p01wA5_mFAP2b_0001_0001
EzMzGBnsd1H0GvcRQIwqKBfTitHUepDRQIwKIBjrHjHUepjQQoFZKBntzdHEEYVPQ0iMOBrvfyHEAAAQQP3FLBfpl2HU1FeNQoIQGBDf/0HUSwLNQuqtNBXst7HE2w4LQ8naDBPc91HkZm5QQT3ENB/XdrHEPa7RQf5GRBrF1sH0/7bPQfMSQBzsK5HkD1bQQ out_154_mFAP2b_singleloop_p01wA5_mFAP2b_0001_0001
EqxrDB/89fH0w1LRQdTCBB3MzVH0z33QQXkt9ADAAQHkBBGSQfU43APy2UHU3k4SQ14l4AzKHXHECsyPQPEI8AP1zbHEU2WNQ/DFzAjldMH0qCNPQdTCCB/89kH0eU4RQjl9DBDzcQHktzaQQfk3yA3hScHEEPWQQZkN8ATCgjHE5GqNQoDbsA3t4NHkbS3NQpnDwAb39IHEh/gQQgOs4ALu8GHEkGSOQ out_154_mFAP2b_singleloop_p01wA5_mFAP2b_0001_0001
EvJx/AbQgFH0gALSQhrH7A34l+GkQgNTQNzMyAHtI3GkBBuSQ99TzAHDCyGU5QrRQgqxBBb5Q3GEue0TQZ5VGB7q37GkwdkUQCsAKBzLtyGUz7+UQcYPEBDmlBHEY/xVQpwVCBDBWCHkrHdRQ4bi3Aj9pDH0Jf+TQqygDB7+9yGUs7/SQTWo/AvPvxGk5wcUQrYjIB30XBH0zM8TQdgUNB7821Gku2iVQyzdLBjhluGk0NGUQAq0HBv0ItGECwmVQBYjHBLW/EHEokWWQGGBCB30/7GkqRaWQaflBBfq1HHES0cVQ out_154_mFAP2b_singleloop_p01wA5_mFAP2b_0001_0001
ECsypAHZ71GkU4iTQ8S3gArbSuGkDtYTQ789jA/mEkG04lGUQpbSkAT14jG03PVVQWpxMA7XsyGkgL9TQa/bz/S6ZrG0DOsTQPmO6/O3KiGko3ZTQB9n/+CHJvGkxxxTQ67npAf9o6GUwKXUQ6mWfAv6zsGkflUSQmLgJAj5g6GE9MhTQZNZOAn1yzGEoGCVQ out_154_mFAP2b_singleloop_p01wA5_mFAP2b_0001_0001
EiBBnA757bGEv0VTQOJGsA7kYSG0eU4TQqxLmAThrHG0xL1TQIwKiA3NJEGkpbySQlDt2APzMRGUy2JTQaqk9AfScaGE+feTQyx+7A3ALHGExGiTQA7IDBPFibG0zVpSQoa8lATKccG03PVSQJYatArIkTGkkl8UQ/NO1AfDXRGUiwFSQ18WABrkRZG0kWbUQv7C5AncrhGEwBdTQqzwBB3ZaGGkhcATQrrw2ALknAGkQzQTQXfX9AHaHHG0KymUQdfjFBXaHiGUzl9SQJfsBB/Q7cGEA8pRQF1aFBD/YUG0H+rSQ out_154_mFAP2b_singleloop_p01wA5_mFAP2b_0001_0001
E/pGmADBWCGEVj/UQT3khAb5QvF0LdLVQmuJqA76RfFUiBpVQZ78sAHtIfFUf/0WQ14lQATgVwF03PNWQhdvFAv4LaFUzHkWQRbnPAvvJKF0s5WWQYQpn/27wZFkBgEXQ3kYpAXiBGG0w1zVQA+0cADOwpFkGROUQpyKEAHK86FU2vzVQmldWATWq3FkKNIXQ out_154_mFAP2b_singleloop_p01wA5_mFAP2b_0001_0001
EdTiuAfSMSFklDtUQFDC3ALFuCFEoaEVQaR2yA/owrE0bSEVQb8SuAT0ikE0GvEUQBWZABXiBDFk8SHUQl7mCBfc+YFUvk9TQml5EB/IK0E0/KqUQdEbEB/LgjFUU4OVQWO0rA/mETFkCXvTQwf05AnQcGFkNxEWQriX+AXRd9EkSQITQdwR/A3yhiFEmAfTQ5L/FBjZ5XFUkKUTQPrSIBTpf0EUPV+TQdadDBDozjEUQ3vUQzgLGBnhz5EE/woVQ7FAGBb7NzFEJ6/UQfViHBDt3ZFkuTtVQDJFBB7DKlF0lo5VQ out_154_mFAP2b_singleloop_p01wA5_mFAP2b_0001_0001
EhAr0AzeUgEECsKWQkCXxAzKHKE0NJWWQ2jC7AXO02D0yhOWQqxrBBzgA/DE+T1WQgVOsAHueGE0jCvXQIT4iAfenTEULQ4XQanApA/OudD0jz5XQnvf4AfTinEkqx7WQOIqrAXpEGEk83jVQzP+xATH1KEUYSQYQJJ9kAHddiEUls7XQbNblAHXHZDU0ScYQMP+vALePJDUqV0XQtpOjArjHVDEPNIXQ out_154_mFAP2b_singleloop_p01wA5_mFAP2b_0001_0001
EOJG6Ab6mUDEuecVQdTiBBb5Q3C0KHSVQUNeABTKcJC00NxVQLHa8ALwKfB00NBVQtd+CBHue0CU0i0TQ++gEBPHmdDEx7JTQZhkAB7C/3DELroSQn6xJBrLIoDUNtATQ7w5BBrtPOEU6D+RQxdJLBHgdGEUdtVSQ7iOHBLteTEkfI0RQv5nIBDtmlEkiPIRQwKHzALGEQDUep7UQMU3EB7b0CDUV14VQM8X/A7OWnCk73STQLHUGB7ZSeCEwXtTQBj24Av4uvDkdOwSQAX2MBP0KTDUC8aTQ0fk9AT9bYE0jNkRQeBVPBHzuKEkShNSQFycMBblLlEUSZ8QQ out_154_mFAP2b_singleloop_p01wA5_mFAP2b_0001_0001
LCB2BBrFZ7BUHaBXQfUYBBTKclA0FZjXQTiBEB/S3E/jEDqWQjX6BBLFue7Tc9gWQXkNEB/9TtAEW5cYQyKbDBb+oECEl/oYQ+2CEBHApcCE/q/XQFu5BBvPl8BE3+/WQT6P6AnzsVAEM4rXQOLdIBHWabAktpZYQjnZCB/6wAAUr8zYQz0XGBTOVOCE2PBZQhb4+A7N6ICk1Q3YQruNIBHtlhCkxi2XQoRxBBT9K6C0Z/AYQ out_154_mFAP2b_singleloop_p01wA5_mFAP2b_0001_0001
LU4aIBHsyx/DEY9VQiBBLBHsyh9z4lGVQgVuHBrFZ77j9o4TQzMzIBbmZG8r8SPTQy2ZQB3ist+z4lmUQhL2PBrW5dAUVFwTQ6mEKBb6m0AUIwCWQYAnLBju5XzLvEsVQ5OOSBbjML8zJgCUQkfBTBbr5J/ztXaVQfe4RB7WNPA0Oz7SQ out_154_mFAP2b_singleloop_p01wA5_mFAP2b_0001_0001
LCsyDBLGEo+j/UjTQTihABjqxL+zP1YSQBW51A/mEj8z3P1SQamZuAblDN8jZmBSQAAgABDW5YA0NJmRQOpMGBXEi3A0TQLRQPkzFBHBrFCUacbQQar/IBD0Fl/je1XQQyL9CBfnvHAkYQIUQovXCBLITf6zWOyRQ4Tv9Afy3IBUs9OSQn8C8AnO5SAkyHuQQyHhIBTK4DBEkqESQzxzJBXErQCkZkLQQpP5DB7xCdCENUDRQiZeDBT3GBC0j+BPQjTBNBvu6HAUtuGQQyLxGBzfdM/T4W/OQmjSJBjLqg9zHL9QQ out_154_mFAP2b_singleloop_p01wA5_mFAP2b_0001_0001
LQ140AvHFu6jDtIUQMIwqATf/U174luUQlYQkAz1jS+DqGPVQWO0UA76RR+z1jKVQkCX7ALwKH7zkYwUQBWNsAXOz78LIyjVQFjAmA/OEY8bMg/TQ out_154_mFAP2b_singleloop_p01wA5_mFAP2b_0001_0001
LRLypAjpbKAUiBxVQuz3kA7P1YBECsSWQ6mEdAb6mEC0IbPVQ2OfLAzeUUCU3kgVQZQgbAbmZGBknvfXQNwwjA7WznAEEjWYQUrPrA3g3RBUNalYQY+ngAHwW++TaOnYQfU4xALGEIAEAAwVQqiOrAXp5BCU7ynWQP6UPAfAnXAkOtPXQOlJTALGkACUt9wXQ1oVkALUaP+zFEBZQpCAVAL1889DtLaYQ out_154_mFAP2b_singleloop_p01wA5_mFAP2b_0001_0001
EFDCjAjqxHC01jCUQKc9aAzLdfC0d++SQueUeA/TNODktzPTQZQgnA7QLaDkvfyTQBW5hA/89XCUJGkRQYdtsADDEqCU4VcRQVpvhALt6TBUZXPRQX6ywAXUtrCkUhBQQLHaqAHZ70Bk++5TQ/ABKAz9YXCEbiBTQJ+YaAroepCEWD3QQwF9xAHWEYC0qrCSQjPbsAPZYKDkyL0RQhbwkAn2rKBEHjPQQPZNTATiS8AU5VTRQtKtmAfjOyAEat8RQ8Fn4AXDR6C0hz/PQ6AUrA7Pt+Ckpm0OQMyQxAzNgLCUhxQPQ out_154_mFAP2b_singleloop_p01wA5_mFAP2b_0001_0001
ER2OPATf/oDUKc1SQxgATArFZLEUf/8SQamZWAfR2WEkSMoRQnEDMADAASE0eUoQQKc9AATLyWEUktrTQBSO+/2VISEULfJVQm/Md/+YxhEEEKwVQtVfW/al5fEEHHQXQfplE9O6wxEkmF0XQhrHBAPHadD0codSQS31gALa2NEkXchTQpvhj/mseSEkk8NTQM/BDAD8EoEknykTQrxtOAD0QUEk30nVQsjjz/iPtBE01lTVQ5ce28saEfEkdUUVQWiko/i4AyE0SpgVQbjJ7/a4jgEUU3rXQgstx+actQEk+0gXQgBkb88pewE0i9ZYQV32Y/YXjxEkcTbXQBzXA/6uQAF05CkXQ out_154_mFAP2b_singleloop_p01wA5_mFAP2b_0001_0001
EcSMiAnX6mEkZmpRQzMzjAb5Q1EUc9gQQFDCgAfTiLFUxg4QQ3kYkAjWkVF0FZzRQ2OfvAPy21EEpwFQQUNemAvxLpE0kYgSQZZBeAneXvE0GSXPQQgVwArvfAFUgVeOQsHFyAvz3lEEVjnPQVjX0ALbn7E01j6QQ out_154_mFAP2b_singleloop_p01wA5_mFAP2b_0001_0001
E2OfPAHtITFEueMQQKxgGALaRoFkCXfQQiBBMAXMI4FEYlzOQGZ7GALFu0FE+TdMQeYwY/y/AnFkZ4pQQdKz2+WKMYFEKHxRQlToi/0UKWFk8E1RQZX34/0RtkFE8qSSQ6TMz/cfEEFUqOXRQGZ7IA/89JFEmu5OQknZNAri/tF0rNbRQKk/3++EghFESjcPQLi4++uY72FkWD3QQX1wR/u8feFklLuSQOWQW/G8UIFEkMmRQL1cJA1T0BFUVLYRQEi/f/w9r4E0ay/QQ out_154_mFAP2b_singleloop_p01wA5_mFAP2b_0001_0001
LfU4WAf9oEG0hWkPQktzdAXNeMG0yhmNQGZ7kA34lVGEaR2OQc9oiAjqxYGEYljQQaR2aADVjFGkTixQQri6PAXUnPGElxiMQuG/jAHFmIGk8vHMQ out_154_mFAP2b_singleloop_p01wA5_mFAP2b_0001_0001
EW5QsA7QLaGUJGUNQ/pGyADBWjGkBBWOQZQg9AvyhkGkQgVNQ4PVABjrHgGUxgQLQse5rADHltGEUesNQ+uOrAf8HwGExouKQVLgkADC+5GEEmKKQIciVAfJ95G0KElKQ/FqpA/ucCHUE3NJQUNetAvxLXG025bLQ8GzyADXhiG0cOQQQzDqvAbzW0GkscsOQ/9wjALS6sGE9mdOQWjonALNWpGEUVsJQ8uRzAvljxGUxA+JQT6olAbcLJH0kpzIQNqjxAvbHCHEnR6IQ out_154_mFAP2b_singleloop_p01wA5_mFAP2b_0001_0001
EktzBBf9oqGkZm5OQlDNHB7QLuGUepLOQoacHB/TN6GEZ7sNQ/pGGB/9TAHk9ogPQT3kLBbmZrGkDtIQQdOhMBreEgGUumUQQTiaQBHy9vGUJViPQcwMQBbdfeGkd0eRQ/UDAB/natGEShTQQ+0XIBLxMqGU8VVMQtKZKB3rquGUNWGRQFwcOBD+5cGEvq2OQHE7IBj81bGEqldQQYnfTBf7WuGEXmgQQAjxPBDLT4GUcEYPQH+fRBXMesGUvioNQsgERBTUYWGEvmlRQNQYOBzphhGEI3YSQ5b6TBTFxiGkjITRQ out_154_mFAP2b_singleloop_p01wA5_mFAP2b_0001_0001
ERLSJBT0i9GEYlTLQXPqJBXiBJHUJGkKQbnPPBrFZMHEaRmJQ03vRBnX6GH0d++HQ3kYFBPzMMHEUNeIQ6bIABbtgKHEQIlJQN49FBbcCYH0n4bHQtIbKBrGv3G04l+JQjmyIB3F1NHk4LVMQy71FB7bQHHEtiYFQo8x+AXLVQHkuV4KQ5T6CBfjKaHUJQiEQOg5JBzogZHkJPsFQmffFBrQ+cH0RpgJQ out_154_mFAP2b_singleloop_p01wA5_mFAP2b_0001_0001
E5lORBPHaVHUGEoKQIwqWBbmZZHUzMDKQHaxXB3MzdHUiBhGQwKnUBnBBkHUGEYEQCB2XB/naiHk9oAMQJcadBjzFnHUwNAMQBIJeBPrBxHksZoOQRoRiBzOZ2HUer3NQam5OBvyhZHk789LQJ7dZBXjwSHkLIPKQa96WBPF+fHkI3/NQjZLVBXMCpHk9NhLQDfNeBnX7qH0mBGKQOJMgB7DwgHkWvTMQ0KyiBfvm8H0f6TPQ32QiBXrw5H0ps2LQ9JujB/uHwH0Wo+NQ out_154_mFAP2b_singleloop_p01wA5_mFAP2b_0001_0001
LGZbcBntzaHkpbSEQEYleBbktfH0Gv0+PEtohBXMInHEDCsAQ789hBfTivHU3kY8PQgVgB7luXHUjX60PFGncB3pnQHE7T9gP3umYBPvmUHkKBPrvUhpdB3CLHHkLOURvDCseBb5QVHEv0NGQI2bbB3SdkHU4DG7Pqt0hBnXmSH0BoU6Pc8YhBTxKcHEw1TQP out_154_mFAP2b_singleloop_p01wA5_mFAP2b_0001_0001
LRLSjBT14jH0w1jEQtdulBntzpHEW5wFQktjmBLEYnH0kYwJQ7RhlBntzfHEoa8KQZ78nB/mEmHkTiBCQdN/oB/oIcHkURtDQfU4iBDW5cH0OffGQ4HUlBXdVyHEgUVFQFDhpBbI1rHU61jBQuVFnBvcClHEQzI8PsYKpBPl5XHk5nfAQ out_154_mFAP2b_singleloop_p01wA5_mFAP2b_0001_0001
Lf/koBnX6sH0P14KQ35rpB7P1qHUiBhNQCBmqBHXPfHUGE4NQzMDrBT14bHEoaEQQiBBsBLFuyHEtIrNQhyMrBn0z7H0Q12LQbVwpBHUh2H0gMlJQllkoBPu/sHE7D3KQ2sLoBDLzsHUN5CPQw03tBfVwuHU4cBNQ9nUsBTfP1HENewPQKb+sBngJAIk6tMLQ5W7pBrxvAI0ZR9MQbxQrBzHU0HEJwGIQBRPoBPi/7HEWEzIQ out_154_mFAP2b_singleloop_p01wA5_mFAP2b_0001_0001
EiWErBbPKZH0istLQOJ2rBLwKOHkArMMQR2OqBz1jGH0xLdKQKcNrBjU49GE7RxJQLy2uBzLdMHkoFpLQ4acvB3WhPHEOj8IQCBmwBfZ+SH0EejNQlDtqBLbnbHEnEzJQJ9brBnhQMHU+SSOQVWUvBb//DHEe84LQXm1tBbuASH0iPGIQ1isyBfrfRH0LkHNQkfKwB/znQHEYimPQTZLwBbncbH0AIUNQ out_154_mFAP2b_singleloop_p01wA5_mFAP2b_0001_0001
E35rnBrbSJHkvf6JQv09lBzgACH0P1YIQBr8iB7P1DHkqxrIQjs9hBra8MHU2OfIQ5QrmBbPKCHEue0CQjQClB3eO6Gk6aA/P+c6lBnld5Gk5NGuPtBGoBX5d1Gkl+wbPCQMkBvpV9Gk1uauv789mBz1jQHEW5gKQ6nTmBTQ45GUgUGJQLKyoBjSSAH0C/RCQnCVmBzOJKH0KHOBQQp8iB3/08Gk9Z9+PFYMlB/sWyG0YsVBQsLokBTJH9GkysY7v/yYiBPClAHEujshv out_154_mFAP2b_singleloop_p01wA5_mFAP2b_0001_0001
EAAghB3256GUiBBJQEtIdBDrc6GktzHJQqGvaB3isxG0IbnGQXPKdBrbSpG0HFuFQhALbBPHa4GEUN+LQkL8bBrs/AHUVhHOQZTSgBzvVCHUr+ZPQtQqXBrfCHHk1O+OQ4YggB7N1JH0PztQQyiAYB/rVOH0CKfQQ6VtcBH6zPHkpRGRQO0iiBjU4zGUepLJQOPjbBThFCH04NbIQKI0cBbOBxGkE3tMQdx/WBjGV3GEjPwLQMq8hBTfi9GkQW0OQ7E6TBDq4FHEOVBOQQ1XiBH+6KHU0GORQOifUBXq7SHUHGyQQZ7DdB/SnVHUol5RQ out_154_mFAP2b_singleloop_p01wA5_mFAP2b_0001_0001
E8S3VBbQgzGEXPqEQfU4SBDrcrGkX6mBQTiBPBHtIlGE/pGFQv0tMBvyhpGkU4aIQR0zPBrYvwG0hPD6PhXUTBHmq0GkSlWePdE+PB/bc5GE6mE4vBFSTBXhH7GEbqEBwC9nXBD2FDH03sPAwSMIUBThr6GEBWZFQwSuVB/EwlGEYf2/PBgkNBfnk3Gkj+G9PlL7MBreFrGEI2h1PpKpVB34/tGE1GGpvKDFWBPfu6GkOJbvPy6VOBP5HBHktbAzvajpMBHeG0GkZP65vI5sQB/l49GU6CTEwweEVBTwizGEiOSCwdWuZBP49DHUm3qDwrvFaBvAiAHUXkn6vDvAWBPbMKH0l2Y+v out_154_mFAP2b_singleloop_p01wA5_mFAP2b_0001_0001
EEtIOBDAAbGUNepDQMIQKBvz3TGkpbSGQ8n6FBT14PG0OffCQ/pGHBDBWMGU6mE8PJMINBnFPKGEtVXIQeyZJBrPvBGk3bXJQkv0IBfFVvFEmXXIQLksFBXaiCGkPUlLQbVCFBjQUkFk7LzJQA3EDBrwYxFkrlxLQCSaEBXrsKGU8BZNQVed+ArEdtFEubtNQUOjABDtuIG0cHVPQ1cD8A/IA+F0J6ePQ4PVQBPc9XGET3kAQV+RIBTXUYGUiTvIQfZnPBjY4MGkH2BKQDAxPBL7qGG0GGwFQu1CLBf55oF0IMWFQMS4DBz0EVFEUddJQGPZGB3fcSGEmmRNQlRX6AjrGeFkCV3NQLpJ/AX2HPGEGZXQQAJC2ALOd7FEF6gQQ out_154_mFAP2b_singleloop_p01wA5_mFAP2b_0001_0001
EfU4AB7kYQG0LdTEQXkt4AXjXMGUhrHBQRLyvAjrHIGE99zEQbnvqAT2OOGkCXvHQBuS0ATsLVG0Es+6PgZSsAn7ARGEn/LrPpkMpA7L5HGkgofuP02VpAPb/WGkSoZwvIFOAB3MzTGUKc9HQG3i7ATwzFG0bFP9P1s36ADCCZG0pfe1PV9YwAn6RbGUBL2/P out_154_mFAP2b_singleloop_p01wA5_mFAP2b_0001_0001
EZ78tA/9T7F0IbnEQIMvlAHiPxFkLz5HQjFTWAP8tvFE7T6EQCrJHAHBplFUbEzGQSJbpA3WLbFEWW2IQlSXyAfMJyFkxCICQFPdkAL9O7F0watJQ0FQjAne2TFERlFKQDLywADXrcFkYOAKQjV4qAz9LRF0KKNGQ out_154_mFAP2b_singleloop_p01wA5_mFAP2b_0001_0001
EU0VVAH9x5FE+EPAQgO0BA/dG6FU+wF6Przil/2awFG0gwG+PcWUy/u/+OG0qmY/P6o+GAbYp9FkdtAmvrzRn/qQj8Fkq5F5v4dnz/iIw8FkNgaCw7MCMA3C6AGUfL1DwMNhK/6IP3FUie3FwJSPhAT8sAGE8kt9Pj/sz/ygrqFUAp76P5adSAfKpxFUiZ0wvd4aOA7CpGGkFzHrvWKqF/W0KFG0WOG3vQ1qL/KLztF0Ym82vqyCX/WpE3FEbY5IwE5/e+QmPzFEv9iEw out_154_mFAP2b_singleloop_p01wA5_mFAP2b_0001_0001
EXGvn9QGxCGkNrCAQOWRi/8URKGkdBFCQ+5Ar/0eITGkWTF8PpmGu/cvHRG0CL5pP+g/FA5ZcEGk4HaDQfkREAtbC6FEkoDIQRO/FAhDFkF0p9bHQrm7AApm/AGURKnKQMEaEAtqZWFkQb4JQdqu+/g9W0FUyxxMQ0cGBAVSieFUHTaMQV4cs+cqM2FkPwu+PhnrL/Qx5NGkgruFQubJLAx4l/FUnT6/PyYeSAZASKG0LlQEQ8wnIA9YpdFUz8bDQpzG//wSnJGk1r5KQW7xFA9hLFFk4klJQUcf5/YJ06FEGqxOQzJr//kPxTFUWcHOQ out_154_mFAP2b_singleloop_p01wA5_mFAP2b_0001_0001
EEk+u/8p8cGknTBAQYup2/UsKmGknHK5PHTGSAtNQqG0tGo6PdDPYAVdZyGknUC0PmoIN/U4GvGUMjf7P8YQQ/2bqrGUk586PNNUk/2jHoGEbSJRv9CEJA33AkGEhxBbvTY/OADTJgG0FRj7vDPns/wPDeGUzvAEQqn7y/caqjGUEdpdPIY6Y/QPVyGkJ0uBQqdQW/Mum1G0d1kzPIcAb/u/ClGEVUPAQMSks/mXUyGU6+T9P9BHh/mX2uG0KDkzvZeR7+G+whGEVMkrvY28KATyddGExS9xPVy/TATSaqG0ACxkP+1QeAPCgdGk+3e7vqblNAr/MmGE7cbAw35JFADvGaGUVps9v out_154_mFAP2b_singleloop_p01wA5_mFAP2b_0001_0001
ESukeAVQjkGkAWiAQiCypAJyYoGE5XNCQTpryAB+KkGUDZP9PkHJ8ABvclGksNq/PFw9rAlyLlG00lAIQEgRlANCNrGk2PDKQnobTABfgnGEAkFKQZ55OA5u5dGk4rAKQQYpEAV+HvGEICNKQafYZAJ5XdG0CN3BQOh2pANqFxGkTt7BQtzaqAZXqcGEsvQIQkqX0ApzjmGU3eeIQ/IqoARN6pGUfJCMQP0ZlAV3szGkW/jJQYAPq/05KtGE+5OKQNLBJAhT02GEuyQKQ out_154_mFAP2b_singleloop_p01wA5_mFAP2b_0001_0001
E2GmvAZ/IfG0NPzwPjvP3AxyzZG0DSbqvWuK9AJx0QG0n0csPD/RDBpezOGUEiTfPR/H/AtQ2hGEJSU2vMTx5ApmSqGk/I29vSHbzAlcznGUTbgCwtAN8A13O0Gk/Pp7vUzvnA9XAfGEzH8pPBg3yAl/IWGEDQN5vQetBB54ulGU/oGavkigCBJSsdG0lFE8vyd44At/L6GkHg1/v2IsABBF41GkaTjzv out_154_mFAP2b_singleloop_p01wA5_mFAP2b_0001_0001
Lnmn3AxzcLGklga6PGgJ8ApfSCG0qJBAQdBjzA59v0FkvdvBQ/yAqAt0n5F0LmjBQWqOBBN0AGGUtH7EQ0yVFBJ8q7FURiyGQwLkFB96rqFE0gfEQT1NIBtPKAG0vyPJQhXEwAxVxNG0DTH8PbUzABd3S8FUhlo6PanSDBNPeNG0F8/DQQm88AJAoHGk7nGIQ out_154_mFAP2b_singleloop_p01wA5_mFAP2b_0001_0001
EbN+2A1mxhFk6yaDQzVjvA9UyQFUX85EQVnPyAVbOHFElELJQU4N1AlEh0EkF6XJQGmZvA9Ne/Ek0kpAQv9WrAtFfHFUG7Z1PEdrhA9+EKF0eTRyPRmlyAhedLFkIgrZvB66+A1MDfFkw4qDQQminAx5mXFkEsNFQ5Yd3AtpI5E0rHHAQE/UqA9OTyEUz89BQ6LXwAp/0QF0Con3vvNV6AdlIJF0y0FgP out_154_mFAP2b_singleloop_p01wA5_mFAP2b_0001_0001
EN0LxAdRLUFE63QLQYtqyApGkMFUjr/NQn8ZpAZ5i+EU2p6OQKrejAh+WEFU9yXQQ8oQzAReYhF02wmPQ38SsA1yhwFEbSGOQkjZuAFHZrF09CNLQ6GAxAdEYUFEjQSLQDdP6ARYqDFkC3HOQoCewAtdmeFkvN1QQH4m7AFM2mFkVdvPQhs3jAJIMuFk2VqOQtOWuA5jkAG0hKnOQ5bJnAVWkuFELcBKQqTI1AtuH1FUDdeKQ out_154_mFAP2b_singleloop_p01wA5_mFAP2b_0001_0001
EzuMoAZRDsEUPCpNQBErdAlMjeE0g6DOQc4tfA1yhSEEYXWQQW4roA1sHNEU2yxQQFSGbAFpwOEkGHxLQW3XWAV43YE0UMEJQmG0XA1HAJEEpSuFQOD2mA5/5BEEo81EQamqpA5TFjDkJZoBQ9FSiARNiNDUFwD+PJv2zAV+oYDkIKGBQzj6tAhIOnEEFPWMQR3hPAt2voE0toIOQeQ1kAl5VFE092jLQFTGOAdRtDE0r/NMQb7PGAd2hfEkF4EJQ8n8gAlhmlEkYPrIQ3uHOAlvG2DkKBtGQJk9RAluKQEkd8BCQ49vsAV6zJEUBxxGQJM/UAtFhVDUvF4+PqZZkAJaA1CUIqP5PUFi5AFeNpDEMNGDQ9991AxDIADkbZY9P out_154_mFAP2b_singleloop_p01wA5_mFAP2b_0001_0001
LeZjNA1uYOE06U/QQJYLNAZYCCE0keOSQsX0QAVa5UD0Cw6RQJ4oBANo87CUPP1RQRk/v/IeMFEEs99SQHxtu/k/Y1D0uJVUQxJ6DAxQnCEU3KXVQYL5I/8eTSDUoFjUQEzUDApDDyDkRzmWQ4xjG/AMI/CUVtyVQMFQs/8c4OD0gY0WQHrFr/08x7CEK2BYQZ0S//Q67TEEZAnQQE4KaANelHEUsa3SQqb8p/AoQWE03SGTQ83xL/YzY9DEkvXSQR8OOAJ3ZQEUvNMVQRBzv8wx1FDkeMvTQrxLNAtMf+D0KqaXQb7OL9W2hjCUjp9VQ/TGP/kxEkCk+LBYQ out_154_mFAP2b_singleloop_p01wA5_mFAP2b_0001_0001
EGEhiAFR2IDkjKwRQH6VlA99vcCk6ubRQpaOgAdOQOCUAJIQQcBtbAN16QB0xN5PQa88hAVhz8BEE0jSQMjgmABT9JC0HX5TQ0lQxAJKcGCEM7LUQ65xhAhe7YCESUBVQ3a8yAJKzSCELtbVQM0rpAdiJeCEqc9VQEOZoAdbzeDUwb2RQXz+tANVMaCUc9TRQkUgSAdwg8B0yEpSQCxdkAR+17AkGWUSQUikSA1UlfC008JVQ3bq6A1ogTCEPG8VQWOjoAR+8oC0gs5WQ out_154_mFAP2b_singleloop_p01wA5_mFAP2b_0001_0001
E0iFdAlOhsCEx5bOQgFFVA9RaiCEAWxLQPmh5/YhIfCUQXxLQdo3l/04wWCEk+sJQj+EgAFrULDU+X6OQiwLaA9jG7CECoXKQ+oBcAdyUECkuEGLQ out_154_mFAP2b_singleloop_p01wA5_mFAP2b_0001_0001
EUDRm/UyxlC0/oGOQYqFg+W5QiCEkUZOQ9sIe/SHDKD0UkYNQ1Z/CAj0uJDUWGANQRp2G/GxoaCUbvpQQoOT5+u8EADUHBaRQD3J4/whdtCUf1tPQoLBG/6q9GCkJNONQ1ac0/OdpPCkkOuQQf3q48YtdBC0FtDRQr+S++MGtBDk0ynRQ out_154_mFAP2b_singleloop_p01wA5_mFAP2b_0001_0001
EoykW+2gSsDUaA9MQNxuR/SPLKEEHP+LQZl5L/6Q2KE0rr7IQiojt+I34FEETcjHQB2xZ9KsodEkyYMNQtr5G+ywycEELrBQQaEfL/imWyEk7jMMQWt2R/EQhqD0qIUNQAyf6/SM2KEkA+iMQ2swf/EOSdEELZoMQ3Q7g/GI/XEE0tRQQkCRI+yk7/EUvEFNQ3/RG/SHIzE0elBKQcvW3/KZ3yEEGPxMQ out_154_mFAP2b_singleloop_p01wA5_mFAP2b_0001_0001
EXjD5/CxARE0TwSHQ5xm7/qCyQEUTFeBQyp3LAPd1iEUZCw+Pva6TAvS6vEUeddCQNe+FALup2D09L/+PenybADX/rDUZmpBQbXClA73qDEUV3yBQwEpeAPQvED0/DVDQITUJA7D/VEE8ptIQFHIX/mTVTE00vt/PlEsGAr622DE2Vi0P8Tr1/6BhdD02+qAQVzamAn207CUGizEQKyoSAHcqvCUqwIDQ out_154_mFAP2b_singleloop_p01wA5_mFAP2b_0001_0001
Ef/xOAX+djE0h7cwPKIiaAnB10E0CtPevGxSpAP3QxEkIzJAvgkgtArhbhEUotQwvytIUAbPC3EUu8u8vvd24/yl38Ekv7s9vsy/gAD5tHFk5FIBwln4n/+e57E0ligEw+jsIA3inXEUKvITvJvpWAvytDFE5h0sPeuOWAHktnEEWMYAwmRxz/C//MF0Kyp6v3C4l/2cByE0VRy4vVGQdAvIFJFEuqTFweCXpAjf6CFksc5AwON8fA7vIXFkGsT+vvTtQ+GuOAF0avhEwnEor/2StrEUqQEGwpcp5/K6CHFEb7AHw out_154_mFAP2b_singleloop_p01wA5_mFAP2b_0001_0001
EYGyuAHDFAFU/3cyPQfL6A3Lr9EUu8y2PCdh/ALDlTF0Qq52PbVG8AjiFiFEJgK9PTp97ALucyE08NFBQLm0DBvymwEkeC6CQxl7GBPp9iEkrW39PLWBEBPJ8mEkvoPIQjl9qA3TWNFkqan3P8us9Anf7zEUQdsgPVws4A/9UiEk1X1AQmCm3AD6J7E0RdKEQ5IpFBrKdAFk5X+CQWNFLBLAqhEUmqOAQ9ZyGB7MaqE0t+9zPWJKFB37DTEU8Nd9PJCLIBPEplE0tM5IQcMNCB/KFXEEZkNIQbC1BB3KKxEkSUoJQ out_154_mFAP2b_singleloop_p01wA5_mFAP2b_0001_0001
E/UDEB757VF0gArcPEYlGBXO0qFEv0NBPhrnMBf8SpF0fqxjPKxAPBvyhYF03P1YvRATFBj8n1F0Wgs6vl3aHBP0/oFEZ2oBwIMk+A7d83FkbrH8vUNeFBHsyJF0eU4uvGPCFBHu30FkW1+0P+8IHBfZtCGUuV86vhpxHB3KaaFU+HfAwzb58Arin/FEon4BwQ3U7ATK2AGk4FUzvj/16AHKMoF02L97v out_154_mFAP2b_singleloop_p01wA5_mFAP2b_0001_0001
LXPKPBDqG7F0gArwPe++UB3Mz6F057nyPiWkXB757HGET3k4P/UDVBzLdQGUGEY4PyL9MBPzMEG00NJ0PU5vWB3bD2F0QZNpvtGKWBHR2uFUKGN7P out_154_mFAP2b_singleloop_p01wA5_mFAP2b_0001_0001
E5lucBT2OHGkSMI7PyL9fBDVjQG0coF+PVjnhBPepOGUhrHEQpbyiBblDGG0eU4EQ6f3hB7quTGUBKyxP3IVgBbuCWGkbLBxvILgjBnthdGEUz33P8naeBjWk/FEnED7PveRdBHMPXGE1ns/Pd6NjBjJHNGUCFlsPySgdBH98ZGErYJqvg50kBX0pfG0OOwiPuOskBv2wbGkd3B/PyfKiBnTMkGEXjn5P out_154_mFAP2b_singleloop_p01wA5_mFAP2b_0001_0001
EjsthBXO0WGUJGkHQ99TjBvIbWGkWkNKQLymlBHueeGEqG/JQuzHlB7P1nG0jCXJQ3kohBX46ZGkoFpMQOBdeBrdFTGkONcNQBfdZB3aOXG0/+CMQod4dBvbUTGU9oOQQLHqgBz1jdGkCXvGQz5HkB7WYOGEmNbKQGb5gBTs2hGEPNPMQZy7iBrSYaGkk5WOQVyAfBXvALG0lFxMQXiHWBb3RSGUzgoMQ9Z9ZBTU7WG0EU4JQo5sYBL6bfGk8gpMQE6daBfcaOGE+VhQQDHRdBj5ibG0UsjQQW6vgB3UJQGkjJsQQ out_154_mFAP2b_singleloop_p01wA5_mFAP2b_0001_0001
E4PFoBnuJbGEaRmKQCBWqB7luiGkuJhKQWO0rB/mEjGU0iMNQaRGsB3jCbGEEYlOQFuOsB3NJgGE+TNIQFZ5qBnRchGkP57CQoUxsB/zwfGEWAr8PDEjuB7R4YG0YuC9Pu3ZsBXbBmGUiMcwPSMYoBf8STGk/UDLQ3+jpBPKtqGU1WHKQHl8sBrx8XGk4RZIQ0f9tBH2blGUbwSIQ0AEqBXshpGERepCQqYTpBD/jbG0U4mCQicltBrOTlGkvLwovQv5qBn4nrGEcDZwP out_154_mFAP2b_singleloop_p01wA5_mFAP2b_0001_0001
EFDysB/nasGkR2+NQ357tBPc9sGEpwVQQGZrwB7P1nG0GvcQQShbyBT14pGUbnPPQkCHuBzLd4G0Mz0QQRX5uBP2o5G0yKSSQI0quBP+6EHkHRxSQcOrvBPQ9FHkryIUQXfOuBPYSEHUlARVQq+rrBbHqBHkt4MVQYwYvBrNSFH0PycWQCBmsB/89yGUHaxMQninsBvQsoG0ioBRQclQsBTCi8Gk19qQQ6onvB3Nn8GUmtPQQN89wB/iF3G0IkaSQLwltBXBm0G0pR5SQYoksBPSbHHEpVwSQep1vBXnJKHkqOISQpIoxBXa6HH0I5PUQOpwqBXNABH0OtTUQLxnqBvRNAHExhEWQCtVxBTWQHHksjgWQS0TuBvuEEHUp4SXQ out_154_mFAP2b_singleloop_p01wA5_mFAP2b_0001_0001
E99DxB/TNhGkR2eRQXPqzBzeUcG0d+uRQamJ1B7kYiGkAr0SQmu5zBbQgnGUzMrTQ14VzB/RhQGUwKHSQGoMyBLPzJGEeT/QQV87xBDKB8Fk+UVRQzGywBPc/1FU7XWSQFBDzBPqkuF0BleQQFDivBbmZfGEAAISQzj10BfMtcGkIW0QQL7AyBnQ1PG0HS+SQS7R1BrUPNGETlZSQdTfzBHviKGEafHQQayNwBze4MGEfZwQQaW+yBr1reF0/VnQQRj9zB/vI0FEIMUPQ out_154_mFAP2b_singleloop_p01wA5_mFAP2b_0001_0001
L/Uz3BXO0hGkEDySQ03f5BXO0mGUdTyTQShb7B77neG0OfXUQIwK8B33PfGkvfiVQy+P8B3qdXGUdkrTQRLC7BrbSwGEShLTQMfP5Bznb5GEQIrSQHzx6B/x2CH0C/GSQXTM9BbbbCHEJoESQl5g5BHXgKHUr7tRQ5Qr4BD/pdGERLCSQsoO4BfB2pGUSolUQzfP8B7PgtGEE5VSQTNZ8Bv6lzGk6M7TQKc/3BPLN8GkM1fTQkq63BDIU2GEpk5RQ out_154_mFAP2b_singleloop_p01wA5_mFAP2b_0001_0001
L+TNOB325FEUHahMQ6mETBf8SPEU6mkMQ++JXBvHFOEULymKQmuJbBLEYZEUIwaLQmuJgBz0NbEUGE4JQOJGaBfR2iEkqx7NQbnvdBHuewEEmuZPQqxLVBfR2cEE8nqOQtd+SBzKHiE0OfXQQAAgLBHYl3DEtILKQepbNBrED6D0hWEHQXPqKBHXPmDEBW5CQO0iMBHZ7oDk9ow7PPK8FBjqxPD0FZ7DQW5QDBjAr8CEqGv/Pnv/DBnuJNDU6mkIQ03vGBDW5gDUjXqKQHv0+ArFZ3C03PFJQMrAMBjOsFEUZeZOQOUjgBTQfSEEmggHQm6jgBXbUsE0TYMJQ5p+hBj/pUEUk28KQFSueBzoy+EkenLOQ6avgBDfjnEkry1PQax8bB7u11EkIQqQQkSCRBX2cFEknsEGQvPKFBTtbeDE0BrMQ out_154_mFAP2b_singleloop_p01wA5_mFAP2b_0001_0001
