# Supplementary material for: Incorporation of sensing modalities into de novo designed fluorescence-activating proteins
Source: Nat Commun. 2021 Feb 8;12:856. doi: 10.1038/s41467-020-18911-w (PMC7870846; doi:10.1038/s41467-020-18911-w)
Supplement: Supplementary file 24 — Source Data [file 41467_2020_18911_MOESM24_ESM.xlsx › raw_data_graphs/Supplementary_Figure_6b,c,d/1/silent_155.out]

SEQUENCE: SRAAQLLPGTWQVTMTNEDGQTSQGQWHFQPRSPYTMDIVAQGTISDGRPIVGYGKATVKTPDTLDIDITYPSLGNIKAQGQITMDSPTQFKWDAQFKQNDNPRYHGSTNILTGTLQRQEZ
SCORE:     score     fa_atr     fa_rep     fa_sol    fa_intra_rep    fa_intra_sol_xover4    lk_ball_wtd    fa_elec    pro_close    hbond_sr_bb    hbond_lr_bb    hbond_bb_sc    hbond_sc    dslf_fa13      omega     fa_dun    p_aa_pp    yhh_planarity        ref    rama_prepro    bref_irms    cen_irms    final_chainbreak    final_looprelax_score    irms       time                                       description
REMARK BINARY SILENTFILE
SCORE:  -490.743   -717.074     97.869    412.889           1.618                 23.263         -6.264   -262.108        2.031        -22.327        -80.482        -22.844     -37.959        0.000      4.858    132.054    -41.470            0.042     19.116          6.043        3.335       3.335               0.025                 -490.743   3.269   3027.000 out_155_mFAP2b_singleloop_p01wA5_mFAP2b_0001_0001
RES_NUM A:1-120 B:121 out_155_mFAP2b_singleloop_p01wA5_mFAP2b_0001_0001
FOLD_TREE  EDGE 1 120 -1  EDGE 1 121 1  out_155_mFAP2b_singleloop_p01wA5_mFAP2b_0001_0001
RT 0.092238 0.94843 0.303269 0.768097 -0.261588 0.584465 0.633655 0.17903 -0.752615 12.785 -5.805 20.9455   out_155_mFAP2b_singleloop_p01wA5_mFAP2b_0001_0001
ANNOTATED_SEQUENCE: S[SER:NtermProteinFull]RAAQLLPGTWQVTMTNEDGQTSQGQWHFQPRSPYTMDIVAQGTISDGRPIVGYGKATVKTPDTLDIDITYPSLGNIKAQGQITMDSPTQFKWDAQFKQNDNPRYHGSTNILTGTLQRQE[GLU:CtermProteinFull]Z[HBI] out_155_mFAP2b_singleloop_p01wA5_mFAP2b_0001_0001
CHAIN_ENDINGS  120 out_155_mFAP2b_singleloop_p01wA5_mFAP2b_0001_0001
LwfKMBvxLBIEoaMYQDCMMBf9IAIEZ78WQ67nRBLFu8HE99bWQ357UBT0i4H0hWMXQlDNIBf9o3HkoFpWQDuxJBDKGuHEUUPXQiTgIBXhVCIUaeVYQPryOBPHFEIkmJTYQBdLNBHFt7HUsJcYQAQKLBfY1DIkXmbWQjK4HBvdi2HUAmkVQaRTEBrC95HUq7AXQ7v3HBns9tHkylDYQ out_155_mFAP2b_singleloop_p01wA5_mFAP2b_0001_0001
HTihSB3NJ+H0kYIVQ/UjXBHCs6HkEDiUQkC3XBvcouHUgVmUQFDCcBjVOqHkvf6UQ5QLYB/9T+HUf/ETQdKGZBTvIFIEB14SQ/p7aBPnjGI0TVfRQ4n1WBvnuFI0rYdQQ2DKTBLlbJI0R3FQQ5iETB7zJOI0+mrQQlaqPBj9VIIEUEROQEtoPBzKnAIEsyhUQMv1aBzTP+H0KDGVQ+3sUB7XH8HUCcgSQfdkbBveJ6H0UVoSQ+lHcBX/fGIkXFmTQiGWVBzsOHI0wEFTQ95XeBXJFEIUl9ORQBMHcBn5vKI0o0dRQ5UxWBDGKCIkIn8PQESvVBflAPIEzMaRQrqVQBXY6QI0ryZQQrxsPBHgpEIkecUNQJD8MBfgFLIk6jtNQ out_155_mFAP2b_singleloop_p01wA5_mFAP2b_0001_0001
H3kYTBPzMpH0yhWUQiBhTB/RhdHUO0aUQXPKVBPIwZHkVO0VQEtoYBfR2SHkQg9VQiWEOBntzYHkArEUQnEDQBnCXtHklDFUQRXgWBforaHUCZtTQb8SOB7QLQH0IbHUQam5MB/TNbHkrHFTQEYFLBvcobHkvfyUQ out_155_mFAP2b_singleloop_p01wA5_mFAP2b_0001_0001
HPK8SBntzeHU2O3WQqGPUBjqxbHUbnHYQrcIaBnCXdHE8nSYQQgVcBb5QXHEDCsYQ8S3QBvHFiHUzMnYQXPKQBD/pkH0yhuWQ2rZTB/GRTHEgVLYQ9owRB7OffHknvHZQmupMBD/pgHk9ogYQ03vRBz1jqHEAAkYQ out_155_mFAP2b_singleloop_p01wA5_mFAP2b_0001_0001
H++pcB77nlHEoaAYQuzHhBra8nHkvfKYQy2JjB/RhjHEoaUXQnvflB/mEiHUdTqXQPffhBnBB0Hka8OYQWxmfBzO+4HkeNyYQzycgBb4b0HkPSeZQwWviBz+A1HE36sZQZy4cBTA6vH0OpzZQsHlaBrZmqHUiBZXQOInhB7fLkHEs9oYQ4v7gBTP23HExdhXQfYljBzT11HU5BVYQU5ZbB/jW3HEFPrYQgAKgBnOyAIU+2yYQU/gdBTuxsHEZrQaQp+PZBjrlvHULkmZQ out_155_mFAP2b_singleloop_p01wA5_mFAP2b_0001_0001
H46RiBTgVhHEv0FWQ46BkBT2OdHUIwCVQqxLkBblDRHUO0CVQCBWmBfTiMH0P14UQ78NjB76RhHkpbqTQ7cClBPEXdH044kSQvZ0nBrSIhHkLL5SQ7ELkBnkyhHEbNPRQaRWgBntziHUwK3VQXrCmBzDSgHUSxNVQjwNjBHe+pHkjbqTQV4MhBDQfeHkg9cTQiWBlBzmtUHkWnjSQ1DLpB3rXeH0EqJSQmkboBn68dHEWH3TQWy2nBDU1pHEvJ7SQC1glBvU7eHE/cdQQ9wPkBfgdqH0dNSRQKqLiB/CYfHkyJARQ out_155_mFAP2b_singleloop_p01wA5_mFAP2b_0001_0001
Ham5hBjArLH0xLNVQQg1hBTf//G0xLNVQHaRjBntz5GkWkVWQMdTkBLaRxGkpbCWQGZ7dBPc97GktzHVQGzPbBzjc9GEygyTQ6qjVBzy96GEON5TQpLydBPiv1GkLkySQrcIgBvcoPHkBBWVQ8T1iBL3I9GUxiTUQZIkbBzXEAHED42VQaX5dB/OizG0AXWVQYvqbB7PoFH0/VeTQ69nTB/oA8GEwE7SQ2ixTBHOXAHUmznUQvcHVBnkwyGkKJOUQz+2bBDij2GET00RQ+oSdBrBrtG09tITQtp/gB3cf3GUclsSQ out_155_mFAP2b_singleloop_p01wA5_mFAP2b_0001_0001
LEtojBLFu9GkQglXQf/0kBf9o3GUHaVYQUNenBjAryGEYlHYQJbHpB3Mz3GUPKkXQdTSlBjVOAHkCX3YQF09iBjYqHHEFkxYQIskiBPCHIHUTeCYQakmjBz5o9GEQaoXQ/pajBjzaxGEm4fYQkoNnBLFMEH0AfxYQvxalB79l8GUhFXZQcLajBr7mPHkvM/YQ6NLhBvL0EHUpeBZQJD3jBv+ZOHUWAuXQpodgB/pXJHk792XQ out_155_mFAP2b_singleloop_p01wA5_mFAP2b_0001_0001
LSh7nBPIwoGkoFVYQ14VqBblDjGkqxHYQ35rpBrw1aGUdTKXQrcYnBXNeXGEsyBXQgqhmB3jClGUbnnYQk5OrB/hFfGkBYjYQMuzrBLGxoGkqo3XQ out_155_mFAP2b_singleloop_p01wA5_mFAP2b_0001_0001
EqGvrBvz3WG0isdWQJGUrBPc9NGkpbiVQW5grBf8SRGkVOEUQHvUtBzeUXG0gArTQWOUtBX46EGU6m0VQtpBtBL+VBGkNEMXQAWusBHLB3Fk/x5UQpwltBb78ZGEEYlWQYHTpB/m2KGUoBsVQHaWvBb0wHGEIUqVQWkprBTUj3FkDKQXQTTHuB3ETqFUF3HVQqo7sB78p7FUHs3TQw5rqBvedxF02xEVQ out_155_mFAP2b_singleloop_p01wA5_mFAP2b_0001_0001
EEYlpBDrcNGUy2RTQIFepBjpbPGEUN2RQktzpBHtIFGEnEDRQktzoB/9T5F0w1bRQsyxmBD/pUGUHahRQALnmBnXkfGk9eHSQR4XmBDrvhGkL4aTQk5omBfowpGkLPdRQhbVmBzlWsGkMznTQyRimBHrbxGk94bSQ7fwmB/K0sGUBnKQQ7mnmB74P8GkJAJSQoN2mBDka3G0JRtPQJLzmBLiC/GUlI0QQSMIoBPy2IG03PtTQiRGrBXn0UGU2HlRQz2JlB7muPG0L/5RQw9jmBDzNVGkbScQQYxQmBjQybGUQYNUQZkJmBnosvGkvziUQ45ymBbS6mGUFV0OQdijmBXCVCH0Hx5SQGM9mBfpf5GUshoNQWQ4mBvMfHHUowhQQ out_155_mFAP2b_singleloop_p01wA5_mFAP2b_0001_0001
EEtIrBzgAGG0LdzPQMIgrBTgV6F0257NQUN+oBHtI5FkQgVMQ8nKoBbktEG0xLNLQaR2tBnsd+FUHaBMQnjWuBXIgsF0eX/JQREdvBz4IYFkCjQLQFukxBHulYFU8PiMQSUDuBnqUGF0/N6KQuz3rBrbSNGkVOUPQsK1rBDuurFUoJFPQL3pvBr9cAGkJEJNQACetBD3kGG0fP6KQMTyvBLIIyFE4YgIQFkdsBbngoFE4GBJQharuB7Mn4E0IrtLQvhWsBntfGF01S2JQ out_155_mFAP2b_singleloop_p01wA5_mFAP2b_0001_0001
EoFpnBTLymFU46RMQkCHlBTgVmFUhr3KQKc9kBDqGVFU5QrIQHahlB3NJCFEVjHJQEY1iBz0NjFEmu5MQhQLgBTmwjF0CVdLQYlAjBjW9zFEvDFPQQgVoB/RhZFEFuONQej0kBnDw1F0d64JQo3BjBHJnTF0Nz0NQ+eKdBLSjhFkg+4MQ9GHgBnLOXFEny9JQmY3fB3IQzFkOzeKQKzZhB3xkxF0SKQQQNr3iBL9vBG0B9NOQtx4kBnhhyFk75CQQ out_155_mFAP2b_singleloop_p01wA5_mFAP2b_0001_0001
EhALkBf++bFk/UjEQWO0jBj/UNFkTiBAQtI7gBz1jOFkpbS8PSMofBzKHgFUwKH7P78tlBnsdSFUIwK1PHueoBbrrQFkXT/5PvLNlBrU7CFUnpBrvW5wjBb78rF0IbHEQEgQkBTiH9EUsvXBQfIXlBffwiFUTbYvPRmQpBTiyeFkWTL6PqEjmBvBvGFkdRV5vXmJjBvncEFE9v+yvKXjlBvckyE0Yz3Kv out_155_mFAP2b_singleloop_p01wA5_mFAP2b_0001_0001
EWOUfBvHF8EEEYl6PR2uZBjpb8EU5QL2PhrnYBvd+sEkuJxoviWkbBrFZdEEAAAwvVj3VB7Of3EEDCMAQ9rJWBfv/FFUNbMFQ9j2QBv8CAFkZm6IQynISB3LIQFUstzLQampgBT14tEE7Rh7PVdzYB7hbMFESPUwPTgUWBDXZnEUg7dBQWv0RBnDB5E0XXT9PyP4VBPinWFEMHGEQ+M6ZBn+YDFUXyMHQtABPBXsXNFkXQSNQXzNSBPg9gFE+RRLQV65VB3XuLFEcrpMQ out_155_mFAP2b_singleloop_p01wA5_mFAP2b_0001_0001
EoFZUBHDCyEEv0N4vktTSB7QLkEULyWAwXPKMBT2OjEEoa8/vO0iJBntzzEkQgV+v14FUBnBBsEkAr8FwCL1ZBDXEtE03YJGwrYNSBr/acEEycIJwfUYSB7lu/E0HFu0v4G7TBngIUEEQ5k/v2jbSBbe07Ek0HuGwTwSbBLRtkEUp8QDw2VhTBPfAiEU+XFLw4Q5NBzBYbEUrOHJwow5TBHppMEE1GwIw out_155_mFAP2b_singleloop_p01wA5_mFAP2b_0001_0001
E99zJBPJGQE025bAwPK8DB/mEPEklDNAwamZBBjpbQE0fqxFwIFOEBPIwQEkvf6IwkxJCB7tn1DkyDw6vZyfDBrc0NDk4beAwpaTEB/JYPDU1dWFwoMwDBfaKqCEGDf7vEtIMB3MzCEEnEDBwZdfCBHn2cEURk57vHbr7AbCt2D0vxd5v3bDEB7NzzDklcqrvGcoEBfJrOCUoUM/vyiEDB3BZqCEqSbuv out_155_mFAP2b_singleloop_p01wA5_mFAP2b_0001_0001
L1NJ4A/89PEUiBBGwQgVyAb5QREk/UjJwwfq0APdT+DEYljLwoFZyAjWkBEESh7NwO1TmAPg1REUk8+Iwme6eAzdIYEkb6XLwNyghA3IouE0WmTMwskOmA3Zq6EUrG1Kw5UucAbKyzEkV6fOwe++zArvfQEUiBhCwuqr0AbV+fE0gVkKwXmskAHzKdEkzHwGwwBrjALwHCEkQkTIwFcGOAfloWEkW/0Kw3SChAr3ENEUXqANw out_155_mFAP2b_singleloop_p01wA5_mFAP2b_0001_0001
LGZ74ALv0ZDkSMoKwQgV7A/TN2CU5QbMw2OfDBf8S3CkVOUNwzhWFBjpbaCkWktOwHK84ADLYLCkPSELwF0EtAvk1EC08ogKwCGrmAjuoXCUFz4Lwo2hqAv4NaBEYntIw/pG7Ab5QXD0FZrIw/RS2AHIE5CELfMOwqXS9A/ofJCkZiLJwNXw7AHiiiBUnLVMw out_155_mFAP2b_singleloop_p01wA5_mFAP2b_0001_0001
LGEYGBT0iYDkCXfMwjs9LBXNedD025LNwHv0PBPHaFDkX6WLwdolUBLwKDD0HF+LwcSsEBrw1vDU14VLw5/BNB7YS/DUSwINwW/mMBbDVSDEvZOPw out_155_mFAP2b_singleloop_p01wA5_mFAP2b_0001_0001
ELH6NBTLyyCEBWJJwEtoRB/mEbCEBW5GwgqxUBT2O7C0kYwDwqxrSBzfqdDksdeCwoF5OBf++5BEsyBDwd84LBbLcyAUtdhFwcvRJBzqF5/jPyVBwbF5FBnKGcAEoti8vKR1KBbsss8zNJGBw2O/JBvco1CE/pmIwthRUB/OUICEikuIwXUWMB3UqOCUFYbAwvz+RBDgicB0VBkAwLAuOBD8vKAU7SwHwr30IBT/RMBUlIGIwRWRJBH5ns1D0ru8vXooNBHL7r6j5jpDw out_155_mFAP2b_singleloop_p01wA5_mFAP2b_0001_0001
ElDtZBDrcwCUf/UCwy25cBfnvPDEAAA/vv0NeB7P1ED0d++tvHv0dB757fC04luJPb8ChBjU4WDkSMoCwf8iiBDgRvCUAY2Cwh3XgBjFrlDURrJIw8SXbBLwKTC0LdTDwFzqaBHZqtDUosn+vc5PiBbSPvDEznpAwVHUhBXp0VC0T68CwDgNiBj6yqDEGGRJwpteeB7lsBEkB6DIwelWeBLWSNDkdHKJw out_155_mFAP2b_singleloop_p01wA5_mFAP2b_0001_0001
EAAAgBvcolDklDtoP8S3gBvz3fDU6mE9P5l+iBrbSAEE+TNAQHaBjB/naSE0xLd8PzMzcBvz3jDEsyBCQ3FraBDsFGEUvi1BQ357fBjqxBEUc9ogvi6whBzfNADUc9z9P6l0dBjjkcDkMYHGQktwZB39wND0YZsAQBDZZBf69IEEX5gFQ out_155_mFAP2b_singleloop_p01wA5_mFAP2b_0001_0001
EY6mkBnuJ1DkR2OEQnvfmB3NJKEE/pmGQAAwmBjWkHEkQgVKQmupmBvIbrDEBWZLQlYQpBf++JEkoF5DQ6uLpBrTtSEkFJU8P4A4rBXfGWEkm0Y2PJ0ctBzqMHE09rFzP/+asBX4YqE0TAExPU4akBvd+WDUHaxFQbtvlBX3OaE0ZI2FQmgCqBLjbzDkvvyDQ6KpqBXtuTEkMYNGQagLoBPAGiEEPTm8P4IFoBLlwHEUMZf2P2cKuBbaDuEUNKZgP8ZDrBbTP2EE8hI0P out_155_mFAP2b_singleloop_p01wA5_mFAP2b_0001_0001
Lx1DnB7luZEEUNuLQ7RRnBb78ZEkSMoOQwKnnBvyhwEUMIwPQbnvoBHue+EU5QbOQsyBnBHDCoEkCXvKQj59oBn2LQEEJzPPQY9elBPtxSEENrfPQ out_155_mFAP2b_singleloop_p01wA5_mFAP2b_0001_0001
Ef/0mBPzMzEUiBJRQ/pGnBLwKHFEBW5RQ/pmkBnX6MFUKctSQQ1IjBzJx+E0FZLTQlDdpBb5QFF0Jx4SQt+PsB35+CFUiBRSQkjZuBH7l+EE/aUTQd2SuB/n3tEE899TQG3UwBvG2MF0FnfTQqG/lBbmZmEEaRmRQFzanBL1NUFkfLMRQO3HpBbCk3E0DriTQF8epBTvdTFkvOhTQ80vsBzADSFU9qwRQmpQsB3551EU3ajRQlXwxBj8QKFUO8KUQ1TXwBzGmaFE/u8SQ out_155_mFAP2b_singleloop_p01wA5_mFAP2b_0001_0001
EoFJkBPy2hFEBW5SQ14FiBzfqpFEv01TQ5QbjBvxL3FUc94UQ++JlBT2OCGEEYlUQkCXfB3251FEVjPTQxL0aBbt1oFUzFnSQdO1aB7XjUFUrrOSQYmfVBvfdwFUTZVSQn94VBD3vOF0RutRQwupSBLlhfFkUdxRQ5Y9SBX14BGEgwgSQM9cNBPkihFUjDZRQFluNBju1CGEJOISQX+FLBrQK1FEjllRQ1NZlBXjXsF0FZbSQaSIhBrp4bFEReTUQb+ZgBfvkAG022fSQGZkdBzrZ/FUPtCUQPaLeBfhIKF0z3TSQjF2UBbZn/Ek1VVRQHQAVB3+YIG03m8SQRjMLB7kTUF0LE9QQvvxLBbJQKG0MvRSQ3tEHBPyM3FkHrURQ out_155_mFAP2b_singleloop_p01wA5_mFAP2b_0001_0001
EtIriBPzMzF0eUIWQaR2jB/na+FEAAQXQPKshB76RGG0HF2XQGE4eBLbnCGEaRCYQCsykBnYQuFEEYJYQjBrmB7SzcF05gwXQItZpBPQffFkdcoXQPKJmBX6WIFki0VXQoueqBv7XNFEqNKXQ6IjoBrqL/EEc++WQ7RRhBvconFECsSWQE2glBXwFEG0Xr5WQnZGjBvT7mFEgxXYQYI2lBvNz2F0DoiYQnoLkB/hpAFUHtTXQ1QmsBnaoKF0hd9WQ7M0oBb+lvE05RpWQ out_155_mFAP2b_singleloop_p01wA5_mFAP2b_0001_0001
EzhWiBXjXQGU2ODYQVjXgBntzXGknvTYQFDChBrvfcGEVj/YQO0SjBzgAgG025HZQhrHgBb78gGU3koXQdNSeBLyzdGUzzRWQro7gB/DMaG029WVQzbCZBPWleG0+O6VQhtIgBjDcXGk0ZGUQryaXB7Z4bGUMzpUQ4tEbB3UWYG0ALwTQe+OkBDAATGkYQ4XQxO9cB/LjTGEeiXYQ6nEiBDVXkGkVSgXQqrsdBPsBnG0TKBYQxtBjBXfjZGEikpVQQZJWBjBWhG0xvnWQqvlhBjPlUGkAQYTQ14OTBLllcGk4FYUQfd2ZBj0RWG0bswSQ out_155_mFAP2b_singleloop_p01wA5_mFAP2b_0001_0001
Env/dBntzcGEqGbZQ8SXeBvcohGkTiFaQ357ZBPc9pGkDtMaQlYQVBzgAnGUbnPaQep7dBrEDZGUPKoaQ6BmdBX9WdGELQWbQidRhBPoBjG0i9mbQLpajBv6LeGkDxrbQDK/gBPtVtG0+pwbQPKcaBXNeZGU46RZQuSGhB7HvlG07HIaQEzsgB3dyTGkJQmaQ7jaaBnBLUGk8PiaQf3ycBngpWGkOUrbQWWRaB/vDjGkUzXbQ28hiBXtgxGEzF8bQ+QWeB3cFxGE0wrbQ out_155_mFAP2b_singleloop_p01wA5_mFAP2b_0001_0001
EmuJbBnCX0G0IbPaQgVOXBfnv8G0xLVaQfU4UBjVO8GU14BbQsHlXBLv04GkYQgbQZQgaBPc9GH0HFOaQkPFgBbm0DHkoIZaQ6fVgB33M4G0Y2KaQ82JbBTtK0GEtVPaQVoFUB7h67G06t8ZQdh8YBj3XNHUruiaQDpDaBPDyJHk73sZQ5JagBPayEH0zs7aQaIghB3sMJHU8NJaQRwuhBfzZ0GEAlgaQJi8gBT5b3G0KopZQ out_155_mFAP2b_singleloop_p01wA5_mFAP2b_0001_0001
L357PB325/GEaRGbQWOUNBvcoAH0z3vbQfUYLBXiBMHkDt4bQpbSLBHYlPHkQgdcQcSsIBntz4GEFuybQqXRKBLmCtGELXubQjgxNB/sfpGUXhScQT9MPBHyYeG0lnOcQAM7SBnsQZGUPelcQ/SxVBfnMeG0h+CdQQMoTBHcEPG0BPdcQGE4NBLwKCHkqxraQCpMQBP7a+GkyhIcQei7FBjig6G0RfZbQjBmGBve25GkN+QcQXXcMB7VyrGExZQbQ6QsGB7DDoGkwSubQjfqLB3kjqG00swcQq2bRBXMLuGUn3ScQYGLNB7FwZGk+u4bQ53JVBrWDmG0OyIdQcojYBnVIaGk/tTdQPGPRBnJxLGEMpFcQeZWWBTMtKGk2TtcQ out_155_mFAP2b_singleloop_p01wA5_mFAP2b_0001_0001
LkC3JB/owRH0d+WbQ46xHBb6mcHkYQcbQBr8IBfSMiHEsyxaQcSMKBPIwcHkpbSaQgVuBB77ncHEVjjbQt399Af8kbHkWc8aQ2O/JBzeUOHkQg5aQL62JBn3XgHkWA3bQsFYABDTkjHUA60bQjYxAB3HvVHUtc3bQ8ye4AT2/VH0Fv/aQ out_155_mFAP2b_singleloop_p01wA5_mFAP2b_0001_0001
LXkNIBHsysHEmutaQpw1IBnDtyH0HFGaQueUFBXMIuHERLiZQlYQGBLbnwH0bS8YQcSMHB/mE+HUwKTaQHVYIBPxp+H0JeCbQB+CHBDArzHkMNTbQffNIBryusHUDLuaQkhENBn3iyHkjb8ZQY5+CBPTS/HUqcMaQHmaJBTPACIkyaAaQ5v8FBjXfCIkQcRbQI8lMBHraAIUupHbQ5FyCB3qezHUUFbbQFmnJB3g4xH0tkubQ out_155_mFAP2b_singleloop_p01wA5_mFAP2b_0001_0001
EsHFBBf++nHkWktZQ7Rh7APdTjHkDtMZQQ144ADrcXHkmZWZQ99TwA77nTHEEYJZQ2jCxAThrpHEsyJZQqZjyAvhr1HkmpCZQdqFyAPai8HkTdlZQv7g0A3/y5H0FUaYQq5izAbzsDIELzfZQEOA2AnTTCI02nUYQz8g1AHOtFIkKN3YQUu/2AfiHLIk/ixYQf/UABjU4lHEoaMaQTq6/AfLdjHk4kuYQ2TqsAzapoHkprnZQFEAsAH4imHEfswYQf7kwAH6V5HkPVFaQZe70AbFn0Hkxj+XQ+7LzAnoYGIELO7ZQ4gj3Ajy4DIEzfpXQtH91ArJ7MIEtYMZQ out_155_mFAP2b_singleloop_p01wA5_mFAP2b_0001_0001
EqGPABT0iRH0yhqZQ357+A3jCGH0Gv0ZQ5luEBnDt/G0JxwZQGE4IBHXPDHkQgBaQMIw6ArFZEHkU4iaQ1PVxAv4sKHkZ5paQ9A+3ATdl4GEPjqaQDCsDBT2OVHUGE0ZQtsQ5ADHrCHU56dZQ9raAB7a0GHE7R5aQiQBtATMrKHEwLQaQmHC1AHBo3GEEGLbQI09+AntlzGUXQmaQZmxxADmI2GET7TaQ out_155_mFAP2b_singleloop_p01wA5_mFAP2b_0001_0001
EFDiEBzKH2GE7RdZQ4PVJBXjXvGEBWZZQU4aIBjrHjGEoaYZQFueEBnuJfGECsGZQzhWMBTgVzGU46xYQjyWRBf6ktGkJAmYQe4gUBXsN0G08P2XQawKXBff8+G0ZLYYQ7RBBBrZmzGE99PZQ/z1LBrGqwG0LZ1ZQa8ZNBDlt7GUvX2YQx8rJBL06yGEEQWYQn8cQBXVYlGUzTcYQRqEUBv7TtGEkrAZQCaPZBLoOEHUPxCYQUk7ZB7K67GktKwYQ/S9TBzYSDHE13nYQ out_155_mFAP2b_singleloop_p01wA5_mFAP2b_0001_0001
EEtIMBvHFdGUPKsZQ/pGMBrbSRG04lqZQaR2PB7QLNGU5QHZQlDNUBfTiRGEoaAZQrcoNB33PMG0isVaQp+WJBbkiNG0Bk5aQzJoEBvgAOGUcLwaQva3KBfOmNGExlebQ5lOPBjqxgGk8S7ZQhFDIBfznOGk4cjZQMbURBff5PGkp1gaQjfbOB/KwDG0bDRaQ out_155_mFAP2b_singleloop_p01wA5_mFAP2b_0001_0001
EIwKOB77nEGE7RxYQvJRRBblDAGEmuNYQyLdSB757nFkuJRYQam5OB33PbFU2ObYQzMTOBrEDCGksdGXQZneNBXHEOGUH84WQJ5eRBTmy6FEMR7VQ93CKBLX2QG0ZitVQx1jKBTgVBGEZ74YQUeKVBvA9DGkh0MYQfRYKBXet8F0OrJXQ4JTRBTXoRGkQXyWQoLiLBDydRGUOxwXQnHTPBvJ09F0liBVQuz/RBj3ppF0RtCWQXVaVB73PBGUW33VQvoqJBrWgZGku2oVQVaHGBTrUNGEka2VQe21LBnqwNGEcRzUQ out_155_mFAP2b_singleloop_p01wA5_mFAP2b_0001_0001
EKcdXB7OfhF0MzIYQtI7YBX3kKF0eUIYQO0CbBvcoDFU3k4WQf/UeB3MzOF01jSWQ6mEdBLEYFF0jCrYQauoeBLCztE02eoYQ+uvaBT1yKFEHmWZQgqRaB/S3sFksdCYQgQXVB7pLBFkcpPYQygSgBbacOFU4zlYQ20ygBXtPqEEvDBZQOELgBntQqEk1NJYQkwFbBXa4jE0EdtYQ+HrdB3cNHFUOVvZQsqIXBLxQBFUv0bZQhBvZBrDwbF0X3XZQ out_155_mFAP2b_singleloop_p01wA5_mFAP2b_0001_0001
EsyBZBbQgxE0jCXWQ++paBb5QpEUjXCVQ46ReBrFZVEUiBJVQIFOdBnDtGE0w17VQXktVBrw1jEEEYNUQBWZWBHZ7oEECs6WQ509cB7kr1EEYNiUQjs9WBXjXeE0HFOTQv0NTBLGEyEE/pGUQ35bTBb5QXEET3sUQ out_155_mFAP2b_singleloop_p01wA5_mFAP2b_0001_0001
EqxLhBLxgUE0JxQUQaRGjBf9oCEEEYNUQ0iMkBra86Dka8ySQO0ClBPy2LEU6mESQ35blBvyhIE0eUIVQ/1mnB7wRwDkiaQVQnhwpB7bc+D0MtPWQ35/pBz8MSEkzPnWQ6HXrBHEkfDENVsWQiBhhBTKchEUdTqTQ0VFiB/aSoDkWkiUQUdqkBD1oLEUVaIWQM9VmB7wXXEkjgxUQvzioBf2zrDkAASUQ8YvmBzENSDEskmVQTk0sB/dhmDE14VXQTPHrBbrbBDktIYWQ out_155_mFAP2b_singleloop_p01wA5_mFAP2b_0001_0001
LHvUkBjWkRD01jaSQqGflBrZmFD0coFRQueUkBDW5cCkpbaQQrcojBHYl7BkBBGRQ2OfjBLwK7CkEDCTQFgonBbigAD0nUMRQjtNlBvz6fDEDwYQQ out_155_mFAP2b_singleloop_p01wA5_mFAP2b_0001_0001
LMIQkB3MzcCk8SHOQ5QLjBfTixBEqGfMQqGPhBj/UHCU0iMKQc94hBblDlC0MzsIQqGflBjrH9AkEDSLQTpInBPWscAk4uZNQznakBbo0l/z9rrJQZ78kBnCX3CEBWJNQ+zAiB3e1HB0MoyNQy8rmBLvFmBE/a/JQGqCmB//A5/D0JoOQJ3EmB7G3c+TUN3IQ0yKjBD/+JAEYfDIQJcPjB/mpU+DCm/KQ out_155_mFAP2b_singleloop_p01wA5_mFAP2b_0001_0001
L46xdBzLdjBEaR2JQktzZBrw17BUdTiHQiWEYB/TN2AEW5wDQy2ZZBf8SX/DtIbEQzhWUBrw1LC0NJ2IQLWoRBLSGQB01BKKQdlGVBfK/pCU1OvKQ0uAMBfXckBkD6sKQ789cBXjXyAEpwFLQ8fkbB74hWC0HLAFQszzRBfNWYCEvniGQOppTBX62ABUyYCMQXBwRBPppYAE2r3IQRvWRBTSFzC03RmLQi0EXBHZWFDU+84JQIGgXBXRAbCUTQKMQYXIKBXhAvA0J5nLQ86+JBn0ZyB0hj0IQKM0LBjBoNCUhA/LQ out_155_mFAP2b_singleloop_p01wA5_mFAP2b_0001_0001
L2jCVBvIbPBka8S/PDXvSBHYlTAkR2O3PnEDXBXiBx+z4lutPzMTWBzgAr4zMzMrP3ySOB7Mn/+j/0u8PX0OKBrmTVA0GDTAQIFOUBPzMHCkZmZ+Pz9DRBTVF4AEdgnfP036PBrpWn9jZ/oBQaEpMBjK6N9Ts9v1PJa/JBro/DBUD8n7P out_155_mFAP2b_singleloop_p01wA5_mFAP2b_0001_0001
LEtobB/na8/zisdePEtIgBf9og+zfqxrv2jChBjVO02D/pGxPiBBiBjWkt973P1YPTiBfBTLy28Dv0N+vX+XdBnn7s/jK0PDwTvXfBbMz+AUzQ+CwAU/ZBnaqI/zY9gGwZ78bBLwK/AUO0ikPoL0hBbec5/TmIZtvTB1bB/E3/ybPSy9vXiRhBzgDN5TvlpAw out_155_mFAP2b_singleloop_p01wA5_mFAP2b_0001_0001
LlD9gBThrH6zyhW/PDC8hBT0iM9bktTDQT3kgB77nK+LtIbIQZQghBjAr8/7yh2JQMdDgBb5QL+jWkNBQ/hBkBPilb87fiUEQZj3hBH1Nh/7zcQBQ out_155_mFAP2b_singleloop_p01wA5_mFAP2b_0001_0001
EPK8cB325767z3PJQBrcaBT2Of8b3k4LQjsdcBrEDC7jTiBOQtd+cBDVjH/zMzcNQXuYUB/vsH87/nrLQ7QYRB3Jo29LxbLOQ2BlLBH2TS+bsSpNQHEnIBD/Z4+LFYCQQIK8DBzBKHA8G0EQQ2xwBBrKCjAMX+6NQUEjBBnDRVAsa6ORQKcdbB33P16D99DIQPMhbBHQkQ/rQjhMQlx/SBjFJT+7M9BKQb5OTBj9E/7zQqPLQSo1RBfKcS57CruPQde/SBfdt0/7+H5OQ/pALBDX87/LQEQMQDD9JBfyzq5rC+xMQoSKKBLuiP+L6j6QQYzlDBn4PYAsPsJMQ8ih8APWODBMOo+NQyPODBbMq//7uwFSQBYG8A3Ec1A8RvQRQ out_155_mFAP2b_singleloop_p01wA5_mFAP2b_0001_0001
ETihdBzLdTy7P1QQQgVOfBLxgg9T14VRQWOUbBX3kAA0LdrRQyLdWBTLym/j78tRQ/pmfB757n2rpbiSQuwQgBL9Q5+Lyj7RQa4WdBDed5+r77oQQLXfdBLAj0zbaLPQQ98ihBrrJq+Dk7ERQZQ6bBvCnvzr9WITQjLchBXq4v5T91MTQsVNfB/pwOAM0aoSQAYaiBvOwN/r3twRQYHOZBrruk/rqqyQQbBnfBTWNFAMbH4PQ out_155_mFAP2b_singleloop_p01wA5_mFAP2b_0001_0001
EPffdB/RhLBkuJBSQb8SaB7QLKC0isdSQzhWbBzfqVCE7R5TQIFufBTf/kCkR2OUQhrnbBjVO0CUGEwRQj54aBjcKyC0PkYQQXiXYBbv2YDUUhTSQyLHdB/TxZDkRccPQ03vgBzgATB0Ld7RQwMFWB/ywBC0+PYSQrAjfBvIv6CUgG6RQ71oWBryxvCEKlLQQLS4cBze9VCEEx+PQY9eZBjep2DExtzRQKkDZBzWKcDExIYTQ9YOUBbfFSD0BsHSQ6HlcBvNxYDEC4UNQNKogB3UHdD0Rx1PQbgFbBnk20D0m6HQQ out_155_mFAP2b_singleloop_p01wA5_mFAP2b_0001_0001
ERLSXBThrPCUf/sUQlYQXBLEYdCEZ7EWQhrHSBX461CkYQQWQMdzNB7OfjCEueEWQpbSXBfR2uBkqxDXQpuLXBLOIICEKbPYQLaLcBnxX2AUzSzWQ2jCUB/naAC0xLVUQgexaB7CRxCUXBQWQN8qTBPtQKBENv7WQvHHXBv7jaBklslYQ0cnTBvNsbC09GUYQUpvaBTmebCkCNVYQpYKcBrPrAAkixfXQoazfBPEHcBUFj8WQvXFcBTUDeAkBFyVQ out_155_mFAP2b_singleloop_p01wA5_mFAP2b_0001_0001
Ee+eSBHXPeDU5QrWQEYlNB34l2DUMI4WQW5QOBzfqPEkpbqXQlDtSBHueWEE/p+XQNeJWBDrcsDUHaxWQkJqKBrMziDkpcZXQbc3LBrH6+DEFQ6VQ out_155_mFAP2b_singleloop_p01wA5_mFAP2b_0001_0001
EMIwJBXiBZEU0iAYQShrJBrbSsEUgVaYQ14lEBDW54E057TYQxggABf++vEk8SHYQdTCKBf++lE03PJZQBrFFB7zTZEEtqWZQGTvABDhAkEUOAoZQE91EBnoLDE0dkQZQHfY4ALn3YEExhzZQXGRABjpPwDk4HcZQdF83APu4CE0rltZQ5d2uA3/tvDUKJ5ZQHaRGBfSMSEkrHtXQZs/MBfae2E0UZQYQmCVKBThT0EE5FdZQBHlNBX3PcEU70OZQE26ABT8T1E0ChsZQeTOIBj8R1D04qCZQeQlxA3GXhEE9KBaQJeCABLL/NDEoiXZQhkavA3bkSDE4vvZQ out_155_mFAP2b_singleloop_p01wA5_mFAP2b_0001_0001
LhrnEBzgANFkYQgYQoFZ/AjU4YFEv0dYQKxAABfTivF0NJuYQpw1DBb781FUbnDZQOJGIBnBBUFE7RpYQm5N5AH1nQFksGwYQD+r8APrfZFEya5XQ out_155_mFAP2b_singleloop_p01wA5_mFAP2b_0001_0001
E2Of3A33P7F00NlYQ46R2A34lIGEoa0YQ03PzAvIbQGUy2RYQpbSuAvyhNGka8iXQEtIuAHXPJGET3YZQZT2xAjj/DGE74BaQ5b4pAjVXFGUzzlaQ2rjuA/CRBG0YlPbQtAA3ADbvIGUX3gbQ9owxATgV0FEXPSYQLx89AbMSLGk4FBZQtBrmArLfFG0i+OZQvmbsA77nRGEt5fZQY6e5AXUfHGkkaLaQTSDzA/z92FUak8ZQrkkiA7R+AGUggeaQja7nAvS0NG0+TpaQ3eLyAD58yFku6JbQ9uNoAX1aAGEINnbQpLA6AfjyFG0IR8bQISvzAPI7PGEOkmbQ82R9Ar+yJGE/gLbQ out_155_mFAP2b_singleloop_p01wA5_mFAP2b_0001_0001
EnED2AvyhaG00NZYQ357yAD/piGEaR2XQAAAxAPeptGkBBOYQbnv1A/S3wGUjXuYQ7Rh7APepjGEue0WQShr6AnsdcGkR2yYQS8TrAX4TgGUPFaXQGZ74ArbSpGEEYFWQEYl8A757bGkTiZWQKcdBB/9TmGkvfSXQ out_155_mFAP2b_singleloop_p01wA5_mFAP2b_0001_0001
E+TNqALbnzGUbnvXQIwKoAbkt+GUbnDYQ/pGqA757FH0gA7WQzMzpAzLdCHEmuxVQ7RhZAnYQAHEBWVYQXGFKAHSn9Gk0TqXQZPBWAjkJ5Gk/a8YQx1jmAbPKwGkqx7WQDVrtAnz7AHkVKdYQORbXAztnIHk/keYQNvBMAvtPCHkds5WQdG8FALcZ6GUh1IZQ663gAj8O7GkKAVZQ3A9XAfRzwG0iizYQ out_155_mFAP2b_singleloop_p01wA5_mFAP2b_0001_0001
Epw1rA/mEQHEnELXQGZ7tAXNeXHU0iEWQJGEkA3MzbH0xLVVQQgVYAzgAfHET38VQU460AXNegHU14lWQZVX2A7QpoHUiflVQvbr/AD66bHUpA8WQdoFsA34lSHkDtEYQ2moyAfwTTHEcHUVQOVPxAzi5jHk+TcXQO+c7A/r6uHEc+8VQAGsuAnCDsHUZHTVQL/F6AjV0kHkp7uUQuNVCB7QKiH0V8TXQd3nBB7VpYHUoxCWQ911+AbmrVH06KsXQ out_155_mFAP2b_singleloop_p01wA5_mFAP2b_0001_0001
LNepkAf9obHkCX/TQepbYAb6mfHkBBGTQXPKeAz1jqHUiBhSQ8naQADVjxH0kYYSQR2OVAblDYHEsy5RQeJfMAbOVNHEgPPSQOaMKAnMFGHkUG/QQslVx/+EJKHEJZDQQE87m/igSCHEHM7NQyLdrA7luYH03PlTQvfuJA7oggHUb4qTQz3QiAvEzWHEskaRQ2MoKAbzybHUIXLRQOVB6/SIJOHES1uSQdypXAbjnJH0Hq7SQo3QGA7q79GESDSRQB5NZAje3FHUmGcQQb277/O5lRHU2eMPQ1z7I/uOqLHEYqoQQyQ2++WgTFHkm8vMQI1YZ/2/Y7GknZwOQn5uAATFqAH0HkwMQ out_155_mFAP2b_singleloop_p01wA5_mFAP2b_0001_0001
LlYQpAnX6rHERLKSQdoFtADAA2H0MzkRQDXP3AHtI4HkR2WSQBrc7AjWkwHUep7SQsHFwAXMI1H0w1DQQxBE6A7GPvHEO52PQGEMnAv4bvHkrNlOQVjXuA3islHEoaUSQg58mADyF8HEzAuRQby9wAvU38HkdoPPQsZK/AP3vyHkwJlOQf9apAX84uHkOseMQrBlfATfA0HEgfxOQMq5lADXgnHEV+WPQ out_155_mFAP2b_singleloop_p01wA5_mFAP2b_0001_0001
LBrc8AjVuAI0P1QSQ9oQDBrbyBIEnE7SQnvfHBz0N7HUPKkSQTihLBLaR6HE7RRTQIFuEBPyWHIkZmZSQnmv+AbgBKIEnEJSQ+Ep3A/nkFIkttoRQ+2X8AHJyAIkI4QSQ50nCB353BIkxtAUQguKHB3n9GIUKRfRQfYKHBDCgJIke4ITQ/Bt/AH8RNI0KUaRQ9Tu7Aj82LI0HWETQSFi4AbzbFIUULjQQ2lYvAbzOGIkff9RQ out_155_mFAP2b_singleloop_p01wA5_mFAP2b_0001_0001
EzMzGBnsd1H0GvcRQIwqKBfTitHUepDRQIwKIBjrHjHUepjQQoFZKBntzdHEEYVPQ0iMOBrvfyHEAAAQQHxFLBbLn2H0pReNQD2PGBfzC1HkTJMNQdvtNBjiu7HUT44LQ8naDBPc91HkZm5QQT3ENB/XdrHEPa7RQGiGRBXr0sHUYubPQnpSQBX9J5H0p3bQQ out_155_mFAP2b_singleloop_p01wA5_mFAP2b_0001_0001
EqxrDB/89fH0w1LRQdTCBB3MzVH0z33QQXkt9ADAAQHkBBGSQfU43APy2UHU3k4SQ14l4AzKHXHECsyPQplI8AjMxbH0GlWNQwKDzALDeMH0qoNPQdTCCB/89kH0eU4RQjl9DBDzcQHktzaQQJk4yArQUcHUvHWQQGPJ8Aj/djH0t6oNQKQZsALN5NHUw23NQrVBwAvXAJHkAZhQQyRp4ATd7GHEZ8SOQ out_155_mFAP2b_singleloop_p01wA5_mFAP2b_0001_0001
EvJx/AbQgFH0gALSQhrH7A34l+GkQgNTQNzMyAHtI3GkBBuSQ99TzAHDCyGU5QrRQgqxBBb5Q3GEue0TQEPOGBrz17G0fbnUQlG5JBrHsyGEdICVQKT8DB/dTBHEi10VQpwVCBDBWCHkrHdRQ4bi3Aj9pDH0Jf+TQQjoDBDhOzGExr/SQmbm/AHjhxGEomaUQeeeIBn0fBHEUMBUQLTHNBHW01GU3KoVQxjeLBbPwuG0HeJUQZZqHBnA+sGU86nVQ3fKHBPkrEHEAlbWQnSrBBn0j7GkuEbWQPvSBB7TjHHUqbfVQ out_155_mFAP2b_singleloop_p01wA5_mFAP2b_0001_0001
ECsypAHZ71GkU4iTQ8S3gArbSuGkDtYTQ789jA/mEkG04lGUQpbSkAT14jG03PVVQDCsMAfTiyGU2O/TQPEky/CU9qGUnLxTQueU5/i4ohGEEVgTQMwp7+uUuuG02k1TQ67npAf9o6GUwKXUQ6mWfAv6zsGkflUSQbG3IAbFH6G08WlTQqa3OAPtrzGUm5DVQ out_155_mFAP2b_singleloop_p01wA5_mFAP2b_0001_0001
EiBBnA757bGEv0VTQOJGsA7kYSG0eU4TQqxLmAThrHG0xL1TQIwKiA3NJEGkpbySQlDt2APzMRGUy2JTQ1zr9ALdSaGUcYgTQH617AXRCHGUbTgTQIzIDBvflbG00UqSQoa8lATKccG03PVSQJYatArIkTGkkl8UQe4P1A3KlRGE1xFSQZseABjNzYGE0VcUQ7NN5ArjjhG0z3hTQdasBBnxRGGkMq+SQkzi2AvlmAGkFqNTQ7BN9ALhwGGUq+kUQfUmFBnFCiG046/SQqDoBBn5TdGUj2rRQoPZFBfEaUG0FBqSQ out_155_mFAP2b_singleloop_p01wA5_mFAP2b_0001_0001
E/pGmADBWCGEVj/UQT3khAb5QvF0LdLVQmuJqA76RfFUiBpVQZ78sAHtIfFUf/0WQ14lQATgVwF03PNWQZWzFA7ILaFEjZkWQhBoPAfUJKFUJfWWQJR+n/KNvZFUMrFXQ3kYpAXiBGG0w1zVQA+0cADOwpFkGROUQN5IEAHx46F0KozVQ8ecWAnOu3F0KHIXQ out_155_mFAP2b_singleloop_p01wA5_mFAP2b_0001_0001
EdTiuAfSMSFklDtUQFDC3ALFuCFEoaEVQaR2yA/owrE0bSEVQb8SuAT0ikE0GvEUQBWZABXiBDFk8SHUQo5mCBje+YFUHk9TQ6m5EBXTK0EkbLqUQAuaEBj6gjFEF4OVQWO0rA/mETFkCXvTQwf05AnQcGFkNxEWQvjX+AbId9EkcQITQ12R/APdhiFEI8eTQjT/FB/R5XFkJNUTQisSIBjzf0E0qV+TQOddDBDxzjEkJ4vUQlhLGB/0z5EkQxoVQ6v/FBnnOzFUd5/UQ75hHBrz4ZF0eXtVQkoEBB38KlFEHl5VQ out_155_mFAP2b_singleloop_p01wA5_mFAP2b_0001_0001
EhAr0AzeUgEECsKWQkCXxAzKHKE0NJWWQ2jC7AXO02D0yhOWQqxrBBzgA/DE+T1WQgVOsAHueGE0jCvXQKj3iAHhlTE0HM4XQy5BpAnFtdDk835XQnvf4AfTinEkqx7WQOIqrAXpEGEk83jVQG59xArB3KEUWSQYQae7kA3LciE04b7XQ4eclA/OGZDU/UcYQuGAwA7RRJDEKd0XQoSQjAnkCVD0qRIXQ out_155_mFAP2b_singleloop_p01wA5_mFAP2b_0001_0001
EOJG6Ab6mUDEuecVQdTiBBb5Q3C0KHSVQUNeABTKcJC00NxVQLHa8ALwKfB00NBVQtd+CBHue0CU0i0TQs+fEBLcndDkp3JTQ9IjABLfr3DUVxnSQxjwJB/zeoDkfaBTQ2r3BBXKGOEkEG9RQDaHLBPGpGEk+WWSQWJMHBD5fTEkt8zRQ63kIBXLolEkjAIRQwKHzALGEQDUep7UQMU3EB7b0CDUV14VQHhY/AvdQnCEw5STQcoUGBjTXeC0NZtTQ1T04A3lKvD0ttuSQ2T1MBXvxTDUVTcTQNxf9AfLKYE0fliRQVtSPBLzCLEE9xOSQc4ZMBDQQlEUNT8QQ out_155_mFAP2b_singleloop_p01wA5_mFAP2b_0001_0001
LCB2BBrFZ7BUHaBXQfUYBBTKclA0FZjXQTiBEB/S3E/jEDqWQjX6BBLFue7Tc9gWQXkNEB/9TtAEW5cYQ0PiDBbK4EC0fgoYQUOJEB7WTcCkMB+XQ/g2BBD2B8BUnj/WQT6P6AnzsVAEM4rXQjwbIBH/AaAkuzZYQ20VCBfh0BAkgJ0YQaXiGB/IeOCU4XAZQ3bK/Aje1JCUiF3YQiVUIBT1agCkLwzXQxU9BBbuQ6C0AHAYQ out_155_mFAP2b_singleloop_p01wA5_mFAP2b_0001_0001
LU4aIBHsyx/DEY9VQiBBLBHsyh9z4lGVQgVuHBrFZ77j9o4TQzMzIBbmZG8r8SPTQy2ZQB3ist+z4lmUQZ31PBzwOdAkUPvTQ6mEKBb6m0AUIwCWQYAnLBju5XzLvEsVQasPSBn1DK8z2NDUQcaATBPEcL/T5XaVQrJ2RBnosNAk+46SQ out_155_mFAP2b_singleloop_p01wA5_mFAP2b_0001_0001
LCsyDBLGEo+j/UjTQTihABjqxL+zP1YSQBW51A/mEj8z3P1SQamZuAblDN8jZmBSQAAgABDW5YA0NJmRQ0jNGB/Vz5A0G+ORQk2zFB3WjGCkETeQQamQJBTmbr/jQDeQQyL9CBfnvHAkYQIUQovXCBLITf6zWOyRQywY9AfoLIBEw2NSQ2sW8AP78RAk1jsQQwmWIBjzgHBUE1JSQqI0JBDEXSC0uBRQQR0tDB7aodCkddERQL9pDBbHTBC0guEPQ3kSNBLDtMA0gkPQQ1TNHB7uKQ/zEBJPQ4NjJBPq5u9zBAERQ out_155_mFAP2b_singleloop_p01wA5_mFAP2b_0001_0001
LQ140AvHFu6jDtIUQMIwqATf/U174luUQlYQkAz1jS+DqGPVQWO0UA76RR+z1jKVQkCX7ALwKH7zkYwUQBWNsAXOz78LIyjVQFjAmA/OEY8bMg/TQ out_155_mFAP2b_singleloop_p01wA5_mFAP2b_0001_0001
LRLypAjpbKAUiBxVQuz3kA7P1YBECsSWQ6mEdAb6mEC0IbPVQ2OfLAzeUUCU3kgVQwUhbAboQEBUYreXQAj/jAjhBlA0MaVYQGRZrATpCQBUockYQ9RJhAjr51+TgSlYQfU4xALGEIAEAAwVQqiOrAXp5BCU7ynWQHj7PAjGVTAEhgMXQ9bkSAjlP9BkIExXQKoAlA/p8F+Dco+YQn7NWA/WUp9jXGYYQ out_155_mFAP2b_singleloop_p01wA5_mFAP2b_0001_0001
EFDCjAjqxHC01jCUQKc9aAzLdfC0d++SQueUeA/TNODktzPTQZQgnA7QLaDkvfyTQThmhA/S3TCk8DlRQAw2sALi7lC0PUXRQtpihAfZNHB0+dYRQF3swAPMLjC0wg3PQLHaqAHZ70Bk++5TQ/ABKAz9YXCEbiBTQ6F8YArzhiCEs70QQ4ChyA7xvUCU7r/RQoICtATybHDkivqRQ24ekAvb83AELnYQQe40SAjyIvAEJnfRQkUsmATvSpAEXKISQesu4AjDnwCkuNuPQAxSrADxJ1CkA4kOQFI3wAXU0BC0HPPPQ out_155_mFAP2b_singleloop_p01wA5_mFAP2b_0001_0001
ER2OPATf/oDUKc1SQxgATArFZLEUf/8SQamZWAfR2WEkSMoRQnEDMADAASE0eUoQQKc9AATLyWEUktrTQo909/ep4REEKOJVQxzMb/a7OhEEUxvVQ1euV/O9ofE0i4PXQgXJT8WAaxEU+kzXQhrHBAPHadD0codSQS31gALa2NEkXchTQ/mkj/G/qSE0eVNTQRpKDADHFoEUdnlTQW6ZOAfGJUEEEVoVQjihz/m1XBEETeSVQ1VHb9sjBeEUDyUVQ+xnm/KCjxE00LfVQis56/GOpgEU/1qXQvLjy+q1YQEkcthXQPF7y847TwEENwZYQp6ma/US4wEkkgbXQbsg7+eE+/EEHdiXQ out_155_mFAP2b_singleloop_p01wA5_mFAP2b_0001_0001
EcSMiAnX6mEkZmpRQzMzjAb5Q1EUc9gQQFDCgAfTiLFUxg4QQ3kYkAjWkVF0FZzRQ2OfvAPy21EEpwFQQUNemAvxLpE0kYgSQZZBeAneXvE0GSXPQQgVwArvfAFUgVeOQsHFyAvz3lEEVjnPQVjX0ALbn7E01j6QQ out_155_mFAP2b_singleloop_p01wA5_mFAP2b_0001_0001
E2OfPAHtITFEueMQQKxgGALaRoFkCXfQQiBBMAXMI4FEYlzOQGZ7GALFu0FE+TdMQ4P1Y/GtInFUeprQQp94L+acH9F0d73QQdKGA/+XuEGEsGMSQuton+iimAGUiJTTQMVrc/6tyOG0w9BSQGZ7IA/89JFEmu5OQknZNAri/tF0rNbRQMKuK/qlUdF0NhjRQofZ4+2KPfF0jpoPQAPyZ/ENX6F08g2QQrHL6+CMuDG09sCQQE+cl/+dwTGkgB1SQUO4h/Gi1RGEoXHRQ out_155_mFAP2b_singleloop_p01wA5_mFAP2b_0001_0001
LfU4WAf9oEG0hWkPQktzdAXNeMG0yhmNQGZ7kA34lVGEaR2OQc9oiAjqxYGEYljQQaR2aADVjFGkTixQQri6PAXUnPGElxiMQuG/jAHFmIGk8vHMQ out_155_mFAP2b_singleloop_p01wA5_mFAP2b_0001_0001
EW5QsA7QLaGUJGUNQ/pGyADBWjGkBBWOQZQg9AvyhkGkQgVNQ4PVABjrHgGUxgQLQXPKsATLytGUeprNQE6hrAzUgwGUb2uKQmx0kALAr6GkAvLKQtINWAPw56GkLixKQdD0pAX7DDHkDRFJQUNetAvxLXG025bLQ8GzyADXhiG0cOQQQ/UQwAjJc0GEQUnOQ2nGkAnugtG0NXgOQ9W9nADwzpG0ILqJQBhqzAH16xGUNXAKQF+xlAXWxJH0LasIQoJ1xA3l9CHUBitIQ out_155_mFAP2b_singleloop_p01wA5_mFAP2b_0001_0001
EktzBBf9oqGkZm5OQlDNHB7QLuGUepLOQoacHB/TN6GEZ7sNQ/pGGB/9TAHk9ogPQT3kLBbmZrGkDtIQQYokMBbwEgGkeuTQQvYZQB/vFwGk8ljPQhSbQBbDgeG0ypbRQ/UDAB/natGEShTQQ+0XIBLxMqGU8VVMQqWXKBjHkuGkGjGRQGAYOBr58cGUIhyOQEmAJBD0zbGUyueQQiWeTBf3euGUlQhQQK2tPBHta4G0UoaPQjsgRB3issGUtWpNQqNVRBfRZWG0ZshRQbEvOB/ofhGkk0WSQWbGUBjO0iGUP4NRQ out_155_mFAP2b_singleloop_p01wA5_mFAP2b_0001_0001
ERLSJBT0i9GEYlTLQXPqJBXiBJHUJGkKQbnPPBrFZMHEaRmJQ03vRBnX6GH0d++HQ3kYFBPzMMHEUNeIQadIABr+pKHkx/lJQ7JBGBrw/XHEsBYHQtIbKBrGv3G04l+JQjmyIB3F1NHk4LVMQnkzFBjbLHHUZAaFQHv/+APpVQHECf8KQKk9CB7+HaHkEceEQnz8JB/5WZHU7AnFQsIlFBfoAdHkK/dJQ out_155_mFAP2b_singleloop_p01wA5_mFAP2b_0001_0001
E5lORBPHaVHUGEoKQIwqWBbmZZHUzMDKQHaxXB3MzdHUiBhGQwKnUBnBBkHUGEYEQCB2XB/naiHk9oAMQ7eadBXmFnHUHRAMQDLJeBzYBxHESeoOQ7qRiBT2Y2H0Ny3NQam5OBvyhZHk789LQJ7dZBXjwSHkLIPKQk26WBPK+fHUu2/NQyeLVB/RCpHkkLhLQKoNeBHL7qH0tFGKQaIMgBXvvgH0wzTMQqNyiBXTm8HEJCUPQB7QiBTWw5HUvz2LQrLujB7SHwH0Jv+NQ out_155_mFAP2b_singleloop_p01wA5_mFAP2b_0001_0001
LGZbcBntzaHkpbSEQEYleBbktfH0Gv0+PEtohBXMInHEDCsAQ789hBfTivHU3kY8PQgVgB7luXHUjX60PrIpcBj0UQHU7WdjPcVjYBPvCUHUHaopvhwxdBTv5GHEhduKPDCseBb5QVHEv0NGQI2bbB3SdkHU4DG7POi4hBTc0SH050O6PmVUhBDbMcHUaZsDP out_155_mFAP2b_singleloop_p01wA5_mFAP2b_0001_0001
LRLSjBT14jH0w1jEQtdulBntzpHEW5wFQktjmBLEYnH0kYwJQ7RhlBntzfHEoa8KQZ78nB/mEmHkTiBCQqU/oBT9IcHEcdtDQfU4iBDW5cH0OffGQ4HUlBXdVyHEgUVFQN/gpBLV1rHkgpjBQ6TFnBr8BlHUo6I8PJwCpBreuXH0rkiAQ out_155_mFAP2b_singleloop_p01wA5_mFAP2b_0001_0001
Lf/koBnX6sH0P14KQ35rpB7P1qHUiBhNQCBmqBHXPfHUGE4NQzMDrBT14bHEoaEQQiBBsBLFuyHEtIrNQY0MrB3sz7Hk/x2LQ7XwpBPDh2HEKKlJQ5jkoBXs/sHUnE3KQ2sLoBDLzsHUN5CPQS13tBDSwuHUtfBNQDmUsBboP1H0ydwPQ1d+sBnZJAIEKqMLQyY7pBnxvAIksL9MQu0QrBHlT0HkQwGIQ+VPoBTT/7H0D+yIQ out_155_mFAP2b_singleloop_p01wA5_mFAP2b_0001_0001
EiWErBbPKZH0istLQOJ2rBLwKOHkArMMQR2OqBz1jGH0xLdKQKcNrBjU49GE7RxJQLy2uBzLdMHkoFpLQbZcvBL6gPHU3g8IQ9AmwBTy+SHk3YjNQlDtqBLbnbHEnEzJQJ9brBnhQMHU+SSOQgXUvBHDAEHkJC5LQix1tBP5DSH0TgGIQxisyBvDgRHULfHNQmgKwBnioQH09emPQDYLwBr8cbHEG9TNQ out_155_mFAP2b_singleloop_p01wA5_mFAP2b_0001_0001
E35rnBrbSJHkvf6JQv09lBzgACH0P1YIQBr8iB7P1DHkqxrIQjs9hBra8MHU2OfIQ5QrmBbPKCHEue0CQWSBlBjdS6G02i/+Pk14lBvqj5GkQC/tP+/EoB7vq1GkfWxaPnYJkBj0V9GUkKbuv789mBz1jQHEW5gKQ6nTmBTQ45GUgUGJQP7xoBLUOAH0S2RCQiAWmBzQKKHEHlOBQc47iBfq78GUi9++PS9KlBXdZyG0mFUBQt0kkB7OI9GkcRZ7vndViB3mfAHUk9ehv out_155_mFAP2b_singleloop_p01wA5_mFAP2b_0001_0001
EAAghB3256GUiBBJQEtIdBDrc6GktzHJQqGvaB3isxG0IbnGQXPKdBrbSpG0HFuFQhALbBPHa4GEUN+LQUB8bBv1/AHU+fHOQtNSgBTUWCHEi8ZPQ8+pXBLUCHH0IN+OQxOggBj51JHUmxtQQaIAYBDnVOH0oIfQQN6scBzQ0PHk1PGRQO0iiBjU4zGUepLJQOPjbBThFCH04NbIQGP0cBHXBxG0p4tMQty/WBD1U3G0+OwLQhn8hB/Tj9GkZU0OQN05TBjI4FHkKUBOQsqXiBz/7KHk2EORQFCfUBPU7SHEmEyQQ2YDdBTvnVHkXj5RQ out_155_mFAP2b_singleloop_p01wA5_mFAP2b_0001_0001
E8S3VBbQgzGEXPqEQfU4SBDrcrGkX6mBQTiBPBHtIlGE/pGFQv0tMBvyhpGkU4aIQR0zPBrYvwG0hPD6PMFWTBbal1GEUoIjPjVBQB7GN7GkCiO2v1yiTBLb8/GENe1/vVIbQBXZoGHkomuDwSMIUBThr6GEBWZFQwSuVB/EwlGEYf2/PdiRNB3lF3G0IeO9P10MNBTW3qG0VPi0PZtsVB7MSvGk1FjpvSEFWBf9V7Gk4E+xPjssNBbsmBH0pHstvbjQNBDcg1Gkqbu6vVteVBP+g5GUUTICwmSpWBnW4EHU8FN8v0k5SBXznJHUVNjGwZyqOBn4tMHE2ouBwPUlNBDnGCHEusfFw out_155_mFAP2b_singleloop_p01wA5_mFAP2b_0001_0001
EEtIOBDAAbGUNepDQMIQKBvz3TGkpbSGQ8n6FBT14PG0OffCQ/pGHBDBWMGU6mE8PJMINBnFPKGEtVXIQewZJBbO9BGEfWeJQ0rlIBbCzvFkZTgIQnX8FBvi/CGEcHyLQzo4EBPfPlFEK0CKQj/NDBbplyFE8qDMQvF9EBrHQLGkXBnNQ9DH/ADqIvFk86FOQ6tRBBHjhJGUZipPQNwS9A7s3/FkWc4PQ4PVQBPc9XGET3kAQV+RIBTXUYGUiTvIQUKwPBPT7MGk5H+JQ+QoPBjLdGGUt0sFQjllKBb9EpF0XmhFQEFmDBvaHWFkWxvJQKiBHBv64SGEIkbNQBi26Af1AgFkY8TOQPGiABvg/PGkwCiQQYjk3A33s9FkuKwQQ out_155_mFAP2b_singleloop_p01wA5_mFAP2b_0001_0001
EfU4AB7kYQG0LdTEQXkt4AXjXMGUhrHBQRLyvAjrHIGE99zEQbnvqAT2OOGkCXvHQBuS0ATsLVG0Es+6PKQyrAD6IRG0m/AtPF82oA7b9HGUxNEwPV9SoA7IRXG0F1ZtvIFOAB3MzTGUKc9HQG3i7ATwzFG0bFP9Pivz6AfcsYGEf5u0PgU1wA3chbGENx3/P out_155_mFAP2b_singleloop_p01wA5_mFAP2b_0001_0001
EZ78tA/9T7F0IbnEQIMvlAHiPxFkLz5HQoRjeAnV1gFEL3wEQyyqiADBgZFU1RhAQ5czqAzezmFEuFZKQlSXyAfMJyFkxCICQXHNgAPTp9FkBMnIQ3ylkAf/bfFknQnLQJ++uATV5yF0bLkLQaydwA/zmaFUw6vJQ out_155_mFAP2b_singleloop_p01wA5_mFAP2b_0001_0001
EQM5LAbEIbFEq73GQBkN9/mAlKF079cEQ8Gny/K0t4EkFLMIQ5/Yz/qZ77EEjmnKQ+BmH/esWUF0ouRCQKU9U/SrckFEoem7PnEp9+0HWsF0Dp01Pj2gq/0uH1F09Km8PVp7J/IiRpFUxhCuvFLyGATIciFUjwHJQtVZHA/BgDF0LRIBQdKvr92AYcF06ggFQeI548sArHFkpXxAQD33s/i94cFk2PdyPL13r/+BMyFEmMw+PD6+v/gjJuF0I6G2vsV0a9OqFiFUWUp3v out_155_mFAP2b_singleloop_p01wA5_mFAP2b_0001_0001
E9Cto/Ga4lEkF9PGQUKyU/G0+TEUtExIQlLvL/8aSREUcJgIQVVqq/MIKIE0tSQKQnfHx/eio+D04Q5HQaZbQArLGAEEfUSIQNz0dALMkAEkbrJEQKNiZAvAYAEUiJ0KQ7P5pADSSBEUXSxEQhVvnAXzEBE0eVILQgwTuA/TiBEErV6IQrnJr/+c6jEUQEQCQWtOi/6/aXEELV2KQi+Lq/Shp3DU+wtDQ4y3k/CIGkDUzlIJQM81WAvUWAE0O6JAQpzJPAfIBAEkWUkMQsFEvAPspBEE3uQBQF3NrAHvRBEEEQINQif92A/qHCE0SEKJQ out_155_mFAP2b_singleloop_p01wA5_mFAP2b_0001_0001
Epuhn/wXSZEUelmEQHH1KA1wzYE0bXvDQ/HcWARqbjEEckMIQUFyjANXScE0JZBJQWlqQANV1jEUQ/88PIONkAJjPjEEyWP6PbKZmAF5atEkL+jZvsXSyA9YYtE0jFwsvOAj0AV2S3EEAfx9vSNAJ/om3fEEXCyBQ859PAluJIEEE6iDQJN/HAhxScEkdLy0PlxuLApXj0E0CzQ9PrxsoAdh2rE0UaLAQWE9mAd5sSEEeVG6PfGIiAlJmkEECmm1v0AhjAlf49Ek/BUZvq+m2AFxM2EEqW1rPyUP1AVQ+cE0IT/sv9Gg8A5x82E03IM/veUswAJMDvEEm9xBw95+xABinGFEzBx9v out_155_mFAP2b_singleloop_p01wA5_mFAP2b_0001_0001
EALBNApSi0EED0PJQF9KXAlvFBFEDhWLQE3PaABRB0E0EP5NQZC5jAVGL5EUyBkPQcD6JAhFGVFkAr9LQLB9JAt6qlFkKdvJQirz5/EwV5FkPncKQnv32/MFi/FkAKyMQa0qm/wTpBG0SYbIQST58/UG94Ek4fkIQ/7djAlOEGFkfHqKQM1ty/kfgQFUQ/VMQ3R+PApGtcFk2bxNQmmYaA5zrqF0IaXJQd5JDA5iieFknq4HQsrAK/QtLIGErVxIQxH5p/klu9FUNGIFQ out_155_mFAP2b_singleloop_p01wA5_mFAP2b_0001_0001
El7mNAh/EjEUaaLOQw0QOANsxVEEXUSQQbIsZAhs0AEUlH9PQFN9XApNoiDUFouQQ3Hqv/Io5REE5G0QQJrGX/A4zlE0EKYRQfeJo/M9etEEnmcSQRSu39S5UuEExarQQj8RDAxSUfEEGpsMQ8PZXAN6LeEU6aDRQeG6W/8t0LE0ToAQQ12pw/4ktFEUL+lRQWJGE/y1l7EUGTARQFiiy+uClnEUrxoPQ out_155_mFAP2b_singleloop_p01wA5_mFAP2b_0001_0001
LyAsiAtudAEEyEvNQn8xoA9PLbDEr38MQDtShAZGv2CEJuLMQ/WdjAJEeRCEUOxMQ82LwAp/xMDUm5NPQxRw5AlnHzCEUiOOQ7yK9AtTc6CEM2AMQXnj9ApfcYC0+asPQch6iAl3mNEUJ8jMQi1qtA5VVjDE3+NLQc4GzABdvoDkJhJQQnjsrABNO5CEgOUQQ out_155_mFAP2b_singleloop_p01wA5_mFAP2b_0001_0001
EXc8QAJ8tBD0Gl3KQqb3CARxvhCElfrJQLh5z/IwLDCk0lxLQtV47/s6R5AkOVrLQFoYOAVQtICk/vBHQ+xcXA5aFlC0E2uCQxf2LABFU+C0jsQAQZB/lANgdhC0K1yBQ+NMNAxVBhD02BsKQhwgq/ozJyCUFqxIQjXYbAhQksB086ZIQLOVDARkEkB05rMFQeDcpAp4izC0VX99P2tXqAlHoMC0494DQ out_155_mFAP2b_singleloop_p01wA5_mFAP2b_0001_0001
E0FbX/QHnUCUp2qNQc0Gk+AC91BkNtzPQ/+BV/y9x7AELYyOQ8Hrm/CKF8/zTqDQQBgNh+SE9cCE5c3QQPwQC/S4nCDkwT/PQu2aF/0hWCDkti+NQw1rX/UJTUCEcoqNQA6Ui/08tPBEXaYQQsUIl/eu6QCES5XRQ2j99+sbxjCEkgpRQCC1w/CTf/CkRYDPQrbsD/q9FgDkJImQQgMsc+Eq1QDEfLGMQCoOu/Y2GUDENKyOQ out_155_mFAP2b_singleloop_p01wA5_mFAP2b_0001_0001
Er8Er/iO2PB069aMQQsHHA70GfAEEhQLQde4AAXZLD+D5M5KQMeJZ/eZr18T5eYKQQYqNAXDoEBUHlkIQtdg6/Og45A09BtEQ4jMEAL8kkB0N6X/P+Xfq/uMrVBkMOU1PXZTQ+6ZBBCU8ZPyPNCbE+cX3fCkE6w7PaWJG/0XjvBETNRsvvj/d/uOFBCE9wZLQ7FzUAXrriAkS3mMQQdecAnoxmA04xzHQg9vQAbLdECkX8yIQrtUY/WX9VB0wu8FQyU+1/Kq6r/zc93DQ9YyTAPq6LB04C/8PHRUFADDrUCE2NWAQ6Ujx/C3smAkGDCjPuZk6+ir7mCkvuABQeevf/UZfwCUIKn6P71tr+EhHAB0hRL4vHDYu/cHZICkNBcwv out_155_mFAP2b_singleloop_p01wA5_mFAP2b_0001_0001
LHSiQAvd8K4D+OKLQLz0MA7dXl+LkqyKQdTLXAbxom/7MqOIQ9aXXAXLQAB83eZHQLqMVA387EAMa4MNQxU/KArD2W/7v20PQoWGVAj8PD9r4cvQQp2Cv/WFoOA83aSQQQpxLAbvEM7rLK8RQCNzY/yypu/LfHfRQ97gw/uXF09bX3TSQSs4b/O7PX8rzQgTQP2YfA/pAq7TJSoLQveS3/SR06+rIcnKQnNOjA7kf3/LKJYNQ8qXSAL7BJBcaF5MQN4MiA71Gp670lcQQj/Re/uXo8AcxcRPQP5tTALNPk6z0zlSQv/hj98h9SA8A9xRQPl/v/mYFx0DEB9TQ out_155_mFAP2b_singleloop_p01wA5_mFAP2b_0001_0001
ED4xfAXMfh9bpcSFQD82kADgtd+bJ9MAQRNUlAzjcWxL7KH5PlKLlAb8CQ+zXy28PPlIwA/vZl/L+gEBQuE93AP3oH9LNUHDQdyr4ArQ+h77IZOIQihY/A3yvI0b80iAQiZHAB7Ycx7DvQiIQIQNCBfMR88D8kVEQ2ObfAjOjz2zbmbGQG0GgA389//7TZc8PWIMzA3gPMAMFln6PcSzvA7xanAMi06DQgBiAB3f/o0br3h4PqCTBBrSxt9DlGbKQdTLFB/5ky+T3bmDQ out_155_mFAP2b_singleloop_p01wA5_mFAP2b_0001_0001
EDV3lAT3UE6Lf8jivwuomADAhR9zGUJ5vLZIXAzfBv+zPXu7vO7gHAvtSH+zGah0vwmvlA3gmb+7qWlvvDgcqA3zvj7TUyMAwVJurAfBNO/Dh//zv out_155_mFAP2b_singleloop_p01wA5_mFAP2b_0001_0001
EdZ4VA/J1LAUDlCCwAkkBADHiwAkZ3wDwdWsCAb98ICkyeqDwB64r/aYqeCkbcQGwjR73/qjuRA0F7qIwEOBMATqmnA04MgKwYIrhAzkjaAEXzEEw3VMq/iahbAEMiABw/sTT/6JEuAkPrSJwcBrz/auFZ+zPfpIwyVTYATq32AEo/cJw out_155_mFAP2b_singleloop_p01wA5_mFAP2b_0001_0001
EsYBSAvI8ZCER7pAwCTiVAXuBIDE4SbAwGXYGADAVcD0VVx4vWu8DA/7iMDEyl4KPdRcmA76iSDUJM79vc3ynA3YBAEE8RX9vsZXpAfOz+Ck9wxsvZ8ebAnDbGCEfK88v2RPSATVfVD0mUXEwv5wrATR8FDkeOCCwu5OoAHBWEEEHmA0vSHpxAXhjGD0Z6DivBtboAntKcCUZefuvRrHkAn1gLD0s1+rP out_155_mFAP2b_singleloop_p01wA5_mFAP2b_0001_0001
EVjb4/GXa/DUf997vYKmg/ePGNE09hAxvwj87/+F0fEEZP1bv2Zyv/qzfrE0BqK1PWvji+8J5UEkIRm5vdXho/Q5LDE0OnQ7vKT7s/cRwpDkBaCxv0W2+/ca3DEkHhDCwJ8g5/Ow3DEE0p4Bwf6MR/uBiDEUT7EqPJrzR901PcEEI9pAwNMKO/k4IhE0RzFxvlYRKAJ5/wDEth0CwatO6/MavPEkN3qEw out_155_mFAP2b_singleloop_p01wA5_mFAP2b_0001_0001
EsUeQALPliEUCDlzvPHncAToa2E0Imtxv2iEqAbDTyEEg1wpvvvAvAfnEkE0gkQ2vUTAbATn1DFE6zJ/vcWoDAzvYJF0AXxAwWUMkAzYEYFUfBL+vj8NAAHmaTF0YQNGwy2RWAr0oWEUbLZ6vmvAWA/Au/EUBZ3lPrfagAzDf6E0UE9CwDFX7/CjbUF0baf7vqj0z/Ca76E0P4iAw75hjA3tXhF0JhwCwIBisA7sxTFU8v18vy1ThA3OlhFUgM62vEHEd/So4WFEZuwGw1hjFAzyXIF0b6pIw7SWJA37NiFUFeeGw out_155_mFAP2b_singleloop_p01wA5_mFAP2b_0001_0001
EDVhuA3D1+EkGjzxPB015AjmO9EEOjM3Px+O/ALPFTFU2j72PgI27A31zhFUisD9PArL7Afb7yE0J9UBQMhTDB3muyEEHGkDQ8P3GBPUIlEUZ28/P0XPDBvqGqEUfJoIQJY8pATtvJFUU1t4P2Xv9AnDFzE07AdlPFtb4Ar6aiEUvRHBQ5TJ2Azze7EUABLEQrx5EB7e9CF0LTkDQhH7KBLX/kEEXHkBQjd5GB7o1rEUNXz3PHvUFBvS1UEUGir/PsSTHBLU+pEU1DbJQ2fpBBXU3ZEEXKoIQfbuAB/OS0EEn53JQ out_155_mFAP2b_singleloop_p01wA5_mFAP2b_0001_0001
E/UDEB757VF0gArcPEYlGBXO0qFEv0NBPhrnMBf8SpF0fqxjPKxAPBvyhYF03P1YvRATFBj8n1F0Wgs6v13UHBP4xoF0kKpBwV1k+ALvW4FEYPB8vUNeFBHsyJF0eU4uvGPCFBHu30FkW1+0PiSNHBzGpCGURkA7v5UkHBDMJaF0H9fAwrE68AbuAAGkdc1BwDre7AzlIBGkISGzvD8t6A/CvoF0Sgy7v out_155_mFAP2b_singleloop_p01wA5_mFAP2b_0001_0001
LXPKPBDqG7F0gArwPe++UB3Mz6F057nyPiWkXB757HGET3k4P/UDVBzLdQGUGEY4PyL9MBPzMEG00NJ0PU5vWB3bD2F0QZNpvtGKWBHR2uFUKGN7P out_155_mFAP2b_singleloop_p01wA5_mFAP2b_0001_0001
E5lucBT2OHGkSMI7PyL9fBDVjQG0coF+PVjnhBPepOGUhrHEQpbyiBblDGG0eU4EQ6f3hB7quTGUBKyxPgKVgBHOBWGkJDCxvT4fjBTsidGk0i23P8naeBjWk/FEnED7PveRdBHMPXGE1ns/P+GOjBLlHNGkvPosPDUjdBf0FaGE7rTqv8m0kBLyqfGU0QriPr6rkB3+ybGUnkB/PZAKiBn2MkGkRIm5P out_155_mFAP2b_singleloop_p01wA5_mFAP2b_0001_0001
EjsthBXO0WGUJGkHQ99TjBvIbWGkWkNKQLymlBHueeGEqG/JQuzHlB7P1nG0jCXJQ3kohBX46ZGkoFpMQXhdeBDiETGkrdcNQEVdZBToNXGU/2DMQ5I6dB37RTGUKzOQQLHqgBz1jdGkCXvGQz5HkB7WYOGEmNbKQ/J5gBjL2hGUXEPMQb27iBniZaGEK1WOQ0PBfBTNALGkcCxMQ3vHWBbaQSGU0jpMQQa8ZBXq7WGUaI5JQTwsYB7uafG0DuqMQs8faBzRXOGE9lhQQU0SdBPAgbGUqAkQQS+wgBPxGQGkRFsQQ out_155_mFAP2b_singleloop_p01wA5_mFAP2b_0001_0001
E4PFoBnuJbGEaRmKQCBWqB7luiGkuJhKQWO0rB/mEjGU0iMNQaRGsB3jCbGEEYlOQFuOsB3NJgGE+TNIQck5qBzlehGkF37CQ7yxsBDo3fGUVGr8Pl3juBrYAZGEyOB9PtOasBntKmG0LOgwPSMYoBf8STGk/UDLQ3+jpBPKtqGU1WHKQTP8sBvN8XGklCZIQRt9tBLralGUpATIQbxDqBHejpGk2jqCQG5TpB/JlbGEaolCQS/ltBHjflGUKSnovj05qB7+vrGEtnfwP out_155_mFAP2b_singleloop_p01wA5_mFAP2b_0001_0001
EFDysB/nasGkR2+NQ357tBPc9sGEpwVQQGZrwB7P1nG0GvcQQShbyBT14pGUbnPPQkCHuBzLd4G0Mz0QQjZ5uBf2o5G0eKSSQn8quBfC7EHEFQxSQ8WrvB3Q9FHUrxIUQAmOuBXxSEHki/QVQWDsrBz+qBHEl3MVQH3YvBLgSFHERxcWQCBmsB/89yGUHaxMQninsBvQsoG0ioBRQ7kQsBXAi8GEn+qQQrnnvBvPn8GEBtPQQX99wBTTF3GEajaSQowltB3Om0G0ES5SQSyksBjpbHHkOUwSQM11vBfeJKH0aNISQkSoxBHE6HHkN4PUQ6twqBXKBBHUCsTUQT0nqBbbOAHEogEWQO1VxBjRQHHEzigWQp5TuBfTFEH0o3SXQ out_155_mFAP2b_singleloop_p01wA5_mFAP2b_0001_0001
E99DxB/TNhGkR2eRQXPqzBzeUcG0d+uRQamJ1B7kYiGkAr0SQmu5zBbQgnGUzMrTQ14VzB/RhQGUwKHSQmrMyBXMzJG01S/QQpO8xBzvA8FkmRVRQXqywBr691FEyXWSQmMDzBzPluFkibeQQFDivBbmZfGEAAISQzj10BfMtcGkIW0QQ+4AyBzP1PGERR+SQz6R1BjXPNG0nmZSQ1SfzBHSjKGkwdHQQhxNwBX73MGkfbwQQhq+yB3TseFUSKnQQkg9zBvOK0FUR0TPQ out_155_mFAP2b_singleloop_p01wA5_mFAP2b_0001_0001
L/Uz3BXO0hGkEDySQ03f5BXO0mGUdTyTQShb7B77neG0OfXUQIwK8B33PfGkvfiVQy+P8B3qdXGUdkrTQRLC7BrbSwGEShLTQMfP5B/nb5GUTIrSQEzx6Bzt2CH069GSQPTM9BfUbCHUUmESQk5g5BbSgKHUX6tRQ5Qr4BD/pdGERLCSQsoO4BfB2pGUSolUQvfP8B/PgtGUC5VSQWNZ8Bj6lzG05M7TQld/3BjQN8GEh1fTQNp63BrGU2GEYl5RQ out_155_mFAP2b_singleloop_p01wA5_mFAP2b_0001_0001
L+TNOB325FEUHahMQ6mETBf8SPEU6mkMQ++JXBvHFOEULymKQmuJbBLEYZEUIwaLQmuJgBz0NbEUGE4JQOJGaBfR2iEkqx7NQbnvdBHuewEEmuZPQqxLVBfR2cEE8nqOQtd+SBzKHiE0OfXQQAAgLBHYl3DEtILKQepbNBrED6D0hWEHQXPqKBHXPmDEBW5CQO0iMBHZ7oDk9ow7PPK8FBjqxPD0FZ7DQW5QDBjAr8CEqGv/Pnv/DBnuJNDU6mkIQ03vGBDW5gDUjXqKQHv0+ArFZ3C03PFJQMrAMBjOsFEUZeZOQOUjgBTQfSEEmggHQm6jgBXbUsE0TYMJQ5p+hBj/pUEUk28KQFSueBzoy+EkenLOQ6avgBDfjnEkry1PQax8bB7u11EkIQqQQkSCRBX2cFEknsEGQvPKFBTtbeDE0BrMQ out_155_mFAP2b_singleloop_p01wA5_mFAP2b_0001_0001
