# Supplementary material for: Incorporation of sensing modalities into de novo designed fluorescence-activating proteins
Source: Nat Commun. 2021 Feb 8;12:856. doi: 10.1038/s41467-020-18911-w (PMC7870846; doi:10.1038/s41467-020-18911-w)
Supplement: Supplementary file 24 — Source Data [file 41467_2020_18911_MOESM24_ESM.xlsx › raw_data_graphs/Supplementary_Figure_6b,c,d/1/silent_141.out]

SEQUENCE: SRAAQLLPGTWQVTMTNEDGQTSQGQWHFQPRSPYTMDIVAQGTISDGRPIVGYGKATVKTPDTLDIDITYPSLGNIKAQGQITMDSPTQFKWDAQFKQNDNPRYHGSTNILTGTLQRQEZ
SCORE:     score     fa_atr     fa_rep     fa_sol    fa_intra_rep    fa_intra_sol_xover4    lk_ball_wtd    fa_elec    pro_close    hbond_sr_bb    hbond_lr_bb    hbond_bb_sc    hbond_sc    dslf_fa13      omega     fa_dun    p_aa_pp    yhh_planarity        ref    rama_prepro    bref_irms    cen_irms    final_chainbreak    final_looprelax_score    irms       time                                       description
REMARK BINARY SILENTFILE
SCORE:  -482.210   -705.700    100.491    400.973           1.643                 22.926         -5.935   -262.558        2.350        -22.814        -78.758        -22.694     -37.576        0.000      6.017    136.263    -40.419            0.188     19.116          4.280        3.862       3.862               0.021                 -482.210   3.483   2018.000 out_141_mFAP2b_singleloop_p01wA5_mFAP2b_0001_0001
RES_NUM A:1-120 B:121 out_141_mFAP2b_singleloop_p01wA5_mFAP2b_0001_0001
FOLD_TREE  EDGE 1 120 -1  EDGE 1 121 1  out_141_mFAP2b_singleloop_p01wA5_mFAP2b_0001_0001
RT 0.092238 0.94843 0.303269 0.768097 -0.261588 0.584465 0.633655 0.17903 -0.752615 12.785 -5.805 20.9455   out_141_mFAP2b_singleloop_p01wA5_mFAP2b_0001_0001
ANNOTATED_SEQUENCE: S[SER:NtermProteinFull]RAAQLLPGTWQVTMTNEDGQTSQGQWHFQPRSPYTMDIVAQGTISDGRPIVGYGKATVKTPDTLDIDITYPSLGNIKAQGQITMDSPTQFKWDAQFKQNDNPRYHGSTNILTGTLQRQE[GLU:CtermProteinFull]Z[HBI] out_141_mFAP2b_singleloop_p01wA5_mFAP2b_0001_0001
CHAIN_ENDINGS  120 out_141_mFAP2b_singleloop_p01wA5_mFAP2b_0001_0001
LwfKMBvxLBIEoaMYQDCMMBf9IAIEZ78WQ67nRBLFu8HE99bWQ357UBT0i4H0hWMXQlDNIBf9o3HkoFpWQGmzJBLbEuHULkOXQiTgIBXhVCIUaeVYQPryOBPHFEIkmJTYQBdLNBHFt7HUsJcYQAQKLBfY1DIkXmbWQ9F2HBDVm2HUykkVQU3TEBXh65HUdjBXQma9HBTn6tHk1dDYQ out_141_mFAP2b_singleloop_p01wA5_mFAP2b_0001_0001
HTihSB3NJ+H0kYIVQ/UjXBHCs6HkEDiUQkC3XBvcouHUgVmUQFDCcBjVOqHkvf6UQ5QLYB/9T+HUf/ETQIIGZBrvIFIk+04SQyi7aBrojGIU8UfRQWd1WBPpuFIEJZdQQ81JTBblbJIUG5FQQlUETB3yJOI0eprQQwJqPBH+VIIUQJROQEtoPBzKnAIEsyhUQMv1aBzTP+H0KDGVQt4sUB7UH8HE8bgSQkekbBXhJ6HEdVoSQflHcBTAgGIExEmTQNEWVB/rOHIkhFFTQQyXeBXLFEIEa8ORQLEHcBP7vKIkL0dRQiKxWBjIKCIEFn8PQ8FvVBPkAPIkzOaRQ0ZVQBbW6QI0M2ZQQJhsPBrhpEIkXgUNQzv7MBHgFLIE4qtNQ out_141_mFAP2b_singleloop_p01wA5_mFAP2b_0001_0001
H3kYTBPzMpH0yhWUQiBhTB/RhdHUO0aUQXPKVBPIwZHkVO0VQEtoYBfR2SHkQg9VQiWEOBntzYHkArEUQnEDQBnCXtHklDFUQRXgWBforaHUCZtTQb8SOB7QLQH0IbHUQam5MB/TNbHkrHFTQEYFLBvcobHkvfyUQ out_141_mFAP2b_singleloop_p01wA5_mFAP2b_0001_0001
HPK8SBntzeHU2O3WQqGPUBjqxbHUbnHYQrcIaBnCXdHE8nSYQQgVcBb5QXHEDCsYQ8S3QBvHFiHUzMnYQXPKQBD/pkH0yhuWQ2rZTB/GRTHEgVLYQ9owRB7OffHknvHZQmupMBD/pgHk9ogYQ03vRBz1jqHEAAkYQ out_141_mFAP2b_singleloop_p01wA5_mFAP2b_0001_0001
H++pcB77nlHEoaAYQuzHhBra8nHkvfKYQy2JjB/RhjHEoaUXQnvflB/mEiHUdTqXQPffhBnBB0Hka8OYQrkmfB/T+4HUFMyYQTYcgBvRb0Hk5QeZQy4uiBrV/0HkU8sZQmi3cBP+5vHUykzZQsHlaBrZmqHUiBZXQOInhB7fLkHEs9oYQ417gBHN23HkvchXQdXljB/R11HEcDVYQvtZbBnUX3HEiKrYQwDKgBvNyAIUo3yYQgUfdBLSxsH00mQaQp1OZBLfmvHkhdmZQ out_141_mFAP2b_singleloop_p01wA5_mFAP2b_0001_0001
H46RiBTgVhHEv0FWQ46BkBT2OdHUIwCVQqxLkBblDRHUO0CVQCBWmBfTiMH0P14UQ78NjB76RhHkpbqTQDdClB7EXdHk54kSQ2Z0nBjSIhH0WL5SQTFLkBvmyhHEeNPRQaRWgBntziHUwK3VQXrCmBzDSgHUSxNVQZwNjBHe+pHElbqTQZ4MhBfPfeHke9cTQkWBlBjntUHUPnjSQCELpBPsXeH0QqJSQhkboBf58dH0fH3TQjy2nB7T1pHkCK7SQf1glBTX7eHkCddQQbxPkBjidqH0oNSRQjqLiBrFYfHEuJARQ out_141_mFAP2b_singleloop_p01wA5_mFAP2b_0001_0001
Ham5hBjArLH0xLNVQQg1hBTf//G0xLNVQHaRjBntz5GkWkVWQMdTkBLaRxGkpbCWQGZ7dBPc97GktzHVQ4yPbB/kc9GE1gyTQ3qjVBfy96GEQN5TQyLydBXlv1GUDkySQrcIgBvcoPHkBBWVQ8T1iBL3I9GUxiTUQgIkbBHXEAHUI42VQeX5dBzOizGU5WWVQpuqbBrRoFH0NWeTQs9nTBjpA8GU0E7SQiixTBbMXAHUwznUQMdHVBvjwyGkBJOUQz+2bBDmj2GkM00RQnpSdBPErtGkqtITQup/gBHhf3GkUlsSQ out_141_mFAP2b_singleloop_p01wA5_mFAP2b_0001_0001
LEtojBLFu9GkQglXQf/0kBf9o3GUHaVYQUNenBjAryGEYlHYQJbHpB3Mz3GUPKkXQdTSlBjVOAHkCX3YQtw9iB7KqHH0HlxYQmtkiBHlHIHUTfCYQ6TmjBzJp9GU1YoXQ/pajBjzaxGEm4fYQfmNnBTRMEHkWexYQK2alBH8l8GUZFXZQTCajB3imPH0KQ/YQWKLhBLdzEHEIeBZQJR3jB3EaOH0sFuXQDtdgBPQZJH0++2XQ out_141_mFAP2b_singleloop_p01wA5_mFAP2b_0001_0001
LSh7nBPIwoGkoFVYQ14VqBblDjGkqxHYQ35rpBrw1aGUdTKXQrcYnBXNeXGEsyBXQgqhmB3jClGUbnnYQk5OrB/hFfGkBYjYQMuzrBLGxoGkqo3XQ out_141_mFAP2b_singleloop_p01wA5_mFAP2b_0001_0001
EqGvrBvz3WG0isdWQJGUrBPc9NGkpbiVQW5grBf8SRGkVOEUQHvUtBzeUXG0gArTQWOUtBX46EGU6m0VQ83BtBr2WBGURHMXQPIusBHIA3Fkl55UQpwltBb78ZGEEYlWQYHTpB/m2KGUoBsVQTZWvBXiwHGElMqVQ8rurBb2/2FUE0PXQxFHuBrDSqFUu+HVQAQ7sBjkn7F0qx3TQ9srqB3AdxF09AFVQ out_141_mFAP2b_singleloop_p01wA5_mFAP2b_0001_0001
EEYlpBDrcNGUy2RTQIFepBjpbPGEUN2RQktzpBHtIFGEnEDRQktzoB/9T5F0w1bRQsyxmBD/pUGUHahRQpOnmBDmkfGUEbHSQS9XmBjYwhGUizaTQ7/omBnnwpGUoHdRQ3jVmBHYXsGUwqnTQ/aimBPBcxGErubSQfmwmB7rzsG0WeKQQPznmB3HQ8G09xISQNX2mBX9Z3G0M4sPQlXzmBzRC/GEY5zQQSMIoBPy2IG03PtTQiRGrBXn0UGU2HlRQB3JlBj0uPG0JC6RQx6jmBPaNVGUYScQQC1QmBvQzbG0wVNUQQuJmB/wtvGEIqiUQO+ymBzh5mGE/H0OQDxjmBDjVCHExg5SQvV9mBbqe5GEOHoNQLf4mBX1eHHkYehQQ out_141_mFAP2b_singleloop_p01wA5_mFAP2b_0001_0001
EEtIrBzgAGG0LdzPQMIgrBTgV6F0257NQUN+oBHtI5FkQgVMQ8nKoBbktEG0xLNLQaR2tBnsd+FUHaBMQIpWuB/ofsFEMd/JQlNdvBzBJYFElvQLQZ1kxBzxmYFEffiMQEjDuB/UUGF0Bd6KQuz3rBrbSNGkVOUPQsK1rBDuurFUoJFPQ+1pvBzWdAG0XEJNQ++dtBPpkGGU2K6KQcYyvBfhHyFU5dgIQMrdsBvZfoFUeMBJQ8rruBnPn4EUm+tLQCyWsBXoeGF0Uf2JQ out_141_mFAP2b_singleloop_p01wA5_mFAP2b_0001_0001
EoFpnBTLymFU46RMQkCHlBTgVmFUhr3KQKc9kBDqGVFU5QrIQHahlB3NJCFEVjHJQEY1iBz0NjFEmu5MQmNLgBfV4jFEqddLQsJBjBvm4zF0GlFPQQgVoB/RhZFEFuONQej0kBnDw1F0d64JQ6dBjBn7kTFUAT0NQGZKdBPArhF0EH5MQPpGgBzEZXFkCi9JQhF4fBHSazFU9bfKQHXahBDDgxF0yaQQQSp4iBvkuBGkU+OOQJW5kBDVXyFkgGDQQ out_141_mFAP2b_singleloop_p01wA5_mFAP2b_0001_0001
EhALkBf++bFk/UjEQWO0jBj/UNFkTiBAQtI7gBz1jOFkpbS8PSMofBzKHgFUwKH7P78tlBnsdSFUIwK1P/teoBH6vQF0r3/5PClNlBfZ4CFEyJ+qvW5wjBb78rF0IbHEQEgQkBTiH9EUsvXBQV2WlB/XviF0DLUvPGjOpBnf7eF0zki6PqdjmBHIsGF0OaU5vq/JjB7fWEF0o39yvyCklBzliyE02o7Iv out_141_mFAP2b_singleloop_p01wA5_mFAP2b_0001_0001
EWOUfBvHF8EEEYl6PR2uZBjpb8EU5QL2PhrnYBvd+sEkuJxoviWkbBrFZdEEAAAwvVj3VB7Of3EEDCMAQ7ZMWBz41FFk/BOFQ4B9QBjWq/E0E78IQ7nLSBbtHQFUNS0LQampgBT14tEE7Rh7PVdzYB7hbMFESPUwPWeSWBfFWnE0bBcBQQv0RBHwM5E016U9PyI5VBHlfWFE+BKEQFh+ZBH6ODF0qVLHQ6CGPBLNPNFkqpTNQgrKSB755gF0NRQLQ/8+VBjlHMFUc9pMQ out_141_mFAP2b_singleloop_p01wA5_mFAP2b_0001_0001
EoFZUBHDCyEEv0N4vktTSB7QLkEULyWAwXPKMBT2OjEEoa8/vO0iJBntzzEkQgV+v14FUBnBBsEkAr8FwTL1ZBv3DtE0hbJGwORNSBnRbcE0LdIJwfUYSB7lu/E0HFu0v4G7TBngIUEEQ5k/v6obSB7o07EESFuGw7uSbBjBtkE0o7QDwbOhTBzwAiEkYYFLwFJ5NBfrYbEEGOHJwHk5TBbwpMEkgIwIw out_141_mFAP2b_singleloop_p01wA5_mFAP2b_0001_0001
E99zJBPJGQE025bAwPK8DB/mEPEklDNAwamZBBjpbQE0fqxFwIFOEBPIwQEkvf6IwnEDCBT2O3D0NJG6vkgIDBD6GMDkefG/vnIjDBXIGHDk5CiEwZZkDBn6NsCU35H4vEtIMB3MzCEEnEDBwZdfCBHn2cEURk57vI7f7AHbC6Dklwq4vMZ9DBDft3D0B68ovOSSEBvQZNCE/Qk6vX6ODBj/VyCkol8zu out_141_mFAP2b_singleloop_p01wA5_mFAP2b_0001_0001
L1NJ4A/89PEUiBBGwQgVyAb5QREk/UjJwwfq0APdT+DEYljLwoFZyAjWkBEESh7NwO1TmAPg1REUk8+IwY6ueAfyPVE0+pcLwCfsgAnmHrEkD3pMwSYbkAT3K5EU2KSLwPi8bAn7xtEEsw8Owe++zArvfQEUiBhCwuqr0AbV+fE0gVkKweOkkA3tqeEU8RJHw113jADr1CEUIWDIwbzAOADcCTEUST5Kwm/YhA7DMJEkT87Mw out_141_mFAP2b_singleloop_p01wA5_mFAP2b_0001_0001
LGZ74ALv0ZDkSMoKwQgV7A/TN2CU5QbMw2OfDBf8S3CkVOUNwzhWFBjpbaCkWktOwHK84ADLYLCkPSELwIgAtAD52CCkdtwKwQwJnAP0CMC0RJmMwvU3pAXufmBkFisIw/pG7Ab5QXD0FZrIw/RS2AHIE5CELfMOwI+n8A/C0KCEZ0FJwnCe8AjC6iB04sOMw out_141_mFAP2b_singleloop_p01wA5_mFAP2b_0001_0001
LGEYGBT0iYDkCXfMwjs9LBXNedD025LNwHv0PBPHaFDkX6WLwdolUBLwKDD0HF+LwcSsEBrw1vDU14VLw5/BNB7YS/DUSwINwW/mMBbDVSDEvZOPw out_141_mFAP2b_singleloop_p01wA5_mFAP2b_0001_0001
ELH6NBTLyyCEBWJJwEtoRB/mEbCEBW5GwgqxUBT2O7C0kYwDwqxrSBzfqdDksdeCwkAvOB3iR4BETuIDw14nLBr8QyAk81+Fw9BsIBTNAw/jleHCwHivFB7cuVAEbDP9v2WeJBjrBS8zIfuCw2O/JBvco1CE/pmIwthRUB/OUICEikuIwpZ8LB3n7NCk5aoAw4ToRBvYvZB05nfAw5wZOBDwbLA02vJIwp0rIBHYyPBU55TIwyLpHBrrvi2rIwSAwBW5LBvPKy5T9dnFw out_141_mFAP2b_singleloop_p01wA5_mFAP2b_0001_0001
ElDtZBDrcwCUf/UCwy25cBfnvPDEAAA/vv0NeB7P1ED0d++tvHv0dB757fC04luJPb8ChBjU4WDkSMoCwTVjiBryUvCEM+0Cwc2XgBLwdlD0Q8JIw8SXbBLwKTC0LdTDwFzqaBHZqtDUosn+vinPiBHUWvDELTqAwJwUhBHX2VC0F7/Cw9eNiBHjlqDEKXRJwOGeeBfskBEEvsEIwSHXeBX79MDUuCKJw out_141_mFAP2b_singleloop_p01wA5_mFAP2b_0001_0001
EAAAgBvcolDklDtoP8S3gBvz3fDU6mE9P5l+iBrbSAEE+TNAQHaBjB/naSE0xLd8PzMzcBvz3jDEsyBCQnHraBXvFGEUFl1BQ357fBjqxBEUc9ogvi6whBzfNADUc9z9PZl0dB3QkcDUzXHGQsswZBfLxNDU5XsAQRFZZBL59IE0G8gFQ out_141_mFAP2b_singleloop_p01wA5_mFAP2b_0001_0001
EY6mkBnuJ1DkR2OEQnvfmB3NJKEE/pmGQAAwmBjWkHEkQgVKQmupmBvIbrDEBWZLQlYQpBf++JEkoF5DQcuLpBbAtSEkeFU8PDA4rBrLFWE03RY2PygctBvOKHEUycBzPSTbsBXBYqE0sXHxPU4akBvd+WDUHaxFQbtvlBX3OaE0ZI2FQbhCqBrnbzDkGzyDQbKpqBj5uTEEKWNGQ9kLoBHCGiEEONm8PeDFoBXfwHE04lf2PdyKuBH+BuE0QtmgPK9DrBnYP2E0b4O0P out_141_mFAP2b_singleloop_p01wA5_mFAP2b_0001_0001
Lx1DnB7luZEEUNuLQ7RRnBb78ZEkSMoOQwKnnBvyhwEUMIwPQbnvoBHue+EU5QbOQsyBnBHDCoEkCXvKQj59oBn2LQEEJzPPQY9elBPtxSEENrfPQ out_141_mFAP2b_singleloop_p01wA5_mFAP2b_0001_0001
Ef/0mBPzMzEUiBJRQ/pGnBLwKHFEBW5RQ/pmkBnX6MFUKctSQQ1IjBzJx+E0FZLTQlDdpBb5QFF0Jx4SQu+PsBT8+CFUiBRSQHjZuBLil+EkyaUTQO7SuBXa2tEko49TQrwUwBvQ2MFkNsfTQqG/lBbmZmEEaRmRQFzanBL1NUFkfLMRQV3HpBXBk3EE/qiTQ87epBfudTFU0OhTQ51vsBLLDSF0GswRQHpQsBzJ61EE5ZjRQvQwxBL2QKFUUBLUQJJXwBz7maF0R48SQ out_141_mFAP2b_singleloop_p01wA5_mFAP2b_0001_0001
EoFJkBPy2hFEBW5SQ14FiBzfqpFEv01TQ5QbjBvxL3FUc94UQ++JlBT2OCGEEYlUQkCXfB3251FEVjPTQ1G0aBvr1oFUKInSQMS0aBTfgUF0eUPSQkXgVBf5gwFkEzUSQvR4VB7OuOFUwJuRQDFqSBnujfFUJJxRQfN/SBTg8BGkRZfSQR6dNBHPnhFU/RYRQKAxNBvq6CG0lZGSQs+HLBv0S1F0RDkRQ1NZlBXjXsF0FZbSQaSIhBrp4bFEReTUQD+ZgBHkkAGEb1fSQBekdB3Ea/F0wsCUQlrJeBryCKFkxEVSQF40UBfAk/E0yIWRQEZCVBLOdIG0GB7SQOLNLBHUXUFkjg8QQn90LBjpWKG0AVPSQ0LHHBvhX3FEOxSRQ out_141_mFAP2b_singleloop_p01wA5_mFAP2b_0001_0001
EtIriBPzMzF0eUIWQaR2jB/na+FEAAQXQPKshB76RGG0HF2XQGE4eBLbnCGEaRCYQCsykBnYQuFEEYJYQ+vqmBvrxcF0oewXQbfZpBzjafFU2eoXQ6iImBvZWIFUurVXQNOeqBPgSNFkcMKXQwYioBHuI/E0c2+WQ7RRhBvconFECsSWQE2glBXwFEG0Xr5WQZZGjBbv8mFUT0XYQjW2lBz+y2FUAmiYQZ4KkBHYrAFUUfTXQSulsBftgKF0je9WQTMzoBfGjvEE4FpWQ out_141_mFAP2b_singleloop_p01wA5_mFAP2b_0001_0001
EzhWiBXjXQGU2ODYQVjXgBntzXGknvTYQFDChBrvfcGEVj/YQO0SjBzgAgG025HZQhrHgBb78gGU3koXQLnSeB7pzdGUyxRWQt/7gBncMaGkx+WVQU5CZBvmkeGUTI6VQVQJgBPWcXGkFZGUQonbXBPk3bGk1qpUQv2FbBjAWYGkqFwTQe+OkBDAATGkYQ4XQxO9cB/LjTGEeiXYQGmEiB/uXkGEOWgXQpbsdBTaBnGkQJBYQVDCjBTXkZGULppVQInJWBr3UhGktmnWQdamhBz8lUGkqRYTQawPTBHQkcGE05XUQt43ZBzbRWGk0lwSQ out_141_mFAP2b_singleloop_p01wA5_mFAP2b_0001_0001
Env/dBntzcGEqGbZQ8SXeBvcohGkTiFaQ357ZBPc9pGkDtMaQlYQVBzgAnGUbnPaQep7dBrEDZGUPKoaQxEmdBP9WdGkMQWbQNgRhBzgBjGkc9mbQuqajB/rLeGUHxrbQDP/gB7nVtGUmpwbQPKcaBXNeZGU46RZQuSGhB7HvlG07HIaQjysgBXbyTG0+PmaQxiaaBPELUGEGQiaQl4ycBThpWGUQUrbQSbRaBf0DjGkdzXbQxCiiBnjgxG0UF8bQucWeBndFxG0TwrbQ out_141_mFAP2b_singleloop_p01wA5_mFAP2b_0001_0001
EmuJbBnCX0G0IbPaQgVOXBfnv8G0xLVaQfU4UBjVO8GU14BbQsHlXBLv04GkYQgbQZQgaBPc9GH0HFOaQhPFgBzm0DHktIZaQifVgBL2M4GE32KaQM0JbBXyK0GUQVPaQVoFUB7h67G06t8ZQKh8YBz3XNHkouiaQbpDaBrCyJHk63sZQ9JagBLfyEHk2s7aQcIghBfqMJH00NJaQVtuhB3wZ0GkFmgaQvk8gBzyb3G04opZQ out_141_mFAP2b_singleloop_p01wA5_mFAP2b_0001_0001
L357PB325/GEaRGbQWOUNBvcoAH0z3vbQfUYLBXiBMHkDt4bQpbSLBHYlPHkQgdcQcSsIBntz4GEFuybQjXRKBPmCtGUEXubQeoxNB7wfpG0kgScQy/MPBzyYeG0JnOcQfE7SBvjQZGU5elcQdFxVB/WMeGkFADdQKBoTBzREPG00PdcQGE4NBLwKCHkqxraQCpMQBP7a+GkyhIcQLi7FBTjg6G0UfZbQ7BmGB7d25G0P+QcQ5QcMBPUyrGEOZQbQJRsGBDDDoGUhTubQxvqLBD0jqGUhswcQiAcRBnKLuGEk1ScQwMLNBHMwZGE5t4bQStJVBfHDmGUqzIdQZTjYB/9HaGUXwTdQVAPRBrFxLGEPpFcQ5GWWBD7sKGUcVtcQ out_141_mFAP2b_singleloop_p01wA5_mFAP2b_0001_0001
LkC3JB/owRH0d+WbQ46xHBb6mcHkYQcbQBr8IBfSMiHEsyxaQcSMKBPIwcHkpbSaQgVuBB77ncHEVjjbQ/499AzfjbH07c8aQ2O/JBzeUOHkQg5aQL62JBn3XgHkWA3bQJBYABX1kjHkN20bQHdxAB3wvVHEeg3bQJjY4AvOFWHED+/aQ out_141_mFAP2b_singleloop_p01wA5_mFAP2b_0001_0001
LXkNIBHsysHEmutaQpw1IBnDtyH0HFGaQueUFBXMIuHERLiZQlYQGBLbnwH0bS8YQcSMHB/mE+HUwKTaQygYIBf5p+HU1dCbQSIDHBvOrzHU0NTbQEbNIBP3usHkrLuaQkhENBn3iyHkjb8ZQW3+CBXNS/H0qdMaQtfaJBLPACIEBaAaQVC9FBzffCIELcRbQJKmMBrraAIERoHbQVSyCB3EfzHULHbbQP3nJBHv4xHkrkubQ out_141_mFAP2b_singleloop_p01wA5_mFAP2b_0001_0001
EsHFBBf++nHkWktZQ7Rh7APdTjHkDtMZQQ144ADrcXHkmZWZQ99TwA77nTHEEYJZQ2jCxAThrpHEsyJZQWajyA3mr1Hk0rCZQ39EyAjKi8H0ZglZQKph0ALez5H0fXaYQvMizAvtsDIUT4fZQO7A2A7kTCIETtUYQ+8g1A/UtFIEeT3YQMu/2AfrHLIUVrxYQf/UABjU4lHEoaMaQTq6/AfLdjHk4kuYQjHqsAbFpoH0ArnZQLPAsAbIjmH0arwYQgrjwAjWV5H0aXFaQ5u80A/zn0HETp+XQarKzAraYGIk/T7ZQcxk3AzN5DIUispXQZvC2A306MIkYmMZQ out_141_mFAP2b_singleloop_p01wA5_mFAP2b_0001_0001
EqGPABT0iRH0yhqZQ357+A3jCGH0Gv0ZQ5luEBnDt/G0JxwZQGE4IBHXPDHkQgBaQMIw6ArFZEHkU4iaQFhUxAD6rKH0x3paQQT/3AfOl4GE+kqaQDCsDBT2OVHUGE0ZQtsQ5ADHrCHU56dZQbgaABzU1GHk6R5aQ9f+sAP3lKHUxPQaQdYD1Abyn3G0wHLbQHr/+A/NmzGkWTmaQ/PzxAbcH2GUC9TaQ out_141_mFAP2b_singleloop_p01wA5_mFAP2b_0001_0001
EFDiEBzKH2GE7RdZQ4PVJBXjXvGEBWZZQU4aIBjrHjGEoaYZQFueEBnuJfGECsGZQzhWMBTgVzGU46xYQorVRB/UitGUj2lYQ0KhUBzXN0GUQV2XQoXKXBvR6+G0GdYYQ7RBBBrZmzGE99PZQ/z1LBrGqwG0LZ1ZQ9VbNB3rs7GEKd2YQicrJBj29yGEfSWYQVQaQBfjXlGki7bYQ8bDUBTQMtGkyhAZQDwPZBXgNEH01LDYQPa6ZBvW27Gk0ewYQXh8TBbfPDHUdHoYQ out_141_mFAP2b_singleloop_p01wA5_mFAP2b_0001_0001
EEtIMBvHFdGUPKsZQ/pGMBrbSRG04lqZQaR2PB7QLNGU5QHZQlDNUBfTiRGEoaAZQrcoNB33PMG0isVaQY/WJBXniNG0Fk5aQWKoEBXjAOGklLwaQMc3KB/TmNGEzlebQ5lOPBjqxgGk8S7ZQhFDIBfznOGk4cjZQ2bURBvd5PG0k1gaQWebOBfKwDG0dDRaQ out_141_mFAP2b_singleloop_p01wA5_mFAP2b_0001_0001
EIwKOB77nEGE7RxYQvJRRBblDAGEmuNYQyLdSB757nFkuJRYQam5OB33PbFU2ObYQzMTOBrEDCGksdGXQhheNBrGEOG0684WQY8eRBr9y6F0AR7VQOdEKBvc2QGECQtVQx1jKBTgVBGEZ74YQUeKVBvA9DGkh0MYQTTYKBLOt8FUyqJXQzFTRB36oRGErwyWQ0qgLBvFdRGU7nwXQxKTPBbg09F0aiBVQL7/RB7PqpFkhsCWQsWaVBvLQBGEo33VQLCsJBLbgZGkNmoVQS6IGBjKUNGE9u1VQq54LBvbxNG0bIzUQ out_141_mFAP2b_singleloop_p01wA5_mFAP2b_0001_0001
EKcdXB7OfhF0MzIYQtI7YBX3kKF0eUIYQO0CbBvcoDFU3k4WQf/UeB3MzOF01jSWQ6mEdBLEYFF0jCrYQ8soeBXAztEEBfoYQsvvaBn8yKFEGmWZQgqRaB/S3sFksdCYQgQXVB7pLBFkcpPYQChSgBbWcOFEyzlYQI0ygBjrPqEE5DBZQQDLgBfmQqEUAOJYQjuFbBjc4jEkVdtYQtIrdBPkNHFENVvZQ4qIXBr8QBF000bZQSDvZBLMwbFUP3XZQ out_141_mFAP2b_singleloop_p01wA5_mFAP2b_0001_0001
EsyBZBbQgxE0jCXWQ++paBb5QpEUjXCVQ46ReBrFZVEUiBJVQIFOdBnDtGE0w17VQXktVBrw1jEEEYNUQBWZWBHZ7oEECs6WQ509cB7kr1EEYNiUQjs9WBXjXeE0HFOTQv0NTBLGEyEE/pGUQ35bTBb5QXEET3sUQ out_141_mFAP2b_singleloop_p01wA5_mFAP2b_0001_0001
EqxLhBLxgUE0JxQUQaRGjBf9oCEEEYNUQ0iMkBra86Dka8ySQO0ClBPy2LEU6mESQ35blBvyhIE0eUIVQtvmnBnaQwDkmfQVQkjwpBrFd+D0+rPWQ0y/pB7ONSEEnQnWQYbXrBrjmfDkMMsWQiBhhBTKchEUdTqTQ0VFiB/aSoDkWkiUQIcqkBbCqLEUKZIWQcDWmBjGXXEkpdxUQWnioBz7trD06ESUQIOvmBjzNSD0KymVQD+0sBHWlmDEXrVXQnpHrBvLeBD0S+XWQ out_141_mFAP2b_singleloop_p01wA5_mFAP2b_0001_0001
LHvUkBjWkRD01jaSQqGflBrZmFD0coFRQueUkBDW5cCkpbaQQrcojBHYl7BkBBGRQ2OfjBLwK7CkEDCTQFgonBbigAD0nUMRQjtNlBvz6fDEDwYQQ out_141_mFAP2b_singleloop_p01wA5_mFAP2b_0001_0001
LMIQkB3MzcCk8SHOQ5QLjBfTixBEqGfMQqGPhBj/UHCU0iMKQc94hBblDlC0MzsIQqGflBjrH9AkEDSLQrnInBHKrcAkAvZNQvnakBrW2l/zgprJQZ78kBnCX3CEBWJNQ+zAiB3e1HB0MoyNQD+rmBLAGmBEsc/JQO5CmBLIq3/jeSnOQE3EmB3y4c+z4K3IQ/zKjBTwAKAkycDIQ0aPjBjxqU+T5h/KQ out_141_mFAP2b_singleloop_p01wA5_mFAP2b_0001_0001
L46xdBzLdjBEaR2JQktzZBrw17BUdTiHQiWEYB/TN2AEW5wDQy2ZZBf8SX/DtIbEQzhWUBrw1LC0NJ2IQi6mRBj54PBEfjIKQ+uGVBbGtpC0LVwKQfQ+LB7w+jBk1QpKQ789cBXjXyAEpwFLQ8fkbB74hWC0HLAFQHt0RB/foYCk+CjGQiTlTB3UkABUDpBMQDMxRBrZjYA00+1IQS1WRB3KyyCkLXnLQpAGXB3RIFDU1K7JQZVfXBvhdaCEzCLMQd6EKBjlZuAUbNjLQZX/JBrZByBEELwIQTIvLBnkVNC0yj7LQ out_141_mFAP2b_singleloop_p01wA5_mFAP2b_0001_0001
L2jCVBvIbPBka8S/PDXvSBHYlTAkR2O3PnEDXBXiBx+z4lutPzMTWBzgAr4zMzMrP3ySOB7Mn/+j/0u8Pp9KKBflKVAkmoLAQIFOUBPzMHCkZmZ+Pz9DRBTVF4AEdgnfP5n5PB32Us9jEHtBQ6ctMBPcZJ9D6m31Po+bHBryBTAE8b+6P out_141_mFAP2b_singleloop_p01wA5_mFAP2b_0001_0001
LEtobB/na8/zisdePEtIgBf9og+zfqxrv2jChBjVO02D/pGxPiBBiBjWkt973P1YPTiBfBTLy28Dv0N+vxXZdBv3At/z/LQDwyBafBDdv+A0Dm+CwT2AaBreBJ/DtqhGwZ78bBLwK/AUO0ikPoL0hBbec5/TmIZtvOV0bBXXNoyLDjy9vpXRhBDjiJ5jZLpAw out_141_mFAP2b_singleloop_p01wA5_mFAP2b_0001_0001
LlD9gBThrH6zyhW/PDC8hBT0iM9bktTDQT3kgB77nK+LtIbIQZQghBjAr8/7yh2JQMdDgBb5QL+jWkNBQ/hBkBPilb87fiUEQZj3hBH1Nh/7zcQBQ out_141_mFAP2b_singleloop_p01wA5_mFAP2b_0001_0001
EPK8cB325767z3PJQBrcaBT2Of8b3k4LQjsdcBrEDC7jTiBOQtd+cBDVjH/zMzcNQfUYUB7P1477xLtLQ/AkRB7cWG/bkEFKQMwsRBDun3AspCcLQXAZPBflWzAcH3HOQQwGKBjH63AsnZrOQdemGBvOqBB8lwuMQuccIBvZ7yAcu0lQQKcdbB33P16D99DIQPMhbBHQkQ/rQjhMQEoaTBv3ao7Tz50KQrjqSB3U277bUjtNQDyhTBLVOS/rSoIIQZWZNBz5Sh+Lw6xJQtG2VBPI5MBMAdnLQV2bPBfKJmBM5jRKQa67RB/osrAsoarPQiG3HBnToFBcBG0KQlQpCBfbTFBcs1JNQ7AILBHkcrAso2VRQ1WgEB7Ca2A8QYzQQ out_141_mFAP2b_singleloop_p01wA5_mFAP2b_0001_0001
ETihdBzLdTy7P1QQQgVOfBLxgg9T14VRQWOUbBX3kAA0LdrRQyLdWBTLym/j78tRQ/pmfB757n2rpbiSQruQgB3QR5+bvj7RQr7WdBb4a5+rw6oQQdafdBzS1wzrOMPQQ98ihBrrJq+Dk7ERQjR6bBDUiuzrXXITQfMchBD4xv5Dl1MTQPJNfBziwOA8FaoSQ/VaiBXbzN/bUvwRQUKOZBDWtk/bjnyQQuJnfBj3KFAM9E4PQ out_141_mFAP2b_singleloop_p01wA5_mFAP2b_0001_0001
EPffdB/RhLBkuJBSQb8SaB7QLKC0isdSQzhWbBzfqVCE7R5TQIFufBTf/kCkR2OUQhrnbBjVO0CUGEwRQk24aBHkKyCkVkYQQ3kXYBj02YD05hTSQ6FHdBDlxZDUWccPQ03vgBzgATB0Ld7RQwMFWB/ywBC0+PYSQPBjfB/+u6C0AG6RQlyoWB7xxvC00lLQQTP4cBjt9VC0Tw+PQ5/eZBPjp2DEVuzRQDpDZBvVKcD0RJYTQ0aOUB7uFSD0ItHSQt/kcBzkxYD0P4UNQbHogBDuHdDkPw1PQeaFbBXu20D0G7HQQ out_141_mFAP2b_singleloop_p01wA5_mFAP2b_0001_0001
ERLSXBThrPCUf/sUQlYQXBLEYdCEZ7EWQhrHSBX461CkYQQWQMdzNB7OfjCEueEWQpbSXBfR2uBkqxDXQOzLXBzOIICkKbPYQvXLcBnJX2AUDSzWQ2jCUB/naAC0xLVUQgexaB7CRxCUXBQWQu6qTBvKRKB0wv7WQUMHXBv9jaBkmslYQAjnTB7csbC0PHUYQkvvaBbYebCUxMVYQNWKcB/nqAA0ywfXQwZzfBn+FcBkxh8WQASFcBzsCeAkSEyVQ out_141_mFAP2b_singleloop_p01wA5_mFAP2b_0001_0001
Ee+eSBHXPeDU5QrWQEYlNB34l2DUMI4WQW5QOBzfqPEkpbqXQlDtSBHueWEE/p+XQNeJWBDrcsDUHaxWQkJqKBrMziDkpcZXQbc3LBrH6+DEFQ6VQ out_141_mFAP2b_singleloop_p01wA5_mFAP2b_0001_0001
EMIwJBXiBZEU0iAYQShrJBrbSsEUgVaYQ14lEBDW54E057TYQxggABf++vEk8SHYQdTCKBf++lE03PJZQutFFB3fTZE0gqWZQrXwABfl+jEUVUoZQT+0EBv7MDEEIQQZQyra4APl1YE0L2zZQmJQABPESwDk/zbZQmQ83ATQ4CE0BmtZQMt2uAD2svDk6J5ZQHaRGBfSMSEkrHtXQZs/MBfae2E0UZQYQY+UKB3hT0Ek7FdZQQJlNBPFQcE0B1OZQQt8ABT0Q1EE8EtZQ/fMIBfQX1D0jGCZQLFpxAryThEEXvBaQCvAABTEEODkO/WZQ5LfvAXeZSDUrUwZQ out_141_mFAP2b_singleloop_p01wA5_mFAP2b_0001_0001
LhrnEBzgANFkYQgYQoFZ/AjU4YFEv0dYQKxAABfTivF0NJuYQpw1DBb781FUbnDZQOJGIBnBBUFE7RpYQm5N5AH1nQFksGwYQD+r8APrfZFEya5XQ out_141_mFAP2b_singleloop_p01wA5_mFAP2b_0001_0001
E2Of3A33P7F00NlYQ46R2A34lIGEoa0YQ03PzAvIbQGUy2RYQpbSuAvyhNGka8iXQEtIuAHXPJGET3YZQSS2xALh/DG034BaQFe4pAHZXFGE4zlaQMtjuA/BRBGEYlPbQOBA3AfYvIGkn3gbQ9owxATgV0FEXPSYQLx89AbMSLGk4FBZQCBrmAfNfFGEg+OZQRobsA77nRGky5fZQY8e5AnMfHGEZaLaQxKDzAbt92F0Wk8ZQ1ikiAjb+AGErgeaQ3j7nAzX0NG0HUpaQxgLyAv48yF0g6JbQwvNoATxaAGEDNnbQoLA6A/dyFGEVR8bQISvzA3E7PGEqkmbQ83R9A7+yJG0ThLbQ out_141_mFAP2b_singleloop_p01wA5_mFAP2b_0001_0001
EnED2AvyhaG00NZYQ357yAD/piGEaR2XQAAAxAPeptGkBBOYQbnv1A/S3wGUjXuYQ7Rh7APepjGEue0WQShr6AnsdcGkR2yYQS8TrAX4TgGUPFaXQGZ74ArbSpGEEYFWQEYl8A757bGkTiZWQKcdBB/9TmGkvfSXQ out_141_mFAP2b_singleloop_p01wA5_mFAP2b_0001_0001
E+TNqALbnzGUbnvXQIwKoAbkt+GUbnDYQ/pGqA757FH0gA7WQzMzpAzLdCHEmuxVQ7RhZAnYQAHEBWVYQbGFKAvYn9GEjTqXQgKBWAHfJ5GEua8YQx1jmAbPKwGkqx7WQDVrtAnz7AHkVKdYQvUbXAnsnIHUTleYQRWDMAbEPCHkqo5WQpB8FAvWZ6GEQ1IZQc43gADyO7G0//UZQc48XALNzwGk9hzYQ out_141_mFAP2b_singleloop_p01wA5_mFAP2b_0001_0001
Epw1rA/mEQHEnELXQGZ7tAXNeXHU0iEWQJGEkA3MzbH0xLVVQQgVYAzgAfHET38VQU460AXNegHU14lWQDGX2A7ZpoHUVglVQDir/Av96bHEV+7WQdoFsA34lSHkDtEYQ2moyAfwTTHEcHUVQ/bPxAvZ5jHUAVcXQ7uc7AD16uH0M/8VQpxruAPJDsHU3JTVQSpF6Ann0kHEX7uUQ8QVCBjUKiHEA6TXQ92nBB/ipYH0UuCWQ1H2+AfjrVHE9HsXQ out_141_mFAP2b_singleloop_p01wA5_mFAP2b_0001_0001
LNepkAf9obHkCX/TQepbYAb6mfHkBBGTQXPKeAz1jqHUiBhSQ8naQADVjxH0kYYSQR2OVAblDYHEsy5RQnPfMATNVNHUjPPSQhGNKAfEFGH0uG/QQBgTx/O9HKHEZdDQQTo6m/e9QCH01Z7NQyLdrA7luYH03PlTQvfuJA7oggHUb4qTQX3QiArGzWHEgkaRQ2IoKAXyybHkRXLRQvIB6/iEJOHU4zuSQctpXAXpnJHkdr7SQjsTGA/T79GkYESRQRKOZAfO4FHkxDcQQh917/68kRH0NiMPQP34I/mgoLHkFyoQQikn++aTRFHkUPwMQbOdZ/WRX7G0NswOQZ9tAA7EpAH0krwMQ out_141_mFAP2b_singleloop_p01wA5_mFAP2b_0001_0001
LlYQpAnX6rHERLKSQdoFtADAA2H0MzkRQDXP3AHtI4HkR2WSQBrc7AjWkwHUep7SQsHFwAXMI1H0w1DQQWCF6APzQvHkQ72PQr+MnA/EavHUYTlOQVjXuA3islHEoaUSQg58mADyF8HEzAuRQiZ8wAzU38HU+iPPQIUH/AXjtyHkQgjOQa3bpAXK3uHk2xeMQiSlfAPb9zHEjjxOQg/7lAndenHkuJXPQ out_141_mFAP2b_singleloop_p01wA5_mFAP2b_0001_0001
LBrc8AjVuAI0P1QSQ9oQDBrbyBIEnE7SQnvfHBz0N7HUPKkSQTihLBLaR6HE7RRTQIFuEBPyWHIkZmZSQrmv+APeBKIEIDJSQ4Op3AzkkFI0jqoRQQgX8AHJyAIUU6QSQ50nCB353BIkxtAUQOyKHBzn9GIUyRfRQzUKHBvDgJIE84ITQiGt/Ab7RNIENTaRQVIu7A732LI0VUETQA3i4AXmbFIkwIjQQIlYvAL3OGIUOX9RQ out_141_mFAP2b_singleloop_p01wA5_mFAP2b_0001_0001
EzMzGBnsd1H0GvcRQIwqKBfTitHUepDRQIwKIBjrHjHUepjQQoFZKBntzdHEEYVPQ0iMOBrvfyHEAAAQQ11FLBv/l2HUhIeNQXDQGBLYA1H0K3LNQEttNBvvt7HEQx4LQ8naDBPc91HkZm5QQT3ENB/XdrHEPa7RQL0GRBr/0sHU54bPQITSQBDiK5Hkp1bQQ out_141_mFAP2b_singleloop_p01wA5_mFAP2b_0001_0001
EqxrDB/89fH0w1LRQdTCBB3MzVH0z33QQXkt9ADAAQHkBBGSQfU43APy2UHU3k4SQ14l4AzKHXHECsyPQscI8AD6xbH0upWNQbrDzAH7dMHUbeNPQdTCCB/89kH0eU4RQjl9DBDzcQHktzaQQ9S4yA3yTcHEuJWQQM8L8AvdejHUjXpNQRvZsArE5NH09s3NQ+8BwAbs/IHUJShQQrEq4A/y7GH03tSOQ out_141_mFAP2b_singleloop_p01wA5_mFAP2b_0001_0001
EvJx/AbQgFH0gALSQhrH7A34l+GkQgNTQNzMyAHtI3GkBBuSQ99TzAHDCyGU5QrRQgqxBBb5Q3GEue0TQl3OGBr/17GUOMnUQjo5JBLNsyG0i6BVQy19DBbTVBH0nl0VQpwVCBDBWCHkrHdRQ4bi3Aj9pDH0Jf+TQN7nDBXKNzGkys/SQ7jm/AHpixGk/xaUQX+eIBjBfBHktxAUQtSINBjl01G0FynVQXbeLBjIvuGkzQJUQlDrHBfE/sGEY4nVQDhMHBXktEHU9JbWQq9sBBPpm7GERAbWQfUUBBzLlHH0JLfVQ out_141_mFAP2b_singleloop_p01wA5_mFAP2b_0001_0001
ECsypAHZ71GkU4iTQ8S3gArbSuGkDtYTQ789jA/mEkG04lGUQpbSkAT14jG03PVVQDCsMAfTiyGU2O/TQf4jy/qa9qGUFKxTQZEU5/SAphGkhSgTQNbp7+WfuuGENj1TQ67npAf9o6GUwKXUQ6mWfAv6zsGkflUSQmQ3IAzJH6G02XlTQZU3OAjjrzG0z5DVQ out_141_mFAP2b_singleloop_p01wA5_mFAP2b_0001_0001
EiBBnA757bGEv0VTQOJGsA7kYSG0eU4TQqxLmAThrHG0xL1TQIwKiA3NJEGkpbySQlDt2APzMRGUy2JTQfas9A/lRaGErigTQTJ17AziBHG0dJgTQ1/JDBXIjbG0EvqSQoa8lATKccG03PVSQJYatArIkTGkkl8UQICQ1AHYmRGEEyFSQn/dABnNyYGkymcUQezO5APVjhGE/2hTQSCsBBrDRGG0Ug+SQtnh2AvimAGE2YNTQ3HM9ALluGGEk0kUQipnFBTJ/hGkVcATQ8TqBBznRdGEdKsRQK8ZFBbEXUG0bmqSQ out_141_mFAP2b_singleloop_p01wA5_mFAP2b_0001_0001
E/pGmADBWCGEVj/UQT3khAb5QvF0LdLVQmuJqA76RfFUiBpVQZ78sAHtIfFUf/0WQ14lQATgVwF03PNWQQ/xFAfZLaFkVTkWQqgkPA/FJKFUvJWWQS/9n/6DwZF0ivFXQ3kYpAXiBGG0w1zVQA+0cADOwpFkGROUQpjJEAL956Fk2qzVQw3cWAv3s3FkRJIXQ out_141_mFAP2b_singleloop_p01wA5_mFAP2b_0001_0001
EdTiuAfSMSFklDtUQFDC3ALFuCFEoaEVQaR2yA/owrE0bSEVQb8SuAT0ikE0GvEUQBWZABXiBDFk8SHUQfZVCB3KMZF0d/3TQYsEFB7Dq1Eko1tUQDYOEBjRAlFkY9FVQWO0rA/mETFkCXvTQwf05AnQcGFkNxEWQp4h+Ab7O8E0wzJTQuJY+Ani1hFkznZTQDonFBL9LYFEEqMTQjsdIBbK+1EkB+BUQCl1DBPZKlEUGs3UQeYRGBvLi8EU32qVQxmlFBnfx0F0qAzUQp7gHBjQTcFkRHkVQAR+ABbsmmFkOgyVQ out_141_mFAP2b_singleloop_p01wA5_mFAP2b_0001_0001
EhAr0AzeUgEECsKWQkCXxAzKHKE0NJWWQ2jC7AXO02D0yhOWQqxrBBzgA/DE+T1WQgVOsAHueGE0jCvXQlt3iAb8lTEUAN4XQ4nBpAfVtdDU/25XQnvf4AfTinEkqx7WQOIqrAXpEGEk83jVQD+9xAHn2KE0WSQYQf97kAHMciE0zt7XQKNclAneGZDEhUcYQvs/vAr4QJD0hb0XQz7PjA7pDVDEtQIXQ out_141_mFAP2b_singleloop_p01wA5_mFAP2b_0001_0001
EOJG6Ab6mUDEuecVQdTiBBb5Q3C0KHSVQUNeABTKcJC00NxVQLHa8ALwKfB00NBVQbEODBPvY2CUt9zTQV2pEBDL5hD0CRQTQq6pABzNN9DEO6zSQ439JBPceuDkw4LTQev9BBPKeSEUkTTSQ8rRLBLmGLEkZSrSQXFTHB7EsYEEAFPSQekmIBHfesE0ymuRQwKHzALGEQDUep7UQMU3EB7b0CDUV14VQgU9/An1LpC0yXNTQ16qGBX0bhCkFVsTQvP94AXMUzDUjW3SQZ9GNBztBZD0sOiTQCap9AztMdEEAC9RQl+cPBrdDQEEO5nSQq//LBrkprE08HSRQ out_141_mFAP2b_singleloop_p01wA5_mFAP2b_0001_0001
LCB2BBrFZ7BUHaBXQfUYBBTKclA0FZjXQTiBEB/S3E/jEDqWQjX6BBLFue7Tc9gWQXkNEB/9TtAEW5cYQzUdDB7wtECEG2oYQL1EEB3gicCElK/XQGu3BBrjh8BkZ4/WQT6P6AnzsVAEM4rXQTwcIBv/+aAUusZYQ6cYCB7ZFBA0oA0YQ9BbGBHNYOCU4+AZQI49+AzeMJC0UN3YQ71PIB7TJhCkvl1XQjo1BBDDQ6CEkwAYQ out_141_mFAP2b_singleloop_p01wA5_mFAP2b_0001_0001
LU4aIBHsyx/DEY9VQiBBLBHsyh9z4lGVQgVuHBrFZ77j9o4TQzMzIBbmZG8r8SPTQy2ZQB3ist+z4lmUQXJ2PBr+0dAUu/vTQ6mEKBb6m0AUIwCWQYAnLBju5XzLvEsVQlYOSBz6EL8T3kCUQdYBTB/2DK/zwXaVQKA1RBLGqOAksU7SQ out_141_mFAP2b_singleloop_p01wA5_mFAP2b_0001_0001
LCsyDBLGEo+j/UjTQTihABjqxL+zP1YSQBW51A/mEj8z3P1SQamZuAblDN8jZmBSQAAgABDW5YA0NJmRQCcMGBHlM3AUJtKRQ/dzFBXGiFCkb/aQQ1G9IB/OJk/De9WQQyL9CBfnvHAkYQIUQovXCBLITf6zWOyRQUsy9Av89IB0kHPSQKFA8AnfCTA0IXuQQmiiIBf3WDBE/4DSQmnzJBLiaQC0uuKQQB46DB7w8cCUcFDRQ0scDBL5DBCE2hBPQbo+MBLLNHA01dFQQPBtGBDr3L/TfC+OQpAQJBPxle9DqO8QQ out_141_mFAP2b_singleloop_p01wA5_mFAP2b_0001_0001
LQ140AvHFu6jDtIUQMIwqATf/U174luUQlYQkAz1jS+DqGPVQWO0UA76RR+z1jKVQkCX7ALwKH7zkYwUQBWNsAXOz78LIyjVQFjAmA/OEY8bMg/TQ out_141_mFAP2b_singleloop_p01wA5_mFAP2b_0001_0001
LRLypAjpbKAUiBxVQuz3kA7P1YBECsSWQ6mEdAb6mEC0IbPVQ2OfLAzeUUCU3kgVQZQgbAbmZGBknvfXQltwjAzgwnAkmiWYQ/1PrAzMyRBk0ZlYQ2qngArpR++TeNnYQfU4xALGEIAEAAwVQqiOrAXp5BCU7ynWQWkUPATpoXA0msPXQaAKTADYkACUG/wXQwSVkAnkRP+T1CBZQ6G/UAn0689juKaYQ out_141_mFAP2b_singleloop_p01wA5_mFAP2b_0001_0001
EFDCjAjqxHC01jCUQKc9aAzLdfC0d++SQueUeA/TNODktzPTQZQgnA7QLaDkvfyTQThmhA/S3TCk8DlRQlL5sAndmlCkPmXRQz4chADIQHBUXMYRQDLuwA//LjCk053PQLHaqAHZ70Bk++5TQ/ABKAz9YXCEbiBTQESBZAfSwiCk170QQgVhyAvdAUCkuj/RQpeJtAfn/GDkHurRQrMZkAjG/3AkyVYQQqLmSAPdqvAk5IfRQt7jmAjg4oA0g4HSQ/2x4AnGXwCE5BvPQpUWrAjjk1CUUHmOQjizwATs7BCEDPOPQ out_141_mFAP2b_singleloop_p01wA5_mFAP2b_0001_0001
ER2OPATf/oDUKc1SQxgATArFZLEUf/8SQamZWAfR2WEkSMoRQnEDMADAASE0eUoQQKc9AATLyWEUktrTQxXz9/2q3REkDNJVQ01Mb/miOhE00xvVQy7yV/qKpfEkd5PXQ63se8eYbxEEHnzXQhrHBAPHadD0codSQS31gALa2NEkXchTQJzkj/iwrSEUDTNTQyLLDATHFoEkxqlTQoGZOAjvGUE0pVoVQ/sdz/eFXBEkoZSVQT8fb9YXBeEU21UVQ0Iom/icixEE8JfVQXw86/OYogE0jzqXQt1ky+2qZQEkExhXQykrr88rVwEUYxZYQWvca/Ip6wE0xlbXQxt+7+a0+/EkkciXQ out_141_mFAP2b_singleloop_p01wA5_mFAP2b_0001_0001
EcSMiAnX6mEkZmpRQzMzjAb5Q1EUc9gQQFDCgAfTiLFUxg4QQ3kYkAjWkVF0FZzRQ2OfvAPy21EEpwFQQUNemAvxLpE0kYgSQZZBeAneXvE0GSXPQQgVwArvfAFUgVeOQsHFyAvz3lEEVjnPQVjX0ALbn7E01j6QQ out_141_mFAP2b_singleloop_p01wA5_mFAP2b_0001_0001
E2OfPAHtITFEueMQQKxgGALaRoFkCXfQQiBBMAXMI4FEYlzOQGZ7GALFu0FE+TdMQ4P1Y/GtInFUeprQQJyKL+63I9FkPi2QQStM9+GQ0EGklpKSQ4tXi+q2wAGkovRTQXhXb/243OGU0VASQGZ7IA/89JFEmu5OQknZNAri/tF0rNbRQ5awK/ODidF0AHkRQWnm4++oAfFUYmpPQ537Z/UaY6FURI0QQlwe7+morDGUISBQQynZk/+w4TGkyTzSQcRsh/SD3RGkXrFRQ out_141_mFAP2b_singleloop_p01wA5_mFAP2b_0001_0001
LfU4WAf9oEG0hWkPQktzdAXNeMG0yhmNQGZ7kA34lVGEaR2OQc9oiAjqxYGEYljQQaR2aADVjFGkTixQQri6PAXUnPGElxiMQuG/jAHFmIGk8vHMQ out_141_mFAP2b_singleloop_p01wA5_mFAP2b_0001_0001
EW5QsA7QLaGUJGUNQ/pGyADBWjGkBBWOQZQg9AvyhkGkQgVNQ4PVABjrHgGUxgQLQXPKsATLytGUeprNQnxhrAzPgwGEQ2uKQcp0kAf7q6GkAvLKQRONWAP856GUAtxKQxvzpA3kDDHkTFFJQUNetAvxLXG025bLQ8GzyADXhiG0cOQQQHZQwAbKc0GUwSnOQTqGkAnxgtGkxYgOQ9J9nA7pzpGkXMqJQoWqzATt6xGkVVAKQGqxlAX/wJH0GOsIQHv0xA7C9CH0RNtIQ out_141_mFAP2b_singleloop_p01wA5_mFAP2b_0001_0001
EktzBBf9oqGkZm5OQlDNHB7QLuGUepLOQoacHB/TN6GEZ7sNQ/pGGB/9TAHk9ogPQT3kLBbmZrGkDtIQQpXlMBb1EgG0UiTQQaIZQBvdHwGEm3jPQ+UdQBXHgeGUtLbRQ/UDAB/natGEShTQQ+0XIBLxMqGU8VVMQy9WKBHsiuG0zlGRQQ5XOBT99cGU40xOQxuBJB/EzbGkOveQQpEeTBzkguGUzZhQQbCtPB/Tc4G06LbPQ+1gRBjpvsG0RipNQ6vXRBrcZWGUyEhRQK+xOBLvehGU4fWSQMBIUB3J1iGUHNNRQ out_141_mFAP2b_singleloop_p01wA5_mFAP2b_0001_0001
ERLSJBT0i9GEYlTLQXPqJBXiBJHUJGkKQbnPPBrFZMHEaRmJQ03vRBnX6GH0d++HQ3kYFBPzMMHEUNeIQmcIABfGnKH0tulJQFJAGB3mAYHkPOZHQtIbKBrGv3G04l+JQjmyIB3F1NHk4LVMQnT0FBX+MHHkHjZFQcH4+ArcaQH0Kr5KQxj8CB7yIaHkvnfEQhy7JBP8ZZH0TooFQzYjFB36/cHUB0eJQ out_141_mFAP2b_singleloop_p01wA5_mFAP2b_0001_0001
E5lORBPHaVHUGEoKQIwqWBbmZZHUzMDKQHaxXB3MzdHUiBhGQwKnUBnBBkHUGEYEQCB2XB/naiHk9oAMQUcadBvyFnH08NAMQqJJeBPjBxHkfboOQ3pRiBjCZ2Hkqu3NQam5OBvyhZHk789LQJ7dZBXjwSHkLIPKQA96WBfF+fHEH3/NQ3ZLVBrMCpHk0NhLQieNeB3b7qHUXCGKQQJMgB7BwgHkKuTMQ6MyiBrem8HEv+TPQO5QiBHkw5HEXw2LQyKujBrfHwHE1q+NQ out_141_mFAP2b_singleloop_p01wA5_mFAP2b_0001_0001
LGZbcBntzaHkpbSEQEYleBbktfH0Gv0+PEtohBXMInHEDCsAQ789hBfTivHU3kY8PQgVgB7luXHUjX60P0JpcBPrUQHUDnejP4DjYBXWCUHExujpvvBydBr15GHUKr9JPDCseBb5QVHEv0NGQI2bbB3SdkHU4DG7PGk4hBXj0SHE3xO6PRTUhBvbMcHkj4hDP out_141_mFAP2b_singleloop_p01wA5_mFAP2b_0001_0001
LRLSjBT14jH0w1jEQtdulBntzpHEW5wFQktjmBLEYnH0kYwJQ7RhlBntzfHEoa8KQZ78nB/mEmHkTiBCQnR/oBr0IcHkTYtDQfU4iBDW5cH0OffGQ4HUlBXdVyHEgUVFQ2AhpBzP1rH0wujBQrUFnBPKClHEg3I8PmuFpBfuyXHEyRhAQ out_141_mFAP2b_singleloop_p01wA5_mFAP2b_0001_0001
Lf/koBnX6sH0P14KQ35rpB7P1qHUiBhNQCBmqBHXPfHUGE4NQzMDrBT14bHEoaEQQiBBsBLFuyHEtIrNQ8zMrBruz7HUwy2LQ2WwpBbHh2H0/KlJQikkoBrr/sHE1E3KQ2sLoBDLzsHUN5CPQL13tB3SwuHEDfBNQgmUsBTmP1H04dwPQPd+sBvaJAI0sqMLQrY7pBDyvAIEJN9MQEzQrBDvT0Hk/vGIQ3TPoBbW/7HkcAzIQ out_141_mFAP2b_singleloop_p01wA5_mFAP2b_0001_0001
EiWErBbPKZH0istLQOJ2rBLwKOHkArMMQR2OqBz1jGH0xLdKQKcNrBjU49GE7RxJQLy2uBzLdMHkoFpLQ7ZcvBDEhPHErh8IQ/AmwBzp+SH0pajNQlDtqBLbnbHEnEzJQJ9brBnhQMHU+SSOQHXUvB3BAEH0MA5LQy01tBn0ESHkQlGIQyisyBb7fRHU5gHNQQgKwBnSoQH0IgmPQeYLwBX1cbH01AUNQ out_141_mFAP2b_singleloop_p01wA5_mFAP2b_0001_0001
E35rnBrbSJHkvf6JQv09lBzgACH0P1YIQBr8iB7P1DHkqxrIQjs9hBra8MHU2OfIQ5QrmBbPKCHEue0CQCbBlBv5R6GEsq/+Pi94lB3Rj5GETb/tPHEFoBr6p1GU70waPUkJkBXGW9G0/Qauv789mBz1jQHEW5gKQ6nTmBTQ45GUgUGJQW9xoBz3OAHUi3RCQ23VmBrHKKHU6gOBQ597iB3d68GkrI/+PIQLlBb+YyGUaLUBQMAlkBrqI9G0gDZ7vasViB/PgAHUOUchv out_141_mFAP2b_singleloop_p01wA5_mFAP2b_0001_0001
EAAghB3256GUiBBJQEtIdBDrc6GktzHJQqGvaB3isxG0IbnGQXPKdBrbSpG0HFuFQhALbBPHa4GEUN+LQoH8bBLw/AHE0gHOQjRSgBrAWCHUE9ZPQcJqXBDYCHHkBP+OQZVggBXh1JHkPytQQWYAYBnmVOHE9JfQQjLtcBXC0PHUARGRQO0iiBjU4zGUepLJQOPjbBThFCH04NbIQ0K0cBvRBxGUr3tMQ7x/WB3/U3GEVPwLQtp8hB34i9G0GU0OQm95TBnX4FHkSWBOQ2xXiBXc7KHEYFORQLVfUBzb7SHkUGyQQhuDdBLdnVH00k5RQ out_141_mFAP2b_singleloop_p01wA5_mFAP2b_0001_0001
E8S3VBbQgzGEXPqEQfU4SBDrcrGkX6mBQTiBPBHtIlGE/pGFQv0tMBvyhpGkU4aIQR0zPBrYvwG0hPD6P+9VTBzja1G0usXiPutAQB36n6GkkP62vW8gTBjor+GktZRAwG6YQB/I4EHUy7REwSMIUBThr6GEBWZFQwSuVB/EwlGEYf2/Pz/UNBLmL3GUeTN9PDdJNBPr5qGkq9t0PiSxVBv3EvGE6N5ovvjAWBL6Y7G0mzexPQdxNB/1UBH0G3NwvqELNB/Z00G0Qro6vT5ZVBjS73GEeTRCwhwpWBLczDHEJSU9vWi2SBzHbHHkXEOHwKUrOBbeQLH0b7eCwM6gNBDjKAHk9J3Fw out_141_mFAP2b_singleloop_p01wA5_mFAP2b_0001_0001
EEtIOBDAAbGUNepDQMIQKBvz3TGkpbSGQ8n6FBT14PG0OffCQ/pGHBDBWMGU6mE8PJMINBnFPKGEtVXIQHwZJBX78BGUSNeJQhenIBrmvvFUltgIQUd6FBXZADGEKOxLQ1x5EB7bMlF0z3CKQ93MDB/tlyFkc7CMQm54EBzmSLGUQWlNQ0AC/ALQKvFUVlEOQmHMBB7ykJGU/QnPQpLJ9A7i8/F0aV2PQ4PVQBPc9XGET3kAQV+RIBTXUYGUiTvIQw+vPBvP7MG0+M+JQzcoPBzddGGky4sFQZFpKBDS/oF0UrjFQHPoDBvoCWF0GHwJQQs8GBzD8SGUWwZNQZty6AbKBgF0VuSOQfuaABDCEQG0umgQQarY3A7+y9F0x3uQQ out_141_mFAP2b_singleloop_p01wA5_mFAP2b_0001_0001
EfU4AB7kYQG0LdTEQXkt4AXjXMGUhrHBQRLyvAjrHIGE99zEQbnvqAT2OOGkCXvHQBuS0ATsLVG0Es+6PIMxrAbNJRG0RDFtPozwoA7y/HGEulPwPZKWoAPnPXGUpZltvIFOAB3MzTGUKc9HQG3i7ATwzFG0bFP9P3kz6ALtrYGEmTt0PzS2wAf9hbGE4y3/P out_141_mFAP2b_singleloop_p01wA5_mFAP2b_0001_0001
EZ78tA/9T7F0IbnEQIMvlAHiPxFkLz5HQFvMfATdGgFEGM2EQlJgjAnwhXFk+b3AQMLpqA7ZhnFEvTdKQlSXyAfMJyFkxCICQFXBgA3Di9F0q0iIQv/YkAfW+fFkBjpLQjEfuAXfD0FU3YoLQ7QkwAb/kbFETG5JQ out_141_mFAP2b_singleloop_p01wA5_mFAP2b_0001_0001
EHZ8LAnwKbF0Z0uGQ1znBAf23GFElndFQQDaAAXVo4EEzuMJQSoTGAPyP/E0KcZLQ+hrM/yuoKFkc3MDQbQVi+k96UFEFyHHQLIi0/w/fYFUwNtEQhn4DAtN1JFUbGcCQLcWCAV6DsFEHaLFQeiQEAPDwlFU5VjIQGCMLAbQq+E0f3cCQTApi+ukb7EUJC7BQUS0Q/245UFEp6X/PpqqB+ebYkFkARLIQS0Ww+YdfKFEF1SJQ7CzQABXYvFU5ZqDQQRB0/4If3FUlEDHQ out_141_mFAP2b_singleloop_p01wA5_mFAP2b_0001_0001
EUPcx/imClE0Tl0IQqh7y/q+2UE0K46KQ5bvX+Cc/QEEPNJMQebzS/AWAREUHavKQiiSCAnWp/DEW5zJQx+RZA/7FBEkjw8IQlEkeAfpVGE06BrEQwa1kAfjH6DkM9vKQRy2pAf3gHEUBTFDQaLavAX6Z8D08c9JQZz6xAzWcDEEcHtGQkyYk/evQhEUifEGQr2IEAnhdaEEX3fMQa5hx/yJs1DUNJGIQmA7AArcvmDkI0ULQcyzRAHiiJEUTnzBQgd2iADf2xDEH0zMQpV0rAT/pLEUSY79PAhx1ArC+1DUBQZLQ8MQ6AXZYEEUFQdFQ out_141_mFAP2b_singleloop_p01wA5_mFAP2b_0001_0001
EzNLQ+KmrNEUWKxOQ9Q3g/4uxGEkDIEQQ04bV/MnfiDkNIwQQpJtX++u8ZDEbPVRQ42Jv/85dXE02wFRQz1H9/0TusEURKfQQufRHAhhv7EEnZjRQV7yOApMxQFken8QQf94XAF1ZfFEIW+RQ/z7g/2fAQEEWS2PQMIK6/A98EE07MpOQ+hEK/0yqaEETOyRQue7EABQKRE0t5qRQ1c9KAxr5pEEwtePQcr6h/AuT0Ekwq/PQcJo1/w8C/EUGeSSQPhsUAlTJ0EUc9DSQUW+aAtwlNFkBbMQQljXBABfuYF0bgdQQmGrcAdoItFkDHiRQW0nMAFNtiFkgzqSQKpRiA1kUYFEuzaSQ out_141_mFAP2b_singleloop_p01wA5_mFAP2b_0001_0001
EYUd7/cJdHDUqwrQQf1B7/8YkeCUusYRQnaoI/oXgDCk1nARQxEhf9uQblBEWN4RQmKv7/AC1lC0Em5SQoelRAhfS9C0nsZTQcnoRAxueCDUHO6UQFrYKAxZPmCUkNpVQes0ZAtcrmD0VZYVQO7pKAFnbPDEbZIQQGTyLAdarMCkzoGRQRBVf/csQ4CkLcMTQpvE6/AFGHC0qZaTQDNyfAlBNrCUwdHTQdnCSA9QCdD0z28SQ9dSaAJK6rDEfkXWQE6hfAZ/u8DEhBwUQ out_141_mFAP2b_singleloop_p01wA5_mFAP2b_0001_0001
EUF9x+gAy+BkG5aPQm7IN/eZAKBEJebOQHR2h+2Udb/Tts/NQKTnQ/wJf6+jAtuMQ9qzo/6OduBEF22LQ7HZKA7itMBU0oPLQ9zTNA7La//TMszKQmQ7ZAPbbCC0kBNLQDvne/AY8OC0+LGOQdJ4v/i0KJBkur7PQPKXq/yTBaCUwOAMQ6FMH/eB7eBUnhMKQcpckATkDyB0EpzKQTc1WA7sQhCkwYkLQ out_141_mFAP2b_singleloop_p01wA5_mFAP2b_0001_0001
LIJZh/qM6G9jYXDPQKbGN/2gdj8L4b4OQj0PK/qk2M+rdu+LQcS1R9sKGDA8ybTLQWI42/qCu9+LlOOQQHKtx/e9Ot+LPyuRQRMYD/CQDU9LELKSQTK6GAfAAk/7tNcSQalj8/u5pG+z87/PQjRPk+EC7I97MfwPQWnoLAf6BX+L895PQI+Rz/awAiAc0T5PQ out_141_mFAP2b_singleloop_p01wA5_mFAP2b_0001_0001
ENwet/e7lZ7L8XRKQZUSy/6o6X9LkR/GQ2Ig7++xqN6rt9dDQPcur+CAQw9jzq2CQm35OAH2Hg7L/p1EQZleTADyhD+7yg2+PwtwEArSBl+7QQl4P3azjAPJ+e+LzPi8PBZE9/OclM7Dub6KQp6sv/CDI3/bL2zGQYYVbALSTC97FmnHQm3wPAH1Dm8DxVjEQXQzlA7EBR/biz4yP6qfpAvx7B+LGN7AQ out_141_mFAP2b_singleloop_p01wA5_mFAP2b_0001_0001
EF5Vr+MVAV+7WYKBQ77vv/0/tA977r/7PjLwi/s2K75DFwhtP3YU8/AN4K+TctLAP4Bj//8DaEA8taP2Pp+30/8WHGB8f/V/PNZko+M4VqAMtB2BQYiJu+4GGZ+rt3LBQ/yBEAtLFj6LIgqAQhsfv/gC+PAc0lOZvlACRAdoaAAMwx7yPo9yz/8bCDCMjUr7PBh8GAhfHIB8J8wCQAiZ++ClfHBcT06+PuoJc+MRf9A8qMEGQ out_141_mFAP2b_singleloop_p01wA5_mFAP2b_0001_0001
EnuHJ+WdJY4jUGoNvMPLJ/aEh49jHZC5vUpD6+iEkcA0Nt10vdpdQ+yqmQBEqTg9vx2yBAj5Pw8DsgR7v7RjLAvtlC/TBwGCwjQcBAjG5c+TnhWHwyegJATKAGAkf6xJwwbEBAbytLA0YMQMwXNug/2X+5+zfm5Mw1slJAX/SABUH1BOwkRkS/6n8C8LbzBtPxVLh9GOS68jpeFAwOeyDAzIn467U8Y9vEeILALpte9z/vGwvNXmcAPkrm+D4NaCwD2UJALDHlA0PEPBwHOag/eTdv+zqcDHwFrxEAv/lG5z7KPIwkvWWA3C9qAkg2WJwVMZH/iMLT9jKviLw2hJI/6YiC/jCOwOwQ/bWAHsOkB0P/hNwNNRDA/1kEBUYY4Pw out_141_mFAP2b_singleloop_p01wA5_mFAP2b_0001_0001
L5GwF/6NUyAEGWMvP+b2I/OdzFCUe1U2PFeqR/UA4WCEG7q4PQUoe/ctV9CUb6C6Pnkmu/q9SKC0kWuAQyBCPAblCDC04O6/PmodWAzqp2AkkMo8Pj/WdA7/FkCk+94AQ1XEmADaZpAkiQO7PJ9gpAX7ddCUXAMAQehNtA7w6rBkPEH9PeRA4Av7teBkfft7POtWK/K5yDAEnOY5Pml8j/+0ZYCEZvKePaSEj/q/0mBElBsDQkqGq/6aPqCU+KYCQmzMLAfzrCAEMGK7PGMhXAL2TDDUBPLCQ4K/oADgAW/zaRp4PhWJvAnbd3CEg26AQsuz7AvLPJCECYW9P out_141_mFAP2b_singleloop_p01wA5_mFAP2b_0001_0001
EPOE4/E/F0B0P6Z4PiR9RAB+9ECEwqT7P1/JcA92fiCUXsPsPFTPWA1NAiCEVYq0vB/qfAtDO5AEBuf8Pt/baAZuYFAEPJHDQtvojAlOAH+jXR5EQTzxJAlpqJAkQ7jGQLMueAd+DG8T0qnIQ+D1MAJH1V+jLlKJQIfQx/gqk3AU9FR0P/8ASAFPuVCkgdeBQGsldAZ3oQAU5q8yPBOQoAdzELBUxw48PSD34/gPg2AUNYYGQAUqiAh26c67cAxJQuN7CAVZz69jVytKQ out_141_mFAP2b_singleloop_p01wA5_mFAP2b_0001_0001
EwbwlAVFN8CkRZQ1PwLsrAJXUYD0RVtYv5mflAd5kAE0oZ4rvn09nAVI/LEkp4m6vG3hnApZR8CESug+P6GXzA9KfgDEVhRsPXNZtABIgHDEXJ+3v out_141_mFAP2b_singleloop_p01wA5_mFAP2b_0001_0001
EP92aAxdGFE01ATuPalJNA9rqXE0VX/mPhUgDA53yXEExTU5vh4lCAlCcoEUSGk+vwIyZAFREsEk3ppuPJIugAlDMtEEytL+PYYBYA5+22Dk1945P+uCAAxnDXEkwiQ3PziljARspsEESbTnvcioPAFM25EUPSFoPOM3XAhik2EUG19AQ out_141_mFAP2b_singleloop_p01wA5_mFAP2b_0001_0001
EwAp4/I6IFE0Ft78v0Thm/kt8CEUnA0DwmV2o+aIWDEk7ZuDwfFzd/W1aCE0tL6Hwxt51/kfScDkArfGw0gmn/AbM4CElMcDwfXPTABQibDkZA3Gw9EU6/o7RwDUHqJ4vxpUx/QoZQEk1RPGwNLeo/QLGaDkmRQJw/rm+/QmDuCkDzOBwLlYYABS69Ck9hYIwh3tYA5dv2DkW/mIwp4CaA1SadDECv2Cw out_141_mFAP2b_singleloop_p01wA5_mFAP2b_0001_0001
E0OyY/uouEEkYc39v24XFArIZEEUdVj8veBJNATh3XEkdbr0vYWvJA7wgZE04cTtP1VXMAjzufDE5SL2vgDJiAz0raDUNRr1vtu+nAXl84DUYskwvao5lADpA1CE/Cc5vy5dm+C/CGEEPTp2vbGwMATnEFEkSmOCwAwbFAvNXEDEnCQ7vpyVGAX1RfDEMowgP2BztA36yvC0faa5vFe4gAfdcdC0wxc7v out_141_mFAP2b_singleloop_p01wA5_mFAP2b_0001_0001
ER1lXA/WmmEUFg87vrQXfAjKR6Ek86C2v/7rrADE/4EUKxDyvE4zxAHfwyE0bdF8v8ZWaAPO0NFU6iF+vjJaCAP4wOF0SLUAwNRzgA7oTiFkccn4vDQmo/OOEQFU2Mq1v9+NaAv7GkEUOP6BwLMWXA3SU8EUpqWaP32VhAvqRMFkph2Cw6Cq7/qenAF0NulCwTHQ+/+crcF00H0CwSb7dAHt9vF0Oyt9vcIZpAXKohFkwWa2v9BSZAjHCkF09BAgvVrFZ+2PsQFEl4R5v+Few/OlceF0aDMpvQFyt/iFBCFEkyumv out_141_mFAP2b_singleloop_p01wA5_mFAP2b_0001_0001
EJYAvAXh6+EEuzPxPDBR6AndC+EkTTR3P1ua/AvvGUFEJ+U2PN+v7ArYHjF0STY8P6ic7Avjx0E0V+dBQ+0bDBfgP0EUPOtDQ773GBHxglEEfPSAQckTDBbXusEEeyvIQetlpA7dKEFEX5A6PGeb+A70nzEEOwFoPrna4A7QckEkahdBQMNk2A7bO+EU74MEQloKFBPHPEF0OGhDQyt7KBLuIlEkdA4BQVY9GBHDcrEEurX4P90MFBn6aVEUR+VAQ6ZXHBD8WsEU/uiJQGJlBB/RucEEE+1IQ+T4ABbis3EUCj7JQ out_141_mFAP2b_singleloop_p01wA5_mFAP2b_0001_0001
E/UDEB757VF0gArcPEYlGBXO0qFEv0NBPhrnMBf8SpF0fqxjPKxAPBvyhYF03P1YvRATFBj8n1F0Wgs6vc6iHB3aTpFUDUoBwnxj+Ar0Y3FUkhQ8vUNeFBHsyJF0eU4uvGPCFBHu30FkW1+0PC+CHBL9yCG0Fs26vUb0HBvKmaFUNWjAwTB58AzYE/F0w+8BwnJI7A/4cAGkUYnzvElB7ATWdnFk6sL8v out_141_mFAP2b_singleloop_p01wA5_mFAP2b_0001_0001
LXPKPBDqG7F0gArwPe++UB3Mz6F057nyPiWkXB757HGET3k4P/UDVBzLdQGUGEY4PyL9MBPzMEG00NJ0PU5vWB3bD2F0QZNpvtGKWBHR2uFUKGN7P out_141_mFAP2b_singleloop_p01wA5_mFAP2b_0001_0001
E5lucBT2OHGkSMI7PyL9fBDVjQG0coF+PVjnhBPepOGUhrHEQpbyiBblDGG0eU4EQ6f3hB7quTGUBKyxPeKVgB/PBWGEGCCxvp4fjBHridGkWk23P8naeBjWk/FEnED7PveRdBHMPXGE1ns/PuGOjBnkHNGU5LosPmDidBTqBaGErGRqvSn0kBDxqfGU2WriPE7rkBP8ybGU+kB/P/AKiB/1MkGEAKm5P out_141_mFAP2b_singleloop_p01wA5_mFAP2b_0001_0001
EjsthBXO0WGUJGkHQ99TjBvIbWGkWkNKQLymlBHueeGEqG/JQuzHlB7P1nG0jCXJQ3kohBX46ZGkoFpMQPzeeB7LCTGEdHdNQT+cZB7fLXG09CGMQWW+dBbzLTGUnMPQQLHqgBz1jdGkCXvGQz5HkB7WYOGEmNbKQoe4gBn30hG09tOMQbA8iBXtcaGE1pWOQ7bCfBH2+KG0t8wMQ2UIWBbnMSGk0LsMQW95ZBrR8WGU0L7JQRasYBbpXfGEWttMQmFlaBfdPOGEFOiQQ4FXdBD5YbG0qykQQkozgBjlAQG0w6rQQ out_141_mFAP2b_singleloop_p01wA5_mFAP2b_0001_0001
E4PFoBnuJbGEaRmKQCBWqB7luiGkuJhKQWO0rB/mEjGU0iMNQaRGsB3jCbGEEYlOQFuOsB3NJgGE+TNIQbj5qBnYehGkR37CQ/wxsBrO3fGE2Fr8PozjuB/2/YG0YPB9POOasB/SKmGUQJgwPSMYoBf8STGk/UDLQ3+jpBPKtqGU1WHKQPR8sB7Q8XG08DZIQEs9tB3xalGEN/SIQiwDqBjQjpGEpfqCQ43TpBf8kbGEftlCQT+ltBnAflGErenovu15qBbrvrGEFhfwP out_141_mFAP2b_singleloop_p01wA5_mFAP2b_0001_0001
EFDysB/nasGkR2+NQ357tBPc9sGEpwVQQGZrwB7P1nG0GvcQQShbyBT14pGUbnPPQkCHuBzLd4G0Mz0QQiZ5uBf2o5GEfKSSQi+quB3D7EHUzPxSQJYrvB3Q9FHUjxIUQGmOuBv3SEHEN/QVQ8CsrBXNrBHk32MVQm2YvBbkSFH0GxcWQCBmsB/89yGUHaxMQninsBvQsoG0ioBRQ7kQsBXAi8Gkm+qQQsnnvBvPn8GUBtPQQ489wBnNF3GUjjaSQovltBfTm0GkJS5SQu0ksBnxbHH0iTwSQl41vBPbJKHkONISQFUoxB795HH0X4PUQ/twqBvaBBHkLrTUQBznqBruOAHExfEWQE1VxBjPQHHE7igWQU4TuBbcFEHUU3SXQ out_141_mFAP2b_singleloop_p01wA5_mFAP2b_0001_0001
E99DxB/TNhGkR2eRQXPqzBzeUcG0d+uRQamJ1B7kYiGkAr0SQmu5zBbQgnGUzMrTQ14VzB/RhQGUwKHSQbmMyBjQzJGUxT/QQ897xB/HB8FkoUVRQiTywBvM/1FUbaWSQ64CzBTzkuFU1geQQFDivBbmZfGEAAISQzj10BfMtcGkIW0QQO8AyB/Q1PGEiS+SQg7R1BPTPNGkqkZSQSPfzBf4iKGU5eHQQgvNwBza4MGUVbwQQZP+yBz8reFUFRnQQIS9zB7DJ0FUU/TPQ out_141_mFAP2b_singleloop_p01wA5_mFAP2b_0001_0001
L/Uz3BXO0hGkEDySQ03f5BXO0mGUdTyTQShb7B77neG0OfXUQIwK8B33PfGkvfiVQy+P8B3qdXGUdkrTQRLC7BrbSwGEShLTQNfP5BTob5GEZIrSQFzx6Bju2CHEI+GSQRTM9BzVbCHUqmESQl5g5B/SgKHEh6tRQ5Qr4BD/pdGERLCSQsoO4BfB2pGUSolUQofP8BDQgtGk/4VSQdNZ8BL6lzGU4M7TQkd/3BTQN8GUo1fTQOp63BjHU2GEbl5RQ out_141_mFAP2b_singleloop_p01wA5_mFAP2b_0001_0001
L+TNOB325FEUHahMQ6mETBf8SPEU6mkMQ++JXBvHFOEULymKQmuJbBLEYZEUIwaLQmuJgBz0NbEUGE4JQOJGaBfR2iEkqx7NQbnvdBHuewEEmuZPQqxLVBfR2cEE8nqOQtd+SBzKHiE0OfXQQAAgLBHYl3DEtILKQepbNBrED6D0hWEHQXPqKBHXPmDEBW5CQO0iMBHZ7oDk9ow7PPK8FBjqxPD0FZ7DQW5QDBjAr8CEqGv/Pnv/DBnuJNDU6mkIQ03vGBDW5gDUjXqKQHv0+ArFZ3C03PFJQMrAMBjOsFEUZeZOQOUjgBTQfSEEmggHQm6jgBXbUsE0TYMJQ5p+hBj/pUEUk28KQFSueBzoy+EkenLOQ6avgBDfjnEkry1PQax8bB7u11EkIQqQQkSCRBX2cFEknsEGQvPKFBTtbeDE0BrMQ out_141_mFAP2b_singleloop_p01wA5_mFAP2b_0001_0001
