# Supplementary material for: Incorporation of sensing modalities into de novo designed fluorescence-activating proteins
Source: Nat Commun. 2021 Feb 8;12:856. doi: 10.1038/s41467-020-18911-w (PMC7870846; doi:10.1038/s41467-020-18911-w)
Supplement: Supplementary file 24 — Source Data [file 41467_2020_18911_MOESM24_ESM.xlsx › raw_data_graphs/Supplementary_Figure_6b,c,d/1/silent_169.out]

SEQUENCE: SRAAQLLPGTWQVTMTNEDGQTSQGQWHFQPRSPYTMDIVAQGTISDGRPIVGYGKATVKTPDTLDIDITYPSLGNIKAQGQITMDSPTQFKWDAQFKQNDNPRYHGSTNILTGTLQRQEZ
SCORE:     score     fa_atr     fa_rep     fa_sol    fa_intra_rep    fa_intra_sol_xover4    lk_ball_wtd    fa_elec    pro_close    hbond_sr_bb    hbond_lr_bb    hbond_bb_sc    hbond_sc    dslf_fa13      omega     fa_dun    p_aa_pp    yhh_planarity        ref    rama_prepro    bref_irms    cen_irms    final_chainbreak    final_looprelax_score    irms       time                                       description
REMARK BINARY SILENTFILE
SCORE:  -485.828   -695.833     96.346    397.574           1.599                 22.784         -6.042   -258.336        2.272        -25.267        -79.612        -21.403     -36.295        0.000      4.956    129.867    -41.985            0.040     19.116          4.391        2.591       2.591               0.016                 -485.828   2.970   2423.000 out_169_mFAP2b_singleloop_p01wA5_mFAP2b_0001_0001
RES_NUM A:1-120 B:121 out_169_mFAP2b_singleloop_p01wA5_mFAP2b_0001_0001
FOLD_TREE  EDGE 1 120 -1  EDGE 1 121 1  out_169_mFAP2b_singleloop_p01wA5_mFAP2b_0001_0001
RT 0.092238 0.94843 0.303269 0.768097 -0.261588 0.584465 0.633655 0.17903 -0.752615 12.785 -5.805 20.9455   out_169_mFAP2b_singleloop_p01wA5_mFAP2b_0001_0001
ANNOTATED_SEQUENCE: S[SER:NtermProteinFull]RAAQLLPGTWQVTMTNEDGQTSQGQWHFQPRSPYTMDIVAQGTISDGRPIVGYGKATVKTPDTLDIDITYPSLGNIKAQGQITMDSPTQFKWDAQFKQNDNPRYH[HIS_D]GSTNILTGTLQRQE[GLU:CtermProteinFull]Z[HBI] out_169_mFAP2b_singleloop_p01wA5_mFAP2b_0001_0001
CHAIN_ENDINGS  120 out_169_mFAP2b_singleloop_p01wA5_mFAP2b_0001_0001
LwfKMBvxLBIEoaMYQDCMMBf9IAIEZ78WQ67nRBLFu8HE99bWQ357UBT0i4H0hWMXQlDNIBf9o3HkoFpWQVYzJBznEuH0vpOXQiTgIBXhVCIUaeVYQPryOBPHFEIkmJTYQBdLNBHFt7HUsJcYQAQKLBfY1DIkXmbWQRV2HBj4l2H05kkVQ4yTEBH065HU4eBXQkg9HBL37tH0/hDYQ out_169_mFAP2b_singleloop_p01wA5_mFAP2b_0001_0001
HTihSB3NJ+H0kYIVQ/UjXBHCs6HkEDiUQkC3XBvcouHUgVmUQFDCcBjVOqHkvf6UQ5QLYB/9T+HUf/ETQGIGZBrvIFIk+04SQZi7aBvojGIk6UfRQxc1WBHpuFIELZdQQA1JTBHlbJIkN5FQQbTETBbyJOIEoprQQqIqPBj9VIIUkJROQEtoPBzKnAIEsyhUQMv1aBzTP+H0KDGVQu4sUB3UH8HE8bgSQlekbBXhJ6HUdVoSQplHcBTAgGIEuEmTQPEWVB/rOHI0lFFTQ5xXeBjLFEIkV8ORQmDHcBT7vKIkI0dRQGKxWBfIKCI0Fn8PQ6EvVB7jAPIk6OaRQZYVQBzV6QI0Z2ZQQMgsPBPhpEIUogUNQbu7MBbfFLI0TrtNQ out_169_mFAP2b_singleloop_p01wA5_mFAP2b_0001_0001
H3kYTBPzMpH0yhWUQiBhTB/RhdHUO0aUQXPKVBPIwZHkVO0VQEtoYBfR2SHkQg9VQiWEOBntzYHkArEUQnEDQBnCXtHklDFUQRXgWBforaHUCZtTQb8SOB7QLQH0IbHUQam5MB/TNbHkrHFTQEYFLBvcobHkvfyUQ out_169_mFAP2b_singleloop_p01wA5_mFAP2b_0001_0001
HPK8SBntzeHU2O3WQqGPUBjqxbHUbnHYQrcIaBnCXdHE8nSYQQgVcBb5QXHEDCsYQ8S3QBvHFiHUzMnYQXPKQBD/pkH0yhuWQ2rZTB/GRTHEgVLYQ9owRB7OffHknvHZQmupMBD/pgHk9ogYQ03vRBz1jqHEAAkYQ out_169_mFAP2b_singleloop_p01wA5_mFAP2b_0001_0001
H++pcB77nlHEoaAYQuzHhBra8nHkvfKYQy2JjB/RhjHEoaUXQnvflB/mEiHUdTqXQPffhBnBB0Hka8OYQ+kmfB3T+4HUHMyYQ2YcgBTSb0HU7QeZQZ5uiBrX/0HET8sZQPk3cB795vHk3kzZQsHlaBrZmqHUiBZXQOInhB7fLkHEs9oYQv17gBLN23HExchXQfXljBDS11H0ZDVYQ/tZbBrTX3HUoKrYQvDKgBvNyAIEo3yYQsWfdBPSxsHE6mQaQL3OZBrdmvHUpdmZQ out_169_mFAP2b_singleloop_p01wA5_mFAP2b_0001_0001
H46RiBTgVhHEv0FWQ46BkBT2OdHUIwCVQqxLkBblDRHUO0CVQCBWmBfTiMH0P14UQ78NjB76RhHkpbqTQfdClBTHXdHk84kSQ5Z0nBjZIhH0ZL5SQXFLkBLnyhHUeNPRQaRWgBntziHUwK3VQXrCmBzDSgHUSxNVQ3vNjBHe+pHEqbqTQn4MhBnNfeHEX9cTQ4XBlB7ptUHUWnjSQZELpBH1XeHUWqJSQ2kboB/B9dH0kH3TQux2nB/a1pH0BK7SQ31glBjZ7eHUFddQQmwPkBHjdqHUlNSRQ2qLiBzCYfHUuJARQ out_169_mFAP2b_singleloop_p01wA5_mFAP2b_0001_0001
Ham5hBjArLH0xLNVQQg1hBTf//G0xLNVQHaRjBntz5GkWkVWQMdTkBLaRxGkpbCWQGZ7dBPc97GktzHVQxwPbBXwc9G0ShyTQ1ojVB7996GE+N5TQwHydBj4v1GERjySQrcIgBvcoPHkBBWVQ8T1iBL3I9GUxiTUQgJkbBTQEAHE742VQGY5dBzMizGUvVWVQWsqbBjfoFHEsXeTQI6nTBP9A8Gk3F7SQ5hxTBHSXAHUW1nUQXbHVBfswyGEvIOUQP52bBfBk2Gktz0RQ1lSdBrUrtGU5rITQrn/gBb0f3GkVksSQ out_169_mFAP2b_singleloop_p01wA5_mFAP2b_0001_0001
LEtojBLFu9GkQglXQf/0kBf9o3GUHaVYQUNenBjAryGEYlHYQJbHpB3Mz3GUPKkXQdTSlBjVOAHkCX3YQMx9iB7MqHHU+kxYQiskiB3bHIHELfCYQNWmjBvDp9GUVZoXQ/pajBjzaxGEm4fYQymNnBjPMEH0cexYQh1alBX8l8GkaFXZQ/DajBnnmPHkdP/YQHLLhBvlzEHkZeBZQdN3jB3AaOH0iEuXQUrdgBf5YJH0G/2XQ out_169_mFAP2b_singleloop_p01wA5_mFAP2b_0001_0001
LSh7nBPIwoGkoFVYQ14VqBblDjGkqxHYQ35rpBrw1aGUdTKXQrcYnBXNeXGEsyBXQgqhmB3jClGUbnnYQk5OrB/hFfGkBYjYQMuzrBLGxoGkqo3XQ out_169_mFAP2b_singleloop_p01wA5_mFAP2b_0001_0001
EqGvrBvz3WG0isdWQJGUrBPc9NGkpbiVQW5grBf8SRGkVOEUQHvUtBzeUXG0gArTQWOUtBX46EGU6m0VQa4BtBj4WBG0XHMXQyHusB7FA3Fk155UQpwltBb78ZGEEYlWQYHTpB/m2KGUoBsVQRZWvBvhwHGEVMqVQwFvrBPE92FkByPXQVFHuBjBSqFk++HVQMP7sBjfn7Fk2x3TQisrqB3/cxFkdBFVQ out_169_mFAP2b_singleloop_p01wA5_mFAP2b_0001_0001
EEYlpBDrcNGUy2RTQIFepBjpbPGEUN2RQktzpBHtIFGEnEDRQktzoB/9T5F0w1bRQsyxmBD/pUGUHahRQnNnmB7hkfGELcHSQD8XmBrLwhGU30aTQ79omB3nwpGExJdRQnhVmB3JXsGkJtnTQSYimB/6bxGUlxbSQNkwmBr0zsGUzgKQQgvnmBrDQ8GU+1ISQ8T2mBTIa3G0O/sPQlTzmBbWC/GUq9zQQSMIoBPy2IG03PtTQiRGrBXn0UGU2HlRQ92JlBrwuPGEUB6RQn7jmBThNVGEZScQQW0QmBj+ybGEfWNUQtrJmBfctvGU3siUQh8ymBjv5mGUrL0OQvsjmBzZVCH0Yl5SQSS9mBP8e5G0qOoNQYa4mB/7eHHkhjhQQ out_169_mFAP2b_singleloop_p01wA5_mFAP2b_0001_0001
EEtIrBzgAGG0LdzPQMIgrBTgV6F0257NQUN+oBHtI5FkQgVMQ8nKoBbktEG0xLNLQaR2tBnsd+FUHaBMQPpWuBbofsFkSd/JQeNdvBLBJYFU2vQLQU1kxBTwmYFksfiMQviDuBPVUGF0fd6KQuz3rBrbSNGkVOUPQsK1rBDuurFUoJFPQ91pvBPXdAGEYEJNQ6+dtB/okGGExK6KQsYyvBLgHyFEHegIQXrdsBjZfoF0aMBJQerruB3Pn4EkL/tLQsxWsBLpeGFk1f2JQ out_169_mFAP2b_singleloop_p01wA5_mFAP2b_0001_0001
EoFpnBTLymFU46RMQkCHlBTgVmFUhr3KQKc9kBDqGVFU5QrIQHahlB3NJCFEVjHJQEY1iBz0NjFEmu5MQeRLgBzLujFEaSdLQCaAjB70+zFUS5EPQQgVoB/RhZFEFuONQej0kBnDw1F0d64JQo/BjBn1nTFEQ90NQ5gKdBD4ghF0474MQTQHgBXyKXFk239JQuK3fB39MzFUlmeKQ7nZhB3PmxFEIFQQQ1X3iBXYwBGkooNOQSm4kB3skyFE+1CQQ out_169_mFAP2b_singleloop_p01wA5_mFAP2b_0001_0001
EhALkBf++bFk/UjEQWO0jBj/UNFkTiBAQtI7gBz1jOFkpbS8PSMofBzKHgFUwKH7P78tlBnsdSFUIwK1P/teoB3FwQFkQ5/5PImNlBXR4CFEBA+qvW5wjBb78rF0IbHEQEgQkBTiH9EUsvXBQj1WlB3UviFkN/TvP+bOpBv27eF0j3j6PwejmBDAsGFk0XU5vwAKjB3OWEFkK19yvsEklBrgiyEUrO2Iv out_169_mFAP2b_singleloop_p01wA5_mFAP2b_0001_0001
EWOUfBvHF8EEEYl6PR2uZBjpb8EU5QL2PhrnYBvd+sEkuJxoviWkbBrFZdEEAAAwvVj3VB7Of3EEDCMAQ4dNWB7+xFFk5pOFQ9D6QBrC6/EU4v7IQp4MSBXV/PF0ax0LQampgBT14tEE7Rh7PVdzYB7hbMFESPUwPLrRWBb1UnEkhRbBQsv0RBbVR5EEmiV9PuF/VBDTdWFkRCLEQx09ZBHW6CF0j3NHQSJFPBLvRNFkFVTNQT3SSBLZ0gFkrPSLQy99VBr9iLF0uwqMQ out_169_mFAP2b_singleloop_p01wA5_mFAP2b_0001_0001
EoFZUBHDCyEEv0N4vktTSB7QLkEULyWAwXPKMBT2OjEEoa8/vO0iJBntzzEkQgV+v14FUBnBBsEkAr8FwVL1ZBb1DtEUubJGwrQNSB/SbcE0NdIJwfUYSB7lu/E0HFu0v4G7TBngIUEEQ5k/vTpbSBrp07EEGFuGwBvSbBLaskEUmCRDw4NhTBHyAiEkaYFLwgI5NBjuYbEUDOHJwLj5TB7wpMEkoIwIw out_169_mFAP2b_singleloop_p01wA5_mFAP2b_0001_0001
E99zJBPJGQE025bAwPK8DB/mEPEklDNAwamZBBjpbQE0fqxFwIFOEBPIwQEkvf6IwnEDCBT2O3D0NJG6v6PLDBP/FMDk6jD/vGCkDB764GD0AigEwynrDBj+ZsCkqfC4vEtIMB3MzCEEnEDBwZdfCBHn2cEURk57vRFf7A/M55D0P0u4vpk7DB3l33D0FE2ovrubEBTAmNC0ctc6vucXDBTDsyCE07l+O out_169_mFAP2b_singleloop_p01wA5_mFAP2b_0001_0001
L1NJ4A/89PEUiBBGwQgVyAb5QREk/UjJwwfq0APdT+DEYljLwoFZyAjWkBEESh7NwO1TmAPg1REUk8+IwNJDfAjJwZEEG0TLwXhFiAbHYwEEDtGMwjzMnAbSS7Ekj0kKw/T2dAbsw2EUdrPOwe++zArvfQEUiBhCwuqr0AbV+fE0gVkKwFzwkAPiNcEE6FjGwFgjjAjY1BEUpOdIw+fOOAvw1YEUw5vKw+QxgAjgPPEkcNBNw out_169_mFAP2b_singleloop_p01wA5_mFAP2b_0001_0001
LGZ74ALv0ZDkSMoKwQgV7A/TN2CU5QbMw2OfDBf8S3CkVOUNwzhWFBjpbaCkWktOwHK84ADLYLCkPSELwSJBtAvOhDCEWbrKww1/mAL/5MCkrceMwhADqAXmaoB0crlIw/pG7Ab5QXD0FZrIw/RS2AHIE5CELfMOwFQ28Ab5YKCkllHJwSRP8A/DwiB0W8QMw out_169_mFAP2b_singleloop_p01wA5_mFAP2b_0001_0001
LGEYGBT0iYDkCXfMwjs9LBXNedD025LNwHv0PBPHaFDkX6WLwdolUBLwKDD0HF+LwcSsEBrw1vDU14VLw5/BNB7YS/DUSwINwW/mMBbDVSDEvZOPw out_169_mFAP2b_singleloop_p01wA5_mFAP2b_0001_0001
ELH6NBTLyyCEBWJJwEtoRB/mEbCEBW5GwgqxUBT2O7C0kYwDwqxrSBzfqdDksdeCwoF5OBf++5BEsyBDw+l2LB/W2yAkqihFwEMaJBvcJ2/zufVBwvEUGB/K5ZAk+X57vfpyKBffVj8zpXcBw2O/JBvco1CE/pmIwthRUB/OUICEikuIwK8XMBfLsOCUCAaAwY/+RBXGIcBEwflAwXboOBjiaMAk2n5Hw7HsIB7yHNBEdzBIwTIVJB/+z3pjKld9vGQXNBPUEe6DtzPEw out_169_mFAP2b_singleloop_p01wA5_mFAP2b_0001_0001
ElDtZBDrcwCUf/UCwy25cBfnvPDEAAA/vv0NeB7P1ED0d++tvHv0dB757fC04luJPb8ChBjU4WDkSMoCw4kjiBL5WvC0uF0Cw11XgBzWVlD01GKIw8SXbBLwKTC0LdTDwFzqaBHZqtDUosn+vPcPiB3tavDUluqAwkKVhBv/2VC01ZADwVeNiBfIdqD0xhRJwntdeBntfBEkgMFIwvcXeBzFxMDUk/JJw out_169_mFAP2b_singleloop_p01wA5_mFAP2b_0001_0001
EAAAgBvcolDklDtoP8S3gBvz3fDU6mE9P5l+iBrbSAEE+TNAQHaBjB/naSE0xLd8PzMzcBvz3jDEsyBCQNGraBrsFGEkMj1BQ357fBjqxBEUc9ogvi6whBzfNADUc9z9P0l0dB7fkcD0HYHGQZtwZBjAxNDEGZsAQBAZZBT09IEU/4gFQ out_169_mFAP2b_singleloop_p01wA5_mFAP2b_0001_0001
EY6mkBnuJ1DkR2OEQnvfmB3NJKEE/pmGQAAwmBjWkHEkQgVKQmupmBvIbrDEBWZLQlYQpBf++JEkoF5DQyuLpBXOtSE0FIU8PdA4rBnEFWEUVRY2PUfctBn7JHE0/ZBzP6VbsBz1XqEEsUHxPU4akBvd+WDUHaxFQbtvlBX3OaE0ZI2FQ1gCqBbkbzDErwyDQxKpqBvwuTEkoXNGQunLoBrZGiE0sVm8PpBFoBL+wHE0+nf2PT1KuB7kBuE04RmgPSBErBjXP2E0c3O0P out_169_mFAP2b_singleloop_p01wA5_mFAP2b_0001_0001
Lx1DnB7luZEEUNuLQ7RRnBb78ZEkSMoOQwKnnBvyhwEUMIwPQbnvoBHue+EU5QbOQsyBnBHDCoEkCXvKQj59oBn2LQEEJzPPQY9elBPtxSEENrfPQ out_169_mFAP2b_singleloop_p01wA5_mFAP2b_0001_0001
Ef/0mBPzMzEUiBJRQ/pGnBLwKHFEBW5RQ/pmkBnX6MFUKctSQQ1IjBzJx+E0FZLTQlDdpBb5QFF0Jx4SQv+PsBv8+CFUiBRSQMjZuBXml+EE0aUTQJ8SuBrb2tE0Z49TQ6vUwBLb2MFkhsfTQqG/lBbmZmEEaRmRQFzanBL1NUFkfLMRQW3HpBLBk3EU+qiTQ77epBXudTFU1OhTQu1vsBvKDSFU+rwRQOpQsBnI61EUAajRQBQwxBLDRKF0pBLUQtHXwBbInaFEz48SQ out_169_mFAP2b_singleloop_p01wA5_mFAP2b_0001_0001
EoFJkBPy2hFEBW5SQ14FiBzfqpFEv01TQ5QbjBvxL3FUc94UQ++JlBT2OCGEEYlUQkCXfB3251FEVjPTQla0aBjy1oFkv+mSQ3B1aBnhhUF0c+OSQvigVBPAgwFU5sUSQRL5VBz9uOF0tutRQqoqSBbTjfFEo3wRQ7++SBXc7BGUZefSQBdeNBfGmhFUQAYRQ5wwNB/P5CGkaeGSQOHILBPeQ1FUF9jRQ1NZlBXjXsF0FZbSQaSIhBrp4bFEReTUQk/ZgBbRlAGEJ7fSQYKkdBvgY/F0puCUQVoKeBnrEKFkNpUSQ4G2UBjVl/E0CkVRQu3BVB/8bIGU5O7SQDBOLBDiWUF08F8QQha0LBjvUKGkgiPSQ6SHHBbjU3FEKrSRQ out_169_mFAP2b_singleloop_p01wA5_mFAP2b_0001_0001
EtIriBPzMzF0eUIWQaR2jB/na+FEAAQXQPKshB76RGG0HF2XQGE4eBLbnCGEaRCYQCsykBnYQuFEEYJYQWwqmB7txcF0rewXQifZpB3tafF0KeoXQ5jImBHXWIFkesVXQyOeqBTqSNFUBMKXQ4ZioBrwI/EE52+WQ7RRhBvconFECsSWQE2glBXwFEG0Xr5WQZZGjBft8mFkP0XYQQW2lBH/y2FEDmiYQw5KkB/OrAFkwgTXQ0ulsB78gKFUtd9WQ4NzoBbHjvEksGpWQ out_169_mFAP2b_singleloop_p01wA5_mFAP2b_0001_0001
EzhWiBXjXQGU2ODYQVjXgBntzXGknvTYQFDChBrvfcGEVj/YQO0SjBzgAgG025HZQhrHgBb78gGU3koXQIlSeBjqzdGk8xRWQZ97gB3NMaGEQ/WVQC4CZBz2keG0SI6VQJNJgBXHcXGEtZGUQnkbXBT03bG09qpUQNxFbBDBWYG0GGwTQe+OkBDAATGkYQ4XQxO9cB/LjTGEeiXYQQmEiB7sXkGU6VgXQ7csdBvbBnG0VJBYQtACjBT8jZGUyppVQznJWB/TVhGUdmnWQQWmhBjhlUGEiSYTQEuPTBfskcGUz5XUQ4x3ZBHcRWGkXmwSQ out_169_mFAP2b_singleloop_p01wA5_mFAP2b_0001_0001
Env/dBntzcGEqGbZQ8SXeBvcohGkTiFaQ357ZBPc9pGkDtMaQlYQVBzgAnGUbnPaQep7dBrEDZGUPKoaQW/ldBj9WdGkJQWbQfcRhBbhBjG099mbQJnajBTuLeGUyxrbQRK/gB7mVtGUcqwbQPKcaBXNeZGU46RZQuSGhB7HvlG07HIaQizsgBHgyTGUTQmaQ+kaaBP/KUGE0PiaQwwycBvhpWGEIUrbQmVRaBr0DjGEBzXbQS9hiBrigxG0iG8bQBTWeBXbFxG0AxrbQ out_169_mFAP2b_singleloop_p01wA5_mFAP2b_0001_0001
EmuJbBnCX0G0IbPaQgVOXBfnv8G0xLVaQfU4UBjVO8GU14BbQsHlXBLv04GkYQgbQZQgaBPc9GH0HFOaQiPFgBvm0DHUsIZaQ1fVgBb3M4Gkl2KaQ71JbBnvK0GEcVPaQVoFUB7h67G06t8ZQOh8YBv3XNHEpuiaQVpDaBzCyJH063sZQzJagBHcyEHE3s7aQbIghBPsMJH08NJaQAvuhBfyZ0G0elgaQhj8gBP3b3GEfopZQ out_169_mFAP2b_singleloop_p01wA5_mFAP2b_0001_0001
L357PB325/GEaRGbQWOUNBvcoAH0z3vbQfUYLBXiBMHkDt4bQpbSLBHYlPHkQgdcQcSsIBntz4GEFuybQoXRKBLmCtGkIXubQ3mxNBnwfpG0ygScQz+MPBzyYeGkYnOcQYB7SB/iQZGkbflcQX/wVBHVMeGE9ADdQF/nTBfREPG0TQdcQGE4NBLwKCHkqxraQCpMQBP7a+GkyhIcQWi7FB3ig6GETfZbQsBmGBbe25GkO+QcQTScMBLUyrGUYZQbQKRsGBHDDoG0aTubQnsqLBvyjqG0oswcQu+bRB3KLuGk/1ScQ/NLNB7MwZG03t4bQdmJVBTFDmG0j0IdQxLjYBn7HaGUdxTdQoAPRBTGxLG0cpFcQVDWWBP6sKGEJWtcQ out_169_mFAP2b_singleloop_p01wA5_mFAP2b_0001_0001
LkC3JB/owRH0d+WbQ46xHBb6mcHkYQcbQBr8IBfSMiHEsyxaQcSMKBPIwcHkpbSaQgVuBB77ncHEVjjbQ5499APmjbHE5c8aQ2O/JBzeUOHkQg5aQL62JBn3XgHkWA3bQdBYAB7ykjHke20bQycxAB/tvVHUNg3bQeOY4AHrFWHkW+/aQ out_169_mFAP2b_singleloop_p01wA5_mFAP2b_0001_0001
LXkNIBHsysHEmutaQpw1IBnDtyH0HFGaQueUFBXMIuHERLiZQlYQGBLbnwH0bS8YQcSMHB/mE+HUwKTaQKTYIB3vp+HENeCbQ05CHBL/qzH0JNTbQ6iNIBDwusHEVLuaQkhENBn3iyHkjb8ZQu5+CBLUS/HkfcMaQLnaJBTPACI06aAaQNu8FBbXfCI0OcRbQR6lMBPpaAI09pHbQNAyCBDpezHkdEbbQzcnJBbi4xHEMlubQ out_169_mFAP2b_singleloop_p01wA5_mFAP2b_0001_0001
EsHFBBf++nHkWktZQ7Rh7APdTjHkDtMZQQ144ADrcXHkmZWZQ99TwA77nTHEEYJZQ2jCxAThrpHEsyJZQVajyA3mr1H0zrCZQH7EyA7Ki8HEXglZQ1rh0Avdz5HkgXaYQ7JizA7tsDIUQ4fZQ29A2ArkTCIUTtUYQ38g1A/UtFIUcT3YQBu/2AfrHLIETrxYQf/UABjU4lHEoaMaQTq6/AfLdjHk4kuYQnHqsAjFpoHEBrnZQIPAsAXIjmHEbrwYQomjwATXV5HUXXFaQsz80APzn0HkXp+XQbmKzA/aYGIE7T7ZQM2k3AbN5DIUlspXQjbD2Aby6MI05mMZQ out_169_mFAP2b_singleloop_p01wA5_mFAP2b_0001_0001
EqGPABT0iRH0yhqZQ357+A3jCGH0Gv0ZQ5luEBnDt/G0JxwZQGE4IBHXPDHkQgBaQMIw6ArFZEHkU4iaQFhUxAD6rKH0x3paQRT/3AfOl4GE+kqaQDCsDBT2OVHUGE0ZQtsQ5ADHrCHU56dZQbgaABzU1GHk6R5aQLf+sA31lKHUzPQaQeYD1Abyn3G0wHLbQJr/+A/NmzGkWTmaQAQzxAbcH2GUC9TaQ out_169_mFAP2b_singleloop_p01wA5_mFAP2b_0001_0001
EFDiEBzKH2GE7RdZQ4PVJBXjXvGEBWZZQU4aIBjrHjGEoaYZQFueEBnuJfGECsGZQzhWMBTgVzGU46xYQn0VRBzpitGEx3lYQaJhUBfcN0Gk3U2XQ8NKXB706+Gk3aYYQ7RBBBrZmzGE99PZQ/z1LBrGqwG0LZ1ZQpKbNBLzs7GUec2YQlgrJB/d9yGULSWYQAmaQBPqXlGUe+bYQflDUBbMNtGkEjAZQNfPZBj9NEHkhIDYQuV6ZBTV37GU3cwYQrU8TBTAQDH0wEoYQ out_169_mFAP2b_singleloop_p01wA5_mFAP2b_0001_0001
EEtIMBvHFdGUPKsZQ/pGMBrbSRG04lqZQaR2PB7QLNGU5QHZQlDNUBfTiRGEoaAZQrcoNB33PMG0isVaQF/WJBPmiNGEEk5aQCKoEBffAOG0iLwaQxb3KBrUmNG0xlebQ5lOPBjqxgGk8S7ZQhFDIBfznOGk4cjZQlbURBbe5PGkm1gaQ0ebOBrKwDGEdDRaQ out_169_mFAP2b_singleloop_p01wA5_mFAP2b_0001_0001
EIwKOB77nEGE7RxYQvJRRBblDAGEmuNYQyLdSB757nFkuJRYQam5OB33PbFU2ObYQzMTOBrEDCGksdGXQcJeNBvDEOGkNA5WQjJfRBXd06FkSQ7VQQrCKBzM2QGUHjtVQx1jKBTgVBGEZ74YQUeKVBvA9DGkh0MYQwaYKBzLs8F09oJXQ3jSRBTCpRGUBiyWQQRhLB3/cRG0L0wXQnXTPBT919FkthBVQoZASB3zrpFEcpCWQGcaVB3cRBGkx43VQxEqJB/JgZGUr6oVQ0UHGBDwTNGEfU2VQIG2LBLOxNGUOTzUQ out_169_mFAP2b_singleloop_p01wA5_mFAP2b_0001_0001
EKcdXB7OfhF0MzIYQtI7YBX3kKF0eUIYQO0CbBvcoDFU3k4WQf/UeB3MzOF01jSWQ6mEdBLEYFF0jCrYQYsoeBr/ytE0EfoYQ+vvaBb/yKFkFmWZQgqRaB/S3sFksdCYQgQXVB7pLBFkcpPYQIhSgB3UcOFkvzlYQ2zygBzqPqE08DBZQ4CLgBvjQqEkEOJYQytFbBbd4jEEcdtYQ/IrdBHnNHFkMVvZQ9qIXBHBRBF020bZQ+DvZBbPwbFEM3XZQ out_169_mFAP2b_singleloop_p01wA5_mFAP2b_0001_0001
EsyBZBbQgxE0jCXWQ++paBb5QpEUjXCVQ46ReBrFZVEUiBJVQIFOdBnDtGE0w17VQXktVBrw1jEEEYNUQBWZWBHZ7oEECs6WQ509cB7kr1EEYNiUQjs9WBXjXeE0HFOTQv0NTBLGEyEE/pGUQ35bTBb5QXEET3sUQ out_169_mFAP2b_singleloop_p01wA5_mFAP2b_0001_0001
EqxLhBLxgUE0JxQUQaRGjBf9oCEEEYNUQ0iMkBra86Dka8ySQO0ClBPy2LEU6mESQ35blBvyhIE0eUIVQjvmnBnYQwDUufQVQ6kwpBrYd+Dk/qPWQcv/pBrQNSEU8RnWQYjXrBfanfD0mHsWQiBhhBTKchEUdTqTQ0VFiB/aSoDkWkiUQGcqkBTEqLEUIZIWQlDWmBjFXXEUldxUQ0lioBLdtrDk1ESUQKOvmBD9NSDEYzmVQaH1sBvcmmD01lVXQQ1HrBHOfBDE73XWQ out_169_mFAP2b_singleloop_p01wA5_mFAP2b_0001_0001
LHvUkBjWkRD01jaSQqGflBrZmFD0coFRQueUkBDW5cCkpbaQQrcojBHYl7BkBBGRQ2OfjBLwK7CkEDCTQFgonBbigAD0nUMRQjtNlBvz6fDEDwYQQ out_169_mFAP2b_singleloop_p01wA5_mFAP2b_0001_0001
LMIQkB3MzcCk8SHOQ5QLjBfTixBEqGfMQqGPhBj/UHCU0iMKQc94hBblDlC0MzsIQqGflBjrH9AkEDSLQFoInBTdrcAk+uZNQwnakB761l/TIqrJQZ78kBnCX3CEBWJNQ+zAiB3e1HB0MoyNQv9rmB37FmBkQc/JQl6CmBP1n3/D2QnOQF3EmBrX4c+DgL3IQszKjBzTAKAEcdDIQKbPjBzeqU+D8i/KQ out_169_mFAP2b_singleloop_p01wA5_mFAP2b_0001_0001
L46xdBzLdjBEaR2JQktzZBrw17BUdTiHQiWEYB/TN2AEW5wDQy2ZZBf8SX/DtIbEQzhWUBrw1LC0NJ2IQvRnRB3P8PB0c7IKQpsGVBjsxpCkZDwKQSE/LBnlKkB02hqKQ789cBXjXyAEpwFLQ8fkbB74hWC0HLAFQhe0RBb3jYC077iGQBwmTBPJjABUisBMQEawRBbenYAksS2IQ2zWRBDC3yCUqFnLQdtFXB/4LFD04m6JQ3hfXBTWmaCEH2KMQW9FKBjtnuAk0ukLQaF/JBDxRyBUlwxIQ3ExLBrLbNCko58LQ out_169_mFAP2b_singleloop_p01wA5_mFAP2b_0001_0001
L2jCVBvIbPBka8S/PDXvSBHYlTAkR2O3PnEDXBXiBx+z4lutPzMTWBzgAr4zMzMrP3ySOB7Mn/+j/0u8PnOMKBr4NVA0CGOAQIFOUBPzMHCkZmZ+Pz9DRBTVF4AEdgnfPID6PB3Brq9zgwrBQ2/rMBLf4K9T4A11P7CeHBHAOUAkBaB7P out_169_mFAP2b_singleloop_p01wA5_mFAP2b_0001_0001
LEtobB/na8/zisdePEtIgBf9og+zfqxrv2jChBjVO02D/pGxPiBBiBjWkt973P1YPTiBfBTLy28Dv0N+vGaZdBTABt/TnMQDwL8ZfBLSw+Ak1e+CwECBaBrBAJ/T/zhGwZ78bBLwK/AUO0ikPoL0hBbec5/TmIZtvGU0bBvHmnyLfjy9vXXRhBrucJ5DuKpAw out_169_mFAP2b_singleloop_p01wA5_mFAP2b_0001_0001
LlD9gBThrH6zyhW/PDC8hBT0iM9bktTDQT3kgB77nK+LtIbIQZQghBjAr8/7yh2JQMdDgBb5QL+jWkNBQ/hBkBPilb87fiUEQZj3hBH1Nh/7zcQBQ out_169_mFAP2b_singleloop_p01wA5_mFAP2b_0001_0001
EPK8cB325767z3PJQBrcaBT2Of8b3k4LQjsdcBrEDC7jTiBOQtd+cBDVjH/zMzcNQfUYUB7P1477xLtLQd8jRB3WjG/bcXFKQsAtRBT2p3AMwlcLQN/YPB/wTzAM7VIOQStGKBvq83AMTxrOQhqmGBbQ3BBc0EvMQ8IcIBrr4yAs1+lQQKcdbB33P16D99DIQPMhbBHQkQ/rQjhMQloaTB7T+n7zbq0KQrmqSB/ex67rCktNQ6ehTBLflS/bd4IIQQNZNBHvlh+LPSyJQed2VBL+0MBsXKoLQ9dcPBD9RmBcbMSKQSt7RBfyhrA817rPQgf3HBfY5FBs5c0KQUbpCBDdkFBMoEKNQkhHLB7yRrAcECWRQqBgEBHTb2A8ufzQQ out_169_mFAP2b_singleloop_p01wA5_mFAP2b_0001_0001
ETihdBzLdTy7P1QQQgVOfBLxgg9T14VRQWOUbBX3kAA0LdrRQyLdWBTLym/j78tRQ/pmfB757n2rpbiSQiyQgBzrQ5+r0j7RQgBXdB3Gd5+bI7oQQoXfdB7zIzz7RMPQQ98ihBrrJq+Dk7ERQXP6bBfujwzrmWITQuKchBvp+v5jS2MTQ7WNfBHswOAsYaoSQPaaiB3fvN/bBvwRQTSOZBXcyk/LYoyQQHSnfBPVLFAcjF4PQ out_169_mFAP2b_singleloop_p01wA5_mFAP2b_0001_0001
EPffdB/RhLBkuJBSQb8SaB7QLKC0isdSQzhWbBzfqVCE7R5TQIFufBTf/kCkR2OUQhrnbBjVO0CUGEwRQy34aBDhKyCUTkYQQ3jXYBfy2YDkqhTSQ0IHdB/bxZDkSccPQ03vgBzgATB0Ld7RQwMFWB/ywBC0+PYSQBBjfB7Cv6CkNG6RQ6zoWBr1xvCUjlLQQHQ4cBvl9VCUpw+PQ4+eZBXhp2DkGuzRQEnDZBLWKcDkEJYTQEaOUBnoFSDEssHSQkDlcBTZxYDUI4UNQ1IogBXeHdDEpw1PQwdFbBLq20D036HQQ out_169_mFAP2b_singleloop_p01wA5_mFAP2b_0001_0001
ERLSXBThrPCUf/sUQlYQXBLEYdCEZ7EWQhrHSBX461CkYQQWQMdzNB7OfjCEueEWQpbSXBfR2uBkqxDXQ5xLXBnOIICUKbPYQcYLcBLVX2AURSzWQ2jCUB/naAC0xLVUQgexaB7CRxCUXBQWQJ7qTBLCRKBkmv7WQ/KHXBH9jaBUmslYQNhnTBjYsbCkKHUYQwtvaBfcebCU2MVYQ6WKcBjzqAA0AxfXQBazfBzSGcB0Ji8WQrTFcBP4CeAUgEyVQ out_169_mFAP2b_singleloop_p01wA5_mFAP2b_0001_0001
Ee+eSBHXPeDU5QrWQEYlNB34l2DUMI4WQW5QOBzfqPEkpbqXQlDtSBHueWEE/p+XQNeJWBDrcsDUHaxWQkJqKBrMziDkpcZXQbc3LBrH6+DEFQ6VQ out_169_mFAP2b_singleloop_p01wA5_mFAP2b_0001_0001
EMIwJBXiBZEU0iAYQShrJBrbSsEUgVaYQ14lEBDW54E057TYQxggABf++vEk8SHYQdTCKBf++lE03PJZQAsFFBrsTZEkoqWZQTSwAB3E/jEk2SoZQ0+0EBTANDEk7RQZQGea4AbP2YEkx0zZQpIQAB7iSwD021bZQVH83Aby4CEETmtZQ+g2uA/PuvDkPK5ZQHaRGBfSMSEkrHtXQZs/MBfae2E0UZQYQEBVKBfhT0EE6FdZQ1HlNBX8PcEk90OZQKm8ABzZR1E0ICtZQbjMIBr7W1DEoJCZQuxoxAbrUhEUssBaQzvAABjWEODEZCXZQK0fvAn6YSDkhcwZQ out_169_mFAP2b_singleloop_p01wA5_mFAP2b_0001_0001
LhrnEBzgANFkYQgYQoFZ/AjU4YFEv0dYQKxAABfTivF0NJuYQpw1DBb781FUbnDZQOJGIBnBBUFE7RpYQm5N5AH1nQFksGwYQD+r8APrfZFEya5XQ out_169_mFAP2b_singleloop_p01wA5_mFAP2b_0001_0001
E2Of3A33P7F00NlYQ46R2A34lIGEoa0YQ03PzAvIbQGUy2RYQpbSuAvyhNGka8iXQEtIuAHXPJGET3YZQgS2xArh/DGk44BaQme4pALaXFGU5zlaQytjuAHDRBGUZlPbQsBA3AzZvIG0o3gbQ9owxATgV0FEXPSYQLx89AbMSLGk4FBZQLBrmAHNfFGkg+OZQ9nbsA77nRGUx5fZQu8e5ADNfHGEYaLaQ0KDzAPu92FEZk8ZQGjkiA7c+AGktgeaQyk7nA/Y0NGUIUpaQfhLyAH78yFEi6JbQXwNoAXyaAGUENnbQJMA6ATfyFGUWR8bQeSvzAHG7PGUrkmbQZ4R9ATAzJGEVhLbQ out_169_mFAP2b_singleloop_p01wA5_mFAP2b_0001_0001
EnED2AvyhaG00NZYQ357yAD/piGEaR2XQAAAxAPeptGkBBOYQbnv1A/S3wGUjXuYQ7Rh7APepjGEue0WQShr6AnsdcGkR2yYQS8TrAX4TgGUPFaXQGZ74ArbSpGEEYFWQEYl8A757bGkTiZWQKcdBB/9TmGkvfSXQ out_169_mFAP2b_singleloop_p01wA5_mFAP2b_0001_0001
E+TNqALbnzGUbnvXQIwKoAbkt+GUbnDYQ/pGqA757FH0gA7WQzMzpAzLdCHEmuxVQ7RhZAnYQAHEBWVYQeGFKA3bn9GkaTqXQNIBWAjcJ5G0la8YQx1jmAbPKwGkqx7WQDVrtAnz7AHkVKdYQZWbXAHsnIHkcleYQvbDMAHHPCHEjo5WQY/7FALUZ6GEI1IZQS33gAHtO7G06/UZQe08XAHLzwG0rhzYQ out_169_mFAP2b_singleloop_p01wA5_mFAP2b_0001_0001
Epw1rA/mEQHEnELXQGZ7tAXNeXHU0iEWQJGEkA3MzbH0xLVVQQgVYAzgAfHET38VQU460AXNegHU14lWQ8EX2AjapoH0YglVQgir/AD+6bHUK+7WQdoFsA34lSHkDtEYQ2moyAfwTTHEcHUVQfcPxADZ5jHEFVcXQ0tc7Ar16uHUQ/8VQKwruAvJDsH0CKTVQsnF6A7o0kHkV7uUQLRVCB3UKiHU15TXQ72nBB7jpYHUFuCWQIJ2+ATjrVHEvHsXQ out_169_mFAP2b_singleloop_p01wA5_mFAP2b_0001_0001
LNepkAf9obHkCX/TQepbYAb6mfHkBBGTQXPKeAz1jqHUiBhSQ8naQADVjxH0kYYSQR2OVAblDYHEsy5RQOcfMA7KVNH0pPPSQZPNKA7CFGHUyG/QQuITx/20HKHkfeDQQzG6m/2yQCHEvc7NQyLdrA7luYH03PlTQvfuJA7oggHUb4qTQe2QiAzKzWHkHkaRQrAoKAPwybHkkXLRQqoB6/G+IOH0f0uSQODqXAzonJHEJr7SQ3IUGALQ79GEdESRQ7LOZAzU4FH0ADcQQuB17/a2kRH0tjMPQzj4I/+SoLHkD0oQQpxj++SERFHUmTwMQsOdZ/+EX7GUyvwOQBmtAAH/oAHE4swMQ out_169_mFAP2b_singleloop_p01wA5_mFAP2b_0001_0001
LlYQpAnX6rHERLKSQdoFtADAA2H0MzkRQDXP3AHtI4HkR2WSQBrc7AjWkwHUep7SQsHFwAXMI1H0w1DQQFIF6A38QvHEc72PQ5DNnAr6ZvH04TlOQVjXuA3islHEoaUSQg58mADyF8HEzAuRQoR8wAzU38HEfiPPQNMH/ALjtyHkhbjOQk8bpAPA3uH0WyeMQFUlfAzJ9zHE6jxOQzM8lA3SenHkvKXPQ out_169_mFAP2b_singleloop_p01wA5_mFAP2b_0001_0001
LBrc8AjVuAI0P1QSQ9oQDBrbyBIEnE7SQnvfHBz0N7HUPKkSQTihLBLaR6HE7RRTQIFuEBPyWHIkZmZSQnmv+AngBKIktEJSQIKp3ATqkFI0froRQwdX8AHLyAIUW5QSQ50nCB353BIkxtAUQQuKHB3n9GIkHRfRQvYKHB7BgJIUc4ITQQEt/A7ASNI0mVaRQ4Nu7An22LIErWETQcri4A/wbFIEkJjQQniYvAz7OGIEKZ9RQ out_169_mFAP2b_singleloop_p01wA5_mFAP2b_0001_0001
EzMzGBnsd1H0GvcRQIwqKBfTitHUepDRQIwKIBjrHjHUepjQQoFZKBntzdHEEYVPQ0iMOBrvfyHEAAAQQC2FLBf8l2H0HIeNQ/DQGBDRA1HEV2LNQ5stNB7tt7HUAx4LQ8naDBPc91HkZm5QQT3ENB/XdrHEPa7RQ90GRBjA1sHkW5bPQJSSQBnjK5HEk1bQQ out_169_mFAP2b_singleloop_p01wA5_mFAP2b_0001_0001
EqxrDB/89fH0w1LRQdTCBB3MzVH0z33QQXkt9ADAAQHkBBGSQfU43APy2UHU3k4SQ14l4AzKHXHECsyPQVcI8A37xbHk6pWNQtsDzAz6dMHkBeNPQdTCCB/89kH0eU4RQjl9DBDzcQHktzaQQRS4yArxTcH0yJWQQxbM8AbdejHkwapNQgwZsATE5NHEls3NQh+BwArq/IH03RhQQrGq4Azz7GHETtSOQ out_169_mFAP2b_singleloop_p01wA5_mFAP2b_0001_0001
EvJx/AbQgFH0gALSQhrH7A34l+GkQgNTQNzMyAHtI3GkBBuSQ99TzAHDCyGU5QrRQgqxBBb5Q3GEue0TQCOOGBXz17Gk4bnUQwJ5JBbJsyGUOHCVQMR8DBXOTBH0420VQpwVCBDBWCHkrHdRQ4bi3Aj9pDH0Jf+TQRkoDBPjOzGUvr/SQZbm/AThhxG0VmaUQfaeIBv9fBHEZNBUQtVHNBfX01G04JoVQnneLBPcwuG0McJUQjfqHBD59sG0A5nVQKdKHBHUrEHUpmbWQpTrBBjbj7GEYFbWQWqSBBLDjHHEIefVQ out_169_mFAP2b_singleloop_p01wA5_mFAP2b_0001_0001
ECsypAHZ71GkU4iTQ8S3gArbSuGkDtYTQ789jA/mEkG04lGUQpbSkAT14jG03PVVQDCsMAfTiyGU2O/TQ4Djy/W49qGUODxTQEPS5/OqphGkTDgTQwxn7+mIvuGUrf1TQ67npAf9o6GUwKXUQ6mWfAv6zsGkflUSQL+3IAXdH6G06blTQR42OAL4qzGEw6DVQ out_169_mFAP2b_singleloop_p01wA5_mFAP2b_0001_0001
EiBBnA757bGEv0VTQOJGsA7kYSG0eU4TQqxLmAThrHG0xL1TQIwKiA3NJEGkpbySQlDt2APzMRGUy2JTQpNq9AjtUaGkb9fTQh637A7MEHG0ltgTQFAJDBHVkbGEGJqSQoa8lATKccG03PVSQJYatArIkTGkkl8UQcfP1AX/hRGUTxFSQCycABfT6YGEAKcUQ0/K5ArilhG0LugTQEatBBnrTGGUIE/SQf7l2AfvmAG0eXOTQTaP9Avo1GGUGZlUQM2lFBn8CiGE6b/SQbapBBbuNdGkGbrRQ2uZFBLRZUGEojqSQ out_169_mFAP2b_singleloop_p01wA5_mFAP2b_0001_0001
E/pGmADBWCGEVj/UQT3khAb5QvF0LdLVQmuJqA76RfFUiBpVQZ78sAHtIfFUf/0WQ14lQATgVwF03PNWQxJzFATLLaFkpYkWQe3nPA3UJKF0RfWWQVe9n/WTvZFEmoFXQ3kYpAXiBGG0w1zVQA+0cADOwpFkGROUQW/IEAH846FkjozVQiicWADCu3FUeHIXQ out_169_mFAP2b_singleloop_p01wA5_mFAP2b_0001_0001
EdTiuAfSMSFklDtUQFDC3ALFuCFEoaEVQaR2yA/owrE0bSEVQb8SuAT0ikE0GvEUQBWZABXiBDFk8SHUQy6mCBTd+YFEfk9TQIm5EBLNK0EELLqUQLFbEBbOgjFE43OVQWO0rA/mETFkCXvTQwf05AnQcGFkNxEWQHjX+AvNd9EkWQITQAtR/ALyhiFElAfTQNK/FBXb5XFUBKUTQwrSIBftf0EkaV+TQlbdDBvrzjEkn3vUQHhLGBfpz5EEGxoVQ6FAGBX+NzFUh5/UQIXiHBHx3ZFkCTtVQqKFBBbFKlFEco5VQ out_169_mFAP2b_singleloop_p01wA5_mFAP2b_0001_0001
EhAr0AzeUgEECsKWQkCXxAzKHKE0NJWWQ2jC7AXO02D0yhOWQqxrBBzgA/DE+T1WQgVOsAHueGE0jCvXQky1iAv4gTE0lC4XQF8EpAXbqdDUTC6XQnvf4AfTinEkqx7WQOIqrAXpEGEk83jVQKD9xAzh7KE0QSQYQ6e5kAfBRiEEqx/XQ+eflAnnDZDEHacYQNgEwA7mVJDU1u0XQfKUjAv32UDkKcIXQ out_169_mFAP2b_singleloop_p01wA5_mFAP2b_0001_0001
EOJG6Ab6mUDEuecVQdTiBBb5Q3C0KHSVQUNeABTKcJC00NxVQLHa8ALwKfB00NBVQtd+CBHue0CU0i0TQEYeEBXgpdDkFxJTQM7gABX3Q3D0BnmSQ/VuJB3Z+oDUCRCTQmS0BBHT5NEEk17RQTAELBra5GEEmHXSQgLIHBr6hTE0IqzRQI0fIBrvqlE0yoHRQwKHzALGEQDUep7UQMU3EB7b0CDUV14VQmcZ/ArRHnCUr8STQSdVGBnJfeCEibtTQozw4ALxYuDkRzsSQ2lzMBrtnUDE3+dTQhDY9AHByXEUwfgRQR2OPBrxeLE0/SQSQQ7UMBLMXlEUEC8QQ out_169_mFAP2b_singleloop_p01wA5_mFAP2b_0001_0001
LCB2BBrFZ7BUHaBXQfUYBBTKclA0FZjXQTiBEB/S3E/jEDqWQjX6BBLFue7Tc9gWQXkNEB/9TtAEW5cYQiVdDBfytEC0C2oYQKyEEBDcicC0PK/XQjv3BBTcg8BkX4/WQT6P6AnzsVAEM4rXQKwcIBf2+aAUvsZYQhcYCB7gFBAEqA0YQuEbGB7TYOCEj+AZQD89+ADhMJCEnN3YQLyPIBP2JhC0Vl1XQBh1BB3oP6CERwAYQ out_169_mFAP2b_singleloop_p01wA5_mFAP2b_0001_0001
LU4aIBHsyx/DEY9VQiBBLBHsyh9z4lGVQgVuHBrFZ77j9o4TQzMzIBbmZG8r8SPTQy2ZQB3ist+z4lmUQFJ2PBTZ0dAk++vTQ6mEKBb6m0AUIwCWQYAnLBju5XzLvEsVQ4ZOSBv5DL8jflCUQgXBTB7NFK/TxXaVQY10RB3tnOA04S7SQ out_169_mFAP2b_singleloop_p01wA5_mFAP2b_0001_0001
LCsyDBLGEo+j/UjTQTihABjqxL+zP1YSQBW51A/mEj8z3P1SQamZuAblDN8jZmBSQAAgABDW5YA0NJmRQBvMGBfKs3AU1gLRQydzFBnSoFCEPSbQQihBJBvWNl/TOnYQQyL9CBfnvHAkYQIUQovXCBLITf6zWOyRQdut9AH30IB0/4OSQHTE8A/50SAUoAuQQ8CgIBjsaEBkwBFSQorzJBnVsQCEslLQQZ33DB36CdCEczCRQXcfDBnv3ACE2aBPQ3LDNBnMGIAUNsHQQHL0GB/f1L/z1tAPQtdUJBnqph9jjP+QQ out_169_mFAP2b_singleloop_p01wA5_mFAP2b_0001_0001
LQ140AvHFu6jDtIUQMIwqATf/U174luUQlYQkAz1jS+DqGPVQWO0UA76RR+z1jKVQkCX7ALwKH7zkYwUQBWNsAXOz78LIyjVQFjAmA/OEY8bMg/TQ out_169_mFAP2b_singleloop_p01wA5_mFAP2b_0001_0001
LRLypAjpbKAUiBxVQuz3kA7P1YBECsSWQ6mEdAb6mEC0IbPVQ2OfLAzeUUCU3kgVQZQgbAbmZGBknvfXQCXwjAjfYnAEseWYQONWrAb5lQBU1DlYQbmfgA7Os++DManYQfU4xALGEIAEAAwVQqiOrAXp5BCU7ynWQzrRPArg2XAUZnPXQVmNTAntmACk1KxXQlmMkA3ERP+T4NBZQ1ckUAbYMA+z0laYQ out_169_mFAP2b_singleloop_p01wA5_mFAP2b_0001_0001
EFDCjAjqxHC01jCUQKc9aAzLdfC0d++SQueUeA/TNODktzPTQZQgnA7QLaDkvfyTQThmhA/S3TCk8DlRQKuySAreogCUP9gQQPQTsAb6apCkDCURQCLhXAnwuOCEVLSOQLHaqAHZ70Bk++5TQ/ABKAz9YXCEbiBTQuXniAXXoiBk5VgRQl5HSA3rYDD0VHcQQ0M9CAP8nVC01P0QQ/GGvALz5gCk7MUQQEyHyAv9zeCUUXDSQi7WrADTCMDEGSYRQgIMLAP1JZCUYr4MQ96sXAbruXBk6AYOQfqhjAnKPaCED7mNQ out_169_mFAP2b_singleloop_p01wA5_mFAP2b_0001_0001
ER2OPATf/oDUKc1SQxgATArFZLEUf/8SQamZWAfR2WEkSMoRQnEDMADAASE0eUoQQKc9AATLyWEUktrTQpYv9/OO1REESKJVQg2Wb/euPhEk01vVQPjEW/6YqfEE59PXQljAk8OsaxEUfuzXQhrHBAPHadD0codSQS31gALa2NEkXchTQ5Rlj/estSE0+MNTQEiMDArHFoEUFzlTQfnXOAji+TE0UVoVQDjPz/a7VBEUuNSVQWxXa9wSGeE0p/UVQ78zm/unixEk9MfVQAMG7/SGsgEEhzqXQMCdz+C3ZQEEF4hXQH5ek8YEVwE0K1ZYQuwUa/8o3wEUSxbXQVU97+mL//EUXhiXQ out_169_mFAP2b_singleloop_p01wA5_mFAP2b_0001_0001
EcSMiAnX6mEkZmpRQzMzjAb5Q1EUc9gQQFDCgAfTiLFUxg4QQ3kYkAjWkVF0FZzRQ2OfvAPy21EEpwFQQUNemAvxLpE0kYgSQZZBeAneXvE0GSXPQQgVwArvfAFUgVeOQsHFyAvz3lEEVjnPQVjX0ALbn7E01j6QQ out_169_mFAP2b_singleloop_p01wA5_mFAP2b_0001_0001
E2OfPAHtITFEueMQQKxgGALaRoFkCXfQQiBBMAXMI4FEYlzOQGZ7GALFu0FE+TdMQ4P1Y/GtInFUeprQQY1EL+GCJ9FUtW2QQNKD++283EGU4FKSQVQQk+CM3AG0kbRTQwDlb/Sl7OG0xM/RQGZ7IA/89JFEmu5OQknZNAri/tF0rNbRQ+swK/OzjdFk1LkRQrUo4+ax+eFkXupPQ9e9Z/MTX6FEha0QQy/t6+OqpDG0AyAQQ5gok/Cr+TGkZ4xSQ/klh/yh4RGElXERQ out_169_mFAP2b_singleloop_p01wA5_mFAP2b_0001_0001
LfU4WAf9oEG0hWkPQktzdAXNeMG0yhmNQGZ7kA34lVGEaR2OQc9oiAjqxYGEYljQQaR2aADVjFGkTixQQri6PAXUnPGElxiMQuG/jAHFmIGk8vHMQ out_169_mFAP2b_singleloop_p01wA5_mFAP2b_0001_0001
EW5QsA7QLaGUJGUNQ/pGyADBWjGkBBWOQZQg9AvyhkGkQgVNQ4PVABjrHgGUxgQLQXPKsATLytGUeprNQpohrAfKgwGUE2uKQ5k0kAX5q6GkHvLKQYCNWAz756GEprxKQewzpAjjDDHkRHFJQUNetAvxLXG025bLQ8GzyADXhiG0cOQQQedQwATLc0GUKRnOQ6sGkAv0gtG0bagOQ448nAzkzpGEzNqJQ6LqzAfh6xG0ITAKQytxlADAxJH0UQsIQtw0xA//8CHEeQtIQ out_169_mFAP2b_singleloop_p01wA5_mFAP2b_0001_0001
EktzBBf9oqGkZm5OQlDNHB7QLuGUepLOQoacHB/TN6GEZ7sNQ/pGGB/9TAHk9ogPQT3kLBbmZrGkDtIQQWmlMBD3EgGEjeTQQTDZQBz/HwGEG9jPQnxcQBH9feGEeSbRQ/UDAB/natGEShTQQ+0XIBLxMqGU8VVMQF2WKBnPiuGUpmGRQp5YOBXw+cGkR0xOQ19BJBbjybGkVeeQQC/dTBvGhuGErchQQUysPB3zc4Gk/WbPQ24gRBTnwsGk5lpNQdYXRBTWZWGkaJhRQ3owOB/zdhGEbjWSQcfHUBXl1iGUWhNRQ out_169_mFAP2b_singleloop_p01wA5_mFAP2b_0001_0001
ERLSJBT0i9GEYlTLQXPqJBXiBJHUJGkKQbnPPBrFZMHEaRmJQ03vRBnX6GH0d++HQ3kYFBPzMMHEUNeIQicIABfymKHk2slJQBCAGBvsAYH0kWZHQtIbKBrGv3G04l+JQjmyIB3F1NHk4LVMQuY0FBLJNHHk8fZFQMn3+AreaQHEFh5KQvc8CBf4IaHk+vfEQar7JBTRaZH0kzoFQnMjFBz1/cHEx5eJQ out_169_mFAP2b_singleloop_p01wA5_mFAP2b_0001_0001
E5lORBPHaVHUGEoKQIwqWBbmZZHUzMDKQHaxXB3MzdHUiBhGQwKnUBnBBkHUGEYEQCB2XB/naiHk9oAMQRcadB/yFnH04NAMQiJJeB7jBxHkVboOQvpRiBnDZ2HUZu3NQam5OBvyhZHk789LQJ7dZBXjwSHkLIPKQI96WBbF+fHkH3/NQxZLVBnMCpHU3NhLQbeNeB3b7qHERCGKQRJMgBTCwgH0JuTMQwMyiB/fm8H0Z+TPQB5QiB3kw5H0Dw2LQuKujB7gHwHUlq+NQ out_169_mFAP2b_singleloop_p01wA5_mFAP2b_0001_0001
LGZbcBntzaHkpbSEQEYleBbktfH0Gv0+PEtohBXMInHEDCsAQ789hBfTivHU3kY8PQgVgB7luXHUjX60PJGpcBHJVQHkylajPCKjYBfQDUHU3pmpv8yxdBfP6GHkZGUJPDCseBb5QVHEv0NGQI2bbB3SdkHU4DG7PFe4hBjM0SHkn7O6PuaUhBnZMcHU6pDEP out_169_mFAP2b_singleloop_p01wA5_mFAP2b_0001_0001
LRLSjBT14jH0w1jEQtdulBntzpHEW5wFQktjmBLEYnH0kYwJQ7RhlBntzfHEoa8KQZ78nB/mEmHkTiBCQfM/oBXmIcH0tPtDQfU4iBDW5cH0OffGQ4HUlBXdVyHEgUVFQmDhpBvG1rHEj3jBQ9VFnB7gClHkRyI8PGwGpBnS0XH0DsgAQ out_169_mFAP2b_singleloop_p01wA5_mFAP2b_0001_0001
Lf/koBnX6sH0P14KQ35rpB7P1qHUiBhNQCBmqBHXPfHUGE4NQzMDrBT14bHEoaEQQiBBsBLFuyHEtIrNQi0MrBLsz7H0ux2LQwXwpBDCh2HEMKlJQmjkoBPs/sHEDF3KQ2sLoBDLzsHUN5CPQV13tBzRwuH07fBNQ5lUsBLpP1HkwdwPQEe+sBrYJAIkmpMLQMZ7pB7xvAI0UL9MQW0QrBniT0HkOwGIQ3VPoBTS/7HED+yIQ out_169_mFAP2b_singleloop_p01wA5_mFAP2b_0001_0001
EiWErBbPKZH0istLQOJ2rBLwKOHkArMMQR2OqBz1jGH0xLdKQKcNrBjU49GE7RxJQLy2uBzLdMHkoFpLQAacvBnFhPHUzh8IQ/AmwBbo+SHU8ajNQlDtqBLbnbHEnEzJQJ9brBnhQMHU+SSOQCXUvBrBAEH04/4LQRz1tBvZESH0BjGIQyisyBH6fRH0KhHNQMgKwBDQoQH0UgmPQjYLwBP0cbHUcBUNQ out_169_mFAP2b_singleloop_p01wA5_mFAP2b_0001_0001
E35rnBrbSJHkvf6JQv09lBzgACH0P1YIQBr8iB7P1DHkqxrIQjs9hBra8MHU2OfIQ5QrmBbPKCHEue0CQebBlB/3R6GUEr/+Pm84lBzWj5GkkU/tPLDFoBDEq1GEO3uaPJiJkBHMW9GkxCauv789mBz1jQHEW5gKQ6nTmBTQ45GUgUGJQd9xoBj5OAHEm3RCQb3VmBLHKKHEtgOBQ597iBvW68GEXO/+PTSLlBr7YyGk7JUBQF9kkBr0I9G05AZ7vRqViB/RgAHEKPbhv out_169_mFAP2b_singleloop_p01wA5_mFAP2b_0001_0001
EAAghB3256GUiBBJQEtIdBDrc6GktzHJQqGvaB3isxG0IbnGQXPKdBrbSpG0HFuFQhALbBPHa4GEUN+LQQM8bBDs/AHEbhHOQJUSgBjwVCHk89ZPQaRqXB3cCHH04P+OQ/ZggB/N1JHU8ytQQOkAYBfoVOH0oKfQQFYtcBD4zPHE1RGRQO0iiBjU4zGUepLJQOPjbBThFCH04NbIQsH0cBzNBxGk92tMQXx/WBvHV3GklPwLQ+q8hBrhi9GEyU0OQDF6TBHm4FH07WBOQs2XiBT/6KH0LGORQmjfUBHl7SHUGHyQQK+DdBXQnVHk2l5RQ out_169_mFAP2b_singleloop_p01wA5_mFAP2b_0001_0001
E8S3VBbQgzGEXPqEQfU4SBDrcrGkX6mBQTiBPBHtIlGE/pGFQv0tMBvyhpGkU4aIQR0zPBrYvwG0hPD6Ph9VTBPFa1GUfkViP/rAQBbTm6GUSE82vJ8gTBfwp+GEc5RAwWsYQBLzzEH0mNTEwSMIUBThr6GEBWZFQwSuVB/EwlGEYf2/PjJVNB32L3GkCQN9PpTJNB/x5qGEreu0PjexVBHTEvGkmc3ovbXAWBjAZ7GEgadxPoJxNBnMTBHEFERwvxSLNBXKy0G0nUp6vyqaVBbb53GUuERCwAKpWBjOzDHERmV9vBW2SBvrWHHEWWPHw9XqOBbHMLHEw4gCwNQhNBfpEAHUNS4Fw out_169_mFAP2b_singleloop_p01wA5_mFAP2b_0001_0001
EEtIOBDAAbGUNepDQMIQKBvz3TGkpbSGQ8n6FBT14PG0OffCQ/pGHBDBWMGU6mE8PJMINBnFPKGEtVXIQauZJB7N7BGUTYdJQZ+nIBHQuvFUwGfIQL25FBXn7CGkcQwLQ0D6EB/qGlFUAqAKQmeMDBv5ayFEFGBMQCn3EB7lLLGk/6kNQ6VA/Ab45uFEoZCOQ4YKBB3/aJGkUfmPQoKG9AH0n/FU+s0PQ4PVQBPc9XGET3kAQV+RIBTXUYGUiTvIQF8uPBT76MGkKq+JQxgpPB/GfGG0hQtFQTGqKBXbCpFUIOgFQuzoDBXR9VF0KRtJQRO7GBLf1SGUnAaNQ0Xx6ATzvfFUO3POQAeYABfg4PGkcbgQQf8U3Ab1Z9FUc7tQQ out_169_mFAP2b_singleloop_p01wA5_mFAP2b_0001_0001
EfU4AB7kYQG0LdTEQXkt4AXjXMGUhrHBQRLyvAjrHIGE99zEQbnvqAT2OOGkCXvHQBuS0ATsLVG0Es+6POf2rAjuHRGE78wsPkf5oA338HGU4+7vPXEcoADdOXGk+j5tvIFOAB3MzTGUKc9HQG3i7ATwzFG0bFP9PgY06A7XvYGksO10PwdxwAvafbG0ap3/P out_169_mFAP2b_singleloop_p01wA5_mFAP2b_0001_0001
EZ78tA/9T7F0IbnEQIMvlAHiPxFkLz5HQmvCgAfzUfFUKT6EQFAxjADmCYFUe1uAQMtlqA7ppoFEryhKQlSXyAfMJyFkxCICQJujfAPpV9F0tycIQasWkA3vKhFkU0uLQnMLuAXpx1FkYkpLQCitwATA3cFktTDKQ out_169_mFAP2b_singleloop_p01wA5_mFAP2b_0001_0001
Esd/NAT0RYFUywEHQBCtCATFwFFkXk7EQ6Q68/SRp1E0YHsIQ/LN5/aHi7Ek2vBLQKr/W/25sMFk+tRCQNoNh/yIWcFEoPX7PUi+j/6bXzFkxPJ/P3zxr+KXX6FE+09CQ1hPBA7sS/F0UHx6PLl5HATE9fFUeLJJQJFzMA7tN+E0yp6BQppgW+2+LUFUd0PFQQoIr+qGr+EUzxvAQ0UlP+qL8aFkzM8zPpAt+/eeeYF0vVQ2PHs7CAXgTHGUop88PBNDLAjj+4FUxMlyP out_169_mFAP2b_singleloop_p01wA5_mFAP2b_0001_0001
EZb25/+eShEEcQ5HQifDt/uNmQEEPi0JQ0bEl94+MLEkXwkJQPZCM/QP+OEEeX/GQUy1DAzEx4DUiYXJQ2cIbAnJD+DEM5BKQSUAlATNBDEEuGCIQRzGhArWE7D0GrpMQrMuvAfEdFE0sEpIQ3/zrAbf4/Dk9+QNQRHIzATY6DE0RdQLQT+RAADkRdEk8nEEQmP7y/KmTWEkfY2LQIdlCAnqCvDEWwjGQze96/S0yeDEfMlKQXCUiAvFOEEEFa7DQxzpWAHrz0D0JNPOQxwe1AvylIEU/zGGQ1afuA7ec9DUKYVPQMYk7A7E2FE0FTvLQ out_169_mFAP2b_singleloop_p01wA5_mFAP2b_0001_0001
EyW5I/M9WCEkgWtLQYeuAAtla4DEgYuLQ1+xOA1opPEk/BMLQLwhbAhzwPEUL6TJQiZDFAxseVDUZtpJQeUZx/wcIsCEjTHKQd698/g6bKC0KmCIQet2j/oknCBkzgeIQDkCu/o71AAk711EQNWgp90bq/DE9MXNQuuqEAh96rDkG2sNQhF9AA9vThD0SJVHQj7DWA1RvND0iFpJQ5zr4/cDvfC0cgGMQjJs8+sBjyCUaJAKQiBE2/QAsWCURmFEQP7hPARdWDCU6mKIQlWQr/0fuoAEwfcKQY/2V90dXQBESnZIQHlhZ/YO1W+D5ujFQgmum/UZwXA0FHLBQ3ZxGAp5Sl/jst/EQ out_169_mFAP2b_singleloop_p01wA5_mFAP2b_0001_0001
EeTYMARUFgE0WN2MQsp7XApWH0EkBmdMQqm+nANodwEkooOMQ7RdtA5Jd7E0qotKQVASTAtSjDFEeJxOQ3xjdAl3bZFUcLdOQfhAYApWaoFU1rXQQflePAprnhF0ZiZRQ7n0cAZ468F0ahMQQJqSCAFTqeEU3jaOQzCeSAFTb7EkXumKQRfDCAxP1FFkD/8OQRw8YAtjn8E0UbUQQSbcnA9YhXFUwtZOQ3D+XAV5ogFEpPmMQoUiZAN8xDGk3j6QQPd3hAJ23AGE2OsOQ out_169_mFAP2b_singleloop_p01wA5_mFAP2b_0001_0001
E/9BsA1X9gEEiQvNQIii3AB5tdEkTA/NQCDQ8ARTwUE0bGaLQjr/CB91fUEkC1CLQik/5AhXJPEkyrKQQCeK4A1F4ZEUbjfRQ3eJ4A5fmtEUdklRQFtn2ARiRNEEcShSQ4lAnApqKXE0HdvOQtFU7AFeMtEUY/VOQbl+0AZI5AEUXEHQQLqJBBR26JE0XNHQQhJX1A9qhTEkaXbTQ4vs2Apiz6D0PeZSQ out_169_mFAP2b_singleloop_p01wA5_mFAP2b_0001_0001
LhES1AlWaNEEW5nJQ1cw4Ad1hDE0HgQGQE813A5lHTEEWMmBQQGs4AJM2MEU8X55PsUJyAte3eDk79GFQ/nQ0AB/66C0tqiIQpfZ9AJExzCkxIMJQA4tsA5C+mC0MHZJQ98XtAZbtOEUeTAKQ0DkABBKz9Dkc6qGQ0+ppAZ8zmDkSOOFQYc8zAtHSTDEwBGBQ out_169_mFAP2b_singleloop_p01wA5_mFAP2b_0001_0001
EzCH2AV6dnEk9j3CQCa/0ANW+3EEfhk9PxkKsA5d9xEEgrczPGhSuARRVtEEIFcuvtyh/AdPj7EEutn3PMdn/Alz4PFU4sFjPoM35AddKfFEN7pvPXMBDB5iYQF0+hw1vCdj1Al4mrEk42wGQLqqyARx4GFkNBvAQrmADBt6I8Eksqo9PTTjABh6HuE0Az4pP2uNDB9TgdFkWmc7v+lRFBl1pDFkzOo4v out_169_mFAP2b_singleloop_p01wA5_mFAP2b_0001_0001
EhQQiAhoDyEExJk5PIKeSA5PLqEkZAOtPvalLAdxT6EkY5Tyv6/m4/wgl2EEPZF7vIO/AAd85mEkYOv7PToNGAR7y2EUKnHCQSASeARS12EUcKXCQfPMiAph+xEUnUl5PlY4WA1a4aEEqQaWvkLRi/kyipEEeqJ4P+hSBABmTWEUtLq+PfnJ//YhjGFUr+EBQRTp9/oPCyEkYk7FQJ49hAxSuGFUnonDQQN3hAp/cqEEdYLFQ out_169_mFAP2b_singleloop_p01wA5_mFAP2b_0001_0001
EHo8WABxPMF0UiWzv4BqSAxojcFEoAv9vUougAhIyZF0GIqDw1AngANDsmFE8KYHwRchVAtU3yFEBzE5vdMJGAVhf4F0vhRCv2DwJAhxRHGkxszvPSNt2/As7JGUWfs8P9ny0/0ujTGEBrwAQRLEHAByVbG01zX+PwA4S/kVLVGUldtEQKqbhANQpOFUXFRTvdpJCAFZ0aFUJjNAwUH3iAhyi0FkmN9zvJheTAVvv+F07FY/vFzdr/E9Y3F06P8rvmsXIA1rXtF0PYG1PbWIaAxBBIGE38r1PGhGHA5F/MGkxs/pvHbti/AZJEGEovV/PPRhRAdlGaG0yVV4PiPWGARdjiGUso/AQ5fnP+UWMPG0x86FQfYAQ/MwYcGkLIhGQ out_169_mFAP2b_singleloop_p01wA5_mFAP2b_0001_0001
L8kKnAJx3IFkN4iDwDb2tAxqJDFEPXDIwuBDnA1yI5EUk5PKwe1VfAtR3sE03csJwfly2ARp1zEkl9aGw3s0+AhqRvEUPnZJwX7ZDBJiA+E0Rx9Jw7BN+ANTXcEke81KwKtEHBB315Ekaw9LwrQxCBdqMYEke61MwngvGBlo2mEkf4ZNwpVZKBdCtiEEgWZPwFybnAliv/EEisNAwZQexAt9sRFkZB2IwMBF7Apai6EEKmADwRqUzAFirkEE4SJFwThpDBNA4MF0AM1Iw2D73AJ5yQEk1nZKwvdNKBxfaFFEIKaMwaihCBJiVJE0jk+NwBEkJBV9OVEkDEHQw out_169_mFAP2b_singleloop_p01wA5_mFAP2b_0001_0001
EOgkpAhoc+EkljvMwpOqjAp0D2EkNyBPwizZjAVStdE0VC7OwnMjrAtTaTEkAmaOwGDroA1xj9EkdM1QwgKPiAZcz3EEHqCSwMuViA5sljEE2CmSwVJCXA5NmDFExizSwCz4XAdDNjEU9ZpTwyjbPAdoa2EEJ8yTw+evvARhjIFk1JENwGF5WA1037EEAj9OwCDppAVb5OFEg7zQwd6mwApHj2EEQD8Qw7AEmAV5uWEE/POSw0q3RAFoPUF0dkwSwpA1VARYkUEkbaOUw out_169_mFAP2b_singleloop_p01wA5_mFAP2b_0001_0001
Ey7/TAt6kUEkh3ZPwYKPRA1Q26DEmJUPwb3bGA95ksDE78uMwGYE+/8WPIDUA7gMw/aSHA1m6dE0X/1PwIuqHApjjwD09pgQwE+YgAFAVrDEFafPw out_169_mFAP2b_singleloop_p01wA5_mFAP2b_0001_0001
E+KlFARgsEE09EyKw3Ec1/0XSAE0YuQIwomRK+oME9DkzgrIweMf0+i05JEUpBVKwMGK//gzuREE8IfEwYWbm/04MPEE8Wt/vbyoMAVlETEE+XDLwuwjAABvHiDU549GwOjgQARoRREkO3cDwO9s4/IsThEkIBRGw/EVm/cY5cEU/mO8v out_169_mFAP2b_singleloop_p01wA5_mFAP2b_0001_0001
ECe57+y/bgD0puWGwamb9/OaNcDUqUdGwqX3HA38/mDUWW+AwjIHaAXO9bDEdNe/vUzmFAHtzuC0j4DIwbwm5/SkMQC05hdEwK9t7/2qxkCEuB4KwMQCk94wGNDEo/7DwJ1FFALCuyDUrSsIwe2/WALZdsCkVLAIwesxEAHw+rBED5rEwFT4CAf3kECktebLw3CrEAz1x7CUjmRMwpw3R/alxmCEPP8Kw out_169_mFAP2b_singleloop_p01wA5_mFAP2b_0001_0001
EY7K2/m3o8D0KkZ7vC9BAAjC0AE0Yu0Av7htLAbszVE02g1nPOhtNArV1cE0RBI7PgOQP/Cd/+DE34P1P0DKA++qDTDkbND1PGd3C/6xq2Ckoxi8PD6+W/Yo5MDk6OjMvS3YW/iQ/EEkXKW+vo9sKArptnD0jtUpPgA5u7qh8KEUiteuPt4yd/ip4DEkgb3+Pbqwp/EgSwCEYDxZvTbTl/oBykD0oM1xv out_169_mFAP2b_singleloop_p01wA5_mFAP2b_0001_0001
EI6ZTAvExfEEgML1vMLndA79r0EUrCpzvqj0qAncqyEESOHwvq2UwATdXnEESD95vv1ZZALX/BFEOL+/vP3WBAfkeFFkKnwAwlGiiAvAUXFUU2W/vJ9D3/OnzOF0kRJGwGlJSAnWqYE0JU09vD9zWAHGL9EEVU1fP3PEfAPFP5EENoeDwJ4x2/6UMQFkw1U7vTz+x/GhR2EkqEUAwbG9gA3+ggFk87SDw+aGrArtfUFUODo+vXRcfAz4OgFEUPa4vLx6I/OfzQF04KZGwJf3AAnOCEFEl0pIwqSRDADPTeFUu5nGw out_169_mFAP2b_singleloop_p01wA5_mFAP2b_0001_0001
EYQ2uAPSr9E0tMMwPMzK6A7in8EUpKt1PMgH/Av94SFEE3v1Pn4L7AnmZhFEp8P8PVAo7Af6HyEUNL7AQCbhDBbxZyE048KDQrjKHBvoOlEU6vI/Pg5fDBzsopEklJbIQJI8pATbBHFEDsf4PAGQ+A3h8yEkHixdP4uF5APcfhEEVJqAQ5Ie2APrR6E0hkyDQIlBFBf5xCFEt6MDQPPOLBHfblEkEhKBQAsKHBzVCsEEdzN2PmLuFB/6yUE0N6z+PHojHBzJ2pEUcSOJQEIACBbIQZE0FSaIQX76ABjIhzEU/PrJQ out_169_mFAP2b_singleloop_p01wA5_mFAP2b_0001_0001
E/UDEB757VF0gArcPEYlGBXO0qFEv0NBPhrnMBf8SpF0fqxjPKxAPBvyhYF03P1YvRATFBj8n1F0Wgs6vwyXHBLm4oF0TBpBwBfk+AT+J4F0CXE8vUNeFBHsyJF0eU4uvGPCFBHu30FkW1+0PKMLHBnNrCG0Yg+6veUnHB7tOaFUIygAwju58AL30/FE6+2BwC3Z7A/p/AGEz8MzvQzx6AbDeoFUUs37v out_169_mFAP2b_singleloop_p01wA5_mFAP2b_0001_0001
LXPKPBDqG7F0gArwPe++UB3Mz6F057nyPiWkXB757HGET3k4P/UDVBzLdQGUGEY4PyL9MBPzMEG00NJ0PU5vWB3bD2F0QZNpvtGKWBHR2uFUKGN7P out_169_mFAP2b_singleloop_p01wA5_mFAP2b_0001_0001
E5lucBT2OHGkSMI7PyL9fBDVjQG0coF+PVjnhBPepOGUhrHEQpbyiBblDGG0eU4EQ6f3hB7quTGUBKyxPLKVgBbhBWGUA4BxvE8fjBvfidGU+y23P8naeBjWk/FEnED7PveRdBHMPXGE1ns/PdEOjBnfHNG0HnnsPUAidBvuBaGkEMQqvqq0kBzlqfG0gQsiPt+rkBjjybGEaoB/PsGKiBnvMkGUiam5P out_169_mFAP2b_singleloop_p01wA5_mFAP2b_0001_0001
EjsthBXO0WGUJGkHQ99TjBvIbWGkWkNKQLymlBHueeGEqG/JQuzHlB7P1nG0jCXJQ3kohBX46ZGkoFpMQwYdeB/xETGESZcNQZQdZBboOXGEE4DMQ4E6dB3jRTG0JxOQQLHqgBz1jdGkCXvGQz5HkB7WYOGEmNbKQkO5gBTU2hGEvGPMQW17iBPNZaG0V2WOQx6AfBvjALG0p2wMQ/kHWBLlRSGEqhpMQHS8ZBrG9WGUEJ5JQK4sYBrqbfGUu2qMQgyfaBzEXOG0WihQQ78SdBPifbGEbCkQQq6wgBj3FQG0MBsQQ out_169_mFAP2b_singleloop_p01wA5_mFAP2b_0001_0001
E4PFoBnuJbGEaRmKQCBWqB7luiGkuJhKQWO0rB/mEjGU0iMNQaRGsB3jCbGEEYlOQFuOsB3NJgGE+TNIQaj5qBPYehG0R37CQiwxsB7G3fGUwFr8PQyjuBjr/YG0FRB9PcOasBDJKmG04EgwPSMYoBf8STGk/UDLQ3+jpBPKtqGU1WHKQTR8sBDR8XGU/DZIQCs9tBDyalGUK/SIQrxDqB7RjpGkfeqCQ+2TpBn/kbGEsulCQS+ltB3xelGEJonovs25qBzkvrGU1ZfwP out_169_mFAP2b_singleloop_p01wA5_mFAP2b_0001_0001
EFDysB/nasGkR2+NQ357tBPc9sGEpwVQQGZrwB7P1nG0GvcQQShbyBT14pGUbnPPQkCHuBzLd4G0Mz0QQVa5uBn2o5GEYKSSQg+quBPD7EHk3PxSQAZrvB3Q9FHkcxIUQPoOuBXwSEH0V/QVQnFsrBT9qBH0b3MVQf5YvBjeSFHUCxcWQCBmsB/89yGUHaxMQninsBvQsoG0ioBRQvkQsBr/h8GE4+qQQRnnvBXQn8GE0sPQQB+9wB3QF3GUFjaSQUxltBDRm0GkLS5SQb0ksBftbHHkBUwSQj31vBDdJKHEJNISQoUoxBfE6HH073PUQEwwqBTJBBHk6rTUQs2nqBHZOAHUggEWQm3VxBXQQHHUhigWQK8TuBHRFEHkb3SXQ out_169_mFAP2b_singleloop_p01wA5_mFAP2b_0001_0001
E99DxB/TNhGkR2eRQXPqzBzeUcG0d+uRQamJ1B7kYiGkAr0SQmu5zBbQgnGUzMrTQ14VzB/RhQGUwKHSQKlMyBjRzJG0/T/QQW97xB/IB8F0tUVRQqSywB/J/1FEWaWSQL5CzBz3kuF0+geQQFDivBbmZfGEAAISQzj10BfMtcGkIW0QQB9AyBTR1PG01S+SQr7R1BPSPNGEMkZSQ8MfzB76iKGEveHQQ5tNwBfb4MGEPcwQQKQ+yB/AseFUJRnQQmS9zBfLJ0F04/TPQ out_169_mFAP2b_singleloop_p01wA5_mFAP2b_0001_0001
L/Uz3BXO0hGkEDySQ03f5BXO0mGUdTyTQShb7B77neG0OfXUQIwK8B33PfGkvfiVQy+P8B3qdXGUdkrTQRLC7BrbSwGEShLTQNfP5BXob5G0ZIrSQEzx6BDu2CHk/9GSQQTM9B7UbCHUcmESQl5g5BbSgKHkX6tRQ5Qr4BD/pdGERLCSQsoO4BfB2pGUSolUQnfP8BHQgtGE/4VSQeNZ8BH6lzGE4M7TQwd/3B7QN8Gkr1fTQDp63BfHU2Gkhl5RQ out_169_mFAP2b_singleloop_p01wA5_mFAP2b_0001_0001
L+TNOB325FEUHahMQ6mETBf8SPEU6mkMQ++JXBvHFOEULymKQmuJbBLEYZEUIwaLQmuJgBz0NbEUGE4JQOJGaBfR2iEkqx7NQbnvdBHuewEEmuZPQqxLVBfR2cEE8nqOQtd+SBzKHiE0OfXQQAAgLBHYl3DEtILKQepbNBrED6D0hWEHQXPqKBHXPmDEBW5CQO0iMBHZ7oDk9ow7PPK8FBjqxPD0FZ7DQW5QDBjAr8CEqGv/Pnv/DBnuJNDU6mkIQ03vGBDW5gDUjXqKQHv0+ArFZ3C03PFJQMrAMBjOsFEUZeZOQOUjgBTQfSEEmggHQm6jgBXbUsE0TYMJQ5p+hBj/pUEUk28KQFSueBzoy+EkenLOQ6avgBDfjnEkry1PQax8bB7u11EkIQqQQkSCRBX2cFEknsEGQvPKFBTtbeDE0BrMQ out_169_mFAP2b_singleloop_p01wA5_mFAP2b_0001_0001
