# Supplementary material for: Incorporation of sensing modalities into de novo designed fluorescence-activating proteins
Source: Nat Commun. 2021 Feb 8;12:856. doi: 10.1038/s41467-020-18911-w (PMC7870846; doi:10.1038/s41467-020-18911-w)
Supplement: Supplementary file 24 — Source Data [file 41467_2020_18911_MOESM24_ESM.xlsx › raw_data_graphs/Supplementary_Figure_6b,c,d/1/silent_196.out]

SEQUENCE: SRAAQLLPGTWQVTMTNEDGQTSQGQWHFQPRSPYTMDIVAQGTISDGRPIVGYGKATVKTPDTLDIDITYPSLGNIKAQGQITMDSPTQFKWDAQFKQNDNPRYHGSTNILTGTLQRQEZ
SCORE:     score     fa_atr     fa_rep     fa_sol    fa_intra_rep    fa_intra_sol_xover4    lk_ball_wtd    fa_elec    pro_close    hbond_sr_bb    hbond_lr_bb    hbond_bb_sc    hbond_sc    dslf_fa13      omega     fa_dun    p_aa_pp    yhh_planarity        ref    rama_prepro    bref_irms    cen_irms    final_chainbreak    final_looprelax_score    irms       time                                       description
REMARK BINARY SILENTFILE
SCORE:  -478.413   -695.399     98.612    393.734           1.628                 22.271         -5.860   -260.412        2.195        -23.406        -78.740        -19.688     -36.668        0.000      4.809    131.359    -41.124            0.033     19.116          9.128        4.565       4.565               0.022                 -478.413   3.457   1796.000 out_196_mFAP2b_singleloop_p01wA5_mFAP2b_0001_0001
RES_NUM A:1-120 B:121 out_196_mFAP2b_singleloop_p01wA5_mFAP2b_0001_0001
FOLD_TREE  EDGE 1 120 -1  EDGE 1 121 1  out_196_mFAP2b_singleloop_p01wA5_mFAP2b_0001_0001
RT 0.092238 0.94843 0.303269 0.768097 -0.261588 0.584465 0.633655 0.17903 -0.752615 12.785 -5.805 20.9455   out_196_mFAP2b_singleloop_p01wA5_mFAP2b_0001_0001
ANNOTATED_SEQUENCE: S[SER:NtermProteinFull]RAAQLLPGTWQVTMTNEDGQTSQGQWHFQPRSPYTMDIVAQGTISDGRPIVGYGKATVKTPDTLDIDITYPSLGNIKAQGQITMDSPTQFKWDAQFKQNDNPRYHGSTNILTGTLQRQE[GLU:CtermProteinFull]Z[HBI] out_196_mFAP2b_singleloop_p01wA5_mFAP2b_0001_0001
CHAIN_ENDINGS  120 out_196_mFAP2b_singleloop_p01wA5_mFAP2b_0001_0001
LwfKMBvxLBIEoaMYQDCMMBf9IAIEZ78WQ67nRBLFu8HE99bWQ357UBT0i4H0hWMXQlDNIBf9o3HkoFpWQRbxJBnbGuH0wbPXQiTgIBXhVCIUaeVYQPryOBPHFEIkmJTYQBdLNBHFt7HUsJcYQAQKLBfY1DIkXmbWQHf4HBP3h2HEPmkVQpLTEBjb95HUd1AXQ6BPIBnnZuHU8CFYQ out_196_mFAP2b_singleloop_p01wA5_mFAP2b_0001_0001
HTihSB3NJ+H0kYIVQ/UjXBHCs6HkEDiUQkC3XBvcouHUgVmUQFDCcBjVOqHkvf6UQ5QLYB/9T+HUf/ETQuIGZBjvIFIU/04SQCk7aBXojGIk/UfRQ9e1WBHpuFI0FZdQQF4JTBnlbJIU54FQQ6WETBHzJOIUNprQQMMqPBX+VIIEsIROQEtoPBzKnAIEsyhUQMv1aBzTP+H0KDGVQh4sUBrVH8Hk9bgSQTekbBrgJ6HEbVoSQ7lHcB//fGIE2EmTQ6EWVBPsOHIEcFFTQczXeB3KFEIkj8ORQrFHcB36vKIUP0dRQAMxWBTIKCI0En8PQCIvVBbkAPIEmOaRQicVQB7W6QIE01ZQQbjsPB3hpEIE6fUNQoy7MBngFLIEFqtNQ out_196_mFAP2b_singleloop_p01wA5_mFAP2b_0001_0001
H3kYTBPzMpH0yhWUQiBhTB/RhdHUO0aUQXPKVBPIwZHkVO0VQEtoYBfR2SHkQg9VQiWEOBntzYHkArEUQnEDQBnCXtHklDFUQRXgWBforaHUCZtTQb8SOB7QLQH0IbHUQam5MB/TNbHkrHFTQEYFLBvcobHkvfyUQ out_196_mFAP2b_singleloop_p01wA5_mFAP2b_0001_0001
HPK8SBntzeHU2O3WQqGPUBjqxbHUbnHYQrcIaBnCXdHE8nSYQQgVcBb5QXHEDCsYQ8S3QBvHFiHUzMnYQXPKQBD/pkH0yhuWQ2rZTB/GRTHEgVLYQ9owRB7OffHknvHZQmupMBD/pgHk9ogYQ03vRBz1jqHEAAkYQ out_196_mFAP2b_singleloop_p01wA5_mFAP2b_0001_0001
H++pcB77nlHEoaAYQuzHhBra8nHkvfKYQy2JjB/RhjHEoaUXQnvflB/mEiHUdTqXQPffhBnBB0Hka8OYQo2mfBrM+4H0DOyYQo2cgB3qb0HkdSeZQqbviBLiA1Hki6sZQl54cBv55vHUvpzZQsHlaBrZmqHUiBZXQOInhB7fLkHEs9oYQYt7gBLQ23HUMehXQ6YljBfU11HEQBVYQT9ZbB/pW3HE+PrYQ4EKgB7MyAIk83yYQ9HhdB3gxsH0rrQaQAEQZBPxlvHkHlmZQ out_196_mFAP2b_singleloop_p01wA5_mFAP2b_0001_0001
H46RiBTgVhHEv0FWQ46BkBT2OdHUIwCVQqxLkBblDRHUO0CVQCBWmBfTiMH0P14UQ78NjB76RhHkpbqTQadClB7GXdHE84kSQ6Z0nB7XIhH0bL5SQcFLkBjnyhHEfNPRQaRWgBntziHUwK3VQXrCmBzDSgHUSxNVQ9vNjBHe+pHUpbqTQk4MhB7NfeHUY9cTQlXBlBjptUHETnjSQWELpBHzXeH0XqJSQwkboBv/8dH0lH3TQ+x2nBTZ1pHkGK7SQ51glBnZ7eHUFddQQ6wPkBbjdqH0oNSRQ3qLiBHEYfHUtJARQ out_196_mFAP2b_singleloop_p01wA5_mFAP2b_0001_0001
Ham5hBjArLH0xLNVQQg1hBTf//G0xLNVQHaRjBntz5GkWkVWQMdTkBLaRxGkpbCWQGZ7dBPc97GktzHVQTyPbBDoc9GE9gyTQXqjVBD196GkbN5TQ5KydBDrv1GU0jySQrcIgBvcoPHkBBWVQ8T1iBL3I9GUxiTUQxIkbBPVEAHUW42VQpX5dBPOizGElWWVQ1tqbBjVoFHUpWeTQx8nTBXuA8GkFF7SQRixTBHNXAHEM0nUQ8cHVBflwyG05IOUQg92bB/tj2G0C00RQ+oSdBDJrtG0ItITQQp/gBPnf3GEDlsSQ out_196_mFAP2b_singleloop_p01wA5_mFAP2b_0001_0001
LEtojBLFu9GkQglXQf/0kBf9o3GUHaVYQUNenBjAryGEYlHYQJbHpB3Mz3GUPKkXQdTSlBjVOAHkCX3YQRv9iBLFqHHUklxYQMskiB3pHIHExfCYQzTmjB7Tp9GkhYoXQ/pajBjzaxGEm4fYQnlNnBfWMEH0EexYQC4alBX7l8GEWFXZQT/ZjBDbmPHEHR/YQbJLhB3NzEHEYeBZQ+O3jB3OaOH0ZHuXQfrdgBjSZJHkCA3XQ out_196_mFAP2b_singleloop_p01wA5_mFAP2b_0001_0001
LSh7nBPIwoGkoFVYQ14VqBblDjGkqxHYQ35rpBrw1aGUdTKXQrcYnBXNeXGEsyBXQgqhmB3jClGUbnnYQk5OrB/hFfGkBYjYQMuzrBLGxoGkqo3XQ out_196_mFAP2b_singleloop_p01wA5_mFAP2b_0001_0001
EqGvrBvz3WG0isdWQJGUrBPc9NGkpbiVQW5grBf8SRGkVOEUQHvUtBzeUXG0gArTQWOUtBX46EGU6m0VQM4BtBr3WBG0UHMXQAIusB7GA3FEu55UQpwltBb78ZGEEYlWQYHTpB/m2KGUoBsVQSZWvB/hwHGkcMqVQBourBzWA3FUp0PXQiFHuBjCSqFE3+HVQkP7sB3hn7FExx3TQusrqBTAdxFEPBFVQ out_196_mFAP2b_singleloop_p01wA5_mFAP2b_0001_0001
EEYlpBDrcNGUy2RTQIFepBjpbPGEUN2RQktzpBHtIFGEnEDRQktzoB/9T5F0w1bRQsyxmBD/pUGUHahRQ1MnmBzekfGEBdHSQP7XmB3BwhGU41aTQR8omB/nwpGEZLdRQAgVmB/+WsGE/unTQIWimBL2bxGUzzbSQKiwmBX7zsGEqiKQQesnmBbAQ8GUB5ISQCR2mBnQa3GkkEtPQMQzmB/ZC/GE7A0QQSMIoBPy2IG03PtTQiRGrBXn0UGU2HlRQ62JlBvtuPG0qA6RQQ8jmBrmNVG0ZScQQG0QmBrwybGUDXNUQ7pJmB3MtvGk9uiUQ26ymB755mG0eO0OQUpjmBvSVCHE6o5SQFP9mBzJf5G0UUoNQSW4mB/AfHHkbnhQQ out_196_mFAP2b_singleloop_p01wA5_mFAP2b_0001_0001
EEtIrBzgAGG0LdzPQMIgrBTgV6F0257NQUN+oBHtI5FkQgVMQ8nKoBbktEG0xLNLQaR2tBnsd+FUHaBMQopWuBHmfsFEtd/JQJOdvB3BJYFkwwQLQN2kxBL0mYFkPgiMQbjDuBzUUGFEPf6KQuz3rBrbSNGkVOUPQsK1rBDuurFUoJFPQ31pvBDZdAGEZEJNQs+dtB/nkGGUbK6KQEZyvBbdHyFEeegIQ4rdsB3TfoFE1MBJQVsruBXRn4EURBuLQMyWsBLmeGFE2h2JQ out_196_mFAP2b_singleloop_p01wA5_mFAP2b_0001_0001
EoFpnBTLymFU46RMQkCHlBTgVmFUhr3KQKc9kBDqGVFU5QrIQHahlB3NJCFEVjHJQEY1iBz0NjFEmu5MQNBLgBbpkkFk0TeLQtXEjBPwczFEGhIPQQgVoB/RhZFEFuONQej0kBnDw1F0d64JQxI/iB3xYTFUTZxNQHAKdBnNXiFk985MQhEEgBH9XYFkFK8JQOT8fBH4T0F0bLjKQHjdhB3SExFEv3RQQnM+iBvEmBGUNyUOQ2h8kBzTcxF0RLEQQ out_196_mFAP2b_singleloop_p01wA5_mFAP2b_0001_0001
EhALkBf++bFk/UjEQWO0jBj/UNFkTiBAQtI7gBz1jOFkpbS8PSMofBzKHgFUwKH7P78tlBnsdSFUIwK1P+teoBXWwQF0d7/5PrnNlB7F4CF0Vy9qvW5wjBb78rF0IbHEQEgQkBTiH9EUsvXBQc0WlBfQviF0nuTvPZXOpBvP8eFEZkk6PSgjmBv0rGFkcUU5vTCKjB/2VEF0sx9yvWHklBfZiyE0xpuIv out_196_mFAP2b_singleloop_p01wA5_mFAP2b_0001_0001
EWOUfBvHF8EEEYl6PR2uZBjpb8EU5QL2PhrnYBvd+sEkuJxoviWkbBrFZdEEAAAwvVj3VB7Of3EEDCMAQFpFWBTCOGFUrAKFQAE1QBvRCAFEkO6IQ0BGSB7eLQFUcHzLQampgBT14tEE7Rh7PVdzYB7hbMFESPUwP0eXWB/aenEElvgBQny0RB7vv4EkaJR9POvuVBvSxWFUTCBEQMM3ZBv0/DFk5RKHQk2/OBXMSNF0fJSNQ51HSBz5AhFEbpQLQrn4VBfp8LF00foMQ out_196_mFAP2b_singleloop_p01wA5_mFAP2b_0001_0001
EoFZUBHDCyEEv0N4vktTSB7QLkEULyWAwXPKMBT2OjEEoa8/vO0iJBntzzEkQgV+v14FUBnBBsEkAr8FwPL1ZB7/DtEk1aJGwKTNSB7MbcEEFdIJwfUYSB7lu/E0HFu0v4G7TBngIUEEQ5k/vmnbSBLm07EU8FuGwAvSbBL8tkEk4xQDwXQhTBPsAiE0RYFLwGL5NBngYbE0POHJwXn5TBfupMEkEIwIw out_196_mFAP2b_singleloop_p01wA5_mFAP2b_0001_0001
E99zJBPJGQE025bAwPK8DB/mEPEklDNAwamZBBjpbQE0fqxFwIFOEBPIwQEkvf6IwnEDCBT2O3D0NJG6vPzMDBnhFMDkO4B/vnejDBXovGDE3sfEwN7wDB3AjsCUbk+3vEtIMB3MzCEEnEDBwZdfCBHn2cEURk57vzne7A/7z5DUvHx4vGi6DB7T93D0EPyovzaiEBPrvNCk3PY6vRVeDBTQ8yCEPPfFP out_196_mFAP2b_singleloop_p01wA5_mFAP2b_0001_0001
L1NJ4A/89PEUiBBGwQgVyAb5QREk/UjJwwfq0APdT+DEYljLwoFZyAjWkBEESh7NwO1TmAPg1REUk8+Iw2g7hA/GP7DUC7XHwz8/LAbMb8DE5LoGwtHVCAfWvNEU33FIw6XbDAXvOeDUY8fEwe++zArvfQEUiBhCwuqr0AbV+fE0gVkKwW69hATZZUEkdN2KweJgkArUQfEEWSVHwlstlAP6C3DkB3eDwbECkA780fDUUO7Iw out_196_mFAP2b_singleloop_p01wA5_mFAP2b_0001_0001
LGZ74ALv0ZDkSMoKwQgV7A/TN2CU5QbMw2OfDBf8S3CkVOUNwzhWFBjpbaCkWktOwHK84ADLYLCkPSELwyIFtA/l6ECEI/fKw3OumAj+MOCUSZOMw1mfqAH2gtB0MOWIw/pG7Ab5QXD0FZrIw/RS2AHIE5CELfMOw0BU9A/FcJCkpyLJwUdu7AfAiiBkHbVMw out_196_mFAP2b_singleloop_p01wA5_mFAP2b_0001_0001
LGEYGBT0iYDkCXfMwjs9LBXNedD025LNwHv0PBPHaFDkX6WLwdolUBLwKDD0HF+LwcSsEBrw1vDU14VLw5/BNB7YS/DUSwINwW/mMBbDVSDEvZOPw out_196_mFAP2b_singleloop_p01wA5_mFAP2b_0001_0001
ELH6NBTLyyCEBWJJwEtoRB/mEbCEBW5GwgqxUBT2O7C0kYwDwqxrSBzfqdDksdeCwoF5OBf++5BEsyBDwcv4LBnbeyAkLehFwa7aJBjo51/D3aVBwBCXGBniKaAUWA37vXuvKBnA6h8DBidBw2O/JBvco1CE/pmIwthRUB/OUICEikuIwUdWMBXfqOCkdQbAwy0+RB7NgcBUeJkAwkPsOBDH+LAEsS3HwgOvIBHNXMBEl2CIwoFRJBnXmfsbvDg9vAsSNBv8kY6z31REw out_196_mFAP2b_singleloop_p01wA5_mFAP2b_0001_0001
ElDtZBDrcwCUf/UCwy25cBfnvPDEAAA/vv0NeB7P1ED0d++tvHv0dB757fC04luJPb8ChBjU4WDkSMoCwbajiBveVvCUnr0CwP2XgBb/alDEw/JIw8SXbBLwKTC0LdTDwFzqaBHZqtDUosn+v1jPiB3wXvDkLcqAwH5UhBX22VC0n0ADwveNiB/xiqDEqaRJwH+deBrDjBE0M3EIwVOXeBDt5MD0sBKJw out_196_mFAP2b_singleloop_p01wA5_mFAP2b_0001_0001
EAAAgBvcolDklDtoP8S3gBvz3fDU6mE9P5l+iBrbSAEE+TNAQHaBjB/naSE0xLd8PzMzcBvz3jDEsyBCQPRraBjBGGEUBy1BQ357fBjqxBEUc9ogvi6whBzfNADUc9z9Pji0dBnpicDUoVHGQznwZBXWyNDUqPsAQS8ZZBT7+IEUcWhFQ out_196_mFAP2b_singleloop_p01wA5_mFAP2b_0001_0001
EY6mkBnuJ1DkR2OEQnvfmB3NJKEE/pmGQAAwmBjWkHEkQgVKQmupmBvIbrDEBWZLQlYQpBf++JEkoF5DQUuLpBL7sSEEfEU8P4/3rBjEFWEEXOY2PlfctBTEKHE0vJBzPPUbsBn8XqEE3kHxPU4akBvd+WDUHaxFQbtvlBX3OaE0ZI2FQqhCqB3obzDkB0yDQSKpqB78uTEUmVNGQykLoBv8FiEEnKm8PVDFoBjXwHE0umf2PdzKuBb4BuEUBjngP7+DrBjWP2E0ISP0P out_196_mFAP2b_singleloop_p01wA5_mFAP2b_0001_0001
Lx1DnB7luZEEUNuLQ7RRnBb78ZEkSMoOQwKnnBvyhwEUMIwPQbnvoBHue+EU5QbOQsyBnBHDCoEkCXvKQj59oBn2LQEEJzPPQY9elBPtxSEENrfPQ out_196_mFAP2b_singleloop_p01wA5_mFAP2b_0001_0001
Ef/0mBPzMzEUiBJRQ/pGnBLwKHFEBW5RQ/pmkBnX6MFUKctSQQ1IjBzJx+E0FZLTQlDdpBb5QFF0Jx4SQo+PsBL0+CFUiBRSQFjZuBXil+E04aUTQB7SuBHh2tE0Y59TQ4wUwBzQ2MFUsrfTQqG/lBbmZmEEaRmRQFzanBL1NUFkfLMRQ92HpB7Ek3E0OriTQa8epBTxdTFUkOhTQ61vsBz9CSFEirwRQwoQsB7651EEYajRQARwxBf7QKFk2ALUQgJXwBX2maFUO38SQ out_196_mFAP2b_singleloop_p01wA5_mFAP2b_0001_0001
EoFJkBPy2hFEBW5SQ14FiBzfqpFEv01TQ5QbjBvxL3FUc94UQ++JlBT2OCGEEYlUQkCXfB3251FEVjPTQ2i0aBf11oFU06mSQJN1aB7fhUFUg7OSQuwgVBLMgwFkRjUSQCe5VBbBvOFUGntRQI9qSBLfjfF09rwRQEN/SBXm7BGUURfSQC4eNBvZmhF0SvXRQlFxNBvd5CGUAMGSQJiILBT5Q1Fk0ojRQ1NZlBXjXsF0FZbSQaSIhBrp4bFEReTUQMAagBXklAG0h9fSQMCkdB72X/FUcvCUQpwKeBLjEKFEHqUSQed2UB/Wl/EUGcVRQ0ACVBLHcIG0PD7SQHhOLBP1WUF0Wz7QQJv0LBfAVKGUcNPSQfyHHBnEV3FkxSSRQ out_196_mFAP2b_singleloop_p01wA5_mFAP2b_0001_0001
EtIriBPzMzF0eUIWQaR2jB/na+FEAAQXQPKshB76RGG0HF2XQGE4eBLbnCGEaRCYQCsykBnYQuFEEYJYQDwqmBPsxcFUpewXQZfZpBLnafFkgeoXQLjImBLYWIF0DsVXQTOeqBTjSNF0NMKXQCZioBPuI/EUo2+WQ7RRhBvconFECsSWQE2glBXwFEG0Xr5WQZZGjB/u8mFUS0XYQfW2lB3+y2F0AmiYQz4KkBHUrAF0+fTXQWulsBbygKFEIe9WQtMzoBzFjvEkOGpWQ out_196_mFAP2b_singleloop_p01wA5_mFAP2b_0001_0001
EzhWiBXjXQGU2ODYQVjXgBntzXGknvTYQFDChBrvfcGEVj/YQO0SjBzgAgG025HZQhrHgBb78gGU3koXQyiSeBTrzdGUIyRWQM87gBXjMaGkJ+WVQZzCZBTkkeG05J6VQxKJgBfecXGkuYGUQldbXBTj3bG0tspUQHqFbB/EWYG0jGwTQe+OkBDAATGkYQ4XQxO9cB/LjTGEeiXYQamEiBjqXkG0jVgXQYesdBXdBnGEcJBYQcACjBHhkZG0inpVQPjJWB/wUhG0FpnWQ3TmhBXJmUGUhQYTQLlPTBDMkcG0s8XUQ1o3ZBbhRWGE7mwSQ out_196_mFAP2b_singleloop_p01wA5_mFAP2b_0001_0001
Env/dBntzcGEqGbZQ8SXeBvcohGkTiFaQ357ZBPc9pGkDtMaQlYQVBzgAnGUbnPaQep7dBrEDZGUPKoaQFBmdBb9WdGkKQWbQ2dRhBnfBjGk19mbQNoajBfqLeGUrxrbQYM/gB7lVtGELqwbQPKcaBXNeZGU46RZQuSGhB7HvlG07HIaQOzsgBjeyTGkMQmaQRkaaB3ALUG05PiaQlyycBzhpWGEKUrbQ3XRaBr1DjG0IzXbQv/hiBvggxGULG8bQsXWeBHcFxGEvwrbQ out_196_mFAP2b_singleloop_p01wA5_mFAP2b_0001_0001
EmuJbBnCX0G0IbPaQgVOXBfnv8G0xLVaQfU4UBjVO8GU14BbQsHlXBLv04GkYQgbQZQgaBPc9GH0HFOaQVPFgBHo0DHEAJZaQbgVgBH5M4GE52KaQ+2JbBDwK0GUWVPaQVoFUB7h67G06t8ZQEg8YBz4XNHUeuiaQxqDaBzAyJH023sZQlIagBTdyEHUNt7aQfIghBjuMJH0bOJaQ7uuhBb0Z0G09lgaQRl8gBn5b3G03opZQ out_196_mFAP2b_singleloop_p01wA5_mFAP2b_0001_0001
L357PB325/GEaRGbQWOUNBvcoAH0z3vbQfUYLBXiBMHkDt4bQpbSLBHYlPHkQgdcQcSsIBntz4GEFuybQjXRKBPmCtGEEXubQ4lxNBLvfpG0xgScQE+MPBjxYeGkRnOcQWC7SBfiQZGEFflcQACxVBHVMeGEbADdQ//nTBHREPGU6PdcQGE4NBLwKCHkqxraQCpMQBP7a+GkyhIcQKi7FBXjg6GEVfZbQ8BmGB3d25G0P+QcQ7ScMBLVyrGkWZQbQBRsGBbDDoGEOTubQ0qqLBzvjqGElswcQr9bRBjJLuGEI2ScQFMLNBXLwZG04t4bQGpJVBLFDmGUE0IdQpPjYBD8HaG0vwTdQLAPRBfFxLGENpFcQeFWWBT6sKGUkVtcQ out_196_mFAP2b_singleloop_p01wA5_mFAP2b_0001_0001
LkC3JB/owRH0d+WbQ46xHBb6mcHkYQcbQBr8IBfSMiHEsyxaQcSMKBPIwcHkpbSaQgVuBB77ncHEVjjbQk499AX+jbHUvc8aQ2O/JBzeUOHkQg5aQL62JBn3XgHkWA3bQpCYABDqkjHkd30bQmbxABTjvVH0Of3bQHnZ4APgEWHU66/aQ out_196_mFAP2b_singleloop_p01wA5_mFAP2b_0001_0001
LXkNIBHsysHEmutaQpw1IBnDtyH0HFGaQueUFBXMIuHERLiZQlYQGBLbnwH0bS8YQcSMHB/mE+HUwKTaQAbYIBb1p+Hk/dCbQwCDHBvHrzHUhNTbQGeNIBj0usH0cLuaQkhENBn3iyHkjb8ZQW4+CBTQS/H0KdMaQ4iaJBPPACIkZaAaQc58FB7bfCIUNcRbQSDmMBDraAIU/oHbQeLyCBP4ezHEIGbbQatnJB/o4xHUzkubQ out_196_mFAP2b_singleloop_p01wA5_mFAP2b_0001_0001
EsHFBBf++nHkWktZQ7Rh7APdTjHkDtMZQQ144ADrcXHkmZWZQ99TwA77nTHEEYJZQ2jCxAThrpHEsyJZQLajyArlr1HUTrCZQQPEyAPUi8H0LflZQHWi0AXRz5HEPXaYQCdhzALysDIEp2fZQJnB2AHeTCI0msUYQw6g1AnTtFI0ES3YQ4q/2AvpHLIUgpxYQf/UABjU4lHEoaMaQTq6/AfLdjHk4kuYQbKqsAbKpoHUKrnZQlMAsAnEjmH0qrwYQNZiwAfpV5HkAWFaQ0/90Aven0Hk3p+XQHXJzAbjYGIUyR7ZQEBm3AbC5DIkkrpXQaEL2ALX6MIE1qMZQ out_196_mFAP2b_singleloop_p01wA5_mFAP2b_0001_0001
EqGPABT0iRH0yhqZQ357+A3jCGH0Gv0ZQ5luEBnDt/G0JxwZQGE4IBHXPDHkQgBaQMIw6ArFZEHkU4iaQanUxAjCsKH0/3paQHI/3AfQl4GEvkqaQDCsDBT2OVHUGE0ZQtsQ5ADHrCHU56dZQ/haAB/M1GH06R5aQEm8sAXuiKHksVQaQhND1AX0n3GEiHLbQBb/+AjJmzGk8SmaQtBzxAbmH2GUz8TaQ out_196_mFAP2b_singleloop_p01wA5_mFAP2b_0001_0001
EFDiEBzKH2GE7RdZQ4PVJBXjXvGEBWZZQU4aIBjrHjGEoaYZQFueEBnuJfGECsGZQzhWMBTgVzGU46xYQS6VRB/2itGEi4lYQiPhUBbuN0G01W2XQccKXBr46+G0ZcYYQ7RBBBrZmzGE99PZQ/z1LBrGqwG0LZ1ZQhDbNBv3s7G0Cc2YQIjrJBfO9yGE/RWYQyyaQBvzXlGUV/bYQGoDUBLkNtGkLkAZQCvPZBjCOEHURKDYQVk6ZBDM37GE+dwYQ2m8TB7GQDHU2GoYQ out_196_mFAP2b_singleloop_p01wA5_mFAP2b_0001_0001
EEtIMBvHFdGUPKsZQ/pGMBrbSRG04lqZQaR2PB7QLNGU5QHZQlDNUBfTiRGEoaAZQrcoNB33PMG0isVaQA/WJB7liNG0Dk5aQ/JoEBXfAOG0hLwaQnb3KB/TmNGkxlebQ5lOPBjqxgGk8S7ZQhFDIBfznOGk4cjZQhbURBne5PGEn1gaQ8ebOBvKwDG0cDRaQ out_196_mFAP2b_singleloop_p01wA5_mFAP2b_0001_0001
EIwKOB77nEGE7RxYQvJRRBblDAGEmuNYQyLdSB757nFkuJRYQam5OB33PbFU2ObYQzMTOBrEDCGksdGXQxGeNBbDEOGElA5WQBLfRB/n06FkNQ7VQ+lDKBfQ2QGEgYtVQx1jKBTgVBGEZ74YQUeKVBvA9DGkh0MYQlbYKBbEs8F0woJXQaiSRBvVpRGUbwyWQzagLBbncRGEwuwXQDZTPBrH29FkohBVQBdASB/+rpFEGpCWQtcaVB7lRBG0543VQO5qJBDNgZGkDxoVQUMIGB3eTNGUe71VQV23LB7pxNGU/NzUQ out_196_mFAP2b_singleloop_p01wA5_mFAP2b_0001_0001
EKcdXB7OfhF0MzIYQtI7YBX3kKF0eUIYQO0CbBvcoDFU3k4WQf/UeB3MzOF01jSWQ6mEdBLEYFF0jCrYQvsoeBHAztEUCfoYQzvvaBn9yKF0FmWZQgqRaB/S3sFksdCYQgQXVB7pLBFkcpPYQEhSgB3VcOFExzlYQB0ygBTrPqEU6DBZQHDLgBflQqE0BOJYQSuFbB3c4jEEYdtYQzIrdBPlNHF0MVvZQ6qIXBP+QBFk10bZQiDvZBXNwbFEO3XZQ out_196_mFAP2b_singleloop_p01wA5_mFAP2b_0001_0001
EsyBZBbQgxE0jCXWQ++paBb5QpEUjXCVQ46ReBrFZVEUiBJVQIFOdBnDtGE0w17VQXktVBrw1jEEEYNUQBWZWBHZ7oEECs6WQ509cB7kr1EEYNiUQjs9WBXjXeE0HFOTQv0NTBLGEyEE/pGUQ35bTBb5QXEET3sUQ out_196_mFAP2b_singleloop_p01wA5_mFAP2b_0001_0001
EqxLhBLxgUE0JxQUQaRGjBf9oCEEEYNUQ0iMkBra86Dka8ySQO0ClBPy2LEU6mESQ35blBvyhIE0eUIVQ3tmnBXBQwDkFhQVQenwpBTAe+DkJpPWQMv/pBXmNSEkKQnWQ6sXrBj0ofDk4CsWQiBhhBTKchEUdTqTQ0VFiB/aSoDkWkiUQxbqkBHZqLEE0YIWQRFWmBH6WXEEzcxUQigioB/UrrD02FSUQtLvmBHXOSD0Z4mVQDU1sBvhomDE6eVXQ4AIrBbjgBDkOzXWQ out_196_mFAP2b_singleloop_p01wA5_mFAP2b_0001_0001
LHvUkBjWkRD01jaSQqGflBrZmFD0coFRQueUkBDW5cCkpbaQQrcojBHYl7BkBBGRQ2OfjBLwK7CkEDCTQFgonBbigAD0nUMRQjtNlBvz6fDEDwYQQ out_196_mFAP2b_singleloop_p01wA5_mFAP2b_0001_0001
LMIQkB3MzcCk8SHOQ5QLjBfTixBEqGfMQqGPhBj/UHCU0iMKQc94hBblDlC0MzsIQqGflBjrH9AkEDSLQArInBbmtcAEwuZNQ3nakBX0yl/jjurJQZ78kBnCX3CEBWJNQ+zAiB3e1HB0MoyNQd7rmBPdFmBUMZ/JQPkDmBbZQ1/DzrlOQN3EmBTV1c+z3P3IQmxKjBrH9JAkGiDIQjdPjBjYoU+zYq/KQ out_196_mFAP2b_singleloop_p01wA5_mFAP2b_0001_0001
L46xdBzLdjBEaR2JQktzZBrw17BUdTiHQiWEYB/TN2AEW5wDQy2ZZBf8SX/DtIbEQzhWUBrw1LC0NJ2IQQOnRBnv7PB023IKQ/sGVBfAxpCkEGwKQIt+LBjIDkBU55pKQ789cBXjXyAEpwFLQ8fkbB74hWC0HLAFQtg0RB/jkYCE/8iGQIGmTBn0qABkM3BMQUJxRBDojYAUiZ2IQE0WRBbT2yC0SInLQVwFXBbWLFDUSs6JQAgfXBnBlaCUB4KMQ5kFKB/8fuAEEFkLQJV/JBnHCyB0i6wIQT7vLBPEZNCE6G8LQ out_196_mFAP2b_singleloop_p01wA5_mFAP2b_0001_0001
L2jCVBvIbPBka8S/PDXvSBHYlTAkR2O3PnEDXBXiBx+z4lutPzMTWBzgAr4zMzMrP3ySOB7Mn/+j/0u8PuFMKBjiNVA010NAQIFOUBPzMHCkZmZ+Pz9DRBTVF4AEdgnfPMA6PBHl2q9zA6rBQBKsMBPEuK9z1S11P/tdHBX0CUAEASB7P out_196_mFAP2b_singleloop_p01wA5_mFAP2b_0001_0001
LEtobB/na8/zisdePEtIgBf9og+zfqxrv2jChBjVO02D/pGxPiBBiBjWkt973P1YPTiBfBTLy28Dv0N+v23YdB7A/s/DgDQDwFXZfB/2v+Akbm+CwyJAaBrW7I/DQShGwZ78bBLwK/AUO0ikPoL0hBbec5/TmIZtv8k0bBzUqwyrBdy9vfbRhBT0yK5jzUpAw out_196_mFAP2b_singleloop_p01wA5_mFAP2b_0001_0001
LlD9gBThrH6zyhW/PDC8hBT0iM9bktTDQT3kgB77nK+LtIbIQZQghBjAr8/7yh2JQMdDgBb5QL+jWkNBQ/hBkBPilb87fiUEQZj3hBH1Nh/7zcQBQ out_196_mFAP2b_singleloop_p01wA5_mFAP2b_0001_0001
EPK8cB325767z3PJQBrcaBT2Of8b3k4LQjsdcBrEDC7jTiBOQtd+cBDVjH/zMzcNQfUYUB7P1477xLtLQL7jRBT/mG/bxcFKQKPsRBXBn3AMN+cLQZYYPBraBzAcEvIOQ3EGKBflZ3A8HPsOQp1lGBb3QBBMMnvMQPrbIBjgIyA8yNmQQKcdbB33P16D99DIQPMhbBHQkQ/rQjhMQvoaTBLP2n7zGm0KQhnqSBrEe67bPktNQb2hTBTW8S/77FJIQlWZNBT5fh+7CFyJQTf1VBHx7MBMmkoLQFMbPB/vNmBsLxSKQVQ7RBrXRrA8jRsPQVi2HBz+cFBsP/0KQGloCBvgxEBMjqKNQbNHLBXHkqAMSPWRQuifEBvne1AMcwzQQ out_196_mFAP2b_singleloop_p01wA5_mFAP2b_0001_0001
ETihdBzLdTy7P1QQQgVOfBLxgg9T14VRQWOUbBX3kAA0LdrRQyLdWBTLym/j78tRQ/pmfB757n2rpbiSQqxQgBH0Q5+bzj7RQjAXdB/hc5+r/6oQQLYfdB/2dyz7VMPQQ98ihBrrJq+Dk7ERQ2P6bB7pGwzrxWITQILchBDy7v5TI2MTQkTNfB7pwOAcSaoSQSZaiBLcwN/LKvwRQ8QOZBfcxk/bCoyQQ/QnfBvELFAsRF4PQ out_196_mFAP2b_singleloop_p01wA5_mFAP2b_0001_0001
EPffdB/RhLBkuJBSQb8SaB7QLKC0isdSQzhWbBzfqVCE7R5TQIFufBTf/kCkR2OUQhrnbBjVO0CUGEwRQi44aBHfKyC0RkYQQOjXYBLx2YDEhhTSQZHHdBfjxZDkbccPQ03vgBzgATB0Ld7RQwMFWB/ywBC0+PYSQ3AjfBXFv6CkVG6RQ60oWB3ixvC0ZlLQQ0S4cBHs9VCErw+PQP+eZBLgp2DU9tzRQ1lDZBbWKcDU8IYTQmZOUBrkFSDEasHSQsClcBbfxYDUP4UNQ+HogBX2HdDkBx1PQcaFbBPp20DE66HQQ out_196_mFAP2b_singleloop_p01wA5_mFAP2b_0001_0001
ERLSXBThrPCUf/sUQlYQXBLEYdCEZ7EWQhrHSBX461CkYQQWQMdzNB7OfjCEueEWQpbSXBfR2uBkqxDXQlzLXBzOIICkKbPYQiXLcBbGX2Ak/RzWQ2jCUB/naAC0xLVUQgexaB7CRxCUXBQWQn6qTBHNRKB0zv7WQrMHXB39jaBkmslYQfjnTBLesbCERHUYQEwvaBTXebCEwMVYQAWKcB3kqAAEvwfXQsZzfBH5FcB0qh8WQjRFcBrpCeA0OEyVQ out_196_mFAP2b_singleloop_p01wA5_mFAP2b_0001_0001
Ee+eSBHXPeDU5QrWQEYlNB34l2DUMI4WQW5QOBzfqPEkpbqXQlDtSBHueWEE/p+XQNeJWBDrcsDUHaxWQkJqKBrMziDkpcZXQbc3LBrH6+DEFQ6VQ out_196_mFAP2b_singleloop_p01wA5_mFAP2b_0001_0001
EMIwJBXiBZEU0iAYQShrJBrbSsEUgVaYQ14lEBDW54E057TYQxggABf++vEk8SHYQdTCKBf++lE03PJZQ6gFFBH/UZEUarWZQh2wABj0AkE0FeoZQV5zEB7KPDEEIJQZQYSb4ArQ5YEU9A0ZQT5OAB7cZwDkEubZQ4H73A3p8CE07otZQ9N1uALh4vDk3N5ZQHaRGBfSMSEkrHtXQZs/MBfae2E0UZQYQZSVKBLfT0EUwFdZQp+kNBPDPcEUj0OZQu39ABzfS1E04UtZQG4KIBvpa1D0l4BZQzwqxA3CYhEEHBCaQ2m9/APoMODEPzWZQc0gvA76cSD0m4wZQ out_196_mFAP2b_singleloop_p01wA5_mFAP2b_0001_0001
LhrnEBzgANFkYQgYQoFZ/AjU4YFEv0dYQKxAABfTivF0NJuYQpw1DBb781FUbnDZQOJGIBnBBUFE7RpYQm5N5AH1nQFksGwYQD+r8APrfZFEya5XQ out_196_mFAP2b_singleloop_p01wA5_mFAP2b_0001_0001
E2Of3A33P7F00NlYQ46R2A34lIGEoa0YQ03PzAvIbQGUy2RYQpbSuAvyhNGka8iXQEtIuAHXPJGET3YZQXS2xAXh/DGE44BaQ+d4pA7YXFG03zlaQtsjuADBRBGUXlPbQbBA3ArWvIGkn3gbQ9owxATgV0FEXPSYQLx89AbMSLGk4FBZQFBrmAXNfFGUg+OZQKobsA77nRGEy5fZQR8e5AHNfHGkZaLaQOLDzA3t92FEXk8ZQpikiAvb+AGEpgeaQ+j7nArX0NGUJUpaQkfLyAT28yFEf6JbQNvNoAzwaAGUCNnbQkLA6ArbyFG0UR8bQATvzATD7PGErkmbQQ4R9Ar8yJGEUhLbQ out_196_mFAP2b_singleloop_p01wA5_mFAP2b_0001_0001
EnED2AvyhaG00NZYQ357yAD/piGEaR2XQAAAxAPeptGkBBOYQbnv1A/S3wGUjXuYQ7Rh7APepjGEue0WQShr6AnsdcGkR2yYQS8TrAX4TgGUPFaXQGZ74ArbSpGEEYFWQEYl8A757bGkTiZWQKcdBB/9TmGkvfSXQ out_196_mFAP2b_singleloop_p01wA5_mFAP2b_0001_0001
E+TNqALbnzGUbnvXQIwKoAbkt+GUbnDYQ/pGqA757FH0gA7WQzMzpAzLdCHEmuxVQ7RhZAnYQAHEBWVYQfGFKADdn9GUXTqXQTHBWAjbJ5Gkia8YQx1jmAbPKwGkqx7WQDVrtAnz7AHkVKdYQCXbXA3rnIHEgleYQyjEMADkOCH0yl5WQf+7FALTZ6G0E1IZQ123gALrO7G04/UZQ7y8XATKzwGElhzYQ out_196_mFAP2b_singleloop_p01wA5_mFAP2b_0001_0001
Epw1rA/mEQHEnELXQGZ7tAXNeXHU0iEWQJGEkA3MzbH0xLVVQQgVYAzgAfHET38VQU460AXNegHU14lWQiiX2APJpoH02elVQUWr/A726bHUoC8WQdoFsA34lSHkDtEYQ2moyAfwTTHEcHUVQcPPxAjq5jHUGTcXQVLd7ALk6uHky98VQcXsuA38CsHUSFTVQ5RG6ADG0kHk57uUQ9KVCBzNKiH0V+TXQ43nBBzKpYHkd0CWQqm1+A3orVHUdNsXQ out_196_mFAP2b_singleloop_p01wA5_mFAP2b_0001_0001
LNepkAf9obHkCX/TQepbYAb6mfHkBBGTQXPKeAz1jqHUiBhSQ8naQADVjxH0kYYSQR2OVAblDYHEsy5RQj6eMAPRVNHUYPPSQTkMKAnKFGHEdG/QQOLVx/6tIKHUjZDQQty7m/u7RCH0tP7NQyLdrA7luYH03PlTQvfuJA7oggHUb4qTQ44QiA7/yWHUJlaRQhWoKA71ybHEyWLRQBhA6/mPJOHErzuSQqQpXATnnJHkRr7SQgnRGAHl79G0uDSRQ6AOZALs3FH0ZGcQQGm67/qhlRHU/cMPQCL7I/yypLHkRroQQfrz++ytSFH0eAwMQ1FaZ/KbY7GUufwOQNyuAAfkpAHU5mwMQ out_196_mFAP2b_singleloop_p01wA5_mFAP2b_0001_0001
LlYQpAnX6rHERLKSQdoFtADAA2H0MzkRQDXP3AHtI4HkR2WSQBrc7AjWkwHUep7SQsHFwAXMI1H0w1DQQrAF6AbwQvHUN72PQK9MnA/HavH0OTlOQVjXuA3islHEoaUSQg58mADyF8HEzAuRQ1b8wAzU38HUHjPPQQ2H/A7OuyHkkwjOQ51bpATN3uHUtxeMQFSlfATg9zHUcjxOQo77lAzgenHkbJXPQ out_196_mFAP2b_singleloop_p01wA5_mFAP2b_0001_0001
LBrc8AjVuAI0P1QSQ9oQDBrbyBIEnE7SQnvfHBz0N7HUPKkSQTihLBLaR6HE7RRTQIFuEBPyWHIkZmZSQxmv+AbbBKIkRBJSQCWp3ADfkFI0zooRQydX8ALHyAIEg7QSQ50nCB353BIkxtAUQ42KHBvn9GIkkSfRQMQKHBzFgJI0g5ITQ5Jt/AT2RNIUxQaRQAAu7Av32LI0uRETQEOj4A3ZbFIERHjQQlnYvAjzOGIkUT9RQ out_196_mFAP2b_singleloop_p01wA5_mFAP2b_0001_0001
EzMzGBnsd1H0GvcRQIwqKBfTitHUepDRQIwKIBjrHjHUepjQQoFZKBntzdHEEYVPQ0iMOBrvfyHEAAAQQG1FLBbLm2HE7JeNQYBQGBfvA1H035LNQWttNBL4t7H0ay4LQ8naDBPc91HkZm5QQT3ENB/XdrHEPa7RQZxGRBj80sHES3bPQlWSQBbcK5HU91bQQ out_196_mFAP2b_singleloop_p01wA5_mFAP2b_0001_0001
EqxrDB/89fH0w1LRQdTCBB3MzVH0z33QQXkt9ADAAQHkBBGSQfU43APy2UHU3k4SQ14l4AzKHXHECsyPQ+cI8Aj4xbHElpWNQWqDzAX7dMH0weNPQdTCCB/89kH0eU4RQjl9DBDzcQHktzaQQhT4yAzzTcH0pJWQQdCM8ADcejHEnXpNQQuZsA7E5NHUSt3NQs7BwAzt/IHkXShQQADq4APy7GHUWuSOQ out_196_mFAP2b_singleloop_p01wA5_mFAP2b_0001_0001
EvJx/AbQgFH0gALSQhrH7A34l+GkQgNTQNzMyAHtI3GkBBuSQ99TzAHDCyGU5QrRQgqxBBb5Q3GEue0TQblOGBX617G0ETnUQMX5JBzJsyGEoBCVQSJ9DBjlUBHkQs0VQpwVCBDBWCHkrHdRQ4bi3Aj9pDH0Jf+TQLNoDBPxNzG0Us/SQKgm/ArJixGk5saUQyxeIBXUfBHEb9AUQC0HNBzd01G0D+nVQOdeLBfivuGk+XJUQ0sqHBPp+sGUm6nVQ1mLHB3xsEHklVbWQqLsBBLjl7Gk/BbWQVoTBBbdkHHEeRfVQ out_196_mFAP2b_singleloop_p01wA5_mFAP2b_0001_0001
ECsypAHZ71GkU4iTQ8S3gArbSuGkDtYTQ789jA/mEkG04lGUQpbSkAT14jG03PVVQDCsMAfTiyGU2O/TQV9jy/+X9qG0tKxTQPPU5/+8ohGEoTgTQBkp7+CbuuGE1j1TQ67npAf9o6GUwKXUQ6mWfAv6zsGkflUSQZM3IA/HH6G0eXlTQ/W3OAjnrzGEu5DVQ out_196_mFAP2b_singleloop_p01wA5_mFAP2b_0001_0001
EiBBnA757bGEv0VTQOJGsA7kYSG0eU4TQqxLmAThrHG0xL1TQIwKiA3NJEGkpbySQlDt2APzMRGUy2JTQV3r9ALYSaGUXZgTQt117AHNCHG0hSgTQRrJDB7ljbG0UkqSQoa8lATKccG03PVSQJYatArIkTGkkl8UQV5P1AzRlRGU2xFSQexdABTJ0YGE7ecUQ1zN5AT3jhGUZmhTQSYsBBftRGGkTp+SQusi2AflmAGEioNTQs8M9A/VwGGEw9kUQkInFBDQAiGE/KATQe7pBBX6QdGUB+rRQr1ZFBjzXUG03iqSQ out_196_mFAP2b_singleloop_p01wA5_mFAP2b_0001_0001
E/pGmADBWCGEVj/UQT3khAb5QvF0LdLVQmuJqA76RfFUiBpVQZ78sAHtIfFUf/0WQ14lQATgVwF03PNWQ+uzFATELaFUTbkWQ+FnPA7KJKFklTWWQUdCo/KHvZFki7FXQ3kYpAXiBGG0w1zVQA+0cADOwpFkGROUQQtIEAnb46FkanzVQ7XcWAHnu3F0kGIXQ out_196_mFAP2b_singleloop_p01wA5_mFAP2b_0001_0001
EdTiuAfSMSFklDtUQFDC3ALFuCFEoaEVQaR2yA/owrE0bSEVQb8SuAT0ikE0GvEUQBWZABXiBDFk8SHUQf1mCB3i+YFEzi9TQrp5EBbpK0EEWMqUQNQbEBXUgjF0t0OVQWO0rA/mETFkCXvTQwf05AnQcGFkNxEWQ9lX+Af1c9E0xQITQOSR/ATyhiFUnBfTQ97+FBrq5XFkWFUTQSvSIBTJg0E0kW+TQFjdDBLE0jEED6vUQPjLGBHe05Ek1xoVQYLAGBrIOzFEK1/UQPqiHB383ZF0BNtVQ3eFBBrBKlFEPo5VQ out_196_mFAP2b_singleloop_p01wA5_mFAP2b_0001_0001
EhAr0AzeUgEECsKWQkCXxAzKHKE0NJWWQ2jC7AXO02D0yhOWQqxrBBzgA/DE+T1WQgVOsAHueGE0jCvXQgO3iA/qkTEEYK4XQVdCpALmsdDk155XQnvf4AfTinEkqx7WQOIqrAXpEGEk83jVQRv9xAb23KEUVSQYQ9u8kAPWLiEESmBYQBCdlAHwFZDE7VcYQQ6AwALESJDEZg0XQ7/QjAPbAVDUlTIXQ out_196_mFAP2b_singleloop_p01wA5_mFAP2b_0001_0001
EOJG6Ab6mUDEuecVQdTiBBb5Q3C0KHSVQUNeABTKcJC00NxVQLHa8ALwKfB00NBVQtd+CBHue0CU0i0TQ2RgEBDDndDE44JTQBljAB/rv3D0g8nSQP9wJBroZoDk+SBTQsW4BBTKIOEkZS9RQYCILBbZmGEUkQWSQH6MHBrefTEULA0RQm2lIBnpnlEkBFIRQwKHzALGEQDUep7UQMU3EB7b0CDUV14VQFWY/ArLSnCUN5STQjeUGB/1VeC0xYtTQYC14APjSvD0x/uSQJm1MB3+oTDECEcTQfUh9AT/NYEEp5iRQbaTPBfN+KE0nkOSQJ1aMB7vOlE0lV8QQ out_196_mFAP2b_singleloop_p01wA5_mFAP2b_0001_0001
LCB2BBrFZ7BUHaBXQfUYBBTKclA0FZjXQTiBEB/S3E/jEDqWQjX6BBLFue7Tc9gWQXkNEB/9TtAEW5cYQY/cDB7BtECUk3oYQJfEEB3fjcCEfP/XQAB4BB3mh8BEd5/WQT6P6AnzsVAEM4rXQh0cIB7ODbAEQsZYQdoYCBHOCBAkBA0YQRjaGBj0XOCUWBBZQUD9+AbnJJC0EO3YQOePIBb/NhC05u1XQp40BBrFP6CkzyAYQ out_196_mFAP2b_singleloop_p01wA5_mFAP2b_0001_0001
LU4aIBHsyx/DEY9VQiBBLBHsyh9z4lGVQgVuHBrFZ77j9o4TQzMzIBbmZG8r8SPTQy2ZQB3ist+z4lmUQXI2PBj8ydAEI9vTQ6mEKBb6m0AUIwCWQYAnLBju5XzLvEsVQFdOSBnYBL8TDnCUQJVBTBblIK/DyXaVQ0R0RBDxgOAkZN7SQ out_196_mFAP2b_singleloop_p01wA5_mFAP2b_0001_0001
LCsyDBLGEo+j/UjTQTihABjqxL+zP1YSQBW51A/mEj8z3P1SQamZuAblDN8jZmBSQAAgABDW5YA0NJmRQkcMGB/YN3AUeuKRQfazFB/7fFCU43aQQYc9IB3yDk/TBIXQQyL9CBfnvHAkYQIUQovXCBLITf6zWOyRQIky9A7t9IBUNHPSQEMA8ALJCTAkjWuQQEWiIBDBfDBk46DSQzjzJB7zYQCEEoKQQTl6DBPD8cCko3CRQE2cDBTA+ACE7QBPQA++MBPOLHA0WpFQQljtGBf7jL/TlW+OQNYQJBP6qe9Daf8QQ out_196_mFAP2b_singleloop_p01wA5_mFAP2b_0001_0001
LQ140AvHFu6jDtIUQMIwqATf/U174luUQlYQkAz1jS+DqGPVQWO0UA76RR+z1jKVQkCX7ALwKH7zkYwUQBWNsAXOz78LIyjVQFjAmA/OEY8bMg/TQ out_196_mFAP2b_singleloop_p01wA5_mFAP2b_0001_0001
LRLypAjpbKAUiBxVQuz3kA7P1YBECsSWQ6mEdAb6mEC0IbPVQ2OfLAzeUUCU3kgVQZQgbAbmZGBknvfXQlbwjAbRdnAEefWYQHiVrADcxQB0BGlYQfjggAnAv++DFanYQfU4xALGEIAEAAwVQqiOrAXp5BCU7ynWQfQSPAvvzXAkboPXQh4MTADQmACEgIxXQdpNkAjqZP+jOOBZQchnUAnIEA+TkkaYQ out_196_mFAP2b_singleloop_p01wA5_mFAP2b_0001_0001
EFDCjAjqxHC01jCUQKc9aAzLdfC0d++SQueUeA/TNODktzPTQZQgnA7QLaDkvfyTQThmhA/S3TCk8DlRQv42sAbX6lC0PVXRQMVihAjiNHBUAdYRQLfmwAXLHkCEK02PQLHaqAHZ70Bk++5TQ/ABKAz9YXCEbiBTQRY8YATniiCks70QQD5iyADBNUCkZi+RQBsFtAXLMHDUAOsRQlkekAjk83AkNmYQQDE0SAbpKvAkdlfRQx2rmADRRpAEYJISQxzo4AXjexC0cltPQkqKrAHxn2CUuimOQ5StwAP7+CCEblLPQ out_196_mFAP2b_singleloop_p01wA5_mFAP2b_0001_0001
ER2OPATf/oDUKc1SQxgATArFZLEUf/8SQamZWAfR2WEkSMoRQnEDMADAASE0eUoQQKc9AATLyWEUktrTQh7t9/KV0REERJJVQHCmb/qoShEUc6vVQ7BNW/uVqfEUWBQXQMhkm86YZxEE62zXQhrHBAPHadD0codSQS31gALa2NEkXchTQPdlj/uZuSEUxKNTQgBNDAvHFoEkH2lTQyrXOAj44TE0IToVQWIFz/iWWBEEJJSVQlQQX9YPPeEUf/UVQtdGn/CokxEUqbfVQLdJ7/WargE0/7qXQG6sz+iLZQEkDyhXQhhJk8UzRwE0B5ZYQ56Na/g52wE0P1bXQbnI8+Sf+/EU9yiXQ out_196_mFAP2b_singleloop_p01wA5_mFAP2b_0001_0001
EcSMiAnX6mEkZmpRQzMzjAb5Q1EUc9gQQFDCgAfTiLFUxg4QQ3kYkAjWkVF0FZzRQ2OfvAPy21EEpwFQQUNemAvxLpE0kYgSQZZBeAneXvE0GSXPQQgVwArvfAFUgVeOQsHFyAvz3lEEVjnPQVjX0ALbn7E01j6QQ out_196_mFAP2b_singleloop_p01wA5_mFAP2b_0001_0001
E2OfPAHtITFEueMQQKxgGALaRoFkCXfQQiBBMAXMI4FEYlzOQGZ7GALFu0FE+TdMQ4P1Y/GtInFUeprQQDfRL+CsI9FEOv2QQcwI++ym0EGkrtKSQCxIk+idxAGEk5RTQZIvb/WU4OGU3MASQGZ7IA/89JFEmu5OQknZNAri/tF0rNbRQYGwK/WFgdFkkBkRQhsk4+uvCfFEbdpPQ8s6Z/sxX6F02t0QQah66+uWrDGU/WBQQY2tk/Oe5TGkmEzSQaMth/qQ3RGUyeFRQ out_196_mFAP2b_singleloop_p01wA5_mFAP2b_0001_0001
LfU4WAf9oEG0hWkPQktzdAXNeMG0yhmNQGZ7kA34lVGEaR2OQc9oiAjqxYGEYljQQaR2aADVjFGkTixQQri6PAXUnPGElxiMQuG/jAHFmIGk8vHMQ out_196_mFAP2b_singleloop_p01wA5_mFAP2b_0001_0001
EW5QsA7QLaGUJGUNQ/pGyADBWjGkBBWOQZQg9AvyhkGkQgVNQ4PVABjrHgGUxgQLQXPKsATLytGUeprNQXairA3ngwGUG3uKQZM1kA7Or6Gk5uLKQKOOWArG66G0BqxKQCR0pAP+DDHUiHFJQUNetAvxLXG025bLQ8GzyADXhiG0cOQQQOFQwAbGc0GE/ZnOQeeGkAPjgtGkPRgOQMM+nAHG0pG0TGqJQYIrzAzW7xG0meAKQrHylA/VxJHk0PsIQPS1xAjj9CHk4RtIQ out_196_mFAP2b_singleloop_p01wA5_mFAP2b_0001_0001
EktzBBf9oqGkZm5OQlDNHB7QLuGUepLOQoacHB/TN6GEZ7sNQ/pGGB/9TAHk9ogPQT3kLBbmZrGkDtIQQ4ElMBXzEgGkJnTQQ6OZQBLyGwGUlwjPQ05cQBTJgeGkbSbRQ/UDAB/natGEShTQQ+0XIBLxMqGU8VVMQqHXKBbQjuGUvkGRQamXOBvY9cGELCyOQVUBJB3dzbG0k0eQQxLeTBb5fuG0IWhQQ/WtPBLrb4GUy9aPQQygRBrausGErdpNQfHXRBPbZWGkBPhRQ1ixOBPTfhGk3kWSQAuHUBHv0iGEVTNRQ out_196_mFAP2b_singleloop_p01wA5_mFAP2b_0001_0001
ERLSJBT0i9GEYlTLQXPqJBXiBJHUJGkKQbnPPBrFZMHEaRmJQ03vRBnX6GH0d++HQ3kYFBPzMMHEUNeIQncIABvLnKH0MvlJQ7KAGBXlAYHkEMZHQtIbKBrGv3G04l+JQjmyIB3F1NHk4LVMQSS0FBj7MHHk8jZFQ5W4+AHSaQHkCx5KQml8CBbxIaHEmlfEQY07JBv2ZZH0XloFQ+bjFBL8/cHUhyeJQ out_196_mFAP2b_singleloop_p01wA5_mFAP2b_0001_0001
E5lORBPHaVHUGEoKQIwqWBbmZZHUzMDKQHaxXB3MzdHUiBhGQwKnUBnBBkHUGEYEQCB2XB/naiHk9oAMQccadBLyFnH0GOAMQnJJeBPjBxHUhboOQqpRiBvDZ2HEbu3NQam5OBvyhZHk789LQJ7dZBXjwSHkLIPKQs86WBvF+fH0F3/NQGaLVB/MCpHktNhLQFfNeBra7qHkfCGKQNJMgBDBwgH0iuTMQoMyiBTgm8HkZ+TPQz4QiB7kw5HkFw2LQvKujBbhHwH0jq+NQ out_196_mFAP2b_singleloop_p01wA5_mFAP2b_0001_0001
LGZbcBntzaHkpbSEQEYleBbktfH0Gv0+PEtohBXMInHEDCsAQ789hBfTivHU3kY8PQgVgB7luXHUjX60PlGpcBfFVQHUxEbjPeEjYBXHDUHEIJlpvm4xdBzQ6GH0zGGJPDCseBb5QVHEv0NGQI2bbB3SdkHU4DG7Pze4hBTP0SHkc6O6P0ZUhB3ZMcHkfl/DP out_196_mFAP2b_singleloop_p01wA5_mFAP2b_0001_0001
LRLSjBT14jH0w1jEQtdulBntzpHEW5wFQktjmBLEYnH0kYwJQ7RhlBntzfHEoa8KQZ78nB/mEmHkTiBCQuS/oBz3IcHELatDQfU4iBDW5cH0OffGQ4HUlBXdVyHEgUVFQQAhpBvR1rHk2sjBQZUFnBTFClH0o4I8PniHpB7T1XHEPtgAQ out_196_mFAP2b_singleloop_p01wA5_mFAP2b_0001_0001
Lf/koBnX6sH0P14KQ35rpB7P1qHUiBhNQCBmqBHXPfHUGE4NQzMDrBT14bHEoaEQQiBBsBLFuyHEtIrNQN0MrBjtz7HkSy2LQTXwpB/Eh2HkmKlJQFkkoBDs/sHU5E3KQ2sLoBDLzsHUN5CPQP13tBXSwuH0cfBNQOmUsBnnP1HE1dwPQnd+sB3ZJAI0OqMLQ4Y7pB/xvAIkTM9MQvzQrBPpT0H0HwGIQ3UPoBnU/7HkR/yIQ out_196_mFAP2b_singleloop_p01wA5_mFAP2b_0001_0001
EiWErBbPKZH0istLQOJ2rBLwKOHkArMMQR2OqBz1jGH0xLdKQKcNrBjU49GE7RxJQLy2uBzLdMHkoFpLQdacvBnOhPHkii8IQBBmwBng+SH0kcjNQlDtqBLbnbHEnEzJQJ9brBnhQMHU+SSOQrWUvBfAAEH0G+4LQgs1tB3fCSHU7YGIQ0isyBfyfRHkviHNQ3fKwBbBoQHUZhmPQ8YLwBjtcbHk3EUNQ out_196_mFAP2b_singleloop_p01wA5_mFAP2b_0001_0001
E35rnBrbSJHkvf6JQv09lBzgACH0P1YIQBr8iB7P1DHkqxrIQjs9hBra8MHU2OfIQ5QrmBbPKCHEue0CQhYBlBHES6G0ao/+Pu64lBbbj5G0AR/tP4BFoBjJq1GE8IwaPkgJkB7IW9GEhbauv789mBz1jQHEW5gKQ6nTmBTQ45GUgUGJQv8xoBftOAHUL3RCQX6VmBTKKKHEIiOBQN87iBvy68GkaH/+PKLLlB3GZyGkDJUBQM8kkBLsI9GUVGZ7vMoViBHOgAHE8nchv out_196_mFAP2b_singleloop_p01wA5_mFAP2b_0001_0001
EAAghB3256GUiBBJQEtIdBDrc6GktzHJQqGvaB3isxG0IbnGQXPKdBrbSpG0HFuFQhALbBPHa4GEUN+LQjP8bBHp/AHE3hHOQaWSgBjoVCH0m9ZPQiWqXBbcCHHUiR+OQwdggBbD1JHU/ytQQSsAYBjlVOHUrLfQQXhtcBDwzPHkeSGRQO0iiBjU4zGUepLJQOPjbBThFCH04NbIQdF0cB/KBxG0c2tMQ+w/WBXNV3GUxPwLQjs8hBrXi9G0fT0OQPJ6TBnp4FHENZBOQ86XiBvw6KHk6FORQBtfUBXk7SH0nIyQQyJEdBXGnVHkqm5RQ out_196_mFAP2b_singleloop_p01wA5_mFAP2b_0001_0001
E8S3VBbQgzGEXPqEQfU4SBDrcrGkX6mBQTiBPBHtIlGE/pGFQv0tMBvyhpGkU4aIQR0zPBrYvwG0hPD6Po9VTBLNa1GU3HWiPtnAQBXgi6G0IVA3vuDhTB/gn+GEMeSAwp7XQBzVoEHkskWEwSMIUBThr6GEBWZFQwSuVB/EwlGEYf2/PBHVNBjyL3G07QN9PFWJNBPw5qGUGWu0P6ryVBDFFvGkUcuovwN/VBjdb7GkpicxPXXvNBzCOBHUBNZwvawMNB7or0GUt4r6vMeeVBzj43GkWNPCwOZmWBjz3DHUapW9v/u1SBPkMHHkoSSHw9KmOBfZ/KHUVhmCwyLjNB31y/GE4r7Fw out_196_mFAP2b_singleloop_p01wA5_mFAP2b_0001_0001
EEtIOBDAAbGUNepDQMIQKBvz3TGkpbSGQ8n6FBT14PG0OffCQ/pGHBDBWMGU6mE8PJMINBnFPKGEtVXIQwwZJBvc9BGEZdeJQAdnIBvyvvFkHQhIQ7g6FBX+BDGUcdxLQwx5EBTDOlF0AlDKQB7MDBDKpyFUGdDMQRA5EBbAVLGk6WlNQwLC/A7jPvFUOLFOQrQMBBjIoJGE5VnPQncJ9A7uBAGkds2PQ4PVQBPc9XGET3kAQV+RIBTXUYGUiTvIQ/SwPB3V7MG0EE+JQFIoPB39cGGkpxsFQZBpKBr49oFkU7kFQ+NoDBTAEWFEYCxJQaz8GBXX+SGkkiZNQf3y6AjsGgFEjiTOQ75aABfAIQGEdjgQQPAZ3ALZ79F0tEvQQ out_196_mFAP2b_singleloop_p01wA5_mFAP2b_0001_0001
EfU4AB7kYQG0LdTEQXkt4AXjXMGUhrHBQRLyvAjrHIGE99zEQbnvqAT2OOGkCXvHQBuS0ATsLVG0Es+6PNd3rAndHRGk7TtsPu1FpAzR4HGECoPvPBZSoAfUSXGUNPXtvIFOAB3MzTGUKc9HQG3i7ATwzFG0bFP9Pih06AjCwYGEMr20PqlwwA78ebG0Yn3/P out_196_mFAP2b_singleloop_p01wA5_mFAP2b_0001_0001
EZ78tA/9T7F0IbnEQIMvlAHiPxFkLz5HQsYafAT5/fF0jG1EQ29MjALg/YFk0pkAQj0pqA38unFkhCeKQlSXyAfMJyFkxCICQVG9fA7Dg9FUOwhIQgRakAzkOgF04vqLQcJeuAXAY0FUERoLQ6TmwAzmybF0Gv6JQ out_196_mFAP2b_singleloop_p01wA5_mFAP2b_0001_0001
ELUQNADhNZF0owAHQJbpCAjQxFF0ugLFQrhVCAbOz0Ek9rxIQ1GJBArB65E0ckJLQ6wIP/GXsKFkh3WDQsgFJ/CW5bFkLaK+PSzVS/0CCjFksqL8P8tup/wBKhFEUnEtPhK3t/wjRrF0H7PCQCUoGA7VvhFEYjAJQBQhLA/oa/EE64xBQMHuE+GP3PFUw4xGQVvbj+G+L8Ek8NyBQgpZh/O7lVFko5Y1P7WDn/yJxpFkn5WAQf2DGAx2QwFURm1BQD/ce/kHgsFkWwyFQ out_196_mFAP2b_singleloop_p01wA5_mFAP2b_0001_0001
EZvaDAb1lgE0KP7HQ9X+AAj0xOEE4h0JQu9zr/yGH4DUUjcIQS7mU/uV0bDkD6wJQjlvWATOrHE0It5KQTMDiAzBb3D0Oq5IQqBWhAraQLDEcPsIQb1CpAfXgGE0aqcGQw9enAvUN1CkF7sFQinMvALzD3D0ZOxCQFSauAnMGLD0uXZCQ57/FAvQfdEEv3AEQiYKu/iADUE0SkfLQDwaUAfh16Dk33oMQgQwfA7xoVE0+tjLQhqvXAbR85CkJAAKQPZqpADz3XEUVdvGQ7S2mA/YgSC0zhaFQFuq0APLNEE0aHKAQ+tPzA7Pw5CkBB/+P out_196_mFAP2b_singleloop_p01wA5_mFAP2b_0001_0001
E1qss/SpH4DEMClDQVRDR/ivPWDUWcdAQlk0M/05zgDkyi9+PoqMu/wD+GDElJg6P5Rvv/6LtPD024i0P1VrOA/JG/CU60r2PMZ0YATCr3Ck7oQuvc2MPAn+yQCUNIG5vElVXADgvLCk6yGCwS8u7/qzGIEE6mpBQMclU/25h4C0CIvCQUM8w/KM8tDUI8bnPMfyb/2ID5CEg+6iPVEmOAroBhCUJWx7P6uRYA3jOWD02ew7PZx/kAv5vyCkwLdqvykUWAHmvTDU+ll4vItt7/6R+TC0PgW5vZcGTAzAFoB0ZJIxvlKmQA3TUjBEu/yDwr5sjATaKICkg8BCwQDjTADh9lC0xPREw out_196_mFAP2b_singleloop_p01wA5_mFAP2b_0001_0001
EZLkj/UNeDEUISKBQE9xHAZrnKEk6wZAQpGNXAJqS1D05f6CQ1iykAZyaxDklUNBQVw2KAZr7gEkh5zCQaEDJA99phE0VxbIQZn+IA5RW4E0WogJQNUQWA9DmFFEUMvIQDy/z/IJ+8E0+YTLQ/jL6+wDRNEUHrADQ0EALAZWgLEUP2P4Pa3kaA18DnEUMVtBQdL59/oe0rEkZFKBQD+T0/Aa8ZEUBECJQKPpWA53NZEUYPTJQffUy/0SsLFEjZFMQ63Le/s3vxE0k63LQ out_196_mFAP2b_singleloop_p01wA5_mFAP2b_0001_0001
EM8nPA5uceD05e+GQHv+cAhE+/Ckps7IQMQ2gAVAZZCkVTVGQcA/oA1F4DC0Y0AHQVjaSA1EQyCkyxhLQ8MZSANzIVD0oTmNQ1mifAh/pyDEhyfNQ4L4DA9VVSDkKgePQIjNAAlFTiDkc7CIQu+FmAZRYPDUs1ZJQ9i7BABgroCk0hILQtNwaANaeWCE2fVMQe3GDAdspoD0gDdQQ+zHz/YU55C0SyePQ out_196_mFAP2b_singleloop_p01wA5_mFAP2b_0001_0001
L2PXTAtnyQC0xrjCQApsUA1vWUBUyim+PXOjdAZVRpBk2uNuPLJSkApQC1AkrXxivL5T9/kIYqAEMPo9Pbr+r/gA1KA0Q6JEQvz9AAxhO2+zpcyGQ4A2j+MrviA0EJjFQczOHAhailCkcW7BQu0ifA12gnAk+RQBQn9qm/g2HYBUPuQ6PdGM//oEjo/zu5I4P out_196_mFAP2b_singleloop_p01wA5_mFAP2b_0001_0001
EF1qYA1R/aCkaqmSvTFBfAhK/nC0bxE7v8zhrAJFcvCE1W07vDutwA5bM6CEyvjvvQi1SAhCxPDkpFd+vEiv3/U8fGDE27lAwgXYs/Q8GiCEYm6BwssNa/shumD0uFTAweMWQAhCrvCEnYjwPjfFbApGLOCEcqTAwr5STA9qTnD0R/A4vVCmaAFeCeDUJ4sCwdwcb9uLciDkUYKBwLssn/49zBEEz6a+v out_196_mFAP2b_singleloop_p01wA5_mFAP2b_0001_0001
EUw6vA1JqpCkZfsCwybR7AZROxC07yoDwW/z9AlkmgDEDg+Cwb222AV+77DkPvqDwL808AFVGiCE0QtIwNBCyAJFtmCkqL8JwokYqAtmUaCkclfHw3U3vAlt1pCkD9oCwKQ//AF4odCkL+1AwOJeBBJ7x1CER8sJw4Gw/AVr5ACk8luIwmB1wANyvHDUbvoKw3mWxABK8RC0xWtLwwRriAlHjqCUd3DIwM5UpAFSwuBkfreHw out_196_mFAP2b_singleloop_p01wA5_mFAP2b_0001_0001
EAK6DBJrIqDknmoBwFZiFBhC8KEkoIbAw9XwDB9KgaE0RtwEw31UEBF/FWEUr1wIw9MlLBB9YMEUtHn/vm4qNBJbZiEEsti8vzxiTBVTMiEUTDw6vVykVBdlS3EEDeA4vkqtaBZGn7Ek4kKzv6KSeBBzKsEE2QMzvmjKcBp6XPFk62wsvp2pGBRIeSDEkqcBw+zrDB58tPEkOjU5vwt5MBdeJBEUxEg5vB7fNBVq0HEU5SjDws4yMB9tutEk2AeBwb4uLBtIrnEUjiXyvUhfUB5HUXEUjxawvtmjVB5h2cE0tIABwLg8SBhhlDFUO003veKLdBd9DdEkNS22vcUEhBZBavE06VHvv11aZBZ5PbFU4QusvVcAgBlBnSFk23/iv out_196_mFAP2b_singleloop_p01wA5_mFAP2b_0001_0001
L4JmBBRsusEk0QFDwy6n/AdxJ9EU5e0Gw7+hABx2eTF03IfEwC8ABBxzHWFEswQ/vY06zANAg5E0GsLIwG0MsAdXo7EUOGvDwW3enAZIPPFE5+oCwBx1pAB6+pEUKjlAwTrbgARrLRF0tw08v+oyiAxb7rEkE+t4vPhMcAhrb/EEE8E1vvyJOAJuXBFEdXEnPTgLBBpgRvEkHpO+vBKQCBFQI8EURnNJw4cmxAFp+EFUzIuJwyABzA9pipE0w7BJwrmVpAJAHdFk3aHFwybjtANMlaEk1ecBw5+cZA5TlgF0/mG7vUO8gAFuDeEUcRDvvQzEJAxb2PFUhzEpP out_196_mFAP2b_singleloop_p01wA5_mFAP2b_0001_0001
E9RmABtdhjFEWU+HwgAXBBlSo5FU1iRGwnAF4AZwvCGUrwHGwS1JwAVMQ+F0OWNIwE5PFBlepCGksMAJwhcwKBlr57F0msBJw+nLOBVQW9FkQkvFwZ5bNB9U9wFEON8Kws7uSBV6qzF0V/6GwhbYSBBJCsFE+q6JwB/GABVdUgFU258Jwf9CDBNf55FEBYQCwgasDB17eCGkqmCLwupjFBdaALGE51ZIw6p8LB5R1sF0HL7Mw2+LWBlGPyFksVSEwsQRVB563jFkEP5Kw out_196_mFAP2b_singleloop_p01wA5_mFAP2b_0001_0001
EM283AlP4LGE+wZDwH9PuAVlRSGEUZ5Cw6/2lAhFcMGU9AK/vYHGoAxjxIGUhil0vt+v+ANPdOGUDBpBweaLwAx66ZGE5KCBw0aErAZnAUG0IC3Gw out_196_mFAP2b_singleloop_p01wA5_mFAP2b_0001_0001
E0qYYAdamLG0k5vBwyv4GARcNGGESr+9vNp5v/cY7AGU4+ADws/4v/04sDGEeXvHwFoC1/0lFOGUxKR2vBiSg/YZuVGkOaf9vajvVAd1xOGEu0ZFw0MoNAh1CAGE8az4vkCGb/IfyJGEaDWpvUEcFAJoESGkR+ElvXbiV+8AWSG0HDCAw out_196_mFAP2b_singleloop_p01wA5_mFAP2b_0001_0001
EyP8M/IrmyFEzeHBw4SSg+KtcnFUiAiEwb8v0/exinF0hFGCwhF55/yX8kFUc2g6vJuWR+YNOQFE5xjFw7Wuu/smLQFkgpHIwKTMV/GtkEFE/nfIwSRsQ/8uouFUjka6vaIzm+i0vvF0LlLIwNWQm+0/3HFkmVwBwHDKv/QTVbFUFMcJwN0AA/m6L0EE/f1IwnhY5/+saEFkgM8Gwcyzb/KlwMFk6/ZKw out_196_mFAP2b_singleloop_p01wA5_mFAP2b_0001_0001
EQCgKAbjjqFkObeFwzDUgA3vgrF0tKpDwX4gkAjEaVFEkvKCwiJDsAnDZNFUt9nEwDDYnAH/w1FUNS3HwYP2mAveUqFEAtkKwN1hcA3hRjFUfjbLwzL3vAHKVoFUAY4LwKZWHAndOsFkjTtIw1DogAjFQ1F0ijBAwWxpvALI31F0I1eGwVU9kAzeLDGU8XOIwNg/vAn12gFkfmpNwehn2ADxRuFUiKHLw out_196_mFAP2b_singleloop_p01wA5_mFAP2b_0001_0001
EyKMfArpnLFEPIS8vIAWhAv6A1E0Gm/5vEoYsALbdxEEqgTyvayCyAXCeiEU9cH4v+DdRADaVsEE8OWpvqmJ4/OE5pE0UCM4vOceYAvDFXEkJSvpPgCiF/ubUlEEtVydvfvBVAvmDUFEkZQ3vWX2gAv7HsEEwIvAwGz2OA7Yw3Ek2MPwPRzd6/u36cEU3z+9v/ALx/SXg4EkGvn8v02GMA/sKREkSNp3P8DqjA7OTZEE94u1P1QCbAbugLEkoS3vvujkp+ojzjEUZpLzvxkn8+aMayEUuCrxPX4BR/GQdWEkEF0tP out_196_mFAP2b_singleloop_p01wA5_mFAP2b_0001_0001
EvGavArWV/E0TAQpPUn+5AfDW+EkR/b2PuJW/APXOUFESTS2Po6u7A7AFjFkMcg8PgqG5AjRE2EU7lXBQQ80BBfTw0EkQGfEQYYqFB3rvlEElnmBQ+PuABHNCtEEy0EJQhBQqA7M3KFEtBTxPUt5+ADeRzEUDvgqPpQo1ADKGmEU5CSBQ5WuzAXaiAFkIilDQOgrDBnYiEF0JcoEQpTaJBnK0kEUPX0DQpVcGBTL0rEU2oL7P0w4DB/O3VEkojVBQyNeEBvSHsE08wLKQlCw9AzlPdE0MTAJQ/tD8AXFN4EUEgEKQ out_196_mFAP2b_singleloop_p01wA5_mFAP2b_0001_0001
E/UDEB757VF0gArcPEYlGBXO0qFEv0NBPhrnMBf8SpF0fqxjPKxAPBvyhYF03P1YvRATFBj8n1F0Wgs6vWmZHBX08oF0C7oBwWTk+ALDC4FEhTG8vUNeFBHsyJF0eU4uvGPCFBHu30FkW1+0PR4JHB/fsCGE7O96vDF4GBDoDaFUpq2Aw+i58A/Ct/F0R83Bwp6W7AzF6AGkRIRzv0P06AziToFki667v out_196_mFAP2b_singleloop_p01wA5_mFAP2b_0001_0001
LXPKPBDqG7F0gArwPe++UB3Mz6F057nyPiWkXB757HGET3k4P/UDVBzLdQGUGEY4PyL9MBPzMEG00NJ0PU5vWB3bD2F0QZNpvtGKWBHR2uFUKGN7P out_196_mFAP2b_singleloop_p01wA5_mFAP2b_0001_0001
E5lucBT2OHGkSMI7PyL9fBDVjQG0coF+PVjnhBPepOGUhrHEQpbyiBblDGG0eU4EQ6f3hB7quTGUBKyxPQKVgBXcBWGE76BxvF7fjBDjidGkvu23P8naeBjWk/FEnED7PveRdBHMPXGE1ns/PHFOjBDhHNG0wxnsP2LhdBj4+ZGkN2Oqvrp0kBDpqfGU1/riPp9rkBvqybGkanB/PCFKiBfxMkGUwVm5P out_196_mFAP2b_singleloop_p01wA5_mFAP2b_0001_0001
EjsthBXO0WGUJGkHQ99TjBvIbWGkWkNKQLymlBHueeGEqG/JQuzHlB7P1nG0jCXJQ3kohBX46ZGkoFpMQyjheBDQ9SG0zgeNQ3QeZBrI5WGETUGMQDiAeB3ERTGU92PQQLHqgBz1jdGkCXvGQz5HkB7WYOGEmNbKQRC3gBfAyhG0p+NMQ2U8iBXejaGkARWOQsqIfBPa4KGUuN0MQBnLWBb82RGEJetMQ0t7ZBnuiWG0ni7JQxLqYB7LGfGEkEsMQ5PpaBLTROGkiYjQQfvVdBvgfbGkAgkQQPT1gBvQPQG0dAtQQ out_196_mFAP2b_singleloop_p01wA5_mFAP2b_0001_0001
E4PFoBnuJbGEaRmKQCBWqB7luiGkuJhKQWO0rB/mEjGU0iMNQaRGsB3jCbGEEYlOQFuOsB3NJgGE+TNIQzj5qBbdehGUN37CQYxxsBPS3fGU9Fr8PW0juBD8/YGkTRB9PPOasBvTKmGE4FgwPSMYoBf8STGk/UDLQ3+jpBPKtqGU1WHKQiQ8sBzP8XGEdDZIQgs9tBbvalGUu/SIQzxDqB7WjpG0VgqCQo3TpBLElbG0fslCQS+ltBbAflG0Mlnovd15qB/qvrG0xafwP out_196_mFAP2b_singleloop_p01wA5_mFAP2b_0001_0001
EFDysB/nasGkR2+NQ357tBPc9sGEpwVQQGZrwB7P1nG0GvcQQShbyBT14pGUbnPPQkCHuBzLd4G0Mz0QQkZ5uBf2o5G0eKSSQZ+quBvD7EH00PxSQxXrvBnQ9FHknxIUQxlOuBrzSEHEN/QVQ5CsrBPFrBHEw2MVQE2YvBrgSFH0JxcWQCBmsB/89yGUHaxMQninsBvQsoG0ioBRQ6kQsBXAi8GUn+qQQrnnvBvPn8GkAtPQQ989wBHOF3GUhjaSQxvltBHTm0GUJS5SQk0ksBPxbHHEfTwSQg41vBbbJKHUUNISQgToxBrA6HH0h4PUQGuwqBTSBBH0BrTUQCznqBvjOAHEmfEWQV0VxB3OQHH0DjgWQ03TuB3VFEHEU3SXQ out_196_mFAP2b_singleloop_p01wA5_mFAP2b_0001_0001
E99DxB/TNhGkR2eRQXPqzBzeUcG0d+uRQamJ1B7kYiGkAr0SQmu5zBbQgnGUzMrTQ14VzB/RhQGUwKHSQslMyBHRzJG05T/QQZ97xB3IB8FEuUVRQSQywBfL/1FksZWSQl7CzBb2kuF00heQQFDivBbmZfGEAAISQzj10BfMtcGkIW0QQs8AyBLR1PGktS+SQn7R1BrSPNG0YkZSQAOfzBb5iKG00eHQQouNwBnb4MGkzbwQQeS+yB7/reFkHSnQQ9W9zBvIJ0FklCUPQ out_196_mFAP2b_singleloop_p01wA5_mFAP2b_0001_0001
L/Uz3BXO0hGkEDySQ03f5BXO0mGUdTyTQShb7B77neG0OfXUQIwK8B33PfGkvfiVQy+P8B3qdXGUdkrTQRLC7BrbSwGEShLTQNfP5Bfob5GkbIrSQEzx6Bvt2CHU59GSQPTM9BLUbCH0OmESQl5g5BLSgKHUS6tRQ5Qr4BD/pdGERLCSQsoO4BfB2pGUSolUQlfP8BHQgtGU+4VSQgNZ8B/5lzG03M7TQ7d/3BjRN8Gkv1fTQ5o63BfHU2GEol5RQ out_196_mFAP2b_singleloop_p01wA5_mFAP2b_0001_0001
L+TNOB325FEUHahMQ6mETBf8SPEU6mkMQ++JXBvHFOEULymKQmuJbBLEYZEUIwaLQmuJgBz0NbEUGE4JQOJGaBfR2iEkqx7NQbnvdBHuewEEmuZPQqxLVBfR2cEE8nqOQtd+SBzKHiE0OfXQQAAgLBHYl3DEtILKQepbNBrED6D0hWEHQXPqKBHXPmDEBW5CQO0iMBHZ7oDk9ow7PPK8FBjqxPD0FZ7DQW5QDBjAr8CEqGv/Pnv/DBnuJNDU6mkIQ03vGBDW5gDUjXqKQHv0+ArFZ3C03PFJQMrAMBjOsFEUZeZOQOUjgBTQfSEEmggHQm6jgBXbUsE0TYMJQ5p+hBj/pUEUk28KQFSueBzoy+EkenLOQ6avgBDfjnEkry1PQax8bB7u11EkIQqQQkSCRBX2cFEknsEGQvPKFBTtbeDE0BrMQ out_196_mFAP2b_singleloop_p01wA5_mFAP2b_0001_0001
