# Supplementary material for: Incorporation of sensing modalities into de novo designed fluorescence-activating proteins
Source: Nat Commun. 2021 Feb 8;12:856. doi: 10.1038/s41467-020-18911-w (PMC7870846; doi:10.1038/s41467-020-18911-w)
Supplement: Supplementary file 24 — Source Data [file 41467_2020_18911_MOESM24_ESM.xlsx › raw_data_graphs/Supplementary_Figure_6b,c,d/1/silent_182.out]

SEQUENCE: SRAAQLLPGTWQVTMTNEDGQTSQGQWHFQPRSPYTMDIVAQGTISDGRPIVGYGKATVKTPDTLDIDITYPSLGNIKAQGQITMDSPTQFKWDAQFKQNDNPRYHGSTNILTGTLQRQEZ
SCORE:     score     fa_atr     fa_rep     fa_sol    fa_intra_rep    fa_intra_sol_xover4    lk_ball_wtd    fa_elec    pro_close    hbond_sr_bb    hbond_lr_bb    hbond_bb_sc    hbond_sc    dslf_fa13      omega     fa_dun    p_aa_pp    yhh_planarity        ref    rama_prepro    bref_irms    cen_irms    final_chainbreak    final_looprelax_score    irms       time                                       description
REMARK BINARY SILENTFILE
SCORE:  -481.096   -698.671     99.071    398.557           1.661                 21.328         -4.535   -262.374        2.482        -24.201        -78.893        -22.008     -36.166        0.000      7.479    131.440    -40.846            0.034     19.116          5.432        2.558       2.558               0.009                 -481.096   2.518   2637.000 out_182_mFAP2b_singleloop_p01wA5_mFAP2b_0001_0001
RES_NUM A:1-120 B:121 out_182_mFAP2b_singleloop_p01wA5_mFAP2b_0001_0001
FOLD_TREE  EDGE 1 120 -1  EDGE 1 121 1  out_182_mFAP2b_singleloop_p01wA5_mFAP2b_0001_0001
RT 0.092238 0.94843 0.303269 0.768097 -0.261588 0.584465 0.633655 0.17903 -0.752615 12.785 -5.805 20.9455   out_182_mFAP2b_singleloop_p01wA5_mFAP2b_0001_0001
ANNOTATED_SEQUENCE: S[SER:NtermProteinFull]RAAQLLPGTWQVTMTNEDGQTSQGQWHFQPRSPYTMDIVAQGTISDGRPIVGYGKATVKTPDTLDIDITYPSLGNIKAQGQITMDSPTQFKWDAQFKQNDNPRYH[HIS_D]GSTNILTGTLQRQE[GLU:CtermProteinFull]Z[HBI] out_182_mFAP2b_singleloop_p01wA5_mFAP2b_0001_0001
CHAIN_ENDINGS  120 out_182_mFAP2b_singleloop_p01wA5_mFAP2b_0001_0001
LwfKMBvxLBIEoaMYQDCMMBf9IAIEZ78WQ67nRBLFu8HE99bWQ357UBT0i4H0hWMXQlDNIBf9o3HkoFpWQiF0JBf+DuHUbXOXQiTgIBXhVCIUaeVYQPryOBPHFEIkmJTYQBdLNBHFt7HUsJcYQAQKLBfY1DIkXmbWQ8i1HBPWn2HEjkkVQkBUEBf255H06tBXQKn5HBTZztHkOEDYQ out_182_mFAP2b_singleloop_p01wA5_mFAP2b_0001_0001
HTihSB3NJ+H0kYIVQ/UjXBHCs6HkEDiUQkC3XBvcouHUgVmUQFDCcBjVOqHkvf6UQ5QLYB/9T+HUf/ETQDGGZB/vIFIk804SQ5d7aBzpjGIkuUfRQQX1WBTouFI0UZdQQAtJTBbibJI0w5FQQvJETBjvJOIUSqrQQ6/pPBb5VIIUPLROQEtoPBzKnAIEsyhUQMv1aBzTP+H0KDGVQX5sUBPSH8Hk2bgSQhfkbBrjJ6HkkVoSQPkHcBXBgGIEbEmTQ3BWVBLrOHI06FFTQIuXeBHOFEI037ORQP9GcB38vKIk1zdRQ0FxWBzHKCIkQn8PQy7uVBPiAPIEXPaRQ2MVQBjR6QIEX3ZQQwYsPBPdpEI0IiUNQ1j7MB7ZFLIkkttNQ out_182_mFAP2b_singleloop_p01wA5_mFAP2b_0001_0001
H3kYTBPzMpH0yhWUQiBhTB/RhdHUO0aUQXPKVBPIwZHkVO0VQEtoYBfR2SHkQg9VQiWEOBntzYHkArEUQnEDQBnCXtHklDFUQRXgWBforaHUCZtTQb8SOB7QLQH0IbHUQam5MB/TNbHkrHFTQEYFLBvcobHkvfyUQ out_182_mFAP2b_singleloop_p01wA5_mFAP2b_0001_0001
HPK8SBntzeHU2O3WQqGPUBjqxbHUbnHYQrcIaBnCXdHE8nSYQQgVcBb5QXHEDCsYQ8S3QBvHFiHUzMnYQXPKQBD/pkH0yhuWQ2rZTB/GRTHEgVLYQ9owRB7OffHknvHZQmupMBD/pgHk9ogYQ03vRBz1jqHEAAkYQ out_182_mFAP2b_singleloop_p01wA5_mFAP2b_0001_0001
H++pcB77nlHEoaAYQuzHhBra8nHkvfKYQy2JjB/RhjHEoaUXQnvflB/mEiHUdTqXQPffhBnBB0Hka8OYQLrmfBXR+4HEzMyYQqecgB3Hb0H0PReZQyAviBr/+0H0w7sZQ+w3cBv75vHk1lzZQsHlaBrZmqHUiBZXQOInhB7fLkHEs9oYQzy7gBPO23HERdhXQ/XljB7S11HUpCVYQ1yZbB7VX3HE3LrYQ0HKgBHMyAIki4yYQ5mfdBbLxsHUrnQaQMBPZBbmmvHETfmZQ out_182_mFAP2b_singleloop_p01wA5_mFAP2b_0001_0001
H46RiBTgVhHEv0FWQ46BkBT2OdHUIwCVQqxLkBblDRHUO0CVQCBWmBfTiMH0P14UQ78NjB76RhHkpbqTQOdClBzFXdH064kSQ/Z0nB3SIhHUjL5SQvFLkBDpyhHEhNPRQaRWgBntziHUwK3VQXrCmBzDSgHUSxNVQMwNjBHe+pHEnbqTQe4MhBzOfeHkb9cTQsWBlBfotUH0HnjSQSELpBLtXeHkeqJSQekboBz48dHErH3TQvy2nBPU1pHEYK7SQC2glBTa7eHkGddQQ5xPkBzkdqHE1NSRQArLiBbIYfHUpJARQ out_182_mFAP2b_singleloop_p01wA5_mFAP2b_0001_0001
Ham5hBjArLH0xLNVQQg1hBTf//G0xLNVQHaRjBntz5GkWkVWQMdTkBLaRxGkpbCWQGZ7dBPc97GktzHVQkwPbBbxc9GkVhyTQjpjVB3196GExN5TQyKydBbBw1G04iySQrcIgBvcoPHkBBWVQ8T1iBL3I9GUxiTUQmJkbBrPEAHEA52VQKY5dBnMizGUoVWVQGpqbBfioFHEPYeTQt6nTB/1A8GUsF7SQWgxTBfEXAHEc1nUQJfHVBjiwyGkBIOUQO82bBLLk2GEWz0RQ3rSdBbbrtGEBrITQ3o/gBDEg3G0IksSQ out_182_mFAP2b_singleloop_p01wA5_mFAP2b_0001_0001
LEtojBLFu9GkQglXQf/0kBf9o3GUHaVYQUNenBjAryGEYlHYQJbHpB3Mz3GUPKkXQdTSlBjVOAHkCX3YQ6v9iBvHqHH0XlxYQYqkiBzbHIHUnfCYQKVmjBnHp9GUaZoXQ/pajBjzaxGEm4fYQAmNnBPUMEHkMexYQN3alBr7l8GkXFXZQpBajBvhmPHkFQ/YQiKLhB3ZzEH00eBZQUK3jB7EaOHUpFuXQ4odgB/1YJHkWA3XQ out_182_mFAP2b_singleloop_p01wA5_mFAP2b_0001_0001
LSh7nBPIwoGkoFVYQ14VqBblDjGkqxHYQ35rpBrw1aGUdTKXQrcYnBXNeXGEsyBXQgqhmB3jClGUbnnYQk5OrB/hFfGkBYjYQMuzrBLGxoGkqo3XQ out_182_mFAP2b_singleloop_p01wA5_mFAP2b_0001_0001
EqGvrBvz3WG0isdWQJGUrBPc9NGkpbiVQW5grBf8SRGkVOEUQHvUtBzeUXG0gArTQWOUtBX46EGU6m0VQT6BtBDAXBGkxHMXQ9FusBD9/2FE265UQpwltBb78ZGEEYlWQYHTpB/m2KGUoBsVQKZWvBTfwHGEVLqVQfuvrBbA52FkzvPXQhDHuB74RqFk//HVQ7L7sBXLn7F0ly3TQ1qrqB77cxFEeDFVQ out_182_mFAP2b_singleloop_p01wA5_mFAP2b_0001_0001
EEYlpBDrcNGUy2RTQIFepBjpbPGEUN2RQktzpBHtIFGEnEDRQktzoB/9T5F0w1bRQsyxmBD/pUGUHahRQdOnmBTlkfGkQbHSQHGYmBLXwhGEK0aTQS2omBnmwpGEqHdRQppVmBnWXsG0UrnTQhVimBPAcxGkzubSQrRwmBzqzsGEIeKQQ1mnmBPHQ8Gk0xISQb71mBn8Z3GEK3sPQ1/ymBbRC/G024zQQSMIoBPy2IG03PtTQiRGrBXn0UGU2HlRQB3JlB3zuPGUAC6RQ66jmBfbNVGUYScQQdGRmBHPzbGkqWNUQo5JmB3utvGEBriUQMmymBXg5mGEhH0OQ1njmBjiVCHErg5SQJx8mBvpe5G0tFoNQlB4mBT1eHHkndhQQ out_182_mFAP2b_singleloop_p01wA5_mFAP2b_0001_0001
EEtIrBzgAGG0LdzPQMIgrBTgV6F0257NQUN+oBHtI5FkQgVMQ8nKoBbktEG0xLNLQaR2tBnsd+FUHaBMQRpWuBLofsFUVd/JQmNdvBbBJYF07vQLQf1kxBTxmYFEufiMQ6iDuBHVUGFUsd6KQuz3rBrbSNGkVOUPQsK1rBDuurFUoJFPQ81pvBbXdAGEYEJNQ5+dtB7okGG0uK6KQsYyvBDgHyFkHegIQardsBrYfoFEgMBJQtrruBHQn4EEa/tLQ1xWsBjoeGF0Eg2JQ out_182_mFAP2b_singleloop_p01wA5_mFAP2b_0001_0001
EoFpnBTLymFU46RMQkCHlBTgVmFUhr3KQKc9kBDqGVFU5QrIQHahlB3NJCFEVjHJQEY1iBz0NjFEmu5MQpRLgBfvtjFU7RdLQ9XAjBLG/zF0X3EPQQgVoB/RhZFEFuONQej0kBnDw1F0d64JQGBCjBz9nTF0F/0NQQhKdBzbghFUa74MQASHgBnKKXFU049JQLI3fBrYMzFURkeKQ3lZhBHhmxFkLEQQQSU3iBTdwBGk5kNOQMk4kB/RlyFkP1CQQ out_182_mFAP2b_singleloop_p01wA5_mFAP2b_0001_0001
EhALkBf++bFk/UjEQWO0jBj/UNFkTiBAQtI7gBz1jOFkpbS8PSMofBzKHgFUwKH7P78tlBnsdSFUIwK1P/teoBPBwQFUp4/5PtlNlBjU4CFk1D+qvW5wjBb78rF0IbHEQEgQkBTiH9EUsvXBQ21WlBDWviFE2DUvPSdOpBrv7eFUmqj6PVejmBPDsGFExYU5vVAKjBjVWEFkI29yv8DklBriiyEEDW4Iv out_182_mFAP2b_singleloop_p01wA5_mFAP2b_0001_0001
EWOUfBvHF8EEEYl6PR2uZBjpb8EU5QL2PhrnYBvd+sEkuJxoviWkbBrFZdEEAAAwvsRFWBzbR3E0jVRAQhPjWBnDxGFU3f8EQOh9QBn9BFFUYmvIQ/qeTBfbxTFEI0iLQampgBT14tEE7Rh7PVdzYB7hbMFESPUwPBy+WB3YSnEUfOwBQoQ7RBzwR3EUL549PVWyWB/wFXFU20bDQ29MaBPsZDFUvALHQUFeQBLeIUFEIyHNQkPaUB/jFkF0tI7KQRNGXBDjFMFU5zSMQ out_182_mFAP2b_singleloop_p01wA5_mFAP2b_0001_0001
EoFZUBHDCyEEv0N4vktTSB7QLkEULyWAwXPKMBT2OjEEoa8/vO0iJBntzzEkQgV+v14FUBnBBsEkAr8FwcL1ZBznDtEk4cJGwbNNSBzabcE0YdIJwfUYSB7lu/E0HFu0v4G7TBngIUEEQ5k/vgrbSBTu07EU/DuGw2tSbBLFukEURtQDwpKhTBz5AiEEmYFLwGF5NBvAZbEEzNHJwud5TBH0pMEUXJwIw out_182_mFAP2b_singleloop_p01wA5_mFAP2b_0001_0001
E99zJBPJGQE025bAwPK8DB/mEPEklDNAwamZBBjpbQE0fqxFwIFOEBPIwQEkvf6IwnEDCBT2O3D0NJG6vCeMDBvnFMDUTPC/vXTfDB/8qGD0QDgEwsr0DBPiosC0tB/3vEtIMB3MzCEEnEDBwZdfCBHn2cEURk57vCue7AHE15D0Oow4vWw6DBzF83DUMDzovoZmEBTy1NCkQqY6vjIlDBXpFzCEsucFP out_182_mFAP2b_singleloop_p01wA5_mFAP2b_0001_0001
L1NJ4A/89PEUiBBGwQgVyAb5QREk/UjJwwfq0APdT+DEYljLwoFZyAjWkBEESh7NwO1TmAPg1REUk8+IwWIDiAvpV8DE54EHwda+MAHjSAEE6agFw09n//aChCEk18fIwf7dIAXWX/DEttzAwe++zArvfQEUiBhCwuqr0AbV+fE0gVkKw/f8hAboaTE0yF3KwctbkAj/zfE0NJiHwQgzmAfEA3Dk4BfDw2c/iArhjgDEtP1Iw out_182_mFAP2b_singleloop_p01wA5_mFAP2b_0001_0001
LGZ74ALv0ZDkSMoKwQgV7A/TN2CU5QbMw2OfDBf8S3CkVOUNwzhWFBjpbaCkWktOwHK84ADLYLCkPSELwkMCtAjWCECk+OnKw2k4mAbfpNCEfLYMwpKNqATCypBEhZgIw/pG7Ab5QXD0FZrIw/RS2AHIE5CELfMOwNWB9Aj7CKCUaEJJw+XD8AvtpiBEQpSMw out_182_mFAP2b_singleloop_p01wA5_mFAP2b_0001_0001
LGEYGBT0iYDkCXfMwjs9LBXNedD025LNwHv0PBPHaFDkX6WLwdolUBLwKDD0HF+LwcSsEBrw1vDU14VLw5/BNB7YS/DUSwINwW/mMBbDVSDEvZOPw out_182_mFAP2b_singleloop_p01wA5_mFAP2b_0001_0001
ELH6NBTLyyCEBWJJwEtoRB/mEbCEBW5GwgqxUBT2O7C0kYwDwqxrSBzfqdDksdeCwoF5OBf++5BEsyBDw8H3LBDbwyAUphhFwrfaJBn0C2/zXeVBwFKXGBbyCaAk9O17vysvKBX5Ui8zFpeBw2O/JBvco1CE/pmIwthRUB/OUICEikuIwqkXMBTxrOCU5TaAw18+RB3DOcBkXKlAwhWpOBjeUMAUzI5Hwb0sIBLw7MBEaBCIwr2RJB7XO8s7xai9vVLSNBPmsa6TSsTEw out_182_mFAP2b_singleloop_p01wA5_mFAP2b_0001_0001
ElDtZBDrcwCUf/UCwy25cBfnvPDEAAA/vv0NeB7P1ED0d++tvHv0dB757fC04luJPb8ChBjU4WDkSMoCwabjiBPnVvCkDo0CwM2XgBjdalD0aAKIw8SXbBLwKTC0LdTDwFzqaBHZqtDUosn+vHjPiBnCYvDE6dqAw26UhBv82VC0OABDwteNiBDQiqDEVbRJwk8deBnviBE0M5EIwrPXeBP54MDEgBKJw out_182_mFAP2b_singleloop_p01wA5_mFAP2b_0001_0001
EAAAgBvcolDklDtoP8S3gBvz3fDU6mE9P5l+iBrbSAEE+TNAQHaBjB/naSE0xLd8PzMzcBvz3jDEsyBCQuKraBP1FGEERp1BQ357fBjqxBEUc9ogvi6whBzfNADUc9z9Pek0dBfvjcDkGXHGQHrwZBrjxND0OVsAQOCaZBHZ/IEU6PhFQ out_182_mFAP2b_singleloop_p01wA5_mFAP2b_0001_0001
EY6mkBnuJ1DkR2OEQnvfmB3NJKEE/pmGQAAwmBjWkHEkQgVKQmupmBvIbrDEBWZLQlYQpBf++JEkoF5DQ4uLpBzStSE06IU8PnA4rBzKFWE0VUY2PbhctBrHKHEUS9BzP2TbsBb2XqE0bzGxPU4akBvd+WDUHaxFQbtvlBX3OaE0ZI2FQpgCqBbjbzDk5vyDQ4KpqB7tuTEUGYNGQ2nLoBHeGiEU4Xm8PxBFoBnExHE0Pnf2PGzKuBDmBuEUaFkgPp9DrBXTP2E0M8N0P out_182_mFAP2b_singleloop_p01wA5_mFAP2b_0001_0001
Lx1DnB7luZEEUNuLQ7RRnBb78ZEkSMoOQwKnnBvyhwEUMIwPQbnvoBHue+EU5QbOQsyBnBHDCoEkCXvKQj59oBn2LQEEJzPPQY9elBPtxSEENrfPQ out_182_mFAP2b_singleloop_p01wA5_mFAP2b_0001_0001
Ef/0mBPzMzEUiBJRQ/pGnBLwKHFEBW5RQ/pmkBnX6MFUKctSQQ1IjBzJx+E0FZLTQlDdpBb5QFF0Jx4SQo+PsB/z+CFUiBRSQCjZuBjfl+E03aUTQz7SuB/W2tEkq49TQ5vUwBvT2MFkasfTQqG/lBbmZmEEaRmRQFzanBL1NUFkfLMRQ82HpBDFk3EEPriTQa8epBXxdTFEkOhTQB2vsBP+CSFkorwRQsoQsB7751E0SajRQ9PwxB78QKFElBLUQ0HXwBP/maFUh48SQ out_182_mFAP2b_singleloop_p01wA5_mFAP2b_0001_0001
EoFJkBPy2hFEBW5SQ14FiBzfqpFEv01TQ5QbjBvxL3FUc94UQ++JlBT2OCGEEYlUQkCXfB3251FEVjPTQAn0aB/21oFU14mSQZj1aB/XiUFEEuOSQ+lgVBbNfwF05rUSQmx5VBfivOFUPctRQx8qSB/4ifFUauwRQgt+SBrh6BGE2nfSQxteNBnElhFkC5XRQOcwNBbB4CG0zpGSQCDILBXaO1F0bAkRQ1NZlBXjXsF0FZbSQaSIhBrp4bFEReTUQgAagB3tlAGEv+fSQE+jdBzhX/Fk1vCUQiVLeBvQGKF00SUSQq82UB7Zm/Ek8JVRQWZBVBb3aIG0re7SQAfOLBXyVUFEU47QQC2zLBjGTKGE71PSQsLHHB/8R3FUTwSRQ out_182_mFAP2b_singleloop_p01wA5_mFAP2b_0001_0001
EtIriBPzMzF0eUIWQaR2jB/na+FEAAQXQPKshB76RGG0HF2XQGE4eBLbnCGEaRCYQCsykBnYQuFEEYJYQKuqmBLhxcF0ZewXQ4dZpBrHafF0oeoXQ/eImBDUWIFEPrVXQzKeqBn+RNF0/LKXQ4TioBvZI/EE11+WQ7RRhBvconFECsSWQE2glBXwFEG0Xr5WQXZGjB348mFkl0XYQAY2lBP9y2F0yliYQszKkBbfrAFUveTXQlqlsBj+fKFEEe9WQ0FzoBfxivEkDFpWQ out_182_mFAP2b_singleloop_p01wA5_mFAP2b_0001_0001
EzhWiBXjXQGU2ODYQVjXgBntzXGknvTYQFDChBrvfcGEVj/YQO0SjBzgAgG025HZQhrHgBb78gGU3koXQNMSeBnyzdGk5zRWQDn7gBz1LaG0X+WVQcbCZBDlleGUwO6VQZrIgBD1bXGUbaGUQUxaXBjo4bGUDzpUQmqEbBvUWYGkSLwTQe+OkBDAATGkYQ4XQxO9cB/LjTGEeiXYQAoEiBzTXkGkJSgXQcssdBHtBnGEXKBYQzrBjBrFjZGkTlpVQZaJWBDcWhGUOvnWQvslhBT1kUG08QYTQQ4OTBX/lcG0eFYUQeZ2ZBD0RWG0xswSQ out_182_mFAP2b_singleloop_p01wA5_mFAP2b_0001_0001
Env/dBntzcGEqGbZQ8SXeBvcohGkTiFaQ357ZBPc9pGkDtMaQlYQVBzgAnGUbnPaQep7dBrEDZGUPKoaQKCmdBX9WdGELQWbQTeRhBPiBjG0q9mbQvoajBHuLeGUqxrbQtM/gBvpVtGErpwbQPKcaBXNeZGU46RZQuSGhB7HvlG07HIaQCzsgBndyTGkIQmaQ1jaaBzBLUGk9PiaQT1ycBXhpWG0MUrbQPYRaB3zDjG0QzXbQAAiiBTmgxGkiF8bQPYWeB3eFxGUHwrbQ out_182_mFAP2b_singleloop_p01wA5_mFAP2b_0001_0001
EmuJbBnCX0G0IbPaQgVOXBfnv8G0xLVaQfU4UBjVO8GU14BbQsHlXBLv04GkYQgbQZQgaBPc9GH0HFOaQ8OFgBvq0DHklJZaQVhVgBj7M4Gkn3KaQj3JbBvzK0G00UPaQVoFUB7h67G06t8ZQ2d8YBv6XNHEKuiaQhtDaB78xJHUv3sZQbGagBPhyEHk2t7aQnIghB3xMJH0QPJaQQtuhBX2Z0GkVngaQ8p8gBf7b3GU4ppZQ out_182_mFAP2b_singleloop_p01wA5_mFAP2b_0001_0001
L357PB325/GEaRGbQWOUNBvcoAH0z3vbQfUYLBXiBMHkDt4bQpbSLBHYlPHkQgdcQcSsIBntz4GEFuybQnXRKBLmCtGkHXubQfqxNB3yfpGEfgScQjBNPBf0YeG0InOcQXD7SBzjQZGkQflcQVBxVBfVMeGkzADdQVAoTB7REPGUMQdcQGE4NBLwKCHkqxraQCpMQBP7a+GkyhIcQUi7FB7ig6GUTfZbQvBmGBTe25G0O+QcQaPcMBDTyrG0KZQbQURsGBrCDoGU0TubQdzqLBv3jqG0hswcQmCcRBfMLuGEN1ScQrQLNB7OwZGUnt4bQApJVB7FDmGkX0IdQJNjYBT7HaGkXxTdQ8BPRBHHxLG0TpFcQ+DWWB/5sKGEFWtcQ out_182_mFAP2b_singleloop_p01wA5_mFAP2b_0001_0001
LkC3JB/owRH0d+WbQ46xHBb6mcHkYQcbQBr8IBfSMiHEsyxaQcSMKBPIwcHkpbSaQgVuBB77ncHEVjjbQZ599ATDjbHUHd8aQ2O/JBzeUOHkQg5aQL62JBn3XgHkWA3bQw/XAB3/kjH0C10bQgexABj9vVHEoh3bQ7vV4Af6HWHUJEAbQ out_182_mFAP2b_singleloop_p01wA5_mFAP2b_0001_0001
LXkNIBHsysHEmutaQpw1IBnDtyH0HFGaQueUFBXMIuHERLiZQlYQGBLbnwH0bS8YQcSMHB/mE+HUwKTaQobYIB31p+HU+dCbQqCDHB7IrzHUkNTbQKeNIBb0usHUkLuaQkhENBn3iyHkjb8ZQP4+CB/PS/HUOdMaQiiaJBPPACI0WaAaQy68FBrcfCIUMcRbQKEmMBnqaAIU6oHbQRLyCBf6ezH0HGbbQ5snJBfq4xHU5kubQ out_182_mFAP2b_singleloop_p01wA5_mFAP2b_0001_0001
EsHFBBf++nHkWktZQ7Rh7APdTjHkDtMZQQ144ADrcXHkmZWZQ99TwA77nTHEEYJZQ2jCxAThrpHEsyJZQLajyAjlr1HkQrCZQcXFyADNi8HUvflZQvPh0A7Xz5HEgWaYQtmizAXusDIkH3fZQJiA2APhTCIkxrUYQe9g1APTtFIk2R3YQEv/2AHpHLIEMpxYQf/UABjU4lHEoaMaQTq6/AfLdjHk4kuYQrKqsA3KpoHELrnZQXMAsATEjmHEsrwYQEZkwA7cV5HEGXFaQhB80Azqn0H0bn+XQpZLzAzcYGIkuS7ZQYEk3ALI5DIkzopXQ6QD2ATz6MIUekMZQ out_182_mFAP2b_singleloop_p01wA5_mFAP2b_0001_0001
EqGPABT0iRH0yhqZQ357+A3jCGH0Gv0ZQ5luEBnDt/G0JxwZQGE4IBHXPDHkQgBaQMIw6ArFZEHkU4iaQ/SUxADnrKHkS3paQIs/3ADKl4GkflqaQDCsDBT2OVHUGE0ZQtsQ5ADHrCHU56dZQ7caABTm1GHk6R5aQmP+sAXOlKHUZPQaQ5wD1A/tn3G0RILbQEPA/AzXmzGUQUmaQ7vzxAPGH2G0j9TaQ out_182_mFAP2b_singleloop_p01wA5_mFAP2b_0001_0001
EFDiEBzKH2GE7RdZQ4PVJBXjXvGEBWZZQU4aIBjrHjGEoaYZQFueEBnuJfGECsGZQzhWMBTgVzGU46xYQHrVRBvTitG0e2lYQNYhUBzzN0GEeZ2XQGgJXBjk7+GEagYYQ7RBBBrZmzGE99PZQ/z1LBrGqwG0LZ1ZQnWbNBbrs7GkMd2YQTcrJB/39yGUgSWYQaNaQB/sXlGEg5bYQ8UDUB3xLtGESiAZQx3OZBfJPEHkdQDYQHY5ZBjf47GEDlwYQdK7TBnHQDHkPHoYQ out_182_mFAP2b_singleloop_p01wA5_mFAP2b_0001_0001
EEtIMBvHFdGUPKsZQ/pGMBrbSRG04lqZQaR2PB7QLNGU5QHZQlDNUBfTiRGEoaAZQrcoNB33PMG0isVaQi/WJBDoiNGkGk5aQgKoEB7kAOGUnLwaQec3KBTUmNGkzlebQ5lOPBjqxgGk8S7ZQhFDIBfznOGk4cjZQAcURBTd5PG0j1gaQEebOBXKwDGEeDRaQ out_182_mFAP2b_singleloop_p01wA5_mFAP2b_0001_0001
EIwKOB77nEGE7RxYQvJRRBblDAGEmuNYQyLdSB757nFkuJRYQam5OB33PbFU2ObYQzMTOBrEDCGksdGXQsaeNBzFEOGk294WQHAfRBzYz6FkzQ7VQY9CKBjT2QG0wgtVQx1jKBTgVBGEZ74YQUeKVBvA9DGkh0MYQaVYKBT7s8FURqJXQI6SRBbsoRGkQeyWQ7phLBLZdRGEdxwXQaOTPBz609F0NiBVQ0DASBTsqpFUprCWQPYaVBziQBGE933VQijqJBDSgZG0l2oVQFiHGB7PUNGEjT2VQLR2LBH+wNGUNRzUQ out_182_mFAP2b_singleloop_p01wA5_mFAP2b_0001_0001
EKcdXB7OfhF0MzIYQtI7YBX3kKF0eUIYQO0CbBvcoDFU3k4WQf/UeB3MzOF01jSWQ6mEdBLEYFF0jCrYQbsoeBr/ytEkEfoYQ9vvaBP/yKFkFmWZQgqRaB/S3sFksdCYQgQXVB7pLBFkcpPYQIhSgB/UcOF0vzlYQ3zygB3qPqEk8DBZQ6CLgB/jQqEEEOJYQ2tFbBXd4jEkbdtYQ9IrdB3mNHFkMVvZQ8qIXBvARBF020bZQ6DvZBLPwbFUM3XZQ out_182_mFAP2b_singleloop_p01wA5_mFAP2b_0001_0001
EsyBZBbQgxE0jCXWQ++paBb5QpEUjXCVQ46ReBrFZVEUiBJVQIFOdBnDtGE0w17VQXktVBrw1jEEEYNUQBWZWBHZ7oEECs6WQ509cB7kr1EEYNiUQjs9WBXjXeE0HFOTQv0NTBLGEyEE/pGUQ35bTBb5QXEET3sUQ out_182_mFAP2b_singleloop_p01wA5_mFAP2b_0001_0001
EqxLhBLxgUE0JxQUQaRGjBf9oCEEEYNUQ0iMkBra86Dka8ySQO0ClBPy2LEU6mESQ35blBvyhIE0eUIVQDvmnBvRQwDEIgQVQMlwpBrdd+DkzqPWQpu/pBTSNSEEGSnWQklXrBnrnfDUhGsWQiBhhBTKchEUdTqTQ0VFiB/aSoDkWkiUQAcqkBbKqLEUCZIWQFEWmBLCXXEkWdxUQukioBD9srDkNFSUQVNvmBnBOSD0h0mVQMK1sBH2mmD0UkVXQR4HrBPgfBDUl2XWQ out_182_mFAP2b_singleloop_p01wA5_mFAP2b_0001_0001
LHvUkBjWkRD01jaSQqGflBrZmFD0coFRQueUkBDW5cCkpbaQQrcojBHYl7BkBBGRQ2OfjBLwK7CkEDCTQFgonBbigAD0nUMRQjtNlBvz6fDEDwYQQ out_182_mFAP2b_singleloop_p01wA5_mFAP2b_0001_0001
LMIQkB3MzcCk8SHOQ5QLjBfTixBEqGfMQqGPhBj/UHCU0iMKQc94hBblDlC0MzsIQqGflBjrH9AkEDSLQNoInBvircA09uZNQwnakB/y1l/jTqrJQZ78kBnCX3CEBWJNQ+zAiB3e1HB0MoyNQp9rmBr6FmB0Ic/JQM5CmB/Qv3/ToVnOQG3EmB3P4c+TrL3IQnzKjBnLAKAEodDIQQbPjBbZqU+DPj/KQ out_182_mFAP2b_singleloop_p01wA5_mFAP2b_0001_0001
L46xdBzLdjBEaR2JQktzZBrw17BUdTiHQiWEYB/TN2AEW5wDQy2ZZBf8SX/DtIbEQzhWUBrw1LC0NJ2IQ2ZnRBLb9PB0zDJKQ0rGVBDTzpCkL9vKQvG/LBb9IkBUzhqKQ789cBXjXyAEpwFLQ8fkbB74hWC0HLAFQbZ0RB7PiYC0f5iGQwzmTBDYqAB0H5BMQGxwRBvmlYAEpj2IQVzWRBju4yCki/mLQvmFXBXJNFD0Va6JQNmfXBLbpaCkqxKMQEGGKBz7muAUJ1kLQeM/JB/EKyB0esxIQi4wLB/2bNCEBx8LQ out_182_mFAP2b_singleloop_p01wA5_mFAP2b_0001_0001
L2jCVBvIbPBka8S/PDXvSBHYlTAkR2O3PnEDXBXiBx+z4lutPzMTWBzgAr4zMzMrP3ySOB7Mn/+j/0u8P/VLKBTnLVA0IYMAQIFOUBPzMHCkZmZ+Pz9DRBTVF4AEdgnfPMw5PBP40r9DCtsBQ0AtMB3D2J9DZ021PsdbHBTc3SA0p0B7P out_182_mFAP2b_singleloop_p01wA5_mFAP2b_0001_0001
LEtobB/na8/zisdePEtIgBf9og+zfqxrv2jChBjVO02D/pGxPiBBiBjWkt973P1YPTiBfBTLy28Dv0N+vb3YdBb/+s/DZDQDwlaZfBzdv+AEyp+CwQFAaB3J8I/DcOhGwZ78bBLwK/AUO0ikPoL0hBbec5/TmIZtvJl0bBnWxwyr8cy9vibRhBH3zK5T7UpAw out_182_mFAP2b_singleloop_p01wA5_mFAP2b_0001_0001
LlD9gBThrH6zyhW/PDC8hBT0iM9bktTDQT3kgB77nK+LtIbIQZQghBjAr8/7yh2JQMdDgBb5QL+jWkNBQ/hBkBPilb87fiUEQZj3hBH1Nh/7zcQBQ out_182_mFAP2b_singleloop_p01wA5_mFAP2b_0001_0001
EPK8cB325767z3PJQBrcaBT2Of8b3k4LQjsdcBrEDC7jTiBOQtd+cBDVjH/zMzcNQfUYUB7P1477xLtLQoYiRB3k4K/7kCMKQQEbRB3Cj2A8G8uLQCK1OB/0grAMsUVOQpjfJBXQ3uAMSYwOQ54MGBrzu9A8e4vMQhRkHBPcjjAMqHmQQKcdbB33P16D99DIQPMhbBHQkQ/rQjhMQUyaTBz/hd7zIYvKQnqrSB3qzi7L/qtNQIPnTB70hh/ro+SIQngbNBHGgj+bhwxJQ8EhVB34XMBcVvEMQv6OPBnyEnB80WnKQyNNRBPCyfAs5i7PQugqHBn+iGBsMl4KQQHNCBTBdABsapENQhWFKBDTIYAMvnXRQmnlDBPAHmAsOhwQQ out_182_mFAP2b_singleloop_p01wA5_mFAP2b_0001_0001
ETihdBzLdTy7P1QQQgVOfBLxgg9T14VRQWOUbBX3kAA0LdrRQyLdWBTLym/j78tRQ/pmfB757n2rpbiSQ8vQgBvER5+Lxj7RQL+WdBreb5+ry6oQQmXfdBfkJxzLpMPQQ98ihBrrJq+Dk7ERQ1Q6bB/pMvzrHXITQ6LchBnD2v5D01MTQPNNfBrlwOAsIaoSQZXaiBrPyN/7VvwRQGOOZBP+vk/7fnyQQlOnfBjcKFAcqE4PQ out_182_mFAP2b_singleloop_p01wA5_mFAP2b_0001_0001
EPffdB/RhLBkuJBSQb8SaB7QLKC0isdSQzhWbBzfqVCE7R5TQIFufBTf/kCkR2OUQhrnbBjVO0CUGEwRQG24aBTlKyCkWkYQQRlXYBX12YDk/hTSQHHHdBDfxZDkPccPQ03vgBzgATB0Ld7RQwMFWB/ywBC0+PYSQVBjfBb9u6Ck7F6RQ7xoWBz/xvCk6lLQQZN4cBfo9VC0Tw+PQTAfZB/jp2D0auzRQ1pDZBjVKcD0WJYTQHbOUBXxFSDEUtHSQlAlcBnfxYDUK4UNQJIogBvbHdDU/v1PQFdFbBzu20DUE7HQQ out_182_mFAP2b_singleloop_p01wA5_mFAP2b_0001_0001
ERLSXBThrPCUf/sUQlYQXBLEYdCEZ7EWQhrHSBX461CkYQQWQMdzNB7OfjCEueEWQpbSXBfR2uBkqxDXQltLXB/NIICEKbPYQvaLcB76X2Ak+SzWQ2jCUB/naAC0xLVUQgexaB7CRxCUXBQWQj8qTBXmQKBkEv7WQrGHXBP7jaBUlslYQXbnTBLKsbCk5GUYQ2nvaBjpebCkGNVYQNZKcB/YrAAktxfXQ1azfBbUHcBEZj8WQEZFcBjdDeAkMFyVQ out_182_mFAP2b_singleloop_p01wA5_mFAP2b_0001_0001
Ee+eSBHXPeDU5QrWQEYlNB34l2DUMI4WQW5QOBzfqPEkpbqXQlDtSBHueWEE/p+XQNeJWBDrcsDUHaxWQkJqKBrMziDkpcZXQbc3LBrH6+DEFQ6VQ out_182_mFAP2b_singleloop_p01wA5_mFAP2b_0001_0001
EMIwJBXiBZEU0iAYQShrJBrbSsEUgVaYQ14lEBDW54E057TYQxggABf++vEk8SHYQdTCKBf++lE03PJZQTqFFBT5TZEUwqWZQnawABjS/jEEZVoZQUx0EBrZNDE0xPQZQkra4AHq2YEke3zZQo5PABDwTwD04zbZQc973AfZ5CEUvmtZQDU2uAz3vvDE3K5ZQHaRGBfSMSEkrHtXQZs/MBfae2E0UZQYQuDVKBLhT0Ek4FdZQbGlNBnzPcEk50OZQn38ABDeR1EEdGtZQ7NMIBTuX1DkkFCZQBPpxAzGVhE0SxBaQrXAABf3FODUr+WZQWRfvATDbSD0AbwZQ out_182_mFAP2b_singleloop_p01wA5_mFAP2b_0001_0001
LhrnEBzgANFkYQgYQoFZ/AjU4YFEv0dYQKxAABfTivF0NJuYQpw1DBb781FUbnDZQOJGIBnBBUFE7RpYQm5N5AH1nQFksGwYQD+r8APrfZFEya5XQ out_182_mFAP2b_singleloop_p01wA5_mFAP2b_0001_0001
E2Of3A33P7F00NlYQ46R2A34lIGEoa0YQ03PzAvIbQGUy2RYQpbSuAvyhNGka8iXQEtIuAHXPJGET3YZQFS2xAvg/DGU34BaQFf4pA3aXFGU6zlaQTujuALDRBGUZlPbQhCA3ATZvIGkp3gbQ9owxATgV0FEXPSYQLx89AbMSLGk4FBZQ6ArmAzNfFGkf+OZQjobsA77nRGkz5fZQO9e5AbKfHG0UaLaQcIDzA3r92FEXk8ZQpikiA7e+AGExgeaQ5m7nADa0NGUJUpaQvhLyAH78yFUg6JbQ8wNoATyaAGkENnbQ/MA6AbeyFGUWR8bQkTvzArF7PG0tkmbQK5R9A7/yJG0VhLbQ out_182_mFAP2b_singleloop_p01wA5_mFAP2b_0001_0001
EnED2AvyhaG00NZYQ357yAD/piGEaR2XQAAAxAPeptGkBBOYQbnv1A/S3wGUjXuYQ7Rh7APepjGEue0WQShr6AnsdcGkR2yYQS8TrAX4TgGUPFaXQGZ74ArbSpGEEYFWQEYl8A757bGkTiZWQKcdBB/9TmGkvfSXQ out_182_mFAP2b_singleloop_p01wA5_mFAP2b_0001_0001
E+TNqALbnzGUbnvXQIwKoAbkt+GUbnDYQ/pGqA757FH0gA7WQzMzpAzLdCHEmuxVQ7RhZAnYQAHEBWVYQcGFKALan9GEfTqXQbJBWA7dJ5GUqa8YQx1jmAbPKwGkqx7WQDVrtAnz7AHkVKdYQgVbXAXsnIHkXleYQHfDMAbCPCHUXo5WQlA8FAjVZ6GUM1IZQ533gAvvO7Gk9/UZQl28XALMzwGU1hzYQ out_182_mFAP2b_singleloop_p01wA5_mFAP2b_0001_0001
Epw1rA/mEQHEnELXQGZ7tAXNeXHU0iEWQJGEkA3MzbH0xLVVQQgVYAzgAfHET38VQU460AXNegHU14lWQBKX2AnXpoHEIglVQagr/Az86bHU7+7WQdoFsA34lSHkDtEYQ2moyAfwTTHEcHUVQQaPxADc5jHUvUcXQ4yc7Ary6uHEA/8VQ52ruAjHDsHkOJTVQ7uF6A7i0kH0b7uUQHQVCBnTKiH0m6TXQF3nBBnfpYHULvCWQOD2+APkrVH0tIsXQ out_182_mFAP2b_singleloop_p01wA5_mFAP2b_0001_0001
LNepkAf9obHkCX/TQepbYAb6mfHkBBGTQXPKeAz1jqHUiBhSQ8naQADVjxH0kYYSQR2OVAblDYHEsy5RQrTfMAjMVNHUlPPSQrRNKAbCFGHE1G/QQBlSx/6mHKHEHfDQQmA6m/+gQCH0Ue7NQyLdrA7luYH03PlTQvfuJA7oggHUb4qTQF3QiA/HzWHUYkaRQOGoKAvxybH0XXLRQLNB6/WCJOHUuzuSQNxpXAbqnJH0qr7SQEmUGA3M79G0qESRQDKOZAXf4FHEjCcQQ9oz7/iskRH0lkMPQrd3I/K6nLHUJ1oQQNoh++epQFHk8VwMQUkeZ/OvW7G0txwOQ8itAAT3oAHEmtwMQ out_182_mFAP2b_singleloop_p01wA5_mFAP2b_0001_0001
LlYQpAnX6rHERLKSQdoFtADAA2H0MzkRQDXP3AHtI4HkR2WSQBrc7AjWkwHUep7SQsHFwAXMI1H0w1DQQBPF6AjIRvHEq72PQPKNnAPuZvHEgUlOQVjXuA3islHEoaUSQg58mADyF8HEzAuRQDI8wAzU38HE5hPPQsCG/ADLsyHUF4iOQ1CcpA7z2uHk9yeMQ+VlfAr08zHEWkxOQ7c8lAzFenHE+LXPQ out_182_mFAP2b_singleloop_p01wA5_mFAP2b_0001_0001
LBrc8AjVuAI0P1QSQ9oQDBrbyBIEnE7SQnvfHBz0N7HUPKkSQTihLBLaR6HE7RRTQIFuEBPyWHIkZmZSQemv+AjmBKIEpIJSQj3o3AT1kFIUpwoRQBuX8AnOyAIUz2QSQ50nCB353BIkxtAUQZkKHB7n9GIkdPfRQgiKHBj9fJIUO3ITQp7s/A/ISNIU9ZaRQoju7An62LIk8bETQXmh4AvLcFIU8NjQQaeYvAz/OGIk6k9RQ out_182_mFAP2b_singleloop_p01wA5_mFAP2b_0001_0001
EzMzGBnsd1H0GvcRQIwqKBfTitHUepDRQIwKIBjrHjHUepjQQoFZKBntzdHEEYVPQ0iMOBrvfyHEAAAQQk3FLBDkl2H0LFeNQNIQGB/f/0HkowLNQRstNBjct7HUlu4LQ8naDBPc91HkZm5QQT3ENB/XdrHEPa7RQy6GRBHH1sH0v8bPQ5KSQBbvK5Hk60bQQ out_182_mFAP2b_singleloop_p01wA5_mFAP2b_0001_0001
EqxrDB/89fH0w1LRQdTCBB3MzVH0z33QQXkt9ADAAQHkBBGSQfU43APy2UHU3k4SQ14l4AzKHXHECsyPQCZI8AjMybHUnrWNQt4DzA33dMH0QaNPQdTCCB/89kH0eU4RQjl9DBDzcQHktzaQQ+L4yAvmTcHUhKWQQYFN8AfpejH0djpNQ77ZsAPB5NHE/o3NQ9MCwAza/IHkWPhQQWZq4Az77GHU+nSOQ out_182_mFAP2b_singleloop_p01wA5_mFAP2b_0001_0001
EvJx/AbQgFH0gALSQhrH7A34l+GkQgNTQNzMyAHtI3GkBBuSQ99TzAHDCyGU5QrRQgqxBBb5Q3GEue0TQaMOGB3y17G0fcnUQ4E5JBjHsyG0JJCVQyM8DBnUTBHks20VQpwVCBDBWCHkrHdRQ4bi3Aj9pDH0Jf+TQ4loDBvmOzG0sr/SQEbm/AfehxGk4laUQ9beIB/4fBH0GOBUQjPHNBXV01GkRMoVQykeLBfVwuGkseJUQlXqHBb79sGU26nVQeXKHBHarEHU5mbWQHMrBBDmj7GkFFbWQUoSBBTKjHHUAdfVQ out_182_mFAP2b_singleloop_p01wA5_mFAP2b_0001_0001
ECsypAHZ71GkU4iTQ8S3gArbSuGkDtYTQ789jA/mEkG04lGUQpbSkAT14jG03PVVQDCsMAfTiyGU2O/TQbEky/+T9qG0oLxTQDfU5/W3ohGUsVgTQTyp7+iVuuGUSk1TQ67npAf9o6GUwKXUQ6mWfAv6zsGkflUSQRG3IAXFH6G07WlTQxa3OAXtrzGEm5DVQ out_182_mFAP2b_singleloop_p01wA5_mFAP2b_0001_0001
EiBBnA757bGEv0VTQOJGsA7kYSG0eU4TQqxLmAThrHG0xL1TQIwKiA3NJEGkpbySQlDt2APzMRGUy2JTQ5dq9AvWUaGUuBgTQJm37AP5DHGUcpgTQ/lJDBnJjbGEvVqSQoa8lATKccG03PVSQJYatArIkTGkkl8UQYjP1ArfiRGEYxFSQwYcABDB6YG0+RcUQHuL5ADflhGUxrgTQ+PtBBHYTGGUBA/SQvbl2AztmAG0RQOTQKCP9Ar00GG06UlUQCfmFBziBiGkjr/SQgjqBBvcMdGUPkrRQUFaFBvyXUG0+2qSQ out_182_mFAP2b_singleloop_p01wA5_mFAP2b_0001_0001
E/pGmADBWCGEVj/UQT3khAb5QvF0LdLVQmuJqA76RfFUiBpVQZ78sAHtIfFUf/0WQ14lQATgVwF03PNWQaF0FADALaFk5ckWQ5ymPAPGJKFkIOWWQvGFo/2+uZF0XFGXQ3kYpAXiBGG0w1zVQA+0cADOwpFkGROUQViIEADI46FUumzVQhRcWAf9u3FECGIXQ out_182_mFAP2b_singleloop_p01wA5_mFAP2b_0001_0001
EdTiuAfSMSFklDtUQFDC3ALFuCFEoaEVQaR2yA/owrE0bSEVQb8SuAT0ikE0GvEUQBWZABXiBDFk8SHUQinmCBbx+YFEXe9TQBz5EBvzL0EEbPqUQd+aEBPyhjFEDuOVQWO0rA/mETFkCXvTQwf05AnQcGFkNxEWQetX+A71b9EU5RITQcoQ/ATMhiF0x7eTQSt+FBb75XFkqAUTQj4SIBjSh0EEoZ+TQ12dDBfE1jEkbAwUQxoLGBTo25E0xzoVQYv/FB3qPzFEUr/UQefiHBnQ6ZFkwHtVQhNFBBreLlFEth5VQ out_182_mFAP2b_singleloop_p01wA5_mFAP2b_0001_0001
EhAr0AzeUgEECsKWQkCXxAzKHKE0NJWWQ2jC7AXO02D0yhOWQqxrBBzgA/DE+T1WQgVOsAHueGE0jCvXQvs3iAL6lTE07M4XQUpBpAPUtdDUE35XQnvf4AfTinEkqx7WQOIqrAXpEGEk83jVQp99xAPp2KE0WSQYQZN8kAHebiEUoP8XQlOclAXdGZDkjUcYQ1u/vAr6QJDEqb0XQp9PjATkDVDEyQIXQ out_182_mFAP2b_singleloop_p01wA5_mFAP2b_0001_0001
EOJG6Ab6mUDEuecVQdTiBBb5Q3C0KHSVQUNeABTKcJC00NxVQLHa8ALwKfB00NBVQtd+CBHue0CU0i0TQdAhEBTFmdDE37JTQWhkAB7cB4DUwzoSQK9xJBTyFoDkAlATQKw5BB38QOE0oM+RQkfJLBPVcGEEXlVSQ4iOHBHweTEU0I0RQU4nIB3xmlEU4PIRQwKHzALGEQDUep7UQMU3EB7b0CDUV14VQV7X/AbXWnC043STQaGUGBrSSeC0tXtTQhh24AnJzvD0kdwSQsa2MBHhGTDUNtaTQxbk9A7JeYEk9ckRQ1DVPBnssKEknSNSQlvcMBjjLlEETY8QQ out_182_mFAP2b_singleloop_p01wA5_mFAP2b_0001_0001
LCB2BBrFZ7BUHaBXQfUYBBTKclA0FZjXQTiBEB/S3E/jEDqWQjX6BBLFue7Tc9gWQXkNEB/9TtAEW5cYQqYdDBX5tECE11oYQjxEEBLQicCkXJ/XQeu3BB/Wf8BUP4/WQT6P6AnzsVAEM4rXQivcIB3O+aAkzsZYQ1aYCBv+FBA0vA0YQ9KbGBfdYOC079AZQ5F++Av3MJCE0N3YQDxPIBD1JhC03j1XQCf1BBjWP6CEvvAYQ out_182_mFAP2b_singleloop_p01wA5_mFAP2b_0001_0001
LU4aIBHsyx/DEY9VQiBBLBHsyh9z4lGVQgVuHBrFZ77j9o4TQzMzIBbmZG8r8SPTQy2ZQB3ist+z4lmUQMK2PBXr2dAk5BwTQ6mEKBb6m0AUIwCWQYAnLBju5XzLvEsVQ1UOSBL4HL8TCjCUQNbBTBP6/J/zvXaVQu61RBXU0OA0Jd7SQ out_182_mFAP2b_singleloop_p01wA5_mFAP2b_0001_0001
LCsyDBLGEo+j/UjTQTihABjqxL+zP1YSQBW51A/mEj8z3P1SQamZuAblDN8jZmBSQAAgABDW5YA0NJmRQdlMGBftb3AE6FLRQ6kzFBDFqFCkuZbQQlw+IBbH5k/TIfXQQyL9CBfnvHAkYQIUQovXCBLITf6zWOyRQ1Tw9Avn5IBkoAPSQPGC8Af97SAEUMuQQGphIBfopDBU5bESQtxzJBfxnQCkcaLQQe45DBXpBdCkpZDRQv1dDB7DKBCkSCCPQBXANBHvvHAU/QGQQksvGB7pgM/jSy+OQ8nRJBX2Cg9zVv8QQ out_182_mFAP2b_singleloop_p01wA5_mFAP2b_0001_0001
LQ140AvHFu6jDtIUQMIwqATf/U174luUQlYQkAz1jS+DqGPVQWO0UA76RR+z1jKVQkCX7ALwKH7zkYwUQBWNsAXOz78LIyjVQFjAmA/OEY8bMg/TQ out_182_mFAP2b_singleloop_p01wA5_mFAP2b_0001_0001
LRLypAjpbKAUiBxVQuz3kA7P1YBECsSWQ6mEdAb6mEC0IbPVQ2OfLAzeUUCU3kgVQZQgbAbmZGBknvfXQ1ywjA3N2nA0hjWYQWhQrA7m2RBk2WlYQfKngA7sp++jfTnYQfU4xALGEIAEAAwVQqiOrAXp5BCU7ynWQPQVPAPXlXAU2tPXQ7JJTAL0jACEU8wXQ3zUkAnpxP+TtJBZQ+J9UAzRu99zxTaYQ out_182_mFAP2b_singleloop_p01wA5_mFAP2b_0001_0001
EFDCjAjqxHC01jCUQKc9aAzLdfC0d++SQueUeA/TNODktzPTQZQgnA7QLaDkvfyTQBW5hA/89XCUJGkRQrdysADTWpCUh0cRQjljhALxFUBkEwORQmW+wA/SaqCkhQCQQLHaqAHZ70Bk++5TQ/ABKAz9YXCEbiBTQqqkaAbe8pCksL3QQK66xADRKXC09wDSQ23msA/6wJD0LM0RQ/ikkAPr3KBEN8OQQ9zuSAzNj9A0CZSRQrbbmAfhbxAkq+7RQuQ24AP3d4CUx9AQQR9mrADUn9C04z0OQrtVxAj4FKCEzNTPQ out_182_mFAP2b_singleloop_p01wA5_mFAP2b_0001_0001
ER2OPATf/oDUKc1SQxgATArFZLEUf/8SQamZWAfR2WEkSMoRQnEDMADAASE0eUoQQKc9AATLyWEUktrTQnBt9/uxzREUoIJVQzjxb/y3UhEk49vVQV+YW/GurfEElEQXQssfn8mqYxEU17zXQhrHBAPHadD0codSQS31gALa2NEkXchTQUklj/21uSEkZJNTQCVNDAvHFoEEA4lTQs0XOAH50TEkZRoVQju9y/qxWBEEQGSVQoIHV9YAVeEkgDVVQbtSn/mGmxE00hfVQbEP7/K2ugEEr/qXQssV0+ycZQEUczhXQO2Ej8YjQwEEb7ZYQwoLa/AR0wEUz5bXQLL87++4+/E0p5iXQ out_182_mFAP2b_singleloop_p01wA5_mFAP2b_0001_0001
EcSMiAnX6mEkZmpRQzMzjAb5Q1EUc9gQQFDCgAfTiLFUxg4QQ3kYkAjWkVF0FZzRQ2OfvAPy21EEpwFQQUNemAvxLpE0kYgSQZZBeAneXvE0GSXPQQgVwArvfAFUgVeOQsHFyAvz3lEEVjnPQVjX0ALbn7E01j6QQ out_182_mFAP2b_singleloop_p01wA5_mFAP2b_0001_0001
E2OfPAHtITFEueMQQKxgGALaRoFkCXfQQiBBMAXMI4FEYlzOQGZ7GALFu0FE+TdMQ4P1Y/GtInFUeprQQmeML++0I9Fkhl2QQvz48+GCzEGE+0KSQuuch+GLvAG0l1RTQzVbb/+P2OGEptASQGZ7IA/89JFEmu5OQknZNAri/tF0rNbRQuVwK/WjhdF0oFkRQQIm4+CLBfFEHkpPQaW7Z/gzY6FUAB0QQG3v7++RsDGUccBQQTGZk/GY2TG0mxzSQiC2h/W21RGUzGGRQ out_182_mFAP2b_singleloop_p01wA5_mFAP2b_0001_0001
LfU4WAf9oEG0hWkPQktzdAXNeMG0yhmNQGZ7kA34lVGEaR2OQc9oiAjqxYGEYljQQaR2aADVjFGkTixQQri6PAXUnPGElxiMQuG/jAHFmIGk8vHMQ out_182_mFAP2b_singleloop_p01wA5_mFAP2b_0001_0001
EW5QsA7QLaGUJGUNQ/pGyADBWjGkBBWOQZQg9AvyhkGkQgVNQ4PVABjrHgGUxgQLQXPKsATLytGUeprNQYUirATkgwGU+2uKQVL1kA3Or6GkBvLKQQaOWAnV66GkDxxKQhM0pAnwDDHURAFJQUNetAvxLXG025bLQ8GzyADXhiG0cOQQQJIQwA/Gc0GE7YnOQNgGkATlgtGUWSgOQO/9nAXD0pGkUHqJQZBrzALN7xGUCdAKQGGylADKxJHEcIsIQTJ1xAXK9CHk4EtIQ out_182_mFAP2b_singleloop_p01wA5_mFAP2b_0001_0001
EktzBBf9oqGkZm5OQlDNHB7QLuGUepLOQoacHB/TN6GEZ7sNQ/pGGB/9TAHk9ogPQT3kLBbmZrGkDtIQQstkMB7wEgGEHtTQQ6WZQBT8FwGU7njPQbCcQBrIgeGUYfbRQ/UDAB/natGEShTQQ+0XIBLxMqGU8VVMQ3TXKBT9juGEajGRQPiXOBL08cGEZWyOQgxAJBH3zbGES2eQQiUeTBzDfuGknRhQQWwtPBr4a4G0UsaPQotgRBL5ssGEAYpNQRAWRB3WZWGkjghRQ6XwOBP0fhG05tWSQgDHUB/Q0iGkskNRQ out_182_mFAP2b_singleloop_p01wA5_mFAP2b_0001_0001
ERLSJBT0i9GEYlTLQXPqJBXiBJHUJGkKQbnPPBrFZMHEaRmJQ03vRBnX6GH0d++HQ3kYFBPzMMHEUNeIQicIAB7zmKHU/slJQjCAGBTsAYHU9VZHQtIbKBrGv3G04l+JQjmyIB3F1NHk4LVMQWY0FBXINHHkLgZFQXf2+AjHcQH0k/4KQRd8CBH4IaHkXvfEQ8r7JBvPaZHUvyoFQhNjFBL2/cH0V5eJQ out_182_mFAP2b_singleloop_p01wA5_mFAP2b_0001_0001
E5lORBPHaVHUGEoKQIwqWBbmZZHUzMDKQHaxXB3MzdHUiBhGQwKnUBnBBkHUGEYEQCB2XB/naiHk9oAMQ4badBz0FnHkbNAMQVJJeBXlBxHU8aoOQ3pRiBfDZ2HESu3NQam5OBvyhZHk789LQJ7dZBXjwSHkLIPKQD+6WBvE+fHEL3/NQDZLVB3LCpHUMOhLQCdNeBTe7qHUyBGKQYJMgB/EwgHkVtTMQ9MyiBjfm8HUW+TPQb5QiB7kw5HU9v2LQpKujBHgHwHUkq+NQ out_182_mFAP2b_singleloop_p01wA5_mFAP2b_0001_0001
LGZbcBntzaHkpbSEQEYleBbktfH0Gv0+PEtohBXMInHEDCsAQ789hBfTivHU3kY8PQgVgB7luXHUjX60PUHpcBn/UQH0s3bjPYFjYBz8CUHU/Elpv05xdBvJ6GHkpwWJPDCseBb5QVHEv0NGQI2bbB3SdkHU4DG7P/f4hB3T0SHEh4O6PWYUhBTaMcHUe54DP out_182_mFAP2b_singleloop_p01wA5_mFAP2b_0001_0001
LRLSjBT14jH0w1jEQtdulBntzpHEW5wFQktjmBLEYnH0kYwJQ7RhlBntzfHEoa8KQZ78nB/mEmHkTiBCQSO/oBXrIcHEuStDQfU4iBDW5cH0OffGQ4HUlBXdVyHEgUVFQoChpB3J1rHke0jBQgVFnBDZClHUG0I8PXjGpBH+zXHkk1gAQ out_182_mFAP2b_singleloop_p01wA5_mFAP2b_0001_0001
Lf/koBnX6sH0P14KQ35rpB7P1qHUiBhNQCBmqBHXPfHUGE4NQzMDrBT14bHEoaEQQiBBsBLFuyHEtIrNQS0MrBPtz7HUKy2LQUXwpBTEh2H0jKlJQBkkoB3r/sH0/E3KQ2sLoBDLzsHUN5CPQR13tBPSwuHEkfBNQJmUsB7nP1HE0dwPQud+sBfZJAIECqMLQAZ7pBDyvAIUGM9MQuzQrB/nT0HkGwGIQ7UPoB/T/7H0J/yIQ out_182_mFAP2b_singleloop_p01wA5_mFAP2b_0001_0001
EiWErBbPKZH0istLQOJ2rBLwKOHkArMMQR2OqBz1jGH0xLdKQKcNrBjU49GE7RxJQLy2uBzLdMHkoFpLQ/ZcvBXFhPHEyh8IQ/AmwBno+SHU5ajNQlDtqBLbnbHEnEzJQJ9brBnhQMHU+SSOQDXUvBrBAEHE8/4LQ9z1tB3lESHUCkGIQyisyBT6fRHEIhHNQNgKwBbQoQH0SgmPQiYLwBb0cbHEWBUNQ out_182_mFAP2b_singleloop_p01wA5_mFAP2b_0001_0001
E35rnBrbSJHkvf6JQv09lBzgACH0P1YIQBr8iB7P1DHkqxrIQjs9hBra8MHU2OfIQ5QrmBbPKCHEue0CQucBlBzyR6G0Ms/+PX84lBrZj5Gk0P/tPZBFoB/+p1GkGjsaPTiJkBTfW9Gk2qZuv789mBz1jQHEW5gKQ6nTmBTQ45GUgUGJQx9xoBr+OAHkx3RCQK2VmB3FKKHUGgOBQZ+7iBHI68GUYV/+PWWLlB71YyGU6IUBQT8kkBHOJ9GE67Y7vrrViBnrgAHUeqZhv out_182_mFAP2b_singleloop_p01wA5_mFAP2b_0001_0001
EAAghB3256GUiBBJQEtIdBDrc6GktzHJQqGvaB3isxG0IbnGQXPKdBrbSpG0HFuFQhALbBPHa4GEUN+LQiT8bBnl/AH0YiHOQvYSgBTbVCHEL+ZPQTdqXBzfCHHEfS+OQ0hggBbz0JHEgztQQc2AYBTmVOHEYMfQQOstcBDnzPHkMTGRQO0iiBjU4zGUepLJQOPjbBThFCH04NbIQwC0cBnHBxGU11tMQfw/WBLUV3GU/PwLQxt8hBDFi9GkuT0OQcP6TBv04FH0HaBOQR/XiB7Y6KHUcGORQS5fUB3q7SH0eJyQQVXEdBH7mVHUkn5RQ out_182_mFAP2b_singleloop_p01wA5_mFAP2b_0001_0001
E8S3VBbQgzGEXPqEQfU4SBDrcrGkX6mBQTiBPBHtIlGE/pGFQv0tMBvyhpGkU4aIQR0zPBrYvwG0hPD6Pq+VTBzTb1GUNDbiP0qAQBXul6G0Eu82vKChTBnhq+GUDrRAwyYYQBP0wEHEmGUEwSMIUBThr6GEBWZFQwSuVB/EwlGEYf2/PcwUNB3LL3G01YN9P3rJNBrg5qGExJt0PKayVBHeGvGUCXxovwg/VBrib7GE/nfxPPJwNBXrRBH0rRTwvwJMNBbLw0GkpMq6v9fcVBvF73GUk7PCwo5nWBP+2DH0/sU9vEI2SBjuUHHEW8PHwmcoOBXUILHkToiCwaNiNB35+/GUJY5Fw out_182_mFAP2b_singleloop_p01wA5_mFAP2b_0001_0001
EEtIOBDAAbGUNepDQMIQKBvz3TGkpbSGQ8n6FBT14PG0OffCQ/pGHBDBWMGU6mE8PJMINBnFPKGEtVXIQBvZJBb57BGEbtdJQx6lIB7RyvF0z/eIQLD8FBTr7CGUubxLQUw4EBvMLlFEwDBKQdxNDBfEdyF0XSCMQyb8EBfVKLGkS1mNQ6KG/Ani7uF0FUEOQf1QBBXfZJGU/HpPQfMR9Ab1m/FkuV3PQ4PVQBPc9XGET3kAQV+RIBTXUYGUiTvIQqWvPBfD7MGkje+JQuFpPBDdeGGUBHtFQGFmKB/9HpFUyreFQiVmDBnmDWFUoftJQ6yAHBLbzSG0N7bNQyy16ALDzfFEjyROQE9gAB/91PGk+BiQQIoi3ADZY9F0XivQQ out_182_mFAP2b_singleloop_p01wA5_mFAP2b_0001_0001
EfU4AB7kYQG0LdTEQXkt4AXjXMGUhrHBQRLyvAjrHIGE99zEQbnvqAT2OOGkCXvHQBuS0ATsLVG0Es+6Ptd1rAjAIRGE3z0sPJe+oAT16HG0RMrvPcRUoALRRXGUfJetvIFOAB3MzTGUKc9HQG3i7ATwzFG0bFP9P0O06AzquYG04sz0PKZywAL6fbG0dr3/P out_182_mFAP2b_singleloop_p01wA5_mFAP2b_0001_0001
EZ78tA/9T7F0IbnEQIMvlAHiPxFkLz5HQxgweAfxpgF0FSxEQmO7iAb3BZFEKylAQhSrqA3V1mFUUQaKQlSXyAfMJyFkxCICQ+cLgAfYo9FkKlmIQCiakA7ORfFktMmLQKLsuArs+yFUFFnLQxfdwADHzaFUOayJQ out_182_mFAP2b_singleloop_p01wA5_mFAP2b_0001_0001
EPk7LALnHbF0xG0GQ58M//mvRJFkvmqEQFFEd/et5AF0ijVIQvVFP/WNjKFUKDcKQwnVo/aa5PFUvDB/PBU2b+iOkhFUAsPAQTOxx+c7ioFUtn+zPpmVl+0IN7FkCcarPHFEh/w6kZFEq7hXPEeAGALOfjFEs+9IQoskKAj8O8EU9svDQY6IQ/egECFEKHm7Pbh1//SRXVFUYpL5PoIMO/mHZvF0vGDCQLy6D/gTxbFELj2CQBc3u/cHPdFECrA1v8L0i/89oKFErPStP out_182_mFAP2b_singleloop_p01wA5_mFAP2b_0001_0001
E/uWq+6+4uE0rSWHQGy+O/IF+lE0ZwUJQV27AAdhaxEEsz2IQpN8KAJQ4uE0yNhFQspqZ/crEOE07KwIQ5gb4/EwnCEUpNwKQgsR2/IPtHEUhzcNQDbTKAdkglDU9Y8JQGA1HAVUX6DkUuSPQna/WAREZQD0Y9xLQg7vVAdr2aDEMWdOQpWhG/6eLnEki69DQavE7+YR/nEEr/aLQ6KVn9igZGEUpyuIQDf8q/EN7LEEqtjFQ3sOg/I6JUE0WCHOQ7bSLA5WQdDEp9pHQPn0GAh0VBE0J+sQQ7t/gAZvf3CUKjHLQoAxfARiRKDExJ6PQ out_182_mFAP2b_singleloop_p01wA5_mFAP2b_0001_0001
EF2sHARRB+E02m0KQqHbZApM5MFUBzcKQ7i+mAt5TBFkTRrJQOHJuARJsKFE0cdIQO8BdAJXBaF08e/MQmogiAxrFNFUY1XPQMeljAVBAbFUbW7QQxT2nAR3OOF0O7GSQoFroA9OgbFEMuVTQZJYAAh3R9EkosnMQD2ZVAZXwXFUXZ0IQAtVkANJnmFU+/lMQevGOAxIwhFEoykNQmY1ZAJgHAFEBiyPQB5RqAdxJGF0Ek5OQdQCpAJdOoFUjIuQQmXlXABKmhF0gKMRQhdjiAJ3wAFU+mTSQNCwvAtT9HFEQc3RQywhrAVMeSF0BPGUQjLstAVd5nFEeDLTQOZXhApiKhFkDclTQ out_182_mFAP2b_singleloop_p01wA5_mFAP2b_0001_0001
EmDpnAN03sEEH1YKQktUxAl+XgEki87JQWX8xAhgQYE05uIGQ6O5xAZw8EEEdiKFQxK1xAR7fNE0Om4LQ+uTyAB98TEkJ6zOQf5oyAxEyAEkvbVQQQ852ANRwfDEdF+PQ0PIuA5KTDEk5uhRQlmRhAh4zlEEw6QLQqwO4ANOpqE00RSKQ8v0qA92WDEkC1mLQFo34A5S0DE0rpcLQrMg5AxIcdEkQNJPQieOrAh1XdE0JrSPQ9cGuAlFauDUDuLSQagwqAB9RREkZSxRQ out_182_mFAP2b_singleloop_p01wA5_mFAP2b_0001_0001
EqqhyARXHnEUNKWCQVlg0AN6khEE8Wi5PMbtrANcUTEEbqEyPJbatAZmqHE0203qvMBU/Ah4xWE0hsS4PPxOEBdGQlEEgiO7PtLgEB56o3E0vWP3PLN1HBlJUdEEkp2AQlhkxAFWp2EUVuWDQDZg0A13QwEEDooxPGZn/Al0jIEE+7V9P9gKABd0jRE0mTi4OUv9KB1EOmEUX89BQe3cHBp0WOEUI0NCQ out_182_mFAP2b_singleloop_p01wA5_mFAP2b_0001_0001
LV6SiANPUUEU+k85PNUSSAp+0HEUwem0PNV8XABjUgD0FFPzPG9DPAZD0IDEGDtevrrjKAFVyPE0B4OxvYJ4BAZmimEUwAgwvj09r/QcYrE0en5rPwVOHAB+2yEUOrM7v9SdhAlW+dEka2LAQotUFAZ3wJEk+tD8P0XvXAJONPE04hU6v4/B8/82NFEEFZL3v out_182_mFAP2b_singleloop_p01wA5_mFAP2b_0001_0001
EFvYjAxxgSD0KAa8PF7HnAFWUmCUbWT8PO3XgAhvvJC0vNwBQsgLgA1QYPCEgDoGQfTzyAFE4jCkyZk/PRuX3AhuRvBkYTW+PmwcxAZY9vA0cJ/9POf5ABlGqpB0aPt9PF9gmA9aKnDkm34AQNiUmA1x1ZCEVNYwPBve3A19/5CkoBt6PKaozAN/ztCUdY8DQPCpCBdLZwA0wz48PJ3IDBVZSPCUqQC+P out_182_mFAP2b_singleloop_p01wA5_mFAP2b_0001_0001
E8orVAt1HWBU27p+PZW6FA9kwiA0v0LCQmjYQAdNb++zootFQOFwFAFoeY9jS7eIQk7Ey/QFzz/TLqR7PxbkIA5H1n/jWzBpPnDIVAlLAGBUx9ZrPtO5VAlMHXB0B/c+PKOh3/Q0JNBU9PnEQGszl/I9Us9jHQz9PfSQM/wu2hA04CX5PVMtSAtCbr9TI5xsP00///wZOZ/TL9vyvKAmiApg17AUz/OYvzOnMAZBe4BUroikv out_182_mFAP2b_singleloop_p01wA5_mFAP2b_0001_0001
E3RpiARJCo+jNMDFQNfWoAlHfb5zzMnHQc6XqA5Ny+7DGbwKQsm6tARNoB7bTjPMQxWBzAxOvs0rzl3EQ9fMyAhpRN87uqT+PSX68AtskB9bdLc5P9aK8A1cif+7lk4jvFjTCBtv28+7fL23vV1LHBtxjg+L8T2wvZyiBBF7D2/LbM4AwTmvmAlai6/DtctCQuXfjAdl9v8rINSHQdJr3ARa2g9T2iyEQ5Mk3AJMrG9LA+JHQzU9tAlDnA/7MBP+PjU1tAFxdw4zPNd5P+vnAB955B5zKMV5PSGsABFLG++bDUI+Ph/x0ANF02+bIE7wvzGxHBRSqp9LiiXsPfbWKBJ6h2+bj7P5v6Sl7AdQ6FAM0SOCwQRtEBZoAGAMpfSDw out_182_mFAP2b_singleloop_p01wA5_mFAP2b_0001_0001
LbjGoAZF+c/j7+lLQ0xspAxjOIAkSiXOQsKDfA5R6w/z1F+PQwlVNAF4w8/zlM6OQIrAtAFCXmBUaiiOQmwD4AhqM4BUhDcNQXpQ5A1mnVCkCDMLQ5lfABdjhVBkHarOQVOrBBt8wdCUHrLKQrciFB9F0lBExCrNQRsIGBd1SMC0KybLQVSKLBdEaUCE6qbKQScMlAdhiZAUYhRKQQREwAh1NC/DwGOPQdJSnAt5xGC0CIcNQdy0sAd5G7BU60TQQqcPyAJ1PjCkvqNKQbXBAB1VXtAEnPOQQ/aJCBF6zxCkcjaIQwCDJBFxgKBUOXpOQEGyNBd7KGCkIIhLQ out_182_mFAP2b_singleloop_p01wA5_mFAP2b_0001_0001
EXB2gAhlrI/jc/QRQt/gPAdPat+z44JSQZkADA5PdpA0rRWSQkZWMA1QytBk6MiSQJ6/WABRYR9TntgTQi1GFAZLD36jGNZUQS42w/ketd+zS4GVQkQk7/UiUi9LMdrUQTtNI/ok+L8TPyyVQcf4T/0W/88rpQjVQkaVoA9qr8+jUeoRQY1xEAR8xd8ju3tRQCD8gABNwoy7ayWTQ5d2fAhBGM/TydCUQJvzx/wMxOAEgzDVQZusCAB7gw/bCxWUQIV1x9iPnH+T4KbWQ out_182_mFAP2b_singleloop_p01wA5_mFAP2b_0001_0001
EsXTX/oV5iAkXYTSQ4ksD7m7GsB0U6jSQRjjG+mWKRCUncTRQd2cO/CD+zCEn0VRQIJO5+subT/jeXFSQqmpe/itoVBEEQ5SQ8bX1+w9MJCULoXTQ out_182_mFAP2b_singleloop_p01wA5_mFAP2b_0001_0001
EANjv+QPABCEcPMQQbhcn+gZ4XCUTC2NQXqEk/eRgdCUuy4MQnwQAAL3IFCkqjpNQXYij/gEMACE4WvLQKmcB/8MUxA0QnILQMpuU/YaQIBk7bOQQINjP/Erl3CkZzHOQD4jl/EtmTCkFy7JQfUBCA9jX2BUvhdMQtr7n/AShJAkPT8KQ out_182_mFAP2b_singleloop_p01wA5_mFAP2b_0001_0001
EEbHr/e8w9CU0pNLQwdkKAnQRFDE7VCKQu82IArcASDkvRNGQsAJv/epkQDU9t2DQkz2WA/AKoD036kLQMiRmALHypDUBppKQvDaMAD4zJEEsrKLQ9YdF/CcmRDEzmvKQkxwTAbGrnCk8jJKQGP5WA/pggDkcBtNQec+qAHuLuDklPJMQlMTVAL87VEEqTRMQYo73/eATJEU9+4LQyadMAriyNEUX8CJQ out_182_mFAP2b_singleloop_p01wA5_mFAP2b_0001_0001
E4J5aA3NeeDkmT3DQnjfbAveGrDUbPg8Pb0EcA7A1NEkbPe7P4D9eAPfOZE0I+rBQyNQnAj5+WDEdYv1PawJnArj7mCk8Q72P5J1dAr5hSCEPJ8yPYmJwAjAdUCU0pK6PnORkAv9NfDkfsBGQdC5MAby0fD0tyo4PojpuArttiD0WGd6PpjRnAH6lgD0YsGkvMejwAjFGpB06Gs6P9jn2A/yNmC0OYt7P out_182_mFAP2b_singleloop_p01wA5_mFAP2b_0001_0001
E/0UZAP2pVEEF+elPOVgeAjNzrEUw5hevtCUrA39CvEU0JYkvvRuwAvlLlEUNlI4vVELUAP+iyEkbYk7vkNg3/unuxEkMyt6vE0kbA3h1IFk3Gw+vlAxg/20Z0E0mxpCw4xfTADyAMEU+rNwv1IPYADKD2EEb4zyPg3uYAT9RnEU7J6Aw2vfs/yqR+EUB5pyvpozt/ysciE0HJj2vAPHUAv1WNFUGmJDw96cmAv+5IFknFr/v7dAXAPsPUFE5Ak4v4bPX9wwozE05mBCweveq/aapnE0XsXFwABGp/2x1DF0mnYEw out_182_mFAP2b_singleloop_p01wA5_mFAP2b_0001_0001
EUDfvAfw78EU64qyPYH26A/qz8E0QP93PBTh/AfuSTFUUI92Pwxs7Arf4hF0fO48PsWh8AXSTzEkHVlBQpuEEBLwYyEERLiDQe3VHBTGWkEEgyj/PRVOEBH+xpEkRMnIQYZqqAHB3HF0c104PJvA/AXH3yEUliooP1kY5AnNDjE0QanBQq1+3Abrx8EEHGdEQ18yFBzSaCFU91cDQtQeLBLqsjE0YlKBQSqOHBHrCrE03SB3Po7qFBv7PUE0yMd/PgyWIBHIJpE0gmTJQDggCBL6vZE0u9pIQPr6BB/jR0E08r6JQ out_182_mFAP2b_singleloop_p01wA5_mFAP2b_0001_0001
E/UDEB757VF0gArcPEYlGBXO0qFEv0NBPhrnMBf8SpF0fqxjPKxAPBvyhYF03P1YvRATFBj8n1F0Wgs6vO5aHBH4/oFET2oBw/Lk+AvW83FUNtH8vUNeFBHsyJF0eU4uvGPCFBHu30FkW1+0Px7IHBnatCGkkU86vK2nHBr5SaFEjpiAwqb58Anbn/FEgo4Bwn0U7APF2AGkuJUzv0B26AnAMoF0yO97v out_182_mFAP2b_singleloop_p01wA5_mFAP2b_0001_0001
LXPKPBDqG7F0gArwPe++UB3Mz6F057nyPiWkXB757HGET3k4P/UDVBzLdQGUGEY4PyL9MBPzMEG00NJ0PU5vWB3bD2F0QZNpvtGKWBHR2uFUKGN7P out_182_mFAP2b_singleloop_p01wA5_mFAP2b_0001_0001
E5lucBT2OHGkSMI7PyL9fBDVjQG0coF+PVjnhBPepOGUhrHEQpbyiBblDGG0eU4EQ6f3hB7quTGUBKyxPgKVgBnOBWGk4CCxvY4fjB/ridGUNj23P8naeBjWk/FEnED7PveRdBHMPXGE1ns/P6GOjBDlHNGUxOosPBAidBHdBaGEyDRqvBn0kB7xqfGEWSriPx6rkBL+ybGEtkB/PjAKiBf2MkGktIm5P out_182_mFAP2b_singleloop_p01wA5_mFAP2b_0001_0001
EjsthBXO0WGUJGkHQ99TjBvIbWGkWkNKQLymlBHueeGEqG/JQuzHlB7P1nG0jCXJQ3kohBX46ZGkoFpMQkYdeBXyETG0LZcNQwNdZBb7OXGUr9DMQXN6dBHMRTGUWxOQQLHqgBz1jdGkCXvGQz5HkB7WYOGEmNbKQqO5gBfU2hGUyGPMQV17iBvMZaGkX2WOQt1AfB7oALGEAywMQPiHWBL4RSGkGnpMQNJ8ZB3q9WGkMO5JQP6sYBv5bfG0GBrMQ56faBLtWOGUgihQQTKTdB3FfbGU9EkQQo/wgBDTFQGUS/rQQ out_182_mFAP2b_singleloop_p01wA5_mFAP2b_0001_0001
E4PFoBnuJbGEaRmKQCBWqB7luiGkuJhKQWO0rB/mEjGU0iMNQaRGsB3jCbGEEYlOQFuOsB3NJgGE+TNIQei5qBHMehG0c37CQ1vxsBfC3fG0gFr8PK0juB/x/YG0bSB9PBLasB/+JmGU1/fwPSMYoBf8STGk/UDLQ3+jpBPKtqGU1WHKQFT8sB/T8XGkPFZIQ8q9tBP4alGU19SIQttDqBnAjpGkYdqCQN4TpBvpkbGEgwlCQ26ltBXselGUR0novKx5qBnRvrG0RSfwP out_182_mFAP2b_singleloop_p01wA5_mFAP2b_0001_0001
EFDysB/nasGkR2+NQ357tBPc9sGEpwVQQGZrwB7P1nG0GvcQQShbyBT14pGUbnPPQkCHuBzLd4G0Mz0QQsZ5uBj2o5G0dKSSQO+quBjD7EH02PxSQNYrvB7Q9FHEixIUQqmOuBL1SEHkS/QVQtDsrBfHrBHkI3MVQf3YvBjiSFH0GxcWQCBmsB/89yGUHaxMQninsBvQsoG0ioBRQ5kQsBPAi8G0p+qQQnnnvB3Pn8G0+sPQQK99wBHPF3GUcjaSQGwltBXSm0GEJS5SQR0ksBfvbHHkxTwSQz31vBHcJKHEONISQCUoxBfA6HH0N4PUQhuwqBLUBBHEhrTUQM0nqBzmOAH0GgEWQ01VxBLQQHHEyigWQl5TuBnYFEHEZ3SXQ out_182_mFAP2b_singleloop_p01wA5_mFAP2b_0001_0001
E99DxB/TNhGkR2eRQXPqzBzeUcG0d+uRQamJ1B7kYiGkAr0SQmu5zBbQgnGUzMrTQ14VzB/RhQGUwKHSQikMyBDSzJGEHU/QQf77xBrLB8FEDVVRQDQywBvS/1FUmaWSQK3CzB/0kuFUmheQQFDivBbmZfGEAAISQzj10BfMtcGkIW0QQa9AyBbR1PGk/S+SQx7R1BrRPNG08jZSQbMfzBT4iKGU2eHQQltNwB7e4MG0QcwQQWN+yBz+reFE7RnQQOR9zBzDJ0FEOBUPQ out_182_mFAP2b_singleloop_p01wA5_mFAP2b_0001_0001
L/Uz3BXO0hGkEDySQ03f5BXO0mGUdTyTQShb7B77neG0OfXUQIwK8B33PfGkvfiVQy+P8B3qdXGUdkrTQRLC7BrbSwGEShLTQNfP5Bbob5GUaIrSQFzx6BDv2CHEQ+GSQSTM9BjWbCHk3mESQl5g5BbTgKH0o6tRQ5Qr4BD/pdGERLCSQsoO4BfB2pGUSolUQmfP8BHQgtG0+4VSQfNZ8BD6lzGE4M7TQfd/3B3PN8GEp1fTQUp63B7HU2GEZl5RQ out_182_mFAP2b_singleloop_p01wA5_mFAP2b_0001_0001
L+TNOB325FEUHahMQ6mETBf8SPEU6mkMQ++JXBvHFOEULymKQmuJbBLEYZEUIwaLQmuJgBz0NbEUGE4JQOJGaBfR2iEkqx7NQbnvdBHuewEEmuZPQqxLVBfR2cEE8nqOQtd+SBzKHiE0OfXQQAAgLBHYl3DEtILKQepbNBrED6D0hWEHQXPqKBHXPmDEBW5CQO0iMBHZ7oDk9ow7PPK8FBjqxPD0FZ7DQW5QDBjAr8CEqGv/Pnv/DBnuJNDU6mkIQ03vGBDW5gDUjXqKQHv0+ArFZ3C03PFJQMrAMBjOsFEUZeZOQOUjgBTQfSEEmggHQm6jgBXbUsE0TYMJQ5p+hBj/pUEUk28KQFSueBzoy+EkenLOQ6avgBDfjnEkry1PQax8bB7u11EkIQqQQkSCRBX2cFEknsEGQvPKFBTtbeDE0BrMQ out_182_mFAP2b_singleloop_p01wA5_mFAP2b_0001_0001
