# Supplementary material for: Incorporation of sensing modalities into de novo designed fluorescence-activating proteins
Source: Nat Commun. 2021 Feb 8;12:856. doi: 10.1038/s41467-020-18911-w (PMC7870846; doi:10.1038/s41467-020-18911-w)
Supplement: Supplementary file 24 — Source Data [file 41467_2020_18911_MOESM24_ESM.xlsx › raw_data_graphs/Supplementary_Figure_6b,c,d/1/silent_64.out]

SEQUENCE: SRAAQLLPGTWQVTMTNEDGQTSQGQWHFQPRSPYTMDIVAQGTISDGRPIVGYGKATVKTPDTLDIDITYPSLGNIKAQGQITMDSPTQFKWDAQFKQNDNPRYHGSTNILTGTLQRQEZ
SCORE:     score     fa_atr     fa_rep     fa_sol    fa_intra_rep    fa_intra_sol_xover4    lk_ball_wtd    fa_elec    pro_close    hbond_sr_bb    hbond_lr_bb    hbond_bb_sc    hbond_sc    dslf_fa13      omega     fa_dun    p_aa_pp    yhh_planarity        ref    rama_prepro    bref_irms    cen_irms    final_chainbreak    final_looprelax_score    irms       time                                      description
REMARK BINARY SILENTFILE
SCORE:  -475.863   -688.549     95.056    396.719           1.669                 22.577         -5.047   -260.065        2.177        -24.884        -77.985        -19.984     -38.771        0.000      8.023    132.907    -42.024            0.032     19.116          3.171        2.056       2.056               0.018                 -475.863   3.707   2407.000 out_64_mFAP2b_singleloop_p01wA5_mFAP2b_0001_0001
RES_NUM A:1-120 B:121 out_64_mFAP2b_singleloop_p01wA5_mFAP2b_0001_0001
FOLD_TREE  EDGE 1 120 -1  EDGE 1 121 1  out_64_mFAP2b_singleloop_p01wA5_mFAP2b_0001_0001
RT 0.092238 0.94843 0.303269 0.768097 -0.261588 0.584465 0.633655 0.17903 -0.752615 12.785 -5.805 20.9455   out_64_mFAP2b_singleloop_p01wA5_mFAP2b_0001_0001
ANNOTATED_SEQUENCE: S[SER:NtermProteinFull]RAAQLLPGTWQVTMTNEDGQTSQGQWHFQPRSPYTMDIVAQGTISDGRPIVGYGKATVKTPDTLDIDITYPSLGNIKAQGQITMDSPTQFKWDAQFKQNDNPRYH[HIS_D]GSTNILTGTLQRQE[GLU:CtermProteinFull]Z[HBI] out_64_mFAP2b_singleloop_p01wA5_mFAP2b_0001_0001
CHAIN_ENDINGS  120 out_64_mFAP2b_singleloop_p01wA5_mFAP2b_0001_0001
LwfKMBvxLBIEoaMYQDCMMBf9IAIEZ78WQ67nRBLFu8HE99bWQ357UBT0i4H0hWMXQlDNIBf9o3HkoFpWQwQzJBvuEuHEzsOXQiTgIBXhVCIUaeVYQPryOBPHFEIkmJTYQBdLNBHFt7HUsJcYQAQKLBfY1DIkXmbWQqd2HB7ol2HE+kkVQcwTEBX+65HkXcBXQcE+HBzJ9tH0bmDYQ out_64_mFAP2b_singleloop_p01wA5_mFAP2b_0001_0001
HTihSB3NJ+H0kYIVQ/UjXBHCs6HkEDiUQkC3XBvcouHUgVmUQFDCcBjVOqHkvf6UQ5QLYB/9T+HUf/ETQzHGZBvvIFIU+04SQzh7aB3ojGIU5UfRQcc1WB7nuFIkJZdQQS0JTBLjbJIE+4FQQDSETB/wJOIkJprQQOIqPBf6VIIEIJROQEtoPBzKnAIEsyhUQMv1aBzTP+H0KDGVQ04sUBfUH8HU7bgSQuekbBvhJ6HUeVoSQZlHcBfAgGI0rEmTQ3DWVB3rOHI0nFFTQ8xXeBjMFEIUX8ORQ9BHcBv7vKI0C0dRQRKxWB7GKCIkZn8PQUDvVBXjAPIUbOaRQvWVQBzT6QIEx1ZQQRgsPBzdpEIUjgUNQtt7MB3bFLIkiqtNQ out_64_mFAP2b_singleloop_p01wA5_mFAP2b_0001_0001
H3kYTBPzMpH0yhWUQiBhTB/RhdHUO0aUQXPKVBPIwZHkVO0VQEtoYBfR2SHkQg9VQiWEOBntzYHkArEUQnEDQBnCXtHklDFUQRXgWBforaHUCZtTQb8SOB7QLQH0IbHUQam5MB/TNbHkrHFTQEYFLBvcobHkvfyUQ out_64_mFAP2b_singleloop_p01wA5_mFAP2b_0001_0001
HPK8SBntzeHU2O3WQqGPUBjqxbHUbnHYQrcIaBnCXdHE8nSYQQgVcBb5QXHEDCsYQ8S3QBvHFiHUzMnYQXPKQBD/pkH0yhuWQ2rZTB/GRTHEgVLYQ9owRB7OffHknvHZQmupMBD/pgHk9ogYQ03vRBz1jqHEAAkYQ out_64_mFAP2b_singleloop_p01wA5_mFAP2b_0001_0001
H++pcB77nlHEoaAYQuzHhBra8nHkvfKYQy2JjB/RhjHEoaUXQnvflB/mEiHUdTqXQPffhBnBB0Hka8OYQ3omfBTS+4H0iMyYQbfcgBzXb0HERReZQABviBrn/0HU57sZQA33cBn95vH09lzZQsHlaBrZmqHUiBZXQOInhB7fLkHEs9oYQ5z7gB3N23HEFdhXQzXljBnS11Hk7CVYQXxZbBfKX3HkzLrYQ+DKgBjNyAIUs3yYQmvfdBLWxsHE/nQaQ/HPZB7UmvHEVfmZQ out_64_mFAP2b_singleloop_p01wA5_mFAP2b_0001_0001
H46RiBTgVhHEv0FWQ46BkBT2OdHUIwCVQqxLkBblDRHUO0CVQCBWmBfTiMH0P14UQ78NjB76RhHkpbqTQodClBDIXdHk94kSQ+Z0nBTaIhHkhL5SQnFLkBjoyhHUgNPRQaRWgBntziHUwK3VQXrCmBzDSgHUSxNVQtvNjBHe+pHkrbqTQr4MhBDNfeH0U9cTQDYBlBrqtUHUSnjSQkELpBX2XeH0eqJSQ2kboBPC9dH0rH3TQxx2nBvb1pHUOK7SQO2glBfb7eH0HddQQ0wPkBfkdqHUsNSRQJrLiBPEYfHkrJARQ out_64_mFAP2b_singleloop_p01wA5_mFAP2b_0001_0001
Ham5hBjArLH0xLNVQQg1hBTf//G0xLNVQHaRjBntz5GkWkVWQMdTkBLaRxGkpbCWQGZ7dBPc97GktzHVQZwPbBXyc9GEYhyTQepjVB7196GEzN5TQyKydBrDw1GkyiySQrcIgBvcoPHkBBWVQ8T1iBL3I9GUxiTUQrJkbBHPEAHEE52VQNY5dBbMizGEiVWVQnoqbBzjoFHkZYeTQg6nTBz2A8GUwF7SQJgxTBnDXAHUk1nUQXfHVBPiwyG07HOUQG82bBHOk2GkRz0RQKsSdBTdrtGUzqITQ1o/gB/Gg3G0CksSQ out_64_mFAP2b_singleloop_p01wA5_mFAP2b_0001_0001
LEtojBLFu9GkQglXQf/0kBf9o3GUHaVYQUNenBjAryGEYlHYQJbHpB3Mz3GUPKkXQdTSlBjVOAHkCX3YQ9w9iB/LqHH0ClxYQ+ukiBvpHIHUMfCYQuSmjBfKp9GElYoXQ/pajBjzaxGEm4fYQpmNnBbQMEH0ZexYQ01alBP8l8GEaFXZQXCajBvimPH0RQ/YQLKLhBfdzEHE1dBZQdU3jBTEaOH00FuXQ6udgBXeZJHEc+2XQ out_64_mFAP2b_singleloop_p01wA5_mFAP2b_0001_0001
LSh7nBPIwoGkoFVYQ14VqBblDjGkqxHYQ35rpBrw1aGUdTKXQrcYnBXNeXGEsyBXQgqhmB3jClGUbnnYQk5OrB/hFfGkBYjYQMuzrBLGxoGkqo3XQ out_64_mFAP2b_singleloop_p01wA5_mFAP2b_0001_0001
EqGvrBvz3WG0isdWQJGUrBPc9NGkpbiVQW5grBf8SRGkVOEUQHvUtBzeUXG0gArTQWOUtBX46EGU6m0VQR4BtBD4WBG0VHMXQ7HusBjGA3FEx55UQpwltBb78ZGEEYlWQYHTpB/m2KGUoBsVQSZWvB7hwHGkZMqVQi3urBLo+2F0PzPXQcFHuBLCSqFE6+HVQbP7sB/gn7FUzx3TQqsrqBHAdxFkUBFVQ out_64_mFAP2b_singleloop_p01wA5_mFAP2b_0001_0001
EEYlpBDrcNGUy2RTQIFepBjpbPGEUN2RQktzpBHtIFGEnEDRQktzoB/9T5F0w1bRQsyxmBD/pUGUHahRQSNnmBngkfG0hcHSQy6XmBbHwhGUQ1aTQL+omB/nwpGUfKdRQTgVmBLFXsGU6tnTQ4XimB74bxG0jybSQblwmBv3zsG0phKQQbvnmBTCQ8GUW3ISQeV2mBHMa3GUuBtPQfUzmBDYC/GEL/zQQSMIoBPy2IG03PtTQiRGrBXn0UGU2HlRQ82JlBbvuPGkCB6RQ47jmBjjNVGkZScQQdyQmBf4ybGUpWNUQwpJmBvVtvGkttiUQO+ymBT05mG0+M0OQKsjmBvWVCHE+m5SQlU9mBXCf5GUWRoNQkb4mBP+eHHUWlhQQ out_64_mFAP2b_singleloop_p01wA5_mFAP2b_0001_0001
EEtIrBzgAGG0LdzPQMIgrBTgV6F0257NQUN+oBHtI5FkQgVMQ8nKoBbktEG0xLNLQaR2tBnsd+FUHaBMQ/oWuBzpfsFkCd/JQuMdvBz/IYFUWvQLQy0kxB7pmYFU3eiMQUhDuBDXUGFkJd6KQuz3rBrbSNGkVOUPQsK1rBDuurFUoJFPQA2pvBHWdAGUXEJNQD/dtBnpkGGE+K6KQqYyvBLhHyFkCegIQGrdsBbefoF0+LBJQspruBHQn4E0r+tLQGwWsBDveGFUwf2JQ out_64_mFAP2b_singleloop_p01wA5_mFAP2b_0001_0001
EoFpnBTLymFU46RMQkCHlBTgVmFUhr3KQKc9kBDqGVFU5QrIQHahlB3NJCFEVjHJQEY1iBz0NjFEmu5MQfRLgBrHujFkVSdLQvZAjBf3+zFkA5EPQQgVoB/RhZFEFuONQej0kBnDw1F0d64JQ2/BjBz2nTFUh90NQ8gKdB7zghFU074MQjQHgBjsKXFk/39JQWK3fBb4MzFkPmeKQonZhBbSmxFU/EQQQUX3iBDZwBGkFoNOQ+l4kBPykyFU31CQQ out_64_mFAP2b_singleloop_p01wA5_mFAP2b_0001_0001
EhALkBf++bFk/UjEQWO0jBj/UNFkTiBAQtI7gBz1jOFkpbS8PSMofBzKHgFUwKH7P78tlBnsdSFUIwK1PBueoBXCvQFkOw/5P0fNlB//4CF083+qvW5wjBb78rF0IbHEQEgQkBTiH9EUsvXBQE6WlBvmviF0GDVvPE0OpBzG6eFU34f6PhYjmBTusGFEolU5vc6JjBjwXEFkTD+yvz5jlBL+iyE0POVJv out_64_mFAP2b_singleloop_p01wA5_mFAP2b_0001_0001
EWOUfBvHF8EEEYl6PR2uZBjpb8EU5QL2PhrnYBvd+sEkuJxoviWkbBrFZdEEAAAwvVj3VB7Of3EEDCMAQ9YJWBnzAGFU7PMFQBX3QBvv+/EUF76IQ5RJSBbdFQFEJ7zLQampgBT14tEE7Rh7PVdzYB7hbMFESPUwPauUWBXuZnEkyIeBQdv0RBDy/4EEtMT9Prn2VBbHoWFkm0FEQHY6ZBLleDFkuFMHQOTCPB73RNFkRtSNQIONSBb06gFUFeRLQ0G7VBXjvLFUnmpMQ out_64_mFAP2b_singleloop_p01wA5_mFAP2b_0001_0001
EoFZUBHDCyEEv0N4vktTSB7QLkEULyWAwXPKMBT2OjEEoa8/vO0iJBntzzEkQgV+v14FUBnBBsEkAr8FwXL1ZBnxDtEUDcJGwwPNSBLVbcE0QdIJwfUYSB7lu/E0HFu0v4G7TBngIUEEQ5k/v6pbSB/q07EEyEuGwguSbB/ctkEE21QDw+MhTBT0AiE0dYFLwjH5NBrzYbE0+NHJwph5TB3xpMEk1IwIw out_64_mFAP2b_singleloop_p01wA5_mFAP2b_0001_0001
E99zJBPJGQE025bAwPK8DB/mEPEklDNAwamZBBjpbQE0fqxFwIFOEBPIwQEkvf6IwnEDCBT2O3D0NJG6vS0LDBD0FMD0l8C/vsbkDBzc2GDEyMgEwL4sDBnOcsC0ZZB4vEtIMB3MzCEEnEDBwZdfCBHn2cEURk57vY6e7AzR35DEPqv4vUM7DB/r53D0Fq0ov4adEBfYoNCUwKb6vwzYDBvKwyCU+8VBP out_64_mFAP2b_singleloop_p01wA5_mFAP2b_0001_0001
L1NJ4A/89PEUiBBGwQgVyAb5QREk/UjJwwfq0APdT+DEYljLwoFZyAjWkBEESh7NwO1TmAPg1REUk8+Iw0p7eA7vXYEUFYXLwN9JhA/YRvEUsqLMw5AxmAHYc6EUbFzKwnHqZAvpm1EEhZMOwe++zArvfQEUiBhCwuqr0AbV+fE0gVkKwePtkAfHCdEEmJuGww7pjAnsECEEv9UIwCcIOAraGWE0dz2Kwn8UhAP68NEkzEDNw out_64_mFAP2b_singleloop_p01wA5_mFAP2b_0001_0001
LGZ74ALv0ZDkSMoKwQgV7A/TN2CU5QbMw2OfDBf8S3CkVOUNwzhWFBjpbaCkWktOwHK84ADLYLCkPSELwELDtAbaYEC0RakKwTnzmAbdgOC0MUTMwP0UqAzn9pB0HfdIw/pG7Ab5QXD0FZrIw/RS2AHIE5CELfMOwwsI9An7zJC0uGKJw7R77AHOmiBUGwTMw out_64_mFAP2b_singleloop_p01wA5_mFAP2b_0001_0001
LGEYGBT0iYDkCXfMwjs9LBXNedD025LNwHv0PBPHaFDkX6WLwdolUBLwKDD0HF+LwcSsEBrw1vDU14VLw5/BNB7YS/DUSwINwW/mMBbDVSDEvZOPw out_64_mFAP2b_singleloop_p01wA5_mFAP2b_0001_0001
ELH6NBTLyyCEBWJJwEtoRB/mEbCEBW5GwgqxUBT2O7C0kYwDwqxrSBzfqdDksdeCwoF5OBf++5BEsyBDwcH3LBzgwyAUqhhFwt3aJBHk61/DHeVBwo0VGBr7zZA0li37vtSyKBbZni8jgVdBw2O/JBvco1CE/pmIwthRUB/OUICEikuIwAlXMBrxrOCUmTaAw48+RBL+NcBEsKlAwkRpOBjtXMA0wa5HwFmsIB347MB0u4BIwb0UJBzfCRsLYof9vUEWNBvRZc6DeeREw out_64_mFAP2b_singleloop_p01wA5_mFAP2b_0001_0001
ElDtZBDrcwCUf/UCwy25cBfnvPDEAAA/vv0NeB7P1ED0d++tvHv0dB757fC04luJPb8ChBjU4WDkSMoCwQgjiB/QWvCkhW0CwA2XgBr2XlD0sDKIw8SXbBLwKTC0LdTDwFzqaBHZqtDUosn+vnfPiBHaZvD0amqAwlCVhBnu2VCEuDADwheNiBvofqDEoeRJw70deBjMhBEUEDFIwWWXeBL60MDUhAKJw out_64_mFAP2b_singleloop_p01wA5_mFAP2b_0001_0001
EAAAgBvcolDklDtoP8S3gBvz3fDU6mE9P5l+iBrbSAEE+TNAQHaBjB/naSE0xLd8PzMzcBvz3jDEsyBCQSGraB3sFGE0Sj1BQ357fBjqxBEUc9ogvi6whBzfNADUc9z9Pyl0dBHfkcDkGYHGQXtwZBHBxNDECZsAQbqZZBX9+IE0NEhFQ out_64_mFAP2b_singleloop_p01wA5_mFAP2b_0001_0001
EY6mkBnuJ1DkR2OEQnvfmB3NJKEE/pmGQAAwmBjWkHEkQgVKQmupmBvIbrDEBWZLQlYQpBf++JEkoF5DQDvLpBfZtSEELKU8P0A4rBvLFWEEuVY2P1hctBTHKHE00KCzP2TbsBvzXqE0slGxPU4akBvd+WDUHaxFQbtvlBX3OaE0ZI2FQWgCqB3hbzDEvuyDQDLpqBrpuTEkzYNGQyoLoBznGiEkrbm8PRBFoBrRxHEEinf2PHzKuBbfBuEUGHjgPf9DrBDSP2EEvkN0P out_64_mFAP2b_singleloop_p01wA5_mFAP2b_0001_0001
Lx1DnB7luZEEUNuLQ7RRnBb78ZEkSMoOQwKnnBvyhwEUMIwPQbnvoBHue+EU5QbOQsyBnBHDCoEkCXvKQj59oBn2LQEEJzPPQY9elBPtxSEENrfPQ out_64_mFAP2b_singleloop_p01wA5_mFAP2b_0001_0001
Ef/0mBPzMzEUiBJRQ/pGnBLwKHFEBW5RQ/pmkBnX6MFUKctSQQ1IjBzJx+E0FZLTQlDdpBb5QFF0Jx4SQo+PsBv0+CFUiBRSQAjZuBfel+E02aUTQT6SuBXe2tEUc59TQcxUwB3H2MFEirfTQqG/lBbmZmEEaRmRQFzanBL1NUFkfLMRQ/2HpBvEk3E0NriTQY8epBHxdTFklOhTQE2vsBv/CSFUurwRQsoQsBv951E0NajRQhRwxBnvQKF0qALUQlKXwBnsmaFk/28SQ out_64_mFAP2b_singleloop_p01wA5_mFAP2b_0001_0001
EoFJkBPy2hFEBW5SQ14FiBzfqpFEv01TQ5QbjBvxL3FUc94UQ++JlBT2OCGEEYlUQkCXfB3251FEVjPTQMC0aBLq1oFEYKnSQ4g0aBjohUFU1GPSQF5fVBfbfwFExJVSQAU4VBz0uOFkEFuRQ8rpSBDwifF0YaxRQYU+SBH96BGE9FgSQsMdNB7LlhFEAzYRQryvNBDl4CGUCWHSQw2GLBbKP1FUC6kRQ1NZlBXjXsF0FZbSQaSIhBrp4bFEReTUQs9ZgBbZkAGEF0fSQpikdBbca/FEUsCUQcQKeBDIFKFU3lUSQfE1UB/Tl/EUK7VRQ+bBVBjcbIGEWy7SQ7hMLBPoVUFEa98QQOczLBb6TKGUWiQSQi0FHBX8S3F0i0TRQ out_64_mFAP2b_singleloop_p01wA5_mFAP2b_0001_0001
EtIriBPzMzF0eUIWQaR2jB/na+FEAAQXQPKshB76RGG0HF2XQGE4eBLbnCGEaRCYQCsykBnYQuFEEYJYQkzqmBzAycFUGfwXQVjZpBvIbfFUcioXQzpImBn1WIF00pVXQfVeqB7UTNF0lPKXQ2hioBfdJ/EET2+WQ7RRhBvconFECsSWQE2glBXwFEG0Xr5WQbZGjBvc8mF0uzXYQqT2lB3Bz2FEbmiYQBALkBXrrAFUqaTXQn2lsBvwhKFktj9WQBYzoBz+jvE0oEpWQ out_64_mFAP2b_singleloop_p01wA5_mFAP2b_0001_0001
EzhWiBXjXQGU2ODYQVjXgBntzXGknvTYQFDChBrvfcGEVj/YQO0SjBzgAgG025HZQhrHgBb78gGU3koXQumSeBDqzdGk0xRWQJ/7gBPYMaGk7+WVQI5CZBXrkeGUQI6VQmPJgBvRcXGURZGUQEnbXBzo3bGU0qpUQi1FbBnAWYGExFwTQe+OkBDAATGkYQ4XQxO9cB/LjTGEeiXYQJmEiBjuXkGkJWgXQ7bsdBnaBnG0RJBYQqCCjBXPkZGUZppVQbnJWB3/UhGkkmnWQdZmhBr0lUGU8RYTQFwPTBTYkcGku5XUQO33ZBvbRWGU8lwSQ out_64_mFAP2b_singleloop_p01wA5_mFAP2b_0001_0001
Env/dBntzcGEqGbZQ8SXeBvcohGkTiFaQ357ZBPc9pGkDtMaQlYQVBzgAnGUbnPaQep7dBrEDZGUPKoaQ3/ldBf9WdG0JQWbQhcRhBnkBjGk19mbQnnajBP0LeGUjxrbQmJ/gBzpVtG0TqwbQPKcaBXNeZGU46RZQuSGhB7HvlG07HIaQczsgBrfyTGURQmaQwkaaBv/KUG01PiaQ5yycBThpWGEKUrbQQVRaBjyDjGkGzXbQb8hiBjngxG0UG8bQ+QWeB7bFxGE+wrbQ out_64_mFAP2b_singleloop_p01wA5_mFAP2b_0001_0001
EmuJbBnCX0G0IbPaQgVOXBfnv8G0xLVaQfU4UBjVO8GU14BbQsHlXBLv04GkYQgbQZQgaBPc9GH0HFOaQrPFgBvl0DHUeIZaQKgVgBL5M4GU11KaQC5JbBPpK0G06VPaQVoFUB7h67G06t8ZQCi8YBD3XNHkwuiaQUoDaBPEyJHk93sZQJKagB7UyEHUrs7aQWIghBruMJHU8NJaQryuhB70Z0GU5jgaQ0f8gBT/b3GkZnpZQ out_64_mFAP2b_singleloop_p01wA5_mFAP2b_0001_0001
L357PB325/GEaRGbQWOUNBvcoAH0z3vbQfUYLBXiBMHkDt4bQpbSLBHYlPHkQgdcQcSsIBntz4GEFuybQoXRKBLmCtGUJXubQHnxNB7wfpG0ygScQy9MPBTyYeG0fnOcQs+6SBDhQZG0uflcQB8wVBPSMeG0WBDdQb7nTB/OEPGUsQdcQGE4NBLwKCHkqxraQCpMQBP7a+GkyhIcQZi7FBvig6G0SfZbQpBmGBje25GUO+QcQIScMB7TyrGUYZQbQMRsGBDDDoG0dTubQgtqLBj1jqGUqswcQg/bRBnJLuGU31ScQWNLNBDNwZG06t4bQ4jJVB3CDmGU50IdQKHjYBn3HaGEAyTdQl9ORBjExLGkvpFcQa+VWBn2sKGkqWtcQ out_64_mFAP2b_singleloop_p01wA5_mFAP2b_0001_0001
LkC3JB/owRH0d+WbQ46xHBb6mcHkYQcbQBr8IBfSMiHEsyxaQcSMKBPIwcHkpbSaQgVuBB77ncHEVjjbQE599AXajbHE+c8aQ2O/JBzeUOHkQg5aQL62JBn3XgHkWA3bQ4AYABX3kjHU/10bQYdxABTzvVHUsg3bQRCX4AD0GWHU8AAbQ out_64_mFAP2b_singleloop_p01wA5_mFAP2b_0001_0001
LXkNIBHsysHEmutaQpw1IBnDtyH0HFGaQueUFBXMIuHERLiZQlYQGBLbnwH0bS8YQcSMHB/mE+HUwKTaQkUYIB3wp+H0KeCbQX8CHBHArzHkMNTbQzhNIBXxusHUPLuaQkhENBn3iyHkjb8ZQe5+CBfTS/HUncMaQamaJBTPACI00aAaQtv8FBzXfCIkPcRbQu7lMBPqaAIkypHbQfDyCBfqezHk5EbbQ1hnJBji4xHE/kubQ out_64_mFAP2b_singleloop_p01wA5_mFAP2b_0001_0001
EsHFBBf++nHkWktZQ7Rh7APdTjHkDtMZQQ144ADrcXHkmZWZQ99TwA77nTHEEYJZQ2jCxAThrpHEsyJZQIajyAPlr1HEHrCZQgVFyAnOi8HkfflZQgRh0AbVz5HkUWaYQrkizADvsDIEv2fZQ1jA2A3fTCIkdrUYQS9g1AzStFIEcR3YQyu/2AjoHLIEpoxYQf/UABjU4lHEoaMaQTq6/AfLdjHk4kuYQfLqsATMpoH0NrnZQoLAsALDjmHkwrwYQrVkwAPgV5H03WFaQxE80Azmn0HkOn+XQHWLzAPeYGIURS7ZQgHk3A7F5DIUIopXQeyE2A7t6MIEGlMZQ out_64_mFAP2b_singleloop_p01wA5_mFAP2b_0001_0001
EqGPABT0iRH0yhqZQ357+A3jCGH0Gv0ZQ5luEBnDt/G0JxwZQGE4IBHXPDHkQgBaQMIw6ArFZEHkU4iaQNbUxAHyrKH0k3paQnd/3AnMl4GEMlqaQDCsDBT2OVHUGE0ZQtsQ5ADHrCHU56dZQ+eaABHc1GHk6R5aQy/9sAP7kKH0uQQaQpiD1Ajwn3Gk+HLbQG6/+ADSmzGkuTmaQTdzxALTH2GUQ9TaQ out_64_mFAP2b_singleloop_p01wA5_mFAP2b_0001_0001
EFDiEBzKH2GE7RdZQ4PVJBXjXvGEBWZZQU4aIBjrHjGEoaYZQFueEBnuJfGECsGZQzhWMBTgVzGU46xYQ32VRB/uitGUE4lYQ+OhUBTqN0GEpW2XQ6dKXB3s6+Gk0cYYQ7RBBBrZmzGE99PZQ/z1LBrGqwG0LZ1ZQ1HbNB/0s7GkTc2YQlhrJB3X9yGkGSWYQqqaQBXwXlGkX+bYQ/kDUBbPNtGUpjAZQeyPZBH4NEH09KDYQYk6ZBT527GUVewYQCp8TB37PDHkXHoYQ out_64_mFAP2b_singleloop_p01wA5_mFAP2b_0001_0001
EEtIMBvHFdGUPKsZQ/pGMBrbSRG04lqZQaR2PB7QLNGU5QHZQlDNUBfTiRGEoaAZQrcoNB33PMG0isVaQ79WJBfhiNGE+j5aQGJoEBnZAOGkULwaQiZ3KBjNmNGkulebQ5lOPBjqxgGk8S7ZQhFDIBfznOGk4cjZQiaURBPh5PGUu1gaQvgbOBfLwDGEaDRaQ out_64_mFAP2b_singleloop_p01wA5_mFAP2b_0001_0001
EIwKOB77nEGE7RxYQvJRRBblDAGEmuNYQyLdSB757nFkuJRYQam5OB33PbFU2ObYQzMTOBrEDCGksdGXQZZeNBrFEOG0B+4WQ1AfRB7dz6FExQ7VQnFDKBvT2QGUOftVQx1jKBTgVBGEZ74YQUeKVBvA9DGkh0MYQ0VYKBz3s8FELqJXQy4SRBjwoRGksgyWQLghLBHUdRG0vwwXQGPTPBv/09FULiBVQcFASBrxqpF0erCWQhYaVBHnQBG0A43VQJqqJBHSgZG0S1oVQCqHGBnLUNGUsP2VQGi2LBPDxNGEfQzUQ out_64_mFAP2b_singleloop_p01wA5_mFAP2b_0001_0001
EKcdXB7OfhF0MzIYQtI7YBX3kKF0eUIYQO0CbBvcoDFU3k4WQf/UeB3MzOF01jSWQ6mEdBLEYFF0jCrYQ6soeBTAztEEBfoYQtvvaBv8yKF0FmWZQgqRaB/S3sFksdCYQgQXVB7pLBFkcpPYQChSgBXWcOF0xzlYQH0ygBfrPqEU5DBZQODLgBXmQqEkAOJYQhuFbBnc4jEEWdtYQuIrdBbkNHFENVvZQ4qIXB78QBF000bZQVDvZBXMwbFEP3XZQ out_64_mFAP2b_singleloop_p01wA5_mFAP2b_0001_0001
EsyBZBbQgxE0jCXWQ++paBb5QpEUjXCVQ46ReBrFZVEUiBJVQIFOdBnDtGE0w17VQXktVBrw1jEEEYNUQBWZWBHZ7oEECs6WQ509cB7kr1EEYNiUQjs9WBXjXeE0HFOTQv0NTBLGEyEE/pGUQ35bTBb5QXEET3sUQ out_64_mFAP2b_singleloop_p01wA5_mFAP2b_0001_0001
EqxLhBLxgUE0JxQUQaRGjBf9oCEEEYNUQ0iMkBra86Dka8ySQO0ClBPy2LEU6mESQ35blBvyhIE0eUIVQfwmnBXlQwDU+eQVQNlwpB3ad+DEvqPWQBy/pBXVNSE0lQnWQigXrBPLnfDkBJsWQiBhhBTKchEUdTqTQ0VFiB/aSoDkWkiUQRcqkBz4pLEkTZIWQqCWmB3LXXE0AexUQGnioBXLurDUBESUQ5PvmB75NSDEyxmVQ9D1sBjFmmDUrnVXQpwHrBf5eBDkL6XWQ out_64_mFAP2b_singleloop_p01wA5_mFAP2b_0001_0001
LHvUkBjWkRD01jaSQqGflBrZmFD0coFRQueUkBDW5cCkpbaQQrcojBHYl7BkBBGRQ2OfjBLwK7CkEDCTQFgonBbigAD0nUMRQjtNlBvz6fDEDwYQQ out_64_mFAP2b_singleloop_p01wA5_mFAP2b_0001_0001
LMIQkB3MzcCk8SHOQ5QLjBfTixBEqGfMQqGPhBj/UHCU0iMKQc94hBblDlC0MzsIQqGflBjrH9AkEDSLQJpInBrOscAU5uZNQznakBXz0l/TurrJQZ78kBnCX3CEBWJNQ+zAiB3e1HB0MoyNQ68rmB3wFmB0Jb/JQpCDmBzcN3/TS/mOQI3EmBnR3c+zEN3IQ8yKjBPK/JAkHfDIQBcPjBXupU+znl/KQ out_64_mFAP2b_singleloop_p01wA5_mFAP2b_0001_0001
L46xdBzLdjBEaR2JQktzZBrw17BUdTiHQiWEYB/TN2AEW5wDQy2ZZBf8SX/DtIbEQzhWUBrw1LC0NJ2IQrhmRB/V1PBUxJIKQaxGVBXKopCUNowKQ0C+LBroBkBEDGpKQ789cBXjXyAEpwFLQ8fkbB74hWC0HLAFQz80RBrdtYCUoKjGQH9kTBHIRABktGBMQEVwRB37nYAElO1IQw2WRBf8syCU6pnLQIVGXBfYEFDkVx7JQ7HfXBLEUaC0TQLMQ9ZEKBn5ZuA0QviLQuG/JBf7TyB0YIwIQcYvLBvCTNCUXv7LQ out_64_mFAP2b_singleloop_p01wA5_mFAP2b_0001_0001
L2jCVBvIbPBka8S/PDXvSBHYlTAkR2O3PnEDXBXiBx+z4lutPzMTWBzgAr4zMzMrP3ySOB7Mn/+j/0u8Pr5LKBLENVA0gdNAQIFOUBPzMHCkZmZ+Pz9DRBTVF4AEdgnfPM85PB7PGr9j4GsBQ0XsMBr8fK9TRr11PjtfHBry5UAUUG86P out_64_mFAP2b_singleloop_p01wA5_mFAP2b_0001_0001
LEtobB/na8/zisdePEtIgBf9og+zfqxrv2jChBjVO02D/pGxPiBBiBjWkt973P1YPTiBfBTLy28Dv0N+vxlbdB72It/zkxQDwB4cfBHQu+AUQe+Cw0DEaBbpaJ/TVdjGwZ78bBLwK/AUO0ikPoL0hBbec5/TmIZtvrPzbBP2hCyrH+y9vaGRhBXa+D5TlhoAw out_64_mFAP2b_singleloop_p01wA5_mFAP2b_0001_0001
LlD9gBThrH6zyhW/PDC8hBT0iM9bktTDQT3kgB77nK+LtIbIQZQghBjAr8/7yh2JQMdDgBb5QL+jWkNBQ/hBkBPilb87fiUEQZj3hBH1Nh/7zcQBQ out_64_mFAP2b_singleloop_p01wA5_mFAP2b_0001_0001
EPK8cB325767z3PJQBrcaBT2Of8b3k4LQjsdcBrEDC7jTiBOQtd+cBDVjH/zMzcNQfUYUB7P1477xLtLQL4jRBzhvG/rUpFKQstsRBbpp3A8QQdLQ3XZPBfzCzAcEIJOQrKHKBXBZ3A8K4sOQBjmGB/XPBBM9awMQ1PdIBn9GyAczkmQQKcdbB33P16D99DIQPMhbBHQkQ/rQjhMQEpaTBvLjn7j6b0KQhpqSBbXw57bsktNQRfhTBvyFT/7eNJIQMMZNBrYwh+b0byJQOE2VB7+6MBsGroLQDlbPBvbTmBcqNTKQTj8RBHaTrAcxisPQI42HBLPcFBcPv1KQTXpCBvjuEBMVqLNQ3EJLBzRjqAcMiWRQLMhEBrnb1AsbN0QQ out_64_mFAP2b_singleloop_p01wA5_mFAP2b_0001_0001
ETihdBzLdTy7P1QQQgVOfBLxgg9T14VRQWOUbBX3kAA0LdrRQyLdWBTLym/j78tRQ/pmfB757n2rpbiSQjyQgBnrQ5+r0j7RQUAXdB7Yd5+bU7oQQKYfdBf3tzz7+LPQQ98ihBrrJq+Dk7ERQWP6bB7ZkwzbmWITQuKchBDu+v5zS2MTQAYNfBnswOAsfaoSQNaaiB3QvN/bxuwRQvQOZBj2xk/b7oyQQTPnfB36LFA8FG4PQ out_64_mFAP2b_singleloop_p01wA5_mFAP2b_0001_0001
EPffdB/RhLBkuJBSQb8SaB7QLKC0isdSQzhWbBzfqVCE7R5TQIFufBTf/kCkR2OUQhrnbBjVO0CUGEwRQN34aBfiKyCUUkYQQVkXYBfz2YDkxhTSQaJHdBTYxZDkNccPQ03vgBzgATB0Ld7RQwMFWB/ywBC0+PYSQIBjfBDBv6CkHG6RQLzoWBvAyvCkqlLQQZO4cBni9VCUmw+PQX/eZBPip2DUNuzRQAoDZB7VKcD0KJYTQbaOUBjrFSDk5sHSQwDlcBnWxYD0E4UNQPJogBPRHdD0Xw1PQdfFbBHr20DE46HQQ out_64_mFAP2b_singleloop_p01wA5_mFAP2b_0001_0001
ERLSXBThrPCUf/sUQlYQXBLEYdCEZ7EWQhrHSBX461CkYQQWQMdzNB7OfjCEueEWQpbSXBfR2uBkqxDXQitLXB/NIICEKbPYQwaLcBP7X2A0+SzWQ2jCUB/naAC0xLVUQgexaB7CRxCUXBQWQj8qTBHmQKBUEv7WQoGHXBP7jaBUlslYQUbnTBHKsbCU5GUYQznvaBrpebC0GNVYQOZKcBTZrAAEuxfXQ2azfB/UHcBkZj8WQHZFcB3dDeA0MFyVQ out_64_mFAP2b_singleloop_p01wA5_mFAP2b_0001_0001
Ee+eSBHXPeDU5QrWQEYlNB34l2DUMI4WQW5QOBzfqPEkpbqXQlDtSBHueWEE/p+XQNeJWBDrcsDUHaxWQkJqKBrMziDkpcZXQbc3LBrH6+DEFQ6VQ out_64_mFAP2b_singleloop_p01wA5_mFAP2b_0001_0001
EMIwJBXiBZEU0iAYQShrJBrbSsEUgVaYQ14lEBDW54E057TYQxggABf++vEk8SHYQdTCKBf++lE03PJZQjrFFB7vTZEkqqWZQvMwABPS/jEkPRoZQQD1EBD7MDE0mTQZQSSa4Aze2YE0JzzZQvMQABjcSwDkg3bZQLF83An54CEEUmtZQGe2uAfiuvDkPK5ZQHaRGBfSMSEkrHtXQZs/MBfae2E0UZQYQwBVKBbhT0Ek5FdZQdHlNBH6PcEk80OZQ0c8ABftR1EUP/sZQ+rMIBjgW1DEmMCZQ1doxA3CVhEkxpBaQo3AABHDEOD0TFXZQhDgvA3jYSDUCfwZQ out_64_mFAP2b_singleloop_p01wA5_mFAP2b_0001_0001
LhrnEBzgANFkYQgYQoFZ/AjU4YFEv0dYQKxAABfTivF0NJuYQpw1DBb781FUbnDZQOJGIBnBBUFE7RpYQm5N5AH1nQFksGwYQD+r8APrfZFEya5XQ out_64_mFAP2b_singleloop_p01wA5_mFAP2b_0001_0001
E2Of3A33P7F00NlYQ46R2A34lIGEoa0YQ03PzAvIbQGUy2RYQpbSuAvyhNGka8iXQEtIuAHXPJGET3YZQ6R2xAXg/DG024BaQwe4pALaXFGk5zlaQ+sjuADARBGkWlPbQiCA3A/TvIG0r3gbQ9owxATgV0FEXPSYQLx89AbMSLGk4FBZQ0ArmAHOfFGEf+OZQyobsA77nRGU05fZQA9e5ADKfHGUVaLaQVIDzAPr92FUVk8ZQxhkiAjf+AGEsgeaQtn7nAfZ0NGkNUpaQ7eLyA7z8yFUZ6JbQVvNoAnvaAG0ANnbQTMA6AjXyFGEXR8bQ7UvzAzA7PG0zkmbQf5R9AL6yJG0YhLbQ out_64_mFAP2b_singleloop_p01wA5_mFAP2b_0001_0001
EnED2AvyhaG00NZYQ357yAD/piGEaR2XQAAAxAPeptGkBBOYQbnv1A/S3wGUjXuYQ7Rh7APepjGEue0WQShr6AnsdcGkR2yYQS8TrAX4TgGUPFaXQGZ74ArbSpGEEYFWQEYl8A757bGkTiZWQKcdBB/9TmGkvfSXQ out_64_mFAP2b_singleloop_p01wA5_mFAP2b_0001_0001
E+TNqALbnzGUbnvXQIwKoAbkt+GUbnDYQ/pGqA757FH0gA7WQzMzpAzLdCHEmuxVQ7RhZAnYQAHEBWVYQcGFKALan9GEfTqXQcJBWA7dJ5GUqa8YQx1jmAbPKwGkqx7WQDVrtAnz7AHkVKdYQgVbXAXsnIHkXleYQChDMAbBPCHkSo5WQmA8FAjVZ6GUM1IZQ633gAvvO7Gk9/UZQm28XALMzwGU1hzYQ out_64_mFAP2b_singleloop_p01wA5_mFAP2b_0001_0001
Epw1rA/mEQHEnELXQGZ7tAXNeXHU0iEWQJGEkA3MzbH0xLVVQQgVYAzgAfHET38VQU460AXNegHU14lWQVFX2ATapoHkXglVQWir/A796bHEO+7WQdoFsA34lSHkDtEYQ2moyAfwTTHEcHUVQUcPxATZ5jHkDVcXQMuc7Af16uHEP/8VQrwruAnJDsH0+JTVQPoF6Afo0kHEW7uUQGRVCBvUKiHE55TXQ72nBBnjpYHkKuCWQrI2+AXjrVH0zHsXQ out_64_mFAP2b_singleloop_p01wA5_mFAP2b_0001_0001
LNepkAf9obHkCX/TQepbYAb6mfHkBBGTQXPKeAz1jqHUiBhSQ8naQADVjxH0kYYSQR2OVAblDYHEsy5RQPffMAXKVNHUrPPSQSWNKArBFGHE2G/QQw2Sx/OrHKH0JfDQQPF6m/mnQCH0He7NQyLdrA7luYH03PlTQvfuJA7oggHUb4qTQQ2QiAvLzWHkBkaRQu+nKAvvybHEpXLRQ8sB6/i8IOHUc0uSQjGqXAXpnJHkPr7SQciUGA7M79GEmESRQmOOZAPb4FH0kCcQQ6I07/CwkRH08kMPQQF4I/GBoLHUL1oQQkTi++azQFHkyVwMQRTeZ/i2W7GkQxwOQIktAAf7oAHkZtwMQ out_64_mFAP2b_singleloop_p01wA5_mFAP2b_0001_0001
LlYQpAnX6rHERLKSQdoFtADAA2H0MzkRQDXP3AHtI4HkR2WSQBrc7AjWkwHUep7SQsHFwAXMI1H0w1DQQeLF6AnCRvH0i72PQ/GNnAn0ZvHEMUlOQVjXuA3islHEoaUSQg58mADyF8HEzAuRQ9M8wAzU38HkMiPPQU4G/ALOtyHUoRjOQo/bpAP62uHkpyeMQAVlfAf/8zH0HkxOQqU8lAfMenH0VLXPQ out_64_mFAP2b_singleloop_p01wA5_mFAP2b_0001_0001
LBrc8AjVuAI0P1QSQ9oQDBrbyBIEnE7SQnvfHBz0N7HUPKkSQTihLBLaR6HE7RRTQIFuEBPyWHIkZmZSQlmv+ADiBKIUrFJSQpFp3A/skFIkusoRQbhX8ADMyAIEv4QSQ50nCB353BIkxtAUQ1rKHB3n9GIktQfRQJbKHB3AgJIUJ4ITQLCt/A7CSNIUsWaRQITu7Af32LIU+XETQ/ai4Aj3bFIUnKjQQihYvA78OGIU9b9RQ out_64_mFAP2b_singleloop_p01wA5_mFAP2b_0001_0001
EzMzGBnsd1H0GvcRQIwqKBfTitHUepDRQIwKIBjrHjHUepjQQoFZKBntzdHEEYVPQ0iMOBrvfyHEAAAQQd2FLB71l2HUVHeNQCFQGBnEA1Hk50LNQ1stNBfot7HkPw4LQ8naDBPc91HkZm5QQT3ENB/XdrHEPa7RQh2GRBXC1sHER6bPQMQSQBzmK5H0Y1bQQ out_64_mFAP2b_singleloop_p01wA5_mFAP2b_0001_0001
EqxrDB/89fH0w1LRQdTCBB3MzVH0z33QQXkt9ADAAQHkBBGSQfU43APy2UHU3k4SQ14l4AzKHXHECsyPQAcI8Aj9xbHkFqWNQ7tDzAf6dMHEpdNPQdTCCB/89kH0eU4RQjl9DBDzcQHktzaQQoR4yAjwTcHk3JWQQgGN8AXcejHU3epNQqxZsA/D5NHkNs3NQ//BwAHp/IHknRhQQlIq4An07GHkwsSOQ out_64_mFAP2b_singleloop_p01wA5_mFAP2b_0001_0001
EvJx/AbQgFH0gALSQhrH7A34l+GkQgNTQNzMyAHtI3GkBBuSQ99TzAHDCyGU5QrRQgqxBBb5Q3GEue0TQKROGBT017GUtanUQrA5JBbEsyGkuKCVQSX8DBD8TBHk5y0VQpwVCBDBWCHkrHdRQ4bi3Aj9pDH0Jf+TQMhoDBjcOzGU0r/SQBcm/AvmhxG0NnaUQKmeIBLjfBHUKKBUQnOHNBrT01G0nMoVQcceLB32vuG0thJUQ3NqHBTP+sGUm+nVQglKHBTDsEH0xhbWQFRrBBzkk7GkeDbWQ74SBBP0jHH06WfVQ out_64_mFAP2b_singleloop_p01wA5_mFAP2b_0001_0001
ECsypAHZ71GkU4iTQ8S3gArbSuGkDtYTQ789jA/mEkG04lGUQpbSkAT14jG03PVVQDCsMAfTiyGU2O/TQmmky/yA9qGUFQxTQVrV5/OdohGkCfgTQa1q7++5tuG0Fn1TQ67npAf9o6GUwKXUQ6mWfAv6zsGkflUSQvo2IAn4G6GkTUlTQ8s3OAfJszGk+4DVQ out_64_mFAP2b_singleloop_p01wA5_mFAP2b_0001_0001
EiBBnA757bGEv0VTQOJGsA7kYSG0eU4TQqxLmAThrHG0xL1TQIwKiA3NJEGkpbySQlDt2APzMRGUy2JTQSGv9ArsNaGEQQhTQuux7AbV+GGEzcfTQCdJDBPklbG0MArSQoa8lATKccG03PVSQJYatArIkTGkkl8UQVuQ1ALxrRGUXzFSQ3ahAB73lYGkt3cUQkcS5A3qfhGEI4jTQAWqBBD5NGGUD09SQAVc2AnZmAGEwLMTQ3CI9A39lGGkBHkUQsQoFBDE+hGE4NBTQ2mnBB7zcdGEI5sRQx9YFB7GZUGElkpSQ out_64_mFAP2b_singleloop_p01wA5_mFAP2b_0001_0001
E/pGmADBWCGEVj/UQT3khAb5QvF0LdLVQmuJqA76RfFUiBpVQZ78sAHtIfFUf/0WQ14lQATgVwF03PNWQzLyFAHXLaF0OUkWQlcrPAv4JKFUuIXWQEQwn/+ZvZFUFzEXQ3kYpAXiBGG0w1zVQA+0cADOwpFkGROUQidJEALy56F0dqzVQM0cWAPEt3FE+IIXQ out_64_mFAP2b_singleloop_p01wA5_mFAP2b_0001_0001
EdTiuAfSMSFklDtUQFDC3ALFuCFEoaEVQaR2yA/owrE0bSEVQb8SuAT0ikE0GvEUQBWZABXiBDFk8SHUQqlmCBXz+YFExd9TQS05EBv9L0EU1PqUQAmaEBvjijFU7tOVQWO0rA/mETFkCXvTQwf05AnQcGFkNxEWQeuX+AXtb9EEDSITQWwQ/AH1giFU92eTQF2+FBzy5XFknDUTQz5SIBXch0EUCa+TQe5dDBHN1jEUSBwUQhpLGB3625EUC0oVQmX/FBjZQzF0wq/UQPBiHBjb7ZFUBMtVQ8pEBBjbMlFEAe5VQ out_64_mFAP2b_singleloop_p01wA5_mFAP2b_0001_0001
EhAr0AzeUgEECsKWQkCXxAzKHKE0NJWWQ2jC7AXO02D0yhOWQqxrBBzgA/DE+T1WQgVOsAHueGE0jCvXQ6N3iAbpkTE0UK4XQWeCpATlsdDE555XQnvf4AfTinEkqx7WQOIqrAXpEGEk83jVQ/u9xA733KEUVSQYQYo8kAPBSiEUtWAYQBDdlALvFZD08VcYQv7AwAnFSJDEfg0XQOBRjATXAVD0oTIXQ out_64_mFAP2b_singleloop_p01wA5_mFAP2b_0001_0001
EOJG6Ab6mUDEuecVQdTiBBb5Q3C0KHSVQUNeABTKcJC00NxVQLHa8ALwKfB00NBVQtd+CBHue0CU0i0TQTFhEBz+ldDEL8JTQarkABD9/3DkItoSQsCyJBP7GoDEcsATQRA6BB7HQOEkPG+RQMrJLB70cGEUDtVSQ7zOHBLjeTEkoJ0RQ7PoIBDgmlEkBRIRQwKHzALGEQDUep7UQMU3EB7b0CDUV14VQk4X/AXzWnCEw3STQ5DUGB/6ReC0mXtTQY024AbrwvDkWRwSQIc2MB7vITDED6aTQKEl9AzxcYEUHRkRQQQVPBfrtKEU9fNSQFjdMB7nPlEE878QQ out_64_mFAP2b_singleloop_p01wA5_mFAP2b_0001_0001
LCB2BBrFZ7BUHaBXQfUYBBTKclA0FZjXQTiBEB/S3E/jEDqWQjX6BBLFue7Tc9gWQXkNEB/9TtAEW5cYQ7bdDBfAuEC0m1oYQ74EEBTJicCkyI/XQxp3BBTfg8BkD4/WQT6P6AnzsVAEM4rXQ5ucIBbl9aAU4sZYQEZYCB3dGBA01A0YQ0NbGB3aYOCk09AZQvL++A/XNJCkXN3YQf5PIBPaIhCkmi1XQ1v1BBr8P6CEnvAYQ out_64_mFAP2b_singleloop_p01wA5_mFAP2b_0001_0001
LU4aIBHsyx/DEY9VQiBBLBHsyh9z4lGVQgVuHBrFZ77j9o4TQzMzIBbmZG8r8SPTQy2ZQB3ist+z4lmUQ8I2PBLI0dAko+vTQ6mEKBb6m0AUIwCWQYAnLBju5XzLvEsVQeaOSB7bDL8DylCUQEXBTBv1FK/TxXaVQIo0RBTolOAUGR7SQ out_64_mFAP2b_singleloop_p01wA5_mFAP2b_0001_0001
LCsyDBLGEo+j/UjTQTihABjqxL+zP1YSQBW51A/mEj8z3P1SQamZuAblDN8jZmBSQAAgABDW5YA0NJmRQAeMGBnpP3A0KyKRQqO0FBPWBGCEztcQQ8i6IBflyl/z9eVQQyL9CBfnvHAkYQIUQovXCBLITf6zWOyRQVNy9AvE9IBELGPSQUfA8AjKBTA07UuQQfEkIBTXHCBk0+DSQfe0JBbA5QCUKhMQQFg9DBXKIdCkQ3FRQcAcDBrENCCk9EFPQLI8MBDtBIAkhCEQQL/oGBXICQ/D0C7OQ1BNJB7p+e9Tlm5QQ out_64_mFAP2b_singleloop_p01wA5_mFAP2b_0001_0001
LQ140AvHFu6jDtIUQMIwqATf/U174luUQlYQkAz1jS+DqGPVQWO0UA76RR+z1jKVQkCX7ALwKH7zkYwUQBWNsAXOz78LIyjVQFjAmA/OEY8bMg/TQ out_64_mFAP2b_singleloop_p01wA5_mFAP2b_0001_0001
LRLypAjpbKAUiBxVQuz3kA7P1YBECsSWQ6mEdAb6mEC0IbPVQ2OfLAzeUUCU3kgVQZQgbAbmZGBknvfXQPtwjATIwnAkiiWYQS1PrAHsxRBE5ZlYQkqngAvgQ++jNNnYQfU4xALGEIAEAAwVQqiOrAXp5BCU7ynWQZhUPAb3oXAkhsPXQEEKTAfakACUS/wXQPSVkAv6PP+ThCBZQ6G/UAv/489TXKaYQ out_64_mFAP2b_singleloop_p01wA5_mFAP2b_0001_0001
EFDCjAjqxHC01jCUQKc9aAzLdfC0d++SQueUeA/TNODktzPTQZQgnA7QLaDkvfyTQBW5hA/89XCUJGkRQVSwsAPfqpCEGncRQ84ohAjqAUB0ZBPRQz+3wAnZMrCkg4BQQLHaqAHZ70Bk++5TQ/ABKAz9YXCEbiBTQQffaAPZvpCU9H3QQSY8xAzXdXCkWCDSQDWisAXz+JD0Dg0RQaxpkAbPyKBkWNPQQXO8SAjZ/8AUzzSRQ+PjmAbpxxAEVT8RQlVu4Anjd5CUjdAQQlycrATVa+CEoJ1OQ8nRxAj7+KCkUaRPQ out_64_mFAP2b_singleloop_p01wA5_mFAP2b_0001_0001
ER2OPATf/oDUKc1SQxgATArFZLEUf/8SQamZWAfR2WEkSMoRQnEDMADAASE0eUoQQKc9AATLyWEUktrTQAVs9/aWzREEJIJVQRNqb/eHThEEH8vVQ3RoW/ulvfE0hFQXQXtdr8K3bxEUK3zXQhrHBAPHadD0codSQS31gALa2NEkXchTQyplj/iLvSE0VINTQFkNDAvHFoEEd5lTQ5EXOAHk1TEE8SoVQJa/y/e6VBEEWESVQrmtX9Q6NeEUoSVVQRmFn/makxE04LfVQ7NZ7/203gEEXxqXQKqW1+u5cQE0oJiXQzXHP8sjXwE035ZYQIeIa/8xywE04CcXQyMr7+ykCAFUTgiXQ out_64_mFAP2b_singleloop_p01wA5_mFAP2b_0001_0001
EcSMiAnX6mEkZmpRQzMzjAb5Q1EUc9gQQFDCgAfTiLFUxg4QQ3kYkAjWkVF0FZzRQ2OfvAPy21EEpwFQQUNemAvxLpE0kYgSQZZBeAneXvE0GSXPQQgVwArvfAFUgVeOQsHFyAvz3lEEVjnPQVjX0ALbn7E01j6QQ out_64_mFAP2b_singleloop_p01wA5_mFAP2b_0001_0001
E2OfPAHtITFEueMQQKxgGALaRoFkCXfQQiBBMAXMI4FEYlzOQGZ7GALFu0FE+TdMQ4P1Y/GtInFUeprQQO3ML+S0I9FURm2QQMOv9+C90EG0KmKSQelZj+OGyAGUHxRTQA9kb/Cl4OGEIHASQGZ7IA/89JFEmu5OQknZNAri/tF0rNbRQjUwK/KchdF0UFkRQNBm4+ySBfFEmjpPQMn7Z/A+X6F0hb0QQ+nH7+OOrDGEiPBQQuTlk/u55TGUp/ySQNjsh/aS3RGkdZFRQ out_64_mFAP2b_singleloop_p01wA5_mFAP2b_0001_0001
LfU4WAf9oEG0hWkPQktzdAXNeMG0yhmNQGZ7kA34lVGEaR2OQc9oiAjqxYGEYljQQaR2aADVjFGkTixQQri6PAXUnPGElxiMQuG/jAHFmIGk8vHMQ out_64_mFAP2b_singleloop_p01wA5_mFAP2b_0001_0001
EW5QsA7QLaGUJGUNQ/pGyADBWjGkBBWOQZQg9AvyhkGkQgVNQ4PVABjrHgGUxgQLQXPKsATLytGUeprNQoCirA3ZgwGkm2uKQjc0kA3wq6G0PuLKQwkMWAHL56G0FlxKQ9RzpAzyDDHEdLFJQUNetAvxLXG025bLQ8GzyADXhiG0cOQQQ0QQwAvIc0GUxVnOQXlGkAjrgtGkoVgOQe79nALszpG0/IqJQRpqzAPW7xG0laAKQ44wlAPBxJHE0TsIQGW0xA7v9CHEXZtIQ out_64_mFAP2b_singleloop_p01wA5_mFAP2b_0001_0001
EktzBBf9oqGkZm5OQlDNHB7QLuGUepLOQoacHB/TN6GEZ7sNQ/pGGB/9TAHk9ogPQT3kLBbmZrGkDtIQQSnkMBTwEgGkwuTQQHZZQBbtFwGkiljPQJXcQBvNgeGkTbbRQ/UDAB/natGEShTQQ+0XIBLxMqGU8VVMQPXXKBrJkuGkCjGRQhBXOB/b8cGkwVyOQgrAJBPH0bGE1+eQQ9WeTB/0euG0XQhQQW3tPBvqa4GUgnaPQVsgRBPessGUcWpNQqPWRBPaZWGkWdhRQHHxOBrQghG0prWSQwWHUBDE0iG0hZNRQ out_64_mFAP2b_singleloop_p01wA5_mFAP2b_0001_0001
ERLSJBT0i9GEYlTLQXPqJBXiBJHUJGkKQbnPPBrFZMHEaRmJQ03vRBnX6GH0d++HQ3kYFBPzMMHEUNeIQlcIABTDnKHkaulJQ9HAGBznAYHElPZHQtIbKBrGv3G04l+JQjmyIB3F1NHk4LVMQcU0FBHANHHEniZFQy23+AXtaQHkQk5KQpi8CBzzIaHEEpfEQYx7JBn/ZZHUHqoFQ2WjFBD6/cHU80eJQ out_64_mFAP2b_singleloop_p01wA5_mFAP2b_0001_0001
E5lORBPHaVHUGEoKQIwqWBbmZZHUzMDKQHaxXB3MzdHUiBhGQwKnUBnBBkHUGEYEQCB2XB/naiHk9oAMQRcadB/yFnHU5NAMQVJJeBzkBxH0IboOQrpRiBLEZ2HUNu3NQam5OBvyhZHk789LQJ7dZBXjwSHkLIPKQH96WBbF+fHkH3/NQxZLVBnMCpHE3NhLQleNeBLb7qHENCGKQQJMgBXCwgHEXuTMQpMyiBDhm8HEG+TPQC5QiBvkw5HEzv2LQpKujBjhHwHEmq+NQ out_64_mFAP2b_singleloop_p01wA5_mFAP2b_0001_0001
LGZbcBntzaHkpbSEQEYleBbktfH0Gv0+PEtohBXMInHEDCsAQ789hBfTivHU3kY8PQgVgB7luXHUjX60PEPpcBDBUQHE/SkjP6wiYBn/AUHUEGdpvBfydB7a5GH0nhPKPDCseBb5QVHEv0NGQI2bbB3SdkHU4DG7Pls4hBrD1SHEBkO6PvIUhBreMcHktLyCP out_64_mFAP2b_singleloop_p01wA5_mFAP2b_0001_0001
LRLSjBT14jH0w1jEQtdulBntzpHEW5wFQktjmBLEYnH0kYwJQ7RhlBntzfHEoa8KQZ78nB/mEmHkTiBCQCR/oBDzIcHEVXtDQfU4iBDW5cH0OffGQ4HUlBXdVyHEgUVFQKBhpBvO1rH0wvjBQ0UFnB3MClHE62I8PU3FpBr7yXHk9MhAQ out_64_mFAP2b_singleloop_p01wA5_mFAP2b_0001_0001
Lf/koBnX6sH0P14KQ35rpB7P1qHUiBhNQCBmqBHXPfHUGE4NQzMDrBT14bHEoaEQQiBBsBLFuyHEtIrNQO0MrBftz7HURy2LQhXwpBzEh2HUeKlJQ7jkoBns/sHkwE3KQ2sLoBDLzsHUN5CPQQ13tBXSwuH0dfBNQNmUsBnnP1H00dwPQnd+sBDaJAIEWqMLQwY7pBzxvAIkOM9MQH0QrBHoT0HUPwGIQTVPoBvU/7Hk1+yIQ out_64_mFAP2b_singleloop_p01wA5_mFAP2b_0001_0001
EiWErBbPKZH0istLQOJ2rBLwKOHkArMMQR2OqBz1jGH0xLdKQKcNrBjU49GE7RxJQLy2uBzLdMHkoFpLQAacvBrFhPH0zh8IQ/AmwBXo+SHU9ajNQlDtqBLbnbHEnEzJQJ9brBnhQMHU+SSOQCXUvBnBAEHk3/4LQcz1tBzcESHESjGIQyisyBD6fRHEMhHNQMgKwB3PoQHkVgmPQjYLwBH0cbHkeBUNQ out_64_mFAP2b_singleloop_p01wA5_mFAP2b_0001_0001
E35rnBrbSJHkvf6JQv09lBzgACH0P1YIQBr8iB7P1DHkqxrIQjs9hBra8MHU2OfIQ5QrmBbPKCHEue0CQMdBlB3wR6G0ns/+PKA5lBvIj5GUcl/tPJGFoBTrp1Gk7uxaPDoJkB/DW9GEwJauv789mBz1jQHEW5gKQ6nTmBTQ45GUgUGJQ49xoBnAPAH013RCQs1VmBXFKKH03fOBQZ/7iBrM68Gk4I/+PLULlBX3YyGEuNUBQTElkBjoI9G0XBZ7vowViBrSgAHkCNchv out_64_mFAP2b_singleloop_p01wA5_mFAP2b_0001_0001
EAAghB3256GUiBBJQEtIdBDrc6GktzHJQqGvaB3isxG0IbnGQXPKdBrbSpG0HFuFQhALbBPHa4GEUN+LQsO8bB3p/AH0vhHOQ2VSgB3qVCH0o9ZPQKVqXBTcCHH0KR+OQzcggBbG1JHk8ytQQKqAYBDmVOHEcLfQQ9etcBHyzPH0TSGRQO0iiBjU4zGUepLJQOPjbBThFCH04NbIQCG0cBvLBxGUl2tMQEx/WB7LV3GUuPwLQLs8hBvai9GUuT0OQEI6TBTo4FHUuYBOQ45XiB706KHk7FORQgqfUBDk7SHESIyQQxGEdB7InVHUdm5RQ out_64_mFAP2b_singleloop_p01wA5_mFAP2b_0001_0001
E8S3VBbQgzGEXPqEQfU4SBDrcrGkX6mBQTiBPBHtIlGE/pGFQv0tMBvyhpGkU4aIQR0zPBrYvwG0hPD6PjEWTBz6j1GUQ1BjPA7AQBHv66GEmjk2vfvhTBfBT/Gk2sGAwUcZQBTBqFHUf4CEwSMIUBThr6GEBWZFQwSuVB/EwlGEYf2/P3ASNBPbG3GEPUO9P6WMNBTq3qG0o2j0P1ZxVBXDSvG0MC/ovkpAWB7ce7GUAZ2xP1PuNB/ZeBHUPxMvvxVONBLXI1GknWq6v4mdVBPZs4GU60LCwcSoWBrrYEH0LDz8vje3SBTjaIHkpl7GwpIpOBDm5LHkQ6KCwjkjNBHx+AHUhitFw out_64_mFAP2b_singleloop_p01wA5_mFAP2b_0001_0001
EEtIOBDAAbGUNepDQMIQKBvz3TGkpbSGQ8n6FBT14PG0OffCQ/pGHBDBWMGU6mE8PJMINBnFPKGEtVXIQr4ZJBzJCCGUQtgJQ7/mIBvQyvF0j9lIQIZ7FBjyPDGEftzLQdq5EBDHdlFUU0JKQ3nNDBjrHzF0EOIMQnr6EBXwpLGEPtlNQWxE/A7V+vFUknKOQCiOBBzBFKG0qXoPQWnN9A/5fAG0DN6PQ4PVQBPc9XGET3kAQV+RIBTXUYGUiTvIQQHzPBLK8MGEuz8JQvNlPBXgYGGkczrFQY7nKB3yyoFUdqvFQiznDBzQRWFkTL5JQbo+GB3HSTGEh6XNQlL16Ajx3gFUY8aOQCzdABPRqQG0mUgQQjIe3A7rE/F07DxQQ out_64_mFAP2b_singleloop_p01wA5_mFAP2b_0001_0001
EfU4AB7kYQG0LdTEQXkt4AXjXMGUhrHBQRLyvAjrHIGE99zEQbnvqAT2OOGkCXvHQBuS0ATsLVG0Es+6PKvsrAXgKRGkCMWtPeFloA7PEIGUeimwPonVoAzuOXGkRGktvIFOAB3MzTGUKc9HQG3i7ATwzFG0bFP9Pg2y6AzloYGk5nm0PgZ6wA3FkbGkm43/P out_64_mFAP2b_singleloop_p01wA5_mFAP2b_0001_0001
EZ78tA/9T7F0IbnEQIMvlAHiPxFkLz5HQO0YbATG7kFU3FhEQnocgADuQcFkSIUAQLr0qALdaiFk/NAKQlSXyAfMJyFkxCICQs7YhAzw09FEB+/IQNZlkAHoAbFUapNLQkGKwATVlrFk5rSLQ9rXvAXhBWF0Um+IQ out_64_mFAP2b_singleloop_p01wA5_mFAP2b_0001_0001
ESmeHAfqMkFknxXGQJVts/yUsZFUUDaDQcDSE/m4YLFkUiDHQeQxD/KcNOFkct9JQNwGA/iCXqFkM+sAQSBma+QCA5FkdvkEQSnom/EP4DGUdAxBQ7r/m/8CpEG0WCs5PNvkAARXXJGE/d4EQ4oHEADhGrFETp9IQ5uB7/W4pPFEKwUAQ4zie+YESiFUBrf8P64Tj/2SU0FEy7G8PF9JA/uSaBGE2WrGQgvOS/s+OvFEs6aHQ92QLAlNXOGkVYQDQQWx//QcgIGUyYbIQ out_64_mFAP2b_singleloop_p01wA5_mFAP2b_0001_0001
E+ikB+oqB8EU3vqEQO74j/cfZvEk3sjHQVj1DAxpS9EEXy5IQc69MAV7jKFEoN+GQ4b72/sJSeEU/x4DQajQIABskNE0KiyGQeK9//gbXDE0wToJQILmcAZMCIE0jzDFQdIvLAJz+nDE539KQMEMkAtmUxDUzHuHQQf7fA1IRdD0+QFKQ7qQ68yJB5E01AwAQK7CI/k1bnE0LrcJQY/ka/YSRWEE8EuBQl30FAJM2lE0VD8AQg7/f/IwlHEUa/UKQCrohAZj9PEElLjBQlTCFAxrMYDU8GuMQo4KsAxV5oDUqVUGQvzmkApIEFD0nrILQ out_64_mFAP2b_singleloop_p01wA5_mFAP2b_0001_0001
Ez7xIABZK6EUpSdLQgTNXAJeeIFkO64MQo5VmAhGuJFkXRdLQQ+brApVkaFERFZLQYPTaAZnBBFklvxPQI7GkAxmvPFURDvQQUnvkAhz+HFUYMLSQst5rApNYWFEm7ATQrWmsAZV+OF0oRbUQsNYCAVuitEkTubMQ7LMQAJ1cYFUXI6MQ2rwKANxq/EUVHYQQWVzgAx0LxEkQZyPQORKsAtpUQFERRUQQ8/xgAdv2fFESPuQQTOfZAhqxHFE1EnSQn/7nAhcw3EURhMSQtp6zApLpWF0ZolSQMqwoA9RpmF0bLATQn5ZxA1S7YFUAt8UQ88NlAB38OFEop1UQaapvAp8AAFkc5cUQ out_64_mFAP2b_singleloop_p01wA5_mFAP2b_0001_0001
EUkvpAtPy3EEx8TKQLzn0Ah0q1EUiySJQbdY1AZ3m8EEXjwEQTW69Ahbc7E0PIUCQ6vl4AF6leE0b7jJQQAQ5ANgmWEkzQbMQs+n8ANvp+DkBzlMQI6R+AtqipDkI8iKQknq9AVsWuD0Z6BPQaVqkAx4SrE0jEJKQSM25A9fAAFkX1dKQgkRzAlE8TEU7bdIQwtQABBZNdEklFrIQvyG/A1RMgEEDjgNQi2ZxAVTLYE0l0WNQT73/Ax2yPDk95QPQqqP8AhSTAE0vSUQQ out_64_mFAP2b_singleloop_p01wA5_mFAP2b_0001_0001
EmbasAx90DFkNOjCQEA+rAhvUKF0uC65PQtzmA5jSgFEawy4PO3WaAZUDiFk+h21PhvAmAZ8z5E0irKtPARpmAVTO+E0E/g4vE1eoAlydQF0A137vQLKlAdn3tEE5a4+vevulAh41EFkwpzEQMeI0A9EnLFE9Ex1PpWUpAt09pEU8ktxPhFQbA1fh5EEbGXzP4TflAR22vEUKIaDw2bsjAdFZfEU5Q07v out_64_mFAP2b_singleloop_p01wA5_mFAP2b_0001_0001
LRPRtAdtAxFEEx85PsDIpARVXDGU1j76PNA7mA9SAIG0MpVHvg5csAxbUPG0LU2uvJcDxAJZbKG0Z9gAQCQZsAhfRVGk4YBCQM8xiAtVQWGUHQHCQpmfyAhEecG0lPEDQaeQ1AVXnuF0V3J6P+uphApIFDGU23a/PO2kzABjWGGkFJKEQ1yK4ABNtLGE3cJ8P out_64_mFAP2b_singleloop_p01wA5_mFAP2b_0001_0001
EFvndAlZtDGUDj9yvUMuWANY7HGE7yy/v8e38/YLgIG0v9TAw+Pso/AXqBGktJzCwXc1fANPPBGke/aEwYV5rAF2BCG0RJzEwkKNwAVKAKGkP3xGw02WxAJf0zFkEA8Cw4j3VAx2t6FEoqUpvFqwcAdAFQGkyRTAwWwbbA58vxF0Er1Dw7+4YABB1DGEAmGIwfuW5Axd/zFUyVFDwBcitA5zPnFkErXBw out_64_mFAP2b_singleloop_p01wA5_mFAP2b_0001_0001
ExkPq/QJtQG0cOu7vRlXB+We0RGU9VU7va8gP/eGASG0oNPDwTTwg+y2kXGEWNzGwYMPp+GSicGELFJzvIfRY/0igdGEeDXjPhlCAAxW+YGUD4YyvI9Uq/UluQGUn5p7vECYD/2eNLGUKtL1viQDz+yCDjGUjUd7vfuco/ihdcGk6GNgv1Jbh/wW7lGkZOduPllUO/AyFZGk2Z74Pxs7GAB5UfGknzN6vgQSMAVWjVG0MxZHP out_64_mFAP2b_singleloop_p01wA5_mFAP2b_0001_0001
ENd/5/ex3LGEBP+DwNmXJA39PMGUoNdIwcfs2/mt7JGU8U4KwMyx//eEmNGUBBGNwHM5TAvjJXGUh5xIwBrDhAr6haG05G7EwJGPmAb5BlGkMQ8Fw3MWsAHTtoGUkMWBwf6mxATiGyGknjGBw6cbxAHcq4G0JhNFwLv82AjLu0GkAtd5vVcjBAXc0GGknFCBwxw3VAbeLGGUblWIwrpmHA/6PdGkyaBJwrtqdAPyLXGUXdlKwNFUnAbkkUGEk5UEw0PhYA7pMbGE74SBwEQIgA/X/qGklF1GwBkqrAvFVkGE8nqIwd7qsA383jGE/pN8vMKWtAjSq2GEdqRIwoyX1ALBt/GUBzBFwSjF3APSrvGkCIlsvz746AXgw7G0lRG5v out_64_mFAP2b_singleloop_p01wA5_mFAP2b_0001_0001
LEQJJ/OO1DGUurcKwNqVQ+Yn8/FkH/oMwxHCm+aJCqFkhajNwmJdu+OV+aFkWN+LwyLD1/0jE/FkQhyLw6cbJAxhJ3FUJS9Nw5QxNARe+BGkWDFQwIQwSApaFjFEFuvNw4cYbA92t8F07aERwMqLgAJZ2bF0HcuPw/1ViAdjloFU7Q9QwOrHpAxVYhF0GY8Rw3Jfz+mG0BGULWjIwA3Nw9c7gFG0mFUOwnYk//4zfHG0SvLLw9uY4/czk0FU/9DKwjHcGAdM3JG0iYKQwKIVPAFHBZFUYIBMwSryeAtwYDGUru7RwG61jAhjEMFED1jPwy7drAl6JTFU0uuRw out_64_mFAP2b_singleloop_p01wA5_mFAP2b_0001_0001
E4awI/6YWoF0ApDQwcJrl/CUjUFE61mQw/QTc+GP4BF02vVQw7V6d/sZWDFUkalQwYjjt/mP4WFkJLHSwLKbBAXm1DF0OwuSwxHcWALif+EUyYeSwaf8z/uX40EUm3lTwsGdbAvbDtEEs2JTwX0dKAPa6mEEuq1Twp1HB/CTH1F0piqQwojECAXK8QFEnKIQwd6xAAnv3kFk17SSwnEv8++gfZF0IznSwmZbgA7+AHFEFw7RwoI5J/myeyEUGbEUwHxulArMOmEkekFTw out_64_mFAP2b_singleloop_p01wA5_mFAP2b_0001_0001
E1viS/+QUwEUJDrPwizBg8SW4cEU/KOPwpj5Q/Ys3dE0B3mMwGVsx/YNkPE0kp/LwmRu4/OxbwEU/SNPwwl2L/ekHPE0A5LPwzUTL/0sfaEUPEcQw out_64_mFAP2b_singleloop_p01wA5_mFAP2b_0001_0001
EieeC/g01uEUzkELwc23m/gHrxE0bygIw61XJ/UQIiEk+06Ewczq++WQ0aEUXIbFwUY6h/kEgIFEgSEHwrUuz/kIALFkqi9BwXWX89GZE6EUaWsLwnXaEAp/PuE0CRyIwHYix/4jXTFkQi7IwOmKR7wzsMFE/d9GwaYWv/UeuZFENwABw out_64_mFAP2b_singleloop_p01wA5_mFAP2b_0001_0001
EF1Lu/wnIdE0lo2AwO6Uk/wWhLEkk6d6vuqak9SWeQEULcztvKZo+9KzGhEkz8dmP5RbFAlcHGEkq9Gtv4xoXAJrOBEk7qz5v3eXAAZFEmDU9JWvPJ6iEAhywlEkWWQAwHQXZ/oB26D0oAP/vNIQJAtg3TEU3Q2lPa5YUAtSbqD0w6T+vjBKOA1X5eD0eO34PDqRl/k9htDkIL44PosW5/4cYKDkiBBhv out_64_mFAP2b_singleloop_p01wA5_mFAP2b_0001_0001
E0iTh/CM8BEE5sntv7PFCA/ptCEkYQrwP+fbLAjWKZEU0QUyP5HENAv8JiEk+a49P0VE1/Cw+1DE9mN/P/bzn/O/uHDEsfH/PAf15/mortCkJXM5PUvbi+G3B9C0+LyCQmtug/ecGsDUyA44vX91OAHzRwD0QpvkPb+AU/2wrEEUj06AQxXUHA/KK6DUsqhCQlJ6R9sQseCkC/6CQWceI+wSKTDEcEHFQ out_64_mFAP2b_singleloop_p01wA5_mFAP2b_0001_0001
E+CjRAv9IiEkTb6vvAnNdAbmV2EUt2YwvN4fqA3T9yEkUKjovpCjvAz2PlE0aGL2vLsKaAzjwBFUsCA/v/8eCAHKwGFkrLcAwidujArYIWFkq0Z/vZGQx/ifxUFEgQW4vxsBOATKyaEkoC96vgT8WATbnAF07WboPpGNfADtM3EEgyuCw3u4y/Cd33EEa6nAwN5lAAX6wOFk0RSEwATjiATcAeFEC9iDwNzJsA3qKSFkipa+vj6OhA/C2gFkXR/4vpjq++KEnXFkxJP6vh7FBA3JBkF0NYC4vRMpz/eA1MFEFm3Zv out_64_mFAP2b_singleloop_p01wA5_mFAP2b_0001_0001
Eys7uAvZi/EEW6YyPztP6AzY89Ek7813PSHr/A3xwTF0yii3PU1h8APeUiFUiEn9PO3i7AnitzEkC+fBQBVgDBfh3yE0eWrDQHC8GBzh/kE0DICAQbRcDBHeHqEE6YrIQHVWqALJfKF0Og+4PhLK+Af6wzEEaBHoPGgi4AfAYjEk9AVBQE5s2AXPp8EkGvWEQRRNFB/d7CFEIAsDQ9wALBHTZkEEUJlBQxb+GBnpyrEEfTC4PRuSFBHQ3UE0G9x/P6DhHBX1hpE0z9cJQptvBBbADaEUWLrIQbNBBBnmf0E0Gb8JQ out_64_mFAP2b_singleloop_p01wA5_mFAP2b_0001_0001
E/UDEB757VF0gArcPEYlGBXO0qFEv0NBPhrnMBf8SpF0fqxjPKxAPBvyhYF03P1YvRATFBj8n1F0Wgs6vnXUHB/uwoFEEMpBwm5k+An7Y4FEKtA8vUNeFBHsyJF0eU4uvGPCFBHu30FkW1+0PipNHBbvoCGkB7A7vK2sHBDJPaFkg2cAw6I68ArzBAG0lL1Bwkgf7AzHKBGUUJFzvLSt6Ab+xoF0Pnx7v out_64_mFAP2b_singleloop_p01wA5_mFAP2b_0001_0001
LXPKPBDqG7F0gArwPe++UB3Mz6F057nyPiWkXB757HGET3k4P/UDVBzLdQGUGEY4PyL9MBPzMEG00NJ0PU5vWB3bD2F0QZNpvtGKWBHR2uFUKGN7P out_64_mFAP2b_singleloop_p01wA5_mFAP2b_0001_0001
E5lucBT2OHGkSMI7PyL9fBDVjQG0coF+PVjnhBPepOGUhrHEQpbyiBblDGG0eU4EQ6f3hB7quTGUBKyxPnKVgBXIBWG0eGCxvK3fjBDwidGE/d23P8naeBjWk/FEnED7PveRdBHMPXGE1ns/PuHOjBzmHNG05bosP04hdBT/AaG0XIRqv0l0kB71qfGkv9qiPe5rkB/GzbGUejB/Ph+JiBv4MkGkzCm5P out_64_mFAP2b_singleloop_p01wA5_mFAP2b_0001_0001
EjsthBXO0WGUJGkHQ99TjBvIbWGkWkNKQLymlBHueeGEqG/JQuzHlB7P1nG0jCXJQ3kohBX46ZGkoFpMQKjdeBveETGkmecNQNMdZBLfOXG0dMEMQGr6dBzmQTG0h0OQQLHqgBz1jdGkCXvGQz5HkB7WYOGEmNbKQCJ5gBrJ2hGk3DPMQp27iBDnZaGU60WOQYCBfBvaALG03zwMQaoHWBHORSGUl5pMQB67ZBjb9WGEIc5JQD2sYBzXbfG0zTrMQTggaB75VOGEmnhQQulTdBHbebG0+JkQQrSxgBf0EQG0C/rQQ out_64_mFAP2b_singleloop_p01wA5_mFAP2b_0001_0001
E4PFoBnuJbGEaRmKQCBWqB7luiGkuJhKQWO0rB/mEjGU0iMNQaRGsB3jCbGEEYlOQFuOsB3NJgGE+TNIQkj5qBfaehG0P37CQDyxsB7f3fG0DGr8Pu2juBjQAZG0IMB9PyNasBXoKmGE8RgwPSMYoBf8STGk/UDLQ3+jpBPKtqGU1WHKQ+Q8sBfQ8XGkwDZIQPs9tB7walG0Z/SIQXuDqB3OjpGUPiqCQx5TpBf3kbGUsqlCQW+ltBHgflGkrLnovmz5qBj5vrGkUvfwP out_64_mFAP2b_singleloop_p01wA5_mFAP2b_0001_0001
EFDysB/nasGkR2+NQ357tBPc9sGEpwVQQGZrwB7P1nG0GvcQQShbyBT14pGUbnPPQkCHuBzLd4G0Mz0QQUa5uBn2o5GEYKSSQuAruB3E7EHEjPxSQvarvBLR9FHkOxIUQsoOuBb8SEHE/+QVQLFsrBbXrBHU02MVQk5YvB7nSFH0zwcWQCBmsB/89yGUHaxMQninsBvQsoG0ioBRQvkQsBr/h8G03+qQQRnnvBXQn8GU0sPQQd99wBXKF3G0PjaSQKwltBbWm0GERS5SQM3ksBb2bHHkXTwSQP71vBfZJKH01MISQ+WoxBP65HHE73PUQ9vwqBvlBBHEMrTUQO1nqB77OAH0yfEWQU4VxB7OQHH0figWQS7TuBLjFEHEG3SXQ out_64_mFAP2b_singleloop_p01wA5_mFAP2b_0001_0001
E99DxB/TNhGkR2eRQXPqzBzeUcG0d+uRQamJ1B7kYiGkAr0SQmu5zBbQgnGUzMrTQ14VzB/RhQGUwKHSQQkMyBPSzJGUKU/QQk67xBDNB8F0NVVRQeQywB7X/1FEPbWSQK0CzBrykuFkUheQQFDivBbmZfGEAAISQzj10BfMtcGkIW0QQm9AyBfR1PGEET+SQz7R1BbRPNG01jZSQOMfzB32iKGU6eHQQetNwBrg4MGkQcwQQyJ+yBr8reF0rRnQQLN9zBb+I0FU7/TPQ out_64_mFAP2b_singleloop_p01wA5_mFAP2b_0001_0001
L/Uz3BXO0hGkEDySQ03f5BXO0mGUdTyTQShb7B77neG0OfXUQIwK8B33PfGkvfiVQy+P8B3qdXGUdkrTQRLC7BrbSwGEShLTQNfP5Bbob5GEbIrSQFzx6B/t2CHU+9GSQQTM9BzUbCHUamESQl5g5BTSgKHkU6tRQ5Qr4BD/pdGERLCSQsoO4BfB2pGUSolUQlfP8BHQgtGU+4VSQgNZ8BD6lzG03M7TQ1d/3BLRN8GEu1fTQ/o63BjHU2Gkkl5RQ out_64_mFAP2b_singleloop_p01wA5_mFAP2b_0001_0001
L+TNOB325FEUHahMQ6mETBf8SPEU6mkMQ++JXBvHFOEULymKQmuJbBLEYZEUIwaLQmuJgBz0NbEUGE4JQOJGaBfR2iEkqx7NQbnvdBHuewEEmuZPQqxLVBfR2cEE8nqOQtd+SBzKHiE0OfXQQAAgLBHYl3DEtILKQepbNBrED6D0hWEHQXPqKBHXPmDEBW5CQO0iMBHZ7oDk9ow7PPK8FBjqxPD0FZ7DQW5QDBjAr8CEqGv/Pnv/DBnuJNDU6mkIQ03vGBDW5gDUjXqKQHv0+ArFZ3C03PFJQMrAMBjOsFEUZeZOQOUjgBTQfSEEmggHQm6jgBXbUsE0TYMJQ5p+hBj/pUEUk28KQFSueBzoy+EkenLOQ6avgBDfjnEkry1PQax8bB7u11EkIQqQQkSCRBX2cFEknsEGQvPKFBTtbeDE0BrMQ out_64_mFAP2b_singleloop_p01wA5_mFAP2b_0001_0001
